# Supplementary material for: ModBind, a Rapid Simulation-Based Predictor of Ligand Binding and Off-Rates
Source: J Chem Inf Model. 2024 Dec 16;65(1):265–74. doi: 10.1021/acs.jcim.4c01805 (PMC11733936; doi:10.1021/acs.jcim.4c01805)
Supplement: Supplementary file 2 — ci4c01805_si_002.zip [file ci4c01805_si_002.zip]

Archive with 525 entries (510 files):
- SI_ModBind_Validation/
- SI_ModBind_Validation/dG/
- SI_ModBind_Validation/dG/Tyk2_dG/
- SI_ModBind_Validation/dG/Tyk2_dG/ejm_31.sdf
- SI_ModBind_Validation/dG/Tyk2_dG/tyk2_4gih_a_NP_003322_prot_ref.pdb
- SI_ModBind_Validation/dG/Tyk2_dG/jmc_30.sdf
- SI_ModBind_Validation/dG/Tyk2_dG/ejm_54.sdf
- SI_ModBind_Validation/dG/Tyk2_dG/ejm_55.sdf
- SI_ModBind_Validation/dG/Tyk2_dG/jmc_27.sdf
- SI_ModBind_Validation/dG/Tyk2_dG/ejm_43.sdf
- SI_ModBind_Validation/dG/Tyk2_dG/ejm_42.sdf
- SI_ModBind_Validation/dG/Tyk2_dG/ejm_46.sdf
- SI_ModBind_Validation/dG/Tyk2_dG/ejm_47.sdf
- SI_ModBind_Validation/dG/Tyk2_dG/jmc_23.sdf
- SI_ModBind_Validation/dG/Tyk2_dG/ejm_45.sdf
- SI_ModBind_Validation/dG/Tyk2_dG/ejm_44.sdf
- SI_ModBind_Validation/dG/Tyk2_dG/ejm_50.sdf
- SI_ModBind_Validation/dG/Tyk2_dG/ejm_49.sdf
- SI_ModBind_Validation/dG/Tyk2_dG/ejm_48.sdf
- SI_ModBind_Validation/dG/Tyk2_dG/jmc_28.sdf
- SI_ModBind_Validation/dG/MCL1_dG/
- SI_ModBind_Validation/dG/MCL1_dG/28.sdf
- SI_ModBind_Validation/dG/MCL1_dG/29.sdf
- SI_ModBind_Validation/dG/MCL1_dG/39.sdf
- SI_ModBind_Validation/dG/MCL1_dG/38.sdf
- SI_ModBind_Validation/dG/MCL1_dG/4HW3_protein.pdb
- SI_ModBind_Validation/dG/MCL1_dG/48.sdf
- SI_ModBind_Validation/dG/MCL1_dG/60.sdf
- SI_ModBind_Validation/dG/MCL1_dG/61.sdf
- SI_ModBind_Validation/dG/MCL1_dG/49.sdf
- SI_ModBind_Validation/dG/MCL1_dG/63.sdf
- SI_ModBind_Validation/dG/MCL1_dG/62.sdf
- SI_ModBind_Validation/dG/MCL1_dG/66.sdf
- SI_ModBind_Validation/dG/MCL1_dG/67.sdf
- SI_ModBind_Validation/dG/MCL1_dG/65.sdf
- SI_ModBind_Validation/dG/MCL1_dG/58.sdf
- SI_ModBind_Validation/dG/MCL1_dG/64.sdf
- SI_ModBind_Validation/dG/MCL1_dG/41.sdf
- SI_ModBind_Validation/dG/MCL1_dG/54.sdf
- SI_ModBind_Validation/dG/MCL1_dG/40.sdf
- SI_ModBind_Validation/dG/MCL1_dG/68.sdf
- SI_ModBind_Validation/dG/MCL1_dG/56.sdf
- SI_ModBind_Validation/dG/MCL1_dG/42.sdf
- SI_ModBind_Validation/dG/MCL1_dG/43.sdf
- SI_ModBind_Validation/dG/MCL1_dG/57.sdf
- SI_ModBind_Validation/dG/MCL1_dG/53.sdf
- SI_ModBind_Validation/dG/MCL1_dG/47.sdf
- SI_ModBind_Validation/dG/MCL1_dG/46.sdf
- SI_ModBind_Validation/dG/MCL1_dG/52.sdf
- SI_ModBind_Validation/dG/MCL1_dG/44.sdf
- SI_ModBind_Validation/dG/MCL1_dG/50.sdf
- SI_ModBind_Validation/dG/MCL1_dG/51.sdf
- SI_ModBind_Validation/dG/MCL1_dG/45.sdf
- SI_ModBind_Validation/dG/MCL1_dG/36.sdf
- SI_ModBind_Validation/dG/MCL1_dG/37.sdf
- SI_ModBind_Validation/dG/MCL1_dG/23.sdf
- SI_ModBind_Validation/dG/MCL1_dG/35.sdf
- SI_ModBind_Validation/dG/MCL1_dG/34.sdf
- SI_ModBind_Validation/dG/MCL1_dG/30.sdf
- SI_ModBind_Validation/dG/MCL1_dG/31.sdf
- SI_ModBind_Validation/dG/MCL1_dG/27.sdf
- SI_ModBind_Validation/dG/MCL1_dG/33.sdf
- SI_ModBind_Validation/dG/MCL1_dG/32.sdf
- SI_ModBind_Validation/dG/MCL1_dG/26.sdf
- SI_ModBind_Validation/dG/P38_dG/
- SI_ModBind_Validation/dG/P38_dG/p38a_3fmk.sdf
- SI_ModBind_Validation/dG/P38_dG/p38a_3fln.sdf
- SI_ModBind_Validation/dG/P38_dG/p38a_3fly.sdf
- SI_ModBind_Validation/dG/P38_dG/p38a_3fmh.sdf
- SI_ModBind_Validation/dG/P38_dG/p38a_2bb.sdf
- SI_ModBind_Validation/dG/P38_dG/p38a_3flz.sdf
- SI_ModBind_Validation/dG/P38_dG/p38a_2l.sdf
- SI_ModBind_Validation/dG/P38_dG/p38a_2m.sdf
- SI_ModBind_Validation/dG/P38_dG/p38a_2z.sdf
- SI_ModBind_Validation/dG/P38_dG/p38a_2x.sdf
- SI_ModBind_Validation/dG/P38_dG/p38a_2o.sdf
- SI_ModBind_Validation/dG/P38_dG/p38a_2n.sdf
- SI_ModBind_Validation/dG/P38_dG/p38a_2y.sdf
- SI_ModBind_Validation/dG/P38_dG/p38a_2j.sdf
- SI_ModBind_Validation/dG/P38_dG/p38a_2k.sdf
- SI_ModBind_Validation/dG/P38_dG/p38a_2i.sdf
- SI_ModBind_Validation/dG/P38_dG/p38a_2ee.sdf
- SI_ModBind_Validation/dG/P38_dG/p38a_2h.sdf
- SI_ModBind_Validation/dG/P38_dG/p38a_2e.sdf
- SI_ModBind_Validation/dG/P38_dG/p38a_2r.sdf
- SI_ModBind_Validation/dG/P38_dG/p38a_2s.sdf
- SI_ModBind_Validation/dG/P38_dG/p38a_2f.sdf
- SI_ModBind_Validation/dG/P38_dG/p38a_2q.sdf
- SI_ModBind_Validation/dG/P38_dG/p38a_2ff.sdf
- SI_ModBind_Validation/dG/P38_dG/p38a_2p.sdf
- SI_ModBind_Validation/dG/P38_dG/p38a_2g.sdf
- SI_ModBind_Validation/dG/P38_dG/p38a_2t.sdf
- SI_ModBind_Validation/dG/P38_dG/p38a_2c.sdf
- SI_ModBind_Validation/dG/P38_dG/p38a_2gg.sdf
- SI_ModBind_Validation/dG/P38_dG/p38a_2u.sdf
- SI_ModBind_Validation/dG/P38_dG/p38a_2v.sdf
- SI_ModBind_Validation/dG/P38_dG/p38a_3flw.sdf
- SI_ModBind_Validation/dG/P38_dG/p38_Structure.pdb
- SI_ModBind_Validation/dG/P38_dG/p38a_2aa.sdf
- SI_ModBind_Validation/dG/P38_dG/p38a_3flq.sdf
- SI_ModBind_Validation/dG/JNK1_dG/
- SI_ModBind_Validation/dG/JNK1_dG/18634-1.sdf
- SI_ModBind_Validation/dG/JNK1_dG/18636-1.sdf
- SI_ModBind_Validation/dG/JNK1_dG/18632-1.sdf
- SI_ModBind_Validation/dG/JNK1_dG/18630-1.sdf
- SI_ModBind_Validation/dG/JNK1_dG/18629-1.sdf
- SI_ModBind_Validation/dG/JNK1_dG/18637-1.sdf
- SI_ModBind_Validation/dG/JNK1_dG/18635-1.sdf
- SI_ModBind_Validation/dG/JNK1_dG/18631-1.sdf
- SI_ModBind_Validation/dG/JNK1_dG/18628-1.sdf
- SI_ModBind_Validation/dG/JNK1_dG/18652-1.sdf
- SI_ModBind_Validation/dG/JNK1_dG/18633-1.sdf
- SI_ModBind_Validation/dG/JNK1_dG/18626-1.sdf
- SI_ModBind_Validation/dG/JNK1_dG/18624-1.sdf
- SI_ModBind_Validation/dG/JNK1_dG/18639-1.sdf
- SI_ModBind_Validation/dG/JNK1_dG/18658-1.sdf
- SI_ModBind_Validation/dG/JNK1_dG/18625-1.sdf
- SI_ModBind_Validation/dG/JNK1_dG/18660-1.sdf
- SI_ModBind_Validation/dG/JNK1_dG/17124-1.sdf
- SI_ModBind_Validation/dG/JNK1_dG/18627-1.sdf
- SI_ModBind_Validation/dG/JNK1_dG/Jnk1.pdb
- SI_ModBind_Validation/dG/JNK1_dG/18638-1.sdf
- SI_ModBind_Validation/dG/JNK1_dG/18659-1.sdf
- SI_ModBind_Validation/dG/CDK2_dG/
- SI_ModBind_Validation/dG/CDK2_dG/17.sdf
- SI_ModBind_Validation/dG/CDK2_dG/28.sdf
- SI_ModBind_Validation/dG/CDK2_dG/29.sdf
- SI_ModBind_Validation/dG/CDK2_dG/1oiu.sdf
- SI_ModBind_Validation/dG/CDK2_dG/1oi9.sdf
- SI_ModBind_Validation/dG/CDK2_dG/1oiy.sdf
- SI_ModBind_Validation/dG/CDK2_dG/22.sdf
- SI_ModBind_Validation/dG/CDK2_dG/21.sdf
- SI_ModBind_Validation/dG/CDK2_dG/20.sdf
- SI_ModBind_Validation/dG/CDK2_dG/1h1q.sdf
- SI_ModBind_Validation/dG/CDK2_dG/30.sdf
- SI_ModBind_Validation/dG/CDK2_dG/31.sdf
- SI_ModBind_Validation/dG/CDK2_dG/CDK2_Fixed_For_OpenMM.pdb
- SI_ModBind_Validation/dG/CDK2_dG/1h1r.sdf
- SI_ModBind_Validation/dG/CDK2_dG/32.sdf
- SI_ModBind_Validation/dG/CDK2_dG/26.sdf
- SI_ModBind_Validation/dG/CDK2_dG/1h1s.sdf
- SI_ModBind_Validation/dG/Thrombin_dG/
- SI_ModBind_Validation/dG/Thrombin_dG/1a.sdf
- SI_ModBind_Validation/dG/Thrombin_dG/1b.sdf
- SI_ModBind_Validation/dG/Thrombin_dG/1c.sdf
- SI_ModBind_Validation/dG/Thrombin_dG/1d.sdf
- SI_ModBind_Validation/dG/Thrombin_dG/7a.sdf
- SI_ModBind_Validation/dG/Thrombin_dG/6e.sdf
- SI_ModBind_Validation/dG/Thrombin_dG/6a.sdf
- SI_ModBind_Validation/dG/Thrombin_dG/6b.sdf
- SI_ModBind_Validation/dG/Thrombin_dG/5.sdf
- SI_ModBind_Validation/dG/Thrombin_dG/Thrombin_structure_Fixed_OpenMM.pdb
- SI_ModBind_Validation/dG/Thrombin_dG/3a.sdf
- SI_ModBind_Validation/dG/Thrombin_dG/3b.sdf
- SI_ModBind_Validation/Koff/
- SI_ModBind_Validation/Koff/FAK_Koff/
- SI_ModBind_Validation/Koff/FAK_Koff/BindingDB_50425682_Ligand_34.sdf
- SI_ModBind_Validation/Koff/FAK_Koff/BindingDB_50425675_Ligand_32.sdf
- SI_ModBind_Validation/Koff/FAK_Koff/BindingDB_50425672_Ligand_37.sdf
- SI_ModBind_Validation/Koff/FAK_Koff/BindingDB_50425671_Ligand_31.sdf
- SI_ModBind_Validation/Koff/FAK_Koff/BindingDB_50425676_Ligand_30.sdf
- SI_ModBind_Validation/Koff/FAK_Koff/BindingDB_50425686_Ligand_42.sdf
- SI_ModBind_Validation/Koff/FAK_Koff/BindingDB_50425669_Ligand_2.sdf
- SI_ModBind_Validation/Koff/FAK_Koff/BindingDB_50425688_Ligand_39.sdf
- SI_ModBind_Validation/Koff/FAK_Koff/BindingDB_50425668_LIgand_29.sdf
- SI_ModBind_Validation/Koff/FAK_Koff/BindingDB_50425685_Ligand_48.sdf
- SI_ModBind_Validation/Koff/FAK_Koff/BindingDB_50425687_Ligand_41.sdf
- SI_ModBind_Validation/Koff/FAK_Koff/BindingDB_50425680_Ligand_35.sdf
- SI_ModBind_Validation/Koff/FAK_Koff/BindingDB_50425673_Ligand_33.sdf
- SI_ModBind_Validation/Koff/FAK_Koff/BindingDB_50425666_Ligand_28.sdf
- SI_ModBind_Validation/Koff/FAK_Koff/4GU6_chainA_PREP.pdb
- SI_ModBind_Validation/Koff/MAP38_Koff/
- SI_ModBind_Validation/Koff/MAP38_Koff/MAP38_12941343_15.sdf
- SI_ModBind_Validation/Koff/MAP38_Koff/MAP38_12941343_14.sdf
- SI_ModBind_Validation/Koff/MAP38_Koff/MAP38_12941343_16.sdf
- SI_ModBind_Validation/Koff/MAP38_Koff/MAP38_12941343_12.sdf
- SI_ModBind_Validation/Koff/MAP38_Koff/MAP38_12941343_11.sdf
- SI_ModBind_Validation/Koff/MAP38_Koff/A-MAP38_12941343_10.sdf
- SI_ModBind_Validation/Koff/MAP38_Koff/MAP38_12941343_9.sdf
- SI_ModBind_Validation/Koff/MAP38_Koff/MAP38_12941343_8.sdf
- SI_ModBind_Validation/Koff/MAP38_Koff/MAP38_12941343_6.sdf
- SI_ModBind_Validation/Koff/MAP38_Koff/MAP38_12941343_7.sdf
- SI_ModBind_Validation/Koff/MAP38_Koff/MAP38_12941343_5.sdf
- SI_ModBind_Validation/Koff/MAP38_Koff/MAP38_12941343_4.sdf
- SI_ModBind_Validation/Koff/MAP38_Koff/MAP38_12941343_1.sdf
- SI_ModBind_Validation/Koff/MAP38_Koff/MAP38_12941343_3.sdf
- SI_ModBind_Validation/Koff/MAP38_Koff/MAP38_12941343_2.sdf
- SI_ModBind_Validation/Koff/MAP38_Koff/1KV2_-_preprocessed_protein.pdb
- SI_ModBind_Validation/Koff/MAP38_Koff/B-MAP38_12941343_13.sdf
- SI_ModBind_Validation/Koff/HSP90_Koff/
- SI_ModBind_Validation/Koff/HSP90_Koff/M60.sdf
- SI_ModBind_Validation/Koff/HSP90_Koff/M48.sdf
- SI_ModBind_Validation/Koff/HSP90_Koff/M07_protein.pdb
- SI_ModBind_Validation/Koff/HSP90_Koff/M59_protein.pdb
- SI_ModBind_Validation/Koff/HSP90_Koff/M29_protein.pdb
- SI_ModBind_Validation/Koff/HSP90_Koff/M35_protein.pdb
- SI_ModBind_Validation/Koff/HSP90_Koff/M45_protein.pdb
- SI_ModBind_Validation/Koff/HSP90_Koff/M49.sdf
- SI_ModBind_Validation/Koff/HSP90_Koff/M61.sdf
- SI_ModBind_Validation/Koff/HSP90_Koff/M63.sdf
- SI_ModBind_Validation/Koff/HSP90_Koff/M20_protein.pdb
- SI_ModBind_Validation/Koff/HSP90_Koff/M50_protein.pdb
- SI_ModBind_Validation/Koff/HSP90_Koff/M62_protein.pdb
- SI_ModBind_Validation/Koff/HSP90_Koff/M12_protein.pdb
- SI_ModBind_Validation/Koff/HSP90_Koff/M62.sdf
- SI_ModBind_Validation/Koff/HSP90_Koff/M66.sdf
- SI_ModBind_Validation/Koff/HSP90_Koff/M55_protein.pdb
- SI_ModBind_Validation/Koff/HSP90_Koff/M25_protein.pdb
- SI_ModBind_Validation/Koff/HSP90_Koff/M67_protein.pdb
- SI_ModBind_Validation/Koff/HSP90_Koff/M39_protein.pdb
- SI_ModBind_Validation/Koff/HSP90_Koff/M49_protein.pdb
- SI_ModBind_Validation/Koff/HSP90_Koff/M67.sdf
- SI_ModBind_Validation/Koff/HSP90_Koff/M59.sdf
- SI_ModBind_Validation/Koff/HSP90_Koff/M65.sdf
- SI_ModBind_Validation/Koff/HSP90_Koff/M71.sdf
- SI_ModBind_Validation/Koff/HSP90_Koff/M02_protein.pdb
- SI_ModBind_Validation/Koff/HSP90_Koff/M40_protein.pdb
- SI_ModBind_Validation/Koff/HSP90_Koff/M70.sdf
- SI_ModBind_Validation/Koff/HSP90_Koff/M64.sdf
- SI_ModBind_Validation/Koff/HSP90_Koff/M30_protein.pdb
- SI_ModBind_Validation/Koff/HSP90_Koff/M58.sdf
- SI_ModBind_Validation/Koff/HSP90_Koff/M03.sdf
- SI_ModBind_Validation/Koff/HSP90_Koff/M43_protein.pdb
- SI_ModBind_Validation/Koff/HSP90_Koff/M33_protein.pdb
- SI_ModBind_Validation/Koff/HSP90_Koff/M01_protein.pdb
- SI_ModBind_Validation/Koff/HSP90_Koff/M71_protein.pdb
- SI_ModBind_Validation/Koff/HSP90_Koff/M02.sdf
- SI_ModBind_Validation/Koff/HSP90_Koff/M14.sdf
- SI_ModBind_Validation/Koff/HSP90_Koff/M28.sdf
- SI_ModBind_Validation/Koff/HSP90_Koff/M14_protein.pdb
- SI_ModBind_Validation/Koff/HSP90_Koff/M64_protein.pdb
- SI_ModBind_Validation/Koff/HSP90_Koff/M08_protein.pdb
- SI_ModBind_Validation/Koff/HSP90_Koff/M56_protein.pdb
- SI_ModBind_Validation/Koff/HSP90_Koff/M26_protein.pdb
- SI_ModBind_Validation/Koff/HSP90_Koff/M29.sdf
- SI_ModBind_Validation/Koff/HSP90_Koff/M01.sdf
- SI_ModBind_Validation/Koff/HSP90_Koff/M15.sdf
- SI_ModBind_Validation/Koff/HSP90_Koff/M39.sdf
- SI_ModBind_Validation/Koff/HSP90_Koff/M11.sdf
- SI_ModBind_Validation/Koff/HSP90_Koff/M61_protein.pdb
- SI_ModBind_Validation/Koff/HSP90_Koff/M11_protein.pdb
- SI_ModBind_Validation/Koff/HSP90_Koff/M23_protein.pdb
- SI_ModBind_Validation/Koff/HSP90_Koff/M53_protein.pdb
- SI_ModBind_Validation/Koff/HSP90_Koff/M04.sdf
- SI_ModBind_Validation/Koff/HSP90_Koff/M10.sdf
- SI_ModBind_Validation/Koff/HSP90_Koff/M38.sdf
- SI_ModBind_Validation/Koff/HSP90_Koff/M06.sdf
- SI_ModBind_Validation/Koff/HSP90_Koff/M12.sdf
- SI_ModBind_Validation/Koff/HSP90_Koff/M18_protein.pdb
- SI_ModBind_Validation/Koff/HSP90_Koff/M68_protein.pdb
- SI_ModBind_Validation/Koff/HSP90_Koff/M36_protein.pdb
- SI_ModBind_Validation/Koff/HSP90_Koff/M46_protein.pdb
- SI_ModBind_Validation/Koff/HSP90_Koff/M13.sdf
- SI_ModBind_Validation/Koff/HSP90_Koff/M07.sdf
- SI_ModBind_Validation/Koff/HSP90_Koff/M04_protein.pdb
- SI_ModBind_Validation/Koff/HSP90_Koff/M22.sdf
- SI_ModBind_Validation/Koff/HSP90_Koff/M36.sdf
- SI_ModBind_Validation/Koff/HSP90_Koff/M31_protein.pdb
- SI_ModBind_Validation/Koff/HSP90_Koff/M41_protein.pdb
- SI_ModBind_Validation/Koff/HSP90_Koff/M03_protein.pdb
- SI_ModBind_Validation/Koff/HSP90_Koff/M37.sdf
- SI_ModBind_Validation/Koff/HSP90_Koff/M23.sdf
- SI_ModBind_Validation/Koff/HSP90_Koff/M35.sdf
- SI_ModBind_Validation/Koff/HSP90_Koff/M21.sdf
- SI_ModBind_Validation/Koff/HSP90_Koff/M66_protein.pdb
- SI_ModBind_Validation/Koff/HSP90_Koff/M09.sdf
- SI_ModBind_Validation/Koff/HSP90_Koff/M48_protein.pdb
- SI_ModBind_Validation/Koff/HSP90_Koff/M38_protein.pdb
- SI_ModBind_Validation/Koff/HSP90_Koff/M24_protein.pdb
- SI_ModBind_Validation/Koff/HSP90_Koff/M54_protein.pdb
- SI_ModBind_Validation/Koff/HSP90_Koff/M08.sdf
- SI_ModBind_Validation/Koff/HSP90_Koff/M20.sdf
- SI_ModBind_Validation/Koff/HSP90_Koff/M34.sdf
- SI_ModBind_Validation/Koff/HSP90_Koff/M18.sdf
- SI_ModBind_Validation/Koff/HSP90_Koff/M30.sdf
- SI_ModBind_Validation/Koff/HSP90_Koff/M24.sdf
- SI_ModBind_Validation/Koff/HSP90_Koff/M13_protein.pdb
- SI_ModBind_Validation/Koff/HSP90_Koff/M63_protein.pdb
- SI_ModBind_Validation/Koff/HSP90_Koff/M51_protein.pdb
- SI_ModBind_Validation/Koff/HSP90_Koff/M25.sdf
- SI_ModBind_Validation/Koff/HSP90_Koff/M21_protein.pdb
- SI_ModBind_Validation/Koff/HSP90_Koff/M31.sdf
- SI_ModBind_Validation/Koff/HSP90_Koff/M19.sdf
- SI_ModBind_Validation/Koff/HSP90_Koff/M27.sdf
- SI_ModBind_Validation/Koff/HSP90_Koff/M33.sdf
- SI_ModBind_Validation/Koff/HSP90_Koff/M44_protein.pdb
- SI_ModBind_Validation/Koff/HSP90_Koff/M34_protein.pdb
- SI_ModBind_Validation/Koff/HSP90_Koff/M06_protein.pdb
- SI_ModBind_Validation/Koff/HSP90_Koff/M28_protein.pdb
- SI_ModBind_Validation/Koff/HSP90_Koff/M58_protein.pdb
- SI_ModBind_Validation/Koff/HSP90_Koff/M26.sdf
- SI_ModBind_Validation/Koff/HSP90_Koff/M41.sdf
- SI_ModBind_Validation/Koff/HSP90_Koff/M55.sdf
- SI_ModBind_Validation/Koff/HSP90_Koff/M69.sdf
- SI_ModBind_Validation/Koff/HSP90_Koff/M69_protein.pdb
- SI_ModBind_Validation/Koff/HSP90_Koff/M19_protein.pdb
- SI_ModBind_Validation/Koff/HSP90_Koff/M47_protein.pdb
- SI_ModBind_Validation/Koff/HSP90_Koff/M37_protein.pdb
- SI_ModBind_Validation/Koff/HSP90_Koff/M68.sdf
- SI_ModBind_Validation/Koff/HSP90_Koff/M54.sdf
[truncated: 225 more entries]
