# Supplementary material for: ModBind, a Rapid Simulation-Based Predictor of Ligand Binding and Off-Rates
Source: J Chem Inf Model. 2024 Dec 16;65(1):265–74. doi: 10.1021/acs.jcim.4c01805 (PMC11733936; doi:10.1021/acs.jcim.4c01805)
Supplement: Supplementary file 2 — ci4c01805_si_002.zip [file ci4c01805_si_002.zip › SI_ModBind_Validation/dG/Tyk2_dG/tyk2_4gih_a_NP_003322_prot_ref.pdb]

TITLE     tyk2_4gih_a_NP_003322_prot_ref
REMARK   4      COMPLIES WITH FORMAT V. 3.0, 1-DEC-2006
REMARK 888
REMARK 888 WRITTEN BY MAESTRO (A PRODUCT OF SCHRODINGER, LLC)
ATOM      1  N   THR A 890     -10.117  15.085 -48.465  1.00 62.43           N  
ANISOU    1  N   THR A 890     7518  10026   6175    728   -144    994
ATOM      2  CA  THR A 890      -9.808  16.482 -48.932  1.00 60.76           C  
ANISOU    2  CA  THR A 890     7340   9560   6186    493   -187   1133
ATOM      3  C   THR A 890      -8.261  16.607 -48.892  1.00 61.63           C  
ANISOU    3  C   THR A 890     7613   9439   6366    494   -301   1038
ATOM      4  O   THR A 890      -7.594  15.928 -48.104  1.00 59.62           O  
ANISOU    4  O   THR A 890     7438   9081   6136    586   -372    793
ATOM      5  CB  THR A 890     -10.433  17.569 -48.008  1.00 68.55           C  
ANISOU    5  CB  THR A 890     8277  10403   7367    372   -205   1085
ATOM      6  OG1 THR A 890     -11.819  17.318 -47.869  1.00 68.98           O  
ANISOU    6  OG1 THR A 890     8165  10723   7322    448   -119   1099
ATOM      7  CG2 THR A 890     -10.285  19.024 -48.497  1.00 67.10           C  
ANISOU    7  CG2 THR A 890     8082  10031   7381    119   -227   1247
ATOM      8  H2  THR A 890      -9.364  14.441 -48.266  1.00  0.00           H  
ATOM      9  HA  THR A 890     -10.193  16.537 -49.952  1.00  0.00           H  
ATOM     10  HB  THR A 890     -10.006  17.485 -47.008  1.00  0.00           H  
ATOM     11  HG1 THR A 890     -12.113  17.691 -47.033  1.00  0.00           H  
ATOM     12 HG21 THR A 890     -10.802  19.718 -47.833  1.00  0.00           H  
ATOM     13 HG22 THR A 890      -9.243  19.339 -48.525  1.00  0.00           H  
ATOM     14 HG23 THR A 890     -10.699  19.154 -49.498  1.00  0.00           H  
ATOM     15  N   VAL A 891      -7.720  17.481 -49.765  1.00 57.37           N  
ANISOU   15  N   VAL A 891     7114   8817   5867    395   -309   1235
ATOM     16  CA  VAL A 891      -6.278  17.720 -49.939  1.00 55.39           C  
ANISOU   16  CA  VAL A 891     6989   8391   5667    422   -416   1174
ATOM     17  C   VAL A 891      -6.053  19.248 -50.088  1.00 56.21           C  
ANISOU   17  C   VAL A 891     7162   8190   6004    242   -453   1283
ATOM     18  O   VAL A 891      -6.791  19.930 -50.802  1.00 57.24           O  
ANISOU   18  O   VAL A 891     7267   8281   6199    101   -385   1510
ATOM     19  CB  VAL A 891      -5.659  16.905 -51.120  1.00 60.85           C  
ANISOU   19  CB  VAL A 891     7699   9313   6107    598   -422   1244
ATOM     20  CG1 VAL A 891      -6.267  17.214 -52.507  1.00 62.96           C  
ANISOU   20  CG1 VAL A 891     7950   9678   6295    549   -312   1604
ATOM     21  CG2 VAL A 891      -4.118  17.005 -51.171  1.00 59.88           C  
ANISOU   21  CG2 VAL A 891     7664   9078   6009    676   -560   1094
ATOM     22  H   VAL A 891      -8.320  18.027 -50.366  1.00  0.00           H  
ATOM     23  HA  VAL A 891      -5.773  17.398 -49.029  1.00  0.00           H  
ATOM     24  HB  VAL A 891      -5.883  15.857 -50.915  1.00  0.00           H  
ATOM     25 HG11 VAL A 891      -5.874  16.536 -53.266  1.00  0.00           H  
ATOM     26 HG12 VAL A 891      -7.351  17.101 -52.504  1.00  0.00           H  
ATOM     27 HG13 VAL A 891      -6.039  18.229 -52.834  1.00  0.00           H  
ATOM     28 HG21 VAL A 891      -3.702  16.316 -51.907  1.00  0.00           H  
ATOM     29 HG22 VAL A 891      -3.784  18.008 -51.440  1.00  0.00           H  
ATOM     30 HG23 VAL A 891      -3.671  16.756 -50.207  1.00  0.00           H  
ATOM     31  N   PHE A 892      -4.992  19.725 -49.417  1.00 49.19           N  
ANISOU   31  N   PHE A 892     6357   7085   5248    244   -551   1107
ATOM     32  CA  PHE A 892      -4.479  21.102 -49.397  1.00 47.07           C  
ANISOU   32  CA  PHE A 892     6172   6529   5184    126   -599   1152
ATOM     33  C   PHE A 892      -3.056  21.031 -50.006  1.00 52.74           C  
ANISOU   33  C   PHE A 892     6966   7208   5867    237   -673   1160
ATOM     34  O   PHE A 892      -2.299  20.101 -49.715  1.00 53.11           O  
ANISOU   34  O   PHE A 892     6993   7369   5819    369   -731    983
ATOM     35  CB  PHE A 892      -4.437  21.604 -47.928  1.00 45.10           C  
ANISOU   35  CB  PHE A 892     5945   6097   5094     74   -638    947
ATOM     36  CG  PHE A 892      -5.795  21.914 -47.304  1.00 44.18           C  
ANISOU   36  CG  PHE A 892     5764   5989   5033    -24   -592    947
ATOM     37  CD1 PHE A 892      -6.172  23.256 -47.053  1.00 44.87           C  
ANISOU   37  CD1 PHE A 892     5872   5896   5278   -172   -613    990
ATOM     38  CD2 PHE A 892      -6.707  20.879 -46.975  1.00 45.07           C  
ANISOU   38  CD2 PHE A 892     5793   6298   5032     55   -542    876
ATOM     39  CE1 PHE A 892      -7.435  23.553 -46.544  1.00 45.27           C  
ANISOU   39  CE1 PHE A 892     5838   5999   5363   -246   -596    964
ATOM     40  CE2 PHE A 892      -7.968  21.196 -46.473  1.00 46.87           C  
ANISOU   40  CE2 PHE A 892     5941   6571   5296      0   -512    874
ATOM     41  CZ  PHE A 892      -8.335  22.526 -46.269  1.00 44.38           C  
ANISOU   41  CZ  PHE A 892     5627   6108   5130   -152   -547    914
ATOM     42  H   PHE A 892      -4.450  19.070 -48.868  1.00  0.00           H  
ATOM     43  HA  PHE A 892      -5.102  21.766 -50.000  1.00  0.00           H  
ATOM     44  HB2 PHE A 892      -3.940  20.869 -47.295  1.00  0.00           H  
ATOM     45  HB3 PHE A 892      -3.816  22.501 -47.865  1.00  0.00           H  
ATOM     46  HD1 PHE A 892      -5.482  24.056 -47.257  1.00  0.00           H  
ATOM     47  HD2 PHE A 892      -6.443  19.843 -47.129  1.00  0.00           H  
ATOM     48  HE1 PHE A 892      -7.717  24.581 -46.368  1.00  0.00           H  
ATOM     49  HE2 PHE A 892      -8.670  20.408 -46.256  1.00  0.00           H  
ATOM     50  HZ  PHE A 892      -9.319  22.761 -45.891  1.00  0.00           H  
ATOM     51  N   HIS A 893      -2.692  22.048 -50.808  1.00 50.80           N  
ANISOU   51  N   HIS A 893     6802   6795   5704    188   -678   1347
ATOM     52  CA  HIS A 893      -1.376  22.175 -51.462  1.00 51.86           C  
ANISOU   52  CA  HIS A 893     7009   6893   5803    328   -751   1382
ATOM     53  C   HIS A 893      -0.553  23.178 -50.613  1.00 53.50           C  
ANISOU   53  C   HIS A 893     7262   6871   6194    313   -828   1208
ATOM     54  O   HIS A 893      -1.028  24.278 -50.320  1.00 52.26           O  
ANISOU   54  O   HIS A 893     7156   6488   6214    176   -811   1212
ATOM     55  CB  HIS A 893      -1.566  22.712 -52.903  1.00 55.68           C  
ANISOU   55  CB  HIS A 893     7585   7297   6273    321   -696   1703
ATOM     56  CG  HIS A 893      -2.532  21.926 -53.761  1.00 61.81           C  
ANISOU   56  CG  HIS A 893     8310   8294   6882    310   -579   1918
ATOM     57  ND1 HIS A 893      -3.827  22.376 -54.043  1.00 65.50           N  
ANISOU   57  ND1 HIS A 893     8739   9077   7069    516   -577   1959
ATOM     58  CD2 HIS A 893      -2.346  20.705 -54.377  1.00 65.19           C  
ANISOU   58  CD2 HIS A 893     8696   8693   7379    120   -461   2084
ATOM     59  CE1 HIS A 893      -4.368  21.424 -54.790  1.00 67.02           C  
ANISOU   59  CE1 HIS A 893     8883   9423   7159    459   -439   2170
ATOM     60  NE2 HIS A 893      -3.535  20.409 -55.022  1.00 67.16           N  
ANISOU   60  NE2 HIS A 893     8883   9242   7394    210   -361   2256
ATOM     61  H   HIS A 893      -3.347  22.797 -50.988  1.00  0.00           H  
ATOM     62  HA  HIS A 893      -0.869  21.207 -51.512  1.00  0.00           H  
ATOM     63  HB2 HIS A 893      -1.891  23.754 -52.893  1.00  0.00           H  
ATOM     64  HB3 HIS A 893      -0.604  22.703 -53.415  1.00  0.00           H  
ATOM     65  HD2 HIS A 893      -1.494  20.041 -54.394  1.00  0.00           H  
ATOM     66  HE1 HIS A 893      -5.378  21.466 -55.170  1.00  0.00           H  
ATOM     67  HE2 HIS A 893      -3.739  19.577 -55.558  1.00  0.00           H  
ATOM     68  N   LYS A 894       0.697  22.801 -50.267  1.00 50.22           N  
ANISOU   68  N   LYS A 894     6812   6537   5731    455   -913   1045
ATOM     69  CA  LYS A 894       1.600  23.567 -49.377  1.00 49.02           C  
ANISOU   69  CA  LYS A 894     6670   6215   5741    456   -967    878
ATOM     70  C   LYS A 894       2.114  24.878 -50.045  1.00 53.09           C  
ANISOU   70  C   LYS A 894     7302   6496   6375    471   -982   1016
ATOM     71  O   LYS A 894       2.514  25.786 -49.316  1.00 51.68           O  
ANISOU   71  O   LYS A 894     7154   6128   6352    423   -988    910
ATOM     72  CB  LYS A 894       2.774  22.667 -48.900  1.00 52.12           C  
ANISOU   72  CB  LYS A 894     6955   6778   6072    579  -1048    660
ATOM     73  CG  LYS A 894       3.393  23.147 -47.568  1.00 67.25           C  
ANISOU   73  CG  LYS A 894     8833   8551   8169    520  -1051    451
ATOM     74  CD  LYS A 894       4.459  22.208 -46.972  1.00 79.06           C  
ANISOU   74  CD  LYS A 894    10191  10199   9648    548  -1096    195
ATOM     75  CE  LYS A 894       4.977  22.730 -45.617  1.00 86.18           C  
ANISOU   75  CE  LYS A 894    11055  10941  10746    469  -1057     37
ATOM     76  NZ  LYS A 894       6.015  21.860 -45.038  1.00 95.28           N1+
ANISOU   76  NZ  LYS A 894    12080  12184  11938    428  -1064   -215
ATOM     77  H   LYS A 894       1.027  21.886 -50.539  1.00  0.00           H  
ATOM     78  HA  LYS A 894       1.007  23.856 -48.508  1.00  0.00           H  
ATOM     79  HB2 LYS A 894       2.420  21.645 -48.757  1.00  0.00           H  
ATOM     80  HB3 LYS A 894       3.547  22.595 -49.668  1.00  0.00           H  
ATOM     81  HG2 LYS A 894       3.833  24.136 -47.705  1.00  0.00           H  
ATOM     82  HG3 LYS A 894       2.597  23.273 -46.833  1.00  0.00           H  
ATOM     83  HD2 LYS A 894       4.039  21.208 -46.845  1.00  0.00           H  
ATOM     84  HD3 LYS A 894       5.287  22.106 -47.674  1.00  0.00           H  
ATOM     85  HE2 LYS A 894       5.396  23.731 -45.731  1.00  0.00           H  
ATOM     86  HE3 LYS A 894       4.158  22.810 -44.901  1.00  0.00           H  
ATOM     87  HZ1 LYS A 894       6.287  22.198 -44.127  1.00  0.00           H  
ATOM     88  HZ2 LYS A 894       5.674  20.909 -44.945  1.00  0.00           H  
ATOM     89  HZ3 LYS A 894       6.823  21.837 -45.644  1.00  0.00           H  
ATOM     90  N   ARG A 895       2.042  24.993 -51.387  1.00 51.74           N  
ANISOU   90  N   ARG A 895     7211   6324   6124    546   -974   1260
ATOM     91  CA  ARG A 895       2.350  26.187 -52.199  1.00 52.94           C  
ANISOU   91  CA  ARG A 895     7510   6216   6388    580   -978   1419
ATOM     92  C   ARG A 895       1.301  27.325 -52.006  1.00 55.31           C  
ANISOU   92  C   ARG A 895     7902   6222   6890    367   -925   1443
ATOM     93  O   ARG A 895       1.579  28.443 -52.441  1.00 55.61           O  
ANISOU   93  O   ARG A 895     8069   5996   7063    384   -942   1479
ATOM     94  CB  ARG A 895       2.461  25.743 -53.683  1.00 57.62           C  
ANISOU   94  CB  ARG A 895     8187   6870   6837    720   -958   1710
ATOM     95  CG  ARG A 895       1.149  25.255 -54.346  1.00 70.70           C  
ANISOU   95  CG  ARG A 895     9846   8608   8409    595   -846   1926
ATOM     96  CD  ARG A 895       1.394  24.392 -55.596  1.00 85.20           C  
ANISOU   96  CD  ARG A 895    11721  10638  10012    797   -822   2180
ATOM     97  NE  ARG A 895       0.143  23.800 -56.100  1.00 97.62           N  
ANISOU   97  NE  ARG A 895    13233  12416  11441    714   -709   2328
ATOM     98  CZ  ARG A 895      -0.575  24.173 -57.169  1.00116.87           C  
ANISOU   98  CZ  ARG A 895    15755  14762  13888    621   -570   2654
ATOM     99  NH1 ARG A 895      -0.214  25.183 -57.965  1.00109.22           N  
ANISOU   99  NH1 ARG A 895    14964  13458  13076    598   -532   2866
ATOM    100  NH2 ARG A 895      -1.692  23.500 -57.451  1.00103.80           N1+
ANISOU  100  NH2 ARG A 895    14008  13344  12089    556   -456   2774
ATOM    101  H   ARG A 895       1.703  24.197 -51.907  1.00  0.00           H  
ATOM    102  HA  ARG A 895       3.320  26.573 -51.879  1.00  0.00           H  
ATOM    103  HB2 ARG A 895       2.873  26.559 -54.280  1.00  0.00           H  
ATOM    104  HB3 ARG A 895       3.211  24.952 -53.739  1.00  0.00           H  
ATOM    105  HG2 ARG A 895       0.579  24.670 -53.625  1.00  0.00           H  
ATOM    106  HG3 ARG A 895       0.518  26.108 -54.600  1.00  0.00           H  
ATOM    107  HD2 ARG A 895       1.886  24.975 -56.374  1.00  0.00           H  
ATOM    108  HD3 ARG A 895       2.068  23.569 -55.355  1.00  0.00           H  
ATOM    109  HE  ARG A 895      -0.209  23.019 -55.568  1.00  0.00           H  
ATOM    110 HH12 ARG A 895      -0.800  25.449 -58.741  1.00  0.00           H  
ATOM    111 HH11 ARG A 895       0.629  25.710 -57.775  1.00  0.00           H  
ATOM    112 HH22 ARG A 895      -2.236  23.749 -58.263  1.00  0.00           H  
ATOM    113 HH21 ARG A 895      -1.989  22.737 -56.863  1.00  0.00           H  
ATOM    114  N   TYR A 896       0.141  27.045 -51.376  1.00 49.98           N  
ANISOU  114  N   TYR A 896     7156   5605   6229    184   -872   1403
ATOM    115  CA  TYR A 896      -0.930  28.009 -51.074  1.00 49.28           C  
ANISOU  115  CA  TYR A 896     7111   5303   6308    -22   -844   1388
ATOM    116  C   TYR A 896      -1.027  28.273 -49.546  1.00 50.16           C  
ANISOU  116  C   TYR A 896     7170   5408   6482    -64   -873   1133
ATOM    117  O   TYR A 896      -1.784  29.174 -49.181  1.00 48.17           O  
ANISOU  117  O   TYR A 896     6943   5020   6341   -204   -874   1079
ATOM    118  CB  TYR A 896      -2.274  27.470 -51.623  1.00 51.36           C  
ANISOU  118  CB  TYR A 896     7318   5652   6546   -190   -761   1555
ATOM    119  CG  TYR A 896      -2.373  27.211 -53.125  1.00 55.87           C  
ANISOU  119  CG  TYR A 896     7950   6232   7047   -158   -694   1853
ATOM    120  CD1 TYR A 896      -1.709  28.040 -54.067  1.00 59.63           C  
ANISOU  120  CD1 TYR A 896     8599   6438   7619   -108   -698   2004
ATOM    121  CD2 TYR A 896      -3.195  26.157 -53.594  1.00 57.59           C  
ANISOU  121  CD2 TYR A 896     8066   6719   7097   -163   -609   2000
ATOM    122  CE1 TYR A 896      -1.880  27.827 -55.453  1.00 63.33           C  
ANISOU  122  CE1 TYR A 896     9150   6896   8017    -60   -614   2318
ATOM    123  CE2 TYR A 896      -3.366  25.942 -54.979  1.00 61.39           C  
ANISOU  123  CE2 TYR A 896     8610   7223   7491   -120   -521   2308
ATOM    124  CZ  TYR A 896      -2.718  26.786 -55.910  1.00 71.07           C  
ANISOU  124  CZ  TYR A 896    10021   8166   8816    -71   -520   2479
ATOM    125  OH  TYR A 896      -2.918  26.606 -57.247  1.00 74.22           O  
ANISOU  125  OH  TYR A 896    10508   8570   9124    -11   -412   2821
ATOM    126  H   TYR A 896      -0.016  26.103 -51.045  1.00  0.00           H  
ATOM    127  HA  TYR A 896      -0.725  28.975 -51.537  1.00  0.00           H  
ATOM    128  HB2 TYR A 896      -2.510  26.540 -51.108  1.00  0.00           H  
ATOM    129  HB3 TYR A 896      -3.083  28.158 -51.373  1.00  0.00           H  
ATOM    130  HD1 TYR A 896      -1.085  28.859 -53.741  1.00  0.00           H  
ATOM    131  HD2 TYR A 896      -3.714  25.519 -52.893  1.00  0.00           H  
ATOM    132  HE1 TYR A 896      -1.385  28.475 -56.162  1.00  0.00           H  
ATOM    133  HE2 TYR A 896      -4.008  25.142 -55.320  1.00  0.00           H  
ATOM    134  HH  TYR A 896      -3.593  25.949 -57.432  1.00  0.00           H  
ATOM    135  N   LEU A 897      -0.288  27.542 -48.681  1.00 46.72           N  
ANISOU  135  N   LEU A 897     6661   5117   5975     58   -894    977
ATOM    136  CA  LEU A 897      -0.259  27.720 -47.219  1.00 44.74           C  
ANISOU  136  CA  LEU A 897     6371   4859   5771     40   -890    770
ATOM    137  C   LEU A 897       0.840  28.777 -46.933  1.00 48.16           C  
ANISOU  137  C   LEU A 897     6871   5125   6304    116   -918    667
ATOM    138  O   LEU A 897       2.030  28.485 -47.070  1.00 48.59           O  
ANISOU  138  O   LEU A 897     6895   5224   6342    247   -943    627
ATOM    139  CB  LEU A 897       0.101  26.367 -46.532  1.00 44.20           C  
ANISOU  139  CB  LEU A 897     6190   5002   5601    100   -871    657
ATOM    140  CG  LEU A 897      -1.048  25.337 -46.386  1.00 48.88           C  
ANISOU  140  CG  LEU A 897     6715   5761   6098     43   -826    682
ATOM    141  CD1 LEU A 897      -0.524  24.011 -45.804  1.00 51.85           C  
ANISOU  141  CD1 LEU A 897     7010   6318   6372    132   -824    563
ATOM    142  CD2 LEU A 897      -2.215  25.837 -45.511  1.00 47.58           C  
ANISOU  142  CD2 LEU A 897     6551   5540   5988    -41   -791    610
ATOM    143  H   LEU A 897       0.349  26.848 -49.046  1.00  0.00           H  
ATOM    144  HA  LEU A 897      -1.217  28.085 -46.847  1.00  0.00           H  
ATOM    145  HB2 LEU A 897       0.933  25.901 -47.063  1.00  0.00           H  
ATOM    146  HB3 LEU A 897       0.485  26.552 -45.531  1.00  0.00           H  
ATOM    147  HG  LEU A 897      -1.431  25.125 -47.386  1.00  0.00           H  
ATOM    148 HD11 LEU A 897      -1.310  23.255 -45.773  1.00  0.00           H  
ATOM    149 HD12 LEU A 897       0.292  23.604 -46.397  1.00  0.00           H  
ATOM    150 HD13 LEU A 897      -0.150  24.141 -44.788  1.00  0.00           H  
ATOM    151 HD21 LEU A 897      -3.028  25.110 -45.492  1.00  0.00           H  
ATOM    152 HD22 LEU A 897      -1.896  25.993 -44.482  1.00  0.00           H  
ATOM    153 HD23 LEU A 897      -2.638  26.773 -45.868  1.00  0.00           H  
ATOM    154  N   LYS A 898       0.404  29.982 -46.517  1.00 44.15           N  
ANISOU  154  N   LYS A 898     6437   4452   5886     45   -919    610
ATOM    155  CA  LYS A 898       1.242  31.102 -46.056  1.00 44.11           C  
ANISOU  155  CA  LYS A 898     6504   4298   5957    129   -933    501
ATOM    156  C   LYS A 898       1.157  31.045 -44.511  1.00 46.50           C  
ANISOU  156  C   LYS A 898     6757   4665   6244    137   -881    349
ATOM    157  O   LYS A 898       0.061  31.172 -43.963  1.00 45.72           O  
ANISOU  157  O   LYS A 898     6668   4573   6129     55   -870    317
ATOM    158  CB  LYS A 898       0.635  32.447 -46.546  1.00 48.28           C  
ANISOU  158  CB  LYS A 898     7173   4589   6582     66   -974    523
ATOM    159  CG  LYS A 898       0.901  32.810 -48.022  1.00 70.59           C  
ANISOU  159  CG  LYS A 898    10101   7261   9460    104  -1003    681
ATOM    160  CD  LYS A 898       0.102  31.993 -49.057  1.00 82.83           C  
ANISOU  160  CD  LYS A 898    11646   8816  11010    -52   -985    868
ATOM    161  CE  LYS A 898       0.211  32.586 -50.472  1.00 97.68           C  
ANISOU  161  CE  LYS A 898    13640  10556  12917     21   -984   1071
ATOM    162  NZ  LYS A 898      -0.510  31.776 -51.467  1.00107.26           N1+
ANISOU  162  NZ  LYS A 898    14833  11809  14111   -124   -930   1290
ATOM    163  H   LYS A 898      -0.593  30.133 -46.432  1.00  0.00           H  
ATOM    164  HA  LYS A 898       2.277  31.012 -46.393  1.00  0.00           H  
ATOM    165  HB2 LYS A 898      -0.439  32.485 -46.352  1.00  0.00           H  
ATOM    166  HB3 LYS A 898       1.058  33.259 -45.951  1.00  0.00           H  
ATOM    167  HG2 LYS A 898       0.645  33.863 -48.150  1.00  0.00           H  
ATOM    168  HG3 LYS A 898       1.969  32.740 -48.235  1.00  0.00           H  
ATOM    169  HD2 LYS A 898       0.467  30.966 -49.065  1.00  0.00           H  
ATOM    170  HD3 LYS A 898      -0.948  31.949 -48.762  1.00  0.00           H  
ATOM    171  HE2 LYS A 898      -0.198  33.597 -50.488  1.00  0.00           H  
ATOM    172  HE3 LYS A 898       1.256  32.656 -50.776  1.00  0.00           H  
ATOM    173  HZ1 LYS A 898      -0.413  32.197 -52.380  1.00  0.00           H  
ATOM    174  HZ2 LYS A 898      -0.125  30.843 -51.487  1.00  0.00           H  
ATOM    175  HZ3 LYS A 898      -1.494  31.730 -51.232  1.00  0.00           H  
ATOM    176  N   LYS A 899       2.310  30.879 -43.830  1.00 42.86           N  
ANISOU  176  N   LYS A 899     6235   4264   5786    239   -842    265
ATOM    177  CA  LYS A 899       2.408  30.737 -42.363  1.00 42.35           C  
ANISOU  177  CA  LYS A 899     6131   4239   5719    249   -756    154
ATOM    178  C   LYS A 899       2.279  32.149 -41.738  1.00 45.75           C  
ANISOU  178  C   LYS A 899     6664   4554   6165    289   -739     91
ATOM    179  O   LYS A 899       2.962  33.084 -42.165  1.00 46.24           O  
ANISOU  179  O   LYS A 899     6785   4516   6266    375   -768     66
ATOM    180  CB  LYS A 899       3.776  30.107 -41.998  1.00 45.46           C  
ANISOU  180  CB  LYS A 899     6406   4723   6144    314   -709     83
ATOM    181  CG  LYS A 899       3.824  29.566 -40.553  1.00 54.73           C  
ANISOU  181  CG  LYS A 899     7525   5939   7332    274   -592      7
ATOM    182  CD  LYS A 899       5.210  29.040 -40.142  1.00 64.90           C  
ANISOU  182  CD  LYS A 899     8667   7305   8689    291   -547    -81
ATOM    183  CE  LYS A 899       5.222  28.520 -38.697  1.00 74.92           C  
ANISOU  183  CE  LYS A 899     9895   8567  10004    217   -414   -143
ATOM    184  NZ  LYS A 899       6.576  28.166 -38.243  1.00 84.51           N1+
ANISOU  184  NZ  LYS A 899    10938   9850  11321    186   -368   -251
ATOM    185  H   LYS A 899       3.180  30.817 -44.337  1.00  0.00           H  
ATOM    186  HA  LYS A 899       1.605  30.084 -42.013  1.00  0.00           H  
ATOM    187  HB2 LYS A 899       3.994  29.281 -42.676  1.00  0.00           H  
ATOM    188  HB3 LYS A 899       4.584  30.824 -42.155  1.00  0.00           H  
ATOM    189  HG2 LYS A 899       3.529  30.354 -39.857  1.00  0.00           H  
ATOM    190  HG3 LYS A 899       3.081  28.774 -40.439  1.00  0.00           H  
ATOM    191  HD2 LYS A 899       5.519  28.245 -40.824  1.00  0.00           H  
ATOM    192  HD3 LYS A 899       5.940  29.844 -40.250  1.00  0.00           H  
ATOM    193  HE2 LYS A 899       4.820  29.273 -38.016  1.00  0.00           H  
ATOM    194  HE3 LYS A 899       4.590  27.638 -38.612  1.00  0.00           H  
ATOM    195  HZ1 LYS A 899       6.516  27.913 -37.263  1.00  0.00           H  
ATOM    196  HZ2 LYS A 899       6.932  27.389 -38.781  1.00  0.00           H  
ATOM    197  HZ3 LYS A 899       7.189  28.962 -38.341  1.00  0.00           H  
ATOM    198  N   ILE A 900       1.431  32.246 -40.698  1.00 41.32           N  
ANISOU  198  N   ILE A 900     6128   4019   5552    254   -697     60
ATOM    199  CA  ILE A 900       1.157  33.469 -39.930  1.00 41.22           C  
ANISOU  199  CA  ILE A 900     6210   3948   5505    314   -686    -15
ATOM    200  C   ILE A 900       2.009  33.390 -38.631  1.00 44.92           C  
ANISOU  200  C   ILE A 900     6653   4461   5952    411   -545    -57
ATOM    201  O   ILE A 900       2.772  34.323 -38.382  1.00 45.41           O  
ANISOU  201  O   ILE A 900     6747   4484   6022    516   -509   -111
ATOM    202  CB  ILE A 900      -0.366  33.590 -39.561  1.00 44.36           C  
ANISOU  202  CB  ILE A 900     6639   4384   5833    244   -740    -19
ATOM    203  CG1 ILE A 900      -1.231  33.727 -40.847  1.00 45.50           C  
ANISOU  203  CG1 ILE A 900     6782   4476   6030    111   -856     34
ATOM    204  CG2 ILE A 900      -0.683  34.752 -38.579  1.00 46.17           C  
ANISOU  204  CG2 ILE A 900     6960   4598   5983    337   -744   -122
ATOM    205  CD1 ILE A 900      -2.743  33.513 -40.658  1.00 56.14           C  
ANISOU  205  CD1 ILE A 900     8076   5929   7326      8   -901     50
ATOM    206  H   ILE A 900       0.941  31.416 -40.388  1.00  0.00           H  
ATOM    207  HA  ILE A 900       1.447  34.360 -40.494  1.00  0.00           H  
ATOM    208  HB  ILE A 900      -0.665  32.663 -39.068  1.00  0.00           H  
ATOM    209 HG12 ILE A 900      -1.064  34.713 -41.284  1.00  0.00           H  
ATOM    210 HG13 ILE A 900      -0.903  33.018 -41.608  1.00  0.00           H  
ATOM    211 HG21 ILE A 900      -1.735  34.775 -38.299  1.00  0.00           H  
ATOM    212 HG22 ILE A 900      -0.130  34.675 -37.644  1.00  0.00           H  
ATOM    213 HG23 ILE A 900      -0.438  35.718 -39.020  1.00  0.00           H  
ATOM    214 HD11 ILE A 900      -3.290  33.838 -41.540  1.00  0.00           H  
ATOM    215 HD12 ILE A 900      -2.980  32.461 -40.511  1.00  0.00           H  
ATOM    216 HD13 ILE A 900      -3.148  34.076 -39.820  1.00  0.00           H  
ATOM    217  N   ARG A 901       1.868  32.312 -37.829  1.00 40.97           N  
ANISOU  217  N   ARG A 901     6100   4035   5433    378   -450    -26
ATOM    218  CA  ARG A 901       2.540  32.124 -36.528  1.00 41.13           C  
ANISOU  218  CA  ARG A 901     6100   4070   5458    433   -281    -34
ATOM    219  C   ARG A 901       2.487  30.632 -36.115  1.00 44.46           C  
ANISOU  219  C   ARG A 901     6460   4516   5915    358   -201     -3
ATOM    220  O   ARG A 901       1.837  29.812 -36.762  1.00 43.07           O  
ANISOU  220  O   ARG A 901     6273   4375   5717    298   -278     19
ATOM    221  CB  ARG A 901       1.989  33.106 -35.452  1.00 41.29           C  
ANISOU  221  CB  ARG A 901     6234   4097   5357    544   -219    -38
ATOM    222  CG  ARG A 901       0.503  32.918 -35.070  1.00 52.38           C  
ANISOU  222  CG  ARG A 901     7699   5552   6649    543   -279    -11
ATOM    223  CD  ARG A 901       0.053  33.886 -33.961  1.00 59.92           C  
ANISOU  223  CD  ARG A 901     8760   6555   7451    692   -233    -26
ATOM    224  NE  ARG A 901      -1.408  33.865 -33.779  1.00 68.07           N  
ANISOU  224  NE  ARG A 901     9824   7677   8364    710   -344    -36
ATOM    225  CZ  ARG A 901      -2.306  34.633 -34.418  1.00 83.41           C  
ANISOU  225  CZ  ARG A 901    11778   9641  10271    678   -520   -129
ATOM    226  NH1 ARG A 901      -1.949  35.540 -35.332  1.00 64.57           N  
ANISOU  226  NH1 ARG A 901     9412   7155   7965    638   -600   -210
ATOM    227  NH2 ARG A 901      -3.600  34.492 -34.132  1.00 77.22           N1+
ANISOU  227  NH2 ARG A 901    10979   8977   9386    684   -619   -148
ATOM    228  H   ARG A 901       1.231  31.575 -38.099  1.00  0.00           H  
ATOM    229  HA  ARG A 901       3.599  32.350 -36.681  1.00  0.00           H  
ATOM    230  HB2 ARG A 901       2.594  33.014 -34.548  1.00  0.00           H  
ATOM    231  HB3 ARG A 901       2.144  34.133 -35.783  1.00  0.00           H  
ATOM    232  HG2 ARG A 901      -0.110  33.067 -35.958  1.00  0.00           H  
ATOM    233  HG3 ARG A 901       0.319  31.893 -34.745  1.00  0.00           H  
ATOM    234  HD2 ARG A 901       0.528  33.617 -33.017  1.00  0.00           H  
ATOM    235  HD3 ARG A 901       0.371  34.905 -34.186  1.00  0.00           H  
ATOM    236  HE  ARG A 901      -1.757  33.210 -33.096  1.00  0.00           H  
ATOM    237 HH12 ARG A 901      -2.648  36.108 -35.787  1.00  0.00           H  
ATOM    238 HH11 ARG A 901      -0.973  35.667 -35.553  1.00  0.00           H  
ATOM    239 HH22 ARG A 901      -4.288  35.060 -34.603  1.00  0.00           H  
ATOM    240 HH21 ARG A 901      -3.902  33.807 -33.456  1.00  0.00           H  
ATOM    241  N   ASP A 902       3.180  30.325 -35.003  1.00 41.92           N  
ANISOU  241  N   ASP A 902     6104   4169   5655    361    -33     -5
ATOM    242  CA  ASP A 902       3.147  29.044 -34.272  1.00 41.86           C  
ANISOU  242  CA  ASP A 902     6069   4128   5708    289     69      5
ATOM    243  C   ASP A 902       2.023  29.187 -33.206  1.00 43.46           C  
ANISOU  243  C   ASP A 902     6408   4304   5801    370    148     85
ATOM    244  O   ASP A 902       1.868  30.257 -32.608  1.00 42.68           O  
ANISOU  244  O   ASP A 902     6395   4217   5603    481    196    125
ATOM    245  CB  ASP A 902       4.496  28.791 -33.544  1.00 46.10           C  
ANISOU  245  CB  ASP A 902     6508   4619   6387    233    233    -29
ATOM    246  CG  ASP A 902       5.697  28.545 -34.473  1.00 63.12           C  
ANISOU  246  CG  ASP A 902     8492   6845   8645    177    150   -123
ATOM    247  OD1 ASP A 902       5.497  27.972 -35.567  1.00 62.46           O  
ANISOU  247  OD1 ASP A 902     8357   6819   8554    138     -3   -168
ATOM    248  OD2 ASP A 902       6.820  28.903 -34.061  1.00 75.36           O1-
ANISOU  248  OD2 ASP A 902     9949   8415  10267    189    246   -147
ATOM    249  H   ASP A 902       3.686  31.062 -34.533  1.00  0.00           H  
ATOM    250  HA  ASP A 902       2.926  28.219 -34.951  1.00  0.00           H  
ATOM    251  HB2 ASP A 902       4.733  29.623 -32.877  1.00  0.00           H  
ATOM    252  HB3 ASP A 902       4.414  27.907 -32.908  1.00  0.00           H  
ATOM    253  N   LEU A 903       1.281  28.088 -32.961  1.00 39.42           N  
ANISOU  253  N   LEU A 903     5920   3772   5284    347    157    102
ATOM    254  CA  LEU A 903       0.164  28.022 -31.995  1.00 38.97           C  
ANISOU  254  CA  LEU A 903     5991   3705   5111    465    229    188
ATOM    255  C   LEU A 903       0.548  27.182 -30.745  1.00 45.51           C  
ANISOU  255  C   LEU A 903     6887   4383   6020    473    450    243
ATOM    256  O   LEU A 903      -0.146  27.327 -29.736  1.00 47.25           O  
ANISOU  256  O   LEU A 903     7239   4575   6140    613    566    352
ATOM    257  CB  LEU A 903      -1.095  27.425 -32.682  1.00 37.74           C  
ANISOU  257  CB  LEU A 903     5831   3648   4859    488     90    189
ATOM    258  CG  LEU A 903      -1.751  28.325 -33.761  1.00 40.14           C  
ANISOU  258  CG  LEU A 903     6085   4078   5087    468   -103    163
ATOM    259  CD1 LEU A 903      -2.975  27.630 -34.389  1.00 39.42           C  
ANISOU  259  CD1 LEU A 903     5944   4100   4933    456   -207    172
ATOM    260  CD2 LEU A 903      -2.127  29.725 -33.234  1.00 39.39           C  
ANISOU  260  CD2 LEU A 903     6066   4027   4874    576   -124    175
ATOM    261  H   LEU A 903       1.488  27.228 -33.453  1.00  0.00           H  
ATOM    262  HA  LEU A 903      -0.081  29.014 -31.613  1.00  0.00           H  
ATOM    263  HB2 LEU A 903      -0.844  26.458 -33.123  1.00  0.00           H  
ATOM    264  HB3 LEU A 903      -1.854  27.208 -31.926  1.00  0.00           H  
ATOM    265  HG  LEU A 903      -1.020  28.466 -34.558  1.00  0.00           H  
ATOM    266 HD11 LEU A 903      -3.444  28.251 -35.153  1.00  0.00           H  
ATOM    267 HD12 LEU A 903      -2.697  26.694 -34.870  1.00  0.00           H  
ATOM    268 HD13 LEU A 903      -3.734  27.406 -33.640  1.00  0.00           H  
ATOM    269 HD21 LEU A 903      -2.732  30.282 -33.950  1.00  0.00           H  
ATOM    270 HD22 LEU A 903      -2.697  29.660 -32.310  1.00  0.00           H  
ATOM    271 HD23 LEU A 903      -1.242  30.330 -33.035  1.00  0.00           H  
ATOM    272  N   GLY A 904       1.614  26.357 -30.790  1.00 41.87           N  
ANISOU  272  N   GLY A 904     6342   3827   5739    328    505    166
ATOM    273  CA  GLY A 904       2.082  25.529 -29.668  1.00 43.49           C  
ANISOU  273  CA  GLY A 904     6601   3839   6085    278    721    192
ATOM    274  C   GLY A 904       2.489  24.119 -30.130  1.00 48.38           C  
ANISOU  274  C   GLY A 904     7126   4382   6875    118    694     44
ATOM    275  O   GLY A 904       2.617  23.847 -31.325  1.00 47.59           O  
ANISOU  275  O   GLY A 904     6895   4411   6776     52    513    -75
ATOM    276  H   GLY A 904       2.133  26.280 -31.653  1.00  0.00           H  
ATOM    277  HA2 GLY A 904       2.950  26.013 -29.219  1.00  0.00           H  
ATOM    278  HA3 GLY A 904       1.326  25.436 -28.884  1.00  0.00           H  
ATOM    279  N   GLU A 905       2.727  23.232 -29.145  1.00 46.73           N  
ANISOU  279  N   GLU A 905     6995   3952   6807     64    876     48
ATOM    280  CA  GLU A 905       3.213  21.854 -29.322  1.00 47.46           C  
ANISOU  280  CA  GLU A 905     7016   3937   7080    -95    863   -132
ATOM    281  C   GLU A 905       2.104  20.899 -28.826  1.00 51.67           C  
ANISOU  281  C   GLU A 905     7718   4334   7582      1    893   -131
ATOM    282  O   GLU A 905       1.604  21.055 -27.709  1.00 51.35           O  
ANISOU  282  O   GLU A 905     7861   4106   7543    100   1079     15
ATOM    283  CB  GLU A 905       4.514  21.652 -28.497  1.00 51.27           C  
ANISOU  283  CB  GLU A 905     7422   4234   7824   -292   1062   -178
ATOM    284  CG  GLU A 905       5.726  22.506 -28.950  1.00 66.56           C  
ANISOU  284  CG  GLU A 905     9148   6329   9815   -386   1035   -216
ATOM    285  CD  GLU A 905       6.215  22.244 -30.382  1.00 94.70           C  
ANISOU  285  CD  GLU A 905    12483  10069  13429   -497    819   -437
ATOM    286  OE1 GLU A 905       6.130  21.079 -30.830  1.00 96.75           O  
ANISOU  286  OE1 GLU A 905    12689  10258  13815   -621    776   -621
ATOM    287  OE2 GLU A 905       6.676  23.224 -31.010  1.00 86.75           O1-
ANISOU  287  OE2 GLU A 905    11358   9269  12336   -446    697   -433
ATOM    288  H   GLU A 905       2.588  23.517 -28.187  1.00  0.00           H  
ATOM    289  HA  GLU A 905       3.419  21.640 -30.369  1.00  0.00           H  
ATOM    290  HB2 GLU A 905       4.322  21.868 -27.444  1.00  0.00           H  
ATOM    291  HB3 GLU A 905       4.801  20.598 -28.522  1.00  0.00           H  
ATOM    292  HG2 GLU A 905       5.489  23.565 -28.839  1.00  0.00           H  
ATOM    293  HG3 GLU A 905       6.567  22.316 -28.282  1.00  0.00           H  
ATOM    294  N   GLY A 906       1.825  19.869 -29.646  1.00 48.81           N  
ANISOU  294  N   GLY A 906     7296   4075   7175     -4    719   -285
ATOM    295  CA  GLY A 906       1.048  18.676 -29.290  1.00 50.44           C  
ANISOU  295  CA  GLY A 906     7638   4181   7346    103    730   -327
ATOM    296  C   GLY A 906       1.978  17.462 -29.074  1.00 59.13           C  
ANISOU  296  C   GLY A 906     8764   5009   8693    -54    838   -505
ATOM    297  O   GLY A 906       3.201  17.594 -28.994  1.00 59.62           O  
ANISOU  297  O   GLY A 906     8790   4897   8966   -228    986   -512
ATOM    298  H   GLY A 906       2.299  19.829 -30.539  1.00  0.00           H  
ATOM    299  HA2 GLY A 906       0.459  18.835 -28.385  1.00  0.00           H  
ATOM    300  HA3 GLY A 906       0.342  18.467 -30.093  1.00  0.00           H  
ATOM    301  N   HIS A 907       1.376  16.262 -28.944  1.00 58.87           N  
ANISOU  301  N   HIS A 907     8785   4938   8644     -2    771   -665
ATOM    302  CA  HIS A 907       2.042  15.006 -28.530  1.00 61.58           C  
ANISOU  302  CA  HIS A 907     9164   5001   9232   -159    851   -886
ATOM    303  C   HIS A 907       2.964  14.388 -29.616  1.00 65.75           C  
ANISOU  303  C   HIS A 907     9451   5680   9852   -367    685  -1165
ATOM    304  O   HIS A 907       3.871  13.652 -29.226  1.00 67.01           O  
ANISOU  304  O   HIS A 907     9532   5657  10273   -600    772  -1301
ATOM    305  CB  HIS A 907       0.978  13.971 -28.090  1.00 64.07           C  
ANISOU  305  CB  HIS A 907     9680   5158   9505     15    879   -956
ATOM    306  CG  HIS A 907       0.527  14.151 -26.663  1.00 71.10           C  
ANISOU  306  CG  HIS A 907    10640   5699  10674   -154    972  -1203
ATOM    307  ND1 HIS A 907       1.337  13.804 -25.590  1.00 74.01           N1+
ANISOU  307  ND1 HIS A 907    10918   6148  11054   -215    804  -1534
ATOM    308  CD2 HIS A 907      -0.601  14.753 -26.143  1.00 75.68           C  
ANISOU  308  CD2 HIS A 907    11361   5858  11536   -290   1215  -1168
ATOM    309  CE1 HIS A 907       0.693  14.165 -24.484  1.00 76.67           C  
ANISOU  309  CE1 HIS A 907    11341   6100  11689   -394    931  -1723
ATOM    310  NE2 HIS A 907      -0.472  14.736 -24.765  1.00 78.22           N  
ANISOU  310  NE2 HIS A 907    11680   5968  12074   -459   1191  -1501
ATOM    311  H   HIS A 907       0.367  16.224 -28.992  1.00  0.00           H  
ATOM    312  HA  HIS A 907       2.692  15.226 -27.678  1.00  0.00           H  
ATOM    313  HB2 HIS A 907       0.105  14.014 -28.742  1.00  0.00           H  
ATOM    314  HB3 HIS A 907       1.347  12.945 -28.169  1.00  0.00           H  
ATOM    315  HD1 HIS A 907       2.246  13.365 -25.636  1.00  0.00           H  
ATOM    316  HD2 HIS A 907      -1.464  15.193 -26.622  1.00  0.00           H  
ATOM    317  HE1 HIS A 907       1.067  14.022 -23.481  1.00  0.00           H  
ATOM    318  HE2 HIS A 907      -1.152  15.100 -24.104  1.00  0.00           H  
ATOM    319  N   PHE A 908       2.757  14.677 -30.916  1.00 61.05           N  
ANISOU  319  N   PHE A 908     8730   5426   9039   -280    454  -1244
ATOM    320  CA  PHE A 908       3.586  14.165 -32.030  1.00 61.65           C  
ANISOU  320  CA  PHE A 908     8584   5706   9136   -413    270  -1495
ATOM    321  C   PHE A 908       4.342  15.309 -32.753  1.00 63.63           C  
ANISOU  321  C   PHE A 908     8633   6187   9355   -481    186  -1410
ATOM    322  O   PHE A 908       5.157  14.992 -33.622  1.00 65.29           O  
ANISOU  322  O   PHE A 908     8642   6532   9633   -606     68  -1606
ATOM    323  CB  PHE A 908       2.726  13.313 -33.000  1.00 63.30           C  
ANISOU  323  CB  PHE A 908     8781   6152   9119   -263     84  -1639
ATOM    324  CG  PHE A 908       2.291  11.955 -32.462  1.00 67.27           C  
ANISOU  324  CG  PHE A 908     9450   6443   9666   -197    137  -1818
ATOM    325  CD1 PHE A 908       3.249  11.017 -31.996  1.00 73.63           C  
ANISOU  325  CD1 PHE A 908    10246   7018  10713   -378    161  -2122
ATOM    326  CD2 PHE A 908       0.921  11.600 -32.439  1.00 68.80           C  
ANISOU  326  CD2 PHE A 908     9801   6677   9664     49    157  -1705
ATOM    327  CE1 PHE A 908       2.832   9.785 -31.492  1.00 76.93           C  
ANISOU  327  CE1 PHE A 908    10846   7201  11182   -306    211  -2310
ATOM    328  CE2 PHE A 908       0.528  10.360 -31.946  1.00 73.69           C  
ANISOU  328  CE2 PHE A 908    10586   7098  10315    149    209  -1880
ATOM    329  CZ  PHE A 908       1.477   9.462 -31.460  1.00 75.01           C  
ANISOU  329  CZ  PHE A 908    10780   6993  10729    -25    238  -2182
ATOM    330  H   PHE A 908       2.013  15.310 -31.167  1.00  0.00           H  
ATOM    331  HA  PHE A 908       4.389  13.529 -31.650  1.00  0.00           H  
ATOM    332  HB2 PHE A 908       1.846  13.886 -33.303  1.00  0.00           H  
ATOM    333  HB3 PHE A 908       3.262  13.114 -33.926  1.00  0.00           H  
ATOM    334  HD1 PHE A 908       4.302  11.253 -32.023  1.00  0.00           H  
ATOM    335  HD2 PHE A 908       0.175  12.284 -32.807  1.00  0.00           H  
ATOM    336  HE1 PHE A 908       3.558   9.077 -31.125  1.00  0.00           H  
ATOM    337  HE2 PHE A 908      -0.519  10.094 -31.938  1.00  0.00           H  
ATOM    338  HZ  PHE A 908       1.159   8.507 -31.067  1.00  0.00           H  
ATOM    339  N   GLY A 909       4.115  16.585 -32.391  1.00 56.05           N  
ANISOU  339  N   GLY A 909     7728   5280   8289   -382    237  -1138
ATOM    340  CA  GLY A 909       4.822  17.736 -32.956  1.00 53.59           C  
ANISOU  340  CA  GLY A 909     7265   5155   7944   -410    170  -1047
ATOM    341  C   GLY A 909       3.952  19.002 -32.930  1.00 52.99           C  
ANISOU  341  C   GLY A 909     7288   5087   7757   -294    238   -777
ATOM    342  O   GLY A 909       2.870  19.048 -32.338  1.00 51.95           O  
ANISOU  342  O   GLY A 909     7334   4820   7583   -194    356   -642
ATOM    343  H   GLY A 909       3.454  16.781 -31.653  1.00  0.00           H  
ATOM    344  HA2 GLY A 909       5.720  17.918 -32.363  1.00  0.00           H  
ATOM    345  HA3 GLY A 909       5.147  17.547 -33.981  1.00  0.00           H  
ATOM    346  N   LYS A 910       4.494  20.056 -33.564  1.00 47.39           N  
ANISOU  346  N   LYS A 910     6465   4549   6991   -286    152   -712
ATOM    347  CA  LYS A 910       4.030  21.448 -33.521  1.00 44.86           C  
ANISOU  347  CA  LYS A 910     6215   4258   6571   -188    186   -506
ATOM    348  C   LYS A 910       2.731  21.641 -34.339  1.00 43.37           C  
ANISOU  348  C   LYS A 910     6092   4219   6169    -53     54   -398
ATOM    349  O   LYS A 910       2.559  21.035 -35.397  1.00 42.02           O  
ANISOU  349  O   LYS A 910     5859   4199   5908    -37    -91   -456
ATOM    350  CB  LYS A 910       5.163  22.371 -34.033  1.00 48.19           C  
ANISOU  350  CB  LYS A 910     6494   4761   7057   -236    172   -507
ATOM    351  CG  LYS A 910       5.625  22.164 -35.498  1.00 70.18           C  
ANISOU  351  CG  LYS A 910     9110   7755   9799   -243    -28   -616
ATOM    352  CD  LYS A 910       6.844  23.015 -35.914  1.00 80.07           C  
ANISOU  352  CD  LYS A 910    10233   9092  11096   -236    -42   -600
ATOM    353  CE  LYS A 910       6.541  24.493 -36.231  1.00 90.27           C  
ANISOU  353  CE  LYS A 910    11603  10457  12238   -101   -132   -455
ATOM    354  NZ  LYS A 910       6.130  25.256 -35.041  1.00 99.37           N1+
ANISOU  354  NZ  LYS A 910    12925  11493  13339    -42    -18   -316
ATOM    355  H   LYS A 910       5.385  19.928 -34.021  1.00  0.00           H  
ATOM    356  HA  LYS A 910       3.836  21.697 -32.480  1.00  0.00           H  
ATOM    357  HB2 LYS A 910       4.838  23.399 -33.879  1.00  0.00           H  
ATOM    358  HB3 LYS A 910       6.029  22.245 -33.383  1.00  0.00           H  
ATOM    359  HG2 LYS A 910       5.890  21.115 -35.634  1.00  0.00           H  
ATOM    360  HG3 LYS A 910       4.804  22.349 -36.189  1.00  0.00           H  
ATOM    361  HD2 LYS A 910       7.630  22.940 -35.162  1.00  0.00           H  
ATOM    362  HD3 LYS A 910       7.266  22.571 -36.817  1.00  0.00           H  
ATOM    363  HE2 LYS A 910       7.429  24.970 -36.646  1.00  0.00           H  
ATOM    364  HE3 LYS A 910       5.764  24.565 -36.993  1.00  0.00           H  
ATOM    365  HZ1 LYS A 910       5.926  26.218 -35.297  1.00  0.00           H  
ATOM    366  HZ2 LYS A 910       5.298  24.844 -34.645  1.00  0.00           H  
ATOM    367  HZ3 LYS A 910       6.869  25.242 -34.352  1.00  0.00           H  
ATOM    368  N   VAL A 911       1.886  22.559 -33.838  1.00 37.15           N  
ANISOU  368  N   VAL A 911     5418   3401   5296     42    111   -242
ATOM    369  CA  VAL A 911       0.714  23.136 -34.512  1.00 34.94           C  
ANISOU  369  CA  VAL A 911     5180   3254   4841    141      1   -142
ATOM    370  C   VAL A 911       1.109  24.601 -34.835  1.00 36.97           C  
ANISOU  370  C   VAL A 911     5420   3558   5070    152    -49    -75
ATOM    371  O   VAL A 911       1.695  25.296 -33.999  1.00 35.74           O  
ANISOU  371  O   VAL A 911     5309   3319   4953    174     62    -36
ATOM    372  CB  VAL A 911      -0.546  23.163 -33.590  1.00 38.64           C  
ANISOU  372  CB  VAL A 911     5784   3678   5221    263     79    -53
ATOM    373  CG1 VAL A 911      -1.821  23.645 -34.320  1.00 37.50           C  
ANISOU  373  CG1 VAL A 911     5631   3706   4912    339    -46     27
ATOM    374  CG2 VAL A 911      -0.828  21.798 -32.925  1.00 39.45           C  
ANISOU  374  CG2 VAL A 911     5934   3691   5365    280    145   -130
ATOM    375  H   VAL A 911       2.129  23.007 -32.963  1.00  0.00           H  
ATOM    376  HA  VAL A 911       0.486  22.600 -35.428  1.00  0.00           H  
ATOM    377  HB  VAL A 911      -0.354  23.866 -32.778  1.00  0.00           H  
ATOM    378 HG11 VAL A 911      -2.672  23.697 -33.640  1.00  0.00           H  
ATOM    379 HG12 VAL A 911      -1.699  24.639 -34.746  1.00  0.00           H  
ATOM    380 HG13 VAL A 911      -2.091  22.972 -35.136  1.00  0.00           H  
ATOM    381 HG21 VAL A 911      -1.679  21.853 -32.249  1.00  0.00           H  
ATOM    382 HG22 VAL A 911      -1.058  21.041 -33.670  1.00  0.00           H  
ATOM    383 HG23 VAL A 911       0.017  21.443 -32.334  1.00  0.00           H  
ATOM    384  N   SER A 912       0.732  25.051 -36.044  1.00 32.82           N  
ANISOU  384  N   SER A 912     4840   3155   4475    146   -201    -57
ATOM    385  CA  SER A 912       0.996  26.399 -36.566  1.00 32.44           C  
ANISOU  385  CA  SER A 912     4798   3119   4408    162   -264    -12
ATOM    386  C   SER A 912      -0.270  26.876 -37.302  1.00 36.01           C  
ANISOU  386  C   SER A 912     5287   3642   4753    181   -367     60
ATOM    387  O   SER A 912      -0.990  26.084 -37.913  1.00 34.87           O  
ANISOU  387  O   SER A 912     5113   3586   4548    168   -413     83
ATOM    388  CB  SER A 912       2.247  26.414 -37.471  1.00 36.04           C  
ANISOU  388  CB  SER A 912     5154   3614   4926    126   -341    -60
ATOM    389  OG  SER A 912       3.403  25.953 -36.801  1.00 45.71           O  
ANISOU  389  OG  SER A 912     6296   4807   6266     88   -258   -151
ATOM    390  H   SER A 912       0.233  24.431 -36.670  1.00  0.00           H  
ATOM    391  HA  SER A 912       1.152  27.083 -35.729  1.00  0.00           H  
ATOM    392  HB2 SER A 912       2.099  25.785 -38.345  1.00  0.00           H  
ATOM    393  HB3 SER A 912       2.437  27.423 -37.836  1.00  0.00           H  
ATOM    394  HG  SER A 912       3.286  25.013 -36.635  1.00  0.00           H  
ATOM    395  N   LEU A 913      -0.469  28.203 -37.277  1.00 32.94           N  
ANISOU  395  N   LEU A 913     4951   3221   4344    209   -402     80
ATOM    396  CA  LEU A 913      -1.540  28.934 -37.955  1.00 32.73           C  
ANISOU  396  CA  LEU A 913     4944   3240   4251    191   -510    117
ATOM    397  C   LEU A 913      -0.992  29.303 -39.352  1.00 36.98           C  
ANISOU  397  C   LEU A 913     5462   3744   4844    129   -611    134
ATOM    398  O   LEU A 913       0.078  29.906 -39.471  1.00 35.71           O  
ANISOU  398  O   LEU A 913     5325   3502   4740    164   -610    102
ATOM    399  CB  LEU A 913      -1.833  30.216 -37.134  1.00 33.31           C  
ANISOU  399  CB  LEU A 913     5101   3294   4261    268   -499     95
ATOM    400  CG  LEU A 913      -3.024  31.076 -37.617  1.00 38.67           C  
ANISOU  400  CG  LEU A 913     5788   4006   4896    227   -633     79
ATOM    401  CD1 LEU A 913      -4.299  30.253 -37.876  1.00 39.26           C  
ANISOU  401  CD1 LEU A 913     5783   4218   4917    177   -683    122
ATOM    402  CD2 LEU A 913      -3.289  32.230 -36.637  1.00 40.96           C  
ANISOU  402  CD2 LEU A 913     6165   4293   5105    331   -634     15
ATOM    403  H   LEU A 913       0.219  28.785 -36.816  1.00  0.00           H  
ATOM    404  HA  LEU A 913      -2.431  28.304 -38.015  1.00  0.00           H  
ATOM    405  HB2 LEU A 913      -2.037  29.919 -36.109  1.00  0.00           H  
ATOM    406  HB3 LEU A 913      -0.940  30.842 -37.072  1.00  0.00           H  
ATOM    407  HG  LEU A 913      -2.739  31.527 -38.564  1.00  0.00           H  
ATOM    408 HD11 LEU A 913      -5.168  30.891 -38.025  1.00  0.00           H  
ATOM    409 HD12 LEU A 913      -4.205  29.641 -38.773  1.00  0.00           H  
ATOM    410 HD13 LEU A 913      -4.511  29.584 -37.044  1.00  0.00           H  
ATOM    411 HD21 LEU A 913      -4.076  32.889 -36.998  1.00  0.00           H  
ATOM    412 HD22 LEU A 913      -3.591  31.860 -35.657  1.00  0.00           H  
ATOM    413 HD23 LEU A 913      -2.399  32.842 -36.502  1.00  0.00           H  
ATOM    414  N   TYR A 914      -1.795  28.970 -40.374  1.00 34.34           N  
ANISOU  414  N   TYR A 914     5084   3475   4488     54   -683    200
ATOM    415  CA  TYR A 914      -1.581  29.297 -41.786  1.00 35.26           C  
ANISOU  415  CA  TYR A 914     5203   3544   4651     -2   -761    264
ATOM    416  C   TYR A 914      -2.882  29.950 -42.302  1.00 40.97           C  
ANISOU  416  C   TYR A 914     5929   4260   5376   -107   -828    317
ATOM    417  O   TYR A 914      -3.982  29.559 -41.906  1.00 41.41           O  
ANISOU  417  O   TYR A 914     5930   4428   5374   -137   -824    314
ATOM    418  CB  TYR A 914      -1.261  28.019 -42.599  1.00 36.25           C  
ANISOU  418  CB  TYR A 914     5252   3777   4743     -6   -759    327
ATOM    419  CG  TYR A 914       0.088  27.361 -42.349  1.00 37.55           C  
ANISOU  419  CG  TYR A 914     5378   3962   4927     67   -731    258
ATOM    420  CD1 TYR A 914       1.172  27.613 -43.221  1.00 41.10           C  
ANISOU  420  CD1 TYR A 914     5820   4398   5401    113   -783    287
ATOM    421  CD2 TYR A 914       0.256  26.447 -41.282  1.00 37.73           C  
ANISOU  421  CD2 TYR A 914     5362   4029   4946     88   -658    165
ATOM    422  CE1 TYR A 914       2.408  26.953 -43.043  1.00 42.72           C  
ANISOU  422  CE1 TYR A 914     5943   4669   5618    177   -779    201
ATOM    423  CE2 TYR A 914       1.488  25.776 -41.109  1.00 39.24           C  
ANISOU  423  CE2 TYR A 914     5485   4246   5178    116   -641     75
ATOM    424  CZ  TYR A 914       2.567  26.033 -41.983  1.00 49.59           C  
ANISOU  424  CZ  TYR A 914     6752   5583   6505    158   -710     83
ATOM    425  OH  TYR A 914       3.758  25.391 -41.807  1.00 54.45           O  
ANISOU  425  OH  TYR A 914     7261   6267   7162    183   -712    -31
ATOM    426  H   TYR A 914      -2.660  28.482 -40.174  1.00  0.00           H  
ATOM    427  HA  TYR A 914      -0.768  30.016 -41.887  1.00  0.00           H  
ATOM    428  HB2 TYR A 914      -2.035  27.270 -42.426  1.00  0.00           H  
ATOM    429  HB3 TYR A 914      -1.322  28.245 -43.666  1.00  0.00           H  
ATOM    430  HD1 TYR A 914       1.055  28.298 -44.046  1.00  0.00           H  
ATOM    431  HD2 TYR A 914      -0.566  26.242 -40.612  1.00  0.00           H  
ATOM    432  HE1 TYR A 914       3.223  27.152 -43.724  1.00  0.00           H  
ATOM    433  HE2 TYR A 914       1.600  25.051 -40.317  1.00  0.00           H  
ATOM    434  HH  TYR A 914       4.411  25.626 -42.470  1.00  0.00           H  
ATOM    435  N   CYS A 915      -2.720  30.854 -43.284  1.00 39.05           N  
ANISOU  435  N   CYS A 915     5742   3884   5211   -164   -886    366
ATOM    436  CA  CYS A 915      -3.765  31.296 -44.214  1.00 40.20           C  
ANISOU  436  CA  CYS A 915     5879   3990   5405   -315   -939    428
ATOM    437  C   CYS A 915      -3.535  30.413 -45.466  1.00 43.77           C  
ANISOU  437  C   CYS A 915     6295   4484   5853   -358   -914    601
ATOM    438  O   CYS A 915      -2.490  30.524 -46.113  1.00 43.29           O  
ANISOU  438  O   CYS A 915     6296   4342   5811   -278   -914    656
ATOM    439  CB  CYS A 915      -3.618  32.800 -44.560  1.00 41.99           C  
ANISOU  439  CB  CYS A 915     6227   3991   5738   -351  -1008    359
ATOM    440  SG  CYS A 915      -4.960  33.401 -45.631  1.00 48.59           S  
ANISOU  440  SG  CYS A 915     7055   4709   6698   -593  -1068    428
ATOM    441  H   CYS A 915      -1.775  31.095 -43.559  1.00  0.00           H  
ATOM    442  HA  CYS A 915      -4.759  31.131 -43.792  1.00  0.00           H  
ATOM    443  HB2 CYS A 915      -3.639  33.400 -43.654  1.00  0.00           H  
ATOM    444  HB3 CYS A 915      -2.662  33.009 -45.043  1.00  0.00           H  
ATOM    445  HG  CYS A 915      -5.946  33.246 -44.741  1.00  0.00           H  
ATOM    446  N   TYR A 916      -4.541  29.585 -45.805  1.00 39.62           N  
ANISOU  446  N   TYR A 916     5656   4122   5275   -449   -886    690
ATOM    447  CA  TYR A 916      -4.605  28.826 -47.061  1.00 39.96           C  
ANISOU  447  CA  TYR A 916     5664   4240   5280   -475   -842    876
ATOM    448  C   TYR A 916      -5.324  29.775 -48.041  1.00 45.20           C  
ANISOU  448  C   TYR A 916     6370   4729   6074   -650   -854    995
ATOM    449  O   TYR A 916      -6.513  30.045 -47.864  1.00 45.42           O  
ANISOU  449  O   TYR A 916     6304   4808   6147   -814   -852   1004
ATOM    450  CB  TYR A 916      -5.423  27.527 -46.861  1.00 40.18           C  
ANISOU  450  CB  TYR A 916     5547   4545   5176   -466   -784    915
ATOM    451  CG  TYR A 916      -5.471  26.634 -48.094  1.00 41.11           C  
ANISOU  451  CG  TYR A 916     5637   4782   5200   -435   -730   1095
ATOM    452  CD1 TYR A 916      -4.285  26.017 -48.562  1.00 41.72           C  
ANISOU  452  CD1 TYR A 916     5761   4895   5194   -276   -739   1089
ATOM    453  CD2 TYR A 916      -6.690  26.410 -48.782  1.00 43.06           C  
ANISOU  453  CD2 TYR A 916     5798   5128   5434   -561   -667   1272
ATOM    454  CE1 TYR A 916      -4.326  25.153 -49.676  1.00 42.69           C  
ANISOU  454  CE1 TYR A 916     5865   5164   5190   -211   -700   1250
ATOM    455  CE2 TYR A 916      -6.724  25.559 -49.912  1.00 44.62           C  
ANISOU  455  CE2 TYR A 916     5982   5460   5513   -507   -598   1462
ATOM    456  CZ  TYR A 916      -5.541  24.924 -50.354  1.00 47.56           C  
ANISOU  456  CZ  TYR A 916     6422   5878   5772   -316   -622   1449
ATOM    457  OH  TYR A 916      -5.563  24.088 -51.431  1.00 49.11           O  
ANISOU  457  OH  TYR A 916     6609   6242   5810   -226   -566   1630
ATOM    458  H   TYR A 916      -5.385  29.581 -45.245  1.00  0.00           H  
ATOM    459  HA  TYR A 916      -3.605  28.568 -47.412  1.00  0.00           H  
ATOM    460  HB2 TYR A 916      -4.989  26.941 -46.050  1.00  0.00           H  
ATOM    461  HB3 TYR A 916      -6.439  27.750 -46.526  1.00  0.00           H  
ATOM    462  HD1 TYR A 916      -3.345  26.194 -48.065  1.00  0.00           H  
ATOM    463  HD2 TYR A 916      -7.600  26.882 -48.442  1.00  0.00           H  
ATOM    464  HE1 TYR A 916      -3.428  24.668 -50.015  1.00  0.00           H  
ATOM    465  HE2 TYR A 916      -7.659  25.393 -50.426  1.00  0.00           H  
ATOM    466  HH  TYR A 916      -6.440  23.983 -51.809  1.00  0.00           H  
ATOM    467  N   ASP A 917      -4.579  30.269 -49.044  1.00 46.60           N  
ANISOU  467  N   ASP A 917     7383   4321   6003   -197  -1159   1079
ATOM    468  CA  ASP A 917      -5.006  31.368 -49.914  1.00 48.33           C  
ANISOU  468  CA  ASP A 917     7756   4332   6276   -232  -1267   1155
ATOM    469  C   ASP A 917      -4.495  31.003 -51.336  1.00 54.57           C  
ANISOU  469  C   ASP A 917     8730   5036   6968   -198  -1255   1265
ATOM    470  O   ASP A 917      -3.395  31.429 -51.695  1.00 54.85           O  
ANISOU  470  O   ASP A 917     8917   5020   6905    -60  -1376   1216
ATOM    471  CB  ASP A 917      -4.607  32.743 -49.295  1.00 50.11           C  
ANISOU  471  CB  ASP A 917     8039   4512   6490   -114  -1442   1024
ATOM    472  CG  ASP A 917      -4.563  33.958 -50.225  1.00 62.07           C  
ANISOU  472  CG  ASP A 917     9701   5799   8085   -152  -1590   1064
ATOM    473  OD1 ASP A 917      -5.521  34.112 -51.013  1.00 63.23           O  
ANISOU  473  OD1 ASP A 917     9820   5826   8377   -327  -1570   1172
ATOM    474  OD2 ASP A 917      -3.585  34.729 -50.115  1.00 69.60           O1-
ANISOU  474  OD2 ASP A 917    10785   6693   8965     -5  -1733    981
ATOM    475  H   ASP A 917      -3.617  29.970 -49.141  1.00  0.00           H  
ATOM    476  HA  ASP A 917      -6.095  31.391 -49.974  1.00  0.00           H  
ATOM    477  HB2 ASP A 917      -5.298  32.988 -48.490  1.00  0.00           H  
ATOM    478  HB3 ASP A 917      -3.628  32.653 -48.819  1.00  0.00           H  
ATOM    479  N   PRO A 918      -5.286  30.218 -52.123  1.00 52.47           N  
ANISOU  479  N   PRO A 918     8462   4750   6725   -311  -1109   1419
ATOM    480  CA  PRO A 918      -4.938  29.841 -53.515  1.00 54.47           C  
ANISOU  480  CA  PRO A 918     8906   4919   6869   -270  -1085   1534
ATOM    481  C   PRO A 918      -4.967  31.010 -54.532  1.00 61.35           C  
ANISOU  481  C   PRO A 918     9965   5558   7787   -292  -1216   1608
ATOM    482  O   PRO A 918      -4.182  30.973 -55.479  1.00 62.40           O  
ANISOU  482  O   PRO A 918    10290   5630   7791   -181  -1269   1633
ATOM    483  CB  PRO A 918      -5.971  28.761 -53.903  1.00 56.45           C  
ANISOU  483  CB  PRO A 918     9089   5212   7148   -390   -874   1687
ATOM    484  CG  PRO A 918      -6.478  28.226 -52.575  1.00 58.90           C  
ANISOU  484  CG  PRO A 918     9170   5671   7537   -449   -793   1616
ATOM    485  CD  PRO A 918      -6.472  29.466 -51.690  1.00 53.43           C  
ANISOU  485  CD  PRO A 918     8411   4936   6955   -461   -946   1498
ATOM    486  HA  PRO A 918      -3.942  29.404 -53.502  1.00  0.00           H  
ATOM    487  HB2 PRO A 918      -6.816  29.181 -54.454  1.00  0.00           H  
ATOM    488  HB3 PRO A 918      -5.542  27.974 -54.525  1.00  0.00           H  
ATOM    489  HG2 PRO A 918      -7.454  27.744 -52.642  1.00  0.00           H  
ATOM    490  HG3 PRO A 918      -5.770  27.493 -52.182  1.00  0.00           H  
ATOM    491  HD3 PRO A 918      -6.471  29.172 -50.641  1.00  0.00           H  
ATOM    492  HD2 PRO A 918      -7.361  30.074 -51.868  1.00  0.00           H  
ATOM    493  N   THR A 919      -5.852  32.008 -54.332  1.00 59.02           N  
ANISOU  493  N   THR A 919     9625   5127   7674   -430  -1285   1638
ATOM    494  CA  THR A 919      -6.049  33.168 -55.227  1.00 61.06           C  
ANISOU  494  CA  THR A 919    10060   5137   8002   -473  -1433   1704
ATOM    495  C   THR A 919      -4.972  34.268 -54.988  1.00 66.39           C  
ANISOU  495  C   THR A 919    10869   5770   8587   -288  -1640   1543
ATOM    496  O   THR A 919      -4.746  35.056 -55.907  1.00 67.71           O  
ANISOU  496  O   THR A 919    11236   5736   8755   -266  -1776   1580
ATOM    497  CB  THR A 919      -7.451  33.828 -55.028  1.00 69.24           C  
ANISOU  497  CB  THR A 919    10992   6040   9275   -687  -1456   1781
ATOM    498  OG1 THR A 919      -7.726  34.118 -53.669  1.00 68.64           O  
ANISOU  498  OG1 THR A 919    10781   6039   9259   -665  -1540   1624
ATOM    499  CG2 THR A 919      -8.596  32.923 -55.521  1.00 68.24           C  
ANISOU  499  CG2 THR A 919    10717   5956   9255   -865  -1246   1953
ATOM    500  H   THR A 919      -6.459  31.980 -53.525  1.00  0.00           H  
ATOM    501  HA  THR A 919      -5.965  32.842 -56.266  1.00  0.00           H  
ATOM    502  HB  THR A 919      -7.516  34.765 -55.585  1.00  0.00           H  
ATOM    503  HG1 THR A 919      -7.520  35.039 -53.477  1.00  0.00           H  
ATOM    504 HG21 THR A 919      -9.565  33.411 -55.405  1.00  0.00           H  
ATOM    505 HG22 THR A 919      -8.478  32.685 -56.579  1.00  0.00           H  
ATOM    506 HG23 THR A 919      -8.634  31.981 -54.973  1.00  0.00           H  
ATOM    507  N   ASN A 920      -4.305  34.290 -53.813  1.00 62.42           N  
ANISOU  507  N   ASN A 920    10255   5451   8012   -155  -1659   1371
ATOM    508  CA  ASN A 920      -3.135  35.118 -53.449  1.00 62.48           C  
ANISOU  508  CA  ASN A 920    10343   5468   7928     42  -1822   1211
ATOM    509  C   ASN A 920      -3.559  36.586 -53.127  1.00 68.30           C  
ANISOU  509  C   ASN A 920    11131   6044   8776     19  -1990   1153
ATOM    510  O   ASN A 920      -2.729  37.487 -53.247  1.00 68.75           O  
ANISOU  510  O   ASN A 920    11295   6073   8753    194  -2133   1036
ATOM    511  CB  ASN A 920      -1.961  34.939 -54.467  1.00 64.50           C  
ANISOU  511  CB  ASN A 920    10805   5686   8017    215  -1888   1214
ATOM    512  CG  ASN A 920      -0.552  35.369 -54.011  1.00 90.28           C  
ANISOU  512  CG  ASN A 920    14094   9053  11156    453  -1998   1047
ATOM    513  OD1 ASN A 920       0.318  35.591 -54.848  1.00 80.74           O  
ANISOU  513  OD1 ASN A 920    12723   7999   9955    508  -1988    924
ATOM    514  ND2 ASN A 920      -0.293  35.479 -52.705  1.00 86.67           N  
ANISOU  514  ND2 ASN A 920    13838   8513  10580    606  -2101   1047
ATOM    515  H   ASN A 920      -4.608  33.654 -53.089  1.00  0.00           H  
ATOM    516  HA  ASN A 920      -2.811  34.693 -52.502  1.00  0.00           H  
ATOM    517  HB2 ASN A 920      -1.882  33.886 -54.745  1.00  0.00           H  
ATOM    518  HB3 ASN A 920      -2.189  35.472 -55.391  1.00  0.00           H  
ATOM    519 HD22 ASN A 920       0.624  35.776 -52.405  1.00  0.00           H  
ATOM    520 HD21 ASN A 920      -1.019  35.328 -52.020  1.00  0.00           H  
ATOM    521  N   ASP A 921      -4.825  36.811 -52.722  1.00 65.11           N  
ANISOU  521  N   ASP A 921    10643   5544   8553   -185  -1976   1227
ATOM    522  CA  ASP A 921      -5.427  38.125 -52.424  1.00 65.45           C  
ANISOU  522  CA  ASP A 921    10735   5420   8712   -223  -2150   1174
ATOM    523  C   ASP A 921      -5.606  38.308 -50.884  1.00 68.10           C  
ANISOU  523  C   ASP A 921    10909   5890   9077   -185  -2161   1032
ATOM    524  O   ASP A 921      -6.057  39.382 -50.484  1.00 68.54           O  
ANISOU  524  O   ASP A 921    11023   5820   9201   -182  -2318    966
ATOM    525  CB  ASP A 921      -6.748  38.314 -53.233  1.00 68.72           C  
ANISOU  525  CB  ASP A 921    11173   5616   9321   -461  -2177   1334
ATOM    526  CG  ASP A 921      -7.964  37.448 -52.856  1.00 75.04           C  
ANISOU  526  CG  ASP A 921    11742   6505  10264   -668  -1999   1446
ATOM    527  OD1 ASP A 921      -7.806  36.514 -52.040  1.00 72.94           O  
ANISOU  527  OD1 ASP A 921    11296   6466   9951   -632  -1863   1383
ATOM    528  OD2 ASP A 921      -9.047  37.725 -53.414  1.00 81.22           O1-
ANISOU  528  OD2 ASP A 921    12522   7129  11210   -863  -1992   1600
ATOM    529  H   ASP A 921      -5.434  36.016 -52.577  1.00  0.00           H  
ATOM    530  HA  ASP A 921      -4.748  38.919 -52.740  1.00  0.00           H  
ATOM    531  HB2 ASP A 921      -7.059  39.357 -53.155  1.00  0.00           H  
ATOM    532  HB3 ASP A 921      -6.546  38.151 -54.293  1.00  0.00           H  
ATOM    533  N   GLY A 922      -5.275  37.299 -50.052  1.00 62.38           N  
ANISOU  533  N   GLY A 922    10000   5406   8295   -154  -2002    990
ATOM    534  CA  GLY A 922      -5.333  37.340 -48.585  1.00 60.09           C  
ANISOU  534  CA  GLY A 922     9552   5260   8020   -117  -1981    870
ATOM    535  C   GLY A 922      -6.734  37.094 -47.984  1.00 63.42           C  
ANISOU  535  C   GLY A 922     9809   5676   8611   -310  -1928    919
ATOM    536  O   GLY A 922      -6.858  37.175 -46.762  1.00 62.74           O  
ANISOU  536  O   GLY A 922     9614   5680   8543   -282  -1930    822
ATOM    537  H   GLY A 922      -4.918  36.441 -50.454  1.00  0.00           H  
ATOM    538  HA2 GLY A 922      -4.661  36.572 -48.202  1.00  0.00           H  
ATOM    539  HA3 GLY A 922      -4.949  38.294 -48.220  1.00  0.00           H  
ATOM    540  N   THR A 923      -7.773  36.798 -48.794  1.00 59.47           N  
ANISOU  540  N   THR A 923     9284   5075   8238   -500  -1872   1075
ATOM    541  CA  THR A 923      -9.165  36.561 -48.349  1.00 58.79           C  
ANISOU  541  CA  THR A 923     9024   4980   8332   -691  -1819   1140
ATOM    542  C   THR A 923      -9.405  35.065 -47.966  1.00 58.95           C  
ANISOU  542  C   THR A 923     8854   5203   8342   -748  -1587   1197
ATOM    543  O   THR A 923     -10.532  34.731 -47.595  1.00 58.00           O  
ANISOU  543  O   THR A 923     8581   5091   8367   -903  -1508   1277
ATOM    544  CB  THR A 923     -10.204  36.950 -49.455  1.00 71.45           C  
ANISOU  544  CB  THR A 923    10690   6346  10111   -873  -1903   1282
ATOM    545  OG1 THR A 923     -10.174  36.106 -50.597  1.00 74.26           O  
ANISOU  545  OG1 THR A 923    11086   6686  10441   -933  -1772   1437
ATOM    546  CG2 THR A 923     -10.073  38.409 -49.931  1.00 71.82           C  
ANISOU  546  CG2 THR A 923    10946   6167  10174   -819  -2155   1221
ATOM    547  H   THR A 923      -7.612  36.726 -49.791  1.00  0.00           H  
ATOM    548  HA  THR A 923      -9.371  37.167 -47.464  1.00  0.00           H  
ATOM    549  HB  THR A 923     -11.207  36.847 -49.036  1.00  0.00           H  
ATOM    550  HG1 THR A 923      -9.422  36.353 -51.153  1.00  0.00           H  
ATOM    551 HG21 THR A 923     -10.843  38.658 -50.662  1.00  0.00           H  
ATOM    552 HG22 THR A 923     -10.179  39.102 -49.096  1.00  0.00           H  
ATOM    553 HG23 THR A 923      -9.105  38.604 -50.393  1.00  0.00           H  
ATOM    554  N   GLY A 924      -8.376  34.196 -48.053  1.00 53.95           N  
ANISOU  554  N   GLY A 924     8235   4725   7539   -617  -1490   1153
ATOM    555  CA  GLY A 924      -8.444  32.753 -47.795  1.00 52.08           C  
ANISOU  555  CA  GLY A 924     7858   4674   7257   -638  -1289   1188
ATOM    556  C   GLY A 924      -8.630  32.394 -46.306  1.00 53.45           C  
ANISOU  556  C   GLY A 924     7851   4992   7465   -643  -1235   1098
ATOM    557  O   GLY A 924      -8.425  33.216 -45.411  1.00 52.18           O  
ANISOU  557  O   GLY A 924     7687   4826   7312   -580  -1346    981
ATOM    558  H   GLY A 924      -7.483  34.552 -48.362  1.00  0.00           H  
ATOM    559  HA2 GLY A 924      -9.246  32.312 -48.391  1.00  0.00           H  
ATOM    560  HA3 GLY A 924      -7.514  32.319 -48.148  1.00  0.00           H  
ATOM    561  N   GLU A 925      -9.016  31.128 -46.060  1.00 49.00           N  
ANISOU  561  N   GLU A 925     7150   4554   6913   -708  -1060   1153
ATOM    562  CA  GLU A 925      -9.393  30.568 -44.752  1.00 47.60           C  
ANISOU  562  CA  GLU A 925     6807   4513   6766   -717   -993   1080
ATOM    563  C   GLU A 925      -8.131  30.371 -43.879  1.00 48.02           C  
ANISOU  563  C   GLU A 925     6857   4709   6679   -566   -998    936
ATOM    564  O   GLU A 925      -7.094  29.906 -44.359  1.00 45.98           O  
ANISOU  564  O   GLU A 925     6679   4500   6289   -466   -988    916
ATOM    565  CB  GLU A 925     -10.098  29.203 -44.975  1.00 49.51           C  
ANISOU  565  CB  GLU A 925     6920   4844   7048   -812   -803   1182
ATOM    566  CG  GLU A 925     -11.476  29.290 -45.676  1.00 66.63           C  
ANISOU  566  CG  GLU A 925     9041   6894   9382   -974   -769   1341
ATOM    567  CD  GLU A 925     -12.544  30.033 -44.862  1.00 94.52           C  
ANISOU  567  CD  GLU A 925    12500  10318  13095  -1069   -898   1326
ATOM    568  OE1 GLU A 925     -12.737  29.648 -43.686  1.00 89.72           O  
ANISOU  568  OE1 GLU A 925    11754   9793  12541  -1082   -876   1267
ATOM    569  OE2 GLU A 925     -13.150  30.968 -45.428  1.00 93.17           O1-
ANISOU  569  OE2 GLU A 925    12422   9969  13008  -1126  -1034   1372
ATOM    570  H   GLU A 925      -9.145  30.503 -46.844  1.00  0.00           H  
ATOM    571  HA  GLU A 925     -10.073  31.266 -44.257  1.00  0.00           H  
ATOM    572  HB2 GLU A 925      -9.452  28.546 -45.561  1.00  0.00           H  
ATOM    573  HB3 GLU A 925     -10.225  28.691 -44.018  1.00  0.00           H  
ATOM    574  HG2 GLU A 925     -11.369  29.756 -46.657  1.00  0.00           H  
ATOM    575  HG3 GLU A 925     -11.850  28.283 -45.865  1.00  0.00           H  
ATOM    576  N   MET A 926      -8.299  30.662 -42.576  1.00 43.85           N  
ANISOU  576  N   MET A 926     6234   4242   6185   -548  -1020    842
ATOM    577  CA  MET A 926      -7.321  30.445 -41.503  1.00 42.46           C  
ANISOU  577  CA  MET A 926     6023   4207   5903   -426  -1005    720
ATOM    578  C   MET A 926      -7.538  28.989 -41.020  1.00 43.50           C  
ANISOU  578  C   MET A 926     6036   4481   6010   -463   -845    735
ATOM    579  O   MET A 926      -8.665  28.593 -40.708  1.00 43.72           O  
ANISOU  579  O   MET A 926     5969   4514   6130   -565   -769    790
ATOM    580  CB  MET A 926      -7.596  31.446 -40.353  1.00 44.66           C  
ANISOU  580  CB  MET A 926     6272   4475   6221   -387  -1091    625
ATOM    581  CG  MET A 926      -7.387  32.920 -40.756  1.00 50.18           C  
ANISOU  581  CG  MET A 926     7114   5045   6907   -306  -1259    582
ATOM    582  SD  MET A 926      -7.739  34.140 -39.458  1.00 55.18           S  
ANISOU  582  SD  MET A 926     7739   5645   7583   -258  -1363    483
ATOM    583  CE  MET A 926      -6.311  33.904 -38.371  1.00 50.66           C  
ANISOU  583  CE  MET A 926     7135   5250   6866    -87  -1302    373
ATOM    584  H   MET A 926      -9.210  30.977 -42.267  1.00  0.00           H  
ATOM    585  HA  MET A 926      -6.309  30.595 -41.881  1.00  0.00           H  
ATOM    586  HB2 MET A 926      -8.614  31.324 -39.977  1.00  0.00           H  
ATOM    587  HB3 MET A 926      -6.940  31.214 -39.513  1.00  0.00           H  
ATOM    588  HG2 MET A 926      -6.366  33.075 -41.109  1.00  0.00           H  
ATOM    589  HG3 MET A 926      -8.038  33.166 -41.596  1.00  0.00           H  
ATOM    590  HE1 MET A 926      -6.348  34.610 -37.541  1.00  0.00           H  
ATOM    591  HE2 MET A 926      -6.308  32.897 -37.961  1.00  0.00           H  
ATOM    592  HE3 MET A 926      -5.383  34.063 -38.919  1.00  0.00           H  
ATOM    593  N   VAL A 927      -6.433  28.228 -40.957  1.00 36.95           N  
ANISOU  593  N   VAL A 927     5219   3761   5061   -376   -803    689
ATOM    594  CA  VAL A 927      -6.396  26.795 -40.632  1.00 34.96           C  
ANISOU  594  CA  VAL A 927     4886   3633   4766   -394   -672    690
ATOM    595  C   VAL A 927      -5.209  26.569 -39.663  1.00 36.30           C  
ANISOU  595  C   VAL A 927     5001   3928   4865   -308   -675    577
ATOM    596  O   VAL A 927      -4.121  27.119 -39.856  1.00 35.86           O  
ANISOU  596  O   VAL A 927     4990   3884   4752   -210   -758    516
ATOM    597  CB  VAL A 927      -6.253  25.890 -41.902  1.00 39.31           C  
ANISOU  597  CB  VAL A 927     5509   4181   5244   -402   -600    779
ATOM    598  CG1 VAL A 927      -7.573  25.814 -42.692  1.00 40.52           C  
ANISOU  598  CG1 VAL A 927     5670   4237   5488   -514   -540    916
ATOM    599  CG2 VAL A 927      -5.094  26.271 -42.855  1.00 39.38           C  
ANISOU  599  CG2 VAL A 927     5648   4168   5147   -298   -687    759
ATOM    600  H   VAL A 927      -5.542  28.638 -41.209  1.00  0.00           H  
ATOM    601  HA  VAL A 927      -7.309  26.516 -40.098  1.00  0.00           H  
ATOM    602  HB  VAL A 927      -6.053  24.872 -41.560  1.00  0.00           H  
ATOM    603 HG11 VAL A 927      -7.506  25.095 -43.511  1.00  0.00           H  
ATOM    604 HG12 VAL A 927      -8.393  25.495 -42.049  1.00  0.00           H  
ATOM    605 HG13 VAL A 927      -7.844  26.780 -43.121  1.00  0.00           H  
ATOM    606 HG21 VAL A 927      -5.028  25.575 -43.692  1.00  0.00           H  
ATOM    607 HG22 VAL A 927      -5.225  27.270 -43.271  1.00  0.00           H  
ATOM    608 HG23 VAL A 927      -4.130  26.248 -42.351  1.00  0.00           H  
ATOM    609  N   ALA A 928      -5.441  25.701 -38.661  1.00 33.12           N  
ANISOU  609  N   ALA A 928     4500   3615   4469   -344   -581    555
ATOM    610  CA  ALA A 928      -4.444  25.216 -37.700  1.00 33.29           C  
ANISOU  610  CA  ALA A 928     4460   3749   4440   -287   -572    462
ATOM    611  C   ALA A 928      -3.945  23.874 -38.282  1.00 37.02           C  
ANISOU  611  C   ALA A 928     4965   4279   4821   -267   -532    470
ATOM    612  O   ALA A 928      -4.687  22.891 -38.304  1.00 37.68           O  
ANISOU  612  O   ALA A 928     5061   4361   4896   -317   -445    530
ATOM    613  CB  ALA A 928      -5.132  25.002 -36.339  1.00 33.26           C  
ANISOU  613  CB  ALA A 928     4351   3789   4497   -338   -507    434
ATOM    614  H   ALA A 928      -6.346  25.255 -38.604  1.00  0.00           H  
ATOM    615  HA  ALA A 928      -3.626  25.928 -37.569  1.00  0.00           H  
ATOM    616  HB1 ALA A 928      -4.435  24.607 -35.598  1.00  0.00           H  
ATOM    617  HB2 ALA A 928      -5.508  25.948 -35.949  1.00  0.00           H  
ATOM    618  HB3 ALA A 928      -5.978  24.314 -36.399  1.00  0.00           H  
ATOM    619  N   VAL A 929      -2.693  23.876 -38.769  1.00 32.01           N  
ANISOU  619  N   VAL A 929     4353   3691   4117   -182   -600    413
ATOM    620  CA  VAL A 929      -2.035  22.739 -39.426  1.00 31.43           C  
ANISOU  620  CA  VAL A 929     4330   3663   3950   -146   -599    407
ATOM    621  C   VAL A 929      -1.018  22.198 -38.388  1.00 34.06           C  
ANISOU  621  C   VAL A 929     4572   4099   4270   -126   -610    318
ATOM    622  O   VAL A 929      -0.108  22.922 -37.977  1.00 33.04           O  
ANISOU  622  O   VAL A 929     4382   4014   4157    -75   -673    258
ATOM    623  CB  VAL A 929      -1.257  23.190 -40.705  1.00 35.67           C  
ANISOU  623  CB  VAL A 929     4987   4152   4412    -65   -686    431
ATOM    624  CG1 VAL A 929      -0.547  22.030 -41.432  1.00 35.66           C  
ANISOU  624  CG1 VAL A 929     5052   4194   4301    -14   -700    419
ATOM    625  CG2 VAL A 929      -2.165  23.942 -41.702  1.00 35.86           C  
ANISOU  625  CG2 VAL A 929     5105   4056   4464   -106   -670    534
ATOM    626  H   VAL A 929      -2.134  24.716 -38.684  1.00  0.00           H  
ATOM    627  HA  VAL A 929      -2.757  21.971 -39.705  1.00  0.00           H  
ATOM    628  HB  VAL A 929      -0.481  23.894 -40.407  1.00  0.00           H  
ATOM    629 HG11 VAL A 929      -0.034  22.378 -42.330  1.00  0.00           H  
ATOM    630 HG12 VAL A 929       0.208  21.559 -40.802  1.00  0.00           H  
ATOM    631 HG13 VAL A 929      -1.260  21.262 -41.735  1.00  0.00           H  
ATOM    632 HG21 VAL A 929      -1.611  24.258 -42.587  1.00  0.00           H  
ATOM    633 HG22 VAL A 929      -2.992  23.317 -42.036  1.00  0.00           H  
ATOM    634 HG23 VAL A 929      -2.589  24.842 -41.257  1.00  0.00           H  
ATOM    635  N   LYS A 930      -1.186  20.916 -38.017  1.00 30.97           N  
ANISOU  635  N   LYS A 930     4173   3742   3852   -166   -546    314
ATOM    636  CA  LYS A 930      -0.309  20.158 -37.114  1.00 30.96           C  
ANISOU  636  CA  LYS A 930     4100   3819   3846   -167   -563    235
ATOM    637  C   LYS A 930       0.585  19.265 -38.007  1.00 37.68           C  
ANISOU  637  C   LYS A 930     5027   4691   4598   -104   -639    209
ATOM    638  O   LYS A 930       0.101  18.643 -38.955  1.00 36.55           O  
ANISOU  638  O   LYS A 930     5004   4511   4372    -86   -613    258
ATOM    639  CB  LYS A 930      -1.190  19.333 -36.146  1.00 33.16           C  
ANISOU  639  CB  LYS A 930     4342   4105   4151   -240   -464    239
ATOM    640  CG  LYS A 930      -0.412  18.619 -35.018  1.00 48.15           C  
ANISOU  640  CG  LYS A 930     6155   6064   6076   -262   -482    161
ATOM    641  CD  LYS A 930      -1.345  17.967 -33.980  1.00 51.77           C  
ANISOU  641  CD  LYS A 930     6586   6516   6568   -327   -387    166
ATOM    642  CE  LYS A 930      -0.583  17.283 -32.833  1.00 60.76           C  
ANISOU  642  CE  LYS A 930     7641   7697   7750   -361   -405     98
ATOM    643  NZ  LYS A 930      -1.511  16.740 -31.827  1.00 63.79           N1+
ANISOU  643  NZ  LYS A 930     8006   8064   8168   -415   -316    103
ATOM    644  H   LYS A 930      -1.938  20.384 -38.438  1.00  0.00           H  
ATOM    645  HA  LYS A 930       0.312  20.833 -36.534  1.00  0.00           H  
ATOM    646  HB2 LYS A 930      -1.904  20.012 -35.680  1.00  0.00           H  
ATOM    647  HB3 LYS A 930      -1.799  18.614 -36.692  1.00  0.00           H  
ATOM    648  HG2 LYS A 930       0.251  17.864 -35.439  1.00  0.00           H  
ATOM    649  HG3 LYS A 930       0.244  19.333 -34.517  1.00  0.00           H  
ATOM    650  HD2 LYS A 930      -2.010  18.728 -33.568  1.00  0.00           H  
ATOM    651  HD3 LYS A 930      -1.990  17.240 -34.477  1.00  0.00           H  
ATOM    652  HE2 LYS A 930       0.037  16.471 -33.215  1.00  0.00           H  
ATOM    653  HE3 LYS A 930       0.087  17.994 -32.349  1.00  0.00           H  
ATOM    654  HZ1 LYS A 930      -1.008  16.266 -31.090  1.00  0.00           H  
ATOM    655  HZ2 LYS A 930      -2.062  17.483 -31.423  1.00  0.00           H  
ATOM    656  HZ3 LYS A 930      -2.137  16.073 -32.272  1.00  0.00           H  
ATOM    657  N   ALA A 931       1.879  19.205 -37.647  1.00 37.96           N  
ANISOU  657  N   ALA A 931     4993   4787   4643    -65   -733    135
ATOM    658  CA  ALA A 931       2.942  18.472 -38.346  1.00 40.37           C  
ANISOU  658  CA  ALA A 931     5358   5115   4866      2   -838     96
ATOM    659  C   ALA A 931       3.612  17.504 -37.340  1.00 49.88           C  
ANISOU  659  C   ALA A 931     6467   6381   6102    -26   -894     15
ATOM    660  O   ALA A 931       3.663  17.765 -36.136  1.00 48.28           O  
ANISOU  660  O   ALA A 931     6124   6221   6000    -76   -874    -14
ATOM    661  CB  ALA A 931       3.949  19.492 -38.913  1.00 41.64           C  
ANISOU  661  CB  ALA A 931     5530   5280   5010     95   -936     92
ATOM    662  H   ALA A 931       2.179  19.718 -36.827  1.00  0.00           H  
ATOM    663  HA  ALA A 931       2.527  17.886 -39.170  1.00  0.00           H  
ATOM    664  HB1 ALA A 931       4.764  18.995 -39.443  1.00  0.00           H  
ATOM    665  HB2 ALA A 931       3.468  20.162 -39.626  1.00  0.00           H  
ATOM    666  HB3 ALA A 931       4.392  20.108 -38.129  1.00  0.00           H  
ATOM    667  N   LEU A 932       4.173  16.417 -37.899  1.00 51.32           N  
ANISOU  667  N   LEU A 932     6738   6561   6198      8   -969    -20
ATOM    668  CA  LEU A 932       5.032  15.415 -37.247  1.00 53.72           C  
ANISOU  668  CA  LEU A 932     6977   6904   6529    -19  -1059   -102
ATOM    669  C   LEU A 932       6.462  15.806 -37.673  1.00 62.30           C  
ANISOU  669  C   LEU A 932     7974   8048   7650     42  -1203   -150
ATOM    670  O   LEU A 932       6.745  15.838 -38.871  1.00 63.20           O  
ANISOU  670  O   LEU A 932     8182   8150   7681    139  -1275   -139
ATOM    671  CB  LEU A 932       4.611  14.026 -37.802  1.00 54.88           C  
ANISOU  671  CB  LEU A 932     7296   7010   6548     10  -1088   -119
ATOM    672  CG  LEU A 932       5.408  12.747 -37.425  1.00 61.02           C  
ANISOU  672  CG  LEU A 932     8066   7790   7327    -21  -1187   -206
ATOM    673  CD1 LEU A 932       6.594  12.463 -38.362  1.00 63.21           C  
ANISOU  673  CD1 LEU A 932     8385   8082   7550     57  -1377   -271
ATOM    674  CD2 LEU A 932       5.801  12.677 -35.944  1.00 63.43           C  
ANISOU  674  CD2 LEU A 932     8194   8125   7784   -133  -1164   -239
ATOM    675  H   LEU A 932       4.114  16.323 -38.905  1.00  0.00           H  
ATOM    676  HA  LEU A 932       4.919  15.439 -36.163  1.00  0.00           H  
ATOM    677  HB2 LEU A 932       3.607  13.881 -37.415  1.00  0.00           H  
ATOM    678  HB3 LEU A 932       4.498  14.062 -38.888  1.00  0.00           H  
ATOM    679  HG  LEU A 932       4.727  11.909 -37.584  1.00  0.00           H  
ATOM    680 HD11 LEU A 932       7.142  11.575 -38.051  1.00  0.00           H  
ATOM    681 HD12 LEU A 932       6.259  12.304 -39.387  1.00  0.00           H  
ATOM    682 HD13 LEU A 932       7.309  13.278 -38.382  1.00  0.00           H  
ATOM    683 HD21 LEU A 932       6.222  11.703 -35.697  1.00  0.00           H  
ATOM    684 HD22 LEU A 932       6.535  13.440 -35.687  1.00  0.00           H  
ATOM    685 HD23 LEU A 932       4.933  12.819 -35.305  1.00  0.00           H  
ATOM    686  N   LYS A 933       7.346  16.058 -36.683  1.00 61.35           N  
ANISOU  686  N   LYS A 933     7667   7989   7655    -10  -1238   -195
ATOM    687  CA  LYS A 933       8.737  16.534 -36.851  1.00 63.52           C  
ANISOU  687  CA  LYS A 933     7815   8335   7986     46  -1368   -237
ATOM    688  C   LYS A 933       9.580  15.541 -37.704  1.00 70.14           C  
ANISOU  688  C   LYS A 933     8750   9163   8738    113  -1539   -292
ATOM    689  O   LYS A 933       9.408  14.327 -37.593  1.00 70.50           O  
ANISOU  689  O   LYS A 933     8883   9168   8736     74  -1577   -327
ATOM    690  CB  LYS A 933       9.378  16.823 -35.465  1.00 66.45           C  
ANISOU  690  CB  LYS A 933     7959   8774   8516    -37  -1359   -261
ATOM    691  CG  LYS A 933       9.576  15.604 -34.535  1.00 83.56           C  
ANISOU  691  CG  LYS A 933    10100  10917  10732   -152  -1380   -302
ATOM    692  CD  LYS A 933      10.446  15.893 -33.296  1.00 96.14           C  
ANISOU  692  CD  LYS A 933    11459  12579  12490   -224  -1415   -324
ATOM    693  CE  LYS A 933      10.951  14.608 -32.609  1.00107.75           C  
ANISOU  693  CE  LYS A 933    12919  14013  14008   -323  -1516   -381
ATOM    694  NZ  LYS A 933      12.113  14.861 -31.744  1.00116.59           N1+
ANISOU  694  NZ  LYS A 933    13795  15198  15306   -400  -1571   -394
ATOM    695  H   LYS A 933       7.027  15.990 -35.728  1.00  0.00           H  
ATOM    696  HA  LYS A 933       8.672  17.478 -37.398  1.00  0.00           H  
ATOM    697  HB2 LYS A 933      10.348  17.293 -35.636  1.00  0.00           H  
ATOM    698  HB3 LYS A 933       8.786  17.577 -34.942  1.00  0.00           H  
ATOM    699  HG2 LYS A 933       8.604  15.217 -34.226  1.00  0.00           H  
ATOM    700  HG3 LYS A 933      10.057  14.806 -35.100  1.00  0.00           H  
ATOM    701  HD2 LYS A 933      11.301  16.495 -33.600  1.00  0.00           H  
ATOM    702  HD3 LYS A 933       9.894  16.509 -32.584  1.00  0.00           H  
ATOM    703  HE2 LYS A 933      10.155  14.151 -32.021  1.00  0.00           H  
ATOM    704  HE3 LYS A 933      11.267  13.872 -33.351  1.00  0.00           H  
ATOM    705  HZ1 LYS A 933      12.396  14.004 -31.294  1.00  0.00           H  
ATOM    706  HZ2 LYS A 933      12.880  15.192 -32.322  1.00  0.00           H  
ATOM    707  HZ3 LYS A 933      11.888  15.548 -31.038  1.00  0.00           H  
ATOM    708  N   ALA A 934      10.509  16.086 -38.513  1.00 68.33           N  
ANISOU  708  N   ALA A 934     8530   8962   8471    229  -1642   -299
ATOM    709  CA  ALA A 934      11.356  15.384 -39.499  1.00 69.84           C  
ANISOU  709  CA  ALA A 934     8826   9143   8566    321  -1820   -349
ATOM    710  C   ALA A 934      12.200  14.233 -38.884  1.00 75.29           C  
ANISOU  710  C   ALA A 934     9414   9864   9330    270  -1975   -436
ATOM    711  O   ALA A 934      12.398  13.216 -39.550  1.00 75.68           O  
ANISOU  711  O   ALA A 934     9608   9871   9277    313  -2103   -485
ATOM    712  CB  ALA A 934      12.275  16.413 -40.186  1.00 71.23           C  
ANISOU  712  CB  ALA A 934     8991   9356   8720    455  -1901   -342
ATOM    713  H   ALA A 934      10.568  17.095 -38.550  1.00  0.00           H  
ATOM    714  HA  ALA A 934      10.690  14.953 -40.250  1.00  0.00           H  
ATOM    715  HB1 ALA A 934      12.775  15.982 -41.054  1.00  0.00           H  
ATOM    716  HB2 ALA A 934      11.725  17.288 -40.526  1.00  0.00           H  
ATOM    717  HB3 ALA A 934      13.048  16.780 -39.508  1.00  0.00           H  
ATOM    718  N   ASP A 935      12.659  14.413 -37.632  1.00 72.17           N  
ANISOU  718  N   ASP A 935     8775   9537   9112    179  -1964   -451
ATOM    719  CA  ASP A 935      13.590  13.555 -36.883  1.00 73.50           C  
ANISOU  719  CA  ASP A 935     8795   9733   9399    102  -2107   -521
ATOM    720  C   ASP A 935      12.830  12.508 -36.007  1.00 75.83           C  
ANISOU  720  C   ASP A 935     9158   9955   9698    -22  -2086   -549
ATOM    721  O   ASP A 935      13.505  11.825 -35.234  1.00 76.32           O  
ANISOU  721  O   ASP A 935     9142  10012   9845    -89  -2234   -614
ATOM    722  CB  ASP A 935      14.546  14.445 -36.029  1.00 76.23           C  
ANISOU  722  CB  ASP A 935     8841  10184   9938     61  -2088   -506
ATOM    723  CG  ASP A 935      13.876  15.317 -34.951  1.00 89.05           C  
ANISOU  723  CG  ASP A 935    10385  11827  11624     -1  -1864   -433
ATOM    724  OD1 ASP A 935      13.092  16.205 -35.351  1.00 88.80           O  
ANISOU  724  OD1 ASP A 935    10438  11789  11512     81  -1757   -383
ATOM    725  OD2 ASP A 935      14.146  15.080 -33.753  1.00 97.21           O1-
ANISOU  725  OD2 ASP A 935    11272  12875  12789   -127  -1806   -426
ATOM    726  H   ASP A 935      12.420  15.272 -37.153  1.00  0.00           H  
ATOM    727  HA  ASP A 935      14.203  12.992 -37.590  1.00  0.00           H  
ATOM    728  HB2 ASP A 935      15.306  13.820 -35.557  1.00  0.00           H  
ATOM    729  HB3 ASP A 935      15.105  15.112 -36.687  1.00  0.00           H  
ATOM    730  N   CYS A 936      11.488  12.357 -36.112  1.00 70.25           N  
ANISOU  730  N   CYS A 936     8598   9187   8906    -49  -1914   -500
ATOM    731  CA  CYS A 936      10.696  11.338 -35.385  1.00 69.55           C  
ANISOU  731  CA  CYS A 936     8595   9026   8804   -145  -1871   -520
ATOM    732  C   CYS A 936      10.960   9.951 -36.026  1.00 73.05           C  
ANISOU  732  C   CYS A 936     9220   9401   9134   -105  -2041   -599
ATOM    733  O   CYS A 936      11.030   9.824 -37.252  1.00 73.05           O  
ANISOU  733  O   CYS A 936     9380   9387   8989     20  -2120   -610
ATOM    734  CB  CYS A 936       9.170  11.624 -35.421  1.00  0.00           C  
ATOM    735  SG  CYS A 936       8.618  12.328 -33.843  1.00  0.00           S  
ATOM    736  HB2 CYS A 936       8.905  12.308 -36.224  1.00  0.00           H  
ATOM    737  HB3 CYS A 936       8.568  10.730 -35.591  1.00  0.00           H  
ATOM    738  HG  CYS A 936       8.839  11.233 -33.108  1.00  0.00           H  
ATOM    739  H   CYS A 936      10.977  12.944 -36.757  1.00  0.00           H  
ATOM    740  HA  CYS A 936      11.050  11.309 -34.351  1.00  0.00           H  
ATOM    741  N   GLY A 937      11.032   8.930 -35.152  1.00 68.94           N  
ANISOU  741  N   GLY A 937     8687   8832   8675   -207  -2098   -652
ATOM    742  CA  GLY A 937      11.224   7.518 -35.498  1.00 69.45           C  
ANISOU  742  CA  GLY A 937     8929   8816   8642   -179  -2275   -741
ATOM    743  C   GLY A 937       9.901   6.813 -35.889  1.00 71.44           C  
ANISOU  743  C   GLY A 937     9463   8991   8690   -105  -2176   -729
ATOM    744  O   GLY A 937       8.843   7.448 -35.927  1.00 69.33           O  
ANISOU  744  O   GLY A 937     9244   8736   8362    -78  -1969   -643
ATOM    745  H   GLY A 937      10.938   9.137 -34.168  1.00  0.00           H  
ATOM    746  HA2 GLY A 937      11.951   7.416 -36.306  1.00  0.00           H  
ATOM    747  HA3 GLY A 937      11.649   7.025 -34.624  1.00  0.00           H  
ATOM    748  N   PRO A 938       9.949   5.487 -36.187  1.00 68.74           N  
ANISOU  748  N   PRO A 938     9314   8568   8238    -64  -2324   -813
ATOM    749  CA  PRO A 938       8.796   4.703 -36.698  1.00 68.21           C  
ANISOU  749  CA  PRO A 938     9523   8435   7960     30  -2215   -796
ATOM    750  C   PRO A 938       7.629   4.552 -35.683  1.00 71.10           C  
ANISOU  750  C   PRO A 938     9885   8771   8361    -52  -2019   -755
ATOM    751  O   PRO A 938       6.487   4.429 -36.125  1.00 70.04           O  
ANISOU  751  O   PRO A 938     9914   8618   8082     24  -1854   -699
ATOM    752  CB  PRO A 938       9.401   3.329 -37.055  1.00 71.88           C  
ANISOU  752  CB  PRO A 938    10186   8821   8306    105  -2453   -910
ATOM    753  CG  PRO A 938      10.641   3.214 -36.181  1.00 77.34           C  
ANISOU  753  CG  PRO A 938    10676   9508   9203    -23  -2661   -990
ATOM    754  CD  PRO A 938      11.153   4.649 -36.120  1.00 72.04           C  
ANISOU  754  CD  PRO A 938     9712   8946   8715    -93  -2602   -926
ATOM    755  HA  PRO A 938       8.407   5.171 -37.604  1.00  0.00           H  
ATOM    756  HB2 PRO A 938       8.722   2.484 -36.925  1.00  0.00           H  
ATOM    757  HB3 PRO A 938       9.697   3.332 -38.106  1.00  0.00           H  
ATOM    758  HG2 PRO A 938      10.353   2.884 -35.181  1.00  0.00           H  
ATOM    759  HG3 PRO A 938      11.378   2.507 -36.564  1.00  0.00           H  
ATOM    760  HD3 PRO A 938      11.781   4.868 -36.986  1.00  0.00           H  
ATOM    761  HD2 PRO A 938      11.750   4.807 -35.221  1.00  0.00           H  
ATOM    762  N   GLN A 939       7.918   4.596 -34.367  1.00 67.61           N  
ANISOU  762  N   GLN A 939     9252   8325   8111   -204  -2032   -774
ATOM    763  CA  GLN A 939       6.961   4.500 -33.250  1.00 66.36           C  
ANISOU  763  CA  GLN A 939     9076   8135   8004   -289  -1865   -740
ATOM    764  C   GLN A 939       6.050   5.758 -33.174  1.00 68.88           C  
ANISOU  764  C   GLN A 939     9313   8519   8340   -288  -1620   -626
ATOM    765  O   GLN A 939       4.873   5.605 -32.844  1.00 67.37           O  
ANISOU  765  O   GLN A 939     9229   8302   8066   -258  -1458   -582
ATOM    766  CB  GLN A 939       7.728   4.257 -31.917  1.00 68.30           C  
ANISOU  766  CB  GLN A 939     9152   8349   8450   -451  -1957   -786
ATOM    767  CG  GLN A 939       8.632   5.397 -31.358  1.00 77.62           C  
ANISOU  767  CG  GLN A 939    10035   9616   9841   -554  -1968   -750
ATOM    768  CD  GLN A 939       9.965   5.615 -32.094  1.00 79.26           C  
ANISOU  768  CD  GLN A 939    10153   9866  10097   -529  -2181   -800
ATOM    769  OE1 GLN A 939      10.474   4.730 -32.777  1.00 70.91           O  
ANISOU  769  OE1 GLN A 939     9236   8753   8954   -471  -2382   -885
ATOM    770  NE2 GLN A 939      10.552   6.803 -31.948  1.00 67.19           N  
ANISOU  770  NE2 GLN A 939     8389   8436   8704   -562  -2148   -750
ATOM    771  H   GLN A 939       8.887   4.676 -34.090  1.00  0.00           H  
ATOM    772  HA  GLN A 939       6.324   3.631 -33.430  1.00  0.00           H  
ATOM    773  HB2 GLN A 939       6.988   4.026 -31.149  1.00  0.00           H  
ATOM    774  HB3 GLN A 939       8.311   3.339 -32.005  1.00  0.00           H  
ATOM    775  HG2 GLN A 939       8.080   6.335 -31.296  1.00  0.00           H  
ATOM    776  HG3 GLN A 939       8.894   5.149 -30.328  1.00  0.00           H  
ATOM    777 HE22 GLN A 939      11.443   6.977 -32.388  1.00  0.00           H  
ATOM    778 HE21 GLN A 939      10.114   7.530 -31.400  1.00  0.00           H  
ATOM    779  N   HIS A 940       6.575   6.954 -33.513  1.00 64.95           N  
ANISOU  779  N   HIS A 940     8633   8102   7943   -309  -1602   -580
ATOM    780  CA  HIS A 940       5.836   8.226 -33.520  1.00 63.06           C  
ANISOU  780  CA  HIS A 940     8319   7916   7726   -304  -1407   -482
ATOM    781  C   HIS A 940       5.151   8.441 -34.896  1.00 62.55           C  
ANISOU  781  C   HIS A 940     8429   7848   7490   -179  -1331   -428
ATOM    782  O   HIS A 940       4.130   9.124 -34.920  1.00 60.85           O  
ANISOU  782  O   HIS A 940     8226   7638   7258   -175  -1154   -349
ATOM    783  CB  HIS A 940       6.815   9.393 -33.267  1.00 64.66           C  
ANISOU  783  CB  HIS A 940     8297   8198   8072   -343  -1428   -458
ATOM    784  CG  HIS A 940       7.395   9.470 -31.873  1.00 69.42           C  
ANISOU  784  CG  HIS A 940     8705   8816   8856   -471  -1459   -481
ATOM    785  ND1 HIS A 940       8.768   9.366 -31.623  1.00 71.01           N  
ANISOU  785  ND1 HIS A 940     8880   8983   9120   -561  -1342   -460
ATOM    786  CD2 HIS A 940       6.743   9.677 -30.673  1.00 73.12           C  
ANISOU  786  CD2 HIS A 940     8992   9332   9458   -517  -1584   -510
ATOM    787  CE1 HIS A 940       8.890   9.518 -30.311  1.00 71.34           C  
ANISOU  787  CE1 HIS A 940     8739   9044   9323   -664  -1395   -473
ATOM    788  NE2 HIS A 940       7.722   9.702 -29.696  1.00 72.94           N  
ANISOU  788  NE2 HIS A 940     8831   9301   9581   -646  -1536   -501
ATOM    789  H   HIS A 940       7.539   7.002 -33.810  1.00  0.00           H  
ATOM    790  HA  HIS A 940       5.067   8.229 -32.745  1.00  0.00           H  
ATOM    791  HB2 HIS A 940       7.637   9.351 -33.984  1.00  0.00           H  
ATOM    792  HB3 HIS A 940       6.314  10.347 -33.440  1.00  0.00           H  
ATOM    793  HD2 HIS A 940       5.698   9.814 -30.444  1.00  0.00           H  
ATOM    794  HE1 HIS A 940       9.839   9.494 -29.794  1.00  0.00           H  
ATOM    795  HE2 HIS A 940       7.582   9.843 -28.705  1.00  0.00           H  
ATOM    796  N   ARG A 941       5.674   7.859 -35.996  1.00 57.11           N  
ANISOU  796  N   ARG A 941     7876   7146   6678    -77  -1468   -467
ATOM    797  CA  ARG A 941       5.136   7.971 -37.365  1.00 55.94           C  
ANISOU  797  CA  ARG A 941     7912   6988   6356     49  -1404   -409
ATOM    798  C   ARG A 941       3.924   7.021 -37.549  1.00 58.15           C  
ANISOU  798  C   ARG A 941     8371   7220   6504     95  -1261   -374
ATOM    799  O   ARG A 941       3.005   7.401 -38.275  1.00 56.90           O  
ANISOU  799  O   ARG A 941     8264   7070   6287    135  -1098   -275
ATOM    800  CB  ARG A 941       6.246   7.611 -38.383  1.00 56.27           C  
ANISOU  800  CB  ARG A 941     8063   7025   6293    156  -1597   -463
ATOM    801  CG  ARG A 941       7.247   8.760 -38.595  1.00 60.46           C  
ANISOU  801  CG  ARG A 941     8446   7616   6909    165  -1665   -447
ATOM    802  CD  ARG A 941       8.472   8.367 -39.432  1.00 68.18           C  
ANISOU  802  CD  ARG A 941     9522   8593   7792    277  -1873   -505
ATOM    803  NE  ARG A 941       9.347   9.529 -39.650  1.00 73.45           N  
ANISOU  803  NE  ARG A 941    10012   9325   8569    282  -1954   -504
ATOM    804  CZ  ARG A 941       9.260  10.436 -40.635  1.00 81.37           C  
ANISOU  804  CZ  ARG A 941    11047  10347   9524    361  -1906   -436
ATOM    805  NH1 ARG A 941       8.340  10.360 -41.602  1.00 62.04           N  
ANISOU  805  NH1 ARG A 941     8793   7853   6927    429  -1777   -355
ATOM    806  NH2 ARG A 941      10.120  11.453 -40.659  1.00 66.65           N1+
ANISOU  806  NH2 ARG A 941     9021   8543   7759    378  -1987   -445
ATOM    807  H   ARG A 941       6.518   7.311 -35.899  1.00  0.00           H  
ATOM    808  HA  ARG A 941       4.801   8.995 -37.549  1.00  0.00           H  
ATOM    809  HB2 ARG A 941       6.772   6.714 -38.055  1.00  0.00           H  
ATOM    810  HB3 ARG A 941       5.816   7.360 -39.355  1.00  0.00           H  
ATOM    811  HG2 ARG A 941       6.723   9.582 -39.086  1.00  0.00           H  
ATOM    812  HG3 ARG A 941       7.583   9.144 -37.630  1.00  0.00           H  
ATOM    813  HD2 ARG A 941       9.046   7.594 -38.919  1.00  0.00           H  
ATOM    814  HD3 ARG A 941       8.170   7.949 -40.392  1.00  0.00           H  
ATOM    815  HE  ARG A 941      10.067   9.671 -38.951  1.00  0.00           H  
ATOM    816 HH12 ARG A 941       8.333  11.053 -42.339  1.00  0.00           H  
ATOM    817 HH11 ARG A 941       7.682   9.597 -41.616  1.00  0.00           H  
ATOM    818 HH22 ARG A 941      10.066  12.128 -41.409  1.00  0.00           H  
ATOM    819 HH21 ARG A 941      10.826  11.555 -39.944  1.00  0.00           H  
ATOM    820  N   SER A 942       3.902   5.847 -36.883  1.00 54.55           N  
ANISOU  820  N   SER A 942     8004   6713   6011     88  -1321   -450
ATOM    821  CA  SER A 942       2.775   4.892 -36.874  1.00 53.96           C  
ANISOU  821  CA  SER A 942     8099   6595   5807    148  -1187   -425
ATOM    822  C   SER A 942       1.641   5.405 -35.943  1.00 53.99           C  
ANISOU  822  C   SER A 942     7974   6619   5919     63   -985   -352
ATOM    823  O   SER A 942       0.474   5.188 -36.274  1.00 53.04           O  
ANISOU  823  O   SER A 942     7937   6499   5716    120   -812   -274
ATOM    824  CB  SER A 942       3.259   3.485 -36.435  1.00 59.58           C  
ANISOU  824  CB  SER A 942     8949   7236   6452    171  -1329   -538
ATOM    825  OG  SER A 942       3.833   3.443 -35.139  1.00 72.10           O  
ANISOU  825  OG  SER A 942    10373   8804   8216     30  -1415   -601
ATOM    826  H   SER A 942       4.698   5.595 -36.313  1.00  0.00           H  
ATOM    827  HA  SER A 942       2.376   4.806 -37.888  1.00  0.00           H  
ATOM    828  HB2 SER A 942       2.427   2.779 -36.459  1.00  0.00           H  
ATOM    829  HB3 SER A 942       3.995   3.106 -37.145  1.00  0.00           H  
ATOM    830  HG  SER A 942       4.695   3.868 -35.172  1.00  0.00           H  
ATOM    831  N   GLY A 943       1.984   6.117 -34.848  1.00 48.43           N  
ANISOU  831  N   GLY A 943     7067   5935   5400    -65  -1009   -370
ATOM    832  CA  GLY A 943       1.033   6.750 -33.928  1.00 46.49           C  
ANISOU  832  CA  GLY A 943     6691   5707   5267   -146   -845   -309
ATOM    833  C   GLY A 943       0.430   8.054 -34.493  1.00 48.75           C  
ANISOU  833  C   GLY A 943     6902   6040   5581   -139   -719   -205
ATOM    834  O   GLY A 943      -0.718   8.363 -34.174  1.00 47.89           O  
ANISOU  834  O   GLY A 943     6768   5935   5493   -153   -560   -136
ATOM    835  H   GLY A 943       2.964   6.244 -34.643  1.00  0.00           H  
ATOM    836  HA2 GLY A 943       0.239   6.049 -33.665  1.00  0.00           H  
ATOM    837  HA3 GLY A 943       1.561   6.985 -33.004  1.00  0.00           H  
ATOM    838  N   TRP A 944       1.178   8.794 -35.339  1.00 44.46           N  
ANISOU  838  N   TRP A 944     6323   5528   5044   -116   -800   -196
ATOM    839  CA  TRP A 944       0.770  10.045 -36.001  1.00 42.89           C  
ANISOU  839  CA  TRP A 944     6077   5355   4865   -104   -711   -104
ATOM    840  C   TRP A 944      -0.283   9.753 -37.101  1.00 46.22           C  
ANISOU  840  C   TRP A 944     6653   5755   5154    -23   -587    -20
ATOM    841  O   TRP A 944      -1.249  10.511 -37.196  1.00 45.15           O  
ANISOU  841  O   TRP A 944     6469   5622   5063    -49   -448     70
ATOM    842  CB  TRP A 944       2.012  10.740 -36.608  1.00 42.12           C  
ANISOU  842  CB  TRP A 944     5932   5286   4786    -76   -845   -124
ATOM    843  CG  TRP A 944       1.740  11.910 -37.510  1.00 42.65           C  
ANISOU  843  CG  TRP A 944     5999   5359   4848    -44   -782    -37
ATOM    844  CD1 TRP A 944       2.092  12.001 -38.814  1.00 46.33           C  
ANISOU  844  CD1 TRP A 944     6581   5812   5208     47   -832     -7
ATOM    845  CD2 TRP A 944       1.016  13.138 -37.197  1.00 41.21           C  
ANISOU  845  CD2 TRP A 944     5710   5182   4767    -99   -672     31
ATOM    846  NE1 TRP A 944       1.665  13.211 -39.318  1.00 45.34           N  
ANISOU  846  NE1 TRP A 944     6424   5679   5122     42   -760     77
ATOM    847  CE2 TRP A 944       0.993  13.954 -38.372  1.00 45.67           C  
ANISOU  847  CE2 TRP A 944     6330   5731   5293    -47   -669     97
ATOM    848  CE3 TRP A 944       0.367  13.649 -36.041  1.00 41.70           C  
ANISOU  848  CE3 TRP A 944     5645   5252   4946   -184   -589     38
ATOM    849  CZ2 TRP A 944       0.372  15.218 -38.399  1.00 44.10           C  
ANISOU  849  CZ2 TRP A 944     6066   5518   5174    -82   -595    166
ATOM    850  CZ3 TRP A 944      -0.268  14.911 -36.058  1.00 42.27           C  
ANISOU  850  CZ3 TRP A 944     5654   5317   5088   -208   -514    105
ATOM    851  CH2 TRP A 944      -0.259  15.694 -37.232  1.00 43.10           C  
ANISOU  851  CH2 TRP A 944     5817   5401   5159   -161   -523    165
ATOM    852  H   TRP A 944       2.124   8.496 -35.532  1.00  0.00           H  
ATOM    853  HA  TRP A 944       0.320  10.709 -35.259  1.00  0.00           H  
ATOM    854  HB2 TRP A 944       2.645  11.110 -35.800  1.00  0.00           H  
ATOM    855  HB3 TRP A 944       2.618  10.018 -37.156  1.00  0.00           H  
ATOM    856  HD1 TRP A 944       2.633  11.242 -39.358  1.00  0.00           H  
ATOM    857  HE1 TRP A 944       1.815  13.505 -40.276  1.00  0.00           H  
ATOM    858  HE3 TRP A 944       0.350  13.063 -35.134  1.00  0.00           H  
ATOM    859  HZ2 TRP A 944       0.378  15.809 -39.301  1.00  0.00           H  
ATOM    860  HZ3 TRP A 944      -0.761  15.277 -35.171  1.00  0.00           H  
ATOM    861  HH2 TRP A 944      -0.738  16.658 -37.237  1.00  0.00           H  
ATOM    862  N   LYS A 945      -0.118   8.655 -37.869  1.00 43.92           N  
ANISOU  862  N   LYS A 945     6546   5439   4703     75   -635    -46
ATOM    863  CA  LYS A 945      -1.086   8.163 -38.869  1.00 44.34           C  
ANISOU  863  CA  LYS A 945     6763   5476   4609    169   -504     40
ATOM    864  C   LYS A 945      -2.410   7.742 -38.178  1.00 46.56           C  
ANISOU  864  C   LYS A 945     7029   5755   4906    149   -335     81
ATOM    865  O   LYS A 945      -3.463   7.921 -38.786  1.00 45.36           O  
ANISOU  865  O   LYS A 945     6900   5608   4725    176   -171    193
ATOM    866  CB  LYS A 945      -0.486   6.970 -39.650  1.00 49.05           C  
ANISOU  866  CB  LYS A 945     7578   6046   5014    296   -606    -13
ATOM    867  CG  LYS A 945       0.600   7.376 -40.663  1.00 67.10           C  
ANISOU  867  CG  LYS A 945     9917   8332   7245    353   -746    -24
ATOM    868  CD  LYS A 945       1.215   6.159 -41.384  1.00 82.17           C  
ANISOU  868  CD  LYS A 945    12076  10208   8936    502   -827    -61
ATOM    869  CE  LYS A 945       2.398   6.506 -42.303  1.00 95.75           C  
ANISOU  869  CE  LYS A 945    13855  11925  10600    568  -1003    -93
ATOM    870  NZ  LYS A 945       3.567   6.974 -41.536  1.00106.63           N1+
ANISOU  870  NZ  LYS A 945    15123  13313  12079    517  -1233   -229
ATOM    871  H   LYS A 945       0.705   8.084 -37.736  1.00  0.00           H  
ATOM    872  HA  LYS A 945      -1.315   8.972 -39.567  1.00  0.00           H  
ATOM    873  HB2 LYS A 945      -0.080   6.236 -38.949  1.00  0.00           H  
ATOM    874  HB3 LYS A 945      -1.275   6.450 -40.199  1.00  0.00           H  
ATOM    875  HG2 LYS A 945       0.173   8.056 -41.402  1.00  0.00           H  
ATOM    876  HG3 LYS A 945       1.376   7.944 -40.153  1.00  0.00           H  
ATOM    877  HD2 LYS A 945       1.535   5.418 -40.650  1.00  0.00           H  
ATOM    878  HD3 LYS A 945       0.438   5.672 -41.976  1.00  0.00           H  
ATOM    879  HE2 LYS A 945       2.693   5.627 -42.877  1.00  0.00           H  
ATOM    880  HE3 LYS A 945       2.110   7.272 -43.023  1.00  0.00           H  
ATOM    881  HZ1 LYS A 945       4.319   7.207 -42.168  1.00  0.00           H  
ATOM    882  HZ2 LYS A 945       3.308   7.788 -40.996  1.00  0.00           H  
ATOM    883  HZ3 LYS A 945       3.867   6.243 -40.907  1.00  0.00           H  
ATOM    884  N   GLN A 946      -2.344   7.271 -36.913  1.00 43.11           N  
ANISOU  884  N   GLN A 946     6546   5308   4527    100   -376     -3
ATOM    885  CA  GLN A 946      -3.488   6.881 -36.081  1.00 42.59           C  
ANISOU  885  CA  GLN A 946     6460   5237   4484     86   -237     19
ATOM    886  C   GLN A 946      -4.262   8.141 -35.608  1.00 44.21           C  
ANISOU  886  C   GLN A 946     6485   5470   4843     -4   -119    102
ATOM    887  O   GLN A 946      -5.487   8.074 -35.616  1.00 44.62           O  
ANISOU  887  O   GLN A 946     6532   5531   4889     17     39    183
ATOM    888  CB  GLN A 946      -3.006   6.034 -34.872  1.00 44.07           C  
ANISOU  888  CB  GLN A 946     6649   5391   4703     48   -336    -95
ATOM    889  CG  GLN A 946      -3.842   4.744 -34.702  1.00 72.22           C  
ANISOU  889  CG  GLN A 946    10388   8922   8132    147   -281   -120
ATOM    890  CD  GLN A 946      -3.636   4.024 -33.366  1.00 92.80           C  
ANISOU  890  CD  GLN A 946    12948  11492  10819     84   -299   -188
ATOM    891  OE1 GLN A 946      -4.605   3.618 -32.730  1.00 86.97           O  
ANISOU  891  OE1 GLN A 946    12151  10765  10128     73   -158   -139
ATOM    892  NE2 GLN A 946      -2.384   3.844 -32.937  1.00 85.94           N  
ANISOU  892  NE2 GLN A 946    12104  10575   9975     38   -480   -298
ATOM    893  H   GLN A 946      -1.437   7.176 -36.480  1.00  0.00           H  
ATOM    894  HA  GLN A 946      -4.151   6.278 -36.709  1.00  0.00           H  
ATOM    895  HB2 GLN A 946      -1.960   5.748 -34.996  1.00  0.00           H  
ATOM    896  HB3 GLN A 946      -3.024   6.615 -33.946  1.00  0.00           H  
ATOM    897  HG2 GLN A 946      -4.902   4.990 -34.788  1.00  0.00           H  
ATOM    898  HG3 GLN A 946      -3.624   4.047 -35.512  1.00  0.00           H  
ATOM    899 HE22 GLN A 946      -2.203   3.395 -32.054  1.00  0.00           H  
ATOM    900 HE21 GLN A 946      -1.611   4.187 -33.488  1.00  0.00           H  
ATOM    901  N   GLU A 947      -3.591   9.272 -35.275  1.00 38.42           N  
ANISOU  901  N   GLU A 947     5605   4750   4243    -94   -198     83
ATOM    902  CA  GLU A 947      -4.235  10.556 -34.908  1.00 36.42           C  
ANISOU  902  CA  GLU A 947     5196   4512   4129   -171   -121    146
ATOM    903  C   GLU A 947      -5.022  11.133 -36.118  1.00 41.24           C  
ANISOU  903  C   GLU A 947     5826   5123   4719   -144    -18    265
ATOM    904  O   GLU A 947      -6.139  11.611 -35.915  1.00 41.44           O  
ANISOU  904  O   GLU A 947     5780   5151   4815   -176    100    337
ATOM    905  CB  GLU A 947      -3.201  11.583 -34.358  1.00 36.47           C  
ANISOU  905  CB  GLU A 947     5077   4534   4248   -239   -235     99
ATOM    906  CG  GLU A 947      -3.815  12.983 -34.058  1.00 37.83           C  
ANISOU  906  CG  GLU A 947     5111   4713   4547   -303   -173    150
ATOM    907  CD  GLU A 947      -2.911  14.017 -33.380  1.00 51.81           C  
ANISOU  907  CD  GLU A 947     6770   6504   6411   -344   -262    115
ATOM    908  OE1 GLU A 947      -1.706  13.753 -33.193  1.00 50.51           O  
ANISOU  908  OE1 GLU A 947     6590   6356   6244   -345   -369     45
ATOM    909  OE2 GLU A 947      -3.454  15.097 -33.058  1.00 44.67           O1-
ANISOU  909  OE2 GLU A 947     5789   5597   5585   -372   -225    158
ATOM    910  H   GLU A 947      -2.581   9.266 -35.277  1.00  0.00           H  
ATOM    911  HA  GLU A 947      -4.953  10.352 -34.110  1.00  0.00           H  
ATOM    912  HB2 GLU A 947      -2.755  11.177 -33.448  1.00  0.00           H  
ATOM    913  HB3 GLU A 947      -2.377  11.699 -35.064  1.00  0.00           H  
ATOM    914  HG2 GLU A 947      -4.156  13.446 -34.983  1.00  0.00           H  
ATOM    915  HG3 GLU A 947      -4.704  12.863 -33.439  1.00  0.00           H  
ATOM    916  N   ILE A 948      -4.455  11.045 -37.341  1.00 37.07           N  
ANISOU  916  N   ILE A 948     5394   4588   4103    -88    -70    288
ATOM    917  CA  ILE A 948      -5.055  11.518 -38.602  1.00 37.44           C  
ANISOU  917  CA  ILE A 948     5481   4621   4122    -64     19    409
ATOM    918  C   ILE A 948      -6.290  10.641 -38.960  1.00 42.50           C  
ANISOU  918  C   ILE A 948     6189   5266   4693    -15    190    493
ATOM    919  O   ILE A 948      -7.301  11.215 -39.363  1.00 40.78           O  
ANISOU  919  O   ILE A 948     5899   5045   4550    -54    310    600
ATOM    920  CB  ILE A 948      -4.029  11.501 -39.790  1.00 40.85           C  
ANISOU  920  CB  ILE A 948     6034   5039   4450      4    -82    407
ATOM    921  CG1 ILE A 948      -2.872  12.504 -39.531  1.00 40.33           C  
ANISOU  921  CG1 ILE A 948     5871   4976   4476    -39   -226    350
ATOM    922  CG2 ILE A 948      -4.666  11.755 -41.182  1.00 41.59           C  
ANISOU  922  CG2 ILE A 948     6218   5104   4478     43     31    546
ATOM    923  CD1 ILE A 948      -1.693  12.409 -40.511  1.00 45.34           C  
ANISOU  923  CD1 ILE A 948     6613   5606   5010     40   -364    313
ATOM    924  H   ILE A 948      -3.533  10.637 -37.419  1.00  0.00           H  
ATOM    925  HA  ILE A 948      -5.399  12.545 -38.455  1.00  0.00           H  
ATOM    926  HB  ILE A 948      -3.584  10.504 -39.826  1.00  0.00           H  
ATOM    927 HG12 ILE A 948      -3.263  13.518 -39.557  1.00  0.00           H  
ATOM    928 HG13 ILE A 948      -2.478  12.375 -38.524  1.00  0.00           H  
ATOM    929 HG21 ILE A 948      -3.934  11.737 -41.987  1.00  0.00           H  
ATOM    930 HG22 ILE A 948      -5.402  10.997 -41.443  1.00  0.00           H  
ATOM    931 HG23 ILE A 948      -5.174  12.719 -41.208  1.00  0.00           H  
ATOM    932 HD11 ILE A 948      -0.917  13.123 -40.245  1.00  0.00           H  
ATOM    933 HD12 ILE A 948      -1.247  11.414 -40.507  1.00  0.00           H  
ATOM    934 HD13 ILE A 948      -1.993  12.647 -41.530  1.00  0.00           H  
ATOM    935  N   ASP A 949      -6.217   9.306 -38.764  1.00 41.37           N  
ANISOU  935  N   ASP A 949     6181   5129   4410     75    194    442
ATOM    936  CA  ASP A 949      -7.295   8.329 -39.019  1.00 43.58           C  
ANISOU  936  CA  ASP A 949     6543   5421   4594    155    360    510
ATOM    937  C   ASP A 949      -8.463   8.545 -38.020  1.00 46.27           C  
ANISOU  937  C   ASP A 949     6734   5781   5065     94    476    544
ATOM    938  O   ASP A 949      -9.613   8.503 -38.457  1.00 45.58           O  
ANISOU  938  O   ASP A 949     6617   5713   4989    112    641    662
ATOM    939  CB  ASP A 949      -6.800   6.857 -38.918  1.00 47.36           C  
ANISOU  939  CB  ASP A 949     7204   5891   4900    269    303    414
ATOM    940  CG  ASP A 949      -5.923   6.359 -40.077  1.00 66.46           C  
ANISOU  940  CG  ASP A 949     9815   8291   7145    372    221    403
ATOM    941  OD1 ASP A 949      -5.911   7.015 -41.142  1.00 66.64           O  
ANISOU  941  OD1 ASP A 949     9832   8307   7180    357    210    474
ATOM    942  OD2 ASP A 949      -5.285   5.303 -39.879  1.00 76.34           O1-
ANISOU  942  OD2 ASP A 949    11234   9525   8246    475    155    320
ATOM    943  H   ASP A 949      -5.344   8.909 -38.442  1.00  0.00           H  
ATOM    944  HA  ASP A 949      -7.688   8.511 -40.023  1.00  0.00           H  
ATOM    945  HB2 ASP A 949      -6.253   6.712 -37.985  1.00  0.00           H  
ATOM    946  HB3 ASP A 949      -7.650   6.174 -38.876  1.00  0.00           H  
ATOM    947  N   ILE A 950      -8.167   8.804 -36.728  1.00 42.07           N  
ANISOU  947  N   ILE A 950     6101   5246   4637     21    389    447
ATOM    948  CA  ILE A 950      -9.144   8.984 -35.638  1.00 41.21           C  
ANISOU  948  CA  ILE A 950     5858   5151   4651    -32    470    462
ATOM    949  C   ILE A 950      -9.893  10.336 -35.813  1.00 44.57           C  
ANISOU  949  C   ILE A 950     6131   5579   5225   -116    527    563
ATOM    950  O   ILE A 950     -11.114  10.327 -35.683  1.00 44.89           O  
ANISOU  950  O   ILE A 950     6106   5638   5314   -111    662    650
ATOM    951  CB  ILE A 950      -8.464   8.903 -34.223  1.00 43.50           C  
ANISOU  951  CB  ILE A 950     6108   5425   4995    -79    362    337
ATOM    952  CG1 ILE A 950      -8.031   7.440 -33.931  1.00 44.25           C  
ANISOU  952  CG1 ILE A 950     6361   5503   4950     10    336    255
ATOM    953  CG2 ILE A 950      -9.303   9.457 -33.039  1.00 43.82           C  
ANISOU  953  CG2 ILE A 950     5999   5473   5179   -144    422    356
ATOM    954  CD1 ILE A 950      -7.042   7.265 -32.768  1.00 47.81           C  
ANISOU  954  CD1 ILE A 950     6808   5919   5437    -42    194    129
ATOM    955  H   ILE A 950      -7.195   8.812 -36.447  1.00  0.00           H  
ATOM    956  HA  ILE A 950      -9.887   8.184 -35.704  1.00  0.00           H  
ATOM    957  HB  ILE A 950      -7.555   9.509 -34.265  1.00  0.00           H  
ATOM    958 HG12 ILE A 950      -8.915   6.839 -33.737  1.00  0.00           H  
ATOM    959 HG13 ILE A 950      -7.587   6.990 -34.819  1.00  0.00           H  
ATOM    960 HG21 ILE A 950      -8.794   9.334 -32.084  1.00  0.00           H  
ATOM    961 HG22 ILE A 950      -9.489  10.526 -33.136  1.00  0.00           H  
ATOM    962 HG23 ILE A 950     -10.266   8.951 -32.966  1.00  0.00           H  
ATOM    963 HD11 ILE A 950      -6.709   6.229 -32.694  1.00  0.00           H  
ATOM    964 HD12 ILE A 950      -6.156   7.885 -32.901  1.00  0.00           H  
ATOM    965 HD13 ILE A 950      -7.496   7.523 -31.812  1.00  0.00           H  
ATOM    966  N   LEU A 951      -9.204  11.450 -36.143  1.00 41.27           N  
ANISOU  966  N   LEU A 951     5660   5141   4880   -184    421    553
ATOM    967  CA  LEU A 951      -9.829  12.781 -36.304  1.00 41.85           C  
ANISOU  967  CA  LEU A 951     5609   5197   5094   -264    441    634
ATOM    968  C   LEU A 951     -10.626  12.870 -37.638  1.00 47.62           C  
ANISOU  968  C   LEU A 951     6361   5919   5814   -251    559    778
ATOM    969  O   LEU A 951     -11.594  13.629 -37.681  1.00 47.54           O  
ANISOU  969  O   LEU A 951     6234   5899   5930   -312    623    864
ATOM    970  CB  LEU A 951      -8.749  13.892 -36.230  1.00 41.42           C  
ANISOU  970  CB  LEU A 951     5518   5120   5102   -317    294    579
ATOM    971  CG  LEU A 951      -9.299  15.324 -35.975  1.00 46.53           C  
ANISOU  971  CG  LEU A 951     6045   5735   5899   -396    275    625
ATOM    972  CD1 LEU A 951     -10.034  15.446 -34.626  1.00 46.18           C  
ANISOU  972  CD1 LEU A 951     5890   5702   5955   -436    295    592
ATOM    973  CD2 LEU A 951      -8.183  16.377 -36.071  1.00 49.35           C  
ANISOU  973  CD2 LEU A 951     6405   6071   6277   -411    140    575
ATOM    974  H   LEU A 951      -8.198  11.408 -36.243  1.00  0.00           H  
ATOM    975  HA  LEU A 951     -10.530  12.908 -35.478  1.00  0.00           H  
ATOM    976  HB2 LEU A 951      -8.047  13.657 -35.427  1.00  0.00           H  
ATOM    977  HB3 LEU A 951      -8.148  13.882 -37.143  1.00  0.00           H  
ATOM    978  HG  LEU A 951     -10.015  15.569 -36.759  1.00  0.00           H  
ATOM    979 HD11 LEU A 951     -10.297  16.479 -34.404  1.00  0.00           H  
ATOM    980 HD12 LEU A 951     -10.965  14.880 -34.611  1.00  0.00           H  
ATOM    981 HD13 LEU A 951      -9.410  15.085 -33.812  1.00  0.00           H  
ATOM    982 HD21 LEU A 951      -8.576  17.383 -35.920  1.00  0.00           H  
ATOM    983 HD22 LEU A 951      -7.411  16.207 -35.321  1.00  0.00           H  
ATOM    984 HD23 LEU A 951      -7.708  16.363 -37.051  1.00  0.00           H  
ATOM    985  N   ARG A 952     -10.261  12.082 -38.672  1.00 45.43           N  
ANISOU  985  N   ARG A 952     6232   5643   5386   -170    587    809
ATOM    986  CA  ARG A 952     -10.940  11.998 -39.978  1.00 47.25           C  
ANISOU  986  CA  ARG A 952     6510   5864   5577   -144    717    958
ATOM    987  C   ARG A 952     -12.300  11.248 -39.859  1.00 52.09           C  
ANISOU  987  C   ARG A 952     7063   6519   6210   -116    905   1047
ATOM    988  O   ARG A 952     -13.201  11.572 -40.635  1.00 53.68           O  
ANISOU  988  O   ARG A 952     7199   6715   6483   -151   1023   1192
ATOM    989  CB  ARG A 952      -9.974  11.328 -40.995  1.00 49.60           C  
ANISOU  989  CB  ARG A 952     7010   6157   5678    -37    696    950
ATOM    990  CG  ARG A 952     -10.569  10.928 -42.365  1.00 64.86           C  
ANISOU  990  CG  ARG A 952     9023   8068   7554     -7    813   1109
ATOM    991  CD  ARG A 952      -9.538  10.718 -43.491  1.00 76.56           C  
ANISOU  991  CD  ARG A 952    10683   9517   8890     62    707   1082
ATOM    992  NE  ARG A 952      -8.428   9.816 -43.124  1.00 87.65           N  
ANISOU  992  NE  ARG A 952    12240  10947  10115    181    644    968
ATOM    993  CZ  ARG A 952      -7.137   9.949 -43.472  1.00104.51           C  
ANISOU  993  CZ  ARG A 952    14508  13062  12137    242    492    887
ATOM    994  NH1 ARG A 952      -6.697  10.967 -44.218  1.00 93.37           N  
ANISOU  994  NH1 ARG A 952    13100  11611  10765    206    397    908
ATOM    995  NH2 ARG A 952      -6.249   9.036 -43.076  1.00 92.17           N1+
ANISOU  995  NH2 ARG A 952    13079  11515  10426    344    421    779
ATOM    996  H   ARG A 952      -9.454  11.484 -38.563  1.00  0.00           H  
ATOM    997  HA  ARG A 952     -11.153  13.010 -40.329  1.00  0.00           H  
ATOM    998  HB2 ARG A 952      -9.146  12.018 -41.165  1.00  0.00           H  
ATOM    999  HB3 ARG A 952      -9.529  10.435 -40.551  1.00  0.00           H  
ATOM   1000  HG2 ARG A 952     -11.162  10.020 -42.247  1.00  0.00           H  
ATOM   1001  HG3 ARG A 952     -11.266  11.699 -42.694  1.00  0.00           H  
ATOM   1002  HD2 ARG A 952     -10.033  10.319 -44.377  1.00  0.00           H  
ATOM   1003  HD3 ARG A 952      -9.140  11.689 -43.779  1.00  0.00           H  
ATOM   1004  HE  ARG A 952      -8.673   9.020 -42.553  1.00  0.00           H  
ATOM   1005 HH12 ARG A 952      -5.723  11.031 -44.467  1.00  0.00           H  
ATOM   1006 HH11 ARG A 952      -7.345  11.682 -44.512  1.00  0.00           H  
ATOM   1007 HH22 ARG A 952      -5.283   9.125 -43.347  1.00  0.00           H  
ATOM   1008 HH21 ARG A 952      -6.504   8.273 -42.455  1.00  0.00           H  
ATOM   1009  N   THR A 953     -12.450  10.303 -38.907  1.00 47.85           N  
ANISOU 1009  N   THR A 953     6541   6020   5619    -54    928    964
ATOM   1010  CA  THR A 953     -13.682   9.521 -38.672  1.00 48.24           C  
ANISOU 1010  CA  THR A 953     6541   6118   5671      1   1101   1031
ATOM   1011  C   THR A 953     -14.591  10.179 -37.590  1.00 50.96           C  
ANISOU 1011  C   THR A 953     6679   6472   6212    -89   1112   1040
ATOM   1012  O   THR A 953     -15.747   9.764 -37.492  1.00 52.21           O  
ANISOU 1012  O   THR A 953     6754   6672   6413    -57   1258   1121
ATOM   1013  CB  THR A 953     -13.364   8.073 -38.177  1.00 56.81           C  
ANISOU 1013  CB  THR A 953     7776   7228   6581    134   1117    937
ATOM   1014  OG1 THR A 953     -12.510   8.052 -37.045  1.00 60.06           O  
ANISOU 1014  OG1 THR A 953     8178   7618   7025     95    961    784
ATOM   1015  CG2 THR A 953     -12.704   7.217 -39.274  1.00 56.45           C  
ANISOU 1015  CG2 THR A 953     7949   7173   6325    248   1117    939
ATOM   1016  H   THR A 953     -11.676  10.090 -38.293  1.00  0.00           H  
ATOM   1017  HA  THR A 953     -14.265   9.449 -39.593  1.00  0.00           H  
ATOM   1018  HB  THR A 953     -14.283   7.558 -37.891  1.00  0.00           H  
ATOM   1019  HG1 THR A 953     -13.030   8.231 -36.258  1.00  0.00           H  
ATOM   1020 HG21 THR A 953     -12.491   6.209 -38.917  1.00  0.00           H  
ATOM   1021 HG22 THR A 953     -13.360   7.124 -40.140  1.00  0.00           H  
ATOM   1022 HG23 THR A 953     -11.768   7.650 -39.624  1.00  0.00           H  
ATOM   1023  N   LEU A 954     -14.106  11.173 -36.815  1.00 45.03           N  
ANISOU 1023  N   LEU A 954     5851   5685   5574   -187    958    957
ATOM   1024  CA  LEU A 954     -14.876  11.888 -35.780  1.00 43.59           C  
ANISOU 1024  CA  LEU A 954     5497   5503   5563   -261    942    951
ATOM   1025  C   LEU A 954     -15.466  13.158 -36.439  1.00 47.51           C  
ANISOU 1025  C   LEU A 954     5863   5965   6223   -364    939   1058
ATOM   1026  O   LEU A 954     -14.762  13.885 -37.145  1.00 46.90           O  
ANISOU 1026  O   LEU A 954     5825   5841   6156   -415    856   1072
ATOM   1027  CB  LEU A 954     -13.926  12.298 -34.623  1.00 41.91           C  
ANISOU 1027  CB  LEU A 954     5279   5268   5375   -296    790    806
ATOM   1028  CG  LEU A 954     -13.504  11.134 -33.693  1.00 44.98           C  
ANISOU 1028  CG  LEU A 954     5778   5671   5641   -222    766    691
ATOM   1029  CD1 LEU A 954     -12.323  11.550 -32.799  1.00 43.77           C  
ANISOU 1029  CD1 LEU A 954     5615   5490   5525   -277    616    576
ATOM   1030  CD2 LEU A 954     -14.661  10.577 -32.844  1.00 45.62           C  
ANISOU 1030  CD2 LEU A 954     5831   5785   5717   -155    877    699
ATOM   1031  H   LEU A 954     -13.159  11.493 -36.959  1.00  0.00           H  
ATOM   1032  HA  LEU A 954     -15.687  11.263 -35.400  1.00  0.00           H  
ATOM   1033  HB2 LEU A 954     -13.034  12.768 -35.044  1.00  0.00           H  
ATOM   1034  HB3 LEU A 954     -14.392  13.069 -34.006  1.00  0.00           H  
ATOM   1035  HG  LEU A 954     -13.166  10.308 -34.317  1.00  0.00           H  
ATOM   1036 HD11 LEU A 954     -11.969  10.713 -32.198  1.00  0.00           H  
ATOM   1037 HD12 LEU A 954     -11.479  11.902 -33.392  1.00  0.00           H  
ATOM   1038 HD13 LEU A 954     -12.602  12.356 -32.120  1.00  0.00           H  
ATOM   1039 HD21 LEU A 954     -14.345   9.692 -32.295  1.00  0.00           H  
ATOM   1040 HD22 LEU A 954     -15.020  11.309 -32.120  1.00  0.00           H  
ATOM   1041 HD23 LEU A 954     -15.505  10.264 -33.456  1.00  0.00           H  
ATOM   1042  N   TYR A 955     -16.748  13.424 -36.129  1.00 44.63           N  
ANISOU 1042  N   TYR A 955     5344   5620   5992   -394   1018   1131
ATOM   1043  CA  TYR A 955     -17.514  14.585 -36.594  1.00 45.07           C  
ANISOU 1043  CA  TYR A 955     5256   5637   6232   -502   1003   1234
ATOM   1044  C   TYR A 955     -18.523  14.893 -35.467  1.00 45.96           C  
ANISOU 1044  C   TYR A 955     5205   5763   6495   -533    984   1214
ATOM   1045  O   TYR A 955     -19.492  14.152 -35.296  1.00 46.41           O  
ANISOU 1045  O   TYR A 955     5180   5879   6576   -483   1113   1269
ATOM   1046  CB  TYR A 955     -18.138  14.311 -37.986  1.00 49.65           C  
ANISOU 1046  CB  TYR A 955     5814   6229   6822   -503   1164   1409
ATOM   1047  CG  TYR A 955     -18.804  15.518 -38.633  1.00 54.91           C  
ANISOU 1047  CG  TYR A 955     6362   6826   7675   -636   1120   1519
ATOM   1048  CD1 TYR A 955     -18.067  16.350 -39.511  1.00 57.41           C  
ANISOU 1048  CD1 TYR A 955     6773   7066   7974   -689   1045   1551
ATOM   1049  CD2 TYR A 955     -20.158  15.825 -38.352  1.00 57.57           C  
ANISOU 1049  CD2 TYR A 955     6496   7164   8214   -709   1137   1587
ATOM   1050  CE1 TYR A 955     -18.679  17.477 -40.105  1.00 59.75           C  
ANISOU 1050  CE1 TYR A 955     6979   7279   8446   -815    987   1649
ATOM   1051  CE2 TYR A 955     -20.768  16.957 -38.939  1.00 60.10           C  
ANISOU 1051  CE2 TYR A 955     6710   7404   8720   -842   1071   1683
ATOM   1052  CZ  TYR A 955     -20.029  17.783 -39.816  1.00 68.68           C  
ANISOU 1052  CZ  TYR A 955     7907   8404   9783   -897    997   1715
ATOM   1053  OH  TYR A 955     -20.621  18.873 -40.385  1.00 72.06           O  
ANISOU 1053  OH  TYR A 955     8247   8735  10398  -1032    919   1807
ATOM   1054  H   TYR A 955     -17.257  12.775 -35.542  1.00  0.00           H  
ATOM   1055  HA  TYR A 955     -16.838  15.437 -36.699  1.00  0.00           H  
ATOM   1056  HB2 TYR A 955     -17.365  13.947 -38.666  1.00  0.00           H  
ATOM   1057  HB3 TYR A 955     -18.863  13.497 -37.923  1.00  0.00           H  
ATOM   1058  HD1 TYR A 955     -17.031  16.129 -39.729  1.00  0.00           H  
ATOM   1059  HD2 TYR A 955     -20.730  15.199 -37.682  1.00  0.00           H  
ATOM   1060  HE1 TYR A 955     -18.108  18.103 -40.775  1.00  0.00           H  
ATOM   1061  HE2 TYR A 955     -21.800  17.187 -38.717  1.00  0.00           H  
ATOM   1062  HH  TYR A 955     -20.039  19.349 -40.980  1.00  0.00           H  
ATOM   1063  N   HIS A 956     -18.283  15.999 -34.740  1.00 39.68           N  
ANISOU 1063  N   HIS A 956     4374   4915   5788   -599    820   1131
ATOM   1064  CA  HIS A 956     -19.123  16.507 -33.645  1.00 38.26           C  
ANISOU 1064  CA  HIS A 956     4063   4733   5740   -624    765   1096
ATOM   1065  C   HIS A 956     -18.854  18.023 -33.518  1.00 41.07           C  
ANISOU 1065  C   HIS A 956     4389   5007   6210   -713    589   1061
ATOM   1066  O   HIS A 956     -17.742  18.490 -33.779  1.00 39.48           O  
ANISOU 1066  O   HIS A 956     4295   4763   5942   -726    499   1008
ATOM   1067  CB  HIS A 956     -18.864  15.706 -32.345  1.00 37.69           C  
ANISOU 1067  CB  HIS A 956     4051   4699   5572   -541    757    971
ATOM   1068  CG  HIS A 956     -19.933  15.836 -31.287  1.00 40.30           C  
ANISOU 1068  CG  HIS A 956     4256   5048   6009   -528    757    961
ATOM   1069  ND1 HIS A 956     -19.890  16.811 -30.285  1.00 40.74           N  
ANISOU 1069  ND1 HIS A 956     4275   5058   6148   -566    615    889
ATOM   1070  CD2 HIS A 956     -21.074  15.078 -31.118  1.00 42.24           C  
ANISOU 1070  CD2 HIS A 956     4409   5352   6287   -470    881   1020
ATOM   1071  CE1 HIS A 956     -20.983  16.605 -29.562  1.00 40.29           C  
ANISOU 1071  CE1 HIS A 956     4109   5029   6169   -533    646    900
ATOM   1072  NE2 HIS A 956     -21.720  15.587 -30.005  1.00 41.53           N  
ANISOU 1072  NE2 HIS A 956     4222   5253   6305   -475    805    978
ATOM   1073  H   HIS A 956     -17.461  16.552 -34.947  1.00  0.00           H  
ATOM   1074  HA  HIS A 956     -20.165  16.373 -33.949  1.00  0.00           H  
ATOM   1075  HB2 HIS A 956     -18.792  14.646 -32.580  1.00  0.00           H  
ATOM   1076  HB3 HIS A 956     -17.900  15.975 -31.910  1.00  0.00           H  
ATOM   1077  HD2 HIS A 956     -21.457  14.241 -31.681  1.00  0.00           H  
ATOM   1078  HE1 HIS A 956     -21.242  17.191 -28.695  1.00  0.00           H  
ATOM   1079  HE2 HIS A 956     -22.582  15.251 -29.599  1.00  0.00           H  
ATOM   1080  N   GLU A 957     -19.876  18.764 -33.046  1.00 37.79           N  
ANISOU 1080  N   GLU A 957     3833   4568   5959   -762    532   1082
ATOM   1081  CA  GLU A 957     -19.846  20.221 -32.807  1.00 37.07           C  
ANISOU 1081  CA  GLU A 957     3724   4388   5974   -833    351   1042
ATOM   1082  C   GLU A 957     -18.897  20.604 -31.632  1.00 38.36           C  
ANISOU 1082  C   GLU A 957     3993   4537   6045   -786    237    897
ATOM   1083  O   GLU A 957     -18.444  21.751 -31.610  1.00 38.29           O  
ANISOU 1083  O   GLU A 957     4029   4457   6063   -817     98    854
ATOM   1084  CB  GLU A 957     -21.286  20.742 -32.562  1.00 39.83           C  
ANISOU 1084  CB  GLU A 957     3899   4709   6526   -893    300   1100
ATOM   1085  CG  GLU A 957     -21.997  20.198 -31.294  1.00 51.33           C  
ANISOU 1085  CG  GLU A 957     5279   6217   8005   -830    310   1045
ATOM   1086  CD  GLU A 957     -23.345  20.866 -31.002  1.00 75.08           C  
ANISOU 1086  CD  GLU A 957     8131   9183  11214   -884    200   1071
ATOM   1087  OE1 GLU A 957     -24.314  20.114 -30.754  1.00 76.02           O  
ANISOU 1087  OE1 GLU A 957     8115   9362  11406   -851    275   1111
ATOM   1088  OE2 GLU A 957     -23.387  22.116 -31.005  1.00 61.54           O1-
ANISOU 1088  OE2 GLU A 957     6430   7371   9580   -949     29   1047
ATOM   1089  H   GLU A 957     -20.761  18.311 -32.856  1.00  0.00           H  
ATOM   1090  HA  GLU A 957     -19.462  20.697 -33.712  1.00  0.00           H  
ATOM   1091  HB2 GLU A 957     -21.254  21.832 -32.523  1.00  0.00           H  
ATOM   1092  HB3 GLU A 957     -21.896  20.509 -33.437  1.00  0.00           H  
ATOM   1093  HG2 GLU A 957     -22.121  19.117 -31.357  1.00  0.00           H  
ATOM   1094  HG3 GLU A 957     -21.375  20.371 -30.421  1.00  0.00           H  
ATOM   1095  N   HIS A 958     -18.599  19.665 -30.708  1.00 33.06           N  
ANISOU 1095  N   HIS A 958     3367   3928   5264   -708    302    826
ATOM   1096  CA  HIS A 958     -17.712  19.843 -29.543  1.00 30.23           C  
ANISOU 1096  CA  HIS A 958     3101   3564   4823   -668    222    704
ATOM   1097  C   HIS A 958     -16.443  18.965 -29.705  1.00 34.52           C  
ANISOU 1097  C   HIS A 958     3766   4139   5211   -630    264    656
ATOM   1098  O   HIS A 958     -15.843  18.581 -28.701  1.00 33.24           O  
ANISOU 1098  O   HIS A 958     3663   3992   4975   -592    244    569
ATOM   1099  CB  HIS A 958     -18.488  19.564 -28.232  1.00 29.49           C  
ANISOU 1099  CB  HIS A 958     2963   3487   4755   -624    216    652
ATOM   1100  CG  HIS A 958     -19.748  20.377 -28.046  1.00 32.84           C  
ANISOU 1100  CG  HIS A 958     3264   3875   5337   -658    146    692
ATOM   1101  ND1 HIS A 958     -19.802  21.743 -28.270  1.00 34.50           N  
ANISOU 1101  ND1 HIS A 958     3475   4009   5625   -703     -4    676
ATOM   1102  CD2 HIS A 958     -21.031  20.012 -27.708  1.00 35.61           C  
ANISOU 1102  CD2 HIS A 958     3491   4256   5782   -647    199    744
ATOM   1103  CE1 HIS A 958     -21.068  22.125 -28.094  1.00 34.74           C  
ANISOU 1103  CE1 HIS A 958     3381   4018   5800   -729    -52    717
ATOM   1104  NE2 HIS A 958     -21.868  21.126 -27.746  1.00 35.88           N  
ANISOU 1104  NE2 HIS A 958     3436   4231   5966   -698     71    762
ATOM   1105  H   HIS A 958     -18.997  18.741 -30.813  1.00  0.00           H  
ATOM   1106  HA  HIS A 958     -17.355  20.871 -29.513  1.00  0.00           H  
ATOM   1107  HB2 HIS A 958     -18.753  18.508 -28.163  1.00  0.00           H  
ATOM   1108  HB3 HIS A 958     -17.844  19.775 -27.378  1.00  0.00           H  
ATOM   1109  HD1 HIS A 958     -19.023  22.334 -28.530  1.00  0.00           H  
ATOM   1110  HD2 HIS A 958     -21.425  19.038 -27.466  1.00  0.00           H  
ATOM   1111  HE1 HIS A 958     -21.412  23.142 -28.212  1.00  0.00           H  
ATOM   1112  N   ILE A 959     -16.008  18.729 -30.955  1.00 33.55           N  
ANISOU 1112  N   ILE A 959     3682   4022   5045   -642    313    717
ATOM   1113  CA  ILE A 959     -14.689  18.220 -31.351  1.00 33.44           C  
ANISOU 1113  CA  ILE A 959     3785   4030   4890   -606    328    676
ATOM   1114  C   ILE A 959     -14.211  19.183 -32.474  1.00 38.25           C  
ANISOU 1114  C   ILE A 959     4436   4593   5503   -642    263    713
ATOM   1115  O   ILE A 959     -15.022  19.650 -33.282  1.00 38.75           O  
ANISOU 1115  O   ILE A 959     4460   4628   5636   -684    293    814
ATOM   1116  CB  ILE A 959     -14.734  16.717 -31.804  1.00 37.20           C  
ANISOU 1116  CB  ILE A 959     4305   4561   5267   -550    461    705
ATOM   1117  CG1 ILE A 959     -15.081  15.792 -30.602  1.00 36.98           C  
ANISOU 1117  CG1 ILE A 959     4278   4565   5206   -499    496    635
ATOM   1118  CG2 ILE A 959     -13.453  16.238 -32.532  1.00 38.30           C  
ANISOU 1118  CG2 ILE A 959     4571   4708   5272   -519    454    683
ATOM   1119  CD1 ILE A 959     -15.243  14.301 -30.936  1.00 43.20           C  
ANISOU 1119  CD1 ILE A 959     5124   5398   5892   -423    617    650
ATOM   1120  H   ILE A 959     -16.569  19.072 -31.724  1.00  0.00           H  
ATOM   1121  HA  ILE A 959     -13.994  18.318 -30.515  1.00  0.00           H  
ATOM   1122  HB  ILE A 959     -15.549  16.616 -32.525  1.00  0.00           H  
ATOM   1123 HG12 ILE A 959     -14.325  15.899 -29.824  1.00  0.00           H  
ATOM   1124 HG13 ILE A 959     -16.017  16.122 -30.150  1.00  0.00           H  
ATOM   1125 HG21 ILE A 959     -13.493  15.184 -32.804  1.00  0.00           H  
ATOM   1126 HG22 ILE A 959     -13.298  16.771 -33.467  1.00  0.00           H  
ATOM   1127 HG23 ILE A 959     -12.569  16.391 -31.915  1.00  0.00           H  
ATOM   1128 HD11 ILE A 959     -15.628  13.755 -30.075  1.00  0.00           H  
ATOM   1129 HD12 ILE A 959     -15.936  14.155 -31.765  1.00  0.00           H  
ATOM   1130 HD13 ILE A 959     -14.294  13.837 -31.202  1.00  0.00           H  
ATOM   1131  N   ILE A 960     -12.885  19.435 -32.541  1.00 34.04           N  
ANISOU 1131  N   ILE A 960     3978   4051   4905   -625    173    637
ATOM   1132  CA  ILE A 960     -12.221  20.263 -33.570  1.00 34.30           C  
ANISOU 1132  CA  ILE A 960     4069   4039   4925   -638     99    659
ATOM   1133  C   ILE A 960     -12.368  19.529 -34.934  1.00 39.83           C  
ANISOU 1133  C   ILE A 960     4810   4736   5586   -641    181    758
ATOM   1134  O   ILE A 960     -12.036  18.346 -35.049  1.00 39.81           O  
ANISOU 1134  O   ILE A 960     4852   4786   5489   -597    272    763
ATOM   1135  CB  ILE A 960     -10.703  20.519 -33.263  1.00 35.69           C  
ANISOU 1135  CB  ILE A 960     4312   4231   5019   -595     15    563
ATOM   1136  CG1 ILE A 960     -10.082  21.539 -34.260  1.00 36.05           C  
ANISOU 1136  CG1 ILE A 960     4415   4222   5059   -593    -74    583
ATOM   1137  CG2 ILE A 960      -9.831  19.242 -33.148  1.00 35.48           C  
ANISOU 1137  CG2 ILE A 960     4338   4266   4878   -552     62    517
ATOM   1138  CD1 ILE A 960      -8.660  22.014 -33.927  1.00 37.96           C  
ANISOU 1138  CD1 ILE A 960     4697   4480   5247   -542   -167    497
ATOM   1139  H   ILE A 960     -12.272  19.022 -31.849  1.00  0.00           H  
ATOM   1140  HA  ILE A 960     -12.739  21.225 -33.603  1.00  0.00           H  
ATOM   1141  HB  ILE A 960     -10.678  20.991 -32.279  1.00  0.00           H  
ATOM   1142 HG12 ILE A 960     -10.077  21.118 -35.266  1.00  0.00           H  
ATOM   1143 HG13 ILE A 960     -10.726  22.417 -34.312  1.00  0.00           H  
ATOM   1144 HG21 ILE A 960      -8.874  19.458 -32.672  1.00  0.00           H  
ATOM   1145 HG22 ILE A 960     -10.316  18.469 -32.554  1.00  0.00           H  
ATOM   1146 HG23 ILE A 960      -9.609  18.814 -34.126  1.00  0.00           H  
ATOM   1147 HD11 ILE A 960      -8.306  22.726 -34.672  1.00  0.00           H  
ATOM   1148 HD12 ILE A 960      -8.624  22.510 -32.960  1.00  0.00           H  
ATOM   1149 HD13 ILE A 960      -7.947  21.191 -33.909  1.00  0.00           H  
ATOM   1150  N   LYS A 961     -12.905  20.247 -35.937  1.00 38.47           N  
ANISOU 1150  N   LYS A 961     4632   4496   5488   -692    150    841
ATOM   1151  CA  LYS A 961     -13.309  19.683 -37.230  1.00 40.15           C  
ANISOU 1151  CA  LYS A 961     4884   4695   5677   -703    237    958
ATOM   1152  C   LYS A 961     -12.037  19.494 -38.092  1.00 44.21           C  
ANISOU 1152  C   LYS A 961     5538   5213   6047   -644    215    940
ATOM   1153  O   LYS A 961     -11.181  20.380 -38.177  1.00 42.58           O  
ANISOU 1153  O   LYS A 961     5387   4966   5826   -634     96    890
ATOM   1154  CB  LYS A 961     -14.317  20.628 -37.934  1.00 43.99           C  
ANISOU 1154  CB  LYS A 961     5314   5092   6310   -792    206   1064
ATOM   1155  CG  LYS A 961     -15.287  19.856 -38.856  1.00 65.82           C  
ANISOU 1155  CG  LYS A 961     7981   7872   9155   -837    351   1200
ATOM   1156  CD  LYS A 961     -16.075  20.742 -39.836  1.00 82.27           C  
ANISOU 1156  CD  LYS A 961    10041   9857  11360   -932    332   1332
ATOM   1157  CE  LYS A 961     -15.251  21.144 -41.072  1.00 98.09           C  
ANISOU 1157  CE  LYS A 961    12157  11853  13262   -909    429   1434
ATOM   1158  NZ  LYS A 961     -16.057  21.934 -42.018  1.00108.33           N1+
ANISOU 1158  NZ  LYS A 961    13462  13030  14670  -1006    382   1553
ATOM   1159  H   LYS A 961     -13.160  21.215 -35.774  1.00  0.00           H  
ATOM   1160  HA  LYS A 961     -13.792  18.721 -37.041  1.00  0.00           H  
ATOM   1161  HB2 LYS A 961     -14.920  21.160 -37.197  1.00  0.00           H  
ATOM   1162  HB3 LYS A 961     -13.796  21.410 -38.490  1.00  0.00           H  
ATOM   1163  HG2 LYS A 961     -14.753  19.091 -39.422  1.00  0.00           H  
ATOM   1164  HG3 LYS A 961     -15.992  19.308 -38.227  1.00  0.00           H  
ATOM   1165  HD2 LYS A 961     -16.956  20.189 -40.168  1.00  0.00           H  
ATOM   1166  HD3 LYS A 961     -16.453  21.626 -39.320  1.00  0.00           H  
ATOM   1167  HE2 LYS A 961     -14.375  21.726 -40.783  1.00  0.00           H  
ATOM   1168  HE3 LYS A 961     -14.885  20.255 -41.590  1.00  0.00           H  
ATOM   1169  HZ1 LYS A 961     -15.502  22.164 -42.830  1.00  0.00           H  
ATOM   1170  HZ2 LYS A 961     -16.863  21.397 -42.304  1.00  0.00           H  
ATOM   1171  HZ3 LYS A 961     -16.365  22.785 -41.568  1.00  0.00           H  
ATOM   1172  N   TYR A 962     -12.009  18.336 -38.773  1.00 42.43           N  
ANISOU 1172  N   TYR A 962     5376   5036   5710   -592    329    979
ATOM   1173  CA  TYR A 962     -11.019  17.922 -39.771  1.00 43.53           C  
ANISOU 1173  CA  TYR A 962     5659   5176   5703   -526    316    977
ATOM   1174  C   TYR A 962     -11.388  18.673 -41.075  1.00 47.09           C  
ANISOU 1174  C   TYR A 962     6152   5548   6193   -568    324   1104
ATOM   1175  O   TYR A 962     -12.494  18.504 -41.597  1.00 48.07           O  
ANISOU 1175  O   TYR A 962     6214   5654   6398   -621    433   1229
ATOM   1176  CB  TYR A 962     -11.149  16.384 -39.937  1.00 46.00           C  
ANISOU 1176  CB  TYR A 962     6041   5556   5883   -448    439    989
ATOM   1177  CG  TYR A 962     -10.254  15.734 -40.982  1.00 48.99           C  
ANISOU 1177  CG  TYR A 962     6584   5928   6101   -370    437   1008
ATOM   1178  CD1 TYR A 962      -8.890  15.495 -40.696  1.00 50.72           C  
ANISOU 1178  CD1 TYR A 962     6888   6161   6220   -312    312    892
ATOM   1179  CD2 TYR A 962     -10.783  15.351 -42.239  1.00 51.43           C  
ANISOU 1179  CD2 TYR A 962     6962   6220   6359   -350    561   1148
ATOM   1180  CE1 TYR A 962      -8.058  14.884 -41.662  1.00 52.08           C  
ANISOU 1180  CE1 TYR A 962     7218   6327   6243   -230    290    902
ATOM   1181  CE2 TYR A 962      -9.952  14.740 -43.205  1.00 53.15           C  
ANISOU 1181  CE2 TYR A 962     7352   6427   6413   -264    555   1167
ATOM   1182  CZ  TYR A 962      -8.586  14.516 -42.920  1.00 59.98           C  
ANISOU 1182  CZ  TYR A 962     8309   7305   7176   -200    411   1037
ATOM   1183  OH  TYR A 962      -7.772  13.964 -43.864  1.00 63.78           O  
ANISOU 1183  OH  TYR A 962     8966   7775   7495   -106    383   1046
ATOM   1184  H   TYR A 962     -12.772  17.689 -38.641  1.00  0.00           H  
ATOM   1185  HA  TYR A 962     -10.009  18.175 -39.435  1.00  0.00           H  
ATOM   1186  HB2 TYR A 962     -10.928  15.907 -38.982  1.00  0.00           H  
ATOM   1187  HB3 TYR A 962     -12.185  16.108 -40.150  1.00  0.00           H  
ATOM   1188  HD1 TYR A 962      -8.486  15.781 -39.736  1.00  0.00           H  
ATOM   1189  HD2 TYR A 962     -11.825  15.525 -42.468  1.00  0.00           H  
ATOM   1190  HE1 TYR A 962      -7.017  14.703 -41.441  1.00  0.00           H  
ATOM   1191  HE2 TYR A 962     -10.360  14.454 -44.163  1.00  0.00           H  
ATOM   1192  HH  TYR A 962      -6.851  13.962 -43.588  1.00  0.00           H  
ATOM   1193  N   LYS A 963     -10.434  19.477 -41.578  1.00 42.37           N  
ANISOU 1193  N   LYS A 963     5649   4899   5550   -546    207   1077
ATOM   1194  CA  LYS A 963     -10.519  20.204 -42.855  1.00 42.56           C  
ANISOU 1194  CA  LYS A 963     5738   4828   5604   -583    194   1191
ATOM   1195  C   LYS A 963      -9.996  19.268 -43.978  1.00 48.47           C  
ANISOU 1195  C   LYS A 963     6645   5582   6191   -504    250   1247
ATOM   1196  O   LYS A 963     -10.631  19.210 -45.032  1.00 50.00           O  
ANISOU 1196  O   LYS A 963     6887   5718   6392   -533    332   1390
ATOM   1197  CB  LYS A 963      -9.630  21.474 -42.781  1.00 43.06           C  
ANISOU 1197  CB  LYS A 963     5822   4815   5725   -599     20   1130
ATOM   1198  CG  LYS A 963     -10.270  22.696 -42.086  1.00 48.30           C  
ANISOU 1198  CG  LYS A 963     6361   5433   6557   -684    -41   1114
ATOM   1199  CD  LYS A 963     -11.074  23.616 -43.028  1.00 61.25           C  
ANISOU 1199  CD  LYS A 963     8001   6948   8324   -778    -65   1236
ATOM   1200  CE  LYS A 963     -11.555  24.907 -42.334  1.00 72.82           C  
ANISOU 1200  CE  LYS A 963     9483   8320   9866   -794   -243   1170
ATOM   1201  NZ  LYS A 963     -12.125  25.873 -43.293  1.00 84.70           N1+
ANISOU 1201  NZ  LYS A 963    11066   9680  11438   -856   -303   1276
ATOM   1202  H   LYS A 963      -9.547  19.542 -41.097  1.00  0.00           H  
ATOM   1203  HA  LYS A 963     -11.549  20.493 -43.079  1.00  0.00           H  
ATOM   1204  HB2 LYS A 963      -8.716  21.228 -42.245  1.00  0.00           H  
ATOM   1205  HB3 LYS A 963      -9.289  21.779 -43.769  1.00  0.00           H  
ATOM   1206  HG2 LYS A 963     -10.877  22.380 -41.236  1.00  0.00           H  
ATOM   1207  HG3 LYS A 963      -9.461  23.294 -41.667  1.00  0.00           H  
ATOM   1208  HD2 LYS A 963     -10.439  23.885 -43.874  1.00  0.00           H  
ATOM   1209  HD3 LYS A 963     -11.925  23.073 -43.443  1.00  0.00           H  
ATOM   1210  HE2 LYS A 963     -12.303  24.673 -41.576  1.00  0.00           H  
ATOM   1211  HE3 LYS A 963     -10.728  25.396 -41.818  1.00  0.00           H  
ATOM   1212  HZ1 LYS A 963     -12.425  26.707 -42.804  1.00  0.00           H  
ATOM   1213  HZ2 LYS A 963     -11.425  26.129 -43.975  1.00  0.00           H  
ATOM   1214  HZ3 LYS A 963     -12.917  25.463 -43.767  1.00  0.00           H  
ATOM   1215  N   GLY A 964      -8.883  18.546 -43.739  1.00 44.37           N  
ANISOU 1215  N   GLY A 964     6205   5125   5529   -406    201   1138
ATOM   1216  CA  GLY A 964      -8.223  17.672 -44.711  1.00 45.35           C  
ANISOU 1216  CA  GLY A 964     6497   5257   5477   -308    223   1164
ATOM   1217  C   GLY A 964      -6.800  17.339 -44.237  1.00 49.58           C  
ANISOU 1217  C   GLY A 964     7097   5835   5905   -219     83   1017
ATOM   1218  O   GLY A 964      -6.491  17.373 -43.043  1.00 45.71           O  
ANISOU 1218  O   GLY A 964     6510   5388   5470   -233      3    898
ATOM   1219  H   GLY A 964      -8.426  18.635 -42.840  1.00  0.00           H  
ATOM   1220  HA2 GLY A 964      -8.792  16.751 -44.836  1.00  0.00           H  
ATOM   1221  HA3 GLY A 964      -8.170  18.162 -45.685  1.00  0.00           H  
ATOM   1222  N   CYS A 965      -5.932  16.999 -45.202  1.00 49.54           N  
ANISOU 1222  N   CYS A 965     7255   5818   5749   -126     52   1030
ATOM   1223  CA  CYS A 965      -4.487  16.787 -45.019  1.00 51.02           C  
ANISOU 1223  CA  CYS A 965     7504   6044   5836    -36    -95    899
ATOM   1224  C   CYS A 965      -3.747  17.590 -46.112  1.00 57.60           C  
ANISOU 1224  C   CYS A 965     8454   6816   6614     22   -207    916
ATOM   1225  O   CYS A 965      -4.328  17.983 -47.125  1.00 57.77           O  
ANISOU 1225  O   CYS A 965     8575   6762   6612     17   -147   1044
ATOM   1226  CB  CYS A 965      -4.079  15.294 -44.995  1.00 52.68           C  
ANISOU 1226  CB  CYS A 965     7808   6314   5895     51    -61    855
ATOM   1227  SG  CYS A 965      -4.498  14.526 -43.407  1.00 55.96           S  
ANISOU 1227  SG  CYS A 965     8087   6807   6369     11    -27    751
ATOM   1228  H   CYS A 965      -6.250  16.982 -46.161  1.00  0.00           H  
ATOM   1229  HA  CYS A 965      -4.189  17.249 -44.077  1.00  0.00           H  
ATOM   1230  HB2 CYS A 965      -4.567  14.741 -45.799  1.00  0.00           H  
ATOM   1231  HB3 CYS A 965      -3.004  15.174 -45.132  1.00  0.00           H  
ATOM   1232  HG  CYS A 965      -3.615  15.220 -42.681  1.00  0.00           H  
ATOM   1233  N   CYS A 966      -2.444  17.813 -45.873  1.00 56.83           N  
ANISOU 1233  N   CYS A 966     8341   6750   6504     75   -367    793
ATOM   1234  CA  CYS A 966      -1.516  18.494 -46.780  1.00 59.37           C  
ANISOU 1234  CA  CYS A 966     8766   7024   6769    153   -493    788
ATOM   1235  C   CYS A 966      -0.326  17.526 -46.955  1.00 64.61           C  
ANISOU 1235  C   CYS A 966     9527   7738   7284    275   -599    702
ATOM   1236  O   CYS A 966       0.224  17.034 -45.967  1.00 62.66           O  
ANISOU 1236  O   CYS A 966     9196   7570   7041    283   -652    590
ATOM   1237  CB  CYS A 966      -1.134  19.898 -46.255  1.00 59.95           C  
ANISOU 1237  CB  CYS A 966     8730   7085   6964    128   -600    727
ATOM   1238  SG  CYS A 966      -0.027  20.786 -47.386  1.00 65.77           S  
ANISOU 1238  SG  CYS A 966     9598   7759   7634    241   -758    720
ATOM   1239  H   CYS A 966      -2.034  17.454 -45.020  1.00  0.00           H  
ATOM   1240  HA  CYS A 966      -1.991  18.615 -47.754  1.00  0.00           H  
ATOM   1241  HB2 CYS A 966      -2.025  20.507 -46.109  1.00  0.00           H  
ATOM   1242  HB3 CYS A 966      -0.649  19.837 -45.284  1.00  0.00           H  
ATOM   1243  HG  CYS A 966      -0.893  20.851 -48.403  1.00  0.00           H  
ATOM   1244  N   GLU A 967       0.086  17.333 -48.225  1.00 64.28           N  
ANISOU 1244  N   GLU A 967     9666   7642   7115    368   -640    756
ATOM   1245  CA  GLU A 967       1.238  16.528 -48.655  1.00 65.86           C  
ANISOU 1245  CA  GLU A 967     9985   7875   7163    500   -764    680
ATOM   1246  C   GLU A 967       2.499  17.358 -48.316  1.00 70.57           C  
ANISOU 1246  C   GLU A 967    10484   8512   7815    546   -951    559
ATOM   1247  O   GLU A 967       2.717  18.421 -48.903  1.00 70.73           O  
ANISOU 1247  O   GLU A 967    10552   8481   7842    592  -1026    582
ATOM   1248  CB  GLU A 967       1.088  16.228 -50.175  1.00 69.10           C  
ANISOU 1248  CB  GLU A 967    10634   8206   7414    593   -740    792
ATOM   1249  CG  GLU A 967       2.247  15.436 -50.848  1.00 81.26           C  
ANISOU 1249  CG  GLU A 967    12331   9774   8772    745   -868    719
ATOM   1250  CD  GLU A 967       3.368  16.269 -51.498  1.00 98.19           C  
ANISOU 1250  CD  GLU A 967    14625  11859  10822    864  -1003    732
ATOM   1251  OE1 GLU A 967       4.511  15.760 -51.519  1.00 78.88           O  
ANISOU 1251  OE1 GLU A 967    12257   9449   8264    989  -1161    636
ATOM   1252  OE2 GLU A 967       3.072  17.377 -51.998  1.00 93.22           O1-
ANISOU 1252  OE2 GLU A 967    14043  11142  10233    836   -962    836
ATOM   1253  H   GLU A 967      -0.405  17.806 -48.970  1.00  0.00           H  
ATOM   1254  HA  GLU A 967       1.249  15.580 -48.112  1.00  0.00           H  
ATOM   1255  HB2 GLU A 967       0.174  15.646 -50.306  1.00  0.00           H  
ATOM   1256  HB3 GLU A 967       0.894  17.155 -50.718  1.00  0.00           H  
ATOM   1257  HG2 GLU A 967       2.678  14.731 -50.135  1.00  0.00           H  
ATOM   1258  HG3 GLU A 967       1.832  14.825 -51.649  1.00  0.00           H  
ATOM   1259  N   ASP A 968       3.291  16.840 -47.358  1.00 66.99           N  
ANISOU 1259  N   ASP A 968     9891   8149   7412    532  -1018    435
ATOM   1260  CA  ASP A 968       4.573  17.400 -46.927  1.00 67.07           C  
ANISOU 1260  CA  ASP A 968     9779   8218   7486    575  -1179    325
ATOM   1261  C   ASP A 968       5.634  16.579 -47.691  1.00 72.70           C  
ANISOU 1261  C   ASP A 968    10604   8952   8065    707  -1337    260
ATOM   1262  O   ASP A 968       5.822  15.388 -47.426  1.00 72.95           O  
ANISOU 1262  O   ASP A 968    10645   9027   8047    717  -1377    194
ATOM   1263  CB  ASP A 968       4.770  17.311 -45.383  1.00 67.90           C  
ANISOU 1263  CB  ASP A 968     9667   8406   7728    483  -1169    239
ATOM   1264  CG  ASP A 968       5.549  18.490 -44.779  1.00 83.41           C  
ANISOU 1264  CG  ASP A 968    11462  10431   9799    503  -1277    160
ATOM   1265  OD1 ASP A 968       6.351  19.108 -45.516  1.00 85.94           O  
ANISOU 1265  OD1 ASP A 968    11829  10743  10083    607  -1387    150
ATOM   1266  OD2 ASP A 968       5.328  18.773 -43.584  1.00 90.83           O1-
ANISOU 1266  OD2 ASP A 968    12228  11429  10854    424  -1246    111
ATOM   1267  H   ASP A 968       3.048  15.952 -46.940  1.00  0.00           H  
ATOM   1268  HA  ASP A 968       4.619  18.449 -47.236  1.00  0.00           H  
ATOM   1269  HB2 ASP A 968       3.792  17.285 -44.900  1.00  0.00           H  
ATOM   1270  HB3 ASP A 968       5.261  16.388 -45.072  1.00  0.00           H  
ATOM   1271  N   GLN A 969       6.308  17.265 -48.631  1.00 69.93           N  
ANISOU 1271  N   GLN A 969    10361   8560   7650    816  -1434    282
ATOM   1272  CA  GLN A 969       7.346  16.730 -49.523  1.00 70.98           C  
ANISOU 1272  CA  GLN A 969    10613   8704   7651    962  -1605    224
ATOM   1273  C   GLN A 969       8.682  16.576 -48.739  1.00 74.28           C  
ANISOU 1273  C   GLN A 969    10841   9229   8154    976  -1762     82
ATOM   1274  O   GLN A 969       9.381  15.585 -48.959  1.00 74.55           O  
ANISOU 1274  O   GLN A 969    10925   9291   8108   1039  -1885      9
ATOM   1275  CB  GLN A 969       7.488  17.706 -50.714  1.00  0.00           C  
ATOM   1276  CG  GLN A 969       8.324  17.155 -51.889  1.00  0.00           C  
ATOM   1277  CD  GLN A 969       8.299  18.087 -53.103  1.00  0.00           C  
ATOM   1278  OE1 GLN A 969       9.292  18.739 -53.413  1.00  0.00           O  
ATOM   1279  NE2 GLN A 969       7.160  18.157 -53.794  1.00  0.00           N  
ATOM   1280  HB2 GLN A 969       6.485  17.940 -51.081  1.00  0.00           H  
ATOM   1281  HB3 GLN A 969       7.904  18.659 -50.378  1.00  0.00           H  
ATOM   1282  HG2 GLN A 969       9.358  16.996 -51.579  1.00  0.00           H  
ATOM   1283  HG3 GLN A 969       7.944  16.178 -52.192  1.00  0.00           H  
ATOM   1284 HE22 GLN A 969       7.096  18.758 -54.602  1.00  0.00           H  
ATOM   1285 HE21 GLN A 969       6.355  17.615 -53.509  1.00  0.00           H  
ATOM   1286  H   GLN A 969       6.068  18.235 -48.780  1.00  0.00           H  
ATOM   1287  HA  GLN A 969       7.024  15.754 -49.897  1.00  0.00           H  
ATOM   1288  N   GLY A 970       8.959  17.488 -47.783  1.00 69.45           N  
ANISOU 1288  N   GLY A 970    10010   8670   7706    914  -1752     50
ATOM   1289  CA  GLY A 970       9.915  17.300 -46.686  1.00 69.02           C  
ANISOU 1289  CA  GLY A 970     9731   8722   7770    894  -1855    -61
ATOM   1290  C   GLY A 970       9.232  16.540 -45.531  1.00 72.14           C  
ANISOU 1290  C   GLY A 970    10045   9141   8222    761  -1766    -84
ATOM   1291  O   GLY A 970       8.009  16.558 -45.398  1.00 71.87           O  
ANISOU 1291  O   GLY A 970    10080   9056   8173    684  -1605    -11
ATOM   1292  H   GLY A 970       8.314  18.257 -47.670  1.00  0.00           H  
ATOM   1293  HA2 GLY A 970      10.811  16.776 -47.026  1.00  0.00           H  
ATOM   1294  HA3 GLY A 970      10.231  18.279 -46.322  1.00  0.00           H  
ATOM   1295  N   GLU A 971      10.027  15.841 -44.699  1.00 67.87           N  
ANISOU 1295  N   GLU A 971     9366   8672   7749    735  -1876   -182
ATOM   1296  CA  GLU A 971       9.603  15.015 -43.543  1.00 66.36           C  
ANISOU 1296  CA  GLU A 971     9109   8494   7611    614  -1818   -216
ATOM   1297  C   GLU A 971       9.099  13.621 -44.014  1.00 68.68           C  
ANISOU 1297  C   GLU A 971     9624   8722   7749    629  -1784   -201
ATOM   1298  O   GLU A 971       9.338  12.641 -43.308  1.00 67.93           O  
ANISOU 1298  O   GLU A 971     9503   8631   7677    557  -1777   -248
ATOM   1299  CB  GLU A 971       8.627  15.724 -42.552  1.00  0.00           C  
ATOM   1300  CG  GLU A 971       9.027  17.175 -42.180  1.00  0.00           C  
ATOM   1301  CD  GLU A 971       8.228  17.775 -41.019  1.00  0.00           C  
ATOM   1302  OE1 GLU A 971       6.980  17.730 -41.090  1.00  0.00           O  
ATOM   1303  OE2 GLU A 971       8.881  18.289 -40.083  1.00  0.00           O1-
ATOM   1304  HB2 GLU A 971       7.615  15.732 -42.963  1.00  0.00           H  
ATOM   1305  HB3 GLU A 971       8.558  15.124 -41.642  1.00  0.00           H  
ATOM   1306  HG2 GLU A 971      10.089  17.208 -41.949  1.00  0.00           H  
ATOM   1307  HG3 GLU A 971       8.889  17.838 -43.034  1.00  0.00           H  
ATOM   1308  H   GLU A 971      11.023  15.864 -44.862  1.00  0.00           H  
ATOM   1309  HA  GLU A 971      10.529  14.831 -42.994  1.00  0.00           H  
ATOM   1310  N   LYS A 972       8.412  13.556 -45.179  1.00 64.62           N  
ANISOU 1310  N   LYS A 972     9337   8145   7072    730  -1762   -132
ATOM   1311  CA  LYS A 972       7.812  12.390 -45.854  1.00 64.42           C  
ANISOU 1311  CA  LYS A 972     9550   8058   6869    779  -1705    -95
ATOM   1312  C   LYS A 972       6.641  11.863 -44.991  1.00 65.37           C  
ANISOU 1312  C   LYS A 972     9650   8167   7019    670  -1531    -65
ATOM   1313  O   LYS A 972       6.675  10.724 -44.518  1.00 65.17           O  
ANISOU 1313  O   LYS A 972     9697   8137   6930    675  -1560   -121
ATOM   1314  CB  LYS A 972       8.858  11.334 -46.306  1.00  0.00           C  
ATOM   1315  CG  LYS A 972       9.635  11.768 -47.567  1.00  0.00           C  
ATOM   1316  CD  LYS A 972      10.515  10.650 -48.158  1.00  0.00           C  
ATOM   1317  CE  LYS A 972      11.162  11.047 -49.496  1.00  0.00           C  
ATOM   1318  NZ  LYS A 972      11.959   9.944 -50.061  1.00  0.00           N1+
ATOM   1319  HB2 LYS A 972       9.551  11.095 -45.499  1.00  0.00           H  
ATOM   1320  HB3 LYS A 972       8.345  10.399 -46.538  1.00  0.00           H  
ATOM   1321  HG2 LYS A 972       8.923  12.088 -48.330  1.00  0.00           H  
ATOM   1322  HG3 LYS A 972      10.247  12.642 -47.340  1.00  0.00           H  
ATOM   1323  HD2 LYS A 972      11.287  10.378 -47.436  1.00  0.00           H  
ATOM   1324  HD3 LYS A 972       9.905   9.757 -48.307  1.00  0.00           H  
ATOM   1325  HE2 LYS A 972      10.394  11.324 -50.221  1.00  0.00           H  
ATOM   1326  HE3 LYS A 972      11.805  11.919 -49.366  1.00  0.00           H  
ATOM   1327  HZ1 LYS A 972      12.361  10.233 -50.942  1.00  0.00           H  
ATOM   1328  HZ2 LYS A 972      12.700   9.698 -49.419  1.00  0.00           H  
ATOM   1329  HZ3 LYS A 972      11.365   9.141 -50.210  1.00  0.00           H  
ATOM   1330  H   LYS A 972       8.231  14.438 -45.641  1.00  0.00           H  
ATOM   1331  HA  LYS A 972       7.336  12.777 -46.757  1.00  0.00           H  
ATOM   1332  N   SER A 973       5.632  12.729 -44.797  1.00 59.44           N  
ANISOU 1332  N   SER A 973     8804   7412   6371    578  -1362     17
ATOM   1333  CA  SER A 973       4.426  12.491 -43.995  1.00 57.90           C  
ANISOU 1333  CA  SER A 973     8563   7210   6226    476  -1190     54
ATOM   1334  C   SER A 973       3.307  13.433 -44.506  1.00 59.01           C  
ANISOU 1334  C   SER A 973     8706   7313   6404    430  -1014    184
ATOM   1335  O   SER A 973       3.529  14.305 -45.351  1.00 59.49           O  
ANISOU 1335  O   SER A 973     8820   7340   6445    475  -1030    243
ATOM   1336  CB  SER A 973       4.733  12.592 -42.474  1.00 60.76           C  
ANISOU 1336  CB  SER A 973     8705   7626   6755    368  -1220    -28
ATOM   1337  OG  SER A 973       5.167  13.882 -42.081  1.00 68.97           O  
ANISOU 1337  OG  SER A 973     9574   8701   7929    336  -1252    -32
ATOM   1338  H   SER A 973       5.681  13.641 -45.230  1.00  0.00           H  
ATOM   1339  HA  SER A 973       4.082  11.475 -44.207  1.00  0.00           H  
ATOM   1340  HB2 SER A 973       3.846  12.344 -41.890  1.00  0.00           H  
ATOM   1341  HB3 SER A 973       5.495  11.868 -42.184  1.00  0.00           H  
ATOM   1342  HG  SER A 973       6.007  14.069 -42.509  1.00  0.00           H  
ATOM   1343  N   LEU A 974       2.097  13.226 -43.960  1.00 52.28           N  
ANISOU 1343  N   LEU A 974     7800   6456   5607    343   -856    228
ATOM   1344  CA  LEU A 974       0.949  14.129 -44.109  1.00 50.34           C  
ANISOU 1344  CA  LEU A 974     7530   6174   5425    282   -701    347
ATOM   1345  C   LEU A 974       0.994  15.071 -42.882  1.00 50.70           C  
ANISOU 1345  C   LEU A 974     7372   6244   5650    183   -698    319
ATOM   1346  O   LEU A 974       1.199  14.614 -41.755  1.00 49.90           O  
ANISOU 1346  O   LEU A 974     7149   6191   5621    137   -735    233
ATOM   1347  CB  LEU A 974      -0.365  13.304 -44.049  1.00 50.33           C  
ANISOU 1347  CB  LEU A 974     7592   6156   5375    260   -522    427
ATOM   1348  CG  LEU A 974      -0.657  12.411 -45.278  1.00 55.89           C  
ANISOU 1348  CG  LEU A 974     8517   6826   5894    363   -457    507
ATOM   1349  CD1 LEU A 974      -1.922  11.564 -45.038  1.00 55.99           C  
ANISOU 1349  CD1 LEU A 974     8563   6849   5863    357   -286    557
ATOM   1350  CD2 LEU A 974      -0.776  13.209 -46.592  1.00 57.89           C  
ANISOU 1350  CD2 LEU A 974     8845   7018   6134    373   -402    638
ATOM   1351  H   LEU A 974       1.984  12.493 -43.276  1.00  0.00           H  
ATOM   1352  HA  LEU A 974       1.006  14.706 -45.032  1.00  0.00           H  
ATOM   1353  HB2 LEU A 974      -0.350  12.673 -43.158  1.00  0.00           H  
ATOM   1354  HB3 LEU A 974      -1.213  13.980 -43.914  1.00  0.00           H  
ATOM   1355  HG  LEU A 974       0.175  11.715 -45.394  1.00  0.00           H  
ATOM   1356 HD11 LEU A 974      -2.109  10.886 -45.871  1.00  0.00           H  
ATOM   1357 HD12 LEU A 974      -1.827  10.954 -44.139  1.00  0.00           H  
ATOM   1358 HD13 LEU A 974      -2.806  12.192 -44.916  1.00  0.00           H  
ATOM   1359 HD21 LEU A 974      -1.028  12.556 -47.428  1.00  0.00           H  
ATOM   1360 HD22 LEU A 974      -1.547  13.977 -46.532  1.00  0.00           H  
ATOM   1361 HD23 LEU A 974       0.161  13.701 -46.853  1.00  0.00           H  
ATOM   1362  N   GLN A 975       0.682  16.355 -43.120  1.00 44.54           N  
ANISOU 1362  N   GLN A 975     6566   5421   4935    155   -661    393
ATOM   1363  CA  GLN A 975       0.287  17.321 -42.085  1.00 42.17           C  
ANISOU 1363  CA  GLN A 975     6105   5130   4787     78   -650    379
ATOM   1364  C   GLN A 975      -1.255  17.206 -41.969  1.00 43.56           C  
ANISOU 1364  C   GLN A 975     6258   5271   5022     -8   -494    468
ATOM   1365  O   GLN A 975      -1.954  17.072 -42.977  1.00 42.93           O  
ANISOU 1365  O   GLN A 975     6277   5135   4900     -6   -415    575
ATOM   1366  CB  GLN A 975       0.655  18.751 -42.531  1.00 43.83           C  
ANISOU 1366  CB  GLN A 975     6322   5303   5027    117   -733    394
ATOM   1367  CG  GLN A 975       2.171  19.024 -42.601  1.00 59.19           C  
ANISOU 1367  CG  GLN A 975     8217   7307   6965    194   -884    294
ATOM   1368  CD  GLN A 975       2.480  20.410 -43.176  1.00 77.91           C  
ANISOU 1368  CD  GLN A 975    10590   9643   9368    244   -952    306
ATOM   1369  OE1 GLN A 975       2.776  21.348 -42.440  1.00 74.64           O  
ANISOU 1369  OE1 GLN A 975    10316   9163   8881    307   -989    361
ATOM   1370  NE2 GLN A 975       2.398  20.548 -44.500  1.00 71.32           N  
ANISOU 1370  NE2 GLN A 975     9615   8844   8637    225   -966    260
ATOM   1371  H   GLN A 975       0.512  16.645 -44.075  1.00  0.00           H  
ATOM   1372  HA  GLN A 975       0.774  17.100 -41.133  1.00  0.00           H  
ATOM   1373  HB2 GLN A 975       0.192  18.961 -43.494  1.00  0.00           H  
ATOM   1374  HB3 GLN A 975       0.220  19.454 -41.823  1.00  0.00           H  
ATOM   1375  HG2 GLN A 975       2.614  18.936 -41.608  1.00  0.00           H  
ATOM   1376  HG3 GLN A 975       2.660  18.269 -43.214  1.00  0.00           H  
ATOM   1377 HE22 GLN A 975       2.563  21.448 -44.923  1.00  0.00           H  
ATOM   1378 HE21 GLN A 975       2.159  19.758 -45.082  1.00  0.00           H  
ATOM   1379  N   LEU A 976      -1.752  17.308 -40.727  1.00 37.72           N  
ANISOU 1379  N   LEU A 976     5385   4565   4381    -80   -448    429
ATOM   1380  CA  LEU A 976      -3.166  17.231 -40.345  1.00 36.76           C  
ANISOU 1380  CA  LEU A 976     5215   4421   4331   -157   -315    500
ATOM   1381  C   LEU A 976      -3.659  18.695 -40.327  1.00 38.66           C  
ANISOU 1381  C   LEU A 976     5399   4605   4685   -209   -318    553
ATOM   1382  O   LEU A 976      -3.302  19.454 -39.423  1.00 37.25           O  
ANISOU 1382  O   LEU A 976     5136   4438   4577   -217   -388    492
ATOM   1383  CB  LEU A 976      -3.220  16.587 -38.934  1.00 36.56           C  
ANISOU 1383  CB  LEU A 976     5089   4449   4352   -198   -283    428
ATOM   1384  CG  LEU A 976      -4.613  16.348 -38.305  1.00 41.61           C  
ANISOU 1384  CG  LEU A 976     5668   5082   5060   -262   -153    480
ATOM   1385  CD1 LEU A 976      -5.589  15.633 -39.254  1.00 43.42           C  
ANISOU 1385  CD1 LEU A 976     5994   5302   5202   -234    -38    562
ATOM   1386  CD2 LEU A 976      -4.470  15.580 -36.977  1.00 42.85           C  
ANISOU 1386  CD2 LEU A 976     5740   5283   5259   -292   -152    396
ATOM   1387  H   LEU A 976      -1.110  17.497 -39.968  1.00  0.00           H  
ATOM   1388  HA  LEU A 976      -3.733  16.624 -41.056  1.00  0.00           H  
ATOM   1389  HB2 LEU A 976      -2.698  15.631 -38.983  1.00  0.00           H  
ATOM   1390  HB3 LEU A 976      -2.637  17.188 -38.237  1.00  0.00           H  
ATOM   1391  HG  LEU A 976      -5.050  17.318 -38.067  1.00  0.00           H  
ATOM   1392 HD11 LEU A 976      -6.502  15.342 -38.737  1.00  0.00           H  
ATOM   1393 HD12 LEU A 976      -5.877  16.285 -40.080  1.00  0.00           H  
ATOM   1394 HD13 LEU A 976      -5.158  14.728 -39.679  1.00  0.00           H  
ATOM   1395 HD21 LEU A 976      -5.434  15.431 -36.493  1.00  0.00           H  
ATOM   1396 HD22 LEU A 976      -4.028  14.595 -37.134  1.00  0.00           H  
ATOM   1397 HD23 LEU A 976      -3.834  16.119 -36.273  1.00  0.00           H  
ATOM   1398  N   VAL A 977      -4.481  19.056 -41.331  1.00 35.03           N  
ANISOU 1398  N   VAL A 977     4992   4079   4240   -240   -245    669
ATOM   1399  CA  VAL A 977      -5.089  20.387 -41.478  1.00 34.91           C  
ANISOU 1399  CA  VAL A 977     4941   3987   4337   -299   -264    726
ATOM   1400  C   VAL A 977      -6.453  20.293 -40.744  1.00 38.85           C  
ANISOU 1400  C   VAL A 977     5326   4485   4948   -387   -168    764
ATOM   1401  O   VAL A 977      -7.288  19.437 -41.052  1.00 39.08           O  
ANISOU 1401  O   VAL A 977     5357   4523   4967   -411    -45    842
ATOM   1402  CB  VAL A 977      -5.355  20.772 -42.972  1.00 39.71           C  
ANISOU 1402  CB  VAL A 977     5670   4502   4915   -291   -269    835
ATOM   1403  CG1 VAL A 977      -5.898  22.211 -43.136  1.00 39.45           C  
ANISOU 1403  CG1 VAL A 977     5607   4373   5011   -357   -320    880
ATOM   1404  CG2 VAL A 977      -4.091  20.613 -43.844  1.00 39.89           C  
ANISOU 1404  CG2 VAL A 977     5814   4529   4812   -185   -371    792
ATOM   1405  H   VAL A 977      -4.768  18.366 -42.012  1.00  0.00           H  
ATOM   1406  HA  VAL A 977      -4.449  21.152 -41.032  1.00  0.00           H  
ATOM   1407  HB  VAL A 977      -6.104  20.098 -43.391  1.00  0.00           H  
ATOM   1408 HG11 VAL A 977      -6.119  22.430 -44.179  1.00  0.00           H  
ATOM   1409 HG12 VAL A 977      -6.814  22.384 -42.574  1.00  0.00           H  
ATOM   1410 HG13 VAL A 977      -5.173  22.950 -42.796  1.00  0.00           H  
ATOM   1411 HG21 VAL A 977      -4.299  20.848 -44.888  1.00  0.00           H  
ATOM   1412 HG22 VAL A 977      -3.289  21.274 -43.511  1.00  0.00           H  
ATOM   1413 HG23 VAL A 977      -3.703  19.595 -43.819  1.00  0.00           H  
ATOM   1414  N   MET A 978      -6.631  21.206 -39.780  1.00 34.03           N  
ANISOU 1414  N   MET A 978     4622   3870   4438   -420   -224    708
ATOM   1415  CA  MET A 978      -7.809  21.363 -38.917  1.00 34.32           C  
ANISOU 1415  CA  MET A 978     4549   3906   4585   -493   -162    728
ATOM   1416  C   MET A 978      -8.301  22.822 -39.091  1.00 36.69           C  
ANISOU 1416  C   MET A 978     4822   4117   5000   -541   -239    752
ATOM   1417  O   MET A 978      -7.613  23.673 -39.667  1.00 35.63           O  
ANISOU 1417  O   MET A 978     4753   3932   4852   -505   -346    729
ATOM   1418  CB  MET A 978      -7.421  21.062 -37.443  1.00 36.81           C  
ANISOU 1418  CB  MET A 978     4787   4298   4902   -479   -164    622
ATOM   1419  CG  MET A 978      -6.676  19.729 -37.216  1.00 41.50           C  
ANISOU 1419  CG  MET A 978     5411   4966   5390   -434   -122    575
ATOM   1420  SD  MET A 978      -6.105  19.424 -35.519  1.00 45.78           S  
ANISOU 1420  SD  MET A 978     5870   5574   5949   -427   -157    453
ATOM   1421  CE  MET A 978      -4.848  20.723 -35.344  1.00 42.96           C  
ANISOU 1421  CE  MET A 978     5521   5219   5584   -377   -288    393
ATOM   1422  H   MET A 978      -5.891  21.873 -39.602  1.00  0.00           H  
ATOM   1423  HA  MET A 978      -8.609  20.690 -39.233  1.00  0.00           H  
ATOM   1424  HB2 MET A 978      -6.810  21.876 -37.053  1.00  0.00           H  
ATOM   1425  HB3 MET A 978      -8.323  21.059 -36.831  1.00  0.00           H  
ATOM   1426  HG2 MET A 978      -7.319  18.901 -37.513  1.00  0.00           H  
ATOM   1427  HG3 MET A 978      -5.792  19.669 -37.851  1.00  0.00           H  
ATOM   1428  HE1 MET A 978      -4.279  20.574 -34.426  1.00  0.00           H  
ATOM   1429  HE2 MET A 978      -4.156  20.703 -36.186  1.00  0.00           H  
ATOM   1430  HE3 MET A 978      -5.310  21.709 -35.300  1.00  0.00           H  
ATOM   1431  N   GLU A 979      -9.500  23.107 -38.549  1.00 33.63           N  
ANISOU 1431  N   GLU A 979     4342   3709   4727   -613   -199    790
ATOM   1432  CA  GLU A 979     -10.075  24.462 -38.459  1.00 33.95           C  
ANISOU 1432  CA  GLU A 979     4359   3656   4885   -660   -296    802
ATOM   1433  C   GLU A 979      -9.277  25.264 -37.392  1.00 35.56           C  
ANISOU 1433  C   GLU A 979     4563   3874   5074   -601   -400    682
ATOM   1434  O   GLU A 979      -8.796  24.698 -36.406  1.00 32.73           O  
ANISOU 1434  O   GLU A 979     4166   3605   4665   -560   -368    606
ATOM   1435  CB  GLU A 979     -11.582  24.369 -38.088  1.00 36.17           C  
ANISOU 1435  CB  GLU A 979     4527   3917   5300   -748   -240    868
ATOM   1436  CG  GLU A 979     -11.924  23.748 -36.706  1.00 42.68           C  
ANISOU 1436  CG  GLU A 979     5261   4826   6132   -733   -188    800
ATOM   1437  CD  GLU A 979     -13.416  23.730 -36.345  1.00 58.73           C  
ANISOU 1437  CD  GLU A 979     7176   6834   8306   -801   -175    841
ATOM   1438  OE1 GLU A 979     -14.201  24.475 -36.972  1.00 57.48           O  
ANISOU 1438  OE1 GLU A 979     7002   6579   8260   -856   -274    873
ATOM   1439  OE2 GLU A 979     -13.758  22.951 -35.430  1.00 43.43           O1-
ANISOU 1439  OE2 GLU A 979     5165   4969   6365   -793    -80    834
ATOM   1440  H   GLU A 979     -10.025  22.373 -38.092  1.00  0.00           H  
ATOM   1441  HA  GLU A 979      -9.977  24.949 -39.432  1.00  0.00           H  
ATOM   1442  HB2 GLU A 979     -12.004  25.375 -38.143  1.00  0.00           H  
ATOM   1443  HB3 GLU A 979     -12.096  23.803 -38.867  1.00  0.00           H  
ATOM   1444  HG2 GLU A 979     -11.544  22.728 -36.661  1.00  0.00           H  
ATOM   1445  HG3 GLU A 979     -11.425  24.299 -35.910  1.00  0.00           H  
ATOM   1446  N   TYR A 980      -9.209  26.593 -37.591  1.00 33.04           N  
ANISOU 1446  N   TYR A 980     4295   3463   4796   -592   -522    671
ATOM   1447  CA  TYR A 980      -8.701  27.558 -36.606  1.00 34.05           C  
ANISOU 1447  CA  TYR A 980     4433   3597   4908   -522   -613    570
ATOM   1448  C   TYR A 980      -9.905  27.864 -35.683  1.00 39.90           C  
ANISOU 1448  C   TYR A 980     5092   4318   5749   -571   -619    561
ATOM   1449  O   TYR A 980     -10.919  28.391 -36.146  1.00 41.17           O  
ANISOU 1449  O   TYR A 980     5233   4389   6019   -650   -655    626
ATOM   1450  CB  TYR A 980      -8.217  28.831 -37.344  1.00 36.60           C  
ANISOU 1450  CB  TYR A 980     4868   3816   5225   -476   -748    562
ATOM   1451  CG  TYR A 980      -7.794  29.996 -36.458  1.00 38.89           C  
ANISOU 1451  CG  TYR A 980     5187   4089   5500   -390   -848    470
ATOM   1452  CD1 TYR A 980      -6.728  29.843 -35.538  1.00 40.20           C  
ANISOU 1452  CD1 TYR A 980     5328   4364   5582   -295   -819    387
ATOM   1453  CD2 TYR A 980      -8.464  31.240 -36.549  1.00 40.57           C  
ANISOU 1453  CD2 TYR A 980     5464   4171   5779   -396   -977    468
ATOM   1454  CE1 TYR A 980      -6.315  30.934 -34.741  1.00 41.79           C  
ANISOU 1454  CE1 TYR A 980     5566   4557   5754   -196   -892    314
ATOM   1455  CE2 TYR A 980      -8.064  32.325 -35.737  1.00 41.35           C  
ANISOU 1455  CE2 TYR A 980     5620   4251   5840   -290  -1070    381
ATOM   1456  CZ  TYR A 980      -6.984  32.174 -34.837  1.00 46.65           C  
ANISOU 1456  CZ  TYR A 980     6266   5045   6416   -184  -1016    308
ATOM   1457  OH  TYR A 980      -6.593  33.225 -34.062  1.00 46.21           O  
ANISOU 1457  OH  TYR A 980     6270   4976   6310    -65  -1087    233
ATOM   1458  H   TYR A 980      -9.648  26.993 -38.407  1.00  0.00           H  
ATOM   1459  HA  TYR A 980      -7.867  27.135 -36.039  1.00  0.00           H  
ATOM   1460  HB2 TYR A 980      -7.361  28.574 -37.970  1.00  0.00           H  
ATOM   1461  HB3 TYR A 980      -8.985  29.176 -38.040  1.00  0.00           H  
ATOM   1462  HD1 TYR A 980      -6.212  28.897 -35.452  1.00  0.00           H  
ATOM   1463  HD2 TYR A 980      -9.285  31.370 -37.240  1.00  0.00           H  
ATOM   1464  HE1 TYR A 980      -5.485  30.815 -34.060  1.00  0.00           H  
ATOM   1465  HE2 TYR A 980      -8.583  33.270 -35.815  1.00  0.00           H  
ATOM   1466  HH  TYR A 980      -7.187  33.976 -34.130  1.00  0.00           H  
ATOM   1467  N   VAL A 981      -9.748  27.518 -34.394  1.00 35.70           N  
ANISOU 1467  N   VAL A 981     4508   3867   5187   -531   -583    489
ATOM   1468  CA  VAL A 981     -10.748  27.673 -33.330  1.00 35.13           C  
ANISOU 1468  CA  VAL A 981     4373   3783   5194   -558   -595    472
ATOM   1469  C   VAL A 981     -10.327  29.005 -32.618  1.00 39.95           C  
ANISOU 1469  C   VAL A 981     5054   4344   5782   -476   -717    398
ATOM   1470  O   VAL A 981      -9.314  29.000 -31.912  1.00 40.49           O  
ANISOU 1470  O   VAL A 981     5145   4479   5760   -389   -702    334
ATOM   1471  CB  VAL A 981     -10.678  26.463 -32.337  1.00 37.53           C  
ANISOU 1471  CB  VAL A 981     4596   4190   5472   -560   -477    449
ATOM   1472  CG1 VAL A 981     -11.740  26.564 -31.232  1.00 37.76           C  
ANISOU 1472  CG1 VAL A 981     4565   4196   5586   -585   -493    442
ATOM   1473  CG2 VAL A 981     -10.835  25.105 -33.059  1.00 36.89           C  
ANISOU 1473  CG2 VAL A 981     4483   4156   5376   -607   -360    513
ATOM   1474  H   VAL A 981      -8.869  27.114 -34.100  1.00  0.00           H  
ATOM   1475  HA  VAL A 981     -11.758  27.681 -33.735  1.00  0.00           H  
ATOM   1476  HB  VAL A 981      -9.699  26.437 -31.854  1.00  0.00           H  
ATOM   1477 HG11 VAL A 981     -11.809  25.656 -30.635  1.00  0.00           H  
ATOM   1478 HG12 VAL A 981     -11.494  27.375 -30.558  1.00  0.00           H  
ATOM   1479 HG13 VAL A 981     -12.730  26.748 -31.649  1.00  0.00           H  
ATOM   1480 HG21 VAL A 981     -10.798  24.272 -32.356  1.00  0.00           H  
ATOM   1481 HG22 VAL A 981     -11.787  25.043 -33.588  1.00  0.00           H  
ATOM   1482 HG23 VAL A 981     -10.040  24.937 -33.786  1.00  0.00           H  
ATOM   1483  N   PRO A 982     -11.031  30.142 -32.896  1.00 37.29           N  
ANISOU 1483  N   PRO A 982     4760   3884   5523   -498   -843    411
ATOM   1484  CA  PRO A 982     -10.440  31.508 -32.813  1.00 36.67           C  
ANISOU 1484  CA  PRO A 982     4789   3741   5401   -397   -974    340
ATOM   1485  C   PRO A 982      -9.876  32.006 -31.460  1.00 38.06           C  
ANISOU 1485  C   PRO A 982     4982   3977   5501   -288   -969    255
ATOM   1486  O   PRO A 982      -8.925  32.788 -31.504  1.00 37.41           O  
ANISOU 1486  O   PRO A 982     4979   3908   5327   -175  -1002    205
ATOM   1487  CB  PRO A 982     -11.566  32.452 -33.275  1.00 39.18           C  
ANISOU 1487  CB  PRO A 982     5142   3906   5837   -462  -1117    372
ATOM   1488  CG  PRO A 982     -12.358  31.608 -34.250  1.00 44.96           C  
ANISOU 1488  CG  PRO A 982     5802   4619   6660   -592  -1055    480
ATOM   1489  CD  PRO A 982     -12.316  30.224 -33.615  1.00 40.09           C  
ANISOU 1489  CD  PRO A 982     5076   4144   6011   -613   -879    497
ATOM   1490  HA  PRO A 982      -9.635  31.536 -33.550  1.00  0.00           H  
ATOM   1491  HB2 PRO A 982     -12.216  32.739 -32.445  1.00  0.00           H  
ATOM   1492  HB3 PRO A 982     -11.191  33.368 -33.733  1.00  0.00           H  
ATOM   1493  HG2 PRO A 982     -13.371  31.974 -34.420  1.00  0.00           H  
ATOM   1494  HG3 PRO A 982     -11.845  31.584 -35.214  1.00  0.00           H  
ATOM   1495  HD3 PRO A 982     -12.482  29.486 -34.395  1.00  0.00           H  
ATOM   1496  HD2 PRO A 982     -13.124  30.120 -32.893  1.00  0.00           H  
ATOM   1497  N   LEU A 983     -10.451  31.604 -30.308  1.00 33.36           N  
ANISOU 1497  N   LEU A 983     4320   3416   4939   -310   -927    243
ATOM   1498  CA  LEU A 983     -10.058  32.120 -28.977  1.00 31.91           C  
ANISOU 1498  CA  LEU A 983     4167   3279   4678   -204   -916    174
ATOM   1499  C   LEU A 983      -9.033  31.174 -28.283  1.00 34.62           C  
ANISOU 1499  C   LEU A 983     4459   3758   4937   -167   -773    158
ATOM   1500  O   LEU A 983      -8.582  31.524 -27.190  1.00 34.03           O  
ANISOU 1500  O   LEU A 983     4412   3727   4791    -73   -747    114
ATOM   1501  CB  LEU A 983     -11.318  32.320 -28.090  1.00 31.79           C  
ANISOU 1501  CB  LEU A 983     4143   3215   4722   -213   -973    157
ATOM   1502  CG  LEU A 983     -12.358  33.343 -28.617  1.00 36.75           C  
ANISOU 1502  CG  LEU A 983     4834   3692   5437   -235  -1157    157
ATOM   1503  CD1 LEU A 983     -13.587  33.401 -27.693  1.00 37.07           C  
ANISOU 1503  CD1 LEU A 983     4842   3693   5552   -254  -1220    142
ATOM   1504  CD2 LEU A 983     -11.771  34.754 -28.821  1.00 39.07           C  
ANISOU 1504  CD2 LEU A 983     5286   3913   5648   -111  -1280     99
ATOM   1505  H   LEU A 983     -11.217  30.944 -30.325  1.00  0.00           H  
ATOM   1506  HA  LEU A 983      -9.553  33.083 -29.071  1.00  0.00           H  
ATOM   1507  HB2 LEU A 983     -11.818  31.367 -27.931  1.00  0.00           H  
ATOM   1508  HB3 LEU A 983     -11.008  32.644 -27.096  1.00  0.00           H  
ATOM   1509  HG  LEU A 983     -12.712  32.993 -29.589  1.00  0.00           H  
ATOM   1510 HD11 LEU A 983     -14.350  34.073 -28.088  1.00  0.00           H  
ATOM   1511 HD12 LEU A 983     -14.044  32.418 -27.584  1.00  0.00           H  
ATOM   1512 HD13 LEU A 983     -13.324  33.755 -26.695  1.00  0.00           H  
ATOM   1513 HD21 LEU A 983     -12.540  35.456 -29.145  1.00  0.00           H  
ATOM   1514 HD22 LEU A 983     -11.336  35.141 -27.900  1.00  0.00           H  
ATOM   1515 HD23 LEU A 983     -10.996  34.762 -29.587  1.00  0.00           H  
ATOM   1516  N   GLY A 984      -8.652  30.032 -28.898  1.00 30.54           N  
ANISOU 1516  N   GLY A 984     3876   3301   4426   -236   -685    197
ATOM   1517  CA  GLY A 984      -7.620  29.100 -28.416  1.00 29.44           C  
ANISOU 1517  CA  GLY A 984     3685   3278   4225   -219   -573    182
ATOM   1518  C   GLY A 984      -8.033  28.313 -27.160  1.00 30.46           C  
ANISOU 1518  C   GLY A 984     3750   3459   4364   -251   -481    176
ATOM   1519  O   GLY A 984      -9.210  28.260 -26.806  1.00 29.51           O  
ANISOU 1519  O   GLY A 984     3612   3298   4303   -295   -490    192
ATOM   1520  H   GLY A 984      -9.072  29.811 -29.791  1.00  0.00           H  
ATOM   1521  HA2 GLY A 984      -7.408  28.383 -29.210  1.00  0.00           H  
ATOM   1522  HA3 GLY A 984      -6.696  29.645 -28.221  1.00  0.00           H  
ATOM   1523  N   SER A 985      -7.045  27.677 -26.496  1.00 25.72           N  
ANISOU 1523  N   SER A 985     3114   2946   3712   -227   -398    156
ATOM   1524  CA  SER A 985      -7.218  26.806 -25.314  1.00 25.55           C  
ANISOU 1524  CA  SER A 985     3045   2968   3695   -260   -309    152
ATOM   1525  C   SER A 985      -7.758  27.612 -24.106  1.00 28.85           C  
ANISOU 1525  C   SER A 985     3497   3359   4105   -206   -317    133
ATOM   1526  O   SER A 985      -7.416  28.785 -23.937  1.00 26.31           O  
ANISOU 1526  O   SER A 985     3236   3017   3743   -115   -367    111
ATOM   1527  CB  SER A 985      -5.905  26.053 -24.983  1.00 29.24           C  
ANISOU 1527  CB  SER A 985     3464   3522   4126   -262   -235    141
ATOM   1528  OG  SER A 985      -4.881  26.855 -24.425  1.00 35.45           O  
ANISOU 1528  OG  SER A 985     4255   4343   4873   -184   -214    122
ATOM   1529  H   SER A 985      -6.098  27.763 -26.844  1.00  0.00           H  
ATOM   1530  HA  SER A 985      -7.956  26.057 -25.576  1.00  0.00           H  
ATOM   1531  HB2 SER A 985      -6.118  25.257 -24.268  1.00  0.00           H  
ATOM   1532  HB3 SER A 985      -5.517  25.555 -25.873  1.00  0.00           H  
ATOM   1533  HG  SER A 985      -4.580  27.494 -25.079  1.00  0.00           H  
ATOM   1534  N   LEU A 986      -8.545  26.930 -23.251  1.00 27.52           N  
ANISOU 1534  N   LEU A 986     3303   3192   3961   -246   -264    139
ATOM   1535  CA  LEU A 986      -9.083  27.450 -21.979  1.00 27.90           C  
ANISOU 1535  CA  LEU A 986     3394   3215   3991   -189   -266    123
ATOM   1536  C   LEU A 986      -7.940  27.712 -20.959  1.00 31.20           C  
ANISOU 1536  C   LEU A 986     3830   3686   4339   -122   -197    112
ATOM   1537  O   LEU A 986      -8.113  28.583 -20.109  1.00 30.54           O  
ANISOU 1537  O   LEU A 986     3816   3580   4209    -31   -216     98
ATOM   1538  CB  LEU A 986     -10.114  26.453 -21.386  1.00 27.75           C  
ANISOU 1538  CB  LEU A 986     3346   3186   4014   -241   -225    134
ATOM   1539  CG  LEU A 986     -11.462  26.355 -22.144  1.00 32.92           C  
ANISOU 1539  CG  LEU A 986     3969   3787   4750   -289   -289    154
ATOM   1540  CD1 LEU A 986     -12.341  25.248 -21.538  1.00 33.36           C  
ANISOU 1540  CD1 LEU A 986     3986   3852   4839   -322   -232    166
ATOM   1541  CD2 LEU A 986     -12.243  27.684 -22.173  1.00 36.70           C  
ANISOU 1541  CD2 LEU A 986     4499   4189   5255   -237   -419    138
ATOM   1542  H   LEU A 986      -8.782  25.970 -23.466  1.00  0.00           H  
ATOM   1543  HA  LEU A 986      -9.566  28.409 -22.166  1.00  0.00           H  
ATOM   1544  HB2 LEU A 986      -9.660  25.461 -21.335  1.00  0.00           H  
ATOM   1545  HB3 LEU A 986     -10.333  26.720 -20.351  1.00  0.00           H  
ATOM   1546  HG  LEU A 986     -11.249  26.070 -23.175  1.00  0.00           H  
ATOM   1547 HD11 LEU A 986     -13.216  25.059 -22.155  1.00  0.00           H  
ATOM   1548 HD12 LEU A 986     -11.800  24.307 -21.446  1.00  0.00           H  
ATOM   1549 HD13 LEU A 986     -12.705  25.527 -20.551  1.00  0.00           H  
ATOM   1550 HD21 LEU A 986     -13.209  27.550 -22.658  1.00  0.00           H  
ATOM   1551 HD22 LEU A 986     -12.434  28.059 -21.167  1.00  0.00           H  
ATOM   1552 HD23 LEU A 986     -11.716  28.461 -22.724  1.00  0.00           H  
ATOM   1553  N   ARG A 987      -6.786  27.023 -21.085  1.00 29.06           N  
ANISOU 1553  N   ARG A 987     3497   3485   4060   -161   -123    122
ATOM   1554  CA  ARG A 987      -5.573  27.209 -20.274  1.00 29.96           C  
ANISOU 1554  CA  ARG A 987     3593   3659   4130   -113    -47    127
ATOM   1555  C   ARG A 987      -4.861  28.548 -20.604  1.00 34.81           C  
ANISOU 1555  C   ARG A 987     4256   4281   4689      8    -88    115
ATOM   1556  O   ARG A 987      -4.237  29.104 -19.700  1.00 34.10           O  
ANISOU 1556  O   ARG A 987     4196   4215   4546     93    -32    123
ATOM   1557  CB  ARG A 987      -4.641  25.994 -20.476  1.00 32.11           C  
ANISOU 1557  CB  ARG A 987     3775   3998   4428   -189      9    137
ATOM   1558  CG  ARG A 987      -3.416  25.957 -19.541  1.00 46.98           C  
ANISOU 1558  CG  ARG A 987     5612   5937   6302   -180    107    159
ATOM   1559  CD  ARG A 987      -2.669  24.618 -19.606  1.00 59.29           C  
ANISOU 1559  CD  ARG A 987     7080   7538   7909   -282    141    165
ATOM   1560  NE  ARG A 987      -1.493  24.613 -18.723  1.00 65.62           N  
ANISOU 1560  NE  ARG A 987     7810   8399   8723   -280    225    196
ATOM   1561  CZ  ARG A 987      -0.284  25.121 -18.998  1.00 80.85           C  
ANISOU 1561  CZ  ARG A 987     9661  10401  10656   -236    231    205
ATOM   1562  NH1 ARG A 987       0.679  25.023 -18.083  1.00 71.30           N  
ANISOU 1562  NH1 ARG A 987     8366   9249   9475   -241    322    247
ATOM   1563  NH2 ARG A 987      -0.005  25.721 -20.159  1.00 64.23           N1+
ANISOU 1563  NH2 ARG A 987     7561   8311   8532   -184    151    178
ATOM   1564  H   ARG A 987      -6.723  26.318 -21.807  1.00  0.00           H  
ATOM   1565  HA  ARG A 987      -5.871  27.238 -19.233  1.00  0.00           H  
ATOM   1566  HB2 ARG A 987      -5.222  25.090 -20.294  1.00  0.00           H  
ATOM   1567  HB3 ARG A 987      -4.313  25.938 -21.516  1.00  0.00           H  
ATOM   1568  HG2 ARG A 987      -2.733  26.770 -19.793  1.00  0.00           H  
ATOM   1569  HG3 ARG A 987      -3.737  26.134 -18.513  1.00  0.00           H  
ATOM   1570  HD2 ARG A 987      -3.334  23.812 -19.296  1.00  0.00           H  
ATOM   1571  HD3 ARG A 987      -2.359  24.393 -20.627  1.00  0.00           H  
ATOM   1572  HE  ARG A 987      -1.622  24.186 -17.816  1.00  0.00           H  
ATOM   1573 HH12 ARG A 987       1.596  25.399 -18.281  1.00  0.00           H  
ATOM   1574 HH11 ARG A 987       0.485  24.586 -17.193  1.00  0.00           H  
ATOM   1575 HH22 ARG A 987       0.931  26.066 -20.330  1.00  0.00           H  
ATOM   1576 HH21 ARG A 987      -0.724  25.831 -20.858  1.00  0.00           H  
ATOM   1577  N   ASP A 988      -4.986  29.060 -21.844  1.00 32.33           N  
ANISOU 1577  N   ASP A 988     3963   3941   4381     23   -180    101
ATOM   1578  CA  ASP A 988      -4.413  30.339 -22.294  1.00 32.03           C  
ANISOU 1578  CA  ASP A 988     3991   3894   4287    148   -240     82
ATOM   1579  C   ASP A 988      -5.473  31.462 -22.131  1.00 34.79           C  
ANISOU 1579  C   ASP A 988     4462   4146   4610    223   -339     57
ATOM   1580  O   ASP A 988      -5.070  32.591 -21.851  1.00 33.45           O  
ANISOU 1580  O   ASP A 988     4377   3969   4363    359   -357     38
ATOM   1581  CB  ASP A 988      -3.988  30.280 -23.788  1.00 34.09           C  
ANISOU 1581  CB  ASP A 988     4231   4156   4564    129   -304     78
ATOM   1582  CG  ASP A 988      -2.780  29.378 -24.085  1.00 50.64           C  
ANISOU 1582  CG  ASP A 988     6217   6346   6676     80   -235     92
ATOM   1583  OD1 ASP A 988      -1.945  29.181 -23.175  1.00 52.94           O  
ANISOU 1583  OD1 ASP A 988     6446   6713   6958     98   -141    104
ATOM   1584  OD2 ASP A 988      -2.714  28.900 -25.239  1.00 55.56           O1-
ANISOU 1584  OD2 ASP A 988     6821   6966   7325     24   -279     94
ATOM   1585  H   ASP A 988      -5.527  28.554 -22.532  1.00  0.00           H  
ATOM   1586  HA  ASP A 988      -3.544  30.602 -21.685  1.00  0.00           H  
ATOM   1587  HB2 ASP A 988      -4.829  29.957 -24.406  1.00  0.00           H  
ATOM   1588  HB3 ASP A 988      -3.717  31.276 -24.145  1.00  0.00           H  
ATOM   1589  N   TYR A 989      -6.781  31.168 -22.291  1.00 30.87           N  
ANISOU 1589  N   TYR A 989     3974   3577   4180    140   -407     58
ATOM   1590  CA  TYR A 989      -7.867  32.157 -22.346  1.00 30.93           C  
ANISOU 1590  CA  TYR A 989     4080   3480   4193    186   -532     32
ATOM   1591  C   TYR A 989      -8.284  32.564 -20.908  1.00 31.61           C  
ANISOU 1591  C   TYR A 989     4232   3551   4226    264   -514     17
ATOM   1592  O   TYR A 989      -8.268  33.762 -20.624  1.00 30.88           O  
ANISOU 1592  O   TYR A 989     4261   3406   4067    388   -595    -16
ATOM   1593  CB  TYR A 989      -9.056  31.561 -23.141  1.00 32.58           C  
ANISOU 1593  CB  TYR A 989     4243   3626   4512     62   -603     51
ATOM   1594  CG  TYR A 989     -10.226  32.510 -23.351  1.00 35.88           C  
ANISOU 1594  CG  TYR A 989     4740   3926   4969     85   -762     29
ATOM   1595  CD1 TYR A 989     -10.213  33.437 -24.421  1.00 38.76           C  
ANISOU 1595  CD1 TYR A 989     5166   4208   5352     98   -890     20
ATOM   1596  CD2 TYR A 989     -11.326  32.485 -22.460  1.00 37.33           C  
ANISOU 1596  CD2 TYR A 989     4934   4069   5180     86   -798     18
ATOM   1597  CE1 TYR A 989     -11.293  34.333 -24.598  1.00 41.81           C  
ANISOU 1597  CE1 TYR A 989     5623   4471   5793    104  -1058     -1
ATOM   1598  CE2 TYR A 989     -12.406  33.376 -22.640  1.00 39.43           C  
ANISOU 1598  CE2 TYR A 989     5263   4222   5498    101   -968     -6
ATOM   1599  CZ  TYR A 989     -12.391  34.301 -23.708  1.00 47.08           C  
ANISOU 1599  CZ  TYR A 989     6288   5104   6496    102  -1101    -15
ATOM   1600  OH  TYR A 989     -13.437  35.160 -23.885  1.00 54.57           O  
ANISOU 1600  OH  TYR A 989     7297   5926   7511    103  -1288    -39
ATOM   1601  H   TYR A 989      -7.037  30.220 -22.533  1.00  0.00           H  
ATOM   1602  HA  TYR A 989      -7.518  33.043 -22.883  1.00  0.00           H  
ATOM   1603  HB2 TYR A 989      -8.711  31.240 -24.126  1.00  0.00           H  
ATOM   1604  HB3 TYR A 989      -9.421  30.652 -22.660  1.00  0.00           H  
ATOM   1605  HD1 TYR A 989      -9.377  33.468 -25.105  1.00  0.00           H  
ATOM   1606  HD2 TYR A 989     -11.345  31.780 -21.642  1.00  0.00           H  
ATOM   1607  HE1 TYR A 989     -11.277  35.041 -25.413  1.00  0.00           H  
ATOM   1608  HE2 TYR A 989     -13.242  33.330 -21.963  1.00  0.00           H  
ATOM   1609  HH  TYR A 989     -14.131  35.049 -23.231  1.00  0.00           H  
ATOM   1610  N   LEU A 990      -8.664  31.600 -20.040  1.00 26.64           N  
ANISOU 1610  N   LEU A 990     3544   2957   3622    200   -421     39
ATOM   1611  CA  LEU A 990      -9.295  31.827 -18.722  1.00 26.55           C  
ANISOU 1611  CA  LEU A 990     3601   2925   3561    268   -401     32
ATOM   1612  C   LEU A 990      -8.431  32.644 -17.708  1.00 32.26           C  
ANISOU 1612  C   LEU A 990     4420   3677   4160    420   -343     28
ATOM   1613  O   LEU A 990      -9.047  33.369 -16.925  1.00 32.40           O  
ANISOU 1613  O   LEU A 990     4561   3633   4116    527   -414      1
ATOM   1614  CB  LEU A 990      -9.798  30.501 -18.092  1.00 25.29           C  
ANISOU 1614  CB  LEU A 990     3369   2793   3447    174   -309     59
ATOM   1615  CG  LEU A 990     -10.986  29.806 -18.807  1.00 28.64           C  
ANISOU 1615  CG  LEU A 990     3717   3184   3981     58   -362     65
ATOM   1616  CD1 LEU A 990     -11.307  28.456 -18.139  1.00 28.39           C  
ANISOU 1616  CD1 LEU A 990     3630   3183   3972     -8   -261     87
ATOM   1617  CD2 LEU A 990     -12.252  30.682 -18.853  1.00 27.70           C  
ANISOU 1617  CD2 LEU A 990     3648   2971   3905     88   -520     39
ATOM   1618  H   LEU A 990      -8.632  30.635 -20.338  1.00  0.00           H  
ATOM   1619  HA  LEU A 990     -10.162  32.458 -18.916  1.00  0.00           H  
ATOM   1620  HB2 LEU A 990      -8.965  29.803 -18.006  1.00  0.00           H  
ATOM   1621  HB3 LEU A 990     -10.113  30.692 -17.065  1.00  0.00           H  
ATOM   1622  HG  LEU A 990     -10.691  29.596 -19.837  1.00  0.00           H  
ATOM   1623 HD11 LEU A 990     -12.120  27.942 -18.653  1.00  0.00           H  
ATOM   1624 HD12 LEU A 990     -10.445  27.791 -18.154  1.00  0.00           H  
ATOM   1625 HD13 LEU A 990     -11.604  28.586 -17.098  1.00  0.00           H  
ATOM   1626 HD21 LEU A 990     -13.094  30.143 -19.292  1.00  0.00           H  
ATOM   1627 HD22 LEU A 990     -12.549  31.003 -17.854  1.00  0.00           H  
ATOM   1628 HD23 LEU A 990     -12.107  31.577 -19.456  1.00  0.00           H  
ATOM   1629  N   PRO A 991      -7.069  32.587 -17.716  1.00 29.17           N  
ANISOU 1629  N   PRO A 991     3979   3378   3728    444   -222     55
ATOM   1630  CA  PRO A 991      -6.229  33.469 -16.863  1.00 30.32           C  
ANISOU 1630  CA  PRO A 991     4208   3558   3753    603   -146     65
ATOM   1631  C   PRO A 991      -6.307  34.982 -17.202  1.00 37.04           C  
ANISOU 1631  C   PRO A 991     5209   4348   4517    766   -269     17
ATOM   1632  O   PRO A 991      -6.073  35.784 -16.298  1.00 39.83           O  
ANISOU 1632  O   PRO A 991     5677   4703   4752    922   -230     17
ATOM   1633  CB  PRO A 991      -4.794  32.936 -17.044  1.00 31.53           C  
ANISOU 1633  CB  PRO A 991     4238   3825   3918    577    -17    105
ATOM   1634  CG  PRO A 991      -4.989  31.484 -17.441  1.00 34.07           C  
ANISOU 1634  CG  PRO A 991     4428   4165   4352    398     -2    118
ATOM   1635  CD  PRO A 991      -6.234  31.543 -18.319  1.00 29.12           C  
ANISOU 1635  CD  PRO A 991     3834   3449   3782    336   -146     82
ATOM   1636  HA  PRO A 991      -6.537  33.321 -15.827  1.00  0.00           H  
ATOM   1637  HB2 PRO A 991      -4.264  33.456 -17.846  1.00  0.00           H  
ATOM   1638  HB3 PRO A 991      -4.191  33.036 -16.140  1.00  0.00           H  
ATOM   1639  HG2 PRO A 991      -4.120  31.056 -17.940  1.00  0.00           H  
ATOM   1640  HG3 PRO A 991      -5.194  30.885 -16.553  1.00  0.00           H  
ATOM   1641  HD3 PRO A 991      -6.720  30.569 -18.383  1.00  0.00           H  
ATOM   1642  HD2 PRO A 991      -5.958  31.851 -19.326  1.00  0.00           H  
ATOM   1643  N   ARG A 992      -6.637  35.349 -18.459  1.00 33.12           N  
ANISOU 1643  N   ARG A 992     4721   3791   4071    735   -414    -20
ATOM   1644  CA  ARG A 992      -6.766  36.743 -18.927  1.00 35.22           C  
ANISOU 1644  CA  ARG A 992     5140   3977   4267    877   -558    -72
ATOM   1645  C   ARG A 992      -8.262  37.168 -19.008  1.00 42.35           C  
ANISOU 1645  C   ARG A 992     6143   4740   5206    867   -754   -120
ATOM   1646  O   ARG A 992      -8.495  38.365 -19.184  1.00 43.35           O  
ANISOU 1646  O   ARG A 992     6431   4780   5261   1001   -890   -171
ATOM   1647  CB  ARG A 992      -6.129  36.883 -20.337  1.00 36.79           C  
ANISOU 1647  CB  ARG A 992     5298   4191   4491    866   -597    -78
ATOM   1648  CG  ARG A 992      -4.585  36.816 -20.369  1.00 49.00           C  
ANISOU 1648  CG  ARG A 992     6769   5867   5980    935   -441    -45
ATOM   1649  CD  ARG A 992      -4.022  35.413 -20.642  1.00 65.39           C  
ANISOU 1649  CD  ARG A 992     8685   8006   8156    790   -402    -17
ATOM   1650  NE  ARG A 992      -2.551  35.421 -20.678  1.00 83.52           N  
ANISOU 1650  NE  ARG A 992    10907  10416  10410    868   -297      5
ATOM   1651  CZ  ARG A 992      -1.752  34.397 -21.014  1.00101.34           C  
ANISOU 1651  CZ  ARG A 992    12998  12776  12730    767   -185     46
ATOM   1652  NH1 ARG A 992      -2.234  33.199 -21.355  1.00 87.97           N  
ANISOU 1652  NH1 ARG A 992    11216  11081  11129    593   -160     65
ATOM   1653  NH2 ARG A 992      -0.431  34.578 -21.006  1.00 90.05           N1+
ANISOU 1653  NH2 ARG A 992    11490  11450  11273    846   -105     65
ATOM   1654  H   ARG A 992      -6.848  34.634 -19.141  1.00  0.00           H  
ATOM   1655  HA  ARG A 992      -6.268  37.436 -18.244  1.00  0.00           H  
ATOM   1656  HB2 ARG A 992      -6.553  36.156 -21.033  1.00  0.00           H  
ATOM   1657  HB3 ARG A 992      -6.401  37.857 -20.751  1.00  0.00           H  
ATOM   1658  HG2 ARG A 992      -4.232  37.477 -21.163  1.00  0.00           H  
ATOM   1659  HG3 ARG A 992      -4.172  37.221 -19.444  1.00  0.00           H  
ATOM   1660  HD2 ARG A 992      -4.354  34.701 -19.887  1.00  0.00           H  
ATOM   1661  HD3 ARG A 992      -4.387  35.059 -21.606  1.00  0.00           H  
ATOM   1662  HE  ARG A 992      -2.110  36.293 -20.429  1.00  0.00           H  
ATOM   1663 HH12 ARG A 992      -1.612  32.444 -21.599  1.00  0.00           H  
ATOM   1664 HH11 ARG A 992      -3.236  33.054 -21.389  1.00  0.00           H  
ATOM   1665 HH22 ARG A 992       0.182  33.817 -21.256  1.00  0.00           H  
ATOM   1666 HH21 ARG A 992      -0.043  35.474 -20.753  1.00  0.00           H  
ATOM   1667  N   HIS A 993      -9.237  36.238 -18.919  1.00 39.31           N  
ANISOU 1667  N   HIS A 993     5666   4331   4938    714   -776   -104
ATOM   1668  CA  HIS A 993     -10.670  36.496 -19.142  1.00 40.02           C  
ANISOU 1668  CA  HIS A 993     5814   4298   5094    688   -962   -141
ATOM   1669  C   HIS A 993     -11.407  35.835 -17.961  1.00 44.39           C  
ANISOU 1669  C   HIS A 993     6342   4859   5665    657   -919   -129
ATOM   1670  O   HIS A 993     -11.460  34.606 -17.888  1.00 42.90           O  
ANISOU 1670  O   HIS A 993     6013   4726   5560    524   -820    -87
ATOM   1671  CB  HIS A 993     -11.125  35.951 -20.520  1.00 40.24           C  
ANISOU 1671  CB  HIS A 993     5742   4275   5271    530  -1057   -128
ATOM   1672  CG  HIS A 993     -10.405  36.524 -21.721  1.00 43.95           C  
ANISOU 1672  CG  HIS A 993     6228   4742   5727    544  -1080   -129
ATOM   1673  ND1 HIS A 993      -9.214  36.003 -22.195  1.00 44.82           N  
ANISOU 1673  ND1 HIS A 993     6234   4962   5836    495   -933    -89
ATOM   1674  CD2 HIS A 993     -10.714  37.561 -22.574  1.00 46.86           C  
ANISOU 1674  CD2 HIS A 993     6715   5006   6085    606  -1246   -168
ATOM   1675  CE1 HIS A 993      -8.856  36.723 -23.260  1.00 45.15           C  
ANISOU 1675  CE1 HIS A 993     6328   4967   5861    535  -1007   -103
ATOM   1676  NE2 HIS A 993      -9.721  37.686 -23.551  1.00 46.64           N  
ANISOU 1676  NE2 HIS A 993     6656   5025   6042    603  -1192   -149
ATOM   1677  H   HIS A 993      -8.986  35.275 -18.747  1.00  0.00           H  
ATOM   1678  HA  HIS A 993     -10.880  37.568 -19.125  1.00  0.00           H  
ATOM   1679  HB2 HIS A 993     -11.008  34.866 -20.552  1.00  0.00           H  
ATOM   1680  HB3 HIS A 993     -12.192  36.136 -20.655  1.00  0.00           H  
ATOM   1681  HD1 HIS A 993      -8.713  35.218 -21.797  1.00  0.00           H  
ATOM   1682  HD2 HIS A 993     -11.569  38.221 -22.564  1.00  0.00           H  
ATOM   1683  HE1 HIS A 993      -7.957  36.538 -23.831  1.00  0.00           H  
ATOM   1684  N   SER A 994     -11.997  36.663 -17.077  1.00 43.61           N  
ANISOU 1684  N   SER A 994     6394   4702   5475    796   -995   -167
ATOM   1685  CA  SER A 994     -12.789  36.242 -15.908  1.00 44.09           C  
ANISOU 1685  CA  SER A 994     6461   4756   5537    796   -976   -162
ATOM   1686  C   SER A 994     -14.208  35.897 -16.430  1.00 48.55           C  
ANISOU 1686  C   SER A 994     6930   5253   6264    665  -1117   -171
ATOM   1687  O   SER A 994     -15.002  36.793 -16.727  1.00 49.91           O  
ANISOU 1687  O   SER A 994     7160   5319   6485    680  -1321   -215
ATOM   1688  CB  SER A 994     -12.806  37.369 -14.839  1.00 50.40           C  
ANISOU 1688  CB  SER A 994     7469   5498   6183    997  -1044   -204
ATOM   1689  OG  SER A 994     -13.278  38.622 -15.310  1.00 64.99           O  
ANISOU 1689  OG  SER A 994     9439   7224   8031   1069  -1280   -273
ATOM   1690  H   SER A 994     -11.917  37.663 -17.213  1.00  0.00           H  
ATOM   1691  HA  SER A 994     -12.335  35.360 -15.447  1.00  0.00           H  
ATOM   1692  HB2 SER A 994     -13.416  37.069 -13.985  1.00  0.00           H  
ATOM   1693  HB3 SER A 994     -11.798  37.518 -14.450  1.00  0.00           H  
ATOM   1694  HG  SER A 994     -14.182  38.505 -15.618  1.00  0.00           H  
ATOM   1695  N   ILE A 995     -14.473  34.585 -16.552  1.00 42.04           N  
ANISOU 1695  N   ILE A 995     5951   4491   5531    531  -1004   -124
ATOM   1696  CA  ILE A 995     -15.720  34.005 -17.072  1.00 40.91           C  
ANISOU 1696  CA  ILE A 995     5681   4315   5548    403  -1084   -112
ATOM   1697  C   ILE A 995     -16.505  33.466 -15.848  1.00 43.90           C  
ANISOU 1697  C   ILE A 995     6070   4689   5920    438  -1079   -116
ATOM   1698  O   ILE A 995     -15.930  32.837 -14.956  1.00 43.46           O  
ANISOU 1698  O   ILE A 995     6049   4691   5772    483   -931    -96
ATOM   1699  CB  ILE A 995     -15.406  32.829 -18.059  1.00 42.36           C  
ANISOU 1699  CB  ILE A 995     5698   4575   5821    249   -956    -56
ATOM   1700  CG1 ILE A 995     -14.580  33.300 -19.290  1.00 42.65           C  
ANISOU 1700  CG1 ILE A 995     5735   4598   5873    219   -998    -54
ATOM   1701  CG2 ILE A 995     -16.648  32.038 -18.524  1.00 41.71           C  
ANISOU 1701  CG2 ILE A 995     5471   4495   5883    129   -964    -25
ATOM   1702  CD1 ILE A 995     -15.169  34.496 -20.063  1.00 43.19           C  
ANISOU 1702  CD1 ILE A 995     5821   4548   6039    190  -1209    -75
ATOM   1703  H   ILE A 995     -13.765  33.918 -16.281  1.00  0.00           H  
ATOM   1704  HA  ILE A 995     -16.325  34.760 -17.579  1.00  0.00           H  
ATOM   1705  HB  ILE A 995     -14.777  32.106 -17.534  1.00  0.00           H  
ATOM   1706 HG12 ILE A 995     -13.574  33.565 -18.969  1.00  0.00           H  
ATOM   1707 HG13 ILE A 995     -14.444  32.465 -19.979  1.00  0.00           H  
ATOM   1708 HG21 ILE A 995     -16.397  31.293 -19.278  1.00  0.00           H  
ATOM   1709 HG22 ILE A 995     -17.124  31.500 -17.706  1.00  0.00           H  
ATOM   1710 HG23 ILE A 995     -17.392  32.709 -18.949  1.00  0.00           H  
ATOM   1711 HD11 ILE A 995     -14.575  34.735 -20.943  1.00  0.00           H  
ATOM   1712 HD12 ILE A 995     -16.186  34.300 -20.396  1.00  0.00           H  
ATOM   1713 HD13 ILE A 995     -15.185  35.399 -19.453  1.00  0.00           H  
ATOM   1714  N   GLY A 996     -17.831  33.707 -15.861  1.00 39.60           N  
ANISOU 1714  N   GLY A 996     5500   4070   5477    422  -1249   -140
ATOM   1715  CA  GLY A 996     -18.775  33.361 -14.791  1.00 39.64           C  
ANISOU 1715  CA  GLY A 996     5511   4059   5492    465  -1283   -151
ATOM   1716  C   GLY A 996     -19.057  31.848 -14.684  1.00 40.81           C  
ANISOU 1716  C   GLY A 996     5515   4287   5705    369  -1126    -99
ATOM   1717  O   GLY A 996     -18.825  31.080 -15.619  1.00 40.20           O  
ANISOU 1717  O   GLY A 996     5300   4260   5713    245  -1042    -57
ATOM   1718  H   GLY A 996     -18.217  34.208 -16.647  1.00  0.00           H  
ATOM   1719  HA2 GLY A 996     -18.400  33.742 -13.839  1.00  0.00           H  
ATOM   1720  HA3 GLY A 996     -19.716  33.877 -14.983  1.00  0.00           H  
ATOM   1721  N   LEU A 997     -19.586  31.447 -13.512  1.00 36.29           N  
ANISOU 1721  N   LEU A 997     4991   3718   5081    439  -1093   -104
ATOM   1722  CA  LEU A 997     -19.856  30.078 -13.032  1.00 34.21           C  
ANISOU 1722  CA  LEU A 997     4632   3514   4853    384   -958    -66
ATOM   1723  C   LEU A 997     -20.699  29.250 -14.036  1.00 36.59           C  
ANISOU 1723  C   LEU A 997     4738   3834   5329    265   -984    -38
ATOM   1724  O   LEU A 997     -20.310  28.122 -14.333  1.00 34.53           O  
ANISOU 1724  O   LEU A 997     4384   3641   5097    181   -836      3
ATOM   1725  CB  LEU A 997     -20.500  30.174 -11.622  1.00 34.53           C  
ANISOU 1725  CB  LEU A 997     4785   3522   4813    505   -978    -86
ATOM   1726  CG  LEU A 997     -20.941  28.851 -10.944  1.00 38.00           C  
ANISOU 1726  CG  LEU A 997     5159   4000   5281    480   -871    -58
ATOM   1727  CD1 LEU A 997     -19.794  27.837 -10.791  1.00 36.32           C  
ANISOU 1727  CD1 LEU A 997     4925   3853   5021    405   -657    -13
ATOM   1728  CD2 LEU A 997     -21.607  29.135  -9.587  1.00 39.98           C  
ANISOU 1728  CD2 LEU A 997     5548   4201   5442    617   -919    -81
ATOM   1729  H   LEU A 997     -19.752  32.163 -12.816  1.00  0.00           H  
ATOM   1730  HA  LEU A 997     -18.886  29.585 -12.935  1.00  0.00           H  
ATOM   1731  HB2 LEU A 997     -19.798  30.680 -10.958  1.00  0.00           H  
ATOM   1732  HB3 LEU A 997     -21.369  30.833 -11.680  1.00  0.00           H  
ATOM   1733  HG  LEU A 997     -21.707  28.391 -11.569  1.00  0.00           H  
ATOM   1734 HD11 LEU A 997     -20.143  26.918 -10.318  1.00  0.00           H  
ATOM   1735 HD12 LEU A 997     -19.377  27.554 -11.758  1.00  0.00           H  
ATOM   1736 HD13 LEU A 997     -18.984  28.240 -10.183  1.00  0.00           H  
ATOM   1737 HD21 LEU A 997     -22.041  28.229  -9.167  1.00  0.00           H  
ATOM   1738 HD22 LEU A 997     -20.895  29.530  -8.862  1.00  0.00           H  
ATOM   1739 HD23 LEU A 997     -22.417  29.859  -9.685  1.00  0.00           H  
ATOM   1740  N   ALA A 998     -21.804  29.817 -14.561  1.00 34.25           N  
ANISOU 1740  N   ALA A 998     4383   3479   5152    259  -1172    -57
ATOM   1741  CA  ALA A 998     -22.753  29.144 -15.465  1.00 34.26           C  
ANISOU 1741  CA  ALA A 998     4181   3501   5334    149  -1193    -16
ATOM   1742  C   ALA A 998     -22.127  28.875 -16.854  1.00 36.18           C  
ANISOU 1742  C   ALA A 998     4329   3787   5630     24  -1096     34
ATOM   1743  O   ALA A 998     -22.422  27.833 -17.435  1.00 35.22           O  
ANISOU 1743  O   ALA A 998     4072   3728   5582    -54   -982     87
ATOM   1744  CB  ALA A 998     -23.999  30.020 -15.634  1.00 36.52           C  
ANISOU 1744  CB  ALA A 998     4422   3705   5749    157  -1430    -42
ATOM   1745  H   ALA A 998     -22.052  30.758 -14.282  1.00  0.00           H  
ATOM   1746  HA  ALA A 998     -23.056  28.196 -15.015  1.00  0.00           H  
ATOM   1747  HB1 ALA A 998     -24.777  29.490 -16.182  1.00  0.00           H  
ATOM   1748  HB2 ALA A 998     -24.406  30.285 -14.665  1.00  0.00           H  
ATOM   1749  HB3 ALA A 998     -23.793  30.952 -16.163  1.00  0.00           H  
ATOM   1750  N   GLN A 999     -21.262  29.780 -17.346  1.00 32.90           N  
ANISOU 1750  N   GLN A 999     4000   3336   5163     20  -1139     17
ATOM   1751  CA  GLN A 999     -20.591  29.707 -18.651  1.00 31.66           C  
ANISOU 1751  CA  GLN A 999     3785   3208   5036    -81  -1066     58
ATOM   1752  C   GLN A 999     -19.388  28.718 -18.595  1.00 31.83           C  
ANISOU 1752  C   GLN A 999     3801   3324   4968   -102   -852     85
ATOM   1753  O   GLN A 999     -19.090  28.124 -19.630  1.00 31.42           O  
ANISOU 1753  O   GLN A 999     3650   3320   4970   -194   -760    134
ATOM   1754  CB  GLN A 999     -20.179  31.146 -19.036  1.00 33.78           C  
ANISOU 1754  CB  GLN A 999     4176   3410   5248    -45  -1176     22
ATOM   1755  CG  GLN A 999     -19.580  31.313 -20.451  1.00 53.37           C  
ANISOU 1755  CG  GLN A 999     6584   5846   7847   -150  -1253     56
ATOM   1756  CD  GLN A 999     -19.514  32.781 -20.901  1.00 79.04           C  
ANISOU 1756  CD  GLN A 999     9984   9009  11040    -88  -1398      6
ATOM   1757  OE1 GLN A 999     -20.467  33.539 -20.738  1.00 77.41           O  
ANISOU 1757  OE1 GLN A 999     9879   8716  10816     -2  -1569    -52
ATOM   1758  NE2 GLN A 999     -18.395  33.188 -21.499  1.00 70.04           N  
ANISOU 1758  NE2 GLN A 999     8871   7883   9859   -117  -1342     23
ATOM   1759  H   GLN A 999     -21.065  30.610 -16.802  1.00  0.00           H  
ATOM   1760  HA  GLN A 999     -21.303  29.345 -19.398  1.00  0.00           H  
ATOM   1761  HB2 GLN A 999     -21.074  31.768 -18.958  1.00  0.00           H  
ATOM   1762  HB3 GLN A 999     -19.486  31.547 -18.295  1.00  0.00           H  
ATOM   1763  HG2 GLN A 999     -18.593  30.852 -20.493  1.00  0.00           H  
ATOM   1764  HG3 GLN A 999     -20.195  30.779 -21.176  1.00  0.00           H  
ATOM   1765 HE22 GLN A 999     -18.323  34.139 -21.829  1.00  0.00           H  
ATOM   1766 HE21 GLN A 999     -17.631  32.547 -21.650  1.00  0.00           H  
ATOM   1767  N   LEU A1000     -18.785  28.472 -17.410  1.00 27.73           N  
ANISOU 1767  N   LEU A1000     3393   2826   4315    -19   -776     57
ATOM   1768  CA  LEU A1000     -17.774  27.423 -17.158  1.00 27.15           C  
ANISOU 1768  CA  LEU A1000     3320   2827   4167    -44   -592     78
ATOM   1769  C   LEU A1000     -18.471  26.037 -17.033  1.00 30.03           C  
ANISOU 1769  C   LEU A1000     3582   3234   4593    -91   -506    109
ATOM   1770  O   LEU A1000     -17.878  25.045 -17.457  1.00 28.40           O  
ANISOU 1770  O   LEU A1000     3330   3081   4378   -153   -386    136
ATOM   1771  CB  LEU A1000     -17.026  27.721 -15.831  1.00 27.39           C  
ANISOU 1771  CB  LEU A1000     3485   2859   4061     49   -535     54
ATOM   1772  CG  LEU A1000     -16.114  28.971 -15.844  1.00 31.72           C  
ANISOU 1772  CG  LEU A1000     4143   3392   4518    116   -567     31
ATOM   1773  CD1 LEU A1000     -15.679  29.334 -14.414  1.00 31.24           C  
ANISOU 1773  CD1 LEU A1000     4211   3330   4330    221   -505     23
ATOM   1774  CD2 LEU A1000     -14.898  28.830 -16.779  1.00 32.46           C  
ANISOU 1774  CD2 LEU A1000     4190   3538   4605     49   -489     52
ATOM   1775  H   LEU A1000     -19.086  28.991 -16.596  1.00  0.00           H  
ATOM   1776  HA  LEU A1000     -17.064  27.379 -17.985  1.00  0.00           H  
ATOM   1777  HB2 LEU A1000     -17.757  27.828 -15.028  1.00  0.00           H  
ATOM   1778  HB3 LEU A1000     -16.414  26.862 -15.546  1.00  0.00           H  
ATOM   1779  HG  LEU A1000     -16.695  29.813 -16.212  1.00  0.00           H  
ATOM   1780 HD11 LEU A1000     -15.019  30.200 -14.414  1.00  0.00           H  
ATOM   1781 HD12 LEU A1000     -16.539  29.583 -13.791  1.00  0.00           H  
ATOM   1782 HD13 LEU A1000     -15.152  28.513 -13.931  1.00  0.00           H  
ATOM   1783 HD21 LEU A1000     -14.271  29.721 -16.735  1.00  0.00           H  
ATOM   1784 HD22 LEU A1000     -14.274  27.981 -16.509  1.00  0.00           H  
ATOM   1785 HD23 LEU A1000     -15.198  28.705 -17.820  1.00  0.00           H  
ATOM   1786  N   LEU A1001     -19.714  25.987 -16.507  1.00 27.18           N  
ANISOU 1786  N   LEU A1001     3191   2846   4289    -49   -575    102
ATOM   1787  CA  LEU A1001     -20.555  24.782 -16.377  1.00 26.38           C  
ANISOU 1787  CA  LEU A1001     2994   2784   4245    -64   -503    129
ATOM   1788  C   LEU A1001     -21.226  24.424 -17.734  1.00 30.80           C  
ANISOU 1788  C   LEU A1001     3401   3374   4927   -155   -488    181
ATOM   1789  O   LEU A1001     -21.632  23.271 -17.887  1.00 31.19           O  
ANISOU 1789  O   LEU A1001     3387   3478   4984   -181   -367    214
ATOM   1790  CB  LEU A1001     -21.643  25.033 -15.302  1.00 26.55           C  
ANISOU 1790  CB  LEU A1001     3027   2768   4290     25   -594    104
ATOM   1791  CG  LEU A1001     -21.127  24.994 -13.842  1.00 30.43           C  
ANISOU 1791  CG  LEU A1001     3686   3230   4646    125   -579     66
ATOM   1792  CD1 LEU A1001     -22.153  25.635 -12.892  1.00 31.54           C  
ANISOU 1792  CD1 LEU A1001     3859   3320   4806    224   -715     35
ATOM   1793  CD2 LEU A1001     -20.743  23.572 -13.386  1.00 29.53           C  
ANISOU 1793  CD2 LEU A1001     3612   3154   4455    119   -410     81
ATOM   1794  H   LEU A1001     -20.133  26.844 -16.175  1.00  0.00           H  
ATOM   1795  HA  LEU A1001     -19.934  23.936 -16.081  1.00  0.00           H  
ATOM   1796  HB2 LEU A1001     -22.117  25.996 -15.495  1.00  0.00           H  
ATOM   1797  HB3 LEU A1001     -22.451  24.302 -15.392  1.00  0.00           H  
ATOM   1798  HG  LEU A1001     -20.222  25.598 -13.775  1.00  0.00           H  
ATOM   1799 HD11 LEU A1001     -21.830  25.582 -11.852  1.00  0.00           H  
ATOM   1800 HD12 LEU A1001     -22.308  26.687 -13.130  1.00  0.00           H  
ATOM   1801 HD13 LEU A1001     -23.124  25.152 -12.970  1.00  0.00           H  
ATOM   1802 HD21 LEU A1001     -20.471  23.555 -12.330  1.00  0.00           H  
ATOM   1803 HD22 LEU A1001     -21.560  22.864 -13.527  1.00  0.00           H  
ATOM   1804 HD23 LEU A1001     -19.884  23.190 -13.938  1.00  0.00           H  
ATOM   1805  N   LEU A1002     -21.292  25.362 -18.705  1.00 28.48           N  
ANISOU 1805  N   LEU A1002     3061   3039   4722   -200   -610    192
ATOM   1806  CA  LEU A1002     -21.724  25.127 -20.092  1.00 29.15           C  
ANISOU 1806  CA  LEU A1002     3007   3142   4925   -298   -591    257
ATOM   1807  C   LEU A1002     -20.549  24.475 -20.861  1.00 32.78           C  
ANISOU 1807  C   LEU A1002     3496   3651   5307   -349   -455    281
ATOM   1808  O   LEU A1002     -20.808  23.532 -21.602  1.00 33.09           O  
ANISOU 1808  O   LEU A1002     3449   3742   5383   -394   -348    336
ATOM   1809  CB  LEU A1002     -22.109  26.470 -20.762  1.00 30.13           C  
ANISOU 1809  CB  LEU A1002     3099   3187   5161   -343   -767    263
ATOM   1810  CG  LEU A1002     -22.729  26.355 -22.180  1.00 35.32           C  
ANISOU 1810  CG  LEU A1002     3610   3848   5963   -457   -756    348
ATOM   1811  CD1 LEU A1002     -24.010  25.499 -22.222  1.00 35.94           C  
ANISOU 1811  CD1 LEU A1002     3509   3973   6171   -476   -706    409
ATOM   1812  CD2 LEU A1002     -22.982  27.747 -22.776  1.00 37.39           C  
ANISOU 1812  CD2 LEU A1002     3878   4007   6320   -505   -945    344
ATOM   1813  H   LEU A1002     -20.947  26.290 -18.506  1.00  0.00           H  
ATOM   1814  HA  LEU A1002     -22.586  24.457 -20.080  1.00  0.00           H  
ATOM   1815  HB2 LEU A1002     -22.811  26.996 -20.118  1.00  0.00           H  
ATOM   1816  HB3 LEU A1002     -21.235  27.121 -20.809  1.00  0.00           H  
ATOM   1817  HG  LEU A1002     -21.997  25.874 -22.829  1.00  0.00           H  
ATOM   1818 HD11 LEU A1002     -24.451  25.500 -23.219  1.00  0.00           H  
ATOM   1819 HD12 LEU A1002     -23.810  24.457 -21.973  1.00  0.00           H  
ATOM   1820 HD13 LEU A1002     -24.765  25.869 -21.529  1.00  0.00           H  
ATOM   1821 HD21 LEU A1002     -23.335  27.680 -23.806  1.00  0.00           H  
ATOM   1822 HD22 LEU A1002     -23.730  28.293 -22.200  1.00  0.00           H  
ATOM   1823 HD23 LEU A1002     -22.067  28.339 -22.785  1.00  0.00           H  
ATOM   1824  N   PHE A1003     -19.289  24.913 -20.641  1.00 28.23           N  
ANISOU 1824  N   PHE A1003     3043   3063   4622   -329   -458    240
ATOM   1825  CA  PHE A1003     -18.072  24.314 -21.226  1.00 28.18           C  
ANISOU 1825  CA  PHE A1003     3067   3101   4539   -367   -350    252
ATOM   1826  C   PHE A1003     -17.863  22.876 -20.680  1.00 29.97           C  
ANISOU 1826  C   PHE A1003     3289   3388   4710   -358   -208    257
ATOM   1827  O   PHE A1003     -17.461  22.018 -21.461  1.00 28.15           O  
ANISOU 1827  O   PHE A1003     3020   3200   4478   -402   -121    293
ATOM   1828  CB  PHE A1003     -16.827  25.189 -20.929  1.00 29.26           C  
ANISOU 1828  CB  PHE A1003     3321   3222   4574   -328   -379    206
ATOM   1829  CG  PHE A1003     -16.839  26.642 -21.399  1.00 30.64           C  
ANISOU 1829  CG  PHE A1003     3537   3331   4774   -316   -520    191
ATOM   1830  CD1 PHE A1003     -17.672  27.088 -22.460  1.00 35.83           C  
ANISOU 1830  CD1 PHE A1003     4123   3940   5550   -376   -612    227
ATOM   1831  CD2 PHE A1003     -15.988  27.581 -20.760  1.00 32.41           C  
ANISOU 1831  CD2 PHE A1003     3876   3538   4902   -244   -557    145
ATOM   1832  CE1 PHE A1003     -17.675  28.432 -22.829  1.00 37.36           C  
ANISOU 1832  CE1 PHE A1003     4374   4053   5766   -365   -760    207
ATOM   1833  CE2 PHE A1003     -16.001  28.919 -21.149  1.00 35.63           C  
ANISOU 1833  CE2 PHE A1003     4345   3876   5317   -213   -693    123
ATOM   1834  CZ  PHE A1003     -16.850  29.343 -22.171  1.00 35.58           C  
ANISOU 1834  CZ  PHE A1003     4283   3808   5430   -276   -804    149
ATOM   1835  H   PHE A1003     -19.142  25.703 -20.028  1.00  0.00           H  
ATOM   1836  HA  PHE A1003     -18.202  24.245 -22.308  1.00  0.00           H  
ATOM   1837  HB2 PHE A1003     -16.656  25.200 -19.851  1.00  0.00           H  
ATOM   1838  HB3 PHE A1003     -15.941  24.720 -21.359  1.00  0.00           H  
ATOM   1839  HD1 PHE A1003     -18.322  26.403 -22.985  1.00  0.00           H  
ATOM   1840  HD2 PHE A1003     -15.333  27.266 -19.961  1.00  0.00           H  
ATOM   1841  HE1 PHE A1003     -18.317  28.767 -23.630  1.00  0.00           H  
ATOM   1842  HE2 PHE A1003     -15.354  29.628 -20.655  1.00  0.00           H  
ATOM   1843  HZ  PHE A1003     -16.859  30.383 -22.465  1.00  0.00           H  
ATOM   1844  N   ALA A1004     -18.220  22.613 -19.404  1.00 26.49           N  
ANISOU 1844  N   ALA A1004     2900   2942   4223   -295   -193    222
ATOM   1845  CA  ALA A1004     -18.181  21.301 -18.736  1.00 26.36           C  
ANISOU 1845  CA  ALA A1004     2901   2961   4155   -277    -79    219
ATOM   1846  C   ALA A1004     -19.212  20.325 -19.359  1.00 28.13           C  
ANISOU 1846  C   ALA A1004     3018   3219   4449   -288    -24    265
ATOM   1847  O   ALA A1004     -18.871  19.160 -19.570  1.00 27.39           O  
ANISOU 1847  O   ALA A1004     2930   3165   4313   -304     79    280
ATOM   1848  CB  ALA A1004     -18.487  21.499 -17.243  1.00 27.23           C  
ANISOU 1848  CB  ALA A1004     3088   3039   4219   -203    -95    183
ATOM   1849  H   ALA A1004     -18.548  23.378 -18.831  1.00  0.00           H  
ATOM   1850  HA  ALA A1004     -17.179  20.884 -18.840  1.00  0.00           H  
ATOM   1851  HB1 ALA A1004     -18.402  20.560 -16.698  1.00  0.00           H  
ATOM   1852  HB2 ALA A1004     -17.796  22.212 -16.792  1.00  0.00           H  
ATOM   1853  HB3 ALA A1004     -19.497  21.872 -17.077  1.00  0.00           H  
ATOM   1854  N   GLN A1005     -20.425  20.819 -19.684  1.00 24.98           N  
ANISOU 1854  N   GLN A1005     2523   2809   4161   -278    -94    291
ATOM   1855  CA  GLN A1005     -21.531  20.087 -20.322  1.00 26.13           C  
ANISOU 1855  CA  GLN A1005     2537   2997   4394   -284    -34    351
ATOM   1856  C   GLN A1005     -21.156  19.745 -21.790  1.00 30.14           C  
ANISOU 1856  C   GLN A1005     3000   3540   4912   -355     43    410
ATOM   1857  O   GLN A1005     -21.362  18.603 -22.195  1.00 29.23           O  
ANISOU 1857  O   GLN A1005     2859   3476   4770   -339    165    445
ATOM   1858  CB  GLN A1005     -22.802  20.971 -20.253  1.00 27.37           C  
ANISOU 1858  CB  GLN A1005     2576   3128   4695   -282   -149    374
ATOM   1859  CG  GLN A1005     -24.087  20.359 -20.863  1.00 34.59           C  
ANISOU 1859  CG  GLN A1005     3327   4097   5719   -283    -78    448
ATOM   1860  CD  GLN A1005     -25.049  21.439 -21.372  1.00 45.52           C  
ANISOU 1860  CD  GLN A1005     4566   5450   7279   -337   -201    493
ATOM   1861  OE1 GLN A1005     -25.497  22.286 -20.604  1.00 37.97           O  
ANISOU 1861  OE1 GLN A1005     3614   4440   6374   -311   -354    450
ATOM   1862  NE2 GLN A1005     -25.378  21.414 -22.665  1.00 40.39           N  
ANISOU 1862  NE2 GLN A1005     3790   4830   6727   -410   -141    584
ATOM   1863  H   GLN A1005     -20.617  21.789 -19.476  1.00  0.00           H  
ATOM   1864  HA  GLN A1005     -21.710  19.161 -19.770  1.00  0.00           H  
ATOM   1865  HB2 GLN A1005     -23.009  21.231 -19.214  1.00  0.00           H  
ATOM   1866  HB3 GLN A1005     -22.583  21.926 -20.733  1.00  0.00           H  
ATOM   1867  HG2 GLN A1005     -23.857  19.677 -21.682  1.00  0.00           H  
ATOM   1868  HG3 GLN A1005     -24.594  19.750 -20.114  1.00  0.00           H  
ATOM   1869 HE22 GLN A1005     -26.005  22.109 -23.042  1.00  0.00           H  
ATOM   1870 HE21 GLN A1005     -24.965  20.725 -23.286  1.00  0.00           H  
ATOM   1871  N   GLN A1006     -20.585  20.712 -22.538  1.00 27.56           N  
ANISOU 1871  N   GLN A1006     2682   3179   4610   -418    -30    419
ATOM   1872  CA  GLN A1006     -20.183  20.606 -23.952  1.00 27.14           C  
ANISOU 1872  CA  GLN A1006     2607   3143   4561   -483     23    476
ATOM   1873  C   GLN A1006     -18.970  19.652 -24.126  1.00 28.50           C  
ANISOU 1873  C   GLN A1006     2880   3354   4595   -470    124    451
ATOM   1874  O   GLN A1006     -18.933  18.952 -25.140  1.00 29.35           O  
ANISOU 1874  O   GLN A1006     2971   3500   4682   -483    218    502
ATOM   1875  CB  GLN A1006     -19.868  22.016 -24.503  1.00 28.20           C  
ANISOU 1875  CB  GLN A1006     2756   3216   4744   -539   -102    478
ATOM   1876  CG  GLN A1006     -21.131  22.892 -24.705  1.00 30.44           C  
ANISOU 1876  CG  GLN A1006     2934   3447   5183   -569   -223    509
ATOM   1877  CD  GLN A1006     -20.833  24.330 -25.153  1.00 43.69           C  
ANISOU 1877  CD  GLN A1006     4657   5044   6900   -615   -365    499
ATOM   1878  OE1 GLN A1006     -19.704  24.810 -25.084  1.00 40.01           O  
ANISOU 1878  OE1 GLN A1006     4303   4565   6334   -605   -377    461
ATOM   1879  NE2 GLN A1006     -21.863  25.042 -25.609  1.00 39.19           N  
ANISOU 1879  NE2 GLN A1006     3998   4413   6481   -662   -485    533
ATOM   1880  H   GLN A1006     -20.464  21.629 -22.127  1.00  0.00           H  
ATOM   1881  HA  GLN A1006     -21.018  20.189 -24.522  1.00  0.00           H  
ATOM   1882  HB2 GLN A1006     -19.165  22.517 -23.833  1.00  0.00           H  
ATOM   1883  HB3 GLN A1006     -19.353  21.934 -25.461  1.00  0.00           H  
ATOM   1884  HG2 GLN A1006     -21.788  22.420 -25.433  1.00  0.00           H  
ATOM   1885  HG3 GLN A1006     -21.723  22.939 -23.794  1.00  0.00           H  
ATOM   1886 HE22 GLN A1006     -21.720  25.995 -25.918  1.00  0.00           H  
ATOM   1887 HE21 GLN A1006     -22.795  24.646 -25.642  1.00  0.00           H  
ATOM   1888  N   ILE A1007     -18.060  19.547 -23.129  1.00 24.53           N  
ANISOU 1888  N   ILE A1007     2481   2839   4000   -441    104    379
ATOM   1889  CA  ILE A1007     -16.981  18.537 -23.066  1.00 23.52           C  
ANISOU 1889  CA  ILE A1007     2440   2738   3757   -436    177    348
ATOM   1890  C   ILE A1007     -17.623  17.131 -22.889  1.00 26.94           C  
ANISOU 1890  C   ILE A1007     2870   3207   4159   -392    284    361
ATOM   1891  O   ILE A1007     -17.204  16.221 -23.598  1.00 25.88           O  
ANISOU 1891  O   ILE A1007     2768   3101   3962   -393    355    376
ATOM   1892  CB  ILE A1007     -15.958  18.790 -21.898  1.00 26.23           C  
ANISOU 1892  CB  ILE A1007     2872   3060   4035   -421    140    280
ATOM   1893  CG1 ILE A1007     -15.086  20.045 -22.164  1.00 26.44           C  
ANISOU 1893  CG1 ILE A1007     2918   3064   4064   -444     56    268
ATOM   1894  CG2 ILE A1007     -15.034  17.585 -21.566  1.00 26.63           C  
ANISOU 1894  CG2 ILE A1007     2997   3129   3993   -420    209    249
ATOM   1895  CD1 ILE A1007     -14.508  20.681 -20.885  1.00 29.19           C  
ANISOU 1895  CD1 ILE A1007     3330   3389   4371   -408     16    220
ATOM   1896  H   ILE A1007     -18.143  20.154 -22.325  1.00  0.00           H  
ATOM   1897  HA  ILE A1007     -16.436  18.548 -24.013  1.00  0.00           H  
ATOM   1898  HB  ILE A1007     -16.546  18.990 -21.000  1.00  0.00           H  
ATOM   1899 HG12 ILE A1007     -14.275  19.797 -22.850  1.00  0.00           H  
ATOM   1900 HG13 ILE A1007     -15.666  20.801 -22.689  1.00  0.00           H  
ATOM   1901 HG21 ILE A1007     -14.253  17.845 -20.852  1.00  0.00           H  
ATOM   1902 HG22 ILE A1007     -15.585  16.753 -21.126  1.00  0.00           H  
ATOM   1903 HG23 ILE A1007     -14.544  17.215 -22.467  1.00  0.00           H  
ATOM   1904 HD11 ILE A1007     -13.960  21.595 -21.106  1.00  0.00           H  
ATOM   1905 HD12 ILE A1007     -15.295  20.945 -20.180  1.00  0.00           H  
ATOM   1906 HD13 ILE A1007     -13.821  20.009 -20.373  1.00  0.00           H  
ATOM   1907  N   CYS A1008     -18.645  16.974 -22.019  1.00 24.96           N  
ANISOU 1907  N   CYS A1008     2587   2951   3944   -340    288    355
ATOM   1908  CA  CYS A1008     -19.333  15.694 -21.749  1.00 26.23           C  
ANISOU 1908  CA  CYS A1008     2749   3143   4076   -275    384    365
ATOM   1909  C   CYS A1008     -20.150  15.210 -22.975  1.00 28.78           C  
ANISOU 1909  C   CYS A1008     2980   3517   4440   -271    469    446
ATOM   1910  O   CYS A1008     -20.247  13.998 -23.149  1.00 27.82           O  
ANISOU 1910  O   CYS A1008     2902   3427   4239   -220    570    454
ATOM   1911  CB  CYS A1008     -20.248  15.734 -20.505  1.00 27.44           C  
ANISOU 1911  CB  CYS A1008     2886   3277   4262   -210    357    341
ATOM   1912  SG  CYS A1008     -19.266  15.985 -19.005  1.00 31.30           S  
ANISOU 1912  SG  CYS A1008     3520   3707   4667   -195    308    259
ATOM   1913  H   CYS A1008     -18.954  17.767 -21.474  1.00  0.00           H  
ATOM   1914  HA  CYS A1008     -18.556  14.948 -21.578  1.00  0.00           H  
ATOM   1915  HB2 CYS A1008     -20.998  16.522 -20.575  1.00  0.00           H  
ATOM   1916  HB3 CYS A1008     -20.782  14.791 -20.382  1.00  0.00           H  
ATOM   1917  HG  CYS A1008     -18.912  17.247 -19.274  1.00  0.00           H  
ATOM   1918  N   GLU A1009     -20.672  16.119 -23.824  1.00 27.13           N  
ANISOU 1918  N   GLU A1009     2650   3308   4350   -322    428    508
ATOM   1919  CA  GLU A1009     -21.402  15.809 -25.067  1.00 27.79           C  
ANISOU 1919  CA  GLU A1009     2632   3436   4490   -334    518    608
ATOM   1920  C   GLU A1009     -20.415  15.361 -26.181  1.00 31.65           C  
ANISOU 1920  C   GLU A1009     3209   3941   4876   -354    583    626
ATOM   1921  O   GLU A1009     -20.755  14.430 -26.913  1.00 32.67           O  
ANISOU 1921  O   GLU A1009     3346   4117   4949   -303    707    672
ATOM   1922  CB  GLU A1009     -22.227  17.043 -25.509  1.00 29.33           C  
ANISOU 1922  CB  GLU A1009     2683   3608   4852   -407    438    673
ATOM   1923  CG  GLU A1009     -23.453  17.297 -24.604  1.00 35.16           C  
ANISOU 1923  CG  GLU A1009     3310   4345   5704   -372    383    670
ATOM   1924  CD  GLU A1009     -24.265  18.528 -25.005  1.00 58.21           C  
ANISOU 1924  CD  GLU A1009     6077   7233   8806   -451    287    735
ATOM   1925  OE1 GLU A1009     -23.945  19.623 -24.491  1.00 48.70           O  
ANISOU 1925  OE1 GLU A1009     4899   5960   7646   -485    128    684
ATOM   1926  OE2 GLU A1009     -25.210  18.360 -25.805  1.00 60.77           O1-
ANISOU 1926  OE2 GLU A1009     6262   7597   9230   -478    371    842
ATOM   1927  H   GLU A1009     -20.570  17.102 -23.607  1.00  0.00           H  
ATOM   1928  HA  GLU A1009     -22.094  14.984 -24.891  1.00  0.00           H  
ATOM   1929  HB2 GLU A1009     -21.587  17.927 -25.517  1.00  0.00           H  
ATOM   1930  HB3 GLU A1009     -22.576  16.910 -26.536  1.00  0.00           H  
ATOM   1931  HG2 GLU A1009     -24.111  16.428 -24.615  1.00  0.00           H  
ATOM   1932  HG3 GLU A1009     -23.141  17.427 -23.571  1.00  0.00           H  
ATOM   1933  N   GLY A1010     -19.206  15.956 -26.259  1.00 27.84           N  
ANISOU 1933  N   GLY A1010     2801   3418   4357   -412    499    585
ATOM   1934  CA  GLY A1010     -18.146  15.567 -27.203  1.00 27.29           C  
ANISOU 1934  CA  GLY A1010     2824   3358   4188   -426    532    590
ATOM   1935  C   GLY A1010     -17.419  14.265 -26.799  1.00 30.56           C  
ANISOU 1935  C   GLY A1010     3359   3791   4461   -361    589    529
ATOM   1936  O   GLY A1010     -16.999  13.517 -27.681  1.00 30.70           O  
ANISOU 1936  O   GLY A1010     3440   3834   4392   -331    661    554
ATOM   1937  H   GLY A1010     -18.993  16.712 -25.622  1.00  0.00           H  
ATOM   1938  HA2 GLY A1010     -18.552  15.465 -28.211  1.00  0.00           H  
ATOM   1939  HA3 GLY A1010     -17.418  16.376 -27.247  1.00  0.00           H  
ATOM   1940  N   MET A1011     -17.296  13.981 -25.486  1.00 27.80           N  
ANISOU 1940  N   MET A1011     3055   3420   4086   -336    550    451
ATOM   1941  CA  MET A1011     -16.650  12.790 -24.908  1.00 26.42           C  
ANISOU 1941  CA  MET A1011     3003   3242   3794   -284    582    387
ATOM   1942  C   MET A1011     -17.640  11.595 -24.843  1.00 31.30           C  
ANISOU 1942  C   MET A1011     3629   3894   4369   -188    697    416
ATOM   1943  O   MET A1011     -17.165  10.461 -24.916  1.00 31.07           O  
ANISOU 1943  O   MET A1011     3712   3870   4223   -136    744    394
ATOM   1944  CB  MET A1011     -16.151  13.116 -23.480  1.00 27.40           C  
ANISOU 1944  CB  MET A1011     3175   3321   3914   -298    510    308
ATOM   1945  CG  MET A1011     -14.890  14.004 -23.418  1.00 29.13           C  
ANISOU 1945  CG  MET A1011     3418   3519   4132   -370    422    273
ATOM   1946  SD  MET A1011     -13.387  13.356 -24.208  1.00 32.16           S  
ANISOU 1946  SD  MET A1011     3893   3911   4416   -392    410    245
ATOM   1947  CE  MET A1011     -13.278  11.751 -23.386  1.00 29.76           C  
ANISOU 1947  CE  MET A1011     3708   3578   4023   -341    440    182
ATOM   1948  H   MET A1011     -17.658  14.646 -24.815  1.00  0.00           H  
ATOM   1949  HA  MET A1011     -15.801  12.493 -25.526  1.00  0.00           H  
ATOM   1950  HB2 MET A1011     -16.949  13.591 -22.906  1.00  0.00           H  
ATOM   1951  HB3 MET A1011     -15.933  12.195 -22.942  1.00  0.00           H  
ATOM   1952  HG2 MET A1011     -15.085  14.973 -23.869  1.00  0.00           H  
ATOM   1953  HG3 MET A1011     -14.659  14.209 -22.373  1.00  0.00           H  
ATOM   1954  HE1 MET A1011     -12.296  11.308 -23.532  1.00  0.00           H  
ATOM   1955  HE2 MET A1011     -13.451  11.875 -22.320  1.00  0.00           H  
ATOM   1956  HE3 MET A1011     -14.028  11.070 -23.786  1.00  0.00           H  
ATOM   1957  N   ALA A1012     -18.970  11.826 -24.770  1.00 27.75           N  
ANISOU 1957  N   ALA A1012     3063   3469   4012   -154    739    468
ATOM   1958  CA  ALA A1012     -20.015  10.786 -24.851  1.00 28.69           C  
ANISOU 1958  CA  ALA A1012     3166   3634   4100    -45    862    507
ATOM   1959  C   ALA A1012     -20.132  10.274 -26.308  1.00 34.11           C  
ANISOU 1959  C   ALA A1012     3854   4369   4736    -23    970    588
ATOM   1960  O   ALA A1012     -20.310   9.069 -26.486  1.00 34.50           O  
ANISOU 1960  O   ALA A1012     3996   4444   4669     81   1065    586
ATOM   1961  CB  ALA A1012     -21.373  11.354 -24.406  1.00 29.26           C  
ANISOU 1961  CB  ALA A1012     3081   3731   4307    -23    872    555
ATOM   1962  H   ALA A1012     -19.302  12.778 -24.698  1.00  0.00           H  
ATOM   1963  HA  ALA A1012     -19.752   9.951 -24.197  1.00  0.00           H  
ATOM   1964  HB1 ALA A1012     -22.176  10.627 -24.538  1.00  0.00           H  
ATOM   1965  HB2 ALA A1012     -21.364  11.614 -23.349  1.00  0.00           H  
ATOM   1966  HB3 ALA A1012     -21.644  12.249 -24.970  1.00  0.00           H  
ATOM   1967  N   TYR A1013     -19.944  11.157 -27.315  1.00 31.58           N  
ANISOU 1967  N   TYR A1013     3452   4053   4492   -111    951    657
ATOM   1968  CA  TYR A1013     -19.859  10.818 -28.744  1.00 32.97           C  
ANISOU 1968  CA  TYR A1013     3641   4264   4620   -101   1049    745
ATOM   1969  C   TYR A1013     -18.566  10.000 -29.009  1.00 36.19           C  
ANISOU 1969  C   TYR A1013     4245   4653   4852    -66   1034    676
ATOM   1970  O   TYR A1013     -18.656   9.001 -29.719  1.00 37.27           O  
ANISOU 1970  O   TYR A1013     4466   4823   4872     28   1143    708
ATOM   1971  CB  TYR A1013     -19.909  12.108 -29.605  1.00 34.46           C  
ANISOU 1971  CB  TYR A1013     3721   4437   4934   -216   1005    825
ATOM   1972  CG  TYR A1013     -19.562  11.912 -31.078  1.00 37.28           C  
ANISOU 1972  CG  TYR A1013     4144   4806   5217   -222   1072    898
ATOM   1973  CD1 TYR A1013     -20.505  11.345 -31.971  1.00 41.29           C  
ANISOU 1973  CD1 TYR A1013     4598   5368   5722   -171   1236   1024
ATOM   1974  CD2 TYR A1013     -18.261  12.222 -31.542  1.00 37.10           C  
ANISOU 1974  CD2 TYR A1013     4237   4742   5118   -266    979    846
ATOM   1975  CE1 TYR A1013     -20.140  11.074 -33.310  1.00 41.87           C  
ANISOU 1975  CE1 TYR A1013     4754   5447   5709   -164   1305   1097
ATOM   1976  CE2 TYR A1013     -17.902  11.966 -32.883  1.00 38.57           C  
ANISOU 1976  CE2 TYR A1013     4500   4932   5222   -257   1031    910
ATOM   1977  CZ  TYR A1013     -18.835  11.376 -33.763  1.00 45.11           C  
ANISOU 1977  CZ  TYR A1013     5294   5807   6039   -207   1195   1036
ATOM   1978  OH  TYR A1013     -18.469  11.092 -35.046  1.00 46.37           O  
ANISOU 1978  OH  TYR A1013     5550   5965   6101   -189   1250   1103
ATOM   1979  H   TYR A1013     -19.800  12.131 -27.086  1.00  0.00           H  
ATOM   1980  HA  TYR A1013     -20.717  10.196 -29.009  1.00  0.00           H  
ATOM   1981  HB2 TYR A1013     -20.907  12.543 -29.542  1.00  0.00           H  
ATOM   1982  HB3 TYR A1013     -19.244  12.868 -29.188  1.00  0.00           H  
ATOM   1983  HD1 TYR A1013     -21.497  11.093 -31.624  1.00  0.00           H  
ATOM   1984  HD2 TYR A1013     -17.534  12.642 -30.863  1.00  0.00           H  
ATOM   1985  HE1 TYR A1013     -20.859  10.627 -33.980  1.00  0.00           H  
ATOM   1986  HE2 TYR A1013     -16.912  12.216 -33.232  1.00  0.00           H  
ATOM   1987  HH  TYR A1013     -19.175  10.689 -35.557  1.00  0.00           H  
ATOM   1988  N   LEU A1014     -17.414  10.395 -28.426  1.00 29.93           N  
ANISOU 1988  N   LEU A1014     3521   3808   4042   -134    897    584
ATOM   1989  CA  LEU A1014     -16.092   9.759 -28.598  1.00 29.88           C  
ANISOU 1989  CA  LEU A1014     3678   3778   3896   -117    849    510
ATOM   1990  C   LEU A1014     -16.116   8.284 -28.110  1.00 33.60           C  
ANISOU 1990  C   LEU A1014     4281   4247   4240     -6    897    452
ATOM   1991  O   LEU A1014     -15.558   7.428 -28.796  1.00 34.49           O  
ANISOU 1991  O   LEU A1014     4523   4365   4219     62    930    446
ATOM   1992  CB  LEU A1014     -15.029  10.599 -27.840  1.00 29.28           C  
ANISOU 1992  CB  LEU A1014     3615   3655   3854   -208    702    427
ATOM   1993  CG  LEU A1014     -13.550  10.214 -28.085  1.00 33.67           C  
ANISOU 1993  CG  LEU A1014     4307   4188   4298   -210    629    353
ATOM   1994  CD1 LEU A1014     -13.139  10.375 -29.556  1.00 34.68           C  
ANISOU 1994  CD1 LEU A1014     4464   4332   4380   -215    631    404
ATOM   1995  CD2 LEU A1014     -12.616  11.015 -27.167  1.00 34.91           C  
ANISOU 1995  CD2 LEU A1014     4451   4309   4504   -286    510    277
ATOM   1996  H   LEU A1014     -17.420  11.231 -27.858  1.00  0.00           H  
ATOM   1997  HA  LEU A1014     -15.872   9.769 -29.667  1.00  0.00           H  
ATOM   1998  HB2 LEU A1014     -15.149  11.650 -28.107  1.00  0.00           H  
ATOM   1999  HB3 LEU A1014     -15.232  10.548 -26.769  1.00  0.00           H  
ATOM   2000  HG  LEU A1014     -13.417   9.167 -27.815  1.00  0.00           H  
ATOM   2001 HD11 LEU A1014     -12.074  10.189 -29.698  1.00  0.00           H  
ATOM   2002 HD12 LEU A1014     -13.668   9.666 -30.187  1.00  0.00           H  
ATOM   2003 HD13 LEU A1014     -13.362  11.376 -29.925  1.00  0.00           H  
ATOM   2004 HD21 LEU A1014     -11.573  10.738 -27.327  1.00  0.00           H  
ATOM   2005 HD22 LEU A1014     -12.706  12.088 -27.336  1.00  0.00           H  
ATOM   2006 HD23 LEU A1014     -12.846  10.822 -26.120  1.00  0.00           H  
ATOM   2007  N   HIS A1015     -16.806   8.014 -26.985  1.00 30.39           N  
ANISOU 2007  N   HIS A1015     3855   3825   3868     24    895    410
ATOM   2008  CA  HIS A1015     -16.941   6.697 -26.343  1.00 30.40           C  
ANISOU 2008  CA  HIS A1015     3988   3807   3757    136    930    351
ATOM   2009  C   HIS A1015     -18.042   5.846 -27.031  1.00 37.10           C  
ANISOU 2009  C   HIS A1015     4852   4716   4529    273   1089    425
ATOM   2010  O   HIS A1015     -17.954   4.621 -26.943  1.00 37.94           O  
ANISOU 2010  O   HIS A1015     5125   4808   4483    381   1118    381
ATOM   2011  CB  HIS A1015     -17.302   6.917 -24.857  1.00 29.83           C  
ANISOU 2011  CB  HIS A1015     3885   3698   3751    134    889    300
ATOM   2012  CG  HIS A1015     -16.192   7.480 -23.999  1.00 31.72           C  
ANISOU 2012  CG  HIS A1015     4173   3869   4012     35    754    215
ATOM   2013  ND1 HIS A1015     -16.250   7.427 -22.605  1.00 32.83           N  
ANISOU 2013  ND1 HIS A1015     4337   3958   4181     36    713    163
ATOM   2014  CD2 HIS A1015     -15.006   8.088 -24.365  1.00 32.40           C  
ANISOU 2014  CD2 HIS A1015     4283   3934   4094    -59    664    185
ATOM   2015  CE1 HIS A1015     -15.115   7.973 -22.199  1.00 31.99           C  
ANISOU 2015  CE1 HIS A1015     4263   3802   4089    -63    611    111
ATOM   2016  NE2 HIS A1015     -14.328   8.366 -23.195  1.00 31.94           N  
ANISOU 2016  NE2 HIS A1015     4251   3817   4068   -120    577    120
ATOM   2017  H   HIS A1015     -17.251   8.779 -26.497  1.00  0.00           H  
ATOM   2018  HA  HIS A1015     -16.000   6.145 -26.409  1.00  0.00           H  
ATOM   2019  HB2 HIS A1015     -18.169   7.575 -24.762  1.00  0.00           H  
ATOM   2020  HB3 HIS A1015     -17.592   5.969 -24.400  1.00  0.00           H  
ATOM   2021  HD2 HIS A1015     -14.595   8.329 -25.332  1.00  0.00           H  
ATOM   2022  HE1 HIS A1015     -14.873   8.112 -21.162  1.00  0.00           H  
ATOM   2023  HE2 HIS A1015     -13.401   8.767 -23.107  1.00  0.00           H  
ATOM   2024  N   ALA A1016     -19.014   6.467 -27.735  1.00 34.33           N  
ANISOU 2024  N   ALA A1016     4330   4429   4283    268   1188    540
ATOM   2025  CA  ALA A1016     -20.033   5.795 -28.561  1.00 35.70           C  
ANISOU 2025  CA  ALA A1016     4477   4677   4409    391   1365    640
ATOM   2026  C   ALA A1016     -19.428   5.372 -29.930  1.00 40.39           C  
ANISOU 2026  C   ALA A1016     5193   5285   4869    426   1419    679
ATOM   2027  O   ALA A1016     -19.902   4.385 -30.492  1.00 42.00           O  
ANISOU 2027  O   ALA A1016     5472   5534   4953    569   1559    727
ATOM   2028  CB  ALA A1016     -21.214   6.758 -28.785  1.00 36.70           C  
ANISOU 2028  CB  ALA A1016     4365   4861   4718    344   1437    760
ATOM   2029  H   ALA A1016     -19.023   7.477 -27.767  1.00  0.00           H  
ATOM   2030  HA  ALA A1016     -20.401   4.906 -28.043  1.00  0.00           H  
ATOM   2031  HB1 ALA A1016     -22.001   6.291 -29.380  1.00  0.00           H  
ATOM   2032  HB2 ALA A1016     -21.667   7.049 -27.837  1.00  0.00           H  
ATOM   2033  HB3 ALA A1016     -20.914   7.672 -29.298  1.00  0.00           H  
ATOM   2034  N   GLN A1017     -18.368   6.058 -30.410  1.00 37.13           N  
ANISOU 2034  N   GLN A1017     4811   4832   4463    313   1307    656
ATOM   2035  CA  GLN A1017     -17.525   5.664 -31.555  1.00 37.34           C  
ANISOU 2035  CA  GLN A1017     4968   4859   4362    336   1320    679
ATOM   2036  C   GLN A1017     -16.405   4.675 -31.101  1.00 40.83           C  
ANISOU 2036  C   GLN A1017     5634   5245   4633    401   1221    548
ATOM   2037  O   GLN A1017     -15.662   4.212 -31.966  1.00 41.85           O  
ANISOU 2037  O   GLN A1017     5899   5363   4640    430   1194    539
ATOM   2038  CB  GLN A1017     -16.897   6.940 -32.185  1.00 37.57           C  
ANISOU 2038  CB  GLN A1017     4919   4867   4489    190   1229    712
ATOM   2039  CG  GLN A1017     -17.894   7.938 -32.823  1.00 50.69           C  
ANISOU 2039  CG  GLN A1017     6383   6564   6313    118   1310    851
ATOM   2040  CD  GLN A1017     -18.726   7.351 -33.968  1.00 63.42           C  
ANISOU 2040  CD  GLN A1017     7977   8239   7879    211   1509    990
ATOM   2041  OE1 GLN A1017     -18.183   6.946 -34.992  1.00 61.45           O  
ANISOU 2041  OE1 GLN A1017     7600   8042   7708    255   1627   1060
ATOM   2042  NE2 GLN A1017     -20.049   7.308 -33.806  1.00 53.50           N  
ANISOU 2042  NE2 GLN A1017     6849   6984   6493    253   1556   1037
ATOM   2043  H   GLN A1017     -18.045   6.864 -29.892  1.00  0.00           H  
ATOM   2044  HA  GLN A1017     -18.129   5.146 -32.303  1.00  0.00           H  
ATOM   2045  HB2 GLN A1017     -16.323   7.477 -31.428  1.00  0.00           H  
ATOM   2046  HB3 GLN A1017     -16.171   6.657 -32.949  1.00  0.00           H  
ATOM   2047  HG2 GLN A1017     -18.559   8.351 -32.068  1.00  0.00           H  
ATOM   2048  HG3 GLN A1017     -17.343   8.790 -33.220  1.00  0.00           H  
ATOM   2049 HE22 GLN A1017     -20.630   6.927 -34.538  1.00  0.00           H  
ATOM   2050 HE21 GLN A1017     -20.472   7.642 -32.953  1.00  0.00           H  
ATOM   2051  N   HIS A1018     -16.295   4.362 -29.790  1.00 43.65           N  
ANISOU 2051  N   HIS A1018     5484   5218   5884     99   2361    -83
ATOM   2052  CA  HIS A1018     -15.462   3.322 -29.154  1.00 42.72           C  
ANISOU 2052  CA  HIS A1018     5590   5182   5459    126   2204   -180
ATOM   2053  C   HIS A1018     -13.999   3.775 -28.906  1.00 42.39           C  
ANISOU 2053  C   HIS A1018     5690   5290   5125    107   1853   -122
ATOM   2054  O   HIS A1018     -13.157   2.916 -28.639  1.00 42.28           O  
ANISOU 2054  O   HIS A1018     5954   5345   4765    122   1780   -161
ATOM   2055  CB  HIS A1018     -15.632   1.910 -29.784  1.00 46.64           C  
ANISOU 2055  CB  HIS A1018     6372   5624   5726    171   2527   -271
ATOM   2056  CG  HIS A1018     -16.990   1.292 -29.557  1.00 52.37           C  
ANISOU 2056  CG  HIS A1018     6913   6188   6796    202   2862   -359
ATOM   2057  ND1 HIS A1018     -17.334   0.661 -28.372  1.00 54.35           N  
ANISOU 2057  ND1 HIS A1018     7022   6380   7251    234   2787   -495
ATOM   2058  CD2 HIS A1018     -18.102   1.193 -30.364  1.00 56.51           C  
ANISOU 2058  CD2 HIS A1018     7363   6586   7520    210   3279   -324
ATOM   2059  CE1 HIS A1018     -18.589   0.227 -28.506  1.00 55.92           C  
ANISOU 2059  CE1 HIS A1018     7053   6421   7772    270   3145   -542
ATOM   2060  NE2 HIS A1018     -19.120   0.516 -29.688  1.00 57.64           N  
ANISOU 2060  NE2 HIS A1018     7293   6594   8013    252   3459   -445
ATOM   2061  H   HIS A1018     -16.919   4.835 -29.152  1.00  0.00           H  
ATOM   2062  HA  HIS A1018     -15.867   3.269 -28.145  1.00  0.00           H  
ATOM   2063  HB2 HIS A1018     -15.425   1.919 -30.854  1.00  0.00           H  
ATOM   2064  HB3 HIS A1018     -14.908   1.213 -29.362  1.00  0.00           H  
ATOM   2065  HD1 HIS A1018     -16.743   0.536 -27.559  1.00  0.00           H  
ATOM   2066  HD2 HIS A1018     -18.248   1.558 -31.371  1.00  0.00           H  
ATOM   2067  HE1 HIS A1018     -19.118  -0.310 -27.733  1.00  0.00           H  
ATOM   2068  N   TYR A1019     -13.707   5.089 -28.959  1.00 35.47           N  
ANISOU 2068  N   TYR A1019     4614   4452   4410     75   1627    -40
ATOM   2069  CA  TYR A1019     -12.382   5.668 -28.692  1.00 33.30           C  
ANISOU 2069  CA  TYR A1019     4407   4300   3946     61   1317     15
ATOM   2070  C   TYR A1019     -12.367   6.196 -27.235  1.00 34.14           C  
ANISOU 2070  C   TYR A1019     4303   4420   4249     40   1060    -16
ATOM   2071  O   TYR A1019     -13.370   6.705 -26.735  1.00 33.14           O  
ANISOU 2071  O   TYR A1019     3961   4214   4417     33   1076    -28
ATOM   2072  CB  TYR A1019     -12.130   6.849 -29.660  1.00 34.28           C  
ANISOU 2072  CB  TYR A1019     4550   4448   4027     51   1313    162
ATOM   2073  CG  TYR A1019     -12.104   6.488 -31.139  1.00 38.78           C  
ANISOU 2073  CG  TYR A1019     5381   5008   4346     76   1529    237
ATOM   2074  CD1 TYR A1019     -11.012   5.765 -31.674  1.00 41.85           C  
ANISOU 2074  CD1 TYR A1019     6062   5478   4360    109   1423    241
ATOM   2075  CD2 TYR A1019     -13.171   6.871 -31.989  1.00 40.74           C  
ANISOU 2075  CD2 TYR A1019     5591   5154   4734     63   1814    319
ATOM   2076  CE1 TYR A1019     -10.997   5.407 -33.041  1.00 44.99           C  
ANISOU 2076  CE1 TYR A1019     6754   5858   4482    142   1602    327
ATOM   2077  CE2 TYR A1019     -13.147   6.528 -33.360  1.00 43.80           C  
ANISOU 2077  CE2 TYR A1019     6255   5516   4872     87   2037    413
ATOM   2078  CZ  TYR A1019     -12.061   5.792 -33.886  1.00 51.67           C  
ANISOU 2078  CZ  TYR A1019     7585   6599   5449    133   1925    423
ATOM   2079  OH  TYR A1019     -12.042   5.452 -35.207  1.00 54.79           O  
ANISOU 2079  OH  TYR A1019     8303   6961   5555    167   2125    530
ATOM   2080  H   TYR A1019     -14.448   5.753 -29.139  1.00  0.00           H  
ATOM   2081  HA  TYR A1019     -11.608   4.916 -28.832  1.00  0.00           H  
ATOM   2082  HB2 TYR A1019     -12.886   7.617 -29.505  1.00  0.00           H  
ATOM   2083  HB3 TYR A1019     -11.176   7.326 -29.426  1.00  0.00           H  
ATOM   2084  HD1 TYR A1019     -10.188   5.480 -31.039  1.00  0.00           H  
ATOM   2085  HD2 TYR A1019     -14.007   7.425 -31.590  1.00  0.00           H  
ATOM   2086  HE1 TYR A1019     -10.164   4.849 -33.440  1.00  0.00           H  
ATOM   2087  HE2 TYR A1019     -13.964   6.825 -34.002  1.00  0.00           H  
ATOM   2088  HH  TYR A1019     -11.243   4.991 -35.470  1.00  0.00           H  
ATOM   2089  N   ILE A1020     -11.173   6.140 -26.624  1.00 29.77           N  
ANISOU 2089  N   ILE A1020     3817   3955   3538     30    821    -24
ATOM   2090  CA  ILE A1020     -10.764   6.867 -25.406  1.00 28.07           C  
ANISOU 2090  CA  ILE A1020     3452   3756   3459      7    600    -25
ATOM   2091  C   ILE A1020      -9.800   7.996 -25.878  1.00 32.77           C  
ANISOU 2091  C   ILE A1020     4045   4426   3979     -2    465     81
ATOM   2092  O   ILE A1020      -9.093   7.835 -26.878  1.00 34.18           O  
ANISOU 2092  O   ILE A1020     4365   4664   3956     13    457    126
ATOM   2093  CB  ILE A1020      -9.996   5.931 -24.409  1.00 30.74           C  
ANISOU 2093  CB  ILE A1020     3830   4099   3749     -7    474   -122
ATOM   2094  CG1 ILE A1020      -8.891   5.052 -25.072  1.00 31.83           C  
ANISOU 2094  CG1 ILE A1020     4182   4305   3605     -8    423   -164
ATOM   2095  CG2 ILE A1020     -11.018   5.076 -23.628  1.00 31.74           C  
ANISOU 2095  CG2 ILE A1020     3883   4113   4065     10    581   -218
ATOM   2096  CD1 ILE A1020      -8.051   4.197 -24.115  1.00 34.37           C  
ANISOU 2096  CD1 ILE A1020     4531   4633   3896    -43    246   -256
ATOM   2097  H   ILE A1020     -10.408   5.703 -27.123  1.00  0.00           H  
ATOM   2098  HA  ILE A1020     -11.630   7.319 -24.918  1.00  0.00           H  
ATOM   2099  HB  ILE A1020      -9.504   6.559 -23.663  1.00  0.00           H  
ATOM   2100 HG12 ILE A1020      -9.340   4.384 -25.804  1.00  0.00           H  
ATOM   2101 HG13 ILE A1020      -8.203   5.685 -25.632  1.00  0.00           H  
ATOM   2102 HG21 ILE A1020     -10.545   4.458 -22.866  1.00  0.00           H  
ATOM   2103 HG22 ILE A1020     -11.741   5.708 -23.112  1.00  0.00           H  
ATOM   2104 HG23 ILE A1020     -11.577   4.417 -24.292  1.00  0.00           H  
ATOM   2105 HD11 ILE A1020      -7.264   3.680 -24.664  1.00  0.00           H  
ATOM   2106 HD12 ILE A1020      -7.569   4.813 -23.361  1.00  0.00           H  
ATOM   2107 HD13 ILE A1020      -8.646   3.439 -23.607  1.00  0.00           H  
ATOM   2108  N   HIS A1021      -9.784   9.127 -25.142  1.00 29.57           N  
ANISOU 2108  N   HIS A1021     3502   4006   3726    -15    360    121
ATOM   2109  CA  HIS A1021      -9.019  10.340 -25.491  1.00 28.01           C  
ANISOU 2109  CA  HIS A1021     3301   3859   3484    -14    265    210
ATOM   2110  C   HIS A1021      -7.586  10.234 -24.910  1.00 30.31           C  
ANISOU 2110  C   HIS A1021     3613   4221   3684    -22    107    211
ATOM   2111  O   HIS A1021      -6.644  10.449 -25.669  1.00 28.41           O  
ANISOU 2111  O   HIS A1021     3420   4037   3336     -4     53    267
ATOM   2112  CB  HIS A1021      -9.734  11.601 -24.945  1.00 27.19           C  
ANISOU 2112  CB  HIS A1021     3079   3693   3559    -24    235    238
ATOM   2113  CG  HIS A1021      -9.219  12.901 -25.521  1.00 29.30           C  
ANISOU 2113  CG  HIS A1021     3361   3982   3790    -15    191    315
ATOM   2114  ND1 HIS A1021      -8.095  13.554 -25.012  1.00 30.35           N  
ANISOU 2114  ND1 HIS A1021     3500   4160   3872    -10     79    337
ATOM   2115  CD2 HIS A1021      -9.695  13.623 -26.596  1.00 30.30           C  
ANISOU 2115  CD2 HIS A1021     3495   4072   3944     -9    268    373
ATOM   2116  CE1 HIS A1021      -7.934  14.622 -25.779  1.00 29.49           C  
ANISOU 2116  CE1 HIS A1021     3405   4044   3756      9     90    398
ATOM   2117  NE2 HIS A1021      -8.846  14.708 -26.745  1.00 29.77           N  
ANISOU 2117  NE2 HIS A1021     3447   4028   3836      8    190    423
ATOM   2118  H   HIS A1021     -10.356   9.181 -24.305  1.00  0.00           H  
ATOM   2119  HA  HIS A1021      -8.965  10.428 -26.580  1.00  0.00           H  
ATOM   2120  HB2 HIS A1021     -10.793  11.552 -25.186  1.00  0.00           H  
ATOM   2121  HB3 HIS A1021      -9.687  11.652 -23.856  1.00  0.00           H  
ATOM   2122  HD2 HIS A1021     -10.536  13.451 -27.248  1.00  0.00           H  
ATOM   2123  HE1 HIS A1021      -7.138  15.341 -25.645  1.00  0.00           H  
ATOM   2124  HE2 HIS A1021      -8.898  15.433 -27.447  1.00  0.00           H  
ATOM   2125  N   ARG A1022      -7.434   9.938 -23.600  1.00 26.88           N  
ANISOU 2125  N   ARG A1022     3127   3764   3324    -47     35    156
ATOM   2126  CA  ARG A1022      -6.159   9.742 -22.869  1.00 26.62           C  
ANISOU 2126  CA  ARG A1022     3081   3769   3265    -72    -86    149
ATOM   2127  C   ARG A1022      -5.396  11.077 -22.603  1.00 29.84           C  
ANISOU 2127  C   ARG A1022     3431   4197   3709    -69   -134    227
ATOM   2128  O   ARG A1022      -4.243  11.007 -22.172  1.00 30.79           O  
ANISOU 2128  O   ARG A1022     3513   4339   3849    -91   -201    231
ATOM   2129  CB  ARG A1022      -5.259   8.648 -23.518  1.00 26.30           C  
ANISOU 2129  CB  ARG A1022     3125   3784   3084    -75   -148    110
ATOM   2130  CG  ARG A1022      -5.850   7.224 -23.476  1.00 34.16           C  
ANISOU 2130  CG  ARG A1022     4208   4744   4028    -86   -106      0
ATOM   2131  CD  ARG A1022      -4.912   6.116 -23.997  1.00 40.37           C  
ANISOU 2131  CD  ARG A1022     5131   5580   4628    -86   -198    -49
ATOM   2132  NE  ARG A1022      -3.591   6.159 -23.346  1.00 53.37           N  
ANISOU 2132  NE  ARG A1022     6709   7252   6318   -127   -389    -66
ATOM   2133  CZ  ARG A1022      -2.393   6.371 -23.911  1.00 66.01           C  
ANISOU 2133  CZ  ARG A1022     8340   8913   7828   -117   -546    -42
ATOM   2134  NH1 ARG A1022      -2.232   6.519 -25.228  1.00 50.08           N  
ANISOU 2134  NH1 ARG A1022     6462   6939   5628    -58   -537     13
ATOM   2135  NH2 ARG A1022      -1.317   6.444 -23.127  1.00 58.24           N1+
ANISOU 2135  NH2 ARG A1022     7240   7931   6956   -163   -715    -64
ATOM   2136  H   ARG A1022      -8.269   9.824 -23.039  1.00  0.00           H  
ATOM   2137  HA  ARG A1022      -6.445   9.398 -21.877  1.00  0.00           H  
ATOM   2138  HB2 ARG A1022      -5.018   8.908 -24.544  1.00  0.00           H  
ATOM   2139  HB3 ARG A1022      -4.300   8.626 -23.000  1.00  0.00           H  
ATOM   2140  HG2 ARG A1022      -6.113   6.994 -22.447  1.00  0.00           H  
ATOM   2141  HG3 ARG A1022      -6.785   7.197 -24.038  1.00  0.00           H  
ATOM   2142  HD2 ARG A1022      -5.343   5.137 -23.798  1.00  0.00           H  
ATOM   2143  HD3 ARG A1022      -4.813   6.180 -25.078  1.00  0.00           H  
ATOM   2144  HE  ARG A1022      -3.608   6.080 -22.340  1.00  0.00           H  
ATOM   2145 HH12 ARG A1022      -1.316   6.684 -25.615  1.00  0.00           H  
ATOM   2146 HH11 ARG A1022      -3.048   6.566 -25.825  1.00  0.00           H  
ATOM   2147 HH22 ARG A1022      -0.409   6.628 -23.525  1.00  0.00           H  
ATOM   2148 HH21 ARG A1022      -1.418   6.383 -22.124  1.00  0.00           H  
ATOM   2149  N   ASP A1023      -5.999  12.256 -22.865  1.00 25.28           N  
ANISOU 2149  N   ASP A1023     2846   3599   3162    -45    -88    280
ATOM   2150  CA  ASP A1023      -5.348  13.574 -22.789  1.00 24.95           C  
ANISOU 2150  CA  ASP A1023     2779   3561   3140    -32   -103    338
ATOM   2151  C   ASP A1023      -6.410  14.672 -22.513  1.00 27.49           C  
ANISOU 2151  C   ASP A1023     3116   3816   3511    -23    -77    350
ATOM   2152  O   ASP A1023      -6.297  15.759 -23.077  1.00 27.32           O  
ANISOU 2152  O   ASP A1023     3111   3785   3484      2    -56    390
ATOM   2153  CB  ASP A1023      -4.432  13.836 -24.022  1.00  0.00           C  
ATOM   2154  CG  ASP A1023      -3.477  15.031 -23.912  1.00  0.00           C  
ATOM   2155  OD1 ASP A1023      -2.829  15.182 -22.852  1.00  0.00           O  
ATOM   2156  OD2 ASP A1023      -3.372  15.768 -24.915  1.00  0.00           O1-
ATOM   2157  HB2 ASP A1023      -3.820  12.962 -24.234  1.00  0.00           H  
ATOM   2158  HB3 ASP A1023      -5.060  13.972 -24.903  1.00  0.00           H  
ATOM   2159  H   ASP A1023      -6.946  12.255 -23.218  1.00  0.00           H  
ATOM   2160  HA  ASP A1023      -4.724  13.576 -21.892  1.00  0.00           H  
ATOM   2161  N   LEU A1024      -7.444  14.418 -21.683  1.00 23.70           N  
ANISOU 2161  N   LEU A1024     2635   3279   3092    -39    -99    309
ATOM   2162  CA  LEU A1024      -8.511  15.399 -21.421  1.00 23.85           C  
ANISOU 2162  CA  LEU A1024     2669   3222   3171    -33   -134    307
ATOM   2163  C   LEU A1024      -7.988  16.324 -20.291  1.00 29.77           C  
ANISOU 2163  C   LEU A1024     3500   3944   3868    -28   -174    330
ATOM   2164  O   LEU A1024      -7.789  15.888 -19.156  1.00 30.30           O  
ANISOU 2164  O   LEU A1024     3599   3987   3925    -40   -204    330
ATOM   2165  CB  LEU A1024      -9.817  14.661 -21.042  1.00 23.60           C  
ANISOU 2165  CB  LEU A1024     2584   3124   3260    -39   -169    259
ATOM   2166  CG  LEU A1024     -11.090  15.544 -21.001  1.00 28.86           C  
ANISOU 2166  CG  LEU A1024     3231   3697   4036    -36   -254    244
ATOM   2167  CD1 LEU A1024     -11.367  16.289 -22.324  1.00 29.18           C  
ANISOU 2167  CD1 LEU A1024     3245   3727   4116    -43   -193    257
ATOM   2168  CD2 LEU A1024     -12.304  14.698 -20.593  1.00 32.57           C  
ANISOU 2168  CD2 LEU A1024     3603   4091   4682    -31   -302    199
ATOM   2169  H   LEU A1024      -7.526  13.517 -21.228  1.00  0.00           H  
ATOM   2170  HA  LEU A1024      -8.694  15.968 -22.335  1.00  0.00           H  
ATOM   2171  HB2 LEU A1024      -9.985  13.859 -21.765  1.00  0.00           H  
ATOM   2172  HB3 LEU A1024      -9.696  14.160 -20.084  1.00  0.00           H  
ATOM   2173  HG  LEU A1024     -10.954  16.298 -20.225  1.00  0.00           H  
ATOM   2174 HD11 LEU A1024     -12.306  16.837 -22.277  1.00  0.00           H  
ATOM   2175 HD12 LEU A1024     -10.599  17.028 -22.547  1.00  0.00           H  
ATOM   2176 HD13 LEU A1024     -11.427  15.601 -23.168  1.00  0.00           H  
ATOM   2177 HD21 LEU A1024     -13.203  15.307 -20.501  1.00  0.00           H  
ATOM   2178 HD22 LEU A1024     -12.505  13.913 -21.321  1.00  0.00           H  
ATOM   2179 HD23 LEU A1024     -12.133  14.210 -19.635  1.00  0.00           H  
ATOM   2180  N   ALA A1025      -7.770  17.596 -20.667  1.00 25.59           N  
ANISOU 2180  N   ALA A1025     3021   3403   3299     -9   -150    351
ATOM   2181  CA  ALA A1025      -7.228  18.693 -19.851  1.00 24.45           C  
ANISOU 2181  CA  ALA A1025     2995   3220   3074      5   -141    367
ATOM   2182  C   ALA A1025      -7.642  20.014 -20.545  1.00 24.35           C  
ANISOU 2182  C   ALA A1025     3058   3148   3048     24   -161    347
ATOM   2183  O   ALA A1025      -7.885  20.036 -21.756  1.00 23.60           O  
ANISOU 2183  O   ALA A1025     2892   3053   3021     25   -148    342
ATOM   2184  CB  ALA A1025      -5.703  18.540 -19.691  1.00 25.60           C  
ANISOU 2184  CB  ALA A1025     3113   3418   3194     14    -29    409
ATOM   2185  H   ALA A1025      -7.978  17.852 -21.622  1.00  0.00           H  
ATOM   2186  HA  ALA A1025      -7.687  18.663 -18.862  1.00  0.00           H  
ATOM   2187  HB1 ALA A1025      -5.322  19.267 -18.977  1.00  0.00           H  
ATOM   2188  HB2 ALA A1025      -5.433  17.553 -19.315  1.00  0.00           H  
ATOM   2189  HB3 ALA A1025      -5.171  18.694 -20.627  1.00  0.00           H  
ATOM   2190  N   ALA A1026      -7.660  21.124 -19.776  1.00 21.93           N  
ANISOU 2190  N   ALA A1026     2918   2775   2641     39   -182    334
ATOM   2191  CA  ALA A1026      -8.022  22.486 -20.240  1.00 22.59           C  
ANISOU 2191  CA  ALA A1026     3112   2780   2691     55   -217    290
ATOM   2192  C   ALA A1026      -6.992  23.074 -21.254  1.00 27.08           C  
ANISOU 2192  C   ALA A1026     3631   3365   3291     84    -84    307
ATOM   2193  O   ALA A1026      -7.337  24.017 -21.966  1.00 26.36           O  
ANISOU 2193  O   ALA A1026     3560   3210   3248     85   -113    271
ATOM   2194  CB  ALA A1026      -8.167  23.412 -19.022  1.00 24.44           C  
ANISOU 2194  CB  ALA A1026     3590   2941   2755     76   -239    273
ATOM   2195  H   ALA A1026      -7.434  21.043 -18.791  1.00  0.00           H  
ATOM   2196  HA  ALA A1026      -8.990  22.428 -20.743  1.00  0.00           H  
ATOM   2197  HB1 ALA A1026      -8.520  24.400 -19.319  1.00  0.00           H  
ATOM   2198  HB2 ALA A1026      -8.891  23.016 -18.309  1.00  0.00           H  
ATOM   2199  HB3 ALA A1026      -7.221  23.545 -18.495  1.00  0.00           H  
ATOM   2200  N   ARG A1027      -5.787  22.474 -21.345  1.00 25.25           N  
ANISOU 2200  N   ARG A1027     3318   3209   3067    106     45    363
ATOM   2201  CA  ARG A1027      -4.727  22.646 -22.358  1.00 25.45           C  
ANISOU 2201  CA  ARG A1027     3269   3253   3149    150    150    399
ATOM   2202  C   ARG A1027      -5.236  22.272 -23.777  1.00 28.29           C  
ANISOU 2202  C   ARG A1027     3525   3629   3594    142    105    419
ATOM   2203  O   ARG A1027      -4.778  22.867 -24.752  1.00 27.42           O  
ANISOU 2203  O   ARG A1027     3409   3482   3529    179    155    443
ATOM   2204  CB  ARG A1027      -3.576  21.692 -21.940  1.00 27.95           C  
ANISOU 2204  CB  ARG A1027     3475   3645   3499    165    236    453
ATOM   2205  CG  ARG A1027      -2.298  21.640 -22.811  1.00 42.70           C  
ANISOU 2205  CG  ARG A1027     5244   5524   5455    229    318    499
ATOM   2206  CD  ARG A1027      -1.427  20.384 -22.573  1.00 56.67           C  
ANISOU 2206  CD  ARG A1027     6860   7365   7309    229    340    543
ATOM   2207  NE  ARG A1027      -1.310  20.030 -21.144  1.00 69.04           N  
ANISOU 2207  NE  ARG A1027     8419   8886   8927    258    502    550
ATOM   2208  CZ  ARG A1027      -1.632  18.866 -20.557  1.00 82.45           C  
ANISOU 2208  CZ  ARG A1027    10052  10600  10677    219    562    562
ATOM   2209  NH1 ARG A1027      -1.583  18.794 -19.229  1.00 58.12           N  
ANISOU 2209  NH1 ARG A1027     6964   7458   7661    245    762    576
ATOM   2210  NH2 ARG A1027      -1.988  17.778 -21.249  1.00 78.84           N1+
ANISOU 2210  NH2 ARG A1027     9537  10200  10218    152    446    559
ATOM   2211  H   ARG A1027      -5.609  21.724 -20.692  1.00  0.00           H  
ATOM   2212  HA  ARG A1027      -4.383  23.681 -22.358  1.00  0.00           H  
ATOM   2213  HB2 ARG A1027      -3.259  21.961 -20.936  1.00  0.00           H  
ATOM   2214  HB3 ARG A1027      -3.978  20.679 -21.858  1.00  0.00           H  
ATOM   2215  HG2 ARG A1027      -2.542  21.673 -23.873  1.00  0.00           H  
ATOM   2216  HG3 ARG A1027      -1.710  22.538 -22.619  1.00  0.00           H  
ATOM   2217  HD2 ARG A1027      -1.864  19.547 -23.116  1.00  0.00           H  
ATOM   2218  HD3 ARG A1027      -0.430  20.528 -22.991  1.00  0.00           H  
ATOM   2219  HE  ARG A1027      -1.028  20.780 -20.530  1.00  0.00           H  
ATOM   2220 HH12 ARG A1027      -1.768  17.921 -18.756  1.00  0.00           H  
ATOM   2221 HH11 ARG A1027      -1.292  19.602 -18.695  1.00  0.00           H  
ATOM   2222 HH22 ARG A1027      -2.220  16.917 -20.775  1.00  0.00           H  
ATOM   2223 HH21 ARG A1027      -1.946  17.790 -22.256  1.00  0.00           H  
ATOM   2224  N   ASN A1028      -6.141  21.281 -23.857  1.00 25.48           N  
ANISOU 2224  N   ASN A1028     3101   3315   3264     97     35    416
ATOM   2225  CA  ASN A1028      -6.534  20.557 -25.075  1.00 25.69           C  
ANISOU 2225  CA  ASN A1028     3053   3355   3352     85     38    442
ATOM   2226  C   ASN A1028      -8.029  20.821 -25.396  1.00 31.11           C  
ANISOU 2226  C   ASN A1028     3737   3951   4132     43     -3    399
ATOM   2227  O   ASN A1028      -8.470  20.370 -26.451  1.00 31.65           O  
ANISOU 2227  O   ASN A1028     3743   4012   4270     24     42    422
ATOM   2228  CB  ASN A1028      -6.236  19.036 -24.902  1.00 25.12           C  
ANISOU 2228  CB  ASN A1028     2914   3374   3254     70     29    457
ATOM   2229  CG  ASN A1028      -4.833  18.717 -24.358  1.00 40.47           C  
ANISOU 2229  CG  ASN A1028     4828   5392   5158    101     41    495
ATOM   2230  OD1 ASN A1028      -3.828  19.008 -24.996  1.00 35.79           O  
ANISOU 2230  OD1 ASN A1028     4225   4799   4577    151     74    543
ATOM   2231  ND2 ASN A1028      -4.750  18.135 -23.166  1.00 30.20           N  
ANISOU 2231  ND2 ASN A1028     3497   4135   3842     74     10    473
ATOM   2232  H   ASN A1028      -6.506  20.892 -22.998  1.00  0.00           H  
ATOM   2233  HA  ASN A1028      -5.966  20.925 -25.932  1.00  0.00           H  
ATOM   2234  HB2 ASN A1028      -6.986  18.573 -24.257  1.00  0.00           H  
ATOM   2235  HB3 ASN A1028      -6.322  18.535 -25.864  1.00  0.00           H  
ATOM   2236 HD22 ASN A1028      -3.850  17.868 -22.799  1.00  0.00           H  
ATOM   2237 HD21 ASN A1028      -5.587  17.850 -22.678  1.00  0.00           H  
ATOM   2238  N   VAL A1029      -8.785  21.543 -24.539  1.00 26.95           N  
ANISOU 2238  N   VAL A1029     3286   3342   3612     29    -86    335
ATOM   2239  CA  VAL A1029     -10.150  22.018 -24.814  1.00 26.70           C  
ANISOU 2239  CA  VAL A1029     3230   3202   3714    -16   -175    277
ATOM   2240  C   VAL A1029      -9.968  23.485 -25.287  1.00 31.33           C  
ANISOU 2240  C   VAL A1029     3904   3686   4314     -9   -170    249
ATOM   2241  O   VAL A1029      -9.442  24.322 -24.550  1.00 31.48           O  
ANISOU 2241  O   VAL A1029     4069   3678   4215     22   -192    212
ATOM   2242  CB  VAL A1029     -11.055  22.007 -23.541  1.00 30.65           C  
ANISOU 2242  CB  VAL A1029     3749   3667   4231    -39   -344    214
ATOM   2243  CG1 VAL A1029     -12.455  22.607 -23.801  1.00 31.45           C  
ANISOU 2243  CG1 VAL A1029     3766   3646   4539    -90   -464    152
ATOM   2244  CG2 VAL A1029     -11.217  20.581 -22.974  1.00 29.49           C  
ANISOU 2244  CG2 VAL A1029     3525   3604   4077    -37   -332    241
ATOM   2245  H   VAL A1029      -8.361  21.894 -23.693  1.00  0.00           H  
ATOM   2246  HA  VAL A1029     -10.629  21.409 -25.585  1.00  0.00           H  
ATOM   2247  HB  VAL A1029     -10.577  22.604 -22.761  1.00  0.00           H  
ATOM   2248 HG11 VAL A1029     -13.087  22.558 -22.918  1.00  0.00           H  
ATOM   2249 HG12 VAL A1029     -12.399  23.656 -24.086  1.00  0.00           H  
ATOM   2250 HG13 VAL A1029     -12.963  22.072 -24.603  1.00  0.00           H  
ATOM   2251 HG21 VAL A1029     -11.795  20.587 -22.050  1.00  0.00           H  
ATOM   2252 HG22 VAL A1029     -11.728  19.927 -23.681  1.00  0.00           H  
ATOM   2253 HG23 VAL A1029     -10.258  20.121 -22.744  1.00  0.00           H  
ATOM   2254  N   LEU A1030     -10.433  23.739 -26.520  1.00 29.26           N  
ANISOU 2254  N   LEU A1030     3567   3351   4198    -37   -116    266
ATOM   2255  CA  LEU A1030     -10.325  24.987 -27.282  1.00 29.87           C  
ANISOU 2255  CA  LEU A1030     3714   3305   4331    -37    -95    242
ATOM   2256  C   LEU A1030     -11.717  25.664 -27.238  1.00 34.28           C  
ANISOU 2256  C   LEU A1030     4254   3714   5057   -110   -241    142
ATOM   2257  O   LEU A1030     -12.741  25.005 -27.410  1.00 33.78           O  
ANISOU 2257  O   LEU A1030     4044   3629   5164   -168   -290    130
ATOM   2258  CB  LEU A1030      -9.957  24.631 -28.746  1.00 30.51           C  
ANISOU 2258  CB  LEU A1030     3742   3381   4470    -17     68    348
ATOM   2259  CG  LEU A1030      -8.635  23.846 -28.941  1.00 34.35           C  
ANISOU 2259  CG  LEU A1030     4236   4003   4814     59    160    448
ATOM   2260  CD1 LEU A1030      -8.486  23.400 -30.402  1.00 34.54           C  
ANISOU 2260  CD1 LEU A1030     4228   4017   4877     73    277    561
ATOM   2261  CD2 LEU A1030      -7.396  24.630 -28.474  1.00 35.67           C  
ANISOU 2261  CD2 LEU A1030     4496   4173   4886    134    179    438
ATOM   2262  H   LEU A1030     -10.915  22.994 -27.009  1.00  0.00           H  
ATOM   2263  HA  LEU A1030      -9.575  25.647 -26.858  1.00  0.00           H  
ATOM   2264  HB2 LEU A1030     -10.769  24.053 -29.195  1.00  0.00           H  
ATOM   2265  HB3 LEU A1030      -9.889  25.555 -29.323  1.00  0.00           H  
ATOM   2266  HG  LEU A1030      -8.682  22.932 -28.346  1.00  0.00           H  
ATOM   2267 HD11 LEU A1030      -7.570  22.829 -30.555  1.00  0.00           H  
ATOM   2268 HD12 LEU A1030      -9.320  22.764 -30.702  1.00  0.00           H  
ATOM   2269 HD13 LEU A1030      -8.462  24.257 -31.077  1.00  0.00           H  
ATOM   2270 HD21 LEU A1030      -6.481  24.064 -28.651  1.00  0.00           H  
ATOM   2271 HD22 LEU A1030      -7.303  25.586 -28.989  1.00  0.00           H  
ATOM   2272 HD23 LEU A1030      -7.434  24.824 -27.405  1.00  0.00           H  
ATOM   2273  N   LEU A1031     -11.717  26.996 -27.068  1.00 30.49           N  
ANISOU 2273  N   LEU A1031     3919   3120   4544   -106   -311     58
ATOM   2274  CA  LEU A1031     -12.892  27.875 -27.045  1.00 32.51           C  
ANISOU 2274  CA  LEU A1031     4193   3213   4948   -177   -502    -64
ATOM   2275  C   LEU A1031     -12.985  28.486 -28.465  1.00 35.33           C  
ANISOU 2275  C   LEU A1031     4504   3413   5508   -223   -425    -70
ATOM   2276  O   LEU A1031     -12.035  29.121 -28.929  1.00 35.33           O  
ANISOU 2276  O   LEU A1031     4630   3366   5427   -173   -317    -61
ATOM   2277  CB  LEU A1031     -12.619  28.978 -25.989  1.00 33.91           C  
ANISOU 2277  CB  LEU A1031     4625   3348   4909   -144   -655   -175
ATOM   2278  CG  LEU A1031     -13.817  29.904 -25.677  1.00 41.72           C  
ANISOU 2278  CG  LEU A1031     5670   4180   6003   -213   -945   -322
ATOM   2279  CD1 LEU A1031     -14.950  29.174 -24.941  1.00 42.04           C  
ANISOU 2279  CD1 LEU A1031     5560   4255   6157   -249  -1137   -324
ATOM   2280  CD2 LEU A1031     -13.369  31.120 -24.860  1.00 45.52           C  
ANISOU 2280  CD2 LEU A1031     6481   4601   6214   -169  -1054   -430
ATOM   2281  H   LEU A1031     -10.826  27.472 -26.979  1.00  0.00           H  
ATOM   2282  HA  LEU A1031     -13.792  27.313 -26.788  1.00  0.00           H  
ATOM   2283  HB2 LEU A1031     -12.299  28.509 -25.057  1.00  0.00           H  
ATOM   2284  HB3 LEU A1031     -11.763  29.582 -26.299  1.00  0.00           H  
ATOM   2285  HG  LEU A1031     -14.215  30.282 -26.618  1.00  0.00           H  
ATOM   2286 HD11 LEU A1031     -15.752  29.865 -24.680  1.00  0.00           H  
ATOM   2287 HD12 LEU A1031     -15.393  28.396 -25.555  1.00  0.00           H  
ATOM   2288 HD13 LEU A1031     -14.604  28.716 -24.016  1.00  0.00           H  
ATOM   2289 HD21 LEU A1031     -14.190  31.821 -24.707  1.00  0.00           H  
ATOM   2290 HD22 LEU A1031     -13.005  30.812 -23.880  1.00  0.00           H  
ATOM   2291 HD23 LEU A1031     -12.567  31.662 -25.361  1.00  0.00           H  
ATOM   2292  N   ASP A1032     -14.153  28.311 -29.112  1.00 33.70           N  
ANISOU 2292  N   ASP A1032     4104   3107   5592   -316   -461    -80
ATOM   2293  CA  ASP A1032     -14.479  28.845 -30.447  1.00 35.49           C  
ANISOU 2293  CA  ASP A1032     4268   3153   6062   -381   -374    -77
ATOM   2294  C   ASP A1032     -15.050  30.277 -30.257  1.00 42.98           C  
ANISOU 2294  C   ASP A1032     5317   3909   7104   -439   -600   -249
ATOM   2295  O   ASP A1032     -14.546  31.218 -30.871  1.00 43.01           O  
ANISOU 2295  O   ASP A1032     5416   3771   7154   -445   -535   -275
ATOM   2296  CB  ASP A1032     -15.500  27.925 -31.172  1.00 38.24           C  
ANISOU 2296  CB  ASP A1032     4360   3461   6707   -462   -260     -6
ATOM   2297  CG  ASP A1032     -15.751  28.302 -32.639  1.00 57.45           C  
ANISOU 2297  CG  ASP A1032     6740   5712   9377   -524    -90     46
ATOM   2298  OD1 ASP A1032     -16.733  29.040 -32.882  1.00 62.50           O  
ANISOU 2298  OD1 ASP A1032     7284   6152  10312   -630   -209    -58
ATOM   2299  OD2 ASP A1032     -14.946  27.855 -33.484  1.00 62.05           O1-
ANISOU 2299  OD2 ASP A1032     7383   6337   9855   -468    147    192
ATOM   2300  H   ASP A1032     -14.901  27.814 -28.646  1.00  0.00           H  
ATOM   2301  HA  ASP A1032     -13.568  28.900 -31.045  1.00  0.00           H  
ATOM   2302  HB2 ASP A1032     -15.147  26.894 -31.146  1.00  0.00           H  
ATOM   2303  HB3 ASP A1032     -16.453  27.908 -30.641  1.00  0.00           H  
ATOM   2304  N   ASN A1033     -16.070  30.400 -29.390  1.00 43.24           N  
ANISOU 2304  N   ASN A1033     5346   3925   7159   -475   -885   -369
ATOM   2305  CA  ASN A1033     -16.727  31.642 -28.965  1.00 46.44           C  
ANISOU 2305  CA  ASN A1033     5884   4153   7607   -527  -1182   -555
ATOM   2306  C   ASN A1033     -17.116  31.461 -27.475  1.00 51.69           C  
ANISOU 2306  C   ASN A1033     6642   4894   8104   -499  -1472   -628
ATOM   2307  O   ASN A1033     -16.943  30.387 -26.894  1.00 49.09           O  
ANISOU 2307  O   ASN A1033     6211   4726   7715   -458  -1420   -532
ATOM   2308  CB  ASN A1033     -17.873  32.055 -29.934  1.00 48.31           C  
ANISOU 2308  CB  ASN A1033     5896   4164   8294   -666  -1274   -625
ATOM   2309  CG  ASN A1033     -19.023  31.043 -30.073  1.00 66.28           C  
ANISOU 2309  CG  ASN A1033     7829   6448  10904   -736  -1307   -581
ATOM   2310  OD1 ASN A1033     -19.857  30.917 -29.179  1.00 59.86           O  
ANISOU 2310  OD1 ASN A1033     6950   5640  10155   -750  -1596   -661
ATOM   2311  ND2 ASN A1033     -19.075  30.322 -31.194  1.00 59.92           N  
ANISOU 2311  ND2 ASN A1033     6810   5626  10329   -777  -1005   -451
ATOM   2312  H   ASN A1033     -16.400  29.567 -28.922  1.00  0.00           H  
ATOM   2313  HA  ASN A1033     -15.984  32.441 -28.979  1.00  0.00           H  
ATOM   2314  HB2 ASN A1033     -18.304  33.003 -29.609  1.00  0.00           H  
ATOM   2315  HB3 ASN A1033     -17.450  32.263 -30.919  1.00  0.00           H  
ATOM   2316 HD22 ASN A1033     -19.819  29.653 -31.324  1.00  0.00           H  
ATOM   2317 HD21 ASN A1033     -18.355  30.403 -31.900  1.00  0.00           H  
ATOM   2318  N   ASP A1034     -17.650  32.537 -26.873  1.00 52.34           N  
ANISOU 2318  N   ASP A1034     6933   4845   8110   -520  -1789   -799
ATOM   2319  CA  ASP A1034     -18.063  32.657 -25.459  1.00 53.71           C  
ANISOU 2319  CA  ASP A1034     7257   5055   8096   -487  -2113   -868
ATOM   2320  C   ASP A1034     -19.101  31.578 -25.006  1.00 56.50           C  
ANISOU 2320  C   ASP A1034     7305   5456   8706   -516  -2269   -818
ATOM   2321  O   ASP A1034     -19.232  31.390 -23.798  1.00 55.06           O  
ANISOU 2321  O   ASP A1034     7241   5339   8339   -460  -2476   -820
ATOM   2322  CB  ASP A1034     -18.501  34.116 -25.132  1.00 59.25           C  
ANISOU 2322  CB  ASP A1034     8229   5561   8721   -523  -2474  -1076
ATOM   2323  CG  ASP A1034     -19.814  34.636 -25.750  1.00 77.62           C  
ANISOU 2323  CG  ASP A1034    10351   7656  11485   -658  -2666  -1202
ATOM   2324  OD1 ASP A1034     -20.335  33.990 -26.685  1.00 79.51           O  
ANISOU 2324  OD1 ASP A1034    10193   7869  12148   -735  -2670  -1149
ATOM   2325  OD2 ASP A1034     -20.262  35.704 -25.279  1.00 88.40           O1-
ANISOU 2325  OD2 ASP A1034    11956   8850  12782   -689  -2809  -1364
ATOM   2326  H   ASP A1034     -17.766  33.382 -27.413  1.00  0.00           H  
ATOM   2327  HA  ASP A1034     -17.162  32.459 -24.873  1.00  0.00           H  
ATOM   2328  HB2 ASP A1034     -18.588  34.224 -24.051  1.00  0.00           H  
ATOM   2329  HB3 ASP A1034     -17.707  34.805 -25.423  1.00  0.00           H  
ATOM   2330  N   ARG A1035     -19.796  30.884 -25.931  1.00 52.42           N  
ANISOU 2330  N   ARG A1035     6411   4891   8616   -595  -2147   -767
ATOM   2331  CA  ARG A1035     -20.836  29.881 -25.643  1.00 52.12           C  
ANISOU 2331  CA  ARG A1035     6046   4868   8888   -621  -2243   -729
ATOM   2332  C   ARG A1035     -20.595  28.585 -26.473  1.00 53.91           C  
ANISOU 2332  C   ARG A1035     6021   5218   9244   -611  -1842   -567
ATOM   2333  O   ARG A1035     -21.554  27.828 -26.636  1.00 54.42           O  
ANISOU 2333  O   ARG A1035     5787   5266   9624   -637  -1853   -543
ATOM   2334  CB  ARG A1035     -22.243  30.516 -25.847  1.00 56.06           C  
ANISOU 2334  CB  ARG A1035     6299   5135   9865   -739  -2552   -863
ATOM   2335  CG  ARG A1035     -22.626  31.660 -24.878  1.00 68.03           C  
ANISOU 2335  CG  ARG A1035     8061   6515  11272   -750  -3047  -1044
ATOM   2336  CD  ARG A1035     -22.699  31.239 -23.400  1.00 74.26           C  
ANISOU 2336  CD  ARG A1035     8995   7387  11835   -658  -3360  -1045
ATOM   2337  NE  ARG A1035     -23.154  32.336 -22.532  1.00 83.22           N  
ANISOU 2337  NE  ARG A1035    10395   8374  12852   -668  -3861  -1216
ATOM   2338  CZ  ARG A1035     -24.411  32.575 -22.127  1.00103.41           C  
ANISOU 2338  CZ  ARG A1035    12797  10804  15690   -695  -4331  -1304
ATOM   2339  NH1 ARG A1035     -25.446  31.815 -22.499  1.00 95.23           N  
ANISOU 2339  NH1 ARG A1035    11311   9765  15105   -712  -4332  -1236
ATOM   2340  NH2 ARG A1035     -24.638  33.607 -21.313  1.00 92.56           N1+
ANISOU 2340  NH2 ARG A1035    11724   9293  14150   -699  -4811  -1465
ATOM   2341  H   ARG A1035     -19.634  31.080 -26.910  1.00  0.00           H  
ATOM   2342  HA  ARG A1035     -20.751  29.539 -24.610  1.00  0.00           H  
ATOM   2343  HB2 ARG A1035     -22.318  30.889 -26.870  1.00  0.00           H  
ATOM   2344  HB3 ARG A1035     -23.012  29.747 -25.763  1.00  0.00           H  
ATOM   2345  HG2 ARG A1035     -21.929  32.491 -24.988  1.00  0.00           H  
ATOM   2346  HG3 ARG A1035     -23.598  32.052 -25.181  1.00  0.00           H  
ATOM   2347  HD2 ARG A1035     -23.370  30.393 -23.283  1.00  0.00           H  
ATOM   2348  HD3 ARG A1035     -21.725  30.912 -23.040  1.00  0.00           H  
ATOM   2349  HE  ARG A1035     -22.430  32.960 -22.203  1.00  0.00           H  
ATOM   2350 HH12 ARG A1035     -26.376  32.025 -22.170  1.00  0.00           H  
ATOM   2351 HH11 ARG A1035     -25.304  31.037 -23.133  1.00  0.00           H  
ATOM   2352 HH22 ARG A1035     -25.572  33.797 -20.983  1.00  0.00           H  
ATOM   2353 HH21 ARG A1035     -23.871  34.195 -21.024  1.00  0.00           H  
ATOM   2354  N   LEU A1036     -19.366  28.310 -26.969  1.00 47.46           N  
ANISOU 2354  N   LEU A1036     5334   4517   8182   -563  -1500   -461
ATOM   2355  CA  LEU A1036     -19.034  27.112 -27.765  1.00 44.95           C  
ANISOU 2355  CA  LEU A1036     4848   4311   7920   -548  -1143   -312
ATOM   2356  C   LEU A1036     -17.585  26.705 -27.427  1.00 44.87           C  
ANISOU 2356  C   LEU A1036     5041   4499   7506   -445   -938   -208
ATOM   2357  O   LEU A1036     -16.665  27.513 -27.561  1.00 44.01           O  
ANISOU 2357  O   LEU A1036     5141   4401   7180   -408   -865   -202
ATOM   2358  CB  LEU A1036     -19.281  27.369 -29.273  1.00 46.48           C  
ANISOU 2358  CB  LEU A1036     4874   4368   8418   -634   -912   -272
ATOM   2359  CG  LEU A1036     -19.005  26.179 -30.232  1.00 50.35           C  
ANISOU 2359  CG  LEU A1036     5258   4947   8926   -618   -521   -112
ATOM   2360  CD1 LEU A1036     -19.811  24.916 -29.882  1.00 50.69           C  
ANISOU 2360  CD1 LEU A1036     5060   5030   9171   -625   -469    -89
ATOM   2361  CD2 LEU A1036     -19.255  26.589 -31.693  1.00 54.50           C  
ANISOU 2361  CD2 LEU A1036     5701   5308   9697   -699   -302    -62
ATOM   2362  H   LEU A1036     -18.605  28.956 -26.802  1.00  0.00           H  
ATOM   2363  HA  LEU A1036     -19.693  26.302 -27.443  1.00  0.00           H  
ATOM   2364  HB2 LEU A1036     -20.312  27.700 -29.411  1.00  0.00           H  
ATOM   2365  HB3 LEU A1036     -18.656  28.207 -29.579  1.00  0.00           H  
ATOM   2366  HG  LEU A1036     -17.948  25.919 -30.156  1.00  0.00           H  
ATOM   2367 HD11 LEU A1036     -19.612  24.110 -30.590  1.00  0.00           H  
ATOM   2368 HD12 LEU A1036     -19.547  24.538 -28.895  1.00  0.00           H  
ATOM   2369 HD13 LEU A1036     -20.884  25.110 -29.892  1.00  0.00           H  
ATOM   2370 HD21 LEU A1036     -18.978  25.792 -32.382  1.00  0.00           H  
ATOM   2371 HD22 LEU A1036     -20.305  26.829 -31.867  1.00  0.00           H  
ATOM   2372 HD23 LEU A1036     -18.670  27.467 -31.964  1.00  0.00           H  
ATOM   2373  N   VAL A1037     -17.418  25.413 -27.092  1.00 38.25           N  
ANISOU 2373  N   VAL A1037     4120   3803   6611   -401   -840   -131
ATOM   2374  CA  VAL A1037     -16.158  24.747 -26.739  1.00 36.27           C  
ANISOU 2374  CA  VAL A1037     4007   3736   6039   -317   -674    -38
ATOM   2375  C   VAL A1037     -16.034  23.482 -27.637  1.00 39.75           C  
ANISOU 2375  C   VAL A1037     4311   4251   6541   -315   -387     73
ATOM   2376  O   VAL A1037     -17.038  22.875 -28.015  1.00 42.27           O  
ANISOU 2376  O   VAL A1037     4422   4504   7134   -365   -324     74
ATOM   2377  CB  VAL A1037     -16.110  24.438 -25.195  1.00 39.78           C  
ANISOU 2377  CB  VAL A1037     4544   4260   6312   -266   -866    -68
ATOM   2378  CG1 VAL A1037     -16.044  22.960 -24.744  1.00 38.54           C  
ANISOU 2378  CG1 VAL A1037     4273   4221   6152   -235   -755      0
ATOM   2379  CG2 VAL A1037     -15.003  25.262 -24.517  1.00 38.84           C  
ANISOU 2379  CG2 VAL A1037     4709   4193   5857   -208   -899    -77
ATOM   2380  H   VAL A1037     -18.234  24.819 -27.053  1.00  0.00           H  
ATOM   2381  HA  VAL A1037     -15.331  25.405 -27.017  1.00  0.00           H  
ATOM   2382  HB  VAL A1037     -17.034  24.809 -24.749  1.00  0.00           H  
ATOM   2383 HG11 VAL A1037     -16.045  22.887 -23.657  1.00  0.00           H  
ATOM   2384 HG12 VAL A1037     -16.904  22.395 -25.103  1.00  0.00           H  
ATOM   2385 HG13 VAL A1037     -15.145  22.463 -25.106  1.00  0.00           H  
ATOM   2386 HG21 VAL A1037     -15.006  25.108 -23.441  1.00  0.00           H  
ATOM   2387 HG22 VAL A1037     -14.017  25.001 -24.899  1.00  0.00           H  
ATOM   2388 HG23 VAL A1037     -15.148  26.327 -24.684  1.00  0.00           H  
ATOM   2389  N   LYS A1038     -14.775  23.114 -27.942  1.00 33.36           N  
ANISOU 2389  N   LYS A1038     3625   3565   5487   -256   -216    163
ATOM   2390  CA  LYS A1038     -14.348  22.035 -28.847  1.00 33.06           C  
ANISOU 2390  CA  LYS A1038     3538   3604   5420   -239     26    268
ATOM   2391  C   LYS A1038     -13.161  21.310 -28.173  1.00 35.92           C  
ANISOU 2391  C   LYS A1038     4013   4139   5496   -164     56    318
ATOM   2392  O   LYS A1038     -12.274  21.960 -27.625  1.00 35.20           O  
ANISOU 2392  O   LYS A1038     4050   4090   5234   -119      8    323
ATOM   2393  CB  LYS A1038     -13.954  22.630 -30.222  1.00 36.83           C  
ANISOU 2393  CB  LYS A1038     4048   4000   5945   -254    199    345
ATOM   2394  CG  LYS A1038     -15.148  23.026 -31.110  1.00 43.54           C  
ANISOU 2394  CG  LYS A1038     4745   4665   7133   -347    253    322
ATOM   2395  CD  LYS A1038     -14.718  23.901 -32.303  1.00 43.25           C  
ANISOU 2395  CD  LYS A1038     4785   4517   7132   -360    382    390
ATOM   2396  CE  LYS A1038     -15.866  24.250 -33.265  1.00 48.33           C  
ANISOU 2396  CE  LYS A1038     5269   4946   8146   -470    433    360
ATOM   2397  NZ  LYS A1038     -16.302  23.074 -34.037  1.00 58.37           N1+
ANISOU 2397  NZ  LYS A1038     6508   6164   9504   -493    751    498
ATOM   2398  H   LYS A1038     -14.015  23.671 -27.570  1.00  0.00           H  
ATOM   2399  HA  LYS A1038     -15.155  21.316 -28.972  1.00  0.00           H  
ATOM   2400  HB2 LYS A1038     -13.310  23.499 -30.066  1.00  0.00           H  
ATOM   2401  HB3 LYS A1038     -13.344  21.917 -30.780  1.00  0.00           H  
ATOM   2402  HG2 LYS A1038     -15.647  22.120 -31.457  1.00  0.00           H  
ATOM   2403  HG3 LYS A1038     -15.887  23.577 -30.529  1.00  0.00           H  
ATOM   2404  HD2 LYS A1038     -14.293  24.828 -31.920  1.00  0.00           H  
ATOM   2405  HD3 LYS A1038     -13.910  23.413 -32.849  1.00  0.00           H  
ATOM   2406  HE2 LYS A1038     -16.714  24.662 -32.715  1.00  0.00           H  
ATOM   2407  HE3 LYS A1038     -15.541  25.018 -33.969  1.00  0.00           H  
ATOM   2408  HZ1 LYS A1038     -17.107  23.317 -34.598  1.00  0.00           H  
ATOM   2409  HZ2 LYS A1038     -15.537  22.790 -34.640  1.00  0.00           H  
ATOM   2410  HZ3 LYS A1038     -16.543  22.320 -33.409  1.00  0.00           H  
ATOM   2411  N   ILE A1039     -13.116  19.972 -28.298  1.00 32.33           N  
ANISOU 2411  N   ILE A1039     3503   3767   5012   -153    148    347
ATOM   2412  CA  ILE A1039     -12.031  19.104 -27.800  1.00 30.26           C  
ANISOU 2412  CA  ILE A1039     3325   3654   4521    -99    167    383
ATOM   2413  C   ILE A1039     -11.040  18.921 -28.987  1.00 36.96           C  
ANISOU 2413  C   ILE A1039     4265   4550   5227    -60    294    482
ATOM   2414  O   ILE A1039     -11.459  18.600 -30.101  1.00 36.41           O  
ANISOU 2414  O   ILE A1039     4192   4430   5211    -74    443    540
ATOM   2415  CB  ILE A1039     -12.587  17.690 -27.412  1.00 32.08           C  
ANISOU 2415  CB  ILE A1039     3479   3926   4783   -104    212    357
ATOM   2416  CG1 ILE A1039     -13.664  17.780 -26.296  1.00 32.40           C  
ANISOU 2416  CG1 ILE A1039     3418   3905   4989   -124     58    274
ATOM   2417  CG2 ILE A1039     -11.490  16.672 -27.006  1.00 30.46           C  
ANISOU 2417  CG2 ILE A1039     3362   3855   4355    -62    224    382
ATOM   2418  CD1 ILE A1039     -14.584  16.553 -26.227  1.00 32.90           C  
ANISOU 2418  CD1 ILE A1039     3343   3932   5225   -135    148    243
ATOM   2419  H   ILE A1039     -13.865  19.497 -28.782  1.00  0.00           H  
ATOM   2420  HA  ILE A1039     -11.533  19.552 -26.936  1.00  0.00           H  
ATOM   2421  HB  ILE A1039     -13.085  17.282 -28.296  1.00  0.00           H  
ATOM   2422 HG12 ILE A1039     -13.190  17.946 -25.327  1.00  0.00           H  
ATOM   2423 HG13 ILE A1039     -14.307  18.647 -26.450  1.00  0.00           H  
ATOM   2424 HG21 ILE A1039     -11.914  15.705 -26.738  1.00  0.00           H  
ATOM   2425 HG22 ILE A1039     -10.789  16.479 -27.818  1.00  0.00           H  
ATOM   2426 HG23 ILE A1039     -10.915  17.027 -26.150  1.00  0.00           H  
ATOM   2427 HD11 ILE A1039     -15.379  16.708 -25.499  1.00  0.00           H  
ATOM   2428 HD12 ILE A1039     -15.054  16.360 -27.191  1.00  0.00           H  
ATOM   2429 HD13 ILE A1039     -14.042  15.654 -25.941  1.00  0.00           H  
ATOM   2430  N   GLY A1040      -9.737  19.078 -28.696  1.00 34.99           N  
ANISOU 2430  N   GLY A1040     4095   4387   4813     -7    238    506
ATOM   2431  CA  GLY A1040      -8.619  18.871 -29.624  1.00 35.46           C  
ANISOU 2431  CA  GLY A1040     4230   4497   4748     49    293    600
ATOM   2432  C   GLY A1040      -7.510  18.004 -28.994  1.00 40.57           C  
ANISOU 2432  C   GLY A1040     4896   5273   5245     82    247    611
ATOM   2433  O   GLY A1040      -7.577  17.617 -27.826  1.00 40.24           O  
ANISOU 2433  O   GLY A1040     4818   5277   5194     55    206    548
ATOM   2434  H   GLY A1040      -9.475  19.340 -27.754  1.00  0.00           H  
ATOM   2435  HA2 GLY A1040      -8.941  18.389 -30.548  1.00  0.00           H  
ATOM   2436  HA3 GLY A1040      -8.209  19.844 -29.897  1.00  0.00           H  
ATOM   2437  N   ASP A1041      -6.490  17.690 -29.818  1.00 37.60           N  
ANISOU 2437  N   ASP A1041     4573   4941   4773    142    234    690
ATOM   2438  CA  ASP A1041      -5.267  16.912 -29.535  1.00 37.19           C  
ANISOU 2438  CA  ASP A1041     4531   4997   4603    175    149    703
ATOM   2439  C   ASP A1041      -5.663  15.444 -29.250  1.00 39.90           C  
ANISOU 2439  C   ASP A1041     4902   5396   4861    140    151    654
ATOM   2440  O   ASP A1041      -5.839  15.070 -28.090  1.00 40.83           O  
ANISOU 2440  O   ASP A1041     4963   5543   5006    104    107    574
ATOM   2441  CB  ASP A1041      -4.290  17.535 -28.493  1.00 38.16           C  
ANISOU 2441  CB  ASP A1041     4577   5155   4766    193     67    673
ATOM   2442  CG  ASP A1041      -2.826  17.053 -28.595  1.00 45.68           C  
ANISOU 2442  CG  ASP A1041     5498   6186   5670    234    -38    704
ATOM   2443  OD1 ASP A1041      -1.944  17.826 -28.164  1.00 47.53           O  
ANISOU 2443  OD1 ASP A1041     5643   6432   5984    249    -70    693
ATOM   2444  OD2 ASP A1041      -2.584  15.940 -29.115  1.00 46.86           O1-
ANISOU 2444  OD2 ASP A1041     5720   6376   5710    251    -88    740
ATOM   2445  H   ASP A1041      -6.557  18.004 -30.776  1.00  0.00           H  
ATOM   2446  HA  ASP A1041      -4.734  16.919 -30.489  1.00  0.00           H  
ATOM   2447  HB2 ASP A1041      -4.283  18.615 -28.627  1.00  0.00           H  
ATOM   2448  HB3 ASP A1041      -4.639  17.368 -27.473  1.00  0.00           H  
ATOM   2449  N   PHE A1042      -5.785  14.649 -30.326  1.00 32.99           N  
ANISOU 2449  N   PHE A1042     4141   4526   3868    159    209    707
ATOM   2450  CA  PHE A1042      -6.101  13.212 -30.302  1.00 32.48           C  
ANISOU 2450  CA  PHE A1042     4154   4500   3685    139    241    656
ATOM   2451  C   PHE A1042      -4.786  12.414 -30.538  1.00 35.62           C  
ANISOU 2451  C   PHE A1042     4641   4985   3910    178     83    664
ATOM   2452  O   PHE A1042      -4.833  11.346 -31.148  1.00 35.44           O  
ANISOU 2452  O   PHE A1042     4763   4985   3719    181    101    640
ATOM   2453  CB  PHE A1042      -7.210  12.937 -31.356  1.00 35.36           C  
ANISOU 2453  CB  PHE A1042     4620   4793   4025    130    449    698
ATOM   2454  CG  PHE A1042      -8.569  13.514 -30.972  1.00 36.03           C  
ANISOU 2454  CG  PHE A1042     4567   4787   4336     73    571    648
ATOM   2455  CD1 PHE A1042      -9.548  12.697 -30.351  1.00 39.47           C  
ANISOU 2455  CD1 PHE A1042     4942   5208   4845     37    641    553
ATOM   2456  CD2 PHE A1042      -8.861  14.883 -31.194  1.00 37.32           C  
ANISOU 2456  CD2 PHE A1042     4653   4866   4661     59    592    688
ATOM   2457  CE1 PHE A1042     -10.771  13.246 -29.969  1.00 39.56           C  
ANISOU 2457  CE1 PHE A1042     4797   5125   5108     -7    708    508
ATOM   2458  CE2 PHE A1042     -10.092  15.408 -30.807  1.00 40.21           C  
ANISOU 2458  CE2 PHE A1042     4882   5139   5259      2    648    629
ATOM   2459  CZ  PHE A1042     -11.043  14.594 -30.194  1.00 38.02           C  
ANISOU 2459  CZ  PHE A1042     4524   4852   5070    -28    694    544
ATOM   2460  H   PHE A1042      -5.597  15.040 -31.239  1.00  0.00           H  
ATOM   2461  HA  PHE A1042      -6.484  12.907 -29.327  1.00  0.00           H  
ATOM   2462  HB2 PHE A1042      -6.921  13.339 -32.329  1.00  0.00           H  
ATOM   2463  HB3 PHE A1042      -7.335  11.866 -31.517  1.00  0.00           H  
ATOM   2464  HD1 PHE A1042      -9.351  11.651 -30.163  1.00  0.00           H  
ATOM   2465  HD2 PHE A1042      -8.131  15.527 -31.662  1.00  0.00           H  
ATOM   2466  HE1 PHE A1042     -11.509  12.627 -29.485  1.00  0.00           H  
ATOM   2467  HE2 PHE A1042     -10.307  16.450 -30.985  1.00  0.00           H  
ATOM   2468  HZ  PHE A1042     -11.992  15.011 -29.891  1.00  0.00           H  
ATOM   2469  N   GLY A1043      -3.638  12.917 -30.032  1.00 33.72           N  
ANISOU 2469  N   GLY A1043     4305   4779   3728    205    -70    684
ATOM   2470  CA  GLY A1043      -2.302  12.322 -30.165  1.00 35.61           C  
ANISOU 2470  CA  GLY A1043     4564   5085   3883    239   -269    689
ATOM   2471  C   GLY A1043      -1.997  11.197 -29.151  1.00 40.83           C  
ANISOU 2471  C   GLY A1043     5224   5792   4497    188   -359    572
ATOM   2472  O   GLY A1043      -1.020  10.478 -29.353  1.00 42.94           O  
ANISOU 2472  O   GLY A1043     5565   6102   4650    205   -533    556
ATOM   2473  H   GLY A1043      -3.679  13.803 -29.545  1.00  0.00           H  
ATOM   2474  HA2 GLY A1043      -2.160  11.936 -31.175  1.00  0.00           H  
ATOM   2475  HA3 GLY A1043      -1.566  13.114 -30.040  1.00  0.00           H  
ATOM   2476  N   LEU A1044      -2.814  11.008 -28.098  1.00 35.95           N  
ANISOU 2476  N   LEU A1044     4535   5152   3974    126   -260    487
ATOM   2477  CA  LEU A1044      -2.802   9.824 -27.218  1.00 35.55           C  
ANISOU 2477  CA  LEU A1044     4477   5115   3916     72   -314    371
ATOM   2478  C   LEU A1044      -4.098   8.994 -27.437  1.00 38.20           C  
ANISOU 2478  C   LEU A1044     4934   5416   4165     55   -162    307
ATOM   2479  O   LEU A1044      -4.219   7.953 -26.791  1.00 37.43           O  
ANISOU 2479  O   LEU A1044     4875   5314   4033     23   -191    202
ATOM   2480  CB  LEU A1044      -2.634  10.248 -25.731  1.00 34.71           C  
ANISOU 2480  CB  LEU A1044     4196   4986   4007     27   -317    339
ATOM   2481  CG  LEU A1044      -1.276  10.887 -25.342  1.00 41.15           C  
ANISOU 2481  CG  LEU A1044     4902   5821   4912     -7   -467    302
ATOM   2482  CD1 LEU A1044      -1.220  11.179 -23.829  1.00 45.80           C  
ANISOU 2482  CD1 LEU A1044     5473   6454   5475     36   -633    350
ATOM   2483  CD2 LEU A1044      -0.055  10.041 -25.754  1.00 40.55           C  
ANISOU 2483  CD2 LEU A1044     4687   5709   5012    -32   -404    323
ATOM   2484  H   LEU A1044      -3.592  11.642 -27.958  1.00  0.00           H  
ATOM   2485  HA  LEU A1044      -1.990   9.145 -27.484  1.00  0.00           H  
ATOM   2486  HB2 LEU A1044      -3.442  10.926 -25.453  1.00  0.00           H  
ATOM   2487  HB3 LEU A1044      -2.766   9.370 -25.096  1.00  0.00           H  
ATOM   2488  HG  LEU A1044      -1.197  11.842 -25.863  1.00  0.00           H  
ATOM   2489 HD11 LEU A1044      -0.267  11.625 -23.545  1.00  0.00           H  
ATOM   2490 HD12 LEU A1044      -2.000  11.874 -23.523  1.00  0.00           H  
ATOM   2491 HD13 LEU A1044      -1.341  10.269 -23.241  1.00  0.00           H  
ATOM   2492 HD21 LEU A1044       0.875  10.501 -25.417  1.00  0.00           H  
ATOM   2493 HD22 LEU A1044      -0.101   9.038 -25.326  1.00  0.00           H  
ATOM   2494 HD23 LEU A1044       0.025   9.941 -26.836  1.00  0.00           H  
ATOM   2495  N   ALA A1045      -5.043   9.413 -28.312  1.00 34.45           N  
ANISOU 2495  N   ALA A1045     4510   4899   3680     77     15    366
ATOM   2496  CA  ALA A1045      -6.352   8.772 -28.532  1.00 35.33           C  
ANISOU 2496  CA  ALA A1045     4701   4956   3766     66    214    316
ATOM   2497  C   ALA A1045      -6.154   7.372 -29.159  1.00 41.48           C  
ANISOU 2497  C   ALA A1045     5707   5755   4297     84    224    263
ATOM   2498  O   ALA A1045      -5.279   7.178 -30.007  1.00 41.92           O  
ANISOU 2498  O   ALA A1045     5922   5853   4153    123    123    322
ATOM   2499  CB  ALA A1045      -7.225   9.663 -29.430  1.00 35.84           C  
ANISOU 2499  CB  ALA A1045     4758   4958   3903     77    402    403
ATOM   2500  H   ALA A1045      -4.887  10.270 -28.822  1.00  0.00           H  
ATOM   2501  HA  ALA A1045      -6.827   8.671 -27.556  1.00  0.00           H  
ATOM   2502  HB1 ALA A1045      -8.232   9.256 -29.526  1.00  0.00           H  
ATOM   2503  HB2 ALA A1045      -7.326  10.664 -29.008  1.00  0.00           H  
ATOM   2504  HB3 ALA A1045      -6.814   9.760 -30.436  1.00  0.00           H  
ATOM   2505  N   LYS A1046      -6.989   6.424 -28.708  1.00 39.67           N  
ANISOU 2505  N   LYS A1046     5507   5485   4079     63    328    146
ATOM   2506  CA  LYS A1046      -6.879   4.992 -29.000  1.00 41.51           C  
ANISOU 2506  CA  LYS A1046     5988   5719   4066     78    358     59
ATOM   2507  C   LYS A1046      -8.303   4.428 -29.133  1.00 46.70           C  
ANISOU 2507  C   LYS A1046     6704   6287   4751     85    667     -3
ATOM   2508  O   LYS A1046      -9.189   4.789 -28.359  1.00 45.21           O  
ANISOU 2508  O   LYS A1046     6307   6038   4835     66    775    -31
ATOM   2509  CB  LYS A1046      -6.052   4.285 -27.893  1.00 43.95           C  
ANISOU 2509  CB  LYS A1046     6283   6052   4364     43    132    -67
ATOM   2510  CG  LYS A1046      -4.532   4.247 -28.149  1.00 52.94           C  
ANISOU 2510  CG  LYS A1046     7508   7266   5342     49   -166    -49
ATOM   2511  CD  LYS A1046      -4.086   3.490 -29.419  1.00 61.30           C  
ANISOU 2511  CD  LYS A1046     8904   8344   6041    102   -196    -34
ATOM   2512  CE  LYS A1046      -4.796   2.141 -29.659  1.00 72.46           C  
ANISOU 2512  CE  LYS A1046    10591   9705   7237    107    -40   -170
ATOM   2513  NZ  LYS A1046      -4.248   1.430 -30.826  1.00 80.50           N1+
ANISOU 2513  NZ  LYS A1046    11990  10738   7859    166    -71   -138
ATOM   2514  H   LYS A1046      -7.709   6.682 -28.046  1.00  0.00           H  
ATOM   2515  HA  LYS A1046      -6.403   4.860 -29.975  1.00  0.00           H  
ATOM   2516  HB2 LYS A1046      -6.232   4.766 -26.929  1.00  0.00           H  
ATOM   2517  HB3 LYS A1046      -6.399   3.261 -27.743  1.00  0.00           H  
ATOM   2518  HG2 LYS A1046      -4.139   5.264 -28.181  1.00  0.00           H  
ATOM   2519  HG3 LYS A1046      -4.057   3.791 -27.286  1.00  0.00           H  
ATOM   2520  HD2 LYS A1046      -4.241   4.143 -30.277  1.00  0.00           H  
ATOM   2521  HD3 LYS A1046      -3.007   3.334 -29.364  1.00  0.00           H  
ATOM   2522  HE2 LYS A1046      -4.710   1.499 -28.785  1.00  0.00           H  
ATOM   2523  HE3 LYS A1046      -5.861   2.290 -29.835  1.00  0.00           H  
ATOM   2524  HZ1 LYS A1046      -4.751   0.565 -30.963  1.00  0.00           H  
ATOM   2525  HZ2 LYS A1046      -4.358   2.016 -31.645  1.00  0.00           H  
ATOM   2526  HZ3 LYS A1046      -3.269   1.232 -30.677  1.00  0.00           H  
ATOM   2527  N   ALA A1047      -8.460   3.464 -30.060  1.00 45.97           N  
ANISOU 2527  N   ALA A1047     6908   6180   4380    119    809    -24
ATOM   2528  CA  ALA A1047      -9.658   2.635 -30.236  1.00 47.89           C  
ANISOU 2528  CA  ALA A1047     7244   6325   4628    135   1156    -92
ATOM   2529  C   ALA A1047      -9.557   1.487 -29.204  1.00 53.43           C  
ANISOU 2529  C   ALA A1047     7947   6988   5367    124   1130   -277
ATOM   2530  O   ALA A1047      -8.551   0.772 -29.162  1.00 53.75           O  
ANISOU 2530  O   ALA A1047     8139   7073   5211    115    899   -365
ATOM   2531  CB  ALA A1047      -9.647   2.048 -31.661  1.00 51.21           C  
ANISOU 2531  CB  ALA A1047     8041   6734   4684    181   1335    -44
ATOM   2532  H   ALA A1047      -7.673   3.209 -30.639  1.00  0.00           H  
ATOM   2533  HA  ALA A1047     -10.566   3.225 -30.091  1.00  0.00           H  
ATOM   2534  HB1 ALA A1047     -10.530   1.431 -31.838  1.00  0.00           H  
ATOM   2535  HB2 ALA A1047      -9.659   2.838 -32.410  1.00  0.00           H  
ATOM   2536  HB3 ALA A1047      -8.767   1.432 -31.856  1.00  0.00           H  
ATOM   2537  N   VAL A1048     -10.638   1.317 -28.425  1.00 51.14           N  
ANISOU 2537  N   VAL A1048     7469   6600   5363    124   1343   -339
ATOM   2538  CA  VAL A1048     -10.867   0.187 -27.516  1.00 52.52           C  
ANISOU 2538  CA  VAL A1048     7636   6703   5616    126   1362   -511
ATOM   2539  C   VAL A1048     -11.794  -0.765 -28.337  1.00 61.61           C  
ANISOU 2539  C   VAL A1048     9019   7757   6631    175   1739   -597
ATOM   2540  O   VAL A1048     -12.888  -0.338 -28.725  1.00 62.08           O  
ANISOU 2540  O   VAL A1048     8977   7743   6869    196   2052   -537
ATOM   2541  CB  VAL A1048     -11.645   0.633 -26.233  1.00 54.59           C  
ANISOU 2541  CB  VAL A1048     7544   6900   6296    111   1320   -524
ATOM   2542  CG1 VAL A1048     -11.976  -0.531 -25.271  1.00 55.28           C  
ANISOU 2542  CG1 VAL A1048     7644   6887   6473    126   1357   -694
ATOM   2543  CG2 VAL A1048     -10.909   1.747 -25.462  1.00 51.78           C  
ANISOU 2543  CG2 VAL A1048     7014   6629   6029     67    995   -435
ATOM   2544  H   VAL A1048     -11.428   1.940 -28.541  1.00  0.00           H  
ATOM   2545  HA  VAL A1048      -9.925  -0.263 -27.201  1.00  0.00           H  
ATOM   2546  HB  VAL A1048     -12.595   1.070 -26.538  1.00  0.00           H  
ATOM   2547 HG11 VAL A1048     -12.505  -0.179 -24.384  1.00  0.00           H  
ATOM   2548 HG12 VAL A1048     -12.617  -1.276 -25.740  1.00  0.00           H  
ATOM   2549 HG13 VAL A1048     -11.073  -1.041 -24.937  1.00  0.00           H  
ATOM   2550 HG21 VAL A1048     -11.454   2.031 -24.560  1.00  0.00           H  
ATOM   2551 HG22 VAL A1048      -9.908   1.435 -25.159  1.00  0.00           H  
ATOM   2552 HG23 VAL A1048     -10.810   2.647 -26.069  1.00  0.00           H  
ATOM   2553  N   PRO A1049     -11.377  -2.042 -28.566  1.00 62.00           N  
ANISOU 2553  N   PRO A1049     9388   7793   6375    191   1727   -741
ATOM   2554  CA  PRO A1049     -12.212  -3.087 -29.223  1.00 66.09           C  
ANISOU 2554  CA  PRO A1049    10169   8204   6738    246   2131   -836
ATOM   2555  C   PRO A1049     -13.552  -3.321 -28.482  1.00 73.83           C  
ANISOU 2555  C   PRO A1049    10880   9037   8133    274   2421   -917
ATOM   2556  O   PRO A1049     -13.579  -3.268 -27.254  1.00 71.64           O  
ANISOU 2556  O   PRO A1049    10348   8732   8140    258   2234   -975
ATOM   2557  CB  PRO A1049     -11.342  -4.360 -29.162  1.00 69.51           C  
ANISOU 2557  CB  PRO A1049    10980   8646   6784    249   1964  -1006
ATOM   2558  CG  PRO A1049      -9.916  -3.846 -29.085  1.00 71.48           C  
ANISOU 2558  CG  PRO A1049    11175   9026   6957    193   1471   -956
ATOM   2559  CD  PRO A1049     -10.047  -2.578 -28.251  1.00 63.48           C  
ANISOU 2559  CD  PRO A1049     9710   8041   6368    157   1359   -840
ATOM   2560  HA  PRO A1049     -12.380  -2.790 -30.262  1.00  0.00           H  
ATOM   2561  HB2 PRO A1049     -11.549  -4.948 -28.267  1.00  0.00           H  
ATOM   2562  HB3 PRO A1049     -11.498  -5.015 -30.020  1.00  0.00           H  
ATOM   2563  HG2 PRO A1049      -9.216  -4.570 -28.665  1.00  0.00           H  
ATOM   2564  HG3 PRO A1049      -9.569  -3.591 -30.088  1.00  0.00           H  
ATOM   2565  HD3 PRO A1049      -9.232  -1.893 -28.492  1.00  0.00           H  
ATOM   2566  HD2 PRO A1049     -10.000  -2.809 -27.186  1.00  0.00           H  
ATOM   2567  N   GLU A1050     -14.633  -3.559 -29.246  1.00 75.69           N  
ANISOU 2567  N   GLU A1050    11159   9169   8431    320   2881   -904
ATOM   2568  CA  GLU A1050     -16.039  -3.692 -28.809  1.00 77.51           C  
ANISOU 2568  CA  GLU A1050    11106   9238   9107    361   3205   -969
ATOM   2569  C   GLU A1050     -16.271  -4.784 -27.721  1.00 84.15           C  
ANISOU 2569  C   GLU A1050    11915   9976  10082    396   3172  -1170
ATOM   2570  O   GLU A1050     -17.216  -4.634 -26.946  1.00 83.15           O  
ANISOU 2570  O   GLU A1050    11422   9757  10415    415   3169  -1185
ATOM   2571  CB  GLU A1050     -16.982  -3.857 -30.033  1.00 82.22           C  
ANISOU 2571  CB  GLU A1050    11806   9724   9708    403   3755   -936
ATOM   2572  CG  GLU A1050     -16.781  -5.102 -30.944  1.00 97.93           C  
ANISOU 2572  CG  GLU A1050    14351  11700  11157    442   4003  -1015
ATOM   2573  CD  GLU A1050     -15.581  -5.076 -31.908  1.00120.70           C  
ANISOU 2573  CD  GLU A1050    17591  14711  13560    418   3889   -870
ATOM   2574  OE1 GLU A1050     -14.946  -4.007 -32.055  1.00108.26           O  
ANISOU 2574  OE1 GLU A1050    15834  13252  12047    367   3566   -714
ATOM   2575  OE2 GLU A1050     -15.322  -6.147 -32.497  1.00119.67           O1-
ANISOU 2575  OE2 GLU A1050    17946  14551  12973    459   4121   -915
ATOM   2576  H   GLU A1050     -14.515  -3.576 -30.254  1.00  0.00           H  
ATOM   2577  HA  GLU A1050     -16.301  -2.741 -28.343  1.00  0.00           H  
ATOM   2578  HB2 GLU A1050     -18.013  -3.869 -29.673  1.00  0.00           H  
ATOM   2579  HB3 GLU A1050     -16.928  -2.951 -30.640  1.00  0.00           H  
ATOM   2580  HG2 GLU A1050     -16.726  -6.006 -30.337  1.00  0.00           H  
ATOM   2581  HG3 GLU A1050     -17.669  -5.219 -31.566  1.00  0.00           H  
ATOM   2582  N   GLY A1051     -15.410  -5.820 -27.645  1.00 83.36           N  
ANISOU 2582  N   GLY A1051    12203   9882   9586    404   3113  -1320
ATOM   2583  CA  GLY A1051     -15.444  -6.876 -26.620  1.00 84.58           C  
ANISOU 2583  CA  GLY A1051    12387   9924   9823    429   3068  -1527
ATOM   2584  C   GLY A1051     -14.607  -6.559 -25.358  1.00 86.36           C  
ANISOU 2584  C   GLY A1051    12412  10205  10196    369   2589  -1528
ATOM   2585  O   GLY A1051     -14.669  -7.333 -24.403  1.00 86.86           O  
ANISOU 2585  O   GLY A1051    12405  10150  10448    386   2544  -1666
ATOM   2586  H   GLY A1051     -14.663  -5.867 -28.324  1.00  0.00           H  
ATOM   2587  HA2 GLY A1051     -16.470  -7.104 -26.325  1.00  0.00           H  
ATOM   2588  HA3 GLY A1051     -15.046  -7.787 -27.067  1.00  0.00           H  
ATOM   2589  N   HIS A1052     -13.824  -5.462 -25.351  1.00 79.97           N  
ANISOU 2589  N   HIS A1052    11514   9559   9313    301   2254  -1369
ATOM   2590  CA  HIS A1052     -12.962  -4.992 -24.252  1.00 76.91           C  
ANISOU 2590  CA  HIS A1052    10948   9232   9042    235   1829  -1340
ATOM   2591  C   HIS A1052     -13.610  -3.706 -23.676  1.00 76.64           C  
ANISOU 2591  C   HIS A1052    10504   9210   9408    227   1745  -1180
ATOM   2592  O   HIS A1052     -14.292  -2.961 -24.385  1.00 75.70           O  
ANISOU 2592  O   HIS A1052    10254   9110   9399    246   1912  -1058
ATOM   2593  CB  HIS A1052     -11.553  -4.650 -24.809  1.00 77.26           C  
ANISOU 2593  CB  HIS A1052    11187   9440   8729    170   1513  -1283
ATOM   2594  CG  HIS A1052     -10.728  -5.810 -25.324  1.00 83.91           C  
ANISOU 2594  CG  HIS A1052    12463  10281   9138    174   1500  -1433
ATOM   2595  ND1 HIS A1052     -11.174  -6.698 -26.290  1.00 88.78           N  
ANISOU 2595  ND1 HIS A1052    13389  10855   9489    237   1845  -1479
ATOM   2596  CD2 HIS A1052      -9.454  -6.231 -25.008  1.00 86.52           C  
ANISOU 2596  CD2 HIS A1052    12971  10643   9260    118   1167  -1541
ATOM   2597  CE1 HIS A1052     -10.192  -7.573 -26.516  1.00 90.57           C  
ANISOU 2597  CE1 HIS A1052    14006  11092   9315    226   1696  -1618
ATOM   2598  NE2 HIS A1052      -9.115  -7.350 -25.774  1.00 89.68           N  
ANISOU 2598  NE2 HIS A1052    13813  11022   9240    151   1269  -1666
ATOM   2599  H   HIS A1052     -13.855  -4.845 -26.153  1.00  0.00           H  
ATOM   2600  HA  HIS A1052     -12.876  -5.744 -23.464  1.00  0.00           H  
ATOM   2601  HB2 HIS A1052     -11.621  -3.914 -25.612  1.00  0.00           H  
ATOM   2602  HB3 HIS A1052     -10.962  -4.171 -24.027  1.00  0.00           H  
ATOM   2603  HD1 HIS A1052     -12.079  -6.686 -26.737  1.00  0.00           H  
ATOM   2604  HD2 HIS A1052      -8.754  -5.811 -24.300  1.00  0.00           H  
ATOM   2605  HE1 HIS A1052     -10.266  -8.382 -27.228  1.00  0.00           H  
ATOM   2606  N   GLU A1053     -13.313  -3.436 -22.393  1.00 70.38           N  
ANISOU 2606  N   GLU A1053     9529   8393   8821    195   1480  -1179
ATOM   2607  CA  GLU A1053     -13.685  -2.214 -21.661  1.00 67.41           C  
ANISOU 2607  CA  GLU A1053     8824   8024   8765    188   1348  -1032
ATOM   2608  C   GLU A1053     -12.425  -1.357 -21.344  1.00 65.39           C  
ANISOU 2608  C   GLU A1053     8538   7902   8403    110   1010   -923
ATOM   2609  O   GLU A1053     -12.603  -0.306 -20.726  1.00 62.86           O  
ANISOU 2609  O   GLU A1053     8007   7603   8274    100    884   -798
ATOM   2610  CB  GLU A1053     -14.502  -2.583 -20.387  1.00 69.51           C  
ANISOU 2610  CB  GLU A1053     8889   8118   9405    240   1372  -1085
ATOM   2611  CG  GLU A1053     -13.772  -3.298 -19.217  1.00 81.78           C  
ANISOU 2611  CG  GLU A1053    10498   9607  10968    205   1162  -1167
ATOM   2612  CD  GLU A1053     -13.478  -4.787 -19.443  1.00109.48           C  
ANISOU 2612  CD  GLU A1053    14230  12998  14371    228   1307  -1376
ATOM   2613  OE1 GLU A1053     -12.528  -5.081 -20.201  1.00107.26           O  
ANISOU 2613  OE1 GLU A1053    14222  12791  13740    193   1321  -1461
ATOM   2614  OE2 GLU A1053     -14.200  -5.609 -18.838  1.00107.68           O1-
ANISOU 2614  OE2 GLU A1053    13917  12591  14406    286   1386  -1459
ATOM   2615  H   GLU A1053     -12.760  -4.100 -21.861  1.00  0.00           H  
ATOM   2616  HA  GLU A1053     -14.326  -1.586 -22.284  1.00  0.00           H  
ATOM   2617  HB2 GLU A1053     -14.933  -1.663 -19.989  1.00  0.00           H  
ATOM   2618  HB3 GLU A1053     -15.370  -3.174 -20.685  1.00  0.00           H  
ATOM   2619  HG2 GLU A1053     -12.841  -2.787 -18.980  1.00  0.00           H  
ATOM   2620  HG3 GLU A1053     -14.383  -3.207 -18.317  1.00  0.00           H  
ATOM   2621  N   TYR A1054     -11.201  -1.778 -21.738  1.00 59.91           N  
ANISOU 2621  N   TYR A1054     8062   7289   7412     59    866   -977
ATOM   2622  CA  TYR A1054      -9.938  -1.058 -21.497  1.00 57.06           C  
ANISOU 2622  CA  TYR A1054     7667   7041   6971    -12    573   -891
ATOM   2623  C   TYR A1054      -8.932  -1.332 -22.640  1.00 59.88           C  
ANISOU 2623  C   TYR A1054     8253   7514   6985    -37    474   -905
ATOM   2624  O   TYR A1054      -9.098  -2.243 -23.454  1.00 61.73           O  
ANISOU 2624  O   TYR A1054     8741   7724   6989    -12    584  -1020
ATOM   2625  CB  TYR A1054      -9.376  -1.335 -20.073  1.00 57.75           C  
ANISOU 2625  CB  TYR A1054     7686   7050   7205    -65    387   -950
ATOM   2626  CG  TYR A1054      -8.801  -2.726 -19.827  1.00 61.72           C  
ANISOU 2626  CG  TYR A1054     8397   7487   7565    -97    336  -1138
ATOM   2627  CD1 TYR A1054      -9.640  -3.777 -19.387  1.00 65.51           C  
ANISOU 2627  CD1 TYR A1054     8958   7812   8121    -53    507  -1291
ATOM   2628  CD2 TYR A1054      -7.426  -2.985 -20.052  1.00 63.03           C  
ANISOU 2628  CD2 TYR A1054     8671   7730   7547   -171    100  -1173
ATOM   2629  CE1 TYR A1054      -9.122  -5.078 -19.198  1.00 68.28           C  
ANISOU 2629  CE1 TYR A1054     9530   8085   8329    -85    453  -1487
ATOM   2630  CE2 TYR A1054      -6.906  -4.286 -19.861  1.00 66.37           C  
ANISOU 2630  CE2 TYR A1054     9296   8080   7840   -209     10  -1365
ATOM   2631  CZ  TYR A1054      -7.753  -5.334 -19.438  1.00 76.35           C  
ANISOU 2631  CZ  TYR A1054    10672   9187   9149   -169    189  -1527
ATOM   2632  OH  TYR A1054      -7.247  -6.589 -19.258  1.00 81.80           O  
ANISOU 2632  OH  TYR A1054    11587   9789   9703   -211     92  -1737
ATOM   2633  H   TYR A1054     -11.118  -2.651 -22.239  1.00  0.00           H  
ATOM   2634  HA  TYR A1054     -10.169   0.006 -21.569  1.00  0.00           H  
ATOM   2635  HB2 TYR A1054      -8.600  -0.603 -19.840  1.00  0.00           H  
ATOM   2636  HB3 TYR A1054     -10.153  -1.145 -19.337  1.00  0.00           H  
ATOM   2637  HD1 TYR A1054     -10.686  -3.586 -19.203  1.00  0.00           H  
ATOM   2638  HD2 TYR A1054      -6.769  -2.193 -20.377  1.00  0.00           H  
ATOM   2639  HE1 TYR A1054      -9.781  -5.870 -18.873  1.00  0.00           H  
ATOM   2640  HE2 TYR A1054      -5.861  -4.477 -20.037  1.00  0.00           H  
ATOM   2641  HH  TYR A1054      -7.926  -7.223 -19.014  1.00  0.00           H  
ATOM   2642  N   TYR A1055      -7.865  -0.517 -22.620  1.00 53.09           N  
ANISOU 2642  N   TYR A1055     7314   6765   6093    -81    255   -790
ATOM   2643  CA  TYR A1055      -6.643  -0.613 -23.424  1.00 53.10           C  
ANISOU 2643  CA  TYR A1055     7476   6872   5829   -101     77   -778
ATOM   2644  C   TYR A1055      -5.482  -0.477 -22.405  1.00 56.32           C  
ANISOU 2644  C   TYR A1055     7767   7293   6339   -179   -211   -793
ATOM   2645  O   TYR A1055      -5.508   0.427 -21.566  1.00 53.18           O  
ANISOU 2645  O   TYR A1055     7142   6895   6170   -207   -252   -697
ATOM   2646  CB  TYR A1055      -6.664   0.494 -24.511  1.00 53.04           C  
ANISOU 2646  CB  TYR A1055     7443   6965   5746    -65    121   -607
ATOM   2647  CG  TYR A1055      -5.329   0.796 -25.182  1.00 55.26           C  
ANISOU 2647  CG  TYR A1055     7811   7348   5835    -76   -122   -552
ATOM   2648  CD1 TYR A1055      -4.823  -0.069 -26.183  1.00 59.33           C  
ANISOU 2648  CD1 TYR A1055     8630   7892   6022    -45   -162   -598
ATOM   2649  CD2 TYR A1055      -4.566   1.919 -24.775  1.00 54.82           C  
ANISOU 2649  CD2 TYR A1055     7547   7351   5930   -107   -310   -450
ATOM   2650  CE1 TYR A1055      -3.562   0.186 -26.769  1.00 60.69           C  
ANISOU 2650  CE1 TYR A1055     8875   8146   6037    -43   -434   -542
ATOM   2651  CE2 TYR A1055      -3.305   2.173 -25.360  1.00 56.92           C  
ANISOU 2651  CE2 TYR A1055     7855   7696   6077   -106   -541   -400
ATOM   2652  CZ  TYR A1055      -2.808   1.312 -26.366  1.00 68.28           C  
ANISOU 2652  CZ  TYR A1055     9576   9161   7207    -70   -624   -441
ATOM   2653  OH  TYR A1055      -1.601   1.569 -26.950  1.00 72.13           O  
ANISOU 2653  OH  TYR A1055    10096   9715   7595    -55   -895   -383
ATOM   2654  H   TYR A1055      -7.846   0.211 -21.918  1.00  0.00           H  
ATOM   2655  HA  TYR A1055      -6.572  -1.592 -23.904  1.00  0.00           H  
ATOM   2656  HB2 TYR A1055      -7.386   0.225 -25.284  1.00  0.00           H  
ATOM   2657  HB3 TYR A1055      -7.043   1.421 -24.079  1.00  0.00           H  
ATOM   2658  HD1 TYR A1055      -5.392  -0.933 -26.494  1.00  0.00           H  
ATOM   2659  HD2 TYR A1055      -4.936   2.577 -24.002  1.00  0.00           H  
ATOM   2660  HE1 TYR A1055      -3.177  -0.479 -27.528  1.00  0.00           H  
ATOM   2661  HE2 TYR A1055      -2.730   3.029 -25.039  1.00  0.00           H  
ATOM   2662  HH  TYR A1055      -1.160   2.331 -26.569  1.00  0.00           H  
ATOM   2663  N   ARG A1056      -4.437  -1.321 -22.549  1.00 56.46           N  
ANISOU 2663  N   ARG A1056     7948   7311   6194   -218   -407   -914
ATOM   2664  CA  ARG A1056      -3.184  -1.225 -21.779  1.00 57.19           C  
ANISOU 2664  CA  ARG A1056     7910   7396   6424   -306   -681   -944
ATOM   2665  C   ARG A1056      -2.304  -0.150 -22.464  1.00 61.89           C  
ANISOU 2665  C   ARG A1056     8389   8110   7018   -310   -862   -803
ATOM   2666  O   ARG A1056      -2.017  -0.249 -23.658  1.00 62.29           O  
ANISOU 2666  O   ARG A1056     8600   8238   6827   -263   -943   -775
ATOM   2667  CB  ARG A1056      -2.419  -2.575 -21.774  1.00 60.29           C  
ANISOU 2667  CB  ARG A1056     8498   7715   6696   -356   -849  -1152
ATOM   2668  CG  ARG A1056      -2.816  -3.513 -20.618  1.00 71.82           C  
ANISOU 2668  CG  ARG A1056     9784   9062   8444   -457   -968  -1228
ATOM   2669  CD  ARG A1056      -1.895  -4.744 -20.536  1.00 85.08           C  
ANISOU 2669  CD  ARG A1056    11649  10649  10028   -520  -1162  -1452
ATOM   2670  NE  ARG A1056      -2.132  -5.546 -19.325  1.00 93.43           N  
ANISOU 2670  NE  ARG A1056    12679  11532  11286   -565  -1062  -1573
ATOM   2671  CZ  ARG A1056      -3.116  -6.435 -19.121  1.00108.81           C  
ANISOU 2671  CZ  ARG A1056    14851  13374  13117   -520   -900  -1732
ATOM   2672  NH1 ARG A1056      -4.069  -6.661 -20.029  1.00 96.57           N  
ANISOU 2672  NH1 ARG A1056    13587  11877  11229   -437   -796  -1792
ATOM   2673  NH2 ARG A1056      -3.141  -7.121 -17.977  1.00 96.30           N1+
ANISOU 2673  NH2 ARG A1056    13219  11614  11756   -555   -822  -1829
ATOM   2674  H   ARG A1056      -4.451  -2.008 -23.289  1.00  0.00           H  
ATOM   2675  HA  ARG A1056      -3.416  -0.937 -20.755  1.00  0.00           H  
ATOM   2676  HB2 ARG A1056      -2.535  -3.089 -22.730  1.00  0.00           H  
ATOM   2677  HB3 ARG A1056      -1.346  -2.392 -21.674  1.00  0.00           H  
ATOM   2678  HG2 ARG A1056      -2.764  -2.965 -19.675  1.00  0.00           H  
ATOM   2679  HG3 ARG A1056      -3.854  -3.821 -20.739  1.00  0.00           H  
ATOM   2680  HD2 ARG A1056      -2.011  -5.372 -21.420  1.00  0.00           H  
ATOM   2681  HD3 ARG A1056      -0.851  -4.429 -20.517  1.00  0.00           H  
ATOM   2682  HE  ARG A1056      -1.450  -5.431 -18.591  1.00  0.00           H  
ATOM   2683 HH12 ARG A1056      -4.818  -7.310 -19.838  1.00  0.00           H  
ATOM   2684 HH11 ARG A1056      -4.050  -6.161 -20.904  1.00  0.00           H  
ATOM   2685 HH22 ARG A1056      -3.856  -7.816 -17.826  1.00  0.00           H  
ATOM   2686 HH21 ARG A1056      -2.393  -7.014 -17.308  1.00  0.00           H  
ATOM   2687  N   VAL A1057      -1.849   0.817 -21.649  1.00 58.85           N  
ANISOU 2687  N   VAL A1057     7737   7722   6900   -357   -907   -709
ATOM   2688  CA  VAL A1057      -0.914   1.893 -22.013  1.00 59.44           C  
ANISOU 2688  CA  VAL A1057     7652   7886   7047   -354  -1030   -573
ATOM   2689  C   VAL A1057       0.523   1.437 -21.626  1.00 68.20           C  
ANISOU 2689  C   VAL A1057     8639   8979   8293   -434  -1308   -627
ATOM   2690  O   VAL A1057       0.717   0.484 -20.865  1.00 69.34           O  
ANISOU 2690  O   VAL A1057     8774   9028   8545   -516  -1388   -757
ATOM   2691  CB  VAL A1057      -1.254   3.227 -21.257  1.00 60.80           C  
ANISOU 2691  CB  VAL A1057     7634   8067   7401   -335   -857   -420
ATOM   2692  CG1 VAL A1057      -2.731   3.618 -21.466  1.00 59.13           C  
ANISOU 2692  CG1 VAL A1057     7511   7856   7099   -265   -627   -378
ATOM   2693  CG2 VAL A1057      -0.906   3.315 -19.749  1.00 60.31           C  
ANISOU 2693  CG2 VAL A1057     7407   7910   7598   -412   -832   -427
ATOM   2694  H   VAL A1057      -2.096   0.776 -20.668  1.00  0.00           H  
ATOM   2695  HA  VAL A1057      -0.960   2.071 -23.091  1.00  0.00           H  
ATOM   2696  HB  VAL A1057      -0.663   4.009 -21.739  1.00  0.00           H  
ATOM   2697 HG11 VAL A1057      -2.945   4.606 -21.058  1.00  0.00           H  
ATOM   2698 HG12 VAL A1057      -2.988   3.628 -22.526  1.00  0.00           H  
ATOM   2699 HG13 VAL A1057      -3.402   2.911 -20.978  1.00  0.00           H  
ATOM   2700 HG21 VAL A1057      -1.140   4.304 -19.351  1.00  0.00           H  
ATOM   2701 HG22 VAL A1057      -1.474   2.598 -19.164  1.00  0.00           H  
ATOM   2702 HG23 VAL A1057       0.152   3.146 -19.548  1.00  0.00           H  
ATOM   2703  N   ARG A1058       1.515   2.157 -22.179  1.00 67.56           N  
ANISOU 2703  N   ARG A1058     8445   8976   8250   -410  -1451   -526
ATOM   2704  CA  ARG A1058       2.953   1.943 -21.951  1.00 70.37           C  
ANISOU 2704  CA  ARG A1058     8622   9316   8799   -475  -1726   -558
ATOM   2705  C   ARG A1058       3.397   2.847 -20.769  1.00 74.80           C  
ANISOU 2705  C   ARG A1058     8870   9833   9719   -532  -1622   -466
ATOM   2706  O   ARG A1058       2.739   3.835 -20.429  1.00 72.29           O  
ANISOU 2706  O   ARG A1058     8506   9528   9433   -494  -1377   -350
ATOM   2707  CB  ARG A1058       3.726   2.379 -23.223  1.00 73.21           C  
ANISOU 2707  CB  ARG A1058     9018   9768   9031   -398  -1946   -489
ATOM   2708  CG  ARG A1058       3.368   1.571 -24.487  1.00 89.24           C  
ANISOU 2708  CG  ARG A1058    11405  11837  10666   -335  -2063   -559
ATOM   2709  CD  ARG A1058       4.293   1.888 -25.674  1.00105.70           C  
ANISOU 2709  CD  ARG A1058    13524  13995  12642   -250  -2302   -460
ATOM   2710  NE  ARG A1058       3.750   1.355 -26.935  1.00119.40           N  
ANISOU 2710  NE  ARG A1058    15642  15773  13951   -159  -2282   -448
ATOM   2711  CZ  ARG A1058       2.903   1.985 -27.765  1.00134.49           C  
ANISOU 2711  CZ  ARG A1058    17653  17729  15718    -70  -2044   -302
ATOM   2712  NH1 ARG A1058       2.456   3.222 -27.527  1.00120.12           N  
ANISOU 2712  NH1 ARG A1058    15588  15922  14130    -57  -1839   -172
ATOM   2713  NH2 ARG A1058       2.494   1.364 -28.871  1.00122.85           N1+
ANISOU 2713  NH2 ARG A1058    16541  16273  13864      3  -2002   -288
ATOM   2714  H   ARG A1058       1.281   2.947 -22.760  1.00  0.00           H  
ATOM   2715  HA  ARG A1058       3.164   0.894 -21.724  1.00  0.00           H  
ATOM   2716  HB2 ARG A1058       3.571   3.442 -23.422  1.00  0.00           H  
ATOM   2717  HB3 ARG A1058       4.797   2.266 -23.042  1.00  0.00           H  
ATOM   2718  HG2 ARG A1058       3.411   0.502 -24.273  1.00  0.00           H  
ATOM   2719  HG3 ARG A1058       2.334   1.786 -24.761  1.00  0.00           H  
ATOM   2720  HD2 ARG A1058       4.440   2.963 -25.775  1.00  0.00           H  
ATOM   2721  HD3 ARG A1058       5.282   1.459 -25.506  1.00  0.00           H  
ATOM   2722  HE  ARG A1058       4.052   0.426 -27.188  1.00  0.00           H  
ATOM   2723 HH12 ARG A1058       1.853   3.682 -28.199  1.00  0.00           H  
ATOM   2724 HH11 ARG A1058       2.764   3.715 -26.704  1.00  0.00           H  
ATOM   2725 HH22 ARG A1058       1.866   1.835 -29.505  1.00  0.00           H  
ATOM   2726 HH21 ARG A1058       2.818   0.433 -29.082  1.00  0.00           H  
ATOM   2727  N   GLU A1059       4.581   2.517 -20.220  1.00 74.50           N  
ANISOU 2727  N   GLU A1059     8625   9731   9952   -626  -1808   -519
ATOM   2728  CA  GLU A1059       5.343   3.328 -19.256  1.00 74.23           C  
ANISOU 2728  CA  GLU A1059     8289   9637  10279   -686  -1691   -430
ATOM   2729  C   GLU A1059       6.081   4.383 -20.117  1.00 77.46           C  
ANISOU 2729  C   GLU A1059     8556  10133  10743   -598  -1715   -294
ATOM   2730  O   GLU A1059       6.951   4.027 -20.916  1.00 79.77           O  
ANISOU 2730  O   GLU A1059     8740  10446  11121   -589  -1990   -315
ATOM   2731  CB  GLU A1059       6.355   2.413 -18.519  1.00 78.25           C  
ANISOU 2731  CB  GLU A1059     8608  10026  11096   -825  -1877   -543
ATOM   2732  CG  GLU A1059       5.678   1.358 -17.609  1.00 89.76           C  
ANISOU 2732  CG  GLU A1059    10182  11361  12563   -918  -1814   -667
ATOM   2733  CD  GLU A1059       6.611   0.280 -17.038  1.00113.50           C  
ANISOU 2733  CD  GLU A1059    13172  14267  15684  -1032  -2114   -860
ATOM   2734  OE1 GLU A1059       7.848   0.440 -17.136  1.00107.60           O  
ANISOU 2734  OE1 GLU A1059    12165  13479  15237  -1105  -2319   -877
ATOM   2735  OE2 GLU A1059       6.055  -0.704 -16.500  1.00107.56           O1-
ANISOU 2735  OE2 GLU A1059    12659  13459  14751  -1050  -2138  -1002
ATOM   2736  H   GLU A1059       5.071   1.707 -20.570  1.00  0.00           H  
ATOM   2737  HA  GLU A1059       4.680   3.805 -18.530  1.00  0.00           H  
ATOM   2738  HB2 GLU A1059       7.001   1.910 -19.243  1.00  0.00           H  
ATOM   2739  HB3 GLU A1059       7.018   3.028 -17.906  1.00  0.00           H  
ATOM   2740  HG2 GLU A1059       5.195   1.864 -16.775  1.00  0.00           H  
ATOM   2741  HG3 GLU A1059       4.886   0.843 -18.154  1.00  0.00           H  
ATOM   2742  N   ASP A1060       5.673   5.657 -19.967  1.00 70.23           N  
ANISOU 2742  N   ASP A1060     7661   9260   9763   -523  -1452   -161
ATOM   2743  CA  ASP A1060       6.059   6.764 -20.853  1.00 68.85           C  
ANISOU 2743  CA  ASP A1060     7389   9152   9618   -425  -1433    -35
ATOM   2744  C   ASP A1060       6.083   8.053 -19.985  1.00 68.50           C  
ANISOU 2744  C   ASP A1060     7154   9062   9811   -428  -1171     73
ATOM   2745  O   ASP A1060       5.207   8.253 -19.138  1.00 66.16           O  
ANISOU 2745  O   ASP A1060     6927   8720   9490   -458   -936     97
ATOM   2746  CB  ASP A1060       5.214   6.760 -22.168  1.00 69.42           C  
ANISOU 2746  CB  ASP A1060     7713   9312   9353   -315  -1379     14
ATOM   2747  CG  ASP A1060       5.100   8.083 -22.934  1.00 81.45           C  
ANISOU 2747  CG  ASP A1060     9190  10894  10862   -207  -1463    118
ATOM   2748  OD1 ASP A1060       4.262   8.915 -22.526  1.00 81.04           O  
ANISOU 2748  OD1 ASP A1060     9101  10850  10842   -148  -1260    223
ATOM   2749  OD2 ASP A1060       5.864   8.237 -23.912  1.00 89.83           O1-
ANISOU 2749  OD2 ASP A1060    10276  11985  11871   -177  -1746     93
ATOM   2750  H   ASP A1060       4.961   5.874 -19.284  1.00  0.00           H  
ATOM   2751  HA  ASP A1060       7.098   6.594 -21.150  1.00  0.00           H  
ATOM   2752  HB2 ASP A1060       5.594   5.991 -22.843  1.00  0.00           H  
ATOM   2753  HB3 ASP A1060       4.193   6.449 -21.936  1.00  0.00           H  
ATOM   2754  N   GLY A1061       7.078   8.922 -20.248  1.00 63.47           N  
ANISOU 2754  N   GLY A1061     6298   8429   9388   -384  -1216    141
ATOM   2755  CA  GLY A1061       7.334  10.166 -19.506  1.00 61.92           C  
ANISOU 2755  CA  GLY A1061     5922   8181   9423   -370   -952    239
ATOM   2756  C   GLY A1061       6.492  11.373 -19.975  1.00 61.80           C  
ANISOU 2756  C   GLY A1061     6075   8206   9202   -273   -721    328
ATOM   2757  O   GLY A1061       6.375  12.335 -19.215  1.00 61.49           O  
ANISOU 2757  O   GLY A1061     6007   8110   9247   -277   -450    387
ATOM   2758  H   GLY A1061       7.733   8.695 -20.983  1.00  0.00           H  
ATOM   2759  HA2 GLY A1061       7.183  10.010 -18.436  1.00  0.00           H  
ATOM   2760  HA3 GLY A1061       8.386  10.422 -19.632  1.00  0.00           H  
ATOM   2761  N   ASP A1062       5.898  11.329 -21.185  1.00 55.28           N  
ANISOU 2761  N   ASP A1062     5441   7462   8100   -190   -823    337
ATOM   2762  CA  ASP A1062       5.042  12.377 -21.779  1.00 52.23           C  
ANISOU 2762  CA  ASP A1062     5214   7103   7530   -106   -646    408
ATOM   2763  C   ASP A1062       3.545  12.124 -21.422  1.00 50.35           C  
ANISOU 2763  C   ASP A1062     5199   6863   7068   -139   -529    377
ATOM   2764  O   ASP A1062       2.699  12.889 -21.891  1.00 49.00           O  
ANISOU 2764  O   ASP A1062     5151   6700   6767    -84   -404    421
ATOM   2765  CB  ASP A1062       5.214  12.413 -23.326  1.00 54.90           C  
ANISOU 2765  CB  ASP A1062     5614   7501   7745      1   -791    456
ATOM   2766  CG  ASP A1062       6.545  13.022 -23.789  1.00 73.36           C  
ANISOU 2766  CG  ASP A1062     7728   9817  10326     73   -857    519
ATOM   2767  OD1 ASP A1062       6.894  14.108 -23.274  1.00 75.14           O  
ANISOU 2767  OD1 ASP A1062     7874   9997  10678    119   -642    577
ATOM   2768  OD2 ASP A1062       7.184  12.404 -24.668  1.00 82.10           O1-
ANISOU 2768  OD2 ASP A1062     8752  10946  11496     93  -1133    508
ATOM   2769  H   ASP A1062       6.000  10.495 -21.748  1.00  0.00           H  
ATOM   2770  HA  ASP A1062       5.299  13.352 -21.357  1.00  0.00           H  
ATOM   2771  HB2 ASP A1062       5.105  11.409 -23.742  1.00  0.00           H  
ATOM   2772  HB3 ASP A1062       4.437  13.016 -23.798  1.00  0.00           H  
ATOM   2773  N   SER A1063       3.214  11.100 -20.605  1.00 43.08           N  
ANISOU 2773  N   SER A1063     4316   5916   6136   -226   -580    296
ATOM   2774  CA  SER A1063       1.854  10.752 -20.159  1.00 39.71           C  
ANISOU 2774  CA  SER A1063     4068   5470   5552   -247   -489    263
ATOM   2775  C   SER A1063       1.421  11.804 -19.094  1.00 36.74           C  
ANISOU 2775  C   SER A1063     3724   5036   5198   -244   -278    326
ATOM   2776  O   SER A1063       2.209  12.082 -18.185  1.00 35.65           O  
ANISOU 2776  O   SER A1063     3482   4840   5224   -279   -173    362
ATOM   2777  CB  SER A1063       1.879   9.343 -19.519  1.00 44.05           C  
ANISOU 2777  CB  SER A1063     4630   5973   6134   -335   -575    164
ATOM   2778  OG  SER A1063       2.041   8.343 -20.508  1.00 56.19           O  
ANISOU 2778  OG  SER A1063     6207   7557   7583   -333   -782     86
ATOM   2779  H   SER A1063       3.955  10.510 -20.255  1.00  0.00           H  
ATOM   2780  HA  SER A1063       1.198  10.740 -21.030  1.00  0.00           H  
ATOM   2781  HB2 SER A1063       2.672   9.251 -18.774  1.00  0.00           H  
ATOM   2782  HB3 SER A1063       0.940   9.137 -19.003  1.00  0.00           H  
ATOM   2783  HG  SER A1063       2.867   8.503 -20.979  1.00  0.00           H  
ATOM   2784  N   PRO A1064       0.184  12.364 -19.204  1.00 30.99           N  
ANISOU 2784  N   PRO A1064     3148   4314   4314   -200   -212    342
ATOM   2785  CA  PRO A1064      -0.329  13.381 -18.257  1.00 29.59           C  
ANISOU 2785  CA  PRO A1064     3045   4074   4123   -191    -59    394
ATOM   2786  C   PRO A1064      -0.828  12.696 -16.954  1.00 32.01           C  
ANISOU 2786  C   PRO A1064     3412   4300   4450   -252    -30    377
ATOM   2787  O   PRO A1064      -2.030  12.505 -16.761  1.00 29.67           O  
ANISOU 2787  O   PRO A1064     3240   3973   4062   -234    -34    371
ATOM   2788  CB  PRO A1064      -1.444  14.090 -19.057  1.00 29.56           C  
ANISOU 2788  CB  PRO A1064     3155   4097   3978   -128    -59    403
ATOM   2789  CG  PRO A1064      -1.985  13.016 -19.988  1.00 33.51           C  
ANISOU 2789  CG  PRO A1064     3670   4649   4414   -125   -168    350
ATOM   2790  CD  PRO A1064      -0.745  12.193 -20.331  1.00 30.17           C  
ANISOU 2790  CD  PRO A1064     3157   4256   4050   -161   -270    312
ATOM   2791  HA  PRO A1064       0.445  14.105 -18.002  1.00  0.00           H  
ATOM   2792  HB2 PRO A1064      -2.220  14.549 -18.442  1.00  0.00           H  
ATOM   2793  HB3 PRO A1064      -1.004  14.891 -19.653  1.00  0.00           H  
ATOM   2794  HG2 PRO A1064      -2.703  12.403 -19.446  1.00  0.00           H  
ATOM   2795  HG3 PRO A1064      -2.493  13.414 -20.866  1.00  0.00           H  
ATOM   2796  HD3 PRO A1064      -0.278  12.591 -21.234  1.00  0.00           H  
ATOM   2797  HD2 PRO A1064      -1.004  11.149 -20.510  1.00  0.00           H  
ATOM   2798  N   VAL A1065       0.134  12.325 -16.086  1.00 29.66           N  
ANISOU 2798  N   VAL A1065     3012   3951   4306   -323     -9    372
ATOM   2799  CA  VAL A1065      -0.040  11.518 -14.865  1.00 29.04           C  
ANISOU 2799  CA  VAL A1065     2981   3770   4284   -390     23    365
ATOM   2800  C   VAL A1065      -0.854  12.266 -13.771  1.00 30.30           C  
ANISOU 2800  C   VAL A1065     3321   3850   4343   -364    128    434
ATOM   2801  O   VAL A1065      -1.557  11.590 -13.022  1.00 30.19           O  
ANISOU 2801  O   VAL A1065     3392   3762   4316   -381     90    422
ATOM   2802  CB  VAL A1065       1.322  11.068 -14.246  1.00 34.62           C  
ANISOU 2802  CB  VAL A1065     3525   4409   5218   -484     55    359
ATOM   2803  CG1 VAL A1065       2.038  10.056 -15.162  1.00 34.92           C  
ANISOU 2803  CG1 VAL A1065     3425   4508   5336   -515   -140    262
ATOM   2804  CG2 VAL A1065       2.280  12.222 -13.863  1.00 35.44           C  
ANISOU 2804  CG2 VAL A1065     3544   4481   5442   -485    246    447
ATOM   2805  H   VAL A1065       1.095  12.520 -16.334  1.00  0.00           H  
ATOM   2806  HA  VAL A1065      -0.596  10.623 -15.146  1.00  0.00           H  
ATOM   2807  HB  VAL A1065       1.111  10.526 -13.321  1.00  0.00           H  
ATOM   2808 HG11 VAL A1065       2.942   9.666 -14.695  1.00  0.00           H  
ATOM   2809 HG12 VAL A1065       1.399   9.201 -15.388  1.00  0.00           H  
ATOM   2810 HG13 VAL A1065       2.334  10.505 -16.109  1.00  0.00           H  
ATOM   2811 HG21 VAL A1065       3.211  11.839 -13.445  1.00  0.00           H  
ATOM   2812 HG22 VAL A1065       2.539  12.830 -14.730  1.00  0.00           H  
ATOM   2813 HG23 VAL A1065       1.847  12.883 -13.112  1.00  0.00           H  
ATOM   2814  N   PHE A1066      -0.812  13.614 -13.723  1.00 25.62           N  
ANISOU 2814  N   PHE A1066     2802   3258   3674   -317    246    503
ATOM   2815  CA  PHE A1066      -1.574  14.463 -12.783  1.00 24.82           C  
ANISOU 2815  CA  PHE A1066     2919   3075   3438   -288    317    567
ATOM   2816  C   PHE A1066      -3.030  14.712 -13.283  1.00 26.45           C  
ANISOU 2816  C   PHE A1066     3242   3300   3508   -228    168    535
ATOM   2817  O   PHE A1066      -3.760  15.432 -12.601  1.00 25.78           O  
ANISOU 2817  O   PHE A1066     3342   3139   3313   -198    153    578
ATOM   2818  CB  PHE A1066      -0.810  15.797 -12.569  1.00 26.47           C  
ANISOU 2818  CB  PHE A1066     3202   3255   3601   -262    517    636
ATOM   2819  CG  PHE A1066       0.566  15.654 -11.922  1.00 27.98           C  
ANISOU 2819  CG  PHE A1066     3263   3388   3981   -328    706    679
ATOM   2820  CD1 PHE A1066       0.701  15.057 -10.643  1.00 31.46           C  
ANISOU 2820  CD1 PHE A1066     3749   3711   4493   -400    788    728
ATOM   2821  CD2 PHE A1066       1.731  16.124 -12.579  1.00 29.97           C  
ANISOU 2821  CD2 PHE A1066     3330   3682   4377   -319    807    677
ATOM   2822  CE1 PHE A1066       1.958  14.938 -10.051  1.00 33.77           C  
ANISOU 2822  CE1 PHE A1066     3891   3928   5011   -476    982    769
ATOM   2823  CE2 PHE A1066       2.980  15.994 -11.972  1.00 33.43           C  
ANISOU 2823  CE2 PHE A1066     3600   4048   5053   -384    990    715
ATOM   2824  CZ  PHE A1066       3.093  15.403 -10.714  1.00 32.31           C  
ANISOU 2824  CZ  PHE A1066     3496   3788   4992   -469   1086    759
ATOM   2825  H   PHE A1066      -0.230  14.109 -14.388  1.00  0.00           H  
ATOM   2826  HA  PHE A1066      -1.660  13.955 -11.820  1.00  0.00           H  
ATOM   2827  HB2 PHE A1066      -0.709  16.322 -13.520  1.00  0.00           H  
ATOM   2828  HB3 PHE A1066      -1.388  16.469 -11.933  1.00  0.00           H  
ATOM   2829  HD1 PHE A1066      -0.166  14.685 -10.120  1.00  0.00           H  
ATOM   2830  HD2 PHE A1066       1.662  16.597 -13.546  1.00  0.00           H  
ATOM   2831  HE1 PHE A1066       2.053  14.481  -9.077  1.00  0.00           H  
ATOM   2832  HE2 PHE A1066       3.863  16.357 -12.478  1.00  0.00           H  
ATOM   2833  HZ  PHE A1066       4.063  15.305 -10.251  1.00  0.00           H  
ATOM   2834  N   TRP A1067      -3.447  14.106 -14.416  1.00 22.72           N  
ANISOU 2834  N   TRP A1067     2663   2912   3057   -212     55    463
ATOM   2835  CA  TRP A1067      -4.831  14.023 -14.914  1.00 23.65           C  
ANISOU 2835  CA  TRP A1067     2825   3041   3120   -167    -62    424
ATOM   2836  C   TRP A1067      -5.304  12.542 -14.935  1.00 26.48           C  
ANISOU 2836  C   TRP A1067     3114   3387   3559   -188   -138    356
ATOM   2837  O   TRP A1067      -6.424  12.317 -15.394  1.00 25.01           O  
ANISOU 2837  O   TRP A1067     2925   3198   3381   -154   -205    314
ATOM   2838  CB  TRP A1067      -4.936  14.682 -16.316  1.00 21.85           C  
ANISOU 2838  CB  TRP A1067     2546   2901   2855   -129    -70    403
ATOM   2839  CG  TRP A1067      -4.892  16.183 -16.326  1.00 23.25           C  
ANISOU 2839  CG  TRP A1067     2833   3057   2945    -90    -28    440
ATOM   2840  CD1 TRP A1067      -5.966  16.998 -16.455  1.00 25.76           C  
ANISOU 2840  CD1 TRP A1067     3238   3342   3207    -55   -107    424
ATOM   2841  CD2 TRP A1067      -3.736  17.065 -16.184  1.00 23.75           C  
ANISOU 2841  CD2 TRP A1067     2933   3112   2979    -82    108    485
ATOM   2842  NE1 TRP A1067      -5.563  18.314 -16.357  1.00 25.21           N  
ANISOU 2842  NE1 TRP A1067     3295   3242   3042    -28    -48    448
ATOM   2843  CE2 TRP A1067      -4.202  18.418 -16.174  1.00 27.61           C  
ANISOU 2843  CE2 TRP A1067     3572   3563   3356    -38    108    487
ATOM   2844  CE3 TRP A1067      -2.336  16.863 -16.047  1.00 25.53           C  
ANISOU 2844  CE3 TRP A1067     3064   3347   3291   -109    235    517
ATOM   2845  CZ2 TRP A1067      -3.330  19.513 -16.004  1.00 27.61           C  
ANISOU 2845  CZ2 TRP A1067     3663   3533   3295    -10    258    514
ATOM   2846  CZ3 TRP A1067      -1.451  17.956 -15.895  1.00 27.51           C  
ANISOU 2846  CZ3 TRP A1067     3364   3566   3521    -81    397    556
ATOM   2847  CH2 TRP A1067      -1.946  19.278 -15.874  1.00 28.26           C  
ANISOU 2847  CH2 TRP A1067     3642   3624   3471    -28    422    552
ATOM   2848  H   TRP A1067      -2.779  13.547 -14.929  1.00  0.00           H  
ATOM   2849  HA  TRP A1067      -5.515  14.540 -14.241  1.00  0.00           H  
ATOM   2850  HB2 TRP A1067      -4.141  14.316 -16.967  1.00  0.00           H  
ATOM   2851  HB3 TRP A1067      -5.864  14.391 -16.813  1.00  0.00           H  
ATOM   2852  HD1 TRP A1067      -6.982  16.658 -16.593  1.00  0.00           H  
ATOM   2853  HE1 TRP A1067      -6.204  19.101 -16.429  1.00  0.00           H  
ATOM   2854  HE3 TRP A1067      -1.940  15.859 -16.055  1.00  0.00           H  
ATOM   2855  HZ2 TRP A1067      -3.713  20.520 -15.973  1.00  0.00           H  
ATOM   2856  HZ3 TRP A1067      -0.391  17.779 -15.794  1.00  0.00           H  
ATOM   2857  HH2 TRP A1067      -1.267  20.109 -15.753  1.00  0.00           H  
ATOM   2858  N   TYR A1068      -4.485  11.556 -14.505  1.00 25.06           N  
ANISOU 2858  N   TYR A1068     2874   3188   3460   -246   -115    337
ATOM   2859  CA  TYR A1068      -4.758  10.115 -14.655  1.00 24.40           C  
ANISOU 2859  CA  TYR A1068     2746   3083   3443   -270   -173    250
ATOM   2860  C   TYR A1068      -5.245   9.520 -13.313  1.00 29.09           C  
ANISOU 2860  C   TYR A1068     3398   3543   4113   -283   -189    250
ATOM   2861  O   TYR A1068      -4.816   9.927 -12.231  1.00 29.03           O  
ANISOU 2861  O   TYR A1068     3444   3448   4139   -316   -139    322
ATOM   2862  CB  TYR A1068      -3.481   9.381 -15.145  1.00 25.40           C  
ANISOU 2862  CB  TYR A1068     2770   3264   3617   -327   -191    195
ATOM   2863  CG  TYR A1068      -3.240   9.308 -16.654  1.00 26.29           C  
ANISOU 2863  CG  TYR A1068     2845   3496   3648   -294   -235    159
ATOM   2864  CD1 TYR A1068      -3.982  10.091 -17.578  1.00 27.65           C  
ANISOU 2864  CD1 TYR A1068     3060   3715   3730   -229   -217    180
ATOM   2865  CD2 TYR A1068      -2.256   8.415 -17.148  1.00 27.90           C  
ANISOU 2865  CD2 TYR A1068     2981   3750   3871   -330   -310    106
ATOM   2866  CE1 TYR A1068      -3.763   9.960 -18.966  1.00 28.32           C  
ANISOU 2866  CE1 TYR A1068     3138   3889   3735   -199   -238    167
ATOM   2867  CE2 TYR A1068      -2.033   8.287 -18.539  1.00 27.93           C  
ANISOU 2867  CE2 TYR A1068     2992   3850   3770   -289   -367     90
ATOM   2868  CZ  TYR A1068      -2.792   9.056 -19.450  1.00 32.15           C  
ANISOU 2868  CZ  TYR A1068     3589   4425   4203   -222   -313    128
ATOM   2869  OH  TYR A1068      -2.589   8.929 -20.794  1.00 34.10           O  
ANISOU 2869  OH  TYR A1068     3866   4748   4342   -182   -349    134
ATOM   2870  H   TYR A1068      -3.593  11.793 -14.093  1.00  0.00           H  
ATOM   2871  HA  TYR A1068      -5.555   9.968 -15.378  1.00  0.00           H  
ATOM   2872  HB2 TYR A1068      -2.602   9.822 -14.684  1.00  0.00           H  
ATOM   2873  HB3 TYR A1068      -3.483   8.347 -14.794  1.00  0.00           H  
ATOM   2874  HD1 TYR A1068      -4.729  10.796 -17.248  1.00  0.00           H  
ATOM   2875  HD2 TYR A1068      -1.677   7.813 -16.461  1.00  0.00           H  
ATOM   2876  HE1 TYR A1068      -4.349  10.555 -19.649  1.00  0.00           H  
ATOM   2877  HE2 TYR A1068      -1.284   7.598 -18.902  1.00  0.00           H  
ATOM   2878  HH  TYR A1068      -3.110   9.559 -21.302  1.00  0.00           H  
ATOM   2879  N   ALA A1069      -6.115   8.501 -13.454  1.00 26.27           N  
ANISOU 2879  N   ALA A1069     3032   3156   3794   -253   -238    171
ATOM   2880  CA  ALA A1069      -6.749   7.709 -12.393  1.00 27.33           C  
ANISOU 2880  CA  ALA A1069     3203   3150   4033   -247   -262    151
ATOM   2881  C   ALA A1069      -5.763   6.614 -11.882  1.00 31.87           C  
ANISOU 2881  C   ALA A1069     3756   3662   4692   -333   -241    104
ATOM   2882  O   ALA A1069      -4.817   6.267 -12.595  1.00 30.37           O  
ANISOU 2882  O   ALA A1069     3499   3556   4483   -386   -243     49
ATOM   2883  CB  ALA A1069      -7.986   7.038 -13.017  1.00 27.85           C  
ANISOU 2883  CB  ALA A1069     3234   3202   4146   -187   -281     60
ATOM   2884  H   ALA A1069      -6.387   8.241 -14.394  1.00  0.00           H  
ATOM   2885  HA  ALA A1069      -7.037   8.388 -11.595  1.00  0.00           H  
ATOM   2886  HB1 ALA A1069      -8.557   6.473 -12.281  1.00  0.00           H  
ATOM   2887  HB2 ALA A1069      -8.667   7.772 -13.443  1.00  0.00           H  
ATOM   2888  HB3 ALA A1069      -7.709   6.361 -13.826  1.00  0.00           H  
ATOM   2889  N   PRO A1070      -6.000   6.061 -10.658  1.00 28.98           N  
ANISOU 2889  N   PRO A1070     3441   3135   4435   -349   -239    125
ATOM   2890  CA  PRO A1070      -5.069   5.115  -9.987  1.00 30.25           C  
ANISOU 2890  CA  PRO A1070     3571   3210   4713   -448   -219     72
ATOM   2891  C   PRO A1070      -4.783   3.796 -10.751  1.00 34.14           C  
ANISOU 2891  C   PRO A1070     4015   3735   5221   -476   -268   -102
ATOM   2892  O   PRO A1070      -3.670   3.292 -10.618  1.00 33.30           O  
ANISOU 2892  O   PRO A1070     3852   3627   5173   -570   -295   -160
ATOM   2893  CB  PRO A1070      -5.718   4.819  -8.618  1.00 33.24           C  
ANISOU 2893  CB  PRO A1070     4039   3389   5202   -435   -209    132
ATOM   2894  CG  PRO A1070      -6.610   6.019  -8.362  1.00 37.12           C  
ANISOU 2894  CG  PRO A1070     4623   3878   5601   -343   -230    261
ATOM   2895  CD  PRO A1070      -7.113   6.382  -9.753  1.00 31.16           C  
ANISOU 2895  CD  PRO A1070     3808   3282   4751   -280   -273    203
ATOM   2896  HA  PRO A1070      -4.130   5.650  -9.827  1.00  0.00           H  
ATOM   2897  HB2 PRO A1070      -6.335   3.919  -8.643  1.00  0.00           H  
ATOM   2898  HB3 PRO A1070      -4.980   4.681  -7.825  1.00  0.00           H  
ATOM   2899  HG2 PRO A1070      -7.411   5.826  -7.647  1.00  0.00           H  
ATOM   2900  HG3 PRO A1070      -6.006   6.840  -7.973  1.00  0.00           H  
ATOM   2901  HD3 PRO A1070      -7.422   7.423  -9.764  1.00  0.00           H  
ATOM   2902  HD2 PRO A1070      -7.976   5.770 -10.022  1.00  0.00           H  
ATOM   2903  N   GLU A1071      -5.739   3.273 -11.548  1.00 30.48           N  
ANISOU 2903  N   GLU A1071     3578   3292   4711   -398   -277   -190
ATOM   2904  CA  GLU A1071      -5.588   2.052 -12.367  1.00 31.43           C  
ANISOU 2904  CA  GLU A1071     3716   3433   4792   -414   -298   -363
ATOM   2905  C   GLU A1071      -4.770   2.327 -13.664  1.00 36.54           C  
ANISOU 2905  C   GLU A1071     4338   4247   5299   -451   -353   -394
ATOM   2906  O   GLU A1071      -4.338   1.358 -14.285  1.00 37.63           O  
ANISOU 2906  O   GLU A1071     4509   4389   5401   -500   -423   -525
ATOM   2907  CB  GLU A1071      -6.975   1.425 -12.699  1.00 32.56           C  
ANISOU 2907  CB  GLU A1071     3901   3539   4932   -317   -235   -444
ATOM   2908  CG  GLU A1071      -7.934   2.173 -13.665  1.00 35.76           C  
ANISOU 2908  CG  GLU A1071     4278   4067   5241   -238   -189   -390
ATOM   2909  CD  GLU A1071      -8.582   3.467 -13.159  1.00 37.74           C  
ANISOU 2909  CD  GLU A1071     4481   4293   5565   -178   -202   -253
ATOM   2910  OE1 GLU A1071      -8.598   3.708 -11.931  1.00 31.58           O  
ANISOU 2910  OE1 GLU A1071     3717   3402   4879   -185   -247   -173
ATOM   2911  OE2 GLU A1071      -9.092   4.200 -14.031  1.00 25.56           O1-
ANISOU 2911  OE2 GLU A1071     2901   2830   3982   -125   -174   -225
ATOM   2912  H   GLU A1071      -6.646   3.723 -11.601  1.00  0.00           H  
ATOM   2913  HA  GLU A1071      -5.033   1.315 -11.782  1.00  0.00           H  
ATOM   2914  HB2 GLU A1071      -6.797   0.437 -13.128  1.00  0.00           H  
ATOM   2915  HB3 GLU A1071      -7.501   1.209 -11.770  1.00  0.00           H  
ATOM   2916  HG2 GLU A1071      -7.433   2.377 -14.611  1.00  0.00           H  
ATOM   2917  HG3 GLU A1071      -8.760   1.505 -13.908  1.00  0.00           H  
ATOM   2918  N   CYS A1072      -4.543   3.598 -14.050  1.00 32.49           N  
ANISOU 2918  N   CYS A1072     3779   3854   4713   -424   -340   -276
ATOM   2919  CA  CYS A1072      -3.709   4.012 -15.197  1.00 32.58           C  
ANISOU 2919  CA  CYS A1072     3752   4010   4616   -439   -396   -269
ATOM   2920  C   CYS A1072      -2.251   4.249 -14.716  1.00 37.39           C  
ANISOU 2920  C   CYS A1072     4263   4601   5344   -534   -461   -252
ATOM   2921  O   CYS A1072      -1.344   4.125 -15.539  1.00 38.08           O  
ANISOU 2921  O   CYS A1072     4315   4747   5406   -571   -577   -319
ATOM   2922  CB  CYS A1072      -4.205   5.328 -15.842  1.00 31.25           C  
ANISOU 2922  CB  CYS A1072     3566   3939   4367   -373   -342   -151
ATOM   2923  SG  CYS A1072      -5.958   5.228 -16.283  1.00 34.42           S  
ANISOU 2923  SG  CYS A1072     4025   4337   4716   -276   -262   -159
ATOM   2924  H   CYS A1072      -4.924   4.352 -13.493  1.00  0.00           H  
ATOM   2925  HA  CYS A1072      -3.708   3.232 -15.963  1.00  0.00           H  
ATOM   2926  HB2 CYS A1072      -4.087   6.174 -15.165  1.00  0.00           H  
ATOM   2927  HB3 CYS A1072      -3.638   5.559 -16.745  1.00  0.00           H  
ATOM   2928  HG  CYS A1072      -5.830   4.226 -17.158  1.00  0.00           H  
ATOM   2929  N   LEU A1073      -2.040   4.576 -13.424  1.00 33.94           N  
ANISOU 2929  N   LEU A1073     3782   4075   5040   -569   -386   -153
ATOM   2930  CA  LEU A1073      -0.734   4.861 -12.810  1.00 35.43           C  
ANISOU 2930  CA  LEU A1073     3849   4215   5396   -665   -381   -113
ATOM   2931  C   LEU A1073      -0.128   3.557 -12.216  1.00 43.48           C  
ANISOU 2931  C   LEU A1073     4833   5115   6572   -768   -468   -236
ATOM   2932  O   LEU A1073       1.099   3.481 -12.142  1.00 44.33           O  
ANISOU 2932  O   LEU A1073     4807   5228   6809   -850   -556   -275
ATOM   2933  CB  LEU A1073      -0.935   5.880 -11.655  1.00 35.06           C  
ANISOU 2933  CB  LEU A1073     3824   4084   5414   -666   -225     41
ATOM   2934  CG  LEU A1073      -1.469   7.279 -12.059  1.00 37.87           C  
ANISOU 2934  CG  LEU A1073     4246   4522   5620   -573   -147    155
ATOM   2935  CD1 LEU A1073      -1.768   8.129 -10.810  1.00 38.52           C  
ANISOU 2935  CD1 LEU A1073     4426   4489   5721   -574    -15    287
ATOM   2936  CD2 LEU A1073      -0.534   8.032 -13.022  1.00 39.19           C  
ANISOU 2936  CD2 LEU A1073     4308   4814   5768   -563   -140    184
ATOM   2937  H   LEU A1073      -2.836   4.652 -12.807  1.00  0.00           H  
ATOM   2938  HA  LEU A1073      -0.036   5.265 -13.546  1.00  0.00           H  
ATOM   2939  HB2 LEU A1073      -1.612   5.452 -10.912  1.00  0.00           H  
ATOM   2940  HB3 LEU A1073       0.014   6.023 -11.135  1.00  0.00           H  
ATOM   2941  HG  LEU A1073      -2.415   7.144 -12.582  1.00  0.00           H  
ATOM   2942 HD11 LEU A1073      -2.184   9.099 -11.083  1.00  0.00           H  
ATOM   2943 HD12 LEU A1073      -2.494   7.638 -10.161  1.00  0.00           H  
ATOM   2944 HD13 LEU A1073      -0.867   8.307 -10.222  1.00  0.00           H  
ATOM   2945 HD21 LEU A1073      -0.948   9.004 -13.280  1.00  0.00           H  
ATOM   2946 HD22 LEU A1073       0.446   8.209 -12.582  1.00  0.00           H  
ATOM   2947 HD23 LEU A1073      -0.391   7.492 -13.958  1.00  0.00           H  
ATOM   2948  N   LYS A1074      -0.958   2.579 -11.792  1.00 42.49           N  
ANISOU 2948  N   LYS A1074     4815   4867   6462   -763   -453   -302
ATOM   2949  CA  LYS A1074      -0.551   1.372 -11.053  1.00 45.58           C  
ANISOU 2949  CA  LYS A1074     5205   5101   7014   -859   -516   -426
ATOM   2950  C   LYS A1074      -0.609   0.169 -12.029  1.00 51.72           C  
ANISOU 2950  C   LYS A1074     6063   5903   7684   -858   -661   -631
ATOM   2951  O   LYS A1074       0.422  -0.476 -12.217  1.00 52.85           O  
ANISOU 2951  O   LYS A1074     6158   5989   7935   -961   -799   -752
ATOM   2952  CB  LYS A1074      -1.511   1.186  -9.847  1.00 49.18           C  
ANISOU 2952  CB  LYS A1074     5748   5372   7567   -846   -404   -372
ATOM   2953  CG  LYS A1074      -1.049   0.135  -8.817  1.00 71.38           C  
ANISOU 2953  CG  LYS A1074     8528   7972  10620   -971   -415   -433
ATOM   2954  CD  LYS A1074      -1.876   0.089  -7.511  1.00 85.44           C  
ANISOU 2954  CD  LYS A1074    10411   9555  12497   -943   -300   -338
ATOM   2955  CE  LYS A1074      -3.336  -0.386  -7.662  1.00 97.19           C  
ANISOU 2955  CE  LYS A1074    12017  10950  13960   -866   -330   -465
ATOM   2956  NZ  LYS A1074      -4.244   0.687  -8.107  1.00104.18           N1+
ANISOU 2956  NZ  LYS A1074    12980  11874  14730   -714   -276   -363
ATOM   2957  H   LYS A1074      -1.954   2.714 -11.893  1.00  0.00           H  
ATOM   2958  HA  LYS A1074       0.468   1.480 -10.673  1.00  0.00           H  
ATOM   2959  HB2 LYS A1074      -1.606   2.141  -9.330  1.00  0.00           H  
ATOM   2960  HB3 LYS A1074      -2.514   0.937 -10.196  1.00  0.00           H  
ATOM   2961  HG2 LYS A1074      -1.043  -0.854  -9.277  1.00  0.00           H  
ATOM   2962  HG3 LYS A1074      -0.012   0.343  -8.549  1.00  0.00           H  
ATOM   2963  HD2 LYS A1074      -1.373  -0.606  -6.837  1.00  0.00           H  
ATOM   2964  HD3 LYS A1074      -1.842   1.053  -7.002  1.00  0.00           H  
ATOM   2965  HE2 LYS A1074      -3.395  -1.226  -8.355  1.00  0.00           H  
ATOM   2966  HE3 LYS A1074      -3.708  -0.748  -6.703  1.00  0.00           H  
ATOM   2967  HZ1 LYS A1074      -5.151   0.298  -8.322  1.00  0.00           H  
ATOM   2968  HZ2 LYS A1074      -4.361   1.366  -7.359  1.00  0.00           H  
ATOM   2969  HZ3 LYS A1074      -3.869   1.146  -8.924  1.00  0.00           H  
ATOM   2970  N   GLU A1075      -1.795  -0.138 -12.597  1.00 48.00           N  
ANISOU 2970  N   GLU A1075     5724   5498   7014   -748   -624   -676
ATOM   2971  CA  GLU A1075      -2.052  -1.324 -13.439  1.00 49.76           C  
ANISOU 2971  CA  GLU A1075     6086   5729   7090   -731   -705   -869
ATOM   2972  C   GLU A1075      -1.792  -1.029 -14.940  1.00 53.28           C  
ANISOU 2972  C   GLU A1075     6589   6363   7291   -678   -779   -886
ATOM   2973  O   GLU A1075      -1.664  -1.994 -15.697  1.00 53.10           O  
ANISOU 2973  O   GLU A1075     6731   6353   7094   -658   -836  -1037
ATOM   2974  CB  GLU A1075      -3.528  -1.774 -13.239  1.00 51.48           C  
ANISOU 2974  CB  GLU A1075     6427   5842   7292   -647   -570   -932
ATOM   2975  CG  GLU A1075      -3.775  -2.578 -11.940  1.00 66.34           C  
ANISOU 2975  CG  GLU A1075     8332   7499   9378   -707   -563  -1020
ATOM   2976  CD  GLU A1075      -3.130  -3.972 -11.927  1.00 98.88           C  
ANISOU 2976  CD  GLU A1075    12554  11533  13483   -786   -692  -1249
ATOM   2977  OE1 GLU A1075      -3.168  -4.641 -12.984  1.00 95.63           O  
ANISOU 2977  OE1 GLU A1075    12286  11211  12837   -746   -737  -1381
ATOM   2978  OE2 GLU A1075      -2.621  -4.353 -10.851  1.00 98.68           O1-
ANISOU 2978  OE2 GLU A1075    12487  11332  13674   -890   -743  -1299
ATOM   2979  H   GLU A1075      -2.597   0.446 -12.409  1.00  0.00           H  
ATOM   2980  HA  GLU A1075      -1.383  -2.139 -13.155  1.00  0.00           H  
ATOM   2981  HB2 GLU A1075      -4.194  -0.912 -13.232  1.00  0.00           H  
ATOM   2982  HB3 GLU A1075      -3.874  -2.372 -14.085  1.00  0.00           H  
ATOM   2983  HG2 GLU A1075      -3.431  -2.003 -11.078  1.00  0.00           H  
ATOM   2984  HG3 GLU A1075      -4.847  -2.719 -11.802  1.00  0.00           H  
ATOM   2985  N   TYR A1076      -1.733   0.254 -15.360  1.00 50.13           N  
ANISOU 2985  N   TYR A1076     6083   6095   6867   -650   -767   -730
ATOM   2986  CA  TYR A1076      -1.485   0.739 -16.735  1.00 50.19           C  
ANISOU 2986  CA  TYR A1076     6137   6268   6663   -589   -824   -703
ATOM   2987  C   TYR A1076      -2.677   0.408 -17.677  1.00 52.11           C  
ANISOU 2987  C   TYR A1076     6565   6550   6683   -489   -705   -750
ATOM   2988  O   TYR A1076      -2.457   0.276 -18.878  1.00 53.52           O  
ANISOU 2988  O   TYR A1076     6880   6813   6643   -455   -768   -800
ATOM   2989  CB  TYR A1076      -0.094   0.302 -17.278  1.00 54.13           C  
ANISOU 2989  CB  TYR A1076     6615   6811   7143   -652  -1070   -782
ATOM   2990  CG  TYR A1076       1.085   0.748 -16.426  1.00 57.78           C  
ANISOU 2990  CG  TYR A1076     6841   7224   7889   -751  -1150   -726
ATOM   2991  CD1 TYR A1076       1.782  -0.186 -15.621  1.00 62.12           C  
ANISOU 2991  CD1 TYR A1076     7333   7634   8637   -869  -1261   -843
ATOM   2992  CD2 TYR A1076       1.480   2.109 -16.421  1.00 57.80           C  
ANISOU 2992  CD2 TYR A1076     6677   7298   7985   -730  -1086   -560
ATOM   2993  CE1 TYR A1076       2.864   0.236 -14.818  1.00 64.82           C  
ANISOU 2993  CE1 TYR A1076     7433   7908   9286   -971  -1293   -784
ATOM   2994  CE2 TYR A1076       2.558   2.532 -15.611  1.00 59.85           C  
ANISOU 2994  CE2 TYR A1076     6712   7496   8531   -819  -1100   -505
ATOM   2995  CZ  TYR A1076       3.252   1.596 -14.811  1.00 71.28           C  
ANISOU 2995  CZ  TYR A1076     8084   8804  10197   -942  -1194   -611
ATOM   2996  OH  TYR A1076       4.303   2.002 -14.043  1.00 75.29           O  
ANISOU 2996  OH  TYR A1076     8347   9231  11027  -1039  -1174   -551
ATOM   2997  H   TYR A1076      -1.889   0.980 -14.676  1.00  0.00           H  
ATOM   2998  HA  TYR A1076      -1.483   1.825 -16.668  1.00  0.00           H  
ATOM   2999  HB2 TYR A1076      -0.057  -0.779 -17.418  1.00  0.00           H  
ATOM   3000  HB3 TYR A1076       0.060   0.721 -18.273  1.00  0.00           H  
ATOM   3001  HD1 TYR A1076       1.486  -1.226 -15.612  1.00  0.00           H  
ATOM   3002  HD2 TYR A1076       0.953   2.832 -17.028  1.00  0.00           H  
ATOM   3003  HE1 TYR A1076       3.392  -0.484 -14.209  1.00  0.00           H  
ATOM   3004  HE2 TYR A1076       2.853   3.572 -15.607  1.00  0.00           H  
ATOM   3005  HH  TYR A1076       4.738   1.271 -13.598  1.00  0.00           H  
ATOM   3006  N   LYS A1077      -3.906   0.281 -17.141  1.00 44.81           N  
ANISOU 3006  N   LYS A1077     5893   5496   5636    171   -419   -684
ATOM   3007  CA  LYS A1077      -5.144   0.007 -17.884  1.00 43.60           C  
ANISOU 3007  CA  LYS A1077     5801   5426   5341    198   -292   -718
ATOM   3008  C   LYS A1077      -5.907   1.348 -17.915  1.00 41.76           C  
ANISOU 3008  C   LYS A1077     5534   5221   5113    165   -167   -582
ATOM   3009  O   LYS A1077      -6.128   1.955 -16.865  1.00 38.21           O  
ANISOU 3009  O   LYS A1077     4994   4707   4817    139   -152   -524
ATOM   3010  CB  LYS A1077      -5.969  -1.049 -17.114  1.00 46.62           C  
ANISOU 3010  CB  LYS A1077     6151   5765   5797    233   -273   -856
ATOM   3011  CG  LYS A1077      -5.315  -2.442 -17.086  1.00 58.33           C  
ANISOU 3011  CG  LYS A1077     7681   7228   7254    281   -391  -1026
ATOM   3012  CD  LYS A1077      -6.178  -3.481 -16.344  1.00 67.59           C  
ANISOU 3012  CD  LYS A1077     8814   8351   8519    321   -366  -1168
ATOM   3013  CE  LYS A1077      -5.570  -4.892 -16.312  1.00 79.50           C  
ANISOU 3013  CE  LYS A1077    10378   9845   9984    383   -478  -1366
ATOM   3014  NZ  LYS A1077      -4.274  -4.925 -15.610  1.00 87.69           N1+
ANISOU 3014  NZ  LYS A1077    11353  10749  11215    361   -659  -1401
ATOM   3015  H   LYS A1077      -4.020   0.434 -16.147  1.00  0.00           H  
ATOM   3016  HA  LYS A1077      -4.946  -0.351 -18.897  1.00  0.00           H  
ATOM   3017  HB2 LYS A1077      -6.146  -0.719 -16.087  1.00  0.00           H  
ATOM   3018  HB3 LYS A1077      -6.954  -1.142 -17.577  1.00  0.00           H  
ATOM   3019  HG2 LYS A1077      -5.130  -2.779 -18.107  1.00  0.00           H  
ATOM   3020  HG3 LYS A1077      -4.337  -2.370 -16.610  1.00  0.00           H  
ATOM   3021  HD2 LYS A1077      -6.360  -3.141 -15.322  1.00  0.00           H  
ATOM   3022  HD3 LYS A1077      -7.159  -3.535 -16.819  1.00  0.00           H  
ATOM   3023  HE2 LYS A1077      -6.255  -5.582 -15.817  1.00  0.00           H  
ATOM   3024  HE3 LYS A1077      -5.428  -5.263 -17.328  1.00  0.00           H  
ATOM   3025  HZ1 LYS A1077      -3.901  -5.862 -15.618  1.00  0.00           H  
ATOM   3026  HZ2 LYS A1077      -3.624  -4.298 -16.062  1.00  0.00           H  
ATOM   3027  HZ3 LYS A1077      -4.379  -4.637 -14.643  1.00  0.00           H  
ATOM   3028  N   PHE A1078      -6.337   1.758 -19.121  1.00 36.93           N  
ANISOU 3028  N   PHE A1078     4996   4701   4336    167    -85   -528
ATOM   3029  CA  PHE A1078      -7.111   2.980 -19.363  1.00 34.49           C  
ANISOU 3029  CA  PHE A1078     4657   4412   4036    136     22   -409
ATOM   3030  C   PHE A1078      -8.471   2.501 -19.916  1.00 39.60           C  
ANISOU 3030  C   PHE A1078     5313   5114   4619    152    161   -438
ATOM   3031  O   PHE A1078      -8.542   1.976 -21.028  1.00 40.48           O  
ANISOU 3031  O   PHE A1078     5507   5311   4563    168    218   -444
ATOM   3032  CB  PHE A1078      -6.333   3.913 -20.323  1.00 35.26           C  
ANISOU 3032  CB  PHE A1078     4804   4544   4050    114      0   -293
ATOM   3033  CG  PHE A1078      -6.816   5.353 -20.282  1.00 34.98           C  
ANISOU 3033  CG  PHE A1078     4709   4485   4099     81     51   -180
ATOM   3034  CD1 PHE A1078      -6.057   6.351 -19.619  1.00 36.30           C  
ANISOU 3034  CD1 PHE A1078     4822   4600   4371     65    -18   -125
ATOM   3035  CD2 PHE A1078      -8.063   5.703 -20.852  1.00 35.94           C  
ANISOU 3035  CD2 PHE A1078     4821   4635   4199     68    169   -135
ATOM   3036  CE1 PHE A1078      -6.562   7.644 -19.505  1.00 35.94           C  
ANISOU 3036  CE1 PHE A1078     4729   4538   4390     45     22    -40
ATOM   3037  CE2 PHE A1078      -8.546   7.000 -20.727  1.00 37.30           C  
ANISOU 3037  CE2 PHE A1078     4939   4778   4457     42    196    -48
ATOM   3038  CZ  PHE A1078      -7.807   7.963 -20.043  1.00 34.53           C  
ANISOU 3038  CZ  PHE A1078     4549   4381   4192     35    119     -7
ATOM   3039  H   PHE A1078      -6.140   1.194 -19.939  1.00  0.00           H  
ATOM   3040  HA  PHE A1078      -7.267   3.524 -18.428  1.00  0.00           H  
ATOM   3041  HB2 PHE A1078      -5.277   3.909 -20.049  1.00  0.00           H  
ATOM   3042  HB3 PHE A1078      -6.365   3.548 -21.352  1.00  0.00           H  
ATOM   3043  HD1 PHE A1078      -5.102   6.111 -19.175  1.00  0.00           H  
ATOM   3044  HD2 PHE A1078      -8.663   4.962 -21.357  1.00  0.00           H  
ATOM   3045  HE1 PHE A1078      -5.996   8.400 -18.983  1.00  0.00           H  
ATOM   3046  HE2 PHE A1078      -9.511   7.239 -21.144  1.00  0.00           H  
ATOM   3047  HZ  PHE A1078      -8.198   8.963 -19.930  1.00  0.00           H  
ATOM   3048  N   TYR A1079      -9.521   2.728 -19.109  1.00 35.49           N  
ANISOU 3048  N   TYR A1079     4704   4545   4236    148    215   -451
ATOM   3049  CA  TYR A1079     -10.938   2.420 -19.357  1.00 35.71           C  
ANISOU 3049  CA  TYR A1079     4703   4605   4258    162    346   -482
ATOM   3050  C   TYR A1079     -11.626   3.691 -19.936  1.00 36.13           C  
ANISOU 3050  C   TYR A1079     4726   4673   4330    122    425   -353
ATOM   3051  O   TYR A1079     -11.002   4.741 -20.106  1.00 33.76           O  
ANISOU 3051  O   TYR A1079     4415   4341   4072     91    367   -261
ATOM   3052  CB  TYR A1079     -11.592   2.051 -17.992  1.00 37.14           C  
ANISOU 3052  CB  TYR A1079     4791   4705   4616    179    335   -559
ATOM   3053  CG  TYR A1079     -11.071   0.786 -17.317  1.00 41.82           C  
ANISOU 3053  CG  TYR A1079     5394   5257   5238    219    251   -699
ATOM   3054  CD1 TYR A1079     -11.828  -0.413 -17.366  1.00 45.55           C  
ANISOU 3054  CD1 TYR A1079     5877   5759   5671    272    307   -839
ATOM   3055  CD2 TYR A1079      -9.831   0.796 -16.630  1.00 42.95           C  
ANISOU 3055  CD2 TYR A1079     5525   5327   5468    205    115   -697
ATOM   3056  CE1 TYR A1079     -11.336  -1.592 -16.760  1.00 48.19           C  
ANISOU 3056  CE1 TYR A1079     6220   6043   6048    314    215   -986
ATOM   3057  CE2 TYR A1079      -9.338  -0.384 -16.030  1.00 44.97           C  
ANISOU 3057  CE2 TYR A1079     5781   5527   5778    238     23   -829
ATOM   3058  CZ  TYR A1079     -10.085  -1.581 -16.103  1.00 54.63           C  
ANISOU 3058  CZ  TYR A1079     7023   6772   6961    294     66   -979
ATOM   3059  OH  TYR A1079      -9.598  -2.724 -15.538  1.00 58.40           O  
ANISOU 3059  OH  TYR A1079     7499   7183   7506    331    -40  -1124
ATOM   3060  H   TYR A1079      -9.348   3.214 -18.238  1.00  0.00           H  
ATOM   3061  HA  TYR A1079     -11.037   1.600 -20.067  1.00  0.00           H  
ATOM   3062  HB2 TYR A1079     -11.488   2.875 -17.283  1.00  0.00           H  
ATOM   3063  HB3 TYR A1079     -12.668   1.929 -18.119  1.00  0.00           H  
ATOM   3064  HD1 TYR A1079     -12.778  -0.437 -17.880  1.00  0.00           H  
ATOM   3065  HD2 TYR A1079      -9.247   1.703 -16.567  1.00  0.00           H  
ATOM   3066  HE1 TYR A1079     -11.914  -2.503 -16.811  1.00  0.00           H  
ATOM   3067  HE2 TYR A1079      -8.390  -0.367 -15.514  1.00  0.00           H  
ATOM   3068  HH  TYR A1079     -10.191  -3.472 -15.643  1.00  0.00           H  
ATOM   3069  N   TYR A1080     -12.942   3.590 -20.213  1.00 32.40           N  
ANISOU 3069  N   TYR A1080     4223   4239   3847    125    554   -355
ATOM   3070  CA  TYR A1080     -13.814   4.741 -20.533  1.00 30.87           C  
ANISOU 3070  CA  TYR A1080     3979   4038   3712     86    620   -246
ATOM   3071  C   TYR A1080     -14.050   5.593 -19.254  1.00 32.51           C  
ANISOU 3071  C   TYR A1080     4103   4156   4092     74    548   -223
ATOM   3072  O   TYR A1080     -14.065   6.818 -19.356  1.00 30.72           O  
ANISOU 3072  O   TYR A1080     3865   3907   3899     44    517   -131
ATOM   3073  CB  TYR A1080     -15.166   4.249 -21.100  1.00 32.98           C  
ANISOU 3073  CB  TYR A1080     4201   4348   3981     94    768   -268
ATOM   3074  CG  TYR A1080     -15.093   3.574 -22.464  1.00 35.85           C  
ANISOU 3074  CG  TYR A1080     4648   4818   4156    100    866   -253
ATOM   3075  CD1 TYR A1080     -14.647   4.301 -23.596  1.00 37.45           C  
ANISOU 3075  CD1 TYR A1080     4910   5053   4265     61    875   -123
ATOM   3076  CD2 TYR A1080     -15.488   2.222 -22.615  1.00 38.07           C  
ANISOU 3076  CD2 TYR A1080     4952   5167   4347    150    948   -366
ATOM   3077  CE1 TYR A1080     -14.610   3.689 -24.869  1.00 40.49           C  
ANISOU 3077  CE1 TYR A1080     5382   5539   4463     67    962    -89
ATOM   3078  CE2 TYR A1080     -15.455   1.610 -23.889  1.00 40.41           C  
ANISOU 3078  CE2 TYR A1080     5337   5578   4440    162   1045   -346
ATOM   3079  CZ  TYR A1080     -15.022   2.346 -25.015  1.00 44.30           C  
ANISOU 3079  CZ  TYR A1080     5893   6104   4834    118   1052   -197
ATOM   3080  OH  TYR A1080     -15.002   1.756 -26.242  1.00 44.69           O  
ANISOU 3080  OH  TYR A1080     6037   6269   4675    128   1147   -156
ATOM   3081  H   TYR A1080     -13.410   2.704 -20.083  1.00  0.00           H  
ATOM   3082  HA  TYR A1080     -13.326   5.376 -21.277  1.00  0.00           H  
ATOM   3083  HB2 TYR A1080     -15.646   3.574 -20.388  1.00  0.00           H  
ATOM   3084  HB3 TYR A1080     -15.856   5.087 -21.202  1.00  0.00           H  
ATOM   3085  HD1 TYR A1080     -14.335   5.330 -23.496  1.00  0.00           H  
ATOM   3086  HD2 TYR A1080     -15.828   1.652 -21.762  1.00  0.00           H  
ATOM   3087  HE1 TYR A1080     -14.274   4.254 -25.727  1.00  0.00           H  
ATOM   3088  HE2 TYR A1080     -15.764   0.581 -24.000  1.00  0.00           H  
ATOM   3089  HH  TYR A1080     -14.576   2.298 -26.912  1.00  0.00           H  
ATOM   3090  N   ALA A1081     -14.129   4.963 -18.063  1.00 29.56           N  
ANISOU 3090  N   ALA A1081     3681   3731   3820    101    510   -309
ATOM   3091  CA  ALA A1081     -14.230   5.623 -16.751  1.00 27.95           C  
ANISOU 3091  CA  ALA A1081     3408   3446   3767     96    438   -285
ATOM   3092  C   ALA A1081     -12.930   6.390 -16.380  1.00 27.99           C  
ANISOU 3092  C   ALA A1081     3440   3430   3766     77    339   -216
ATOM   3093  O   ALA A1081     -12.994   7.246 -15.500  1.00 26.14           O  
ANISOU 3093  O   ALA A1081     3159   3152   3620     68    298   -161
ATOM   3094  CB  ALA A1081     -14.542   4.559 -15.684  1.00 28.95           C  
ANISOU 3094  CB  ALA A1081     3487   3517   3997    130    412   -386
ATOM   3095  H   ALA A1081     -14.118   3.952 -18.045  1.00  0.00           H  
ATOM   3096  HA  ALA A1081     -15.047   6.346 -16.787  1.00  0.00           H  
ATOM   3097  HB1 ALA A1081     -14.642   5.004 -14.693  1.00  0.00           H  
ATOM   3098  HB2 ALA A1081     -15.483   4.052 -15.899  1.00  0.00           H  
ATOM   3099  HB3 ALA A1081     -13.764   3.795 -15.630  1.00  0.00           H  
ATOM   3100  N   SER A1082     -11.786   6.110 -17.034  1.00 25.39           N  
ANISOU 3100  N   SER A1082     3183   3134   3330     75    300   -219
ATOM   3101  CA  SER A1082     -10.486   6.762 -16.799  1.00 24.95           C  
ANISOU 3101  CA  SER A1082     3141   3062   3276     60    214   -157
ATOM   3102  C   SER A1082     -10.463   8.172 -17.459  1.00 27.35           C  
ANISOU 3102  C   SER A1082     3451   3384   3555     39    229    -60
ATOM   3103  O   SER A1082      -9.821   9.058 -16.897  1.00 26.99           O  
ANISOU 3103  O   SER A1082     3384   3316   3554     33    177     -7
ATOM   3104  CB  SER A1082      -9.362   5.883 -17.385  1.00 28.68           C  
ANISOU 3104  CB  SER A1082     3681   3557   3660     68    153   -197
ATOM   3105  OG  SER A1082      -9.335   4.593 -16.804  1.00 33.92           O  
ANISOU 3105  OG  SER A1082     4339   4193   4355     92    121   -304
ATOM   3106  H   SER A1082     -11.793   5.403 -17.756  1.00  0.00           H  
ATOM   3107  HA  SER A1082     -10.317   6.874 -15.725  1.00  0.00           H  
ATOM   3108  HB2 SER A1082      -9.478   5.767 -18.457  1.00  0.00           H  
ATOM   3109  HB3 SER A1082      -8.390   6.343 -17.238  1.00  0.00           H  
ATOM   3110  HG  SER A1082      -9.129   4.664 -15.862  1.00  0.00           H  
ATOM   3111  N   ASP A1083     -11.211   8.403 -18.562  1.00 23.13           N  
ANISOU 3111  N   ASP A1083     2941   2889   2958     29    304    -36
ATOM   3112  CA  ASP A1083     -11.423   9.728 -19.182  1.00 22.18           C  
ANISOU 3112  CA  ASP A1083     2820   2770   2839      7    314     49
ATOM   3113  C   ASP A1083     -12.390  10.585 -18.313  1.00 25.02           C  
ANISOU 3113  C   ASP A1083     3103   3086   3316      7    316     64
ATOM   3114  O   ASP A1083     -12.269  11.808 -18.369  1.00 23.63           O  
ANISOU 3114  O   ASP A1083     2917   2894   3165      2    281    115
ATOM   3115  CB  ASP A1083     -12.021   9.621 -20.611  1.00 24.19           C  
ANISOU 3115  CB  ASP A1083     3111   3066   3013    -10    396     82
ATOM   3116  CG  ASP A1083     -11.035   9.369 -21.756  1.00 28.00           C  
ANISOU 3116  CG  ASP A1083     3682   3587   3371    -16    369    125
ATOM   3117  OD1 ASP A1083      -9.897   9.881 -21.694  1.00 27.87           O  
ANISOU 3117  OD1 ASP A1083     3684   3551   3353    -11    278    146
ATOM   3118  OD2 ASP A1083     -11.460   8.701 -22.721  1.00 31.18           O1-
ANISOU 3118  OD2 ASP A1083     4130   4038   3678    -24    441    148
ATOM   3119  H   ASP A1083     -11.739   7.643 -18.968  1.00  0.00           H  
ATOM   3120  HA  ASP A1083     -10.466  10.255 -19.218  1.00  0.00           H  
ATOM   3121  HB2 ASP A1083     -12.791   8.850 -20.627  1.00  0.00           H  
ATOM   3122  HB3 ASP A1083     -12.518  10.550 -20.881  1.00  0.00           H  
ATOM   3123  N   VAL A1084     -13.290   9.974 -17.509  1.00 23.20           N  
ANISOU 3123  N   VAL A1084     2821   2837   3159     19    347     11
ATOM   3124  CA  VAL A1084     -14.211  10.660 -16.576  1.00 22.46           C  
ANISOU 3124  CA  VAL A1084     2656   2700   3178     25    333     22
ATOM   3125  C   VAL A1084     -13.414  11.233 -15.369  1.00 25.25           C  
ANISOU 3125  C   VAL A1084     3003   3030   3560     37    251     49
ATOM   3126  O   VAL A1084     -13.775  12.317 -14.908  1.00 23.49           O  
ANISOU 3126  O   VAL A1084     2760   2795   3368     42    218     89
ATOM   3127  CB  VAL A1084     -15.332   9.704 -16.049  1.00 25.40           C  
ANISOU 3127  CB  VAL A1084     2966   3050   3634     38    381    -39
ATOM   3128  CG1 VAL A1084     -16.134  10.204 -14.819  1.00 24.52           C  
ANISOU 3128  CG1 VAL A1084     2789   2889   3639     50    336    -22
ATOM   3129  CG2 VAL A1084     -16.285   9.307 -17.197  1.00 25.38           C  
ANISOU 3129  CG2 VAL A1084     2953   3080   3610     25    486    -50
ATOM   3130  H   VAL A1084     -13.340   8.965 -17.512  1.00  0.00           H  
ATOM   3131  HA  VAL A1084     -14.687  11.494 -17.096  1.00  0.00           H  
ATOM   3132  HB  VAL A1084     -14.860   8.784 -15.717  1.00  0.00           H  
ATOM   3133 HG11 VAL A1084     -16.825   9.442 -14.473  1.00  0.00           H  
ATOM   3134 HG12 VAL A1084     -15.502  10.412 -13.957  1.00  0.00           H  
ATOM   3135 HG13 VAL A1084     -16.699  11.108 -15.044  1.00  0.00           H  
ATOM   3136 HG21 VAL A1084     -17.010   8.562 -16.877  1.00  0.00           H  
ATOM   3137 HG22 VAL A1084     -16.843  10.168 -17.568  1.00  0.00           H  
ATOM   3138 HG23 VAL A1084     -15.745   8.876 -18.041  1.00  0.00           H  
ATOM   3139  N   TRP A1085     -12.321  10.571 -14.926  1.00 23.54           N  
ANISOU 3139  N   TRP A1085     2805   2810   3330     44    216     28
ATOM   3140  CA  TRP A1085     -11.370  11.086 -13.922  1.00 23.20           C  
ANISOU 3140  CA  TRP A1085     2750   2751   3315     50    154     69
ATOM   3141  C   TRP A1085     -10.659  12.342 -14.481  1.00 25.99           C  
ANISOU 3141  C   TRP A1085     3129   3134   3612     49    135    125
ATOM   3142  O   TRP A1085     -10.587  13.344 -13.768  1.00 26.38           O  
ANISOU 3142  O   TRP A1085     3158   3184   3683     63    112    164
ATOM   3143  CB  TRP A1085     -10.367   9.982 -13.508  1.00 22.62           C  
ANISOU 3143  CB  TRP A1085     2685   2662   3248     48    119     39
ATOM   3144  CG  TRP A1085      -9.361  10.360 -12.451  1.00 22.84           C  
ANISOU 3144  CG  TRP A1085     2688   2675   3316     48     69     97
ATOM   3145  CD1 TRP A1085      -8.316  11.199 -12.637  1.00 25.30           C  
ANISOU 3145  CD1 TRP A1085     3011   3017   3585     47     51    147
ATOM   3146  CD2 TRP A1085      -9.282   9.937 -11.053  1.00 22.79           C  
ANISOU 3146  CD2 TRP A1085     2632   2620   3409     48     40    118
ATOM   3147  NE1 TRP A1085      -7.631  11.370 -11.457  1.00 24.54           N  
ANISOU 3147  NE1 TRP A1085     2872   2905   3548     48     26    199
ATOM   3148  CE2 TRP A1085      -8.181  10.622 -10.442  1.00 26.50           C  
ANISOU 3148  CE2 TRP A1085     3085   3102   3883     44     17    191
ATOM   3149  CE3 TRP A1085     -10.018   9.045 -10.228  1.00 24.28           C  
ANISOU 3149  CE3 TRP A1085     2783   2748   3692     53     30     85
ATOM   3150  CZ2 TRP A1085      -7.849  10.456  -9.084  1.00 26.19           C  
ANISOU 3150  CZ2 TRP A1085     2994   3023   3934     38     -6    249
ATOM   3151  CZ3 TRP A1085      -9.688   8.863  -8.864  1.00 25.94           C  
ANISOU 3151  CZ3 TRP A1085     2947   2906   4002     48     -9    139
ATOM   3152  CH2 TRP A1085      -8.611   9.573  -8.289  1.00 26.22           C  
ANISOU 3152  CH2 TRP A1085     2968   2961   4034     37    -22    228
ATOM   3153  H   TRP A1085     -12.081   9.686 -15.349  1.00  0.00           H  
ATOM   3154  HA  TRP A1085     -11.919  11.398 -13.041  1.00  0.00           H  
ATOM   3155  HB2 TRP A1085     -10.919   9.115 -13.144  1.00  0.00           H  
ATOM   3156  HB3 TRP A1085      -9.813   9.630 -14.378  1.00  0.00           H  
ATOM   3157  HD1 TRP A1085      -8.077  11.681 -13.572  1.00  0.00           H  
ATOM   3158  HE1 TRP A1085      -6.816  11.969 -11.382  1.00  0.00           H  
ATOM   3159  HE3 TRP A1085     -10.849   8.503 -10.650  1.00  0.00           H  
ATOM   3160  HZ2 TRP A1085      -7.016  11.002  -8.674  1.00  0.00           H  
ATOM   3161  HZ3 TRP A1085     -10.262   8.182  -8.255  1.00  0.00           H  
ATOM   3162  HH2 TRP A1085      -8.365   9.431  -7.247  1.00  0.00           H  
ATOM   3163  N   SER A1086     -10.199  12.282 -15.745  1.00 23.27           N  
ANISOU 3163  N   SER A1086     2832   2815   3193     38    141    124
ATOM   3164  CA  SER A1086      -9.497  13.357 -16.461  1.00 22.29           C  
ANISOU 3164  CA  SER A1086     2731   2708   3029     41    116    168
ATOM   3165  C   SER A1086     -10.449  14.555 -16.736  1.00 25.76           C  
ANISOU 3165  C   SER A1086     3154   3140   3495     46    124    187
ATOM   3166  O   SER A1086      -9.953  15.680 -16.751  1.00 25.35           O  
ANISOU 3166  O   SER A1086     3098   3092   3443     66     90    209
ATOM   3167  CB  SER A1086      -8.911  12.807 -17.780  1.00 24.31           C  
ANISOU 3167  CB  SER A1086     3044   2983   3210     28    115    171
ATOM   3168  OG  SER A1086      -8.114  11.651 -17.589  1.00 27.11           O  
ANISOU 3168  OG  SER A1086     3418   3344   3538     28     91    137
ATOM   3169  H   SER A1086     -10.294  11.415 -16.257  1.00  0.00           H  
ATOM   3170  HA  SER A1086      -8.676  13.710 -15.833  1.00  0.00           H  
ATOM   3171  HB2 SER A1086      -9.708  12.548 -18.477  1.00  0.00           H  
ATOM   3172  HB3 SER A1086      -8.289  13.559 -18.263  1.00  0.00           H  
ATOM   3173  HG  SER A1086      -7.407  11.866 -16.970  1.00  0.00           H  
ATOM   3174  N   PHE A1087     -11.780  14.333 -16.856  1.00 22.49           N  
ANISOU 3174  N   PHE A1087     2722   2712   3112     32    167    171
ATOM   3175  CA  PHE A1087     -12.826  15.372 -16.930  1.00 21.87           C  
ANISOU 3175  CA  PHE A1087     2613   2610   3086     35    161    181
ATOM   3176  C   PHE A1087     -12.985  16.070 -15.554  1.00 26.76           C  
ANISOU 3176  C   PHE A1087     3202   3224   3741     67    113    180
ATOM   3177  O   PHE A1087     -13.183  17.283 -15.555  1.00 27.22           O  
ANISOU 3177  O   PHE A1087     3260   3279   3803     86     72    187
ATOM   3178  CB  PHE A1087     -14.188  14.783 -17.397  1.00 24.21           C  
ANISOU 3178  CB  PHE A1087     2875   2890   3435     13    221    164
ATOM   3179  CG  PHE A1087     -15.392  15.701 -17.191  1.00 25.86           C  
ANISOU 3179  CG  PHE A1087     3031   3062   3731     19    195    162
ATOM   3180  CD1 PHE A1087     -15.494  16.912 -17.919  1.00 28.01           C  
ANISOU 3180  CD1 PHE A1087     3304   3311   4025     11    164    184
ATOM   3181  CD2 PHE A1087     -16.336  15.429 -16.168  1.00 26.70           C  
ANISOU 3181  CD2 PHE A1087     3086   3149   3909     36    182    135
ATOM   3182  CE1 PHE A1087     -16.486  17.836 -17.597  1.00 28.28           C  
ANISOU 3182  CE1 PHE A1087     3290   3305   4150     21    117    168
ATOM   3183  CE2 PHE A1087     -17.322  16.366 -15.864  1.00 28.37           C  
ANISOU 3183  CE2 PHE A1087     3252   3326   4203     46    135    128
ATOM   3184  CZ  PHE A1087     -17.389  17.569 -16.568  1.00 26.26           C  
ANISOU 3184  CZ  PHE A1087     2986   3037   3953     39    101    139
ATOM   3185  H   PHE A1087     -12.112  13.378 -16.848  1.00  0.00           H  
ATOM   3186  HA  PHE A1087     -12.518  16.124 -17.660  1.00  0.00           H  
ATOM   3187  HB2 PHE A1087     -14.131  14.543 -18.456  1.00  0.00           H  
ATOM   3188  HB3 PHE A1087     -14.383  13.833 -16.902  1.00  0.00           H  
ATOM   3189  HD1 PHE A1087     -14.770  17.147 -18.684  1.00  0.00           H  
ATOM   3190  HD2 PHE A1087     -16.267  14.519 -15.589  1.00  0.00           H  
ATOM   3191  HE1 PHE A1087     -16.543  18.767 -18.138  1.00  0.00           H  
ATOM   3192  HE2 PHE A1087     -18.028  16.165 -15.071  1.00  0.00           H  
ATOM   3193  HZ  PHE A1087     -18.149  18.293 -16.318  1.00  0.00           H  
ATOM   3194  N   GLY A1088     -12.888  15.341 -14.424  1.00 25.20           N  
ANISOU 3194  N   GLY A1088     2985   3024   3568     75    114    172
ATOM   3195  CA  GLY A1088     -12.969  15.906 -13.068  1.00 24.53           C  
ANISOU 3195  CA  GLY A1088     2878   2938   3503    104     73    193
ATOM   3196  C   GLY A1088     -11.800  16.868 -12.758  1.00 25.56           C  
ANISOU 3196  C   GLY A1088     3034   3106   3571    127     46    225
ATOM   3197  O   GLY A1088     -12.000  17.862 -12.062  1.00 24.64           O  
ANISOU 3197  O   GLY A1088     2918   3007   3438    160     12    236
ATOM   3198  H   GLY A1088     -12.737  14.344 -14.495  1.00  0.00           H  
ATOM   3199  HA2 GLY A1088     -13.924  16.420 -12.939  1.00  0.00           H  
ATOM   3200  HA3 GLY A1088     -12.953  15.090 -12.346  1.00  0.00           H  
ATOM   3201  N   VAL A1089     -10.601  16.599 -13.311  1.00 22.27           N  
ANISOU 3201  N   VAL A1089     2638   2706   3119    116     58    233
ATOM   3202  CA  VAL A1089      -9.396  17.437 -13.201  1.00 21.54           C  
ANISOU 3202  CA  VAL A1089     2556   2649   2981    139     42    257
ATOM   3203  C   VAL A1089      -9.459  18.596 -14.246  1.00 25.32           C  
ANISOU 3203  C   VAL A1089     3054   3132   3434    159     20    238
ATOM   3204  O   VAL A1089      -8.937  19.666 -13.937  1.00 25.91           O  
ANISOU 3204  O   VAL A1089     3129   3236   3479    200      0    240
ATOM   3205  CB  VAL A1089      -8.090  16.611 -13.435  1.00 24.92           C  
ANISOU 3205  CB  VAL A1089     2987   3082   3401    122     46    266
ATOM   3206  CG1 VAL A1089      -6.799  17.432 -13.234  1.00 24.42           C  
ANISOU 3206  CG1 VAL A1089     2912   3055   3312    151     37    292
ATOM   3207  CG2 VAL A1089      -8.013  15.379 -12.510  1.00 24.24           C  
ANISOU 3207  CG2 VAL A1089     2875   2972   3363    101     52    271
ATOM   3208  H   VAL A1089     -10.510  15.775 -13.889  1.00  0.00           H  
ATOM   3209  HA  VAL A1089      -9.344  17.869 -12.201  1.00  0.00           H  
ATOM   3210  HB  VAL A1089      -8.092  16.236 -14.461  1.00  0.00           H  
ATOM   3211 HG11 VAL A1089      -5.908  16.830 -13.409  1.00  0.00           H  
ATOM   3212 HG12 VAL A1089      -6.742  18.276 -13.917  1.00  0.00           H  
ATOM   3213 HG13 VAL A1089      -6.737  17.824 -12.218  1.00  0.00           H  
ATOM   3214 HG21 VAL A1089      -7.109  14.804 -12.689  1.00  0.00           H  
ATOM   3215 HG22 VAL A1089      -8.016  15.675 -11.460  1.00  0.00           H  
ATOM   3216 HG23 VAL A1089      -8.843  14.696 -12.662  1.00  0.00           H  
ATOM   3217  N   THR A1090     -10.159  18.435 -15.393  1.00 22.27           N  
ANISOU 3217  N   THR A1090     2684   2715   3063    132     25    221
ATOM   3218  CA  THR A1090     -10.412  19.499 -16.394  1.00 21.73           C  
ANISOU 3218  CA  THR A1090     2628   2627   3002    142     -5    207
ATOM   3219  C   THR A1090     -11.469  20.487 -15.826  1.00 24.89           C  
ANISOU 3219  C   THR A1090     3009   3018   3430    172    -40    182
ATOM   3220  O   THR A1090     -11.286  21.688 -16.001  1.00 24.37           O  
ANISOU 3220  O   THR A1090     2952   2956   3352    211    -85    158
ATOM   3221  CB  THR A1090     -11.001  18.948 -17.732  1.00 26.43           C  
ANISOU 3221  CB  THR A1090     3237   3187   3617     98     19    218
ATOM   3222  OG1 THR A1090     -10.097  18.019 -18.288  1.00 23.21           O  
ANISOU 3222  OG1 THR A1090     2859   2796   3162     82     34    237
ATOM   3223  CG2 THR A1090     -11.218  20.005 -18.838  1.00 26.50           C  
ANISOU 3223  CG2 THR A1090     3250   3153   3664     98    -17    217
ATOM   3224  H   THR A1090     -10.589  17.541 -15.581  1.00  0.00           H  
ATOM   3225  HA  THR A1090      -9.481  20.033 -16.599  1.00  0.00           H  
ATOM   3226  HB  THR A1090     -11.941  18.423 -17.562  1.00  0.00           H  
ATOM   3227  HG1 THR A1090     -10.105  17.212 -17.762  1.00  0.00           H  
ATOM   3228 HG21 THR A1090     -11.513  19.539 -19.779  1.00  0.00           H  
ATOM   3229 HG22 THR A1090     -12.005  20.713 -18.575  1.00  0.00           H  
ATOM   3230 HG23 THR A1090     -10.312  20.580 -19.025  1.00  0.00           H  
ATOM   3231  N   LEU A1091     -12.501  19.993 -15.106  1.00 21.38           N  
ANISOU 3231  N   LEU A1091     2539   2561   3025    161    -30    179
ATOM   3232  CA  LEU A1091     -13.546  20.764 -14.408  1.00 21.26           C  
ANISOU 3232  CA  LEU A1091     2504   2534   3039    191    -80    155
ATOM   3233  C   LEU A1091     -12.906  21.581 -13.255  1.00 25.55           C  
ANISOU 3233  C   LEU A1091     3069   3134   3507    248   -111    159
ATOM   3234  O   LEU A1091     -13.267  22.746 -13.101  1.00 24.92           O  
ANISOU 3234  O   LEU A1091     3000   3061   3408    292   -168    123
ATOM   3235  CB  LEU A1091     -14.636  19.784 -13.891  1.00 21.18           C  
ANISOU 3235  CB  LEU A1091     2454   2498   3095    170    -65    156
ATOM   3236  CG  LEU A1091     -15.880  20.421 -13.217  1.00 26.34           C  
ANISOU 3236  CG  LEU A1091     3082   3132   3794    200   -132    132
ATOM   3237  CD1 LEU A1091     -16.606  21.417 -14.136  1.00 27.66           C  
ANISOU 3237  CD1 LEU A1091     3238   3257   4014    203   -186     90
ATOM   3238  CD2 LEU A1091     -16.856  19.335 -12.728  1.00 28.91           C  
ANISOU 3238  CD2 LEU A1091     3357   3421   4205    179   -114    132
ATOM   3239  H   LEU A1091     -12.590  18.988 -15.026  1.00  0.00           H  
ATOM   3240  HA  LEU A1091     -13.985  21.452 -15.133  1.00  0.00           H  
ATOM   3241  HB2 LEU A1091     -14.982  19.180 -14.732  1.00  0.00           H  
ATOM   3242  HB3 LEU A1091     -14.182  19.075 -13.197  1.00  0.00           H  
ATOM   3243  HG  LEU A1091     -15.552  20.970 -12.335  1.00  0.00           H  
ATOM   3244 HD11 LEU A1091     -17.519  21.797 -13.675  1.00  0.00           H  
ATOM   3245 HD12 LEU A1091     -15.985  22.281 -14.373  1.00  0.00           H  
ATOM   3246 HD13 LEU A1091     -16.875  20.934 -15.071  1.00  0.00           H  
ATOM   3247 HD21 LEU A1091     -17.702  19.774 -12.198  1.00  0.00           H  
ATOM   3248 HD22 LEU A1091     -17.253  18.750 -13.559  1.00  0.00           H  
ATOM   3249 HD23 LEU A1091     -16.371  18.642 -12.040  1.00  0.00           H  
ATOM   3250  N   TYR A1092     -11.919  21.008 -12.532  1.00 23.80           N  
ANISOU 3250  N   TYR A1092     2849   2951   3241    249    -72    203
ATOM   3251  CA  TYR A1092     -11.118  21.666 -11.485  1.00 23.59           C  
ANISOU 3251  CA  TYR A1092     2835   2990   3138    297    -73    231
ATOM   3252  C   TYR A1092     -10.302  22.842 -12.090  1.00 28.07           C  
ANISOU 3252  C   TYR A1092     3423   3587   3655    338    -88    193
ATOM   3253  O   TYR A1092     -10.286  23.908 -11.477  1.00 28.26           O  
ANISOU 3253  O   TYR A1092     3466   3656   3617    398   -118    169
ATOM   3254  CB  TYR A1092     -10.217  20.623 -10.775  1.00 24.03           C  
ANISOU 3254  CB  TYR A1092     2873   3065   3193    273    -21    293
ATOM   3255  CG  TYR A1092      -9.186  21.194  -9.812  1.00 25.49           C  
ANISOU 3255  CG  TYR A1092     3059   3321   3306    314      4    335
ATOM   3256  CD1 TYR A1092      -9.591  21.736  -8.569  1.00 27.64           C  
ANISOU 3256  CD1 TYR A1092     3334   3636   3531    347      3    386
ATOM   3257  CD2 TYR A1092      -7.823  21.254 -10.192  1.00 25.28           C  
ANISOU 3257  CD2 TYR A1092     3026   3323   3258    324     30    330
ATOM   3258  CE1 TYR A1092      -8.643  22.351  -7.722  1.00 27.61           C  
ANISOU 3258  CE1 TYR A1092     3329   3712   3448    388     44    435
ATOM   3259  CE2 TYR A1092      -6.872  21.849  -9.335  1.00 25.84           C  
ANISOU 3259  CE2 TYR A1092     3083   3465   3268    366     68    368
ATOM   3260  CZ  TYR A1092      -7.286  22.406  -8.103  1.00 31.24           C  
ANISOU 3260  CZ  TYR A1092     3773   4203   3895    397     83    423
ATOM   3261  OH  TYR A1092      -6.385  23.017  -7.285  1.00 30.99           O  
ANISOU 3261  OH  TYR A1092     3725   4255   3793    439    140    472
ATOM   3262  H   TYR A1092     -11.687  20.041 -12.712  1.00  0.00           H  
ATOM   3263  HA  TYR A1092     -11.803  22.086 -10.744  1.00  0.00           H  
ATOM   3264  HB2 TYR A1092     -10.838  19.914 -10.229  1.00  0.00           H  
ATOM   3265  HB3 TYR A1092      -9.695  20.020 -11.515  1.00  0.00           H  
ATOM   3266  HD1 TYR A1092     -10.631  21.719  -8.279  1.00  0.00           H  
ATOM   3267  HD2 TYR A1092      -7.508  20.856 -11.145  1.00  0.00           H  
ATOM   3268  HE1 TYR A1092      -8.956  22.802  -6.793  1.00  0.00           H  
ATOM   3269  HE2 TYR A1092      -5.835  21.881  -9.634  1.00  0.00           H  
ATOM   3270  HH  TYR A1092      -5.537  23.146  -7.723  1.00  0.00           H  
ATOM   3271  N   GLU A1093      -9.709  22.667 -13.292  1.00 24.82           N  
ANISOU 3271  N   GLU A1093     3012   3151   3268    312    -73    184
ATOM   3272  CA  GLU A1093      -8.985  23.712 -14.037  1.00 23.87           C  
ANISOU 3272  CA  GLU A1093     2904   3040   3126    351    -94    145
ATOM   3273  C   GLU A1093      -9.939  24.856 -14.470  1.00 29.02           C  
ANISOU 3273  C   GLU A1093     3571   3664   3792    387   -162     78
ATOM   3274  O   GLU A1093      -9.508  26.004 -14.412  1.00 29.63           O  
ANISOU 3274  O   GLU A1093     3660   3780   3818    455   -189     32
ATOM   3275  CB  GLU A1093      -8.261  23.130 -15.270  1.00 24.44           C  
ANISOU 3275  CB  GLU A1093     2977   3070   3240    309    -86    155
ATOM   3276  CG  GLU A1093      -7.001  22.309 -14.939  1.00 27.04           C  
ANISOU 3276  CG  GLU A1093     3291   3424   3560    286    -43    201
ATOM   3277  CD  GLU A1093      -6.312  21.829 -16.216  1.00 39.48           C  
ANISOU 3277  CD  GLU A1093     4878   4963   5159    264    -60    201
ATOM   3278  OE1 GLU A1093      -6.813  20.855 -16.820  1.00 26.77           O  
ANISOU 3278  OE1 GLU A1093     3286   3316   3568    213    -56    217
ATOM   3279  OE2 GLU A1093      -5.303  22.468 -16.588  1.00 32.38           O1-
ANISOU 3279  OE2 GLU A1093     3974   4071   4259    303    -83    182
ATOM   3280  H   GLU A1093      -9.757  21.762 -13.739  1.00  0.00           H  
ATOM   3281  HA  GLU A1093      -8.227  24.138 -13.379  1.00  0.00           H  
ATOM   3282  HB2 GLU A1093      -8.948  22.525 -15.861  1.00  0.00           H  
ATOM   3283  HB3 GLU A1093      -7.959  23.948 -15.928  1.00  0.00           H  
ATOM   3284  HG2 GLU A1093      -6.306  22.917 -14.358  1.00  0.00           H  
ATOM   3285  HG3 GLU A1093      -7.238  21.450 -14.315  1.00  0.00           H  
ATOM   3286  N   LEU A1094     -11.208  24.570 -14.838  1.00 26.56           N  
ANISOU 3286  N   LEU A1094     3250   3284   3556    346   -191     67
ATOM   3287  CA  LEU A1094     -12.177  25.579 -15.310  1.00 27.12           C  
ANISOU 3287  CA  LEU A1094     3322   3308   3676    371   -271      2
ATOM   3288  C   LEU A1094     -12.637  26.469 -14.122  1.00 29.23           C  
ANISOU 3288  C   LEU A1094     3603   3626   3875    439   -318    -38
ATOM   3289  O   LEU A1094     -12.693  27.686 -14.299  1.00 30.58           O  
ANISOU 3289  O   LEU A1094     3794   3804   4021    502   -381   -111
ATOM   3290  CB  LEU A1094     -13.407  24.918 -15.993  1.00 27.75           C  
ANISOU 3290  CB  LEU A1094     3370   3306   3867    307   -279     13
ATOM   3291  CG  LEU A1094     -13.167  24.086 -17.287  1.00 33.45           C  
ANISOU 3291  CG  LEU A1094     4086   3983   4642    238   -228     62
ATOM   3292  CD1 LEU A1094     -14.408  24.106 -18.200  1.00 34.25           C  
ANISOU 3292  CD1 LEU A1094     4151   4000   4861    194   -250     60
ATOM   3293  CD2 LEU A1094     -11.896  24.454 -18.081  1.00 37.20           C  
ANISOU 3293  CD2 LEU A1094     4588   4460   5088    253   -231     67
ATOM   3294  H   LEU A1094     -11.513  23.606 -14.862  1.00  0.00           H  
ATOM   3295  HA  LEU A1094     -11.685  26.228 -16.038  1.00  0.00           H  
ATOM   3296  HB2 LEU A1094     -13.948  24.295 -15.277  1.00  0.00           H  
ATOM   3297  HB3 LEU A1094     -14.107  25.718 -16.240  1.00  0.00           H  
ATOM   3298  HG  LEU A1094     -13.050  23.050 -16.979  1.00  0.00           H  
ATOM   3299 HD11 LEU A1094     -14.284  23.448 -19.061  1.00  0.00           H  
ATOM   3300 HD12 LEU A1094     -15.300  23.774 -17.665  1.00  0.00           H  
ATOM   3301 HD13 LEU A1094     -14.604  25.110 -18.578  1.00  0.00           H  
ATOM   3302 HD21 LEU A1094     -11.800  23.838 -18.975  1.00  0.00           H  
ATOM   3303 HD22 LEU A1094     -11.904  25.499 -18.388  1.00  0.00           H  
ATOM   3304 HD23 LEU A1094     -10.990  24.288 -17.499  1.00  0.00           H  
ATOM   3305  N   LEU A1095     -12.903  25.876 -12.938  1.00 26.35           N  
ANISOU 3305  N   LEU A1095     3236   3301   3476    433   -292      9
ATOM   3306  CA  LEU A1095     -13.382  26.569 -11.726  1.00 28.85           C  
ANISOU 3306  CA  LEU A1095     3576   3675   3711    496   -337     -5
ATOM   3307  C   LEU A1095     -12.228  27.332 -11.005  1.00 32.34           C  
ANISOU 3307  C   LEU A1095     4053   4217   4016    571   -312    -11
ATOM   3308  O   LEU A1095     -12.542  28.279 -10.283  1.00 33.48           O  
ANISOU 3308  O   LEU A1095     4232   4419   4069    641   -360    -43
ATOM   3309  CB  LEU A1095     -14.055  25.547 -10.761  1.00 29.95           C  
ANISOU 3309  CB  LEU A1095     3699   3818   3863    467   -318     63
ATOM   3310  CG  LEU A1095     -15.566  25.257 -10.978  1.00 37.01           C  
ANISOU 3310  CG  LEU A1095     4561   4640   4860    444   -383     42
ATOM   3311  CD1 LEU A1095     -16.458  26.510 -10.926  1.00 41.99           C  
ANISOU 3311  CD1 LEU A1095     5209   5260   5487    502   -501    -41
ATOM   3312  CD2 LEU A1095     -15.874  24.408 -12.220  1.00 37.43           C  
ANISOU 3312  CD2 LEU A1095     4569   4615   5040    370   -347     42
ATOM   3313  H   LEU A1095     -12.826  24.870 -12.868  1.00  0.00           H  
ATOM   3314  HA  LEU A1095     -14.110  27.327 -12.017  1.00  0.00           H  
ATOM   3315  HB2 LEU A1095     -13.503  24.605 -10.771  1.00  0.00           H  
ATOM   3316  HB3 LEU A1095     -13.972  25.905  -9.734  1.00  0.00           H  
ATOM   3317  HG  LEU A1095     -15.871  24.644 -10.131  1.00  0.00           H  
ATOM   3318 HD11 LEU A1095     -17.509  26.224 -10.891  1.00  0.00           H  
ATOM   3319 HD12 LEU A1095     -16.259  27.105 -10.036  1.00  0.00           H  
ATOM   3320 HD13 LEU A1095     -16.327  27.150 -11.800  1.00  0.00           H  
ATOM   3321 HD21 LEU A1095     -16.948  24.257 -12.340  1.00  0.00           H  
ATOM   3322 HD22 LEU A1095     -15.500  24.865 -13.135  1.00  0.00           H  
ATOM   3323 HD23 LEU A1095     -15.435  23.418 -12.121  1.00  0.00           H  
ATOM   3324  N   THR A1096     -10.942  26.977 -11.219  1.00 28.49           N  
ANISOU 3324  N   THR A1096     3556   3755   3512    561   -238     16
ATOM   3325  CA  THR A1096      -9.764  27.746 -10.749  1.00 28.46           C  
ANISOU 3325  CA  THR A1096     3568   3848   3399    631   -196      9
ATOM   3326  C   THR A1096      -9.347  28.828 -11.797  1.00 34.09           C  
ANISOU 3326  C   THR A1096     4288   4539   4126    680   -240    -93
ATOM   3327  O   THR A1096      -8.455  29.621 -11.487  1.00 34.31           O  
ANISOU 3327  O   THR A1096     4321   4642   4075    749   -207   -123
ATOM   3328  CB  THR A1096      -8.513  26.839 -10.500  1.00 31.93           C  
ANISOU 3328  CB  THR A1096     3972   4321   3838    593    -95     99
ATOM   3329  OG1 THR A1096      -8.145  26.086 -11.639  1.00 28.23           O  
ANISOU 3329  OG1 THR A1096     3479   3779   3467    537    -91     95
ATOM   3330  CG2 THR A1096      -8.692  25.853  -9.334  1.00 33.74           C  
ANISOU 3330  CG2 THR A1096     4190   4564   4066    551    -55    200
ATOM   3331  H   THR A1096     -10.746  26.195 -11.828  1.00  0.00           H  
ATOM   3332  HA  THR A1096      -9.996  28.261  -9.816  1.00  0.00           H  
ATOM   3333  HB  THR A1096      -7.653  27.464 -10.249  1.00  0.00           H  
ATOM   3334  HG1 THR A1096      -8.723  25.317 -11.684  1.00  0.00           H  
ATOM   3335 HG21 THR A1096      -7.803  25.238  -9.186  1.00  0.00           H  
ATOM   3336 HG22 THR A1096      -8.888  26.376  -8.401  1.00  0.00           H  
ATOM   3337 HG23 THR A1096      -9.527  25.179  -9.501  1.00  0.00           H  
ATOM   3338  N   HIS A1097      -9.955  28.839 -13.007  1.00 31.69           N  
ANISOU 3338  N   HIS A1097     3977   4128   3936    645   -312   -143
ATOM   3339  CA  HIS A1097      -9.710  29.748 -14.150  1.00 31.97           C  
ANISOU 3339  CA  HIS A1097     4012   4104   4033    674   -371   -230
ATOM   3340  C   HIS A1097      -8.343  29.451 -14.831  1.00 33.69           C  
ANISOU 3340  C   HIS A1097     4208   4330   4262    667   -309   -200
ATOM   3341  O   HIS A1097      -7.819  30.319 -15.529  1.00 33.12           O  
ANISOU 3341  O   HIS A1097     4134   4259   4190    729   -333   -272
ATOM   3342  CB  HIS A1097      -9.949  31.241 -13.790  1.00 35.14           C  
ANISOU 3342  CB  HIS A1097     4446   4542   4365    780   -448   -349
ATOM   3343  CG  HIS A1097     -11.379  31.575 -13.447  1.00 40.55           C  
ANISOU 3343  CG  HIS A1097     5148   5196   5062    786   -540   -390
ATOM   3344  ND1 HIS A1097     -11.930  31.341 -12.182  1.00 43.74           N  
ANISOU 3344  ND1 HIS A1097     5574   5677   5367    800   -526   -345
ATOM   3345  CD2 HIS A1097     -12.348  32.122 -14.261  1.00 43.94           C  
ANISOU 3345  CD2 HIS A1097     5566   5518   5609    777   -653   -465
ATOM   3346  CE1 HIS A1097     -13.189  31.745 -12.278  1.00 44.01           C  
ANISOU 3346  CE1 HIS A1097     5612   5651   5456    804   -637   -401
ATOM   3347  NE2 HIS A1097     -13.489  32.223 -13.486  1.00 44.57           N  
ANISOU 3347  NE2 HIS A1097     5660   5610   5664    789   -715   -477
ATOM   3348  H   HIS A1097     -10.656  28.133 -13.182  1.00  0.00           H  
ATOM   3349  HA  HIS A1097     -10.448  29.467 -14.903  1.00  0.00           H  
ATOM   3350  HB2 HIS A1097      -9.317  31.556 -12.961  1.00  0.00           H  
ATOM   3351  HB3 HIS A1097      -9.669  31.882 -14.627  1.00  0.00           H  
ATOM   3352  HD2 HIS A1097     -12.315  32.430 -15.296  1.00  0.00           H  
ATOM   3353  HE1 HIS A1097     -13.896  31.687 -11.464  1.00  0.00           H  
ATOM   3354  HE2 HIS A1097     -14.395  32.562 -13.789  1.00  0.00           H  
ATOM   3355  N   CYS A1098      -7.774  28.250 -14.608  1.00 28.70           N  
ANISOU 3355  N   CYS A1098     3555   3700   3648    594   -238   -101
ATOM   3356  CA  CYS A1098      -6.530  27.710 -15.180  1.00 27.70           C  
ANISOU 3356  CA  CYS A1098     3404   3582   3540    577   -187    -60
ATOM   3357  C   CYS A1098      -5.298  28.436 -14.574  1.00 30.22           C  
ANISOU 3357  C   CYS A1098     3705   3991   3786    657   -143    -87
ATOM   3358  O   CYS A1098      -4.281  28.576 -15.258  1.00 27.75           O  
ANISOU 3358  O   CYS A1098     3368   3665   3512    679   -142   -108
ATOM   3359  CB  CYS A1098      -6.517  27.619 -16.723  1.00 27.86           C  
ANISOU 3359  CB  CYS A1098     3423   3502   3662    541   -237    -70
ATOM   3360  SG  CYS A1098      -7.899  26.605 -17.330  1.00 31.27           S  
ANISOU 3360  SG  CYS A1098     3864   3853   4164    436   -242     -7
ATOM   3361  H   CYS A1098      -8.271  27.606 -14.007  1.00  0.00           H  
ATOM   3362  HA  CYS A1098      -6.470  26.688 -14.808  1.00  0.00           H  
ATOM   3363  HB2 CYS A1098      -6.571  28.604 -17.183  1.00  0.00           H  
ATOM   3364  HB3 CYS A1098      -5.587  27.157 -17.057  1.00  0.00           H  
ATOM   3365  HG  CYS A1098      -7.687  26.842 -18.628  1.00  0.00           H  
ATOM   3366  N   ASP A1099      -5.396  28.863 -13.295  1.00 28.20           N  
ANISOU 3366  N   ASP A1099     3459   3829   3425    703   -103    -80
ATOM   3367  CA  ASP A1099      -4.358  29.536 -12.500  1.00 29.09           C  
ANISOU 3367  CA  ASP A1099     3552   4051   3449    781    -34    -91
ATOM   3368  C   ASP A1099      -3.219  28.505 -12.277  1.00 32.04           C  
ANISOU 3368  C   ASP A1099     3868   4442   3866    733     47      2
ATOM   3369  O   ASP A1099      -3.471  27.411 -11.768  1.00 29.80           O  
ANISOU 3369  O   ASP A1099     3573   4153   3595    665     81     94
ATOM   3370  CB  ASP A1099      -4.972  30.082 -11.178  1.00 31.01           C  
ANISOU 3370  CB  ASP A1099     3830   4395   3558    830     -7    -75
ATOM   3371  CG  ASP A1099      -4.042  30.795 -10.181  1.00 42.86           C  
ANISOU 3371  CG  ASP A1099     5321   6028   4938    924     75    -90
ATOM   3372  OD1 ASP A1099      -2.818  30.874 -10.426  1.00 44.82           O  
ANISOU 3372  OD1 ASP A1099     5512   6294   5222    939    134    -90
ATOM   3373  OD2 ASP A1099      -4.592  31.261  -9.160  1.00 55.40           O1-
ANISOU 3373  OD2 ASP A1099     6955   7704   6391    986     80   -100
ATOM   3374  H   ASP A1099      -6.273  28.724 -12.815  1.00  0.00           H  
ATOM   3375  HA  ASP A1099      -3.988  30.381 -13.084  1.00  0.00           H  
ATOM   3376  HB2 ASP A1099      -5.772  30.781 -11.419  1.00  0.00           H  
ATOM   3377  HB3 ASP A1099      -5.460  29.269 -10.640  1.00  0.00           H  
ATOM   3378  N   SER A1100      -1.990  28.898 -12.662  1.00 30.26           N  
ANISOU 3378  N   SER A1100     3597   4223   3679    769     67    -29
ATOM   3379  CA  SER A1100      -0.757  28.092 -12.625  1.00 30.30           C  
ANISOU 3379  CA  SER A1100     3534   4231   3748    726    124     46
ATOM   3380  C   SER A1100      -0.342  27.714 -11.176  1.00 34.31           C  
ANISOU 3380  C   SER A1100     4001   4832   4203    720    229    141
ATOM   3381  O   SER A1100       0.234  26.640 -11.003  1.00 34.07           O  
ANISOU 3381  O   SER A1100     3928   4776   4242    649    254    225
ATOM   3382  CB  SER A1100       0.377  28.828 -13.381  1.00 35.14           C  
ANISOU 3382  CB  SER A1100     4098   4828   4426    775    113    -13
ATOM   3383  OG  SER A1100       0.741  30.060 -12.781  1.00 49.21           O  
ANISOU 3383  OG  SER A1100     5863   6702   6133    881    161    -82
ATOM   3384  H   SER A1100      -1.885  29.818 -13.070  1.00  0.00           H  
ATOM   3385  HA  SER A1100      -0.958  27.165 -13.166  1.00  0.00           H  
ATOM   3386  HB2 SER A1100       1.265  28.198 -13.439  1.00  0.00           H  
ATOM   3387  HB3 SER A1100       0.074  29.024 -14.410  1.00  0.00           H  
ATOM   3388  HG  SER A1100       1.403  30.489 -13.329  1.00  0.00           H  
ATOM   3389  N   SER A1101      -0.681  28.543 -10.165  1.00 31.40           N  
ANISOU 3389  N   SER A1101     3651   4569   3711    793    283    130
ATOM   3390  CA  SER A1101      -0.434  28.279  -8.734  1.00 31.93           C  
ANISOU 3390  CA  SER A1101     3688   4733   3713    790    390    240
ATOM   3391  C   SER A1101      -1.472  27.268  -8.163  1.00 35.91           C  
ANISOU 3391  C   SER A1101     4227   5196   4222    711    366    330
ATOM   3392  O   SER A1101      -1.157  26.620  -7.165  1.00 36.89           O  
ANISOU 3392  O   SER A1101     4315   5360   4340    680    439    446
ATOM   3393  CB  SER A1101      -0.449  29.610  -7.937  1.00 36.50           C  
ANISOU 3393  CB  SER A1101     4292   5445   4132    899    451    202
ATOM   3394  OG  SER A1101      -1.721  30.226  -7.834  1.00 42.36           O  
ANISOU 3394  OG  SER A1101     5129   6193   4773    930    378    152
ATOM   3395  H   SER A1101      -1.175  29.400 -10.381  1.00  0.00           H  
ATOM   3396  HA  SER A1101       0.563  27.844  -8.630  1.00  0.00           H  
ATOM   3397  HB2 SER A1101      -0.086  29.433  -6.923  1.00  0.00           H  
ATOM   3398  HB3 SER A1101       0.245  30.325  -8.382  1.00  0.00           H  
ATOM   3399  HG  SER A1101      -2.017  30.509  -8.709  1.00  0.00           H  
ATOM   3400  N   GLN A1102      -2.655  27.127  -8.795  1.00 29.85           N  
ANISOU 3400  N   GLN A1102     3519   4343   3481    680    267    279
ATOM   3401  CA  GLN A1102      -3.730  26.195  -8.419  0.61 28.09           C  
ANISOU 3401  CA  GLN A1102     3324   4070   3280    614    236    341
ATOM   3402  C   GLN A1102      -3.738  24.958  -9.363  1.00 29.55           C  
ANISOU 3402  C   GLN A1102     3491   4143   3593    527    192    344
ATOM   3403  O   GLN A1102      -4.653  24.148  -9.220  1.00 27.73           O  
ANISOU 3403  O   GLN A1102     3276   3862   3400    472    168    380
ATOM   3404  CB  GLN A1102      -5.094  26.931  -8.492  0.61 29.07           C  
ANISOU 3404  CB  GLN A1102     3522   4191   3334    651    161    277
ATOM   3405  CG  GLN A1102      -5.234  28.114  -7.507  0.61 37.94           C  
ANISOU 3405  CG  GLN A1102     4682   5430   4304    733    189    288
ATOM   3406  CD  GLN A1102      -6.660  28.677  -7.464  0.61 47.98           C  
ANISOU 3406  CD  GLN A1102     6021   6682   5526    766     89    218
ATOM   3407  OE1 GLN A1102      -7.566  28.040  -6.934  0.61 45.96           O  
ANISOU 3407  OE1 GLN A1102     5783   6390   5290    726     50    268
ATOM   3408  NE2 GLN A1102      -6.872  29.875  -8.009  0.61 43.70           N  
ANISOU 3408  NE2 GLN A1102     5513   6155   4937    840     34     93
ATOM   3409  H   GLN A1102      -2.826  27.675  -9.626  1.00  0.00           H  
ATOM   3410  HA  GLN A1102      -3.592  25.830  -7.401  0.61  0.00           H  
ATOM   3411  HB2 GLN A1102      -5.276  27.277  -9.511  0.61  0.00           H  
ATOM   3412  HB3 GLN A1102      -5.891  26.216  -8.276  0.61  0.00           H  
ATOM   3413  HG2 GLN A1102      -4.978  27.783  -6.499  0.61  0.00           H  
ATOM   3414  HG3 GLN A1102      -4.519  28.901  -7.752  0.61  0.00           H  
ATOM   3415 HE22 GLN A1102      -7.798  30.276  -7.998  0.61  0.00           H  
ATOM   3416 HE21 GLN A1102      -6.104  30.394  -8.424  0.61  0.00           H  
ATOM   3417  N   SER A1103      -2.786  24.803 -10.312  1.00 26.76           N  
ANISOU 3417  N   SER A1103     3109   3754   3303    520    180    305
ATOM   3418  CA  SER A1103      -2.786  23.744 -11.345  1.00 25.27           C  
ANISOU 3418  CA  SER A1103     2918   3472   3210    448    135    304
ATOM   3419  C   SER A1103      -2.553  22.341 -10.703  1.00 28.60           C  
ANISOU 3419  C   SER A1103     3307   3867   3692    379    157    383
ATOM   3420  O   SER A1103      -1.865  22.260  -9.682  1.00 28.62           O  
ANISOU 3420  O   SER A1103     3259   3913   3702    380    216    452
ATOM   3421  CB  SER A1103      -1.749  24.067 -12.449  1.00 27.32           C  
ANISOU 3421  CB  SER A1103     3151   3708   3519    462    113    263
ATOM   3422  OG  SER A1103      -0.395  23.946 -12.051  1.00 35.29           O  
ANISOU 3422  OG  SER A1103     4087   4753   4569    463    165    310
ATOM   3423  H   SER A1103      -2.064  25.504 -10.395  1.00  0.00           H  
ATOM   3424  HA  SER A1103      -3.771  23.782 -11.801  1.00  0.00           H  
ATOM   3425  HB2 SER A1103      -1.901  23.392 -13.291  1.00  0.00           H  
ATOM   3426  HB3 SER A1103      -1.915  25.071 -12.840  1.00  0.00           H  
ATOM   3427  HG  SER A1103      -0.177  24.651 -11.432  1.00  0.00           H  
ATOM   3428  N   PRO A1104      -3.091  21.251 -11.323  1.00 25.17           N  
ANISOU 3428  N   PRO A1104     2896   3359   3309    320    113    372
ATOM   3429  CA  PRO A1104      -2.938  19.858 -10.827  1.00 24.67           C  
ANISOU 3429  CA  PRO A1104     2801   3259   3313    263    121    423
[truncated: 143,444 more chars]
