# Supplementary material for: ModBind, a Rapid Simulation-Based Predictor of Ligand Binding and Off-Rates
Source: J Chem Inf Model. 2024 Dec 16;65(1):265–74. doi: 10.1021/acs.jcim.4c01805 (PMC11733936; doi:10.1021/acs.jcim.4c01805)
Supplement: Supplementary file 2 — ci4c01805_si_002.zip [file ci4c01805_si_002.zip › SI_ModBind_Validation/dG/Tyk2_dG/ejm_48.sdf]

ejm_48
                    3D
 Schrodinger Suite 2020-4.
 42 44  0  0  1  0            999 V2000
   -1.9612   21.5502  -27.3300 C   0  0  0  0  0  0
   -1.2942   22.4120  -28.1957 C   0  0  0  0  0  0
   -1.9550   22.9520  -29.2938 C   0  0  0  0  0  0
   -3.2998   22.6223  -29.5426 C   0  0  0  0  0  0
   -3.9689   21.7588  -28.6534 C   0  0  0  0  0  0
   -3.2917   21.2292  -27.5624 C   0  0  0  0  0  0
   -5.6403   21.3533  -28.9190 Cl  0  0  0  0  0  0
   -4.0401   23.1522  -30.7110 C   0  0  0  0  0  0
   -4.2265   22.4198  -31.6685 O   0  0  0  0  0  0
   -4.5133   24.4119  -30.6476 N   0  0  0  0  0  0
   -5.2869   25.1112  -31.5800 C   0  0  0  0  0  0
   -5.9620   24.5479  -32.6807 C   0  0  0  0  0  0
   -6.7806   25.3609  -33.4589 C   0  0  0  0  0  0
   -6.9234   26.6542  -33.1828 N   0  0  0  0  0  0
   -6.2984   27.2317  -32.1577 C   0  0  0  0  0  0
   -5.5070   26.4571  -31.3066 C   0  0  0  0  0  0
   -6.5391   28.5828  -31.8838 N   0  0  0  0  0  0
   -5.7134   29.4445  -31.2331 C   0  0  0  0  0  0
   -4.6156   29.1218  -30.8098 O   0  0  0  0  0  0
   -1.1124   24.0506  -30.3318 Cl  0  0  0  0  0  0
   -1.4436   21.1321  -26.4786 H   0  0  0  0  0  0
   -0.2591   22.6635  -28.0157 H   0  0  0  0  0  0
   -3.8111   20.5610  -26.8909 H   0  0  0  0  0  0
   -4.3168   24.9848  -29.8393 H   0  0  0  0  0  0
   -5.8400   23.4993  -32.9094 H   0  0  0  0  0  0
   -7.3119   24.9439  -34.3018 H   0  0  0  0  0  0
   -5.0645   26.9093  -30.4313 H   0  0  0  0  0  0
   -7.4045   29.0126  -32.1802 H   0  0  0  0  0  0
   -7.2836   30.9672  -31.1542 H   0  0  0  0  0  0
   -6.1757   30.8841  -31.0159 C   0  0  0  0  0  0
   -5.7758   31.3307  -29.6033 C   0  0  0  0  0  0
   -4.4024   31.9768  -29.7974 C   0  0  0  0  0  0
   -4.5846   32.7530  -31.1037 C   0  0  0  0  0  0
   -5.4197   31.8126  -31.9835 C   0  0  0  0  0  0
   -5.7582   30.4902  -28.8683 H   0  0  0  0  0  0
   -6.4960   32.1001  -29.2320 H   0  0  0  0  0  0
   -4.1038   32.6292  -28.9417 H   0  0  0  0  0  0
   -3.6249   31.1857  -29.9296 H   0  0  0  0  0  0
   -5.1602   33.6882  -30.8978 H   0  0  0  0  0  0
   -3.6133   33.0421  -31.5729 H   0  0  0  0  0  0
   -4.7457   31.2109  -32.6405 H   0  0  0  0  0  0
   -6.1117   32.3846  -32.6475 H   0  0  0  0  0  0
  1  2  1  0  0  0
  1  6  2  0  0  0
  1 21  1  0  0  0
  2  3  2  0  0  0
  2 22  1  0  0  0
  3  4  1  0  0  0
  3 20  1  0  0  0
  4  5  2  0  0  0
  4  8  1  0  0  0
  5  6  1  0  0  0
  5  7  1  0  0  0
  6 23  1  0  0  0
  8  9  2  0  0  0
  8 10  1  0  0  0
 10 11  1  0  0  0
 10 24  1  0  0  0
 11 12  1  0  0  0
 11 16  2  0  0  0
 12 13  2  0  0  0
 12 25  1  0  0  0
 13 14  1  0  0  0
 13 26  1  0  0  0
 14 15  2  0  0  0
 15 16  1  0  0  0
 15 17  1  0  0  0
 16 27  1  0  0  0
 17 18  1  0  0  0
 17 28  1  0  0  0
 18 19  2  0  0  0
 18 30  1  0  0  0
 29 30  1  0  0  0
 30 31  1  0  0  0
 30 34  1  0  0  0
 31 32  1  0  0  0
 31 35  1  0  0  0
 31 36  1  0  0  0
 32 33  1  0  0  0
 32 37  1  0  0  0
 32 38  1  0  0  0
 33 34  1  0  0  0
 33 39  1  0  0  0
 33 40  1  0  0  0
 34 41  1  0  0  0
 34 42  1  0  0  0
M  END
> <s_m_entry_id>
195

> <s_m_entry_name>
jmc_23

> <r_m_Molecular_weight>
378.26109

> <s_m_Source_Path>
/Users/sinko/Documents/Modulus/ScaledMD/Koff/wang_et_al/Inputs_for_FEP

> <s_m_Source_File>
Tyk2_mapper_20142_pv.mae

> <i_m_Source_File_Index>
5

> <r_user_dG.exp>
-9

> <s_fepmapper_entryid>
13

> <i_fepmapper_bias>
0

> <i_fepmapper_affinity>
1

> <r_fepmapper_exp_dG>
-9

> <i_fepmapper_unit>
1

> <s_m_subgroup_title>
Tyk2_mapper_20142_pv

> <s_m_subgroupid>
Tyk2_mapper_20142_pv

> <b_m_subgroup_collapsed>
0

$$$$
