# Supplementary material for: ModBind, a Rapid Simulation-Based Predictor of Ligand Binding and Off-Rates
Source: J Chem Inf Model. 2024 Dec 16;65(1):265–74. doi: 10.1021/acs.jcim.4c01805 (PMC11733936; doi:10.1021/acs.jcim.4c01805)
Supplement: Supplementary file 2 — ci4c01805_si_002.zip [file ci4c01805_si_002.zip › SI_ModBind_Validation/dG/MCL1_dG/28.sdf]

28
                    3D
 Schrodinger Suite 2020-4.
 41 43  0  0  1  0            999 V2000
    3.9028  -50.1313    6.9252 O   0  0  0  0  0  0
    3.1380  -49.1612    6.7262 C   0  0  0  0  0  0
    3.5633  -47.9815    6.7264 O   0  5  0  0  0  0
    1.6985  -49.4262    6.5058 C   0  0  0  0  0  0
   -0.0745  -50.8648    6.3721 C   0  0  0  0  0  0
   -0.9478  -51.9675    6.3522 C   0  0  0  0  0  0
   -2.3225  -51.7622    6.1429 C   0  0  0  0  0  0
   -2.8137  -50.4555    5.9479 C   0  0  0  0  0  0
   -1.9309  -49.3561    5.9665 C   0  0  0  0  0  0
   -0.5423  -49.5315    6.1792 C   0  0  0  0  0  0
    0.5894  -48.6424    6.2612 C   0  0  0  0  0  0
    0.5190  -47.1480    6.1437 C   0  0  0  0  0  0
    0.1328  -46.5094    7.4893 C   0  0  0  0  0  0
   -0.4950  -45.1179    7.3420 C   0  0  0  0  0  0
   -1.7518  -45.1827    6.6677 O   0  0  0  0  0  0
   -2.9007  -45.4447    7.3863 C   0  0  0  0  0  0
   -4.1347  -45.3236    6.7054 C   0  0  0  0  0  0
   -5.3517  -45.5713    7.3725 C   0  0  0  0  0  0
   -5.3529  -45.9452    8.7282 C   0  0  0  0  0  0
   -4.1342  -46.0720    9.4200 C   0  0  0  0  0  0
   -2.9148  -45.8260    8.7539 C   0  0  0  0  0  0
   -0.5638  -52.9671    6.5011 H   0  0  0  0  0  0
   -3.0050  -52.6004    6.1330 H   0  0  0  0  0  0
   -3.8700  -50.2982    5.7799 H   0  0  0  0  0  0
   -2.3259  -48.3598    5.8190 H   0  0  0  0  0  0
   -0.2135  -46.8785    5.3815 H   0  0  0  0  0  0
    1.4649  -46.7366    5.7895 H   0  0  0  0  0  0
    1.0182  -46.4639    8.1280 H   0  0  0  0  0  0
   -0.5765  -47.1565    8.0046 H   0  0  0  0  0  0
    0.1695  -44.4859    6.7482 H   0  0  0  0  0  0
   -0.5828  -44.6195    8.3070 H   0  0  0  0  0  0
   -2.0028  -45.9352    9.3219 H   0  0  0  0  0  0
    1.2866  -50.7509    6.5622 N   0  0  0  0  0  0
    1.9623  -51.4847    6.7363 H   0  0  0  0  0  0
   -4.1392  -46.3569   10.4611 H   0  0  0  0  0  0
   -6.2867  -46.1359    9.2357 H   0  0  0  0  0  0
   -6.2915  -45.4738    6.8474 H   0  0  0  0  0  0
   -4.1627  -44.9217    5.2458 C   0  0  0  0  0  0
   -5.1786  -44.9286    4.8507 H   0  0  0  0  0  0
   -3.7525  -43.9155    5.1252 H   0  0  0  0  0  0
   -3.5599  -45.6141    4.6558 H   0  0  0  0  0  0
  1  2  2  0  0  0
  2  3  1  0  0  0
  2  4  1  0  0  0
  4 11  2  0  0  0
  4 33  1  0  0  0
  5  6  1  0  0  0
  5 10  2  0  0  0
  5 33  1  0  0  0
  6  7  2  0  0  0
  6 22  1  0  0  0
  7  8  1  0  0  0
  7 23  1  0  0  0
  8  9  2  0  0  0
  8 24  1  0  0  0
  9 10  1  0  0  0
  9 25  1  0  0  0
 10 11  1  0  0  0
 11 12  1  0  0  0
 12 26  1  0  0  0
 12 27  1  0  0  0
 12 13  1  0  0  0
 13 14  1  0  0  0
 13 28  1  0  0  0
 13 29  1  0  0  0
 14 15  1  0  0  0
 14 30  1  0  0  0
 14 31  1  0  0  0
 15 16  1  0  0  0
 16 17  1  0  0  0
 16 21  2  0  0  0
 17 18  2  0  0  0
 17 38  1  0  0  0
 18 19  1  0  0  0
 18 37  1  0  0  0
 19 20  2  0  0  0
 19 36  1  0  0  0
 20 21  1  0  0  0
 20 35  1  0  0  0
 21 32  1  0  0  0
 33 34  1  0  0  0
 38 39  1  0  0  0
 38 40  1  0  0  0
 38 41  1  0  0  0
M  CHG  1   3  -1
M  END
> <s_m_entry_id>
35

> <s_m_entry_name>
4hw3_ligand1

> <r_m_Molecular_weight>
308.36021

> <s_m_Source_Path>
/Users/sinko/Documents/Modulus/ScaledMD/Koff/wang_et_al/Inputs_for_FEP

> <s_m_Source_File>
MCL1_mapper_20142_pv.mae

> <i_m_Source_File_Index>
35

> <r_user_dG.exp>
-6.62149034253618

> <s_fepmapper_entryid>
14

> <i_fepmapper_bias>
0

> <i_fepmapper_affinity>
1

> <r_fepmapper_exp_dG>
-6.62149034254

> <i_fepmapper_unit>
1

> <s_m_subgroup_title>
MCL1_mapper_20142_pv

> <s_m_subgroupid>
MCL1_mapper_20142_pv

> <b_m_subgroup_collapsed>
0

$$$$
