# Supplementary material for: ModBind, a Rapid Simulation-Based Predictor of Ligand Binding and Off-Rates
Source: J Chem Inf Model. 2024 Dec 16;65(1):265–74. doi: 10.1021/acs.jcim.4c01805 (PMC11733936; doi:10.1021/acs.jcim.4c01805)
Supplement: Supplementary file 2 — ci4c01805_si_002.zip [file ci4c01805_si_002.zip › SI_ModBind_Validation/dG/MCL1_dG/29.sdf]

29
                    3D
 Schrodinger Suite 2020-4.
 41 43  0  0  1  0            999 V2000
    3.4235  -47.4990    6.3034 O   0  0  0  0  0  0
    3.0281  -48.6146    6.7306 C   0  0  0  0  0  0
    3.7777  -49.3670    7.3880 O   0  5  0  0  0  0
    1.6462  -49.0711    6.4354 C   0  0  0  0  0  0
   -0.0124  -50.6359    6.4318 C   0  0  0  0  0  0
   -0.8349  -51.7756    6.5605 C   0  0  0  0  0  0
   -2.1553  -51.7463    6.0659 C   0  0  0  0  0  0
   -2.6490  -50.5721    5.4633 C   0  0  0  0  0  0
   -1.8305  -49.4302    5.3533 C   0  0  0  0  0  0
   -0.4988  -49.4369    5.8254 C   0  0  0  0  0  0
    0.5621  -48.4620    5.8353 C   0  0  0  0  0  0
    0.4741  -47.0549    5.3074 C   0  0  0  0  0  0
    0.2593  -45.9878    6.3953 C   0  0  0  0  0  0
   -0.9490  -46.2558    7.3130 C   0  0  0  0  0  0
   -2.1030  -46.5044    6.5056 O   0  0  0  0  0  0
   -3.2262  -45.7691    6.7833 C   0  0  0  0  0  0
   -3.9083  -45.8174    8.0302 C   0  0  0  0  0  0
   -5.0388  -45.0029    8.2360 C   0  0  0  0  0  0
   -5.5258  -44.1802    7.2022 C   0  0  0  0  0  0
   -4.8795  -44.1671    5.9535 C   0  0  0  0  0  0
   -3.7380  -44.9715    5.7491 C   0  0  0  0  0  0
   -0.4485  -52.6682    7.0285 H   0  0  0  0  0  0
   -2.7847  -52.6214    6.1499 H   0  0  0  0  0  0
   -3.6651  -50.5448    5.0945 H   0  0  0  0  0  0
   -2.2263  -48.5307    4.8977 H   0  0  0  0  0  0
   -0.3446  -46.9804    4.5798 H   0  0  0  0  0  0
    1.3764  -46.8128    4.7403 H   0  0  0  0  0  0
    0.1490  -45.0086    5.9257 H   0  0  0  0  0  0
    1.1532  -45.9271    7.0191 H   0  0  0  0  0  0
   -1.0828  -45.4053    7.9823 H   0  0  0  0  0  0
   -0.7338  -47.1268    7.9398 H   0  0  0  0  0  0
   -3.2615  -44.9721    4.7823 H   0  0  0  0  0  0
    1.2854  -50.3610    6.7961 N   0  0  0  0  0  0
    1.9552  -50.9988    7.2443 H   0  0  0  0  0  0
   -5.2563  -43.5482    5.1476 H   0  0  0  0  0  0
   -6.4020  -43.5721    7.3503 H   0  0  0  0  0  0
   -5.5568  -45.0126    9.1813 H   0  0  0  0  0  0
   -2.4349  -46.1863    9.7809 F   0  0  0  0  0  0
   -3.4514  -46.7482    9.1429 C   0  0  0  0  0  0
   -4.4113  -46.9759   10.0447 F   0  0  0  0  0  0
   -3.0629  -47.9301    8.6622 F   0  0  0  0  0  0
  1  2  2  0  0  0
  2  3  1  0  0  0
  2  4  1  0  0  0
  4 11  2  0  0  0
  4 33  1  0  0  0
  5  6  1  0  0  0
  5 10  2  0  0  0
  5 33  1  0  0  0
  6  7  2  0  0  0
  6 22  1  0  0  0
  7  8  1  0  0  0
  7 23  1  0  0  0
  8  9  2  0  0  0
  8 24  1  0  0  0
  9 10  1  0  0  0
  9 25  1  0  0  0
 10 11  1  0  0  0
 11 12  1  0  0  0
 12 26  1  0  0  0
 12 27  1  0  0  0
 12 13  1  0  0  0
 13 14  1  0  0  0
 13 28  1  0  0  0
 13 29  1  0  0  0
 14 15  1  0  0  0
 14 30  1  0  0  0
 14 31  1  0  0  0
 15 16  1  0  0  0
 16 17  1  0  0  0
 16 21  2  0  0  0
 17 18  2  0  0  0
 17 39  1  0  0  0
 18 19  1  0  0  0
 18 37  1  0  0  0
 19 20  2  0  0  0
 19 36  1  0  0  0
 20 21  1  0  0  0
 20 35  1  0  0  0
 21 32  1  0  0  0
 33 34  1  0  0  0
 38 39  1  0  0  0
 39 40  1  0  0  0
 39 41  1  0  0  0
M  CHG  1   3  -1
M  END
> <s_m_entry_id>
14

> <s_m_entry_name>
4hw3_ligand1

> <r_m_Molecular_weight>
362.3315

> <s_m_Source_Path>
/Users/sinko/Documents/Modulus/ScaledMD/Koff/wang_et_al/Inputs_for_FEP

> <s_m_Source_File>
MCL1_mapper_20142_pv.mae

> <i_m_Source_File_Index>
14

> <r_user_dG.exp>
-6.93940556519089

> <s_fepmapper_entryid>
22

> <i_fepmapper_bias>
0

> <i_fepmapper_affinity>
1

> <r_fepmapper_exp_dG>
-6.93940556519

> <i_fepmapper_unit>
1

> <s_m_subgroup_title>
MCL1_mapper_20142_pv

> <s_m_subgroupid>
MCL1_mapper_20142_pv

> <b_m_subgroup_collapsed>
0

$$$$
