# Supplementary material for: ModBind, a Rapid Simulation-Based Predictor of Ligand Binding and Off-Rates
Source: J Chem Inf Model. 2024 Dec 16;65(1):265–74. doi: 10.1021/acs.jcim.4c01805 (PMC11733936; doi:10.1021/acs.jcim.4c01805)
Supplement: Supplementary file 2 — ci4c01805_si_002.zip [file ci4c01805_si_002.zip › SI_ModBind_Validation/dG/MCL1_dG/39.sdf]

39
                    3D
 Schrodinger Suite 2020-4.
 48 51  0  0  1  0            999 V2000
    3.8280  -50.6234    7.4838 O   0  0  0  0  0  0
    3.3210  -49.6151    6.9243 C   0  0  0  0  0  0
    3.9054  -48.5248    6.8176 O   0  5  0  0  0  0
    1.9393  -49.7707    6.3969 C   0  0  0  0  0  0
   -0.0209  -50.9269    6.3143 C   0  0  0  0  0  0
   -1.0754  -51.8407    6.4953 C   0  0  0  0  0  0
   -2.3593  -51.5145    6.0248 C   0  0  0  0  0  0
   -2.5689  -50.3046    5.3500 C   0  0  0  0  0  0
   -1.5021  -49.4040    5.1503 C   0  0  0  0  0  0
   -0.2163  -49.6827    5.6368 C   0  0  0  0  0  0
    1.0640  -48.9793    5.6739 C   0  0  0  0  0  0
    1.3228  -47.6243    5.1362 C   0  0  0  0  0  0
    0.4437  -46.5592    5.8286 C   0  0  0  0  0  0
    0.1816  -46.7275    7.3595 C   0  0  0  0  0  0
   -0.4798  -45.6317    7.9896 O   0  0  0  0  0  0
   -1.8076  -45.4558    7.6772 C   0  0  0  0  0  0
   -2.8302  -45.7085    8.6264 C   0  0  0  0  0  0
   -4.1835  -45.4281    8.3011 C   0  0  0  0  0  0
   -4.5494  -44.9452    7.0122 C   0  0  0  0  0  0
   -3.5003  -44.7379    6.0858 C   0  0  0  0  0  0
   -2.1611  -44.9745    6.4195 C   0  0  0  0  0  0
   -0.8704  -52.7535    7.0353 H   0  0  0  0  0  0
   -3.1578  -52.2073    6.1966 H   0  0  0  0  0  0
   -3.5590  -50.0501    5.0068 H   0  0  0  0  0  0
   -1.6958  -48.4565    4.6509 H   0  0  0  0  0  0
    1.1281  -47.6472    4.0542 H   0  0  0  0  0  0
    2.3865  -47.3967    5.2048 H   0  0  0  0  0  0
   -0.5469  -46.5763    5.3452 H   0  0  0  0  0  0
    0.8593  -45.5949    5.5863 H   0  0  0  0  0  0
    1.1167  -46.8600    7.9082 H   0  0  0  0  0  0
   -0.4138  -47.6220    7.5773 H   0  0  0  0  0  0
   -2.5705  -46.1051    9.6013 H   0  0  0  0  0  0
   -1.3614  -44.7848    5.7081 H   0  0  0  0  0  0
    1.2913  -50.9433    6.7123 N   0  0  0  0  0  0
    1.7986  -51.6652    7.2257 H   0  0  0  0  0  0
   -3.7247  -44.3925    5.0868 H   0  0  0  0  0  0
   -4.9356  -45.6033    9.0596 H   0  0  0  0  0  0
   -8.6255  -44.3363    5.6579 C   0  0  0  0  0  0
   -7.5720  -43.6313    5.0628 C   0  0  0  0  0  0
   -6.2570  -43.7913    5.5445 C   0  0  0  0  0  0
   -5.9622  -44.6926    6.6073 C   0  0  0  0  0  0
   -7.0522  -45.3703    7.2070 C   0  0  0  0  0  0
   -8.3685  -45.1909    6.7365 C   0  0  0  0  0  0
   -9.6276  -44.2281    5.2749 H   0  0  0  0  0  0
   -7.7574  -42.9771    4.2289 H   0  0  0  0  0  0
   -5.4770  -43.2223    5.0608 H   0  0  0  0  0  0
   -6.8793  -46.0650    8.0204 H   0  0  0  0  0  0
   -9.1764  -45.7346    7.1984 H   0  0  0  0  0  0
  1  2  2  0  0  0
  2  3  1  0  0  0
  2  4  1  0  0  0
  4 11  2  0  0  0
  4 34  1  0  0  0
  5  6  1  0  0  0
  5 10  2  0  0  0
  5 34  1  0  0  0
  6  7  2  0  0  0
  6 22  1  0  0  0
  7  8  1  0  0  0
  7 23  1  0  0  0
  8  9  2  0  0  0
  8 24  1  0  0  0
  9 10  1  0  0  0
  9 25  1  0  0  0
 10 11  1  0  0  0
 11 12  1  0  0  0
 12 26  1  0  0  0
 12 27  1  0  0  0
 12 13  1  0  0  0
 13 14  1  0  0  0
 13 28  1  0  0  0
 13 29  1  0  0  0
 14 15  1  0  0  0
 14 30  1  0  0  0
 14 31  1  0  0  0
 15 16  1  0  0  0
 16 17  1  0  0  0
 16 21  2  0  0  0
 17 18  2  0  0  0
 17 32  1  0  0  0
 18 19  1  0  0  0
 18 37  1  0  0  0
 19 20  2  0  0  0
 19 41  1  0  0  0
 20 21  1  0  0  0
 20 36  1  0  0  0
 21 33  1  0  0  0
 34 35  1  0  0  0
 38 39  2  0  0  0
 38 43  1  0  0  0
 38 44  1  0  0  0
 39 40  1  0  0  0
 39 45  1  0  0  0
 40 41  2  0  0  0
 40 46  1  0  0  0
 41 42  1  0  0  0
 42 43  2  0  0  0
 42 47  1  0  0  0
 43 48  1  0  0  0
M  CHG  1   3  -1
M  END
> <s_m_entry_id>
26

> <s_m_entry_name>
4hw3_ligand1

> <r_m_Molecular_weight>
370.4319

> <s_m_Source_Path>
/Users/sinko/Documents/Modulus/ScaledMD/Koff/wang_et_al/Inputs_for_FEP

> <s_m_Source_File>
MCL1_mapper_20142_pv.mae

> <i_m_Source_File_Index>
26

> <r_user_dG.exp>
-7.02680029426089

> <s_fepmapper_entryid>
16

> <i_fepmapper_bias>
0

> <i_fepmapper_affinity>
1

> <r_fepmapper_exp_dG>
-7.02680029426

> <i_fepmapper_unit>
1

> <s_m_subgroup_title>
MCL1_mapper_20142_pv

> <s_m_subgroupid>
MCL1_mapper_20142_pv

> <b_m_subgroup_collapsed>
0

$$$$
