# Supplementary material for: ModBind, a Rapid Simulation-Based Predictor of Ligand Binding and Off-Rates
Source: J Chem Inf Model. 2024 Dec 16;65(1):265–74. doi: 10.1021/acs.jcim.4c01805 (PMC11733936; doi:10.1021/acs.jcim.4c01805)
Supplement: Supplementary file 2 — ci4c01805_si_002.zip [file ci4c01805_si_002.zip › SI_ModBind_Validation/dG/MCL1_dG/38.sdf]

38
                    3D
 Schrodinger Suite 2020-4.
 48 51  0  0  1  0            999 V2000
    3.5933  -49.9991    7.5555 O   0  0  0  0  0  0
    3.0001  -49.0713    6.9544 C   0  0  0  0  0  0
    3.5624  -47.9815    6.7110 O   0  5  0  0  0  0
    1.5917  -49.2744    6.5446 C   0  0  0  0  0  0
   -0.3051  -50.5537    6.4875 C   0  0  0  0  0  0
   -1.2894  -51.5592    6.6189 C   0  0  0  0  0  0
   -2.5514  -51.3707    6.0210 C   0  0  0  0  0  0
   -2.8162  -50.1743    5.3187 C   0  0  0  0  0  0
   -1.8241  -49.1776    5.2080 C   0  0  0  0  0  0
   -0.5385  -49.3399    5.7780 C   0  0  0  0  0  0
    0.6726  -48.5474    5.8120 C   0  0  0  0  0  0
    0.9017  -47.2144    5.1306 C   0  0  0  0  0  0
    0.4907  -45.9835    5.9602 C   0  0  0  0  0  0
   -1.0329  -45.8412    6.1442 C   0  0  0  0  0  0
   -1.4399  -46.5418    7.3177 O   0  0  0  0  0  0
   -2.6980  -46.2729    7.8035 C   0  0  0  0  0  0
   -3.7548  -45.7256    7.0283 C   0  0  0  0  0  0
   -5.0251  -45.4767    7.6009 C   0  0  0  0  0  0
   -5.2110  -45.7620    8.9755 C   0  0  0  0  0  0
   -4.1688  -46.3092    9.7409 C   0  0  0  0  0  0
   -2.9221  -46.5642    9.1578 C   0  0  0  0  0  0
   -1.0643  -52.4685    7.1557 H   0  0  0  0  0  0
   -3.3107  -52.1386    6.1032 H   0  0  0  0  0  0
   -3.7870  -50.0270    4.8621 H   0  0  0  0  0  0
   -2.0525  -48.2620    4.6806 H   0  0  0  0  0  0
    0.3591  -47.1826    4.1860 H   0  0  0  0  0  0
    1.9571  -47.1197    4.8545 H   0  0  0  0  0  0
    0.8383  -45.1152    5.4100 H   0  0  0  0  0  0
    1.0193  -45.9535    6.9119 H   0  0  0  0  0  0
   -1.5694  -46.2175    5.2579 H   0  0  0  0  0  0
   -1.2608  -44.7804    6.2555 H   0  0  0  0  0  0
   -3.6128  -45.5208    5.9804 H   0  0  0  0  0  0
   -2.1258  -46.9747    9.7432 H   0  0  0  0  0  0
    1.0006  -50.4682    6.9462 N   0  0  0  0  0  0
    1.5289  -51.1452    7.4978 H   0  0  0  0  0  0
   -4.3285  -46.5246   10.7852 H   0  0  0  0  0  0
   -6.1596  -45.5763    9.4591 H   0  0  0  0  0  0
   -8.2961  -43.9825    5.1869 C   0  0  0  0  0  0
   -6.9685  -43.6324    4.8677 C   0  0  0  0  0  0
   -5.9075  -44.1038    5.6742 C   0  0  0  0  0  0
   -6.1471  -44.9439    6.7916 C   0  0  0  0  0  0
   -7.4945  -45.2646    7.0984 C   0  0  0  0  0  0
   -8.5569  -44.7797    6.3153 C   0  0  0  0  0  0
   -9.1038  -43.6280    4.5606 H   0  0  0  0  0  0
   -6.7448  -43.0106    4.0128 H   0  0  0  0  0  0
   -4.8944  -43.8110    5.4066 H   0  0  0  0  0  0
   -7.7356  -45.9131    7.9203 H   0  0  0  0  0  0
   -9.5750  -45.0472    6.5536 H   0  0  0  0  0  0
  1  2  2  0  0  0
  2  3  1  0  0  0
  2  4  1  0  0  0
  4 11  2  0  0  0
  4 34  1  0  0  0
  5  6  1  0  0  0
  5 10  2  0  0  0
  5 34  1  0  0  0
  6  7  2  0  0  0
  6 22  1  0  0  0
  7  8  1  0  0  0
  7 23  1  0  0  0
  8  9  2  0  0  0
  8 24  1  0  0  0
  9 10  1  0  0  0
  9 25  1  0  0  0
 10 11  1  0  0  0
 11 12  1  0  0  0
 12 26  1  0  0  0
 12 27  1  0  0  0
 12 13  1  0  0  0
 13 14  1  0  0  0
 13 28  1  0  0  0
 13 29  1  0  0  0
 14 15  1  0  0  0
 14 30  1  0  0  0
 14 31  1  0  0  0
 15 16  1  0  0  0
 16 17  1  0  0  0
 16 21  2  0  0  0
 17 18  2  0  0  0
 17 32  1  0  0  0
 18 19  1  0  0  0
 18 41  1  0  0  0
 19 20  2  0  0  0
 19 37  1  0  0  0
 20 21  1  0  0  0
 20 36  1  0  0  0
 21 33  1  0  0  0
 34 35  1  0  0  0
 38 39  2  0  0  0
 38 43  1  0  0  0
 38 44  1  0  0  0
 39 40  1  0  0  0
 39 45  1  0  0  0
 40 41  2  0  0  0
 40 46  1  0  0  0
 41 42  1  0  0  0
 42 43  2  0  0  0
 42 47  1  0  0  0
 43 48  1  0  0  0
M  CHG  1   3  -1
M  END
> <s_m_entry_id>
21

> <s_m_entry_name>
4hw3_ligand1

> <r_m_Molecular_weight>
370.4319

> <s_m_Source_Path>
/Users/sinko/Documents/Modulus/ScaledMD/Koff/wang_et_al/Inputs_for_FEP

> <s_m_Source_File>
MCL1_mapper_20142_pv.mae

> <i_m_Source_File_Index>
21

> <r_user_dG.exp>
-7.01900763427615

> <s_fepmapper_entryid>
11

> <i_fepmapper_bias>
0

> <i_fepmapper_affinity>
1

> <r_fepmapper_exp_dG>
-7.01900763428

> <i_fepmapper_unit>
1

> <s_m_subgroup_title>
MCL1_mapper_20142_pv

> <s_m_subgroupid>
MCL1_mapper_20142_pv

> <b_m_subgroup_collapsed>
0

$$$$
