# Supplementary material for: ModBind, a Rapid Simulation-Based Predictor of Ligand Binding and Off-Rates
Source: J Chem Inf Model. 2024 Dec 16;65(1):265–74. doi: 10.1021/acs.jcim.4c01805 (PMC11733936; doi:10.1021/acs.jcim.4c01805)
Supplement: Supplementary file 2 — ci4c01805_si_002.zip [file ci4c01805_si_002.zip › SI_ModBind_Validation/dG/MCL1_dG/4HW3_protein.pdb]

TITLE     4HW3_protein
REMARK   4      COMPLIES WITH FORMAT V. 3.0, 1-DEC-2006
REMARK 888
REMARK 888 WRITTEN BY MAESTRO (A PRODUCT OF SCHRODINGER, LLC)
ATOM      1  N   GLY A 171       2.185 -24.235   6.219  1.00 44.24           N1+
ATOM      2  CA  GLY A 171       2.426 -25.486   5.454  1.00 19.29           C  
ATOM      3  C   GLY A 171       2.811 -25.122   4.013  1.00 25.06           C  
ATOM      4  O   GLY A 171       3.820 -25.620   3.509  1.00 31.80           O  
ATOM      5  H1  GLY A 171       1.969 -24.440   7.184  1.00  0.00           H  
ATOM      6  H2  GLY A 171       3.000 -23.637   6.210  1.00  0.00           H  
ATOM      7  H3  GLY A 171       1.409 -23.710   5.842  1.00  0.00           H  
ATOM      8  HA2 GLY A 171       1.511 -26.077   5.513  1.00  0.00           H  
ATOM      9  HA3 GLY A 171       3.227 -25.971   6.008  1.00  0.00           H  
ATOM     10  N   ASP A 172       1.994 -24.272   3.356  1.00 25.45           N  
ATOM     11  CA  ASP A 172       2.297 -23.512   2.133  1.00 20.56           C  
ATOM     12  C   ASP A 172       2.304 -24.449   0.902  1.00 20.01           C  
ATOM     13  O   ASP A 172       1.403 -25.277   0.778  1.00 20.33           O  
ATOM     14  CB  ASP A 172       3.489 -22.496   2.283  1.00 31.69           C  
ATOM     15  CG  ASP A 172       3.078 -21.016   2.336  1.00 24.35           C  
ATOM     16  OD1 ASP A 172       3.840 -20.246   2.957  1.00 28.95           O  
ATOM     17  OD2 ASP A 172       2.040 -20.663   1.732  1.00 40.74           O1-
ATOM     18  H   ASP A 172       1.103 -24.036   3.767  1.00  0.00           H  
ATOM     19  HA  ASP A 172       1.371 -22.957   1.982  1.00  0.00           H  
ATOM     20  HB3 ASP A 172       4.229 -22.566   1.488  1.00  0.00           H  
ATOM     21  HB2 ASP A 172       4.056 -22.715   3.189  1.00  0.00           H  
ATOM     22  N   GLU A 173       3.280 -24.269  -0.008  1.00 23.38           N  
ATOM     23  CA  GLU A 173       3.361 -24.859  -1.348  1.00 25.30           C  
ATOM     24  C   GLU A 173       3.439 -26.407  -1.298  1.00 21.22           C  
ATOM     25  O   GLU A 173       2.733 -27.036  -2.081  1.00 24.54           O  
ATOM     26  CB  GLU A 173       4.536 -24.204  -2.122  1.00 19.58           C  
ATOM     27  CG  GLU A 173       4.690 -24.602  -3.611  1.00 35.51           C  
ATOM     28  CD  GLU A 173       3.419 -24.365  -4.432  1.00 45.82           C  
ATOM     29  OE1 GLU A 173       3.233 -23.231  -4.921  1.00 40.03           O  
ATOM     30  OE2 GLU A 173       2.622 -25.320  -4.520  1.00 46.07           O1-
ATOM     31  H   GLU A 173       3.963 -23.547   0.173  1.00  0.00           H  
ATOM     32  HA  GLU A 173       2.427 -24.592  -1.848  1.00  0.00           H  
ATOM     33  HB3 GLU A 173       5.475 -24.420  -1.610  1.00  0.00           H  
ATOM     34  HB2 GLU A 173       4.431 -23.118  -2.074  1.00  0.00           H  
ATOM     35  HG2 GLU A 173       4.974 -25.652  -3.693  1.00  0.00           H  
ATOM     36  HG3 GLU A 173       5.509 -24.038  -4.059  1.00  0.00           H  
ATOM     37  N   LEU A 174       4.193 -27.003  -0.346  1.00 21.09           N  
ATOM     38  CA  LEU A 174       4.272 -28.464  -0.135  1.00 22.61           C  
ATOM     39  C   LEU A 174       2.894 -29.004   0.329  1.00 24.17           C  
ATOM     40  O   LEU A 174       2.476 -30.026  -0.209  1.00 18.94           O  
ATOM     41  CB  LEU A 174       5.383 -28.810   0.893  1.00 12.37           C  
ATOM     42  CG  LEU A 174       5.544 -30.317   1.251  1.00 22.32           C  
ATOM     43  CD1 LEU A 174       5.885 -31.203   0.035  1.00 23.07           C  
ATOM     44  CD2 LEU A 174       6.572 -30.505   2.379  1.00 26.27           C  
ATOM     45  H   LEU A 174       4.737 -26.429   0.281  1.00  0.00           H  
ATOM     46  HA  LEU A 174       4.526 -28.925  -1.093  1.00  0.00           H  
ATOM     47  HB3 LEU A 174       5.197 -28.248   1.811  1.00  0.00           H  
ATOM     48  HB2 LEU A 174       6.337 -28.437   0.515  1.00  0.00           H  
ATOM     49  HG  LEU A 174       4.597 -30.677   1.656  1.00  0.00           H  
ATOM     50 HD11 LEU A 174       6.012 -32.246   0.329  1.00  0.00           H  
ATOM     51 HD12 LEU A 174       5.098 -31.180  -0.718  1.00  0.00           H  
ATOM     52 HD13 LEU A 174       6.811 -30.882  -0.444  1.00  0.00           H  
ATOM     53 HD21 LEU A 174       6.565 -31.524   2.756  1.00  0.00           H  
ATOM     54 HD22 LEU A 174       7.584 -30.271   2.046  1.00  0.00           H  
ATOM     55 HD23 LEU A 174       6.345 -29.867   3.231  1.00  0.00           H  
ATOM     56  N   TYR A 175       2.201 -28.316   1.263  1.00 22.51           N  
ATOM     57  CA  TYR A 175       0.899 -28.726   1.818  1.00 22.92           C  
ATOM     58  C   TYR A 175      -0.212 -28.607   0.741  1.00 20.91           C  
ATOM     59  O   TYR A 175      -0.989 -29.550   0.596  1.00 22.15           O  
ATOM     60  CB  TYR A 175       0.548 -27.873   3.065  1.00 19.65           C  
ATOM     61  CG  TYR A 175      -0.816 -28.199   3.660  1.00 24.41           C  
ATOM     62  CD1 TYR A 175      -0.962 -29.307   4.526  1.00 27.14           C  
ATOM     63  CD2 TYR A 175      -1.964 -27.474   3.250  1.00 20.19           C  
ATOM     64  CE1 TYR A 175      -2.246 -29.712   4.947  1.00 29.52           C  
ATOM     65  CE2 TYR A 175      -3.250 -27.888   3.662  1.00 21.95           C  
ATOM     66  CZ  TYR A 175      -3.392 -29.014   4.503  1.00 26.58           C  
ATOM     67  OH  TYR A 175      -4.635 -29.429   4.881  1.00 47.23           O  
ATOM     68  H   TYR A 175       2.590 -27.457   1.625  1.00  0.00           H  
ATOM     69  HA  TYR A 175       0.969 -29.771   2.125  1.00  0.00           H  
ATOM     70  HB3 TYR A 175       0.578 -26.810   2.823  1.00  0.00           H  
ATOM     71  HB2 TYR A 175       1.308 -28.020   3.834  1.00  0.00           H  
ATOM     72  HD1 TYR A 175      -0.101 -29.878   4.838  1.00  0.00           H  
ATOM     73  HD2 TYR A 175      -1.867 -26.634   2.576  1.00  0.00           H  
ATOM     74  HE1 TYR A 175      -2.338 -30.578   5.585  1.00  0.00           H  
ATOM     75  HE2 TYR A 175      -4.125 -27.351   3.322  1.00  0.00           H  
ATOM     76  HH  TYR A 175      -4.607 -30.126   5.552  1.00  0.00           H  
ATOM     77  N   ARG A 176      -0.267 -27.469   0.020  1.00 19.08           N  
ATOM     78  CA  ARG A 176      -1.255 -27.110  -1.014  1.00 23.35           C  
ATOM     79  C   ARG A 176      -1.196 -28.130  -2.181  1.00 27.92           C  
ATOM     80  O   ARG A 176      -2.246 -28.569  -2.649  1.00 19.22           O  
ATOM     81  CB  ARG A 176      -0.946 -25.669  -1.495  1.00 28.18           C  
ATOM     82  CG  ARG A 176      -1.956 -25.067  -2.504  1.00 26.89           C  
ATOM     83  CD  ARG A 176      -1.318 -24.136  -3.557  1.00 32.56           C  
ATOM     84  NE  ARG A 176      -0.304 -24.828  -4.377  1.00 35.84           N  
ATOM     85  CZ  ARG A 176      -0.515 -25.806  -5.269  1.00 45.37           C  
ATOM     86  NH1 ARG A 176      -1.736 -26.262  -5.536  1.00 39.57           N  
ATOM     87  NH2 ARG A 176       0.518 -26.355  -5.898  1.00 49.31           N1+
ATOM     88  H   ARG A 176       0.414 -26.747   0.222  1.00  0.00           H  
ATOM     89  HA  ARG A 176      -2.250 -27.137  -0.564  1.00  0.00           H  
ATOM     90  HB3 ARG A 176       0.061 -25.659  -1.917  1.00  0.00           H  
ATOM     91  HB2 ARG A 176      -0.891 -24.998  -0.637  1.00  0.00           H  
ATOM     92  HG3 ARG A 176      -2.722 -24.519  -1.954  1.00  0.00           H  
ATOM     93  HG2 ARG A 176      -2.502 -25.854  -3.020  1.00  0.00           H  
ATOM     94  HD2 ARG A 176      -0.841 -23.288  -3.064  1.00  0.00           H  
ATOM     95  HD3 ARG A 176      -2.086 -23.725  -4.211  1.00  0.00           H  
ATOM     96  HE  ARG A 176       0.665 -24.566  -4.229  1.00  0.00           H  
ATOM     97 HH11 ARG A 176      -1.897 -27.006  -6.207  1.00  0.00           H  
ATOM     98 HH12 ARG A 176      -2.521 -25.862  -5.047  1.00  0.00           H  
ATOM     99 HH21 ARG A 176       0.388 -27.109  -6.554  1.00  0.00           H  
ATOM    100 HH22 ARG A 176       1.458 -26.063  -5.627  1.00  0.00           H  
ATOM    101  N   GLN A 177       0.029 -28.514  -2.581  1.00 20.96           N  
ATOM    102  CA  GLN A 177       0.349 -29.466  -3.644  1.00 24.10           C  
ATOM    103  C   GLN A 177       0.057 -30.917  -3.174  1.00 28.86           C  
ATOM    104  O   GLN A 177      -0.495 -31.672  -3.973  1.00 27.00           O  
ATOM    105  CB  GLN A 177       1.836 -29.260  -3.984  1.00 28.53           C  
ATOM    106  CG  GLN A 177       2.364 -30.081  -5.168  1.00 40.81           C  
ATOM    107  CD  GLN A 177       3.817 -29.758  -5.517  1.00 50.08           C  
ATOM    108  OE1 GLN A 177       4.489 -28.955  -4.873  1.00 47.51           O  
ATOM    109  NE2 GLN A 177       4.318 -30.403  -6.562  1.00 55.59           N  
ATOM    110  H   GLN A 177       0.832 -28.092  -2.134  1.00  0.00           H  
ATOM    111  HA  GLN A 177      -0.256 -29.235  -4.524  1.00  0.00           H  
ATOM    112  HB3 GLN A 177       2.449 -29.465  -3.103  1.00  0.00           H  
ATOM    113  HB2 GLN A 177       1.985 -28.204  -4.221  1.00  0.00           H  
ATOM    114  HG3 GLN A 177       1.748 -29.887  -6.044  1.00  0.00           H  
ATOM    115  HG2 GLN A 177       2.287 -31.147  -4.955  1.00  0.00           H  
ATOM    116 HE21 GLN A 177       5.272 -30.229  -6.842  1.00  0.00           H  
ATOM    117 HE22 GLN A 177       3.761 -31.073  -7.069  1.00  0.00           H  
ATOM    118  N   SER A 178       0.354 -31.273  -1.902  1.00 25.41           N  
ATOM    119  CA  SER A 178       0.087 -32.596  -1.295  1.00 22.71           C  
ATOM    120  C   SER A 178      -1.438 -32.841  -1.197  1.00 23.79           C  
ATOM    121  O   SER A 178      -1.875 -33.929  -1.569  1.00 19.48           O  
ATOM    122  CB  SER A 178       0.713 -32.726   0.117  1.00 16.31           C  
ATOM    123  OG  SER A 178       2.123 -32.735   0.103  1.00 19.86           O  
ATOM    124  H   SER A 178       0.799 -30.595  -1.298  1.00  0.00           H  
ATOM    125  HA  SER A 178       0.508 -33.367  -1.943  1.00  0.00           H  
ATOM    126  HB2 SER A 178       0.406 -33.665   0.582  1.00  0.00           H  
ATOM    127  HB3 SER A 178       0.386 -31.918   0.774  1.00  0.00           H  
ATOM    128  HG  SER A 178       2.424 -31.831  -0.051  1.00  0.00           H  
ATOM    129  N   LEU A 179      -2.220 -31.822  -0.776  1.00 25.33           N  
ATOM    130  CA  LEU A 179      -3.688 -31.847  -0.650  1.00 23.79           C  
ATOM    131  C   LEU A 179      -4.332 -32.039  -2.038  1.00 22.63           C  
ATOM    132  O   LEU A 179      -5.227 -32.873  -2.155  1.00 20.37           O  
ATOM    133  CB  LEU A 179      -4.202 -30.541   0.014  1.00 19.66           C  
ATOM    134  CG  LEU A 179      -5.720 -30.514   0.342  1.00 21.75           C  
ATOM    135  CD1 LEU A 179      -6.151 -31.673   1.258  1.00 22.06           C  
ATOM    136  CD2 LEU A 179      -6.122 -29.163   0.958  1.00 18.67           C  
ATOM    137  H   LEU A 179      -1.777 -30.958  -0.489  1.00  0.00           H  
ATOM    138  HA  LEU A 179      -3.948 -32.703  -0.032  1.00  0.00           H  
ATOM    139  HB3 LEU A 179      -3.958 -29.689  -0.624  1.00  0.00           H  
ATOM    140  HB2 LEU A 179      -3.653 -30.357   0.937  1.00  0.00           H  
ATOM    141  HG  LEU A 179      -6.279 -30.610  -0.590  1.00  0.00           H  
ATOM    142 HD11 LEU A 179      -7.197 -31.582   1.552  1.00  0.00           H  
ATOM    143 HD12 LEU A 179      -6.046 -32.644   0.774  1.00  0.00           H  
ATOM    144 HD13 LEU A 179      -5.549 -31.684   2.168  1.00  0.00           H  
ATOM    145 HD21 LEU A 179      -7.197 -29.113   1.136  1.00  0.00           H  
ATOM    146 HD22 LEU A 179      -5.623 -28.998   1.914  1.00  0.00           H  
ATOM    147 HD23 LEU A 179      -5.862 -28.333   0.300  1.00  0.00           H  
ATOM    148  N   GLU A 180      -3.841 -31.304  -3.054  1.00 24.13           N  
ATOM    149  CA  GLU A 180      -4.330 -31.298  -4.435  1.00 29.54           C  
ATOM    150  C   GLU A 180      -4.169 -32.697  -5.083  1.00 31.47           C  
ATOM    151  O   GLU A 180      -5.149 -33.202  -5.626  1.00 30.82           O  
ATOM    152  CB  GLU A 180      -3.594 -30.184  -5.213  1.00 41.08           C  
ATOM    153  CG  GLU A 180      -4.014 -30.078  -6.693  1.00 46.67           C  
ATOM    154  CD  GLU A 180      -4.217 -28.639  -7.153  1.00 58.42           C  
ATOM    155  OE1 GLU A 180      -3.200 -27.916  -7.235  1.00 56.33           O  
ATOM    156  OE2 GLU A 180      -5.384 -28.276  -7.415  1.00 59.08           O1-
ATOM    157  H   GLU A 180      -3.103 -30.643  -2.856  1.00  0.00           H  
ATOM    158  HA  GLU A 180      -5.394 -31.051  -4.409  1.00  0.00           H  
ATOM    159  HB3 GLU A 180      -2.514 -30.337  -5.165  1.00  0.00           H  
ATOM    160  HB2 GLU A 180      -3.772 -29.241  -4.691  1.00  0.00           H  
ATOM    161  HG3 GLU A 180      -4.955 -30.604  -6.831  1.00  0.00           H  
ATOM    162  HG2 GLU A 180      -3.289 -30.574  -7.340  1.00  0.00           H  
ATOM    163  N   ILE A 181      -2.974 -33.310  -4.971  1.00 24.58           N  
ATOM    164  CA  ILE A 181      -2.617 -34.624  -5.537  1.00 27.92           C  
ATOM    165  C   ILE A 181      -3.435 -35.744  -4.831  1.00 26.76           C  
ATOM    166  O   ILE A 181      -4.001 -36.581  -5.535  1.00 23.35           O  
ATOM    167  CB  ILE A 181      -1.079 -34.905  -5.396  1.00 24.70           C  
ATOM    168  CG1 ILE A 181      -0.252 -33.931  -6.280  1.00 18.51           C  
ATOM    169  CG2 ILE A 181      -0.641 -36.370  -5.667  1.00 18.21           C  
ATOM    170  CD1 ILE A 181       1.213 -33.779  -5.840  1.00 28.43           C  
ATOM    171  H   ILE A 181      -2.223 -32.825  -4.496  1.00  0.00           H  
ATOM    172  HA  ILE A 181      -2.877 -34.629  -6.598  1.00  0.00           H  
ATOM    173  HB  ILE A 181      -0.815 -34.695  -4.356  1.00  0.00           H  
ATOM    174 HG13 ILE A 181      -0.698 -32.936  -6.274  1.00  0.00           H  
ATOM    175 HG12 ILE A 181      -0.290 -34.252  -7.322  1.00  0.00           H  
ATOM    176 HG21 ILE A 181       0.437 -36.499  -5.574  1.00  0.00           H  
ATOM    177 HG22 ILE A 181      -1.085 -37.066  -4.956  1.00  0.00           H  
ATOM    178 HG23 ILE A 181      -0.922 -36.690  -6.671  1.00  0.00           H  
ATOM    179 HD11 ILE A 181       1.734 -33.043  -6.451  1.00  0.00           H  
ATOM    180 HD12 ILE A 181       1.283 -33.454  -4.803  1.00  0.00           H  
ATOM    181 HD13 ILE A 181       1.761 -34.715  -5.922  1.00  0.00           H  
ATOM    182  N   ILE A 182      -3.515 -35.734  -3.484  1.00 20.97           N  
ATOM    183  CA  ILE A 182      -4.134 -36.797  -2.669  1.00 18.09           C  
ATOM    184  C   ILE A 182      -5.684 -36.729  -2.785  1.00 21.33           C  
ATOM    185  O   ILE A 182      -6.279 -37.794  -2.941  1.00 21.59           O  
ATOM    186  CB  ILE A 182      -3.677 -36.727  -1.169  1.00 18.67           C  
ATOM    187  CG1 ILE A 182      -2.161 -37.062  -1.078  1.00 20.34           C  
ATOM    188  CG2 ILE A 182      -4.477 -37.617  -0.179  1.00 15.51           C  
ATOM    189  CD1 ILE A 182      -1.482 -36.713   0.254  1.00 17.74           C  
ATOM    190  H   ILE A 182      -3.034 -35.010  -2.966  1.00  0.00           H  
ATOM    191  HA  ILE A 182      -3.816 -37.765  -3.066  1.00  0.00           H  
ATOM    192  HB  ILE A 182      -3.810 -35.696  -0.834  1.00  0.00           H  
ATOM    193 HG13 ILE A 182      -1.611 -36.541  -1.862  1.00  0.00           H  
ATOM    194 HG12 ILE A 182      -2.015 -38.121  -1.290  1.00  0.00           H  
ATOM    195 HG21 ILE A 182      -4.129 -37.491   0.845  1.00  0.00           H  
ATOM    196 HG22 ILE A 182      -5.538 -37.371  -0.162  1.00  0.00           H  
ATOM    197 HG23 ILE A 182      -4.384 -38.674  -0.430  1.00  0.00           H  
ATOM    198 HD11 ILE A 182      -0.415 -36.917   0.187  1.00  0.00           H  
ATOM    199 HD12 ILE A 182      -1.599 -35.659   0.503  1.00  0.00           H  
ATOM    200 HD13 ILE A 182      -1.873 -37.299   1.082  1.00  0.00           H  
ATOM    201  N   SER A 183      -6.315 -35.533  -2.782  1.00 21.09           N  
ATOM    202  CA  SER A 183      -7.783 -35.366  -2.890  1.00 28.78           C  
ATOM    203  C   SER A 183      -8.292 -35.676  -4.320  1.00 29.56           C  
ATOM    204  O   SER A 183      -9.376 -36.251  -4.425  1.00 22.88           O  
ATOM    205  CB  SER A 183      -8.239 -33.959  -2.421  1.00 24.08           C  
ATOM    206  OG  SER A 183      -7.816 -32.901  -3.263  1.00 35.48           O  
ATOM    207  H   SER A 183      -5.776 -34.686  -2.655  1.00  0.00           H  
ATOM    208  HA  SER A 183      -8.254 -36.094  -2.228  1.00  0.00           H  
ATOM    209  HB2 SER A 183      -7.880 -33.761  -1.411  1.00  0.00           H  
ATOM    210  HB3 SER A 183      -9.329 -33.924  -2.363  1.00  0.00           H  
ATOM    211  HG  SER A 183      -6.867 -32.789  -3.149  1.00  0.00           H  
ATOM    212  N   ARG A 184      -7.507 -35.367  -5.378  1.00 25.09           N  
ATOM    213  CA  ARG A 184      -7.817 -35.703  -6.781  1.00 29.10           C  
ATOM    214  C   ARG A 184      -7.672 -37.229  -6.976  1.00 32.65           C  
ATOM    215  O   ARG A 184      -8.563 -37.805  -7.594  1.00 33.23           O  
ATOM    216  CB  ARG A 184      -6.871 -34.970  -7.761  1.00 28.42           C  
ATOM    217  CG  ARG A 184      -7.217 -33.483  -7.958  1.00 36.22           C  
ATOM    218  CD  ARG A 184      -6.152 -32.746  -8.787  1.00 48.36           C  
ATOM    219  NE  ARG A 184      -6.389 -31.295  -8.794  1.00 48.03           N  
ATOM    220  CZ  ARG A 184      -6.936 -30.542  -9.753  1.00 62.94           C  
ATOM    221  NH1 ARG A 184      -7.363 -31.054 -10.908  1.00 66.12           N  
ATOM    222  NH2 ARG A 184      -7.041 -29.230  -9.545  1.00 68.93           N1+
ATOM    223  H   ARG A 184      -6.626 -34.898  -5.218  1.00  0.00           H  
ATOM    224  HA  ARG A 184      -8.849 -35.420  -7.003  1.00  0.00           H  
ATOM    225  HB3 ARG A 184      -6.897 -35.446  -8.744  1.00  0.00           H  
ATOM    226  HB2 ARG A 184      -5.839 -35.073  -7.419  1.00  0.00           H  
ATOM    227  HG3 ARG A 184      -7.322 -33.001  -6.985  1.00  0.00           H  
ATOM    228  HG2 ARG A 184      -8.189 -33.391  -8.444  1.00  0.00           H  
ATOM    229  HD3 ARG A 184      -6.119 -33.133  -9.806  1.00  0.00           H  
ATOM    230  HD2 ARG A 184      -5.160 -32.913  -8.365  1.00  0.00           H  
ATOM    231  HE  ARG A 184      -6.100 -30.806  -7.959  1.00  0.00           H  
ATOM    232 HH11 ARG A 184      -7.746 -30.450 -11.617  1.00  0.00           H  
ATOM    233 HH12 ARG A 184      -7.296 -32.048 -11.064  1.00  0.00           H  
ATOM    234 HH21 ARG A 184      -7.458 -28.634 -10.241  1.00  0.00           H  
ATOM    235 HH22 ARG A 184      -6.638 -28.825  -8.704  1.00  0.00           H  
ATOM    236  N   TYR A 185      -6.621 -37.866  -6.415  1.00 27.79           N  
ATOM    237  CA  TYR A 185      -6.369 -39.312  -6.520  1.00 32.87           C  
ATOM    238  C   TYR A 185      -7.478 -40.114  -5.789  1.00 30.61           C  
ATOM    239  O   TYR A 185      -7.981 -41.069  -6.375  1.00 31.16           O  
ATOM    240  CB  TYR A 185      -4.965 -39.671  -5.980  1.00 21.70           C  
ATOM    241  CG  TYR A 185      -4.617 -41.143  -6.139  1.00 24.91           C  
ATOM    242  CD1 TYR A 185      -4.517 -41.703  -7.436  1.00 23.53           C  
ATOM    243  CD2 TYR A 185      -4.478 -41.976  -5.003  1.00 23.15           C  
ATOM    244  CE1 TYR A 185      -4.304 -43.088  -7.593  1.00 23.55           C  
ATOM    245  CE2 TYR A 185      -4.228 -43.357  -5.160  1.00 28.20           C  
ATOM    246  CZ  TYR A 185      -4.149 -43.913  -6.457  1.00 29.78           C  
ATOM    247  OH  TYR A 185      -3.946 -45.249  -6.615  1.00 31.88           O  
ATOM    248  H   TYR A 185      -5.921 -37.329  -5.919  1.00  0.00           H  
ATOM    249  HA  TYR A 185      -6.403 -39.568  -7.582  1.00  0.00           H  
ATOM    250  HB3 TYR A 185      -4.872 -39.376  -4.933  1.00  0.00           H  
ATOM    251  HB2 TYR A 185      -4.207 -39.097  -6.511  1.00  0.00           H  
ATOM    252  HD1 TYR A 185      -4.645 -41.082  -8.312  1.00  0.00           H  
ATOM    253  HD2 TYR A 185      -4.584 -41.559  -4.012  1.00  0.00           H  
ATOM    254  HE1 TYR A 185      -4.282 -43.515  -8.582  1.00  0.00           H  
ATOM    255  HE2 TYR A 185      -4.121 -43.989  -4.290  1.00  0.00           H  
ATOM    256  HH  TYR A 185      -3.959 -45.543  -7.533  1.00  0.00           H  
ATOM    257  N   LEU A 186      -7.886 -39.697  -4.573  1.00 28.94           N  
ATOM    258  CA  LEU A 186      -8.955 -40.327  -3.774  1.00 25.97           C  
ATOM    259  C   LEU A 186     -10.340 -40.176  -4.468  1.00 31.75           C  
ATOM    260  O   LEU A 186     -11.139 -41.108  -4.362  1.00 32.58           O  
ATOM    261  CB  LEU A 186      -8.960 -39.740  -2.334  1.00 25.99           C  
ATOM    262  CG  LEU A 186      -8.238 -40.621  -1.286  1.00 32.20           C  
ATOM    263  CD1 LEU A 186      -6.734 -40.816  -1.563  1.00 20.36           C  
ATOM    264  CD2 LEU A 186      -8.464 -40.092   0.139  1.00 24.92           C  
ATOM    265  H   LEU A 186      -7.420 -38.909  -4.141  1.00  0.00           H  
ATOM    266  HA  LEU A 186      -8.751 -41.400  -3.721  1.00  0.00           H  
ATOM    267  HB3 LEU A 186      -9.987 -39.620  -1.989  1.00  0.00           H  
ATOM    268  HB2 LEU A 186      -8.561 -38.726  -2.317  1.00  0.00           H  
ATOM    269  HG  LEU A 186      -8.709 -41.601  -1.331  1.00  0.00           H  
ATOM    270 HD11 LEU A 186      -6.280 -41.480  -0.828  1.00  0.00           H  
ATOM    271 HD12 LEU A 186      -6.556 -41.257  -2.543  1.00  0.00           H  
ATOM    272 HD13 LEU A 186      -6.191 -39.874  -1.515  1.00  0.00           H  
ATOM    273 HD21 LEU A 186      -8.106 -40.805   0.881  1.00  0.00           H  
ATOM    274 HD22 LEU A 186      -7.933 -39.156   0.296  1.00  0.00           H  
ATOM    275 HD23 LEU A 186      -9.520 -39.916   0.344  1.00  0.00           H  
ATOM    276  N   ARG A 187     -10.583 -39.072  -5.213  1.00 28.55           N  
ATOM    277  CA  ARG A 187     -11.797 -38.836  -6.017  1.00 34.83           C  
ATOM    278  C   ARG A 187     -11.779 -39.706  -7.298  1.00 39.26           C  
ATOM    279  O   ARG A 187     -12.826 -40.273  -7.595  1.00 36.89           O  
ATOM    280  CB  ARG A 187     -11.944 -37.333  -6.392  1.00 40.04           C  
ATOM    281  CG  ARG A 187     -12.888 -36.590  -5.429  1.00 48.35           C  
ATOM    282  CD  ARG A 187     -13.101 -35.101  -5.749  1.00 62.82           C  
ATOM    283  NE  ARG A 187     -11.969 -34.270  -5.306  1.00 56.31           N  
ATOM    284  CZ  ARG A 187     -11.091 -33.598  -6.061  1.00 58.00           C  
ATOM    285  NH1 ARG A 187     -11.116 -33.647  -7.393  1.00 52.91           N  
ATOM    286  NH2 ARG A 187     -10.178 -32.832  -5.464  1.00 63.20           N1+
ATOM    287  H   ARG A 187      -9.877 -38.349  -5.260  1.00  0.00           H  
ATOM    288  HA  ARG A 187     -12.665 -39.146  -5.428  1.00  0.00           H  
ATOM    289  HB3 ARG A 187     -12.348 -37.210  -7.399  1.00  0.00           H  
ATOM    290  HB2 ARG A 187     -10.971 -36.841  -6.420  1.00  0.00           H  
ATOM    291  HG3 ARG A 187     -12.537 -36.702  -4.401  1.00  0.00           H  
ATOM    292  HG2 ARG A 187     -13.862 -37.081  -5.462  1.00  0.00           H  
ATOM    293  HD3 ARG A 187     -13.982 -34.744  -5.214  1.00  0.00           H  
ATOM    294  HD2 ARG A 187     -13.315 -34.956  -6.808  1.00  0.00           H  
ATOM    295  HE  ARG A 187     -11.882 -34.163  -4.306  1.00  0.00           H  
ATOM    296 HH11 ARG A 187     -10.566 -32.991  -7.938  1.00  0.00           H  
ATOM    297 HH12 ARG A 187     -11.806 -34.220  -7.853  1.00  0.00           H  
ATOM    298 HH21 ARG A 187      -9.531 -32.297  -6.021  1.00  0.00           H  
ATOM    299 HH22 ARG A 187     -10.141 -32.769  -4.457  1.00  0.00           H  
ATOM    300  N   GLU A 188     -10.635 -39.838  -8.005  1.00 37.46           N  
ATOM    301  CA  GLU A 188     -10.454 -40.635  -9.241  1.00 35.64           C  
ATOM    302  C   GLU A 188     -10.637 -42.151  -8.988  1.00 38.28           C  
ATOM    303  O   GLU A 188     -11.077 -42.854  -9.898  1.00 44.85           O  
ATOM    304  CB  GLU A 188      -9.029 -40.427  -9.805  1.00 32.39           C  
ATOM    305  CG  GLU A 188      -8.798 -39.104 -10.560  1.00 36.22           C  
ATOM    306  CD  GLU A 188      -7.344 -38.900 -11.008  1.00 46.68           C  
ATOM    307  OE1 GLU A 188      -6.475 -39.738 -10.678  1.00 42.61           O  
ATOM    308  OE2 GLU A 188      -7.115 -37.890 -11.707  1.00 46.43           O1-
ATOM    309  H   GLU A 188      -9.813 -39.337  -7.693  1.00  0.00           H  
ATOM    310  HA  GLU A 188     -11.189 -40.324  -9.984  1.00  0.00           H  
ATOM    311  HB3 GLU A 188      -8.779 -41.232 -10.501  1.00  0.00           H  
ATOM    312  HB2 GLU A 188      -8.306 -40.520  -8.991  1.00  0.00           H  
ATOM    313  HG3 GLU A 188      -9.103 -38.250  -9.960  1.00  0.00           H  
ATOM    314  HG2 GLU A 188      -9.431 -39.080 -11.446  1.00  0.00           H  
ATOM    315  N   GLN A 189     -10.275 -42.629  -7.786  1.00 34.41           N  
ATOM    316  CA  GLN A 189     -10.295 -44.043  -7.399  1.00 36.99           C  
ATOM    317  C   GLN A 189     -11.707 -44.450  -6.908  1.00 39.70           C  
ATOM    318  O   GLN A 189     -12.070 -45.606  -7.120  1.00 44.56           O  
ATOM    319  CB  GLN A 189      -9.231 -44.255  -6.291  1.00 32.95           C  
ATOM    320  CG  GLN A 189      -7.778 -44.191  -6.828  1.00 30.60           C  
ATOM    321  CD  GLN A 189      -7.389 -45.390  -7.697  1.00 39.24           C  
ATOM    322  OE1 GLN A 189      -7.442 -46.533  -7.251  1.00 33.74           O  
ATOM    323  NE2 GLN A 189      -6.988 -45.136  -8.943  1.00 37.44           N  
ATOM    324  H   GLN A 189      -9.900 -41.988  -7.100  1.00  0.00           H  
ATOM    325  HA  GLN A 189     -10.050 -44.672  -8.258  1.00  0.00           H  
ATOM    326  HB3 GLN A 189      -9.386 -45.206  -5.780  1.00  0.00           H  
ATOM    327  HB2 GLN A 189      -9.351 -43.501  -5.510  1.00  0.00           H  
ATOM    328  HG2 GLN A 189      -7.072 -44.138  -6.001  1.00  0.00           H  
ATOM    329  HG3 GLN A 189      -7.623 -43.275  -7.397  1.00  0.00           H  
ATOM    330 HE21 GLN A 189      -6.699 -45.897  -9.541  1.00  0.00           H  
ATOM    331 HE22 GLN A 189      -6.957 -44.189  -9.289  1.00  0.00           H  
ATOM    332  N   ALA A 190     -12.489 -43.524  -6.317  1.00 41.34           N  
ATOM    333  CA  ALA A 190     -13.829 -43.772  -5.766  1.00 47.93           C  
ATOM    334  C   ALA A 190     -14.905 -43.532  -6.854  1.00 49.21           C  
ATOM    335  O   ALA A 190     -15.783 -44.378  -7.019  1.00 55.27           O  
ATOM    336  CB  ALA A 190     -14.046 -42.779  -4.614  1.00 37.04           C  
ATOM    337  H   ALA A 190     -12.137 -42.583  -6.212  1.00  0.00           H  
ATOM    338  HA  ALA A 190     -13.908 -44.790  -5.380  1.00  0.00           H  
ATOM    339  HB1 ALA A 190     -15.022 -42.914  -4.148  1.00  0.00           H  
ATOM    340  HB2 ALA A 190     -13.295 -42.921  -3.838  1.00  0.00           H  
ATOM    341  HB3 ALA A 190     -13.974 -41.740  -4.942  1.00  0.00           H  
ATOM    342  N   THR A 191     -14.824 -42.389  -7.559  1.00 46.75           N  
ATOM    343  CA  THR A 191     -15.741 -41.915  -8.611  1.00 49.74           C  
ATOM    344  C   THR A 191     -14.946 -41.975  -9.944  1.00 61.96           C  
ATOM    345  O   THR A 191     -13.734 -41.765  -9.922  1.00 64.14           O  
ATOM    346  CB  THR A 191     -16.191 -40.425  -8.346  1.00 54.95           C  
ATOM    347  OG1 THR A 191     -15.301 -39.410  -8.788  1.00 51.40           O  
ATOM    348  CG2 THR A 191     -16.458 -40.088  -6.867  1.00 54.48           C  
ATOM    349  H   THR A 191     -14.040 -41.774  -7.385  1.00  0.00           H  
ATOM    350  HA  THR A 191     -16.621 -42.560  -8.665  1.00  0.00           H  
ATOM    351  HB  THR A 191     -17.118 -40.261  -8.898  1.00  0.00           H  
ATOM    352  HG1 THR A 191     -14.497 -39.463  -8.262  1.00  0.00           H  
ATOM    353 HG21 THR A 191     -16.775 -39.052  -6.755  1.00  0.00           H  
ATOM    354 HG22 THR A 191     -17.245 -40.716  -6.458  1.00  0.00           H  
ATOM    355 HG23 THR A 191     -15.572 -40.212  -6.245  1.00  0.00           H  
ATOM    356  N   GLY A 192     -15.656 -42.157 -11.081  1.00 62.27           N  
ATOM    357  CA  GLY A 192     -15.215 -42.039 -12.494  1.00 71.22           C  
ATOM    358  C   GLY A 192     -13.702 -42.249 -12.755  1.00 57.46           C  
ATOM    359  O   GLY A 192     -13.256 -43.394 -12.781  1.00 52.44           O  
ATOM    360  H   GLY A 192     -16.647 -42.316 -10.971  1.00  0.00           H  
ATOM    361  HA2 GLY A 192     -15.562 -41.091 -12.904  1.00  0.00           H  
ATOM    362  HA3 GLY A 192     -15.754 -42.800 -13.060  1.00  0.00           H  
ATOM    363  N   ALA A 193     -12.879 -41.197 -12.932  1.00 61.80           N  
ATOM    364  CA  ALA A 193     -13.189 -39.759 -13.005  1.00 57.61           C  
ATOM    365  C   ALA A 193     -11.908 -39.010 -13.439  1.00 57.90           C  
ATOM    366  O   ALA A 193     -10.822 -39.577 -13.585  1.00 72.56           O  
ATOM    367  CB  ALA A 193     -13.744 -39.185 -11.675  1.00 60.66           C  
ATOM    368  H   ALA A 193     -11.898 -41.408 -13.055  1.00  0.00           H  
ATOM    369  HA  ALA A 193     -13.929 -39.615 -13.794  1.00  0.00           H  
ATOM    370  HB1 ALA A 193     -13.861 -38.101 -11.709  1.00  0.00           H  
ATOM    371  HB2 ALA A 193     -14.736 -39.565 -11.448  1.00  0.00           H  
ATOM    372  HB3 ALA A 193     -13.094 -39.406 -10.830  1.00  0.00           H  
ATOM    373  N   LYS A 194     -12.097 -37.697 -13.628  1.00 58.19           N  
ATOM    374  CA  LYS A 194     -11.077 -36.681 -13.858  1.00 69.10           C  
ATOM    375  C   LYS A 194     -11.747 -35.380 -13.377  1.00 72.73           C  
ATOM    376  O   LYS A 194     -12.908 -35.114 -13.705  1.00 80.20           O  
ATOM    377  CB  LYS A 194     -10.656 -36.665 -15.346  1.00 72.75           C  
ATOM    378  CG  LYS A 194      -9.426 -35.784 -15.630  1.00 79.48           C  
ATOM    379  CD  LYS A 194      -9.005 -35.818 -17.107  1.00 87.43           C  
ATOM    380  CE  LYS A 194      -7.737 -34.995 -17.381  1.00 81.35           C  
ATOM    381  NZ  LYS A 194      -7.345 -35.071 -18.799  1.00 59.23           N1+
ATOM    382  H   LYS A 194     -13.030 -37.327 -13.511  1.00  0.00           H  
ATOM    383  HA  LYS A 194     -10.213 -36.906 -13.226  1.00  0.00           H  
ATOM    384  HB3 LYS A 194     -11.492 -36.340 -15.969  1.00  0.00           H  
ATOM    385  HB2 LYS A 194     -10.428 -37.683 -15.667  1.00  0.00           H  
ATOM    386  HG3 LYS A 194      -8.596 -36.117 -15.004  1.00  0.00           H  
ATOM    387  HG2 LYS A 194      -9.635 -34.756 -15.342  1.00  0.00           H  
ATOM    388  HD3 LYS A 194      -9.825 -35.450 -17.726  1.00  0.00           H  
ATOM    389  HD2 LYS A 194      -8.836 -36.854 -17.407  1.00  0.00           H  
ATOM    390  HE3 LYS A 194      -6.909 -35.357 -16.770  1.00  0.00           H  
ATOM    391  HE2 LYS A 194      -7.899 -33.949 -17.116  1.00  0.00           H  
ATOM    392  HZ1 LYS A 194      -6.513 -34.519 -18.952  1.00  0.00           H  
ATOM    393  HZ2 LYS A 194      -7.160 -36.033 -19.048  1.00  0.00           H  
ATOM    394  HZ3 LYS A 194      -8.094 -34.715 -19.375  1.00  0.00           H  
ATOM    395  N   ASP A 195     -10.975 -34.548 -12.659  1.00 73.30           N  
ATOM    396  CA  ASP A 195     -11.387 -33.208 -12.220  1.00 79.55           C  
ATOM    397  C   ASP A 195     -11.365 -32.249 -13.442  1.00 83.61           C  
ATOM    398  O   ASP A 195     -12.289 -31.444 -13.560  1.00 88.34           O  
ATOM    399  CB  ASP A 195     -10.474 -32.697 -11.074  1.00 72.74           C  
ATOM    400  CG  ASP A 195     -11.098 -31.678 -10.109  1.00 82.04           C  
ATOM    401  OD1 ASP A 195     -12.188 -31.145 -10.410  1.00 87.49           O  
ATOM    402  OD2 ASP A 195     -10.443 -31.436  -9.071  1.00 75.27           O1-
ATOM    403  H   ASP A 195     -10.035 -34.829 -12.409  1.00  0.00           H  
ATOM    404  HA  ASP A 195     -12.414 -33.281 -11.852  1.00  0.00           H  
ATOM    405  HB3 ASP A 195      -9.549 -32.290 -11.476  1.00  0.00           H  
ATOM    406  HB2 ASP A 195     -10.174 -33.542 -10.454  1.00  0.00           H  
ATOM    407  N   THR A 196     -10.351 -32.373 -14.339  1.00 80.99           N  
ATOM    408  CA  THR A 196     -10.088 -31.585 -15.573  1.00 87.23           C  
ATOM    409  C   THR A 196     -10.168 -30.061 -15.218  1.00 91.07           C  
ATOM    410  O   THR A 196     -10.907 -29.284 -15.823  1.00 94.08           O  
ATOM    411  CB  THR A 196     -10.968 -32.031 -16.801  1.00 88.40           C  
ATOM    412  OG1 THR A 196     -10.856 -31.171 -17.921  1.00 95.50           O  
ATOM    413  CG2 THR A 196     -12.458 -32.333 -16.560  1.00 83.18           C  
ATOM    414  H   THR A 196      -9.637 -33.052 -14.120  1.00  0.00           H  
ATOM    415  HA  THR A 196      -9.049 -31.772 -15.849  1.00  0.00           H  
ATOM    416  HB  THR A 196     -10.535 -32.972 -17.144  1.00  0.00           H  
ATOM    417  HG1 THR A 196     -11.362 -30.375 -17.736  1.00  0.00           H  
ATOM    418 HG21 THR A 196     -12.951 -32.649 -17.480  1.00  0.00           H  
ATOM    419 HG22 THR A 196     -12.595 -33.142 -15.843  1.00  0.00           H  
ATOM    420 HG23 THR A 196     -12.989 -31.456 -16.188  1.00  0.00           H  
ATOM    421  N   LYS A 197      -9.406 -29.720 -14.161  1.00 89.04           N  
ATOM    422  CA  LYS A 197      -9.422 -28.483 -13.371  1.00 88.06           C  
ATOM    423  C   LYS A 197      -7.969 -27.923 -13.358  1.00 88.45           C  
ATOM    424  O   LYS A 197      -7.029 -28.601 -13.786  1.00 88.52           O  
ATOM    425  CB  LYS A 197      -9.975 -28.808 -11.953  1.00 86.86           C  
ATOM    426  CG  LYS A 197     -11.331 -28.149 -11.621  1.00  0.00           C  
ATOM    427  CD  LYS A 197     -11.546 -27.950 -10.104  1.00  0.00           C  
ATOM    428  CE  LYS A 197     -13.006 -27.697  -9.692  1.00  0.00           C  
ATOM    429  NZ  LYS A 197     -13.552 -26.465 -10.289  1.00  0.00           N1+
ATOM    430  H   LYS A 197      -8.801 -30.435 -13.788  1.00  0.00           H  
ATOM    431  HA  LYS A 197     -10.048 -27.739 -13.871  1.00  0.00           H  
ATOM    432  HB2 LYS A 197     -10.085 -29.882 -11.828  1.00  0.00           H  
ATOM    433  HB3 LYS A 197      -9.249 -28.556 -11.181  1.00  0.00           H  
ATOM    434  HG2 LYS A 197     -11.421 -27.179 -12.111  1.00  0.00           H  
ATOM    435  HG3 LYS A 197     -12.126 -28.769 -12.041  1.00  0.00           H  
ATOM    436  HD2 LYS A 197     -11.197 -28.830  -9.566  1.00  0.00           H  
ATOM    437  HD3 LYS A 197     -10.914 -27.133  -9.751  1.00  0.00           H  
ATOM    438  HE2 LYS A 197     -13.632 -28.541  -9.988  1.00  0.00           H  
ATOM    439  HE3 LYS A 197     -13.078 -27.619  -8.606  1.00  0.00           H  
ATOM    440  HZ2 LYS A 197     -13.517 -26.539 -11.296  1.00  0.00           H  
ATOM    441  HZ3 LYS A 197     -14.510 -26.343  -9.995  1.00  0.00           H  
ATOM    442  HZ1 LYS A 197     -13.004 -25.672  -9.990  1.00  0.00           H  
ATOM    443  N   PRO A 198      -7.812 -26.647 -12.919  1.00 88.51           N  
ATOM    444  CA  PRO A 198      -6.871 -25.708 -13.568  1.00 90.50           C  
ATOM    445  C   PRO A 198      -5.368 -26.004 -13.374  1.00 87.70           C  
ATOM    446  O   PRO A 198      -4.637 -25.746 -14.330  1.00 91.05           O  
ATOM    447  CB  PRO A 198      -7.229 -24.325 -12.979  1.00 86.15           C  
ATOM    448  CG  PRO A 198      -7.952 -24.630 -11.679  1.00  0.00           C  
ATOM    449  CD  PRO A 198      -8.703 -25.909 -12.015  1.00  0.00           C  
ATOM    450  HA  PRO A 198      -7.073 -25.692 -14.643  1.00  0.00           H  
ATOM    451  HB2 PRO A 198      -6.383 -23.651 -12.830  1.00  0.00           H  
ATOM    452  HB3 PRO A 198      -7.913 -23.815 -13.660  1.00  0.00           H  
ATOM    453  HG2 PRO A 198      -7.223 -24.823 -10.889  1.00  0.00           H  
ATOM    454  HG3 PRO A 198      -8.603 -23.822 -11.343  1.00  0.00           H  
ATOM    455  HD2 PRO A 198      -8.935 -26.439 -11.093  1.00  0.00           H  
ATOM    456  HD3 PRO A 198      -9.636 -25.677 -12.531  1.00  0.00           H  
ATOM    457  N   MET A 199      -4.941 -26.468 -12.175  1.00 86.72           N  
ATOM    458  CA  MET A 199      -3.576 -26.433 -11.595  1.00 89.26           C  
ATOM    459  C   MET A 199      -2.429 -26.544 -12.648  1.00 94.00           C  
ATOM    460  O   MET A 199      -2.132 -27.644 -13.110  1.00 91.89           O  
ATOM    461  CB  MET A 199      -3.454 -27.341 -10.341  1.00 76.09           C  
ATOM    462  CG  MET A 199      -3.047 -28.820 -10.522  1.00 74.82           C  
ATOM    463  SD  MET A 199      -4.145 -29.831 -11.549  1.00 75.90           S  
ATOM    464  CE  MET A 199      -3.286 -31.421 -11.425  1.00 66.00           C  
ATOM    465  H   MET A 199      -5.652 -26.730 -11.510  1.00  0.00           H  
ATOM    466  HA  MET A 199      -3.534 -25.430 -11.175  1.00  0.00           H  
ATOM    467  HB2 MET A 199      -4.387 -27.297  -9.778  1.00  0.00           H  
ATOM    468  HB3 MET A 199      -2.710 -26.892  -9.682  1.00  0.00           H  
ATOM    469  HG2 MET A 199      -2.990 -29.304  -9.550  1.00  0.00           H  
ATOM    470  HG3 MET A 199      -2.036 -28.891 -10.920  1.00  0.00           H  
ATOM    471  HE1 MET A 199      -3.810 -32.177 -12.009  1.00  0.00           H  
ATOM    472  HE2 MET A 199      -2.266 -31.339 -11.802  1.00  0.00           H  
ATOM    473  HE3 MET A 199      -3.250 -31.752 -10.387  1.00  0.00           H  
ATOM    474  N   GLY A 200      -1.804 -25.428 -13.075  1.00 91.94           N  
ATOM    475  CA  GLY A 200      -2.187 -24.024 -12.836  1.00 91.55           C  
ATOM    476  C   GLY A 200      -1.588 -23.402 -11.555  1.00 95.33           C  
ATOM    477  O   GLY A 200      -1.741 -22.197 -11.360  1.00 93.98           O  
ATOM    478  H   GLY A 200      -1.056 -25.554 -13.741  1.00  0.00           H  
ATOM    479  HA2 GLY A 200      -3.270 -23.897 -12.827  1.00  0.00           H  
ATOM    480  HA3 GLY A 200      -1.831 -23.442 -13.687  1.00  0.00           H  
ATOM    481  N   ARG A 201      -0.898 -24.192 -10.711  1.00 93.87           N  
ATOM    482  CA  ARG A 201      -0.006 -23.741  -9.631  1.00 90.47           C  
ATOM    483  C   ARG A 201       1.387 -24.276 -10.064  1.00 88.57           C  
ATOM    484  O   ARG A 201       1.831 -23.978 -11.177  1.00 84.22           O  
ATOM    485  CB  ARG A 201      -0.507 -24.265  -8.258  1.00 72.05           C  
ATOM    486  CG  ARG A 201      -1.740 -23.560  -7.659  1.00  0.00           C  
ATOM    487  CD  ARG A 201      -3.101 -24.178  -8.023  1.00  0.00           C  
ATOM    488  NE  ARG A 201      -4.147 -23.644  -7.132  1.00  0.00           N  
ATOM    489  CZ  ARG A 201      -4.807 -24.284  -6.152  1.00  0.00           C  
ATOM    490  NH1 ARG A 201      -4.710 -25.599  -5.944  1.00  0.00           N  
ATOM    491  NH2 ARG A 201      -5.604 -23.579  -5.350  1.00  0.00           N1+
ATOM    492  H   ARG A 201      -0.824 -25.173 -10.940  1.00  0.00           H  
ATOM    493  HA  ARG A 201       0.073 -22.653  -9.587  1.00  0.00           H  
ATOM    494  HB2 ARG A 201      -0.666 -25.345  -8.285  1.00  0.00           H  
ATOM    495  HB3 ARG A 201       0.296 -24.109  -7.535  1.00  0.00           H  
ATOM    496  HG3 ARG A 201      -1.635 -23.597  -6.574  1.00  0.00           H  
ATOM    497  HG2 ARG A 201      -1.726 -22.497  -7.907  1.00  0.00           H  
ATOM    498  HD2 ARG A 201      -3.360 -23.952  -9.058  1.00  0.00           H  
ATOM    499  HD3 ARG A 201      -3.064 -25.263  -7.941  1.00  0.00           H  
ATOM    500  HE  ARG A 201      -4.328 -22.656  -7.232  1.00  0.00           H  
ATOM    501 HH11 ARG A 201      -5.256 -26.040  -5.220  1.00  0.00           H  
ATOM    502 HH12 ARG A 201      -4.188 -26.183  -6.589  1.00  0.00           H  
ATOM    503 HH21 ARG A 201      -6.118 -24.041  -4.615  1.00  0.00           H  
ATOM    504 HH22 ARG A 201      -5.705 -22.584  -5.481  1.00  0.00           H  
ATOM    505  N   SER A 202       2.023 -25.127  -9.228  1.00 83.68           N  
ATOM    506  CA  SER A 202       3.137 -26.033  -9.576  1.00 74.96           C  
ATOM    507  C   SER A 202       2.495 -27.275 -10.267  1.00 80.98           C  
ATOM    508  O   SER A 202       2.614 -28.407  -9.790  1.00 77.08           O  
ATOM    509  CB  SER A 202       3.938 -26.374  -8.289  1.00 78.66           C  
ATOM    510  OG  SER A 202       3.175 -27.043  -7.302  1.00 71.06           O  
ATOM    511  H   SER A 202       1.605 -25.311  -8.326  1.00  0.00           H  
ATOM    512  HA  SER A 202       3.815 -25.551 -10.283  1.00  0.00           H  
ATOM    513  HB2 SER A 202       4.335 -25.460  -7.846  1.00  0.00           H  
ATOM    514  HB3 SER A 202       4.803 -26.993  -8.533  1.00  0.00           H  
ATOM    515  HG  SER A 202       2.979 -27.926  -7.627  1.00  0.00           H  
ATOM    516  N   GLY A 203       1.810 -27.004 -11.396  1.00 78.60           N  
ATOM    517  CA  GLY A 203       0.920 -27.903 -12.126  1.00 69.12           C  
ATOM    518  C   GLY A 203       1.658 -29.017 -12.870  1.00 67.13           C  
ATOM    519  O   GLY A 203       1.143 -30.128 -12.936  1.00 65.11           O  
ATOM    520  H   GLY A 203       1.808 -26.042 -11.709  1.00  0.00           H  
ATOM    521  HA3 GLY A 203       0.405 -27.305 -12.875  1.00  0.00           H  
ATOM    522  HA2 GLY A 203       0.158 -28.308 -11.460  1.00  0.00           H  
ATOM    523  N   ALA A 204       2.874 -28.743 -13.384  1.00 62.57           N  
ATOM    524  CA  ALA A 204       3.753 -29.694 -14.078  1.00 58.02           C  
ATOM    525  C   ALA A 204       4.190 -30.818 -13.107  1.00 66.01           C  
ATOM    526  O   ALA A 204       4.100 -31.982 -13.490  1.00 67.63           O  
ATOM    527  CB  ALA A 204       4.972 -28.944 -14.642  1.00 60.55           C  
ATOM    528  H   ALA A 204       3.242 -27.808 -13.280  1.00  0.00           H  
ATOM    529  HA  ALA A 204       3.200 -30.140 -14.907  1.00  0.00           H  
ATOM    530  HB1 ALA A 204       5.641 -29.619 -15.178  1.00  0.00           H  
ATOM    531  HB2 ALA A 204       4.666 -28.170 -15.347  1.00  0.00           H  
ATOM    532  HB3 ALA A 204       5.555 -28.458 -13.856  1.00  0.00           H  
ATOM    533  N   THR A 205       4.561 -30.478 -11.855  1.00 68.23           N  
ATOM    534  CA  THR A 205       4.952 -31.447 -10.818  1.00 62.29           C  
ATOM    535  C   THR A 205       3.685 -32.184 -10.298  1.00 50.96           C  
ATOM    536  O   THR A 205       3.785 -33.389 -10.083  1.00 49.22           O  
ATOM    537  CB  THR A 205       5.604 -30.777  -9.575  1.00 68.84           C  
ATOM    538  OG1 THR A 205       6.644 -29.894  -9.952  1.00 67.08           O  
ATOM    539  CG2 THR A 205       6.205 -31.793  -8.578  1.00 54.94           C  
ATOM    540  H   THR A 205       4.590 -29.505 -11.586  1.00  0.00           H  
ATOM    541  HA  THR A 205       5.653 -32.167 -11.248  1.00  0.00           H  
ATOM    542  HB  THR A 205       4.869 -30.146  -9.075  1.00  0.00           H  
ATOM    543  HG1 THR A 205       7.486 -30.357  -9.889  1.00  0.00           H  
ATOM    544 HG21 THR A 205       6.604 -31.298  -7.695  1.00  0.00           H  
ATOM    545 HG22 THR A 205       5.465 -32.505  -8.215  1.00  0.00           H  
ATOM    546 HG23 THR A 205       7.010 -32.370  -9.033  1.00  0.00           H  
ATOM    547  N   SER A 206       2.526 -31.500 -10.152  1.00 46.83           N  
ATOM    548  CA  SER A 206       1.248 -32.071  -9.678  1.00 48.94           C  
ATOM    549  C   SER A 206       0.699 -33.138 -10.658  1.00 46.93           C  
ATOM    550  O   SER A 206       0.241 -34.168 -10.176  1.00 43.61           O  
ATOM    551  CB  SER A 206       0.194 -30.963  -9.426  1.00 55.35           C  
ATOM    552  OG  SER A 206       0.233 -30.511  -8.089  1.00 54.80           O  
ATOM    553  H   SER A 206       2.519 -30.509 -10.350  1.00  0.00           H  
ATOM    554  HA  SER A 206       1.445 -32.590  -8.737  1.00  0.00           H  
ATOM    555  HB3 SER A 206      -0.824 -31.322  -9.591  1.00  0.00           H  
ATOM    556  HB2 SER A 206       0.329 -30.117 -10.098  1.00  0.00           H  
ATOM    557  HG  SER A 206       1.081 -30.088  -7.935  1.00  0.00           H  
ATOM    558  N   ARG A 207       0.805 -32.922 -11.987  1.00 48.34           N  
ATOM    559  CA  ARG A 207       0.352 -33.843 -13.052  1.00 48.32           C  
ATOM    560  C   ARG A 207       1.270 -35.086 -13.105  1.00 43.98           C  
ATOM    561  O   ARG A 207       0.746 -36.187 -13.259  1.00 40.38           O  
ATOM    562  CB  ARG A 207       0.435 -33.152 -14.433  1.00 48.13           C  
ATOM    563  CG  ARG A 207      -0.619 -32.064 -14.695  1.00 50.38           C  
ATOM    564  CD  ARG A 207      -0.309 -31.283 -15.989  1.00 62.20           C  
ATOM    565  NE  ARG A 207      -0.649 -29.857 -15.868  1.00 65.70           N  
ATOM    566  CZ  ARG A 207       0.127 -28.809 -16.193  1.00 65.25           C  
ATOM    567  NH1 ARG A 207       1.331 -28.943 -16.759  1.00 59.80           N  
ATOM    568  NH2 ARG A 207      -0.328 -27.580 -15.949  1.00 68.86           N1+
ATOM    569  H   ARG A 207       1.212 -32.052 -12.306  1.00  0.00           H  
ATOM    570  HA  ARG A 207      -0.676 -34.158 -12.856  1.00  0.00           H  
ATOM    571  HB3 ARG A 207       0.344 -33.889 -15.235  1.00  0.00           H  
ATOM    572  HB2 ARG A 207       1.433 -32.719 -14.546  1.00  0.00           H  
ATOM    573  HG3 ARG A 207      -0.687 -31.397 -13.839  1.00  0.00           H  
ATOM    574  HG2 ARG A 207      -1.610 -32.516 -14.767  1.00  0.00           H  
ATOM    575  HD3 ARG A 207      -0.854 -31.712 -16.831  1.00  0.00           H  
ATOM    576  HD2 ARG A 207       0.748 -31.369 -16.242  1.00  0.00           H  
ATOM    577  HE  ARG A 207      -1.546 -29.653 -15.452  1.00  0.00           H  
ATOM    578 HH11 ARG A 207       1.875 -28.127 -16.995  1.00  0.00           H  
ATOM    579 HH12 ARG A 207       1.684 -29.864 -16.965  1.00  0.00           H  
ATOM    580 HH21 ARG A 207       0.221 -26.774 -16.208  1.00  0.00           H  
ATOM    581 HH22 ARG A 207      -1.232 -27.457 -15.517  1.00  0.00           H  
ATOM    582  N   LYS A 208       2.601 -34.897 -12.981  1.00 49.58           N  
ATOM    583  CA  LYS A 208       3.625 -35.952 -13.047  1.00 44.48           C  
ATOM    584  C   LYS A 208       3.572 -36.800 -11.756  1.00 37.77           C  
ATOM    585  O   LYS A 208       3.605 -38.021 -11.876  1.00 40.27           O  
ATOM    586  CB  LYS A 208       5.022 -35.315 -13.271  1.00 53.19           C  
ATOM    587  CG  LYS A 208       5.424 -35.146 -14.754  1.00 53.60           C  
ATOM    588  CD  LYS A 208       4.350 -34.534 -15.677  1.00 65.91           C  
ATOM    589  CE  LYS A 208       4.849 -34.302 -17.109  1.00 77.54           C  
ATOM    590  NZ  LYS A 208       3.770 -33.791 -17.970  1.00 64.19           N1+
ATOM    591  H   LYS A 208       2.952 -33.957 -12.858  1.00  0.00           H  
ATOM    592  HA  LYS A 208       3.404 -36.621 -13.883  1.00  0.00           H  
ATOM    593  HB3 LYS A 208       5.798 -35.932 -12.820  1.00  0.00           H  
ATOM    594  HB2 LYS A 208       5.090 -34.355 -12.756  1.00  0.00           H  
ATOM    595  HG2 LYS A 208       5.697 -36.126 -15.149  1.00  0.00           H  
ATOM    596  HG3 LYS A 208       6.334 -34.545 -14.799  1.00  0.00           H  
ATOM    597  HD3 LYS A 208       3.992 -33.592 -15.274  1.00  0.00           H  
ATOM    598  HD2 LYS A 208       3.482 -35.193 -15.712  1.00  0.00           H  
ATOM    599  HE3 LYS A 208       5.224 -35.233 -17.536  1.00  0.00           H  
ATOM    600  HE2 LYS A 208       5.676 -33.590 -17.114  1.00  0.00           H  
ATOM    601  HZ1 LYS A 208       3.012 -34.460 -17.993  1.00  0.00           H  
ATOM    602  HZ2 LYS A 208       3.435 -32.912 -17.606  1.00  0.00           H  
ATOM    603  HZ3 LYS A 208       4.123 -33.654 -18.907  1.00  0.00           H  
ATOM    604  N   ALA A 209       3.386 -36.175 -10.574  1.00 43.51           N  
ATOM    605  CA  ALA A 209       3.182 -36.825  -9.270  1.00 34.73           C  
ATOM    606  C   ALA A 209       1.833 -37.588  -9.232  1.00 33.09           C  
ATOM    607  O   ALA A 209       1.784 -38.649  -8.620  1.00 35.27           O  
ATOM    608  CB  ALA A 209       3.232 -35.775  -8.152  1.00 34.54           C  
ATOM    609  H   ALA A 209       3.367 -35.163 -10.556  1.00  0.00           H  
ATOM    610  HA  ALA A 209       3.999 -37.525  -9.101  1.00  0.00           H  
ATOM    611  HB1 ALA A 209       3.108 -36.234  -7.171  1.00  0.00           H  
ATOM    612  HB2 ALA A 209       4.197 -35.266  -8.147  1.00  0.00           H  
ATOM    613  HB3 ALA A 209       2.457 -35.016  -8.269  1.00  0.00           H  
ATOM    614  N   LEU A 210       0.786 -37.100  -9.924  1.00 32.57           N  
ATOM    615  CA  LEU A 210      -0.522 -37.761 -10.037  1.00 34.29           C  
ATOM    616  C   LEU A 210      -0.450 -38.889 -11.109  1.00 35.34           C  
ATOM    617  O   LEU A 210      -1.196 -39.850 -10.953  1.00 28.00           O  
ATOM    618  CB  LEU A 210      -1.589 -36.682 -10.359  1.00 31.28           C  
ATOM    619  CG  LEU A 210      -3.078 -37.050 -10.160  1.00 35.29           C  
ATOM    620  CD1 LEU A 210      -3.395 -37.588  -8.754  1.00 30.80           C  
ATOM    621  CD2 LEU A 210      -3.968 -35.827 -10.464  1.00 39.14           C  
ATOM    622  H   LEU A 210       0.881 -36.217 -10.407  1.00  0.00           H  
ATOM    623  HA  LEU A 210      -0.757 -38.210  -9.071  1.00  0.00           H  
ATOM    624  HB3 LEU A 210      -1.433 -36.291 -11.367  1.00  0.00           H  
ATOM    625  HB2 LEU A 210      -1.421 -35.845  -9.683  1.00  0.00           H  
ATOM    626  HG  LEU A 210      -3.325 -37.841 -10.868  1.00  0.00           H  
ATOM    627 HD11 LEU A 210      -4.464 -37.770  -8.634  1.00  0.00           H  
ATOM    628 HD12 LEU A 210      -2.894 -38.537  -8.558  1.00  0.00           H  
ATOM    629 HD13 LEU A 210      -3.089 -36.882  -7.983  1.00  0.00           H  
ATOM    630 HD21 LEU A 210      -5.027 -36.088 -10.414  1.00  0.00           H  
ATOM    631 HD22 LEU A 210      -3.795 -35.018  -9.752  1.00  0.00           H  
ATOM    632 HD23 LEU A 210      -3.780 -35.435 -11.463  1.00  0.00           H  
ATOM    633  N   GLU A 211       0.469 -38.842 -12.105  1.00 38.76           N  
ATOM    634  CA  GLU A 211       0.733 -39.916 -13.089  1.00 35.80           C  
ATOM    635  C   GLU A 211       1.424 -41.093 -12.361  1.00 38.52           C  
ATOM    636  O   GLU A 211       0.899 -42.205 -12.439  1.00 34.57           O  
ATOM    637  CB  GLU A 211       1.579 -39.389 -14.288  1.00 40.52           C  
ATOM    638  CG  GLU A 211       1.944 -40.415 -15.403  1.00 42.84           C  
ATOM    639  CD  GLU A 211       3.121 -41.359 -15.091  1.00 46.24           C  
ATOM    640  OE1 GLU A 211       4.269 -40.867 -15.019  1.00 43.13           O  
ATOM    641  OE2 GLU A 211       2.861 -42.569 -14.915  1.00 36.45           O1-
ATOM    642  H   GLU A 211       1.058 -38.025 -12.185  1.00  0.00           H  
ATOM    643  HA  GLU A 211      -0.224 -40.265 -13.483  1.00  0.00           H  
ATOM    644  HB3 GLU A 211       2.494 -38.922 -13.930  1.00  0.00           H  
ATOM    645  HB2 GLU A 211       1.023 -38.575 -14.757  1.00  0.00           H  
ATOM    646  HG3 GLU A 211       2.217 -39.866 -16.305  1.00  0.00           H  
ATOM    647  HG2 GLU A 211       1.063 -40.999 -15.671  1.00  0.00           H  
ATOM    648  N   THR A 212       2.563 -40.853 -11.671  1.00 33.71           N  
ATOM    649  CA  THR A 212       3.340 -41.898 -10.971  1.00 31.45           C  
ATOM    650  C   THR A 212       2.522 -42.453  -9.764  1.00 32.35           C  
ATOM    651  O   THR A 212       2.647 -43.645  -9.512  1.00 41.66           O  
ATOM    652  CB  THR A 212       4.780 -41.461 -10.507  1.00 38.09           C  
ATOM    653  OG1 THR A 212       5.356 -42.306  -9.523  1.00 41.26           O  
ATOM    654  CG2 THR A 212       4.923 -40.022  -9.998  1.00 32.28           C  
ATOM    655  H   THR A 212       2.955 -39.920 -11.667  1.00  0.00           H  
ATOM    656  HA  THR A 212       3.481 -42.725 -11.671  1.00  0.00           H  
ATOM    657  HB  THR A 212       5.442 -41.547 -11.369  1.00  0.00           H  
ATOM    658  HG1 THR A 212       5.605 -43.136  -9.934  1.00  0.00           H  
ATOM    659 HG21 THR A 212       5.642 -39.923  -9.186  1.00  0.00           H  
ATOM    660 HG22 THR A 212       5.277 -39.369 -10.792  1.00  0.00           H  
ATOM    661 HG23 THR A 212       3.973 -39.651  -9.630  1.00  0.00           H  
ATOM    662  N   LEU A 213       1.646 -41.669  -9.098  1.00 33.03           N  
ATOM    663  CA  LEU A 213       0.767 -42.154  -8.013  1.00 33.26           C  
ATOM    664  C   LEU A 213      -0.352 -43.079  -8.574  1.00 28.60           C  
ATOM    665  O   LEU A 213      -0.687 -44.040  -7.882  1.00 30.55           O  
ATOM    666  CB  LEU A 213       0.175 -40.951  -7.241  1.00 27.40           C  
ATOM    667  CG  LEU A 213      -0.748 -41.283  -6.040  1.00 27.63           C  
ATOM    668  CD1 LEU A 213      -0.066 -42.160  -4.969  1.00 22.17           C  
ATOM    669  CD2 LEU A 213      -1.298 -39.986  -5.425  1.00 30.27           C  
ATOM    670  H   LEU A 213       1.568 -40.689  -9.334  1.00  0.00           H  
ATOM    671  HA  LEU A 213       1.382 -42.735  -7.322  1.00  0.00           H  
ATOM    672  HB3 LEU A 213      -0.367 -40.311  -7.940  1.00  0.00           H  
ATOM    673  HB2 LEU A 213       1.000 -40.346  -6.863  1.00  0.00           H  
ATOM    674  HG  LEU A 213      -1.610 -41.835  -6.415  1.00  0.00           H  
ATOM    675 HD11 LEU A 213      -0.738 -42.352  -4.132  1.00  0.00           H  
ATOM    676 HD12 LEU A 213       0.227 -43.132  -5.364  1.00  0.00           H  
ATOM    677 HD13 LEU A 213       0.827 -41.678  -4.570  1.00  0.00           H  
ATOM    678 HD21 LEU A 213      -2.099 -40.192  -4.719  1.00  0.00           H  
ATOM    679 HD22 LEU A 213      -0.520 -39.429  -4.902  1.00  0.00           H  
ATOM    680 HD23 LEU A 213      -1.720 -39.331  -6.188  1.00  0.00           H  
ATOM    681  N   ARG A 214      -0.855 -42.855  -9.810  1.00 30.71           N  
ATOM    682  CA  ARG A 214      -1.810 -43.752 -10.496  1.00 36.38           C  
ATOM    683  C   ARG A 214      -1.093 -45.059 -10.929  1.00 34.30           C  
ATOM    684  O   ARG A 214      -1.721 -46.112 -10.839  1.00 33.65           O  
ATOM    685  CB  ARG A 214      -2.414 -43.081 -11.755  1.00 35.99           C  
ATOM    686  CG  ARG A 214      -3.481 -41.994 -11.512  1.00 32.84           C  
ATOM    687  CD  ARG A 214      -3.919 -41.365 -12.852  1.00 35.70           C  
ATOM    688  NE  ARG A 214      -4.502 -40.021 -12.711  1.00 28.94           N  
ATOM    689  CZ  ARG A 214      -4.025 -38.874 -13.223  1.00 31.88           C  
ATOM    690  NH1 ARG A 214      -2.861 -38.803 -13.877  1.00 23.44           N  
ATOM    691  NH2 ARG A 214      -4.739 -37.759 -13.092  1.00 35.50           N1+
ATOM    692  H   ARG A 214      -0.532 -42.058 -10.342  1.00  0.00           H  
ATOM    693  HA  ARG A 214      -2.615 -44.023  -9.815  1.00  0.00           H  
ATOM    694  HB3 ARG A 214      -2.878 -43.841 -12.390  1.00  0.00           H  
ATOM    695  HB2 ARG A 214      -1.608 -42.661 -12.357  1.00  0.00           H  
ATOM    696  HG3 ARG A 214      -3.112 -41.241 -10.823  1.00  0.00           H  
ATOM    697  HG2 ARG A 214      -4.350 -42.426 -11.013  1.00  0.00           H  
ATOM    698  HD3 ARG A 214      -4.651 -42.011 -13.339  1.00  0.00           H  
ATOM    699  HD2 ARG A 214      -3.075 -41.312 -13.539  1.00  0.00           H  
ATOM    700  HE  ARG A 214      -5.336 -39.957 -12.130  1.00  0.00           H  
ATOM    701 HH11 ARG A 214      -2.534 -37.925 -14.247  1.00  0.00           H  
ATOM    702 HH12 ARG A 214      -2.299 -39.635 -13.972  1.00  0.00           H  
ATOM    703 HH21 ARG A 214      -4.406 -36.886 -13.468  1.00  0.00           H  
ATOM    704 HH22 ARG A 214      -5.624 -37.793 -12.585  1.00  0.00           H  
ATOM    705  N   ARG A 215       0.180 -44.990 -11.369  1.00 34.23           N  
ATOM    706  CA  ARG A 215       0.956 -46.118 -11.910  1.00 34.14           C  
ATOM    707  C   ARG A 215       1.518 -47.000 -10.763  1.00 37.50           C  
ATOM    708  O   ARG A 215       1.433 -48.223 -10.877  1.00 38.50           O  
ATOM    709  CB  ARG A 215       2.087 -45.551 -12.805  1.00 41.07           C  
ATOM    710  CG  ARG A 215       3.133 -46.579 -13.301  1.00 35.22           C  
ATOM    711  CD  ARG A 215       3.976 -46.101 -14.495  1.00 25.14           C  
ATOM    712  NE  ARG A 215       4.533 -44.754 -14.293  1.00 37.82           N  
ATOM    713  CZ  ARG A 215       5.605 -44.415 -13.570  1.00 42.90           C  
ATOM    714  NH1 ARG A 215       6.313 -45.321 -12.893  1.00 35.81           N  
ATOM    715  NH2 ARG A 215       5.969 -43.133 -13.532  1.00 37.37           N1+
ATOM    716  H   ARG A 215       0.628 -44.084 -11.420  1.00  0.00           H  
ATOM    717  HA  ARG A 215       0.308 -46.736 -12.537  1.00  0.00           H  
ATOM    718  HB3 ARG A 215       2.611 -44.752 -12.280  1.00  0.00           H  
ATOM    719  HB2 ARG A 215       1.621 -45.074 -13.669  1.00  0.00           H  
ATOM    720  HG3 ARG A 215       2.629 -47.503 -13.591  1.00  0.00           H  
ATOM    721  HG2 ARG A 215       3.795 -46.846 -12.477  1.00  0.00           H  
ATOM    722  HD2 ARG A 215       3.355 -46.067 -15.391  1.00  0.00           H  
ATOM    723  HD3 ARG A 215       4.781 -46.806 -14.706  1.00  0.00           H  
ATOM    724  HE  ARG A 215       3.997 -43.990 -14.701  1.00  0.00           H  
ATOM    725 HH11 ARG A 215       7.138 -45.037 -12.376  1.00  0.00           H  
ATOM    726 HH12 ARG A 215       6.042 -46.291 -12.925  1.00  0.00           H  
ATOM    727 HH21 ARG A 215       6.788 -42.854 -13.014  1.00  0.00           H  
ATOM    728 HH22 ARG A 215       5.428 -42.441 -14.041  1.00  0.00           H  
ATOM    729  N   VAL A 216       2.083 -46.398  -9.700  1.00 41.31           N  
ATOM    730  CA  VAL A 216       2.756 -47.100  -8.589  1.00 38.53           C  
ATOM    731  C   VAL A 216       1.688 -47.556  -7.559  1.00 39.50           C  
ATOM    732  O   VAL A 216       1.817 -48.673  -7.058  1.00 45.80           O  
ATOM    733  CB  VAL A 216       3.771 -46.176  -7.843  1.00 42.81           C  
ATOM    734  CG1 VAL A 216       4.468 -46.823  -6.622  1.00 44.99           C  
ATOM    735  CG2 VAL A 216       4.864 -45.651  -8.795  1.00 40.31           C  
ATOM    736  H   VAL A 216       2.118 -45.387  -9.663  1.00  0.00           H  
ATOM    737  HA  VAL A 216       3.291 -47.973  -8.970  1.00  0.00           H  
ATOM    738  HB  VAL A 216       3.224 -45.305  -7.475  1.00  0.00           H  
ATOM    739 HG11 VAL A 216       5.086 -46.090  -6.108  1.00  0.00           H  
ATOM    740 HG12 VAL A 216       3.776 -47.215  -5.881  1.00  0.00           H  
ATOM    741 HG13 VAL A 216       5.113 -47.649  -6.924  1.00  0.00           H  
ATOM    742 HG21 VAL A 216       5.356 -44.796  -8.338  1.00  0.00           H  
ATOM    743 HG22 VAL A 216       5.618 -46.412  -9.002  1.00  0.00           H  
ATOM    744 HG23 VAL A 216       4.483 -45.321  -9.759  1.00  0.00           H  
ATOM    745  N   GLY A 217       0.630 -46.753  -7.311  1.00 36.27           N  
ATOM    746  CA  GLY A 217      -0.513 -47.114  -6.458  1.00 34.79           C  
ATOM    747  C   GLY A 217      -1.349 -48.291  -7.013  1.00 44.56           C  
ATOM    748  O   GLY A 217      -2.021 -48.963  -6.233  1.00 53.52           O  
ATOM    749  H   GLY A 217       0.578 -45.853  -7.769  1.00  0.00           H  
ATOM    750  HA3 GLY A 217      -1.164 -46.246  -6.355  1.00  0.00           H  
ATOM    751  HA2 GLY A 217      -0.157 -47.356  -5.455  1.00  0.00           H  
ATOM    752  N   ASP A 218      -1.267 -48.565  -8.333  1.00 45.82           N  
ATOM    753  CA  ASP A 218      -1.932 -49.629  -9.106  1.00 51.76           C  
ATOM    754  C   ASP A 218      -1.706 -51.024  -8.470  1.00 55.42           C  
ATOM    755  O   ASP A 218      -2.679 -51.682  -8.096  1.00 51.38           O  
ATOM    756  CB  ASP A 218      -1.491 -49.590 -10.598  1.00 54.45           C  
ATOM    757  CG  ASP A 218      -2.520 -50.057 -11.635  1.00 66.70           C  
ATOM    758  OD1 ASP A 218      -3.642 -50.442 -11.239  1.00 62.27           O  
ATOM    759  OD2 ASP A 218      -2.153 -50.015 -12.829  1.00 77.81           O1-
ATOM    760  H   ASP A 218      -0.685 -47.958  -8.891  1.00  0.00           H  
ATOM    761  HA  ASP A 218      -2.998 -49.405  -9.030  1.00  0.00           H  
ATOM    762  HB3 ASP A 218      -0.569 -50.153 -10.755  1.00  0.00           H  
ATOM    763  HB2 ASP A 218      -1.243 -48.569 -10.880  1.00  0.00           H  
ATOM    764  N   GLY A 219      -0.426 -51.422  -8.329  1.00 53.35           N  
ATOM    765  CA  GLY A 219      -0.012 -52.700  -7.745  1.00 66.94           C  
ATOM    766  C   GLY A 219      -0.210 -52.736  -6.219  1.00 68.23           C  
ATOM    767  O   GLY A 219      -0.633 -53.765  -5.702  1.00 70.05           O  
ATOM    768  H   GLY A 219       0.308 -50.808  -8.653  1.00  0.00           H  
ATOM    769  HA3 GLY A 219       1.045 -52.858  -7.962  1.00  0.00           H  
ATOM    770  HA2 GLY A 219      -0.554 -53.523  -8.216  1.00  0.00           H  
ATOM    771  N   VAL A 220       0.055 -51.621  -5.506  1.00 67.41           N  
ATOM    772  CA  VAL A 220       0.038 -51.497  -4.035  1.00 61.33           C  
ATOM    773  C   VAL A 220      -1.373 -51.789  -3.446  1.00 61.01           C  
ATOM    774  O   VAL A 220      -1.433 -52.492  -2.439  1.00 66.73           O  
ATOM    775  CB  VAL A 220       0.556 -50.097  -3.562  1.00 53.97           C  
ATOM    776  CG1 VAL A 220       0.384 -49.788  -2.055  1.00 50.44           C  
ATOM    777  CG2 VAL A 220       2.040 -49.903  -3.941  1.00 40.76           C  
ATOM    778  H   VAL A 220       0.377 -50.801  -6.001  1.00  0.00           H  
ATOM    779  HA  VAL A 220       0.716 -52.257  -3.639  1.00  0.00           H  
ATOM    780  HB  VAL A 220      -0.013 -49.338  -4.101  1.00  0.00           H  
ATOM    781 HG11 VAL A 220       0.802 -48.810  -1.814  1.00  0.00           H  
ATOM    782 HG12 VAL A 220      -0.661 -49.766  -1.749  1.00  0.00           H  
ATOM    783 HG13 VAL A 220       0.897 -50.522  -1.433  1.00  0.00           H  
ATOM    784 HG21 VAL A 220       2.378 -48.888  -3.736  1.00  0.00           H  
ATOM    785 HG22 VAL A 220       2.682 -50.581  -3.377  1.00  0.00           H  
ATOM    786 HG23 VAL A 220       2.224 -50.097  -4.996  1.00  0.00           H  
ATOM    787  N   GLN A 221      -2.475 -51.339  -4.087  1.00 61.75           N  
ATOM    788  CA  GLN A 221      -3.858 -51.573  -3.614  1.00 67.40           C  
ATOM    789  C   GLN A 221      -4.273 -53.064  -3.765  1.00 67.47           C  
ATOM    790  O   GLN A 221      -5.031 -53.540  -2.920  1.00 62.67           O  
ATOM    791  CB  GLN A 221      -4.867 -50.639  -4.344  1.00 60.93           C  
ATOM    792  CG  GLN A 221      -5.665 -49.761  -3.352  1.00 50.37           C  
ATOM    793  CD  GLN A 221      -6.814 -48.982  -4.000  1.00 47.13           C  
ATOM    794  OE1 GLN A 221      -7.980 -49.318  -3.817  1.00 44.54           O  
ATOM    795  NE2 GLN A 221      -6.500 -47.937  -4.763  1.00 39.31           N  
ATOM    796  H   GLN A 221      -2.372 -50.777  -4.922  1.00  0.00           H  
ATOM    797  HA  GLN A 221      -3.871 -51.351  -2.546  1.00  0.00           H  
ATOM    798  HB3 GLN A 221      -5.566 -51.210  -4.961  1.00  0.00           H  
ATOM    799  HB2 GLN A 221      -4.349 -49.995  -5.056  1.00  0.00           H  
ATOM    800  HG3 GLN A 221      -4.994 -49.064  -2.852  1.00  0.00           H  
ATOM    801  HG2 GLN A 221      -6.083 -50.389  -2.564  1.00  0.00           H  
ATOM    802 HE21 GLN A 221      -7.213 -47.393  -5.227  1.00  0.00           H  
ATOM    803 HE22 GLN A 221      -5.526 -47.670  -4.870  1.00  0.00           H  
ATOM    804  N   ARG A 222      -3.753 -53.776  -4.786  1.00 72.67           N  
ATOM    805  CA  ARG A 222      -4.036 -55.194  -5.067  1.00 80.10           C  
ATOM    806  C   ARG A 222      -3.171 -56.095  -4.150  1.00 77.16           C  
ATOM    807  O   ARG A 222      -3.695 -57.083  -3.636  1.00 67.78           O  
ATOM    808  CB  ARG A 222      -3.667 -55.516  -6.533  1.00 82.46           C  
ATOM    809  CG  ARG A 222      -4.667 -54.978  -7.576  1.00 77.64           C  
ATOM    810  CD  ARG A 222      -4.350 -55.414  -9.023  1.00 91.62           C  
ATOM    811  NE  ARG A 222      -4.068 -56.859  -9.132  1.00 92.43           N  
ATOM    812  CZ  ARG A 222      -4.920 -57.872  -8.911  1.00 96.80           C  
ATOM    813  NH1 ARG A 222      -6.213 -57.674  -8.641  1.00 97.99           N  
ATOM    814  NH2 ARG A 222      -4.459 -59.123  -8.955  1.00 92.27           N1+
ATOM    815  H   ARG A 222      -3.109 -53.323  -5.419  1.00  0.00           H  
ATOM    816  HA  ARG A 222      -5.093 -55.414  -4.896  1.00  0.00           H  
ATOM    817  HB3 ARG A 222      -3.615 -56.601  -6.643  1.00  0.00           H  
ATOM    818  HB2 ARG A 222      -2.667 -55.150  -6.771  1.00  0.00           H  
ATOM    819  HG3 ARG A 222      -4.701 -53.889  -7.529  1.00  0.00           H  
ATOM    820  HG2 ARG A 222      -5.669 -55.315  -7.311  1.00  0.00           H  
ATOM    821  HD2 ARG A 222      -3.471 -54.876  -9.381  1.00  0.00           H  
ATOM    822  HD3 ARG A 222      -5.170 -55.150  -9.692  1.00  0.00           H  
ATOM    823  HE  ARG A 222      -3.112 -57.099  -9.349  1.00  0.00           H  
ATOM    824 HH11 ARG A 222      -6.826 -58.456  -8.472  1.00  0.00           H  
ATOM    825 HH12 ARG A 222      -6.574 -56.733  -8.605  1.00  0.00           H  
ATOM    826 HH21 ARG A 222      -5.084 -59.897  -8.789  1.00  0.00           H  
ATOM    827 HH22 ARG A 222      -3.486 -59.298  -9.153  1.00  0.00           H  
ATOM    828  N   ASN A 223      -1.879 -55.761  -3.957  1.00 77.47           N  
ATOM    829  CA  ASN A 223      -0.894 -56.552  -3.192  1.00 73.98           C  
ATOM    830  C   ASN A 223      -1.178 -56.467  -1.670  1.00 73.62           C  
ATOM    831  O   ASN A 223      -0.847 -57.419  -0.963  1.00 76.32           O  
ATOM    832  CB  ASN A 223       0.551 -56.056  -3.487  1.00 75.84           C  
ATOM    833  CG  ASN A 223       1.050 -56.268  -4.928  1.00 84.97           C  
ATOM    834  OD1 ASN A 223       0.310 -56.671  -5.823  1.00 83.57           O  
ATOM    835  ND2 ASN A 223       2.329 -55.976  -5.164  1.00 86.04           N  
ATOM    836  H   ASN A 223      -1.512 -54.948  -4.435  1.00  0.00           H  
ATOM    837  HA  ASN A 223      -0.974 -57.601  -3.490  1.00  0.00           H  
ATOM    838  HB3 ASN A 223       1.255 -56.562  -2.824  1.00  0.00           H  
ATOM    839  HB2 ASN A 223       0.632 -54.992  -3.259  1.00  0.00           H  
ATOM    840 HD21 ASN A 223       2.702 -56.091  -6.095  1.00  0.00           H  
ATOM    841 HD22 ASN A 223       2.927 -55.644  -4.423  1.00  0.00           H  
ATOM    842  N   HIS A 224      -1.808 -55.372  -1.202  1.00 66.96           N  
ATOM    843  CA  HIS A 224      -2.213 -55.153   0.192  1.00 61.73           C  
ATOM    844  C   HIS A 224      -3.751 -55.314   0.320  1.00 61.82           C  
ATOM    845  O   HIS A 224      -4.267 -54.903   1.354  1.00 59.63           O  
ATOM    846  CB  HIS A 224      -1.763 -53.745   0.656  1.00 58.25           C  
ATOM    847  CG  HIS A 224      -0.275 -53.488   0.669  1.00 58.83           C  
ATOM    848  ND1 HIS A 224       0.481 -53.373  -0.484  1.00 65.98           N  
ATOM    849  CD2 HIS A 224       0.609 -53.293   1.707  1.00 52.22           C  
ATOM    850  CE1 HIS A 224       1.739 -53.127  -0.116  1.00 63.61           C  
ATOM    851  NE2 HIS A 224       1.891 -53.066   1.201  1.00 63.81           N  
ATOM    852  H   HIS A 224      -2.072 -54.645  -1.853  1.00  0.00           H  
ATOM    853  HA  HIS A 224      -1.759 -55.894   0.853  1.00  0.00           H  
ATOM    854  HB3 HIS A 224      -2.099 -53.579   1.679  1.00  0.00           H  
ATOM    855  HB2 HIS A 224      -2.240 -52.972   0.052  1.00  0.00           H  
ATOM    856  HD1 HIS A 224       0.124 -53.416  -1.429  1.00  0.00           H  
ATOM    857  HD2 HIS A 224       0.421 -53.290   2.770  1.00  0.00           H  
ATOM    858  HE1 HIS A 224       2.547 -52.975  -0.816  1.00  0.00           H  
ATOM    859  N   GLU A 225      -4.473 -55.920  -0.653  1.00 67.69           N  
ATOM    860  CA  GLU A 225      -5.930 -56.198  -0.635  1.00 65.76           C  
ATOM    861  C   GLU A 225      -6.353 -56.987   0.638  1.00 57.44           C  
ATOM    862  O   GLU A 225      -7.452 -56.759   1.128  1.00 69.03           O  
ATOM    863  CB  GLU A 225      -6.336 -56.938  -1.939  1.00 77.62           C  
ATOM    864  CG  GLU A 225      -7.829 -57.336  -2.110  1.00 75.73           C  
ATOM    865  CD  GLU A 225      -8.794 -56.159  -2.302  1.00 79.01           C  
ATOM    866  OE1 GLU A 225      -8.456 -55.262  -3.105  1.00 68.35           O  
ATOM    867  OE2 GLU A 225      -9.869 -56.189  -1.661  1.00 77.45           O1-
ATOM    868  H   GLU A 225      -3.993 -56.223  -1.490  1.00  0.00           H  
ATOM    869  HA  GLU A 225      -6.442 -55.233  -0.610  1.00  0.00           H  
ATOM    870  HB3 GLU A 225      -5.740 -57.848  -2.029  1.00  0.00           H  
ATOM    871  HB2 GLU A 225      -6.045 -56.322  -2.791  1.00  0.00           H  
ATOM    872  HG2 GLU A 225      -8.160 -57.961  -1.280  1.00  0.00           H  
ATOM    873  HG3 GLU A 225      -7.923 -57.960  -2.998  1.00  0.00           H  
ATOM    874  N   THR A 226      -5.468 -57.848   1.176  1.00 63.67           N  
ATOM    875  CA  THR A 226      -5.681 -58.686   2.367  1.00 61.59           C  
ATOM    876  C   THR A 226      -5.511 -57.852   3.672  1.00 59.28           C  
ATOM    877  O   THR A 226      -6.355 -57.983   4.562  1.00 62.21           O  
ATOM    878  CB  THR A 226      -4.657 -59.865   2.416  1.00 68.49           C  
ATOM    879  OG1 THR A 226      -3.301 -59.439   2.398  1.00 76.37           O  
ATOM    880  CG2 THR A 226      -4.835 -60.850   1.246  1.00 58.77           C  
ATOM    881  H   THR A 226      -4.571 -57.950   0.727  1.00  0.00           H  
ATOM    882  HA  THR A 226      -6.692 -59.100   2.342  1.00  0.00           H  
ATOM    883  HB  THR A 226      -4.803 -60.425   3.342  1.00  0.00           H  
ATOM    884  HG1 THR A 226      -3.012 -59.362   1.485  1.00  0.00           H  
ATOM    885 HG21 THR A 226      -4.154 -61.698   1.332  1.00  0.00           H  
ATOM    886 HG22 THR A 226      -5.848 -61.252   1.225  1.00  0.00           H  
ATOM    887 HG23 THR A 226      -4.651 -60.376   0.281  1.00  0.00           H  
ATOM    888  N   ALA A 227      -4.471 -56.995   3.753  1.00 58.44           N  
ATOM    889  CA  ALA A 227      -4.131 -56.155   4.914  1.00 60.34           C  
ATOM    890  C   ALA A 227      -5.065 -54.922   4.983  1.00 57.75           C  
ATOM    891  O   ALA A 227      -5.424 -54.525   6.090  1.00 50.02           O  
ATOM    892  CB  ALA A 227      -2.669 -55.684   4.780  1.00 66.35           C  
ATOM    893  H   ALA A 227      -3.835 -56.935   2.971  1.00  0.00           H  
ATOM    894  HA  ALA A 227      -4.231 -56.740   5.832  1.00  0.00           H  
ATOM    895  HB1 ALA A 227      -2.368 -55.069   5.629  1.00  0.00           H  
ATOM    896  HB2 ALA A 227      -1.986 -56.534   4.744  1.00  0.00           H  
ATOM    897  HB3 ALA A 227      -2.506 -55.098   3.873  1.00  0.00           H  
ATOM    898  N   PHE A 228      -5.478 -54.370   3.824  1.00 57.49           N  
ATOM    899  CA  PHE A 228      -6.375 -53.217   3.671  1.00 51.70           C  
ATOM    900  C   PHE A 228      -7.824 -53.638   4.003  1.00 51.25           C  
ATOM    901  O   PHE A 228      -8.486 -52.887   4.714  1.00 46.28           O  
ATOM    902  CB  PHE A 228      -6.298 -52.660   2.224  1.00 45.51           C  
ATOM    903  CG  PHE A 228      -5.049 -51.879   1.812  1.00 45.16           C  
ATOM    904  CD1 PHE A 228      -3.927 -51.723   2.670  1.00 39.60           C  
ATOM    905  CD2 PHE A 228      -5.029 -51.237   0.548  1.00 37.13           C  
ATOM    906  CE1 PHE A 228      -2.841 -50.945   2.272  1.00 37.81           C  
ATOM    907  CE2 PHE A 228      -3.938 -50.455   0.175  1.00 39.42           C  
ATOM    908  CZ  PHE A 228      -2.848 -50.311   1.030  1.00 39.30           C  
ATOM    909  H   PHE A 228      -5.123 -54.752   2.955  1.00  0.00           H  
ATOM    910  HA  PHE A 228      -6.084 -52.430   4.372  1.00  0.00           H  
ATOM    911  HB3 PHE A 228      -7.126 -51.970   2.072  1.00  0.00           H  
ATOM    912  HB2 PHE A 228      -6.460 -53.460   1.499  1.00  0.00           H  
ATOM    913  HD1 PHE A 228      -3.895 -52.191   3.641  1.00  0.00           H  
ATOM    914  HD2 PHE A 228      -5.870 -51.333  -0.123  1.00  0.00           H  
ATOM    915  HE1 PHE A 228      -1.993 -50.828   2.932  1.00  0.00           H  
ATOM    916  HE2 PHE A 228      -3.940 -49.947  -0.777  1.00  0.00           H  
ATOM    917  HZ  PHE A 228      -2.007 -49.700   0.734  1.00  0.00           H  
ATOM    918  N   GLN A 229      -8.288 -54.830   3.564  1.00 61.60           N  
ATOM    919  CA  GLN A 229      -9.628 -55.363   3.878  1.00 59.69           C  
ATOM    920  C   GLN A 229      -9.700 -55.744   5.382  1.00 53.34           C  
ATOM    921  O   GLN A 229     -10.728 -55.474   5.997  1.00 54.66           O  
ATOM    922  CB  GLN A 229      -9.939 -56.572   2.964  1.00 67.12           C  
ATOM    923  CG  GLN A 229     -11.427 -56.975   2.875  1.00 70.44           C  
ATOM    924  CD  GLN A 229     -12.238 -56.016   1.995  1.00 71.92           C  
ATOM    925  OE1 GLN A 229     -12.970 -55.172   2.504  1.00 72.64           O  
ATOM    926  NE2 GLN A 229     -12.095 -56.123   0.672  1.00 58.03           N  
ATOM    927  H   GLN A 229      -7.704 -55.409   2.977  1.00  0.00           H  
ATOM    928  HA  GLN A 229     -10.358 -54.575   3.678  1.00  0.00           H  
ATOM    929  HB3 GLN A 229      -9.337 -57.436   3.257  1.00  0.00           H  
ATOM    930  HB2 GLN A 229      -9.623 -56.330   1.952  1.00  0.00           H  
ATOM    931  HG2 GLN A 229     -11.876 -57.028   3.866  1.00  0.00           H  
ATOM    932  HG3 GLN A 229     -11.509 -57.976   2.449  1.00  0.00           H  
ATOM    933 HE21 GLN A 229     -12.599 -55.497   0.062  1.00  0.00           H  
ATOM    934 HE22 GLN A 229     -11.453 -56.790   0.266  1.00  0.00           H  
ATOM    935  N   GLY A 230      -8.596 -56.255   5.971  1.00 55.53           N  
ATOM    936  CA  GLY A 230      -8.438 -56.514   7.409  1.00 57.03           C  
ATOM    937  C   GLY A 230      -8.483 -55.230   8.260  1.00 56.24           C  
ATOM    938  O   GLY A 230      -9.154 -55.219   9.291  1.00 54.01           O  
ATOM    939  H   GLY A 230      -7.784 -56.430   5.395  1.00  0.00           H  
ATOM    940  HA3 GLY A 230      -7.479 -57.008   7.570  1.00  0.00           H  
ATOM    941  HA2 GLY A 230      -9.207 -57.204   7.750  1.00  0.00           H  
ATOM    942  N   MET A 231      -7.816 -54.149   7.808  1.00 53.20           N  
ATOM    943  CA  MET A 231      -7.751 -52.830   8.457  1.00 51.60           C  
ATOM    944  C   MET A 231      -9.128 -52.117   8.367  1.00 49.94           C  
ATOM    945  O   MET A 231      -9.543 -51.532   9.363  1.00 48.49           O  
ATOM    946  CB  MET A 231      -6.623 -51.996   7.792  1.00 52.43           C  
ATOM    947  CG  MET A 231      -6.370 -50.599   8.394  1.00 45.36           C  
ATOM    948  SD  MET A 231      -5.879 -50.541  10.141  1.00 59.26           S  
ATOM    949  CE  MET A 231      -4.204 -51.225  10.030  1.00 40.75           C  
ATOM    950  H   MET A 231      -7.274 -54.238   6.958  1.00  0.00           H  
ATOM    951  HA  MET A 231      -7.501 -52.979   9.510  1.00  0.00           H  
ATOM    952  HB3 MET A 231      -6.831 -51.878   6.727  1.00  0.00           H  
ATOM    953  HB2 MET A 231      -5.690 -52.558   7.840  1.00  0.00           H  
ATOM    954  HG2 MET A 231      -7.268 -49.995   8.295  1.00  0.00           H  
ATOM    955  HG3 MET A 231      -5.601 -50.086   7.814  1.00  0.00           H  
ATOM    956  HE1 MET A 231      -3.726 -51.204  11.009  1.00  0.00           H  
ATOM    957  HE2 MET A 231      -4.231 -52.258   9.683  1.00  0.00           H  
ATOM    958  HE3 MET A 231      -3.596 -50.641   9.339  1.00  0.00           H  
ATOM    959  N   LEU A 232      -9.830 -52.204   7.218  1.00 54.05           N  
ATOM    960  CA  LEU A 232     -11.110 -51.534   6.926  1.00 52.97           C  
ATOM    961  C   LEU A 232     -12.264 -52.121   7.784  1.00 54.15           C  
ATOM    962  O   LEU A 232     -13.076 -51.331   8.271  1.00 53.21           O  
ATOM    963  CB  LEU A 232     -11.397 -51.667   5.411  1.00 50.81           C  
ATOM    964  CG  LEU A 232     -12.698 -51.009   4.892  1.00 47.92           C  
ATOM    965  CD1 LEU A 232     -12.768 -49.500   5.193  1.00 49.78           C  
ATOM    966  CD2 LEU A 232     -12.864 -51.283   3.390  1.00 48.41           C  
ATOM    967  H   LEU A 232      -9.418 -52.702   6.439  1.00  0.00           H  
ATOM    968  HA  LEU A 232     -10.992 -50.476   7.174  1.00  0.00           H  
ATOM    969  HB3 LEU A 232     -11.403 -52.725   5.140  1.00  0.00           H  
ATOM    970  HB2 LEU A 232     -10.560 -51.231   4.862  1.00  0.00           H  
ATOM    971  HG  LEU A 232     -13.545 -51.485   5.389  1.00  0.00           H  
ATOM    972 HD11 LEU A 232     -13.679 -49.058   4.795  1.00  0.00           H  
ATOM    973 HD12 LEU A 232     -12.758 -49.293   6.263  1.00  0.00           H  
ATOM    974 HD13 LEU A 232     -11.928 -48.974   4.740  1.00  0.00           H  
ATOM    975 HD21 LEU A 232     -13.865 -51.031   3.058  1.00  0.00           H  
ATOM    976 HD22 LEU A 232     -12.160 -50.704   2.793  1.00  0.00           H  
ATOM    977 HD23 LEU A 232     -12.722 -52.338   3.156  1.00  0.00           H  
ATOM    978  N   ARG A 233     -12.292 -53.454   8.011  1.00 55.29           N  
ATOM    979  CA  ARG A 233     -13.255 -54.158   8.887  1.00 58.54           C  
ATOM    980  C   ARG A 233     -13.041 -53.721  10.362  1.00 60.08           C  
ATOM    981  O   ARG A 233     -14.024 -53.500  11.068  1.00 62.07           O  
ATOM    982  CB  ARG A 233     -13.039 -55.692   8.795  1.00 65.72           C  
ATOM    983  CG  ARG A 233     -13.508 -56.362   7.490  1.00 61.39           C  
ATOM    984  CD  ARG A 233     -13.272 -57.892   7.498  1.00 65.09           C  
ATOM    985  NE  ARG A 233     -12.551 -58.374   6.305  1.00 69.90           N  
ATOM    986  CZ  ARG A 233     -11.367 -59.010   6.265  1.00 73.81           C  
ATOM    987  NH1 ARG A 233     -10.672 -59.313   7.364  1.00 67.98           N  
ATOM    988  NH2 ARG A 233     -10.858 -59.372   5.089  1.00 61.85           N1+
ATOM    989  H   ARG A 233     -11.588 -54.035   7.577  1.00  0.00           H  
ATOM    990  HA  ARG A 233     -14.275 -53.908   8.587  1.00  0.00           H  
ATOM    991  HB2 ARG A 233     -13.567 -56.183   9.617  1.00  0.00           H  
ATOM    992  HB3 ARG A 233     -11.982 -55.921   8.948  1.00  0.00           H  
ATOM    993  HG3 ARG A 233     -13.040 -55.889   6.630  1.00  0.00           H  
ATOM    994  HG2 ARG A 233     -14.574 -56.171   7.360  1.00  0.00           H  
ATOM    995  HD3 ARG A 233     -14.232 -58.408   7.539  1.00  0.00           H  
ATOM    996  HD2 ARG A 233     -12.744 -58.202   8.400  1.00  0.00           H  
ATOM    997  HE  ARG A 233     -13.004 -58.188   5.423  1.00  0.00           H  
ATOM    998 HH11 ARG A 233      -9.767 -59.757   7.272  1.00  0.00           H  
ATOM    999 HH12 ARG A 233     -11.031 -59.064   8.272  1.00  0.00           H  
ATOM   1000 HH21 ARG A 233      -9.963 -59.840   5.060  1.00  0.00           H  
ATOM   1001 HH22 ARG A 233     -11.357 -59.180   4.234  1.00  0.00           H  
ATOM   1002  N   LYS A 234     -11.766 -53.589  10.780  1.00 53.14           N  
ATOM   1003  CA  LYS A 234     -11.310 -53.283  12.143  1.00 59.50           C  
ATOM   1004  C   LYS A 234     -11.582 -51.795  12.505  1.00 57.70           C  
ATOM   1005  O   LYS A 234     -11.763 -51.519  13.691  1.00 56.05           O  
ATOM   1006  CB  LYS A 234      -9.797 -53.609  12.204  1.00 56.58           C  
ATOM   1007  CG  LYS A 234      -9.211 -53.748  13.618  1.00 53.93           C  
ATOM   1008  CD  LYS A 234      -7.713 -54.097  13.584  1.00 64.01           C  
ATOM   1009  CE  LYS A 234      -7.118 -54.314  14.982  1.00 72.14           C  
ATOM   1010  NZ  LYS A 234      -5.665 -54.546  14.916  1.00 63.90           N1+
ATOM   1011  H   LYS A 234     -11.026 -53.774  10.117  1.00  0.00           H  
ATOM   1012  HA  LYS A 234     -11.849 -53.928  12.840  1.00  0.00           H  
ATOM   1013  HB3 LYS A 234      -9.224 -52.871  11.641  1.00  0.00           H  
ATOM   1014  HB2 LYS A 234      -9.622 -54.561  11.702  1.00  0.00           H  
ATOM   1015  HG3 LYS A 234      -9.758 -54.520  14.163  1.00  0.00           H  
ATOM   1016  HG2 LYS A 234      -9.354 -52.820  14.174  1.00  0.00           H  
ATOM   1017  HD3 LYS A 234      -7.175 -53.295  13.075  1.00  0.00           H  
ATOM   1018  HD2 LYS A 234      -7.561 -54.996  12.983  1.00  0.00           H  
ATOM   1019  HE3 LYS A 234      -7.592 -55.167  15.469  1.00  0.00           H  
ATOM   1020  HE2 LYS A 234      -7.300 -53.443  15.613  1.00  0.00           H  
ATOM   1021  HZ1 LYS A 234      -5.213 -53.740  14.506  1.00  0.00           H  
ATOM   1022  HZ2 LYS A 234      -5.303 -54.696  15.847  1.00  0.00           H  
ATOM   1023  HZ3 LYS A 234      -5.477 -55.360  14.348  1.00  0.00           H  
ATOM   1024  N   LEU A 235     -11.641 -50.879  11.515  1.00 57.44           N  
ATOM   1025  CA  LEU A 235     -11.915 -49.444  11.699  1.00 56.88           C  
ATOM   1026  C   LEU A 235     -13.449 -49.216  11.734  1.00 51.10           C  
ATOM   1027  O   LEU A 235     -13.893 -48.441  12.581  1.00 49.48           O  
ATOM   1028  CB  LEU A 235     -11.284 -48.644  10.531  1.00 51.29           C  
ATOM   1029  CG  LEU A 235      -9.741 -48.525  10.590  1.00 54.65           C  
ATOM   1030  CD1 LEU A 235      -9.180 -48.030   9.246  1.00 50.14           C  
ATOM   1031  CD2 LEU A 235      -9.245 -47.646  11.752  1.00 50.65           C  
ATOM   1032  H   LEU A 235     -11.483 -51.180  10.563  1.00  0.00           H  
ATOM   1033  HA  LEU A 235     -11.495 -49.096  12.646  1.00  0.00           H  
ATOM   1034  HB3 LEU A 235     -11.693 -47.632  10.505  1.00  0.00           H  
ATOM   1035  HB2 LEU A 235     -11.580 -49.101   9.584  1.00  0.00           H  
ATOM   1036  HG  LEU A 235      -9.321 -49.515  10.759  1.00  0.00           H  
ATOM   1037 HD11 LEU A 235      -8.092 -48.042   9.253  1.00  0.00           H  
ATOM   1038 HD12 LEU A 235      -9.505 -48.662   8.420  1.00  0.00           H  
ATOM   1039 HD13 LEU A 235      -9.492 -47.009   9.030  1.00  0.00           H  
ATOM   1040 HD21 LEU A 235      -8.168 -47.489  11.692  1.00  0.00           H  
ATOM   1041 HD22 LEU A 235      -9.719 -46.667  11.750  1.00  0.00           H  
ATOM   1042 HD23 LEU A 235      -9.446 -48.105  12.720  1.00  0.00           H  
ATOM   1043  N   ASP A 236     -14.231 -49.893  10.861  1.00 61.65           N  
ATOM   1044  CA  ASP A 236     -15.709 -49.938  10.849  1.00 58.79           C  
ATOM   1045  C   ASP A 236     -16.287 -48.541  10.471  1.00 54.51           C  
ATOM   1046  O   ASP A 236     -17.119 -48.001  11.202  1.00 61.12           O  
ATOM   1047  CB  ASP A 236     -16.311 -50.571  12.147  1.00 53.48           C  
ATOM   1048  CG  ASP A 236     -17.608 -51.371  11.945  1.00 60.31           C  
ATOM   1049  OD1 ASP A 236     -17.683 -52.130  10.954  1.00 58.63           O  
ATOM   1050  OD2 ASP A 236     -18.514 -51.218  12.795  1.00 61.37           O1-
ATOM   1051  H   ASP A 236     -13.783 -50.472  10.164  1.00  0.00           H  
ATOM   1052  HA  ASP A 236     -15.940 -50.586  10.001  1.00  0.00           H  
ATOM   1053  HB3 ASP A 236     -16.447 -49.821  12.928  1.00  0.00           H  
ATOM   1054  HB2 ASP A 236     -15.598 -51.284  12.564  1.00  0.00           H  
ATOM   1055  N   ILE A 237     -15.812 -47.970   9.345  1.00 59.90           N  
ATOM   1056  CA  ILE A 237     -16.051 -46.577   8.925  1.00 60.61           C  
ATOM   1057  C   ILE A 237     -17.420 -46.548   8.193  1.00 59.19           C  
ATOM   1058  O   ILE A 237     -17.614 -47.257   7.202  1.00 62.15           O  
ATOM   1059  CB  ILE A 237     -14.945 -46.075   7.935  1.00 59.57           C  
ATOM   1060  CG1 ILE A 237     -13.526 -46.251   8.540  1.00 49.63           C  
ATOM   1061  CG2 ILE A 237     -15.166 -44.605   7.492  1.00 57.27           C  
ATOM   1062  CD1 ILE A 237     -12.371 -46.077   7.544  1.00 48.47           C  
ATOM   1063  H   ILE A 237     -15.152 -48.486   8.782  1.00  0.00           H  
ATOM   1064  HA  ILE A 237     -16.061 -45.927   9.804  1.00  0.00           H  
ATOM   1065  HB  ILE A 237     -14.981 -46.695   7.036  1.00  0.00           H  
ATOM   1066 HG13 ILE A 237     -13.418 -47.250   8.959  1.00  0.00           H  
ATOM   1067 HG12 ILE A 237     -13.400 -45.566   9.380  1.00  0.00           H  
ATOM   1068 HG21 ILE A 237     -14.420 -44.284   6.766  1.00  0.00           H  
ATOM   1069 HG22 ILE A 237     -16.134 -44.454   7.016  1.00  0.00           H  
ATOM   1070 HG23 ILE A 237     -15.111 -43.929   8.346  1.00  0.00           H  
ATOM   1071 HD11 ILE A 237     -11.413 -46.261   8.029  1.00  0.00           H  
ATOM   1072 HD12 ILE A 237     -12.457 -46.778   6.713  1.00  0.00           H  
ATOM   1073 HD13 ILE A 237     -12.334 -45.068   7.140  1.00  0.00           H  
ATOM   1074  N   LYS A 238     -18.331 -45.712   8.723  1.00 57.91           N  
ATOM   1075  CA  LYS A 238     -19.747 -45.611   8.336  1.00 62.30           C  
ATOM   1076  C   LYS A 238     -20.147 -44.138   8.067  1.00 62.22           C  
ATOM   1077  O   LYS A 238     -21.147 -43.941   7.376  1.00 67.57           O  
ATOM   1078  CB  LYS A 238     -20.632 -46.234   9.446  1.00 66.15           C  
ATOM   1079  CG  LYS A 238     -20.477 -47.760   9.582  1.00 66.33           C  
ATOM   1080  CD  LYS A 238     -21.169 -48.332  10.829  1.00 69.08           C  
ATOM   1081  CE  LYS A 238     -20.977 -49.852  10.940  1.00 71.34           C  
ATOM   1082  NZ  LYS A 238     -21.415 -50.365  12.248  1.00 63.57           N1+
ATOM   1083  H   LYS A 238     -18.083 -45.203   9.565  1.00  0.00           H  
ATOM   1084  HA  LYS A 238     -19.928 -46.160   7.413  1.00  0.00           H  
ATOM   1085  HB3 LYS A 238     -21.685 -46.016   9.254  1.00  0.00           H  
ATOM   1086  HB2 LYS A 238     -20.405 -45.758  10.401  1.00  0.00           H  
ATOM   1087  HG3 LYS A 238     -19.420 -48.020   9.635  1.00  0.00           H  
ATOM   1088  HG2 LYS A 238     -20.861 -48.244   8.683  1.00  0.00           H  
ATOM   1089  HD3 LYS A 238     -22.233 -48.090  10.813  1.00  0.00           H  
ATOM   1090  HD2 LYS A 238     -20.752 -47.845  11.713  1.00  0.00           H  
ATOM   1091  HE3 LYS A 238     -19.925 -50.104  10.808  1.00  0.00           H  
ATOM   1092  HE2 LYS A 238     -21.524 -50.366  10.149  1.00  0.00           H  
ATOM   1093  HZ1 LYS A 238     -22.403 -50.203  12.375  1.00  0.00           H  
ATOM   1094  HZ2 LYS A 238     -21.215 -51.354  12.297  1.00  0.00           H  
ATOM   1095  HZ3 LYS A 238     -20.890 -49.898  12.974  1.00  0.00           H  
ATOM   1096  N   ASN A 239     -19.427 -43.138   8.618  1.00 59.53           N  
ATOM   1097  CA  ASN A 239     -19.873 -41.731   8.686  1.00 60.39           C  
ATOM   1098  C   ASN A 239     -18.647 -40.782   8.755  1.00 64.82           C  
ATOM   1099  O   ASN A 239     -17.495 -41.219   8.797  1.00 64.00           O  
ATOM   1100  CB  ASN A 239     -20.938 -41.539   9.813  1.00 67.25           C  
ATOM   1101  CG  ASN A 239     -20.468 -41.960  11.216  1.00 71.22           C  
ATOM   1102  OD1 ASN A 239     -19.543 -41.366  11.757  1.00 74.46           O  
ATOM   1103  ND2 ASN A 239     -21.085 -42.983  11.808  1.00 75.94           N  
ATOM   1104  H   ASN A 239     -18.602 -43.360   9.155  1.00  0.00           H  
ATOM   1105  HA  ASN A 239     -20.354 -41.484   7.737  1.00  0.00           H  
ATOM   1106  HB2 ASN A 239     -21.843 -42.089   9.549  1.00  0.00           H  
ATOM   1107  HB3 ASN A 239     -21.250 -40.495   9.864  1.00  0.00           H  
ATOM   1108 HD21 ASN A 239     -20.759 -43.295  12.712  1.00  0.00           H  
ATOM   1109 HD22 ASN A 239     -21.842 -43.467  11.350  1.00  0.00           H  
ATOM   1110  N   GLU A 240     -18.944 -39.467   8.758  1.00 66.49           N  
ATOM   1111  CA  GLU A 240     -17.988 -38.342   8.821  1.00 59.54           C  
ATOM   1112  C   GLU A 240     -17.309 -38.248  10.212  1.00 65.28           C  
ATOM   1113  O   GLU A 240     -16.151 -37.830  10.256  1.00 67.68           O  
ATOM   1114  CB  GLU A 240     -18.656 -36.979   8.445  1.00 57.33           C  
ATOM   1115  CG  GLU A 240     -20.169 -36.794   8.751  1.00 75.52           C  
ATOM   1116  CD  GLU A 240     -21.118 -37.413   7.710  1.00 80.24           C  
ATOM   1117  OE1 GLU A 240     -20.889 -37.188   6.501  1.00 72.63           O  
ATOM   1118  OE2 GLU A 240     -22.054 -38.118   8.142  1.00 87.34           O1-
ATOM   1119  H   GLU A 240     -19.916 -39.194   8.697  1.00  0.00           H  
ATOM   1120  HA  GLU A 240     -17.188 -38.534   8.102  1.00  0.00           H  
ATOM   1121  HB2 GLU A 240     -18.484 -36.796   7.384  1.00  0.00           H  
ATOM   1122  HB3 GLU A 240     -18.118 -36.153   8.916  1.00  0.00           H  
ATOM   1123  HG3 GLU A 240     -20.397 -35.728   8.775  1.00  0.00           H  
ATOM   1124  HG2 GLU A 240     -20.398 -37.167   9.751  1.00  0.00           H  
ATOM   1125  N   ASP A 241     -17.985 -38.665  11.301  1.00 65.66           N  
ATOM   1126  CA  ASP A 241     -17.468 -38.648  12.685  1.00 63.94           C  
ATOM   1127  C   ASP A 241     -16.430 -39.795  12.864  1.00 58.44           C  
ATOM   1128  O   ASP A 241     -15.460 -39.593  13.596  1.00 60.11           O  
ATOM   1129  CB  ASP A 241     -18.599 -38.795  13.741  1.00 62.35           C  
ATOM   1130  CG  ASP A 241     -19.677 -37.697  13.720  1.00 72.85           C  
ATOM   1131  OD1 ASP A 241     -19.413 -36.609  13.160  1.00 73.89           O  
ATOM   1132  OD2 ASP A 241     -20.762 -37.968  14.280  1.00 71.18           O1-
ATOM   1133  H   ASP A 241     -18.927 -39.014  11.194  1.00  0.00           H  
ATOM   1134  HA  ASP A 241     -16.954 -37.699  12.858  1.00  0.00           H  
ATOM   1135  HB2 ASP A 241     -18.167 -38.784  14.743  1.00  0.00           H  
ATOM   1136  HB3 ASP A 241     -19.095 -39.761  13.646  1.00  0.00           H  
ATOM   1137  N   ASP A 242     -16.595 -40.932  12.149  1.00 58.62           N  
ATOM   1138  CA  ASP A 242     -15.678 -42.087  12.112  1.00 57.72           C  
ATOM   1139  C   ASP A 242     -14.383 -41.684  11.360  1.00 59.66           C  
ATOM   1140  O   ASP A 242     -13.303 -42.004  11.856  1.00 53.04           O  
ATOM   1141  CB  ASP A 242     -16.293 -43.328  11.407  1.00 59.43           C  
ATOM   1142  CG  ASP A 242     -17.485 -43.985  12.114  1.00 65.60           C  
ATOM   1143  OD1 ASP A 242     -17.721 -43.690  13.306  1.00 69.71           O  
ATOM   1144  OD2 ASP A 242     -18.153 -44.788  11.428  1.00 65.54           O1-
ATOM   1145  H   ASP A 242     -17.431 -41.027  11.588  1.00  0.00           H  
ATOM   1146  HA  ASP A 242     -15.414 -42.354  13.138  1.00  0.00           H  
ATOM   1147  HB3 ASP A 242     -15.535 -44.108  11.308  1.00  0.00           H  
ATOM   1148  HB2 ASP A 242     -16.598 -43.076  10.391  1.00  0.00           H  
ATOM   1149  N   VAL A 243     -14.496 -40.958  10.224  1.00 56.48           N  
ATOM   1150  CA  VAL A 243     -13.374 -40.504   9.379  1.00 51.31           C  
ATOM   1151  C   VAL A 243     -12.507 -39.433  10.107  1.00 51.35           C  
ATOM   1152  O   VAL A 243     -11.290 -39.442   9.916  1.00 50.47           O  
ATOM   1153  CB  VAL A 243     -13.861 -39.975   7.987  1.00 52.24           C  
ATOM   1154  CG1 VAL A 243     -12.841 -39.145   7.166  1.00 44.32           C  
ATOM   1155  CG2 VAL A 243     -14.358 -41.156   7.126  1.00 39.85           C  
ATOM   1156  H   VAL A 243     -15.422 -40.739   9.881  1.00  0.00           H  
ATOM   1157  HA  VAL A 243     -12.738 -41.366   9.201  1.00  0.00           H  
ATOM   1158  HB  VAL A 243     -14.717 -39.319   8.156  1.00  0.00           H  
ATOM   1159 HG11 VAL A 243     -13.256 -38.862   6.200  1.00  0.00           H  
ATOM   1160 HG12 VAL A 243     -12.569 -38.213   7.662  1.00  0.00           H  
ATOM   1161 HG13 VAL A 243     -11.926 -39.709   6.983  1.00  0.00           H  
ATOM   1162 HG21 VAL A 243     -14.667 -40.842   6.132  1.00  0.00           H  
ATOM   1163 HG22 VAL A 243     -13.573 -41.901   6.987  1.00  0.00           H  
ATOM   1164 HG23 VAL A 243     -15.209 -41.656   7.585  1.00  0.00           H  
ATOM   1165  N   LYS A 244     -13.109 -38.585  10.965  1.00 49.58           N  
ATOM   1166  CA  LYS A 244     -12.422 -37.545  11.755  1.00 48.50           C  
ATOM   1167  C   LYS A 244     -11.702 -38.135  13.004  1.00 44.10           C  
ATOM   1168  O   LYS A 244     -10.980 -37.375  13.651  1.00 48.42           O  
ATOM   1169  CB  LYS A 244     -13.455 -36.470  12.177  1.00 54.46           C  
ATOM   1170  CG  LYS A 244     -13.828 -35.519  11.024  1.00 61.98           C  
ATOM   1171  CD  LYS A 244     -14.828 -34.423  11.441  1.00 74.02           C  
ATOM   1172  CE  LYS A 244     -15.335 -33.560  10.271  1.00 79.14           C  
ATOM   1173  NZ  LYS A 244     -14.240 -32.873   9.560  1.00 63.02           N1+
ATOM   1174  H   LYS A 244     -14.111 -38.641  11.087  1.00  0.00           H  
ATOM   1175  HA  LYS A 244     -11.650 -37.075  11.141  1.00  0.00           H  
ATOM   1176  HB3 LYS A 244     -13.062 -35.859  12.992  1.00  0.00           H  
ATOM   1177  HB2 LYS A 244     -14.356 -36.944  12.575  1.00  0.00           H  
ATOM   1178  HG3 LYS A 244     -14.241 -36.093  10.194  1.00  0.00           H  
ATOM   1179  HG2 LYS A 244     -12.919 -35.053  10.640  1.00  0.00           H  
ATOM   1180  HD3 LYS A 244     -14.373 -33.784  12.200  1.00  0.00           H  
ATOM   1181  HD2 LYS A 244     -15.690 -34.891  11.921  1.00  0.00           H  
ATOM   1182  HE3 LYS A 244     -16.039 -32.812  10.638  1.00  0.00           H  
ATOM   1183  HE2 LYS A 244     -15.879 -34.180   9.558  1.00  0.00           H  
ATOM   1184  HZ1 LYS A 244     -13.599 -33.559   9.186  1.00  0.00           H  
ATOM   1185  HZ2 LYS A 244     -14.618 -32.321   8.804  1.00  0.00           H  
ATOM   1186  HZ3 LYS A 244     -13.745 -32.270  10.202  1.00  0.00           H  
ATOM   1187  N   SER A 245     -11.870 -39.437  13.323  1.00 41.76           N  
ATOM   1188  CA  SER A 245     -11.224 -40.132  14.454  1.00 40.93           C  
ATOM   1189  C   SER A 245     -10.179 -41.170  13.950  1.00 44.68           C  
ATOM   1190  O   SER A 245      -9.734 -41.980  14.765  1.00 38.86           O  
ATOM   1191  CB  SER A 245     -12.311 -40.745  15.377  1.00 38.97           C  
ATOM   1192  OG  SER A 245     -12.987 -41.855  14.814  1.00 50.80           O  
ATOM   1193  H   SER A 245     -12.446 -40.013  12.724  1.00  0.00           H  
ATOM   1194  HA  SER A 245     -10.661 -39.418  15.058  1.00  0.00           H  
ATOM   1195  HB2 SER A 245     -13.051 -39.989  15.648  1.00  0.00           H  
ATOM   1196  HB3 SER A 245     -11.861 -41.072  16.315  1.00  0.00           H  
ATOM   1197  HG  SER A 245     -13.472 -41.566  14.037  1.00  0.00           H  
ATOM   1198  N   LEU A 246      -9.781 -41.151  12.660  1.00 45.36           N  
ATOM   1199  CA  LEU A 246      -8.789 -42.072  12.066  1.00 38.67           C  
ATOM   1200  C   LEU A 246      -7.337 -41.577  12.318  1.00 32.30           C  
ATOM   1201  O   LEU A 246      -6.423 -42.378  12.130  1.00 40.15           O  
ATOM   1202  CB  LEU A 246      -9.015 -42.142  10.529  1.00 40.80           C  
ATOM   1203  CG  LEU A 246     -10.332 -42.818  10.083  1.00 44.02           C  
ATOM   1204  CD1 LEU A 246     -10.548 -42.676   8.564  1.00 42.33           C  
ATOM   1205  CD2 LEU A 246     -10.428 -44.290  10.515  1.00 46.56           C  
ATOM   1206  H   LEU A 246     -10.183 -40.470  12.031  1.00  0.00           H  
ATOM   1207  HA  LEU A 246      -8.880 -43.067  12.506  1.00  0.00           H  
ATOM   1208  HB3 LEU A 246      -8.190 -42.678  10.055  1.00  0.00           H  
ATOM   1209  HB2 LEU A 246      -8.976 -41.132  10.114  1.00  0.00           H  
ATOM   1210  HG  LEU A 246     -11.148 -42.288  10.567  1.00  0.00           H  
ATOM   1211 HD11 LEU A 246     -11.509 -43.090   8.260  1.00  0.00           H  
ATOM   1212 HD12 LEU A 246     -10.534 -41.630   8.258  1.00  0.00           H  
ATOM   1213 HD13 LEU A 246      -9.783 -43.190   7.988  1.00  0.00           H  
ATOM   1214 HD21 LEU A 246     -11.341 -44.753  10.143  1.00  0.00           H  
ATOM   1215 HD22 LEU A 246      -9.585 -44.868  10.136  1.00  0.00           H  
ATOM   1216 HD23 LEU A 246     -10.448 -44.390  11.600  1.00  0.00           H  
ATOM   1217  N   SER A 247      -7.135 -40.296  12.693  1.00 32.00           N  
ATOM   1218  CA  SER A 247      -5.875 -39.537  12.612  1.00 34.18           C  
ATOM   1219  C   SER A 247      -4.725 -40.150  13.461  1.00 38.50           C  
ATOM   1220  O   SER A 247      -3.616 -40.236  12.939  1.00 30.99           O  
ATOM   1221  CB  SER A 247      -6.159 -38.053  12.949  1.00 29.53           C  
ATOM   1222  OG  SER A 247      -5.196 -37.196  12.370  1.00 46.86           O  
ATOM   1223  H   SER A 247      -7.955 -39.729  12.850  1.00  0.00           H  
ATOM   1224  HA  SER A 247      -5.572 -39.591  11.562  1.00  0.00           H  
ATOM   1225  HB3 SER A 247      -6.202 -37.888  14.026  1.00  0.00           H  
ATOM   1226  HB2 SER A 247      -7.128 -37.747  12.550  1.00  0.00           H  
ATOM   1227  HG  SER A 247      -5.405 -36.289  12.606  1.00  0.00           H  
ATOM   1228  N   ARG A 248      -4.984 -40.612  14.705  1.00 40.94           N  
ATOM   1229  CA  ARG A 248      -3.956 -41.197  15.596  1.00 29.80           C  
ATOM   1230  C   ARG A 248      -3.685 -42.681  15.238  1.00 33.56           C  
ATOM   1231  O   ARG A 248      -2.568 -43.126  15.497  1.00 39.91           O  
ATOM   1232  CB  ARG A 248      -4.386 -41.125  17.080  1.00 34.72           C  
ATOM   1233  CG  ARG A 248      -4.329 -39.706  17.669  1.00 42.96           C  
ATOM   1234  CD  ARG A 248      -4.662 -39.686  19.170  1.00 45.49           C  
ATOM   1235  NE  ARG A 248      -4.374 -38.373  19.765  1.00 48.07           N  
ATOM   1236  CZ  ARG A 248      -3.171 -37.927  20.162  1.00 47.38           C  
ATOM   1237  NH1 ARG A 248      -2.062 -38.666  20.055  1.00 39.49           N  
ATOM   1238  NH2 ARG A 248      -3.077 -36.704  20.683  1.00 50.66           N1+
ATOM   1239  H   ARG A 248      -5.924 -40.556  15.079  1.00  0.00           H  
ATOM   1240  HA  ARG A 248      -3.020 -40.645  15.487  1.00  0.00           H  
ATOM   1241  HB3 ARG A 248      -3.717 -41.746  17.681  1.00  0.00           H  
ATOM   1242  HB2 ARG A 248      -5.375 -41.559  17.221  1.00  0.00           H  
ATOM   1243  HG3 ARG A 248      -5.013 -39.048  17.130  1.00  0.00           H  
ATOM   1244  HG2 ARG A 248      -3.329 -39.300  17.511  1.00  0.00           H  
ATOM   1245  HD3 ARG A 248      -4.091 -40.445  19.706  1.00  0.00           H  
ATOM   1246  HD2 ARG A 248      -5.715 -39.924  19.326  1.00  0.00           H  
ATOM   1247  HE  ARG A 248      -5.164 -37.757  19.883  1.00  0.00           H  
ATOM   1248 HH11 ARG A 248      -1.174 -38.301  20.364  1.00  0.00           H  
ATOM   1249 HH12 ARG A 248      -2.118 -39.595  19.666  1.00  0.00           H  
ATOM   1250 HH21 ARG A 248      -2.182 -36.352  20.987  1.00  0.00           H  
ATOM   1251 HH22 ARG A 248      -3.899 -36.128  20.775  1.00  0.00           H  
ATOM   1252  N   VAL A 249      -4.645 -43.410  14.630  1.00 37.36           N  
ATOM   1253  CA  VAL A 249      -4.467 -44.796  14.147  1.00 34.72           C  
ATOM   1254  C   VAL A 249      -3.610 -44.765  12.846  1.00 33.82           C  
ATOM   1255  O   VAL A 249      -2.765 -45.640  12.666  1.00 37.24           O  
ATOM   1256  CB  VAL A 249      -5.819 -45.506  13.794  1.00 44.90           C  
ATOM   1257  CG1 VAL A 249      -5.639 -47.029  13.589  1.00 41.35           C  
ATOM   1258  CG2 VAL A 249      -6.926 -45.255  14.841  1.00 42.15           C  
ATOM   1259  H   VAL A 249      -5.534 -42.979  14.421  1.00  0.00           H  
ATOM   1260  HA  VAL A 249      -3.949 -45.373  14.917  1.00  0.00           H  
ATOM   1261  HB  VAL A 249      -6.211 -45.098  12.859  1.00  0.00           H  
ATOM   1262 HG11 VAL A 249      -6.591 -47.520  13.391  1.00  0.00           H  
ATOM   1263 HG12 VAL A 249      -4.987 -47.255  12.745  1.00  0.00           H  
ATOM   1264 HG13 VAL A 249      -5.210 -47.500  14.474  1.00  0.00           H  
ATOM   1265 HG21 VAL A 249      -7.847 -45.776  14.576  1.00  0.00           H  
ATOM   1266 HG22 VAL A 249      -6.624 -45.600  15.831  1.00  0.00           H  
ATOM   1267 HG23 VAL A 249      -7.179 -44.197  14.920  1.00  0.00           H  
ATOM   1268  N   MET A 250      -3.785 -43.715  12.018  1.00 32.82           N  
ATOM   1269  CA  MET A 250      -3.050 -43.411  10.788  1.00 31.05           C  
ATOM   1270  C   MET A 250      -1.583 -43.045  11.134  1.00 31.16           C  
ATOM   1271  O   MET A 250      -0.690 -43.608  10.506  1.00 28.01           O  
ATOM   1272  CB  MET A 250      -3.796 -42.266  10.070  1.00 32.51           C  
ATOM   1273  CG  MET A 250      -3.381 -42.025   8.616  1.00 31.50           C  
ATOM   1274  SD  MET A 250      -4.159 -40.586   7.832  1.00 34.73           S  
ATOM   1275  CE  MET A 250      -5.921 -40.819   8.201  1.00 25.34           C  
ATOM   1276  H   MET A 250      -4.510 -43.049  12.251  1.00  0.00           H  
ATOM   1277  HA  MET A 250      -3.057 -44.301  10.158  1.00  0.00           H  
ATOM   1278  HB3 MET A 250      -3.701 -41.334  10.628  1.00  0.00           H  
ATOM   1279  HB2 MET A 250      -4.861 -42.500  10.063  1.00  0.00           H  
ATOM   1280  HG3 MET A 250      -3.614 -42.902   8.020  1.00  0.00           H  
ATOM   1281  HG2 MET A 250      -2.302 -41.893   8.551  1.00  0.00           H  
ATOM   1282  HE1 MET A 250      -6.517 -40.096   7.642  1.00  0.00           H  
ATOM   1283  HE2 MET A 250      -6.245 -41.821   7.926  1.00  0.00           H  
ATOM   1284  HE3 MET A 250      -6.117 -40.667   9.263  1.00  0.00           H  
ATOM   1285  N   ILE A 251      -1.357 -42.202  12.168  1.00 28.75           N  
ATOM   1286  CA  ILE A 251      -0.040 -41.818  12.721  1.00 28.90           C  
ATOM   1287  C   ILE A 251       0.664 -43.059  13.345  1.00 35.02           C  
ATOM   1288  O   ILE A 251       1.862 -43.211  13.116  1.00 39.36           O  
ATOM   1289  CB  ILE A 251      -0.170 -40.670  13.791  1.00 35.15           C  
ATOM   1290  CG1 ILE A 251      -0.532 -39.327  13.101  1.00 32.36           C  
ATOM   1291  CG2 ILE A 251       1.039 -40.460  14.743  1.00 20.21           C  
ATOM   1292  CD1 ILE A 251      -1.082 -38.236  14.036  1.00 30.60           C  
ATOM   1293  H   ILE A 251      -2.154 -41.779  12.625  1.00  0.00           H  
ATOM   1294  HA  ILE A 251       0.585 -41.461  11.899  1.00  0.00           H  
ATOM   1295  HB  ILE A 251      -1.009 -40.940  14.434  1.00  0.00           H  
ATOM   1296 HG13 ILE A 251      -1.271 -39.504  12.322  1.00  0.00           H  
ATOM   1297 HG12 ILE A 251       0.341 -38.939  12.577  1.00  0.00           H  
ATOM   1298 HG21 ILE A 251       0.834 -39.692  15.489  1.00  0.00           H  
ATOM   1299 HG22 ILE A 251       1.293 -41.356  15.310  1.00  0.00           H  
ATOM   1300 HG23 ILE A 251       1.926 -40.145  14.194  1.00  0.00           H  
ATOM   1301 HD11 ILE A 251      -1.388 -37.360  13.463  1.00  0.00           H  
ATOM   1302 HD12 ILE A 251      -1.956 -38.588  14.584  1.00  0.00           H  
ATOM   1303 HD13 ILE A 251      -0.339 -37.903  14.760  1.00  0.00           H  
ATOM   1304  N   HIS A 252      -0.065 -43.939  14.067  1.00 30.99           N  
ATOM   1305  CA  HIS A 252       0.476 -45.110  14.787  1.00 36.71           C  
ATOM   1306  C   HIS A 252       1.064 -46.172  13.819  1.00 37.77           C  
ATOM   1307  O   HIS A 252       2.071 -46.782  14.178  1.00 42.68           O  
ATOM   1308  CB  HIS A 252      -0.611 -45.726  15.703  1.00 38.97           C  
ATOM   1309  CG  HIS A 252      -0.157 -46.931  16.499  1.00 40.54           C  
ATOM   1310  ND1 HIS A 252      -0.420 -48.235  16.112  1.00 44.09           N  
ATOM   1311  CD2 HIS A 252       0.588 -47.031  17.654  1.00 37.57           C  
ATOM   1312  CE1 HIS A 252       0.171 -49.037  17.003  1.00 35.16           C  
ATOM   1313  NE2 HIS A 252       0.800 -48.375  17.966  1.00 50.32           N  
ATOM   1314  H   HIS A 252      -1.047 -43.748  14.220  1.00  0.00           H  
ATOM   1315  HA  HIS A 252       1.290 -44.756  15.426  1.00  0.00           H  
ATOM   1316  HB3 HIS A 252      -1.492 -45.999  15.121  1.00  0.00           H  
ATOM   1317  HB2 HIS A 252      -0.946 -44.979  16.423  1.00  0.00           H  
ATOM   1318  HD1 HIS A 252      -0.937 -48.527  15.296  1.00  0.00           H  
ATOM   1319  HD2 HIS A 252       1.003 -46.245  18.268  1.00  0.00           H  
ATOM   1320  HE1 HIS A 252       0.141 -50.115  16.946  1.00  0.00           H  
ATOM   1321  N   VAL A 253       0.456 -46.376  12.635  1.00 33.96           N  
ATOM   1322  CA  VAL A 253       0.877 -47.383  11.643  1.00 36.02           C  
ATOM   1323  C   VAL A 253       1.940 -46.771  10.675  1.00 38.24           C  
ATOM   1324  O   VAL A 253       2.720 -47.548  10.123  1.00 42.17           O  
ATOM   1325  CB  VAL A 253      -0.352 -47.886  10.803  1.00 38.76           C  
ATOM   1326  CG1 VAL A 253      -0.015 -48.862   9.650  1.00 38.25           C  
ATOM   1327  CG2 VAL A 253      -1.414 -48.560  11.702  1.00 34.89           C  
ATOM   1328  H   VAL A 253      -0.365 -45.835  12.401  1.00  0.00           H  
ATOM   1329  HA  VAL A 253       1.324 -48.246  12.145  1.00  0.00           H  
ATOM   1330  HB  VAL A 253      -0.831 -47.013  10.355  1.00  0.00           H  
ATOM   1331 HG11 VAL A 253      -0.917 -49.221   9.154  1.00  0.00           H  
ATOM   1332 HG12 VAL A 253       0.593 -48.394   8.878  1.00  0.00           H  
ATOM   1333 HG13 VAL A 253       0.529 -49.735  10.012  1.00  0.00           H  
ATOM   1334 HG21 VAL A 253      -2.322 -48.786  11.141  1.00  0.00           H  
ATOM   1335 HG22 VAL A 253      -1.042 -49.497  12.118  1.00  0.00           H  
ATOM   1336 HG23 VAL A 253      -1.707 -47.936  12.544  1.00  0.00           H  
ATOM   1337  N   PHE A 254       1.988 -45.433  10.490  1.00 35.71           N  
ATOM   1338  CA  PHE A 254       2.778 -44.760   9.442  1.00 34.55           C  
ATOM   1339  C   PHE A 254       4.098 -44.136   9.983  1.00 43.10           C  
ATOM   1340  O   PHE A 254       5.017 -43.983   9.175  1.00 50.15           O  
ATOM   1341  CB  PHE A 254       1.891 -43.651   8.820  1.00 27.95           C  
ATOM   1342  CG  PHE A 254       2.520 -42.817   7.715  1.00 25.41           C  
ATOM   1343  CD1 PHE A 254       2.591 -41.408   7.847  1.00 19.16           C  
ATOM   1344  CD2 PHE A 254       3.073 -43.438   6.566  1.00 24.12           C  
ATOM   1345  CE1 PHE A 254       3.215 -40.654   6.860  1.00 24.44           C  
ATOM   1346  CE2 PHE A 254       3.705 -42.662   5.597  1.00 18.98           C  
ATOM   1347  CZ  PHE A 254       3.775 -41.278   5.748  1.00 23.35           C  
ATOM   1348  H   PHE A 254       1.351 -44.844  11.008  1.00  0.00           H  
ATOM   1349  HA  PHE A 254       3.040 -45.470   8.653  1.00  0.00           H  
ATOM   1350  HB3 PHE A 254       1.562 -42.973   9.610  1.00  0.00           H  
ATOM   1351  HB2 PHE A 254       0.982 -44.092   8.411  1.00  0.00           H  
ATOM   1352  HD1 PHE A 254       2.179 -40.913   8.714  1.00  0.00           H  
ATOM   1353  HD2 PHE A 254       3.030 -44.511   6.446  1.00  0.00           H  
ATOM   1354  HE1 PHE A 254       3.275 -39.583   6.966  1.00  0.00           H  
ATOM   1355  HE2 PHE A 254       4.145 -43.134   4.732  1.00  0.00           H  
ATOM   1356  HZ  PHE A 254       4.265 -40.675   5.004  1.00  0.00           H  
ATOM   1357  N   SER A 255       4.198 -43.748  11.273  1.00 41.95           N  
ATOM   1358  CA  SER A 255       5.281 -42.884  11.794  1.00 44.84           C  
ATOM   1359  C   SER A 255       6.595 -43.691  11.944  1.00 54.37           C  
ATOM   1360  O   SER A 255       7.495 -43.520  11.121  1.00 64.63           O  
ATOM   1361  CB  SER A 255       4.872 -42.218  13.131  1.00 36.87           C  
ATOM   1362  OG  SER A 255       3.948 -41.176  12.899  1.00 45.30           O  
ATOM   1363  H   SER A 255       3.420 -43.911  11.897  1.00  0.00           H  
ATOM   1364  HA  SER A 255       5.471 -42.084  11.073  1.00  0.00           H  
ATOM   1365  HB2 SER A 255       5.736 -41.773  13.627  1.00  0.00           H  
ATOM   1366  HB3 SER A 255       4.445 -42.938  13.832  1.00  0.00           H  
ATOM   1367  HG  SER A 255       3.118 -41.573  12.620  1.00  0.00           H  
ATOM   1368  N   ASP A 256       6.720 -44.491  13.020  1.00 45.20           N  
ATOM   1369  CA  ASP A 256       7.969 -45.102  13.507  1.00 56.67           C  
ATOM   1370  C   ASP A 256       8.406 -46.229  12.537  1.00 61.21           C  
ATOM   1371  O   ASP A 256       7.594 -47.064  12.133  1.00 65.28           O  
ATOM   1372  CB  ASP A 256       7.794 -45.662  14.944  1.00 69.39           C  
ATOM   1373  CG  ASP A 256       7.698 -44.594  16.047  1.00 69.99           C  
ATOM   1374  OD1 ASP A 256       8.166 -43.456  15.817  1.00 70.24           O  
ATOM   1375  OD2 ASP A 256       7.169 -44.948  17.122  1.00 74.83           O1-
ATOM   1376  H   ASP A 256       5.930 -44.594  13.640  1.00  0.00           H  
ATOM   1377  HA  ASP A 256       8.740 -44.326  13.507  1.00  0.00           H  
ATOM   1378  HB3 ASP A 256       8.642 -46.296  15.211  1.00  0.00           H  
ATOM   1379  HB2 ASP A 256       6.911 -46.302  14.995  1.00  0.00           H  
ATOM   1380  N   GLY A 257       9.714 -46.224  12.227  1.00 56.19           N  
ATOM   1381  CA  GLY A 257      10.387 -47.117  11.280  1.00 55.87           C  
ATOM   1382  C   GLY A 257      11.109 -46.292  10.200  1.00 56.53           C  
ATOM   1383  O   GLY A 257      11.410 -45.108  10.382  1.00 56.47           O  
ATOM   1384  H   GLY A 257      10.293 -45.502  12.631  1.00  0.00           H  
ATOM   1385  HA3 GLY A 257       9.692 -47.820  10.813  1.00  0.00           H  
ATOM   1386  HA2 GLY A 257      11.123 -47.711  11.822  1.00  0.00           H  
ATOM   1387  N   VAL A 258      11.395 -46.944   9.057  1.00 47.14           N  
ATOM   1388  CA  VAL A 258      12.009 -46.340   7.861  1.00 46.28           C  
ATOM   1389  C   VAL A 258      10.881 -45.554   7.139  1.00 38.64           C  
ATOM   1390  O   VAL A 258       9.795 -46.092   6.901  1.00 46.64           O  
ATOM   1391  CB  VAL A 258      12.548 -47.429   6.872  1.00 48.35           C  
ATOM   1392  CG1 VAL A 258      13.102 -46.863   5.540  1.00 35.75           C  
ATOM   1393  CG2 VAL A 258      13.628 -48.310   7.535  1.00 48.55           C  
ATOM   1394  H   VAL A 258      11.121 -47.912   8.963  1.00  0.00           H  
ATOM   1395  HA  VAL A 258      12.824 -45.675   8.157  1.00  0.00           H  
ATOM   1396  HB  VAL A 258      11.724 -48.098   6.610  1.00  0.00           H  
ATOM   1397 HG11 VAL A 258      13.481 -47.659   4.898  1.00  0.00           H  
ATOM   1398 HG12 VAL A 258      12.346 -46.332   4.965  1.00  0.00           H  
ATOM   1399 HG13 VAL A 258      13.923 -46.169   5.719  1.00  0.00           H  
ATOM   1400 HG21 VAL A 258      13.986 -49.083   6.854  1.00  0.00           H  
ATOM   1401 HG22 VAL A 258      14.490 -47.717   7.843  1.00  0.00           H  
ATOM   1402 HG23 VAL A 258      13.247 -48.821   8.420  1.00  0.00           H  
ATOM   1403  N   THR A 259      11.195 -44.300   6.770  1.00 35.04           N  
ATOM   1404  CA  THR A 259      10.357 -43.444   5.920  1.00 36.62           C  
ATOM   1405  C   THR A 259      10.956 -43.609   4.501  1.00 29.69           C  
ATOM   1406  O   THR A 259      12.155 -43.404   4.291  1.00 33.74           O  
ATOM   1407  CB  THR A 259      10.490 -41.935   6.283  1.00 32.88           C  
ATOM   1408  OG1 THR A 259      10.153 -41.745   7.646  1.00 34.55           O  
ATOM   1409  CG2 THR A 259       9.549 -41.030   5.459  1.00 29.85           C  
ATOM   1410  H   THR A 259      12.116 -43.944   6.981  1.00  0.00           H  
ATOM   1411  HA  THR A 259       9.306 -43.745   5.959  1.00  0.00           H  
ATOM   1412  HB  THR A 259      11.517 -41.583   6.160  1.00  0.00           H  
ATOM   1413  HG1 THR A 259      10.915 -41.984   8.182  1.00  0.00           H  
ATOM   1414 HG21 THR A 259       9.677 -39.981   5.726  1.00  0.00           H  
ATOM   1415 HG22 THR A 259       9.745 -41.105   4.390  1.00  0.00           H  
ATOM   1416 HG23 THR A 259       8.502 -41.294   5.610  1.00  0.00           H  
ATOM   1417  N   ASN A 260      10.070 -43.941   3.551  1.00 22.84           N  
ATOM   1418  CA  ASN A 260      10.358 -44.074   2.118  1.00 32.22           C  
ATOM   1419  C   ASN A 260       9.060 -43.732   1.347  1.00 24.62           C  
ATOM   1420  O   ASN A 260       7.963 -43.694   1.915  1.00 29.44           O  
ATOM   1421  CB  ASN A 260      11.026 -45.438   1.773  1.00 31.32           C  
ATOM   1422  CG  ASN A 260      10.199 -46.688   2.111  1.00 33.96           C  
ATOM   1423  OD1 ASN A 260       9.146 -46.913   1.522  1.00 34.43           O  
ATOM   1424  ND2 ASN A 260      10.673 -47.516   3.041  1.00 38.08           N  
ATOM   1425  H   ASN A 260       9.103 -44.083   3.807  1.00  0.00           H  
ATOM   1426  HA  ASN A 260      11.069 -43.294   1.848  1.00  0.00           H  
ATOM   1427  HB2 ASN A 260      11.998 -45.494   2.268  1.00  0.00           H  
ATOM   1428  HB3 ASN A 260      11.253 -45.474   0.707  1.00  0.00           H  
ATOM   1429 HD21 ASN A 260      10.156 -48.350   3.277  1.00  0.00           H  
ATOM   1430 HD22 ASN A 260      11.546 -47.322   3.507  1.00  0.00           H  
ATOM   1431  N   TRP A 261       9.219 -43.510   0.029  1.00 25.05           N  
ATOM   1432  CA  TRP A 261       8.138 -43.168  -0.910  1.00 29.04           C  
ATOM   1433  C   TRP A 261       7.159 -44.350  -1.128  1.00 28.41           C  
ATOM   1434  O   TRP A 261       5.993 -44.074  -1.397  1.00 29.39           O  
ATOM   1435  CB  TRP A 261       8.731 -42.716  -2.258  1.00 27.12           C  
ATOM   1436  CG  TRP A 261       9.349 -41.353  -2.285  1.00 30.31           C  
ATOM   1437  CD1 TRP A 261      10.626 -41.070  -2.628  1.00 30.19           C  
ATOM   1438  CD2 TRP A 261       8.716 -40.071  -1.986  1.00 20.82           C  
ATOM   1439  NE1 TRP A 261      10.824 -39.706  -2.583  1.00 27.04           N  
ATOM   1440  CE2 TRP A 261       9.683 -39.035  -2.194  1.00 25.88           C  
ATOM   1441  CE3 TRP A 261       7.417 -39.669  -1.569  1.00 21.35           C  
ATOM   1442  CZ2 TRP A 261       9.375 -37.673  -2.003  1.00 24.98           C  
ATOM   1443  CZ3 TRP A 261       7.097 -38.306  -1.371  1.00 23.77           C  
ATOM   1444  CH2 TRP A 261       8.076 -37.310  -1.584  1.00 25.28           C  
ATOM   1445  H   TRP A 261      10.146 -43.556  -0.370  1.00  0.00           H  
ATOM   1446  HA  TRP A 261       7.559 -42.347  -0.486  1.00  0.00           H  
ATOM   1447  HB3 TRP A 261       7.949 -42.661  -3.010  1.00  0.00           H  
ATOM   1448  HB2 TRP A 261       9.447 -43.453  -2.620  1.00  0.00           H  
ATOM   1449  HD1 TRP A 261      11.365 -41.807  -2.906  1.00  0.00           H  
ATOM   1450  HE1 TRP A 261      11.715 -39.282  -2.822  1.00  0.00           H  
ATOM   1451  HE3 TRP A 261       6.653 -40.415  -1.407  1.00  0.00           H  
ATOM   1452  HZ2 TRP A 261      10.120 -36.914  -2.181  1.00  0.00           H  
ATOM   1453  HZ3 TRP A 261       6.103 -38.025  -1.057  1.00  0.00           H  
ATOM   1454  HH2 TRP A 261       7.828 -36.270  -1.431  1.00  0.00           H  
ATOM   1455  N   GLY A 262       7.593 -45.615  -0.952  1.00 28.11           N  
ATOM   1456  CA  GLY A 262       6.734 -46.809  -1.009  1.00 26.25           C  
ATOM   1457  C   GLY A 262       5.736 -46.879   0.164  1.00 27.34           C  
ATOM   1458  O   GLY A 262       4.602 -47.307  -0.037  1.00 25.37           O  
ATOM   1459  H   GLY A 262       8.561 -45.768  -0.706  1.00  0.00           H  
ATOM   1460  HA3 GLY A 262       7.368 -47.695  -0.979  1.00  0.00           H  
ATOM   1461  HA2 GLY A 262       6.191 -46.841  -1.956  1.00  0.00           H  
ATOM   1462  N   ARG A 263       6.138 -46.413   1.363  1.00 29.82           N  
ATOM   1463  CA  ARG A 263       5.329 -46.365   2.589  1.00 26.37           C  
ATOM   1464  C   ARG A 263       4.355 -45.151   2.546  1.00 27.00           C  
ATOM   1465  O   ARG A 263       3.259 -45.270   3.095  1.00 27.76           O  
ATOM   1466  CB  ARG A 263       6.293 -46.262   3.794  1.00 29.80           C  
ATOM   1467  CG  ARG A 263       5.641 -46.687   5.119  1.00 44.04           C  
ATOM   1468  CD  ARG A 263       6.632 -46.712   6.287  1.00 54.85           C  
ATOM   1469  NE  ARG A 263       5.953 -47.066   7.540  1.00 54.50           N  
ATOM   1470  CZ  ARG A 263       6.349 -46.737   8.777  1.00 50.89           C  
ATOM   1471  NH1 ARG A 263       7.472 -46.050   9.008  1.00 52.77           N  
ATOM   1472  NH2 ARG A 263       5.606 -47.116   9.815  1.00 48.42           N1+
ATOM   1473  H   ARG A 263       7.085 -46.073   1.453  1.00  0.00           H  
ATOM   1474  HA  ARG A 263       4.753 -47.291   2.663  1.00  0.00           H  
ATOM   1475  HB3 ARG A 263       6.706 -45.255   3.884  1.00  0.00           H  
ATOM   1476  HB2 ARG A 263       7.153 -46.914   3.627  1.00  0.00           H  
ATOM   1477  HG3 ARG A 263       5.207 -47.680   5.000  1.00  0.00           H  
ATOM   1478  HG2 ARG A 263       4.816 -46.013   5.354  1.00  0.00           H  
ATOM   1479  HD3 ARG A 263       7.093 -45.730   6.393  1.00  0.00           H  
ATOM   1480  HD2 ARG A 263       7.430 -47.432   6.101  1.00  0.00           H  
ATOM   1481  HE  ARG A 263       5.075 -47.565   7.437  1.00  0.00           H  
ATOM   1482 HH11 ARG A 263       7.726 -45.805   9.953  1.00  0.00           H  
ATOM   1483 HH12 ARG A 263       8.079 -45.811   8.236  1.00  0.00           H  
ATOM   1484 HH21 ARG A 263       5.908 -46.910  10.758  1.00  0.00           H  
ATOM   1485 HH22 ARG A 263       4.724 -47.589   9.668  1.00  0.00           H  
ATOM   1486  N   ILE A 264       4.721 -44.046   1.859  1.00 22.63           N  
ATOM   1487  CA  ILE A 264       3.878 -42.857   1.617  1.00 26.37           C  
ATOM   1488  C   ILE A 264       2.818 -43.183   0.528  1.00 29.61           C  
ATOM   1489  O   ILE A 264       1.694 -42.700   0.661  1.00 24.86           O  
ATOM   1490  CB  ILE A 264       4.732 -41.624   1.158  1.00 24.76           C  
ATOM   1491  CG1 ILE A 264       5.606 -41.126   2.337  1.00 23.39           C  
ATOM   1492  CG2 ILE A 264       3.931 -40.440   0.546  1.00 25.86           C  
ATOM   1493  CD1 ILE A 264       6.796 -40.247   1.944  1.00 17.24           C  
ATOM   1494  H   ILE A 264       5.636 -44.024   1.430  1.00  0.00           H  
ATOM   1495  HA  ILE A 264       3.347 -42.594   2.535  1.00  0.00           H  
ATOM   1496  HB  ILE A 264       5.410 -41.973   0.377  1.00  0.00           H  
ATOM   1497 HG13 ILE A 264       5.999 -41.968   2.908  1.00  0.00           H  
ATOM   1498 HG12 ILE A 264       4.979 -40.568   3.026  1.00  0.00           H  
ATOM   1499 HG21 ILE A 264       4.565 -39.583   0.324  1.00  0.00           H  
ATOM   1500 HG22 ILE A 264       3.459 -40.709  -0.399  1.00  0.00           H  
ATOM   1501 HG23 ILE A 264       3.145 -40.100   1.222  1.00  0.00           H  
ATOM   1502 HD11 ILE A 264       7.351 -39.938   2.830  1.00  0.00           H  
ATOM   1503 HD12 ILE A 264       7.483 -40.792   1.298  1.00  0.00           H  
ATOM   1504 HD13 ILE A 264       6.488 -39.343   1.422  1.00  0.00           H  
ATOM   1505  N   VAL A 265       3.130 -44.031  -0.477  1.00 25.36           N  
ATOM   1506  CA  VAL A 265       2.149 -44.517  -1.464  1.00 25.54           C  
ATOM   1507  C   VAL A 265       1.210 -45.553  -0.789  1.00 30.55           C  
ATOM   1508  O   VAL A 265       0.046 -45.543  -1.161  1.00 29.29           O  
ATOM   1509  CB  VAL A 265       2.799 -45.156  -2.736  1.00 32.57           C  
ATOM   1510  CG1 VAL A 265       1.820 -45.901  -3.680  1.00 42.68           C  
ATOM   1511  CG2 VAL A 265       3.524 -44.081  -3.560  1.00 35.86           C  
ATOM   1512  H   VAL A 265       4.071 -44.394  -0.558  1.00  0.00           H  
ATOM   1513  HA  VAL A 265       1.536 -43.673  -1.794  1.00  0.00           H  
ATOM   1514  HB  VAL A 265       3.550 -45.878  -2.408  1.00  0.00           H  
ATOM   1515 HG11 VAL A 265       2.309 -46.218  -4.598  1.00  0.00           H  
ATOM   1516 HG12 VAL A 265       1.408 -46.800  -3.223  1.00  0.00           H  
ATOM   1517 HG13 VAL A 265       0.983 -45.263  -3.968  1.00  0.00           H  
ATOM   1518 HG21 VAL A 265       4.138 -44.524  -4.345  1.00  0.00           H  
ATOM   1519 HG22 VAL A 265       2.817 -43.401  -4.037  1.00  0.00           H  
ATOM   1520 HG23 VAL A 265       4.172 -43.472  -2.935  1.00  0.00           H  
ATOM   1521  N   THR A 266       1.649 -46.349   0.213  1.00 28.03           N  
ATOM   1522  CA  THR A 266       0.805 -47.330   0.938  1.00 29.34           C  
ATOM   1523  C   THR A 266      -0.197 -46.593   1.881  1.00 31.90           C  
ATOM   1524  O   THR A 266      -1.319 -47.083   2.020  1.00 32.22           O  
ATOM   1525  CB  THR A 266       1.637 -48.327   1.803  1.00 31.02           C  
ATOM   1526  OG1 THR A 266       2.573 -48.992   0.974  1.00 30.51           O  
ATOM   1527  CG2 THR A 266       0.816 -49.468   2.446  1.00 29.57           C  
ATOM   1528  H   THR A 266       2.618 -46.298   0.493  1.00  0.00           H  
ATOM   1529  HA  THR A 266       0.233 -47.907   0.211  1.00  0.00           H  
ATOM   1530  HB  THR A 266       2.194 -47.798   2.579  1.00  0.00           H  
ATOM   1531  HG1 THR A 266       3.294 -48.390   0.761  1.00  0.00           H  
ATOM   1532 HG21 THR A 266       1.455 -50.142   3.018  1.00  0.00           H  
ATOM   1533 HG22 THR A 266       0.061 -49.095   3.135  1.00  0.00           H  
ATOM   1534 HG23 THR A 266       0.301 -50.066   1.693  1.00  0.00           H  
ATOM   1535  N   LEU A 267       0.161 -45.406   2.426  1.00 32.80           N  
ATOM   1536  CA  LEU A 267      -0.706 -44.480   3.190  1.00 27.19           C  
ATOM   1537  C   LEU A 267      -1.843 -43.980   2.259  1.00 29.24           C  
ATOM   1538  O   LEU A 267      -3.013 -44.119   2.616  1.00 22.92           O  
ATOM   1539  CB  LEU A 267       0.159 -43.302   3.729  1.00 26.10           C  
ATOM   1540  CG  LEU A 267      -0.586 -42.138   4.447  1.00 22.78           C  
ATOM   1541  CD1 LEU A 267      -0.906 -42.450   5.915  1.00 22.68           C  
ATOM   1542  CD2 LEU A 267       0.189 -40.813   4.336  1.00 26.10           C  
ATOM   1543  H   LEU A 267       1.102 -45.073   2.265  1.00  0.00           H  
ATOM   1544  HA  LEU A 267      -1.146 -45.018   4.031  1.00  0.00           H  
ATOM   1545  HB3 LEU A 267       0.709 -42.877   2.893  1.00  0.00           H  
ATOM   1546  HB2 LEU A 267       0.935 -43.693   4.389  1.00  0.00           H  
ATOM   1547  HG  LEU A 267      -1.536 -41.961   3.948  1.00  0.00           H  
ATOM   1548 HD11 LEU A 267      -1.420 -41.613   6.388  1.00  0.00           H  
ATOM   1549 HD12 LEU A 267      -1.555 -43.315   6.000  1.00  0.00           H  
ATOM   1550 HD13 LEU A 267      -0.005 -42.652   6.491  1.00  0.00           H  
ATOM   1551 HD21 LEU A 267      -0.347 -39.999   4.825  1.00  0.00           H  
ATOM   1552 HD22 LEU A 267       1.171 -40.886   4.800  1.00  0.00           H  
ATOM   1553 HD23 LEU A 267       0.337 -40.523   3.294  1.00  0.00           H  
ATOM   1554  N   ILE A 268      -1.484 -43.419   1.089  1.00 29.61           N  
ATOM   1555  CA  ILE A 268      -2.402 -42.776   0.132  1.00 22.13           C  
ATOM   1556  C   ILE A 268      -3.213 -43.853  -0.658  1.00 26.76           C  
ATOM   1557  O   ILE A 268      -4.356 -43.565  -1.016  1.00 23.65           O  
ATOM   1558  CB  ILE A 268      -1.617 -41.858  -0.866  1.00 25.03           C  
ATOM   1559  CG1 ILE A 268      -0.845 -40.732  -0.121  1.00 20.90           C  
ATOM   1560  CG2 ILE A 268      -2.501 -41.241  -1.975  1.00 24.58           C  
ATOM   1561  CD1 ILE A 268       0.277 -40.077  -0.946  1.00 18.37           C  
ATOM   1562  H   ILE A 268      -0.500 -43.345   0.865  1.00  0.00           H  
ATOM   1563  HA  ILE A 268      -3.111 -42.154   0.686  1.00  0.00           H  
ATOM   1564  HB  ILE A 268      -0.869 -42.482  -1.361  1.00  0.00           H  
ATOM   1565 HG13 ILE A 268      -0.385 -41.118   0.787  1.00  0.00           H  
ATOM   1566 HG12 ILE A 268      -1.544 -39.969   0.224  1.00  0.00           H  
ATOM   1567 HG21 ILE A 268      -1.959 -40.501  -2.557  1.00  0.00           H  
ATOM   1568 HG22 ILE A 268      -2.838 -42.001  -2.678  1.00  0.00           H  
ATOM   1569 HG23 ILE A 268      -3.379 -40.745  -1.560  1.00  0.00           H  
ATOM   1570 HD11 ILE A 268       0.829 -39.363  -0.334  1.00  0.00           H  
ATOM   1571 HD12 ILE A 268       0.989 -40.819  -1.306  1.00  0.00           H  
ATOM   1572 HD13 ILE A 268      -0.105 -39.534  -1.810  1.00  0.00           H  
ATOM   1573  N   SER A 269      -2.671 -45.075  -0.855  1.00 30.06           N  
ATOM   1574  CA  SER A 269      -3.321 -46.222  -1.518  1.00 33.73           C  
ATOM   1575  C   SER A 269      -4.412 -46.815  -0.602  1.00 29.58           C  
ATOM   1576  O   SER A 269      -5.466 -47.169  -1.128  1.00 32.94           O  
ATOM   1577  CB  SER A 269      -2.304 -47.340  -1.858  1.00 33.15           C  
ATOM   1578  OG  SER A 269      -1.491 -46.979  -2.956  1.00 39.15           O  
ATOM   1579  H   SER A 269      -1.724 -45.238  -0.538  1.00  0.00           H  
ATOM   1580  HA  SER A 269      -3.797 -45.874  -2.437  1.00  0.00           H  
ATOM   1581  HB3 SER A 269      -2.809 -48.265  -2.140  1.00  0.00           H  
ATOM   1582  HB2 SER A 269      -1.679 -47.586  -1.000  1.00  0.00           H  
ATOM   1583  HG  SER A 269      -0.897 -46.278  -2.665  1.00  0.00           H  
ATOM   1584  N   PHE A 270      -4.196 -46.866   0.734  1.00 25.03           N  
ATOM   1585  CA  PHE A 270      -5.240 -47.263   1.693  1.00 28.84           C  
ATOM   1586  C   PHE A 270      -6.270 -46.112   1.868  1.00 29.47           C  
ATOM   1587  O   PHE A 270      -7.435 -46.420   2.106  1.00 28.76           O  
ATOM   1588  CB  PHE A 270      -4.658 -47.696   3.061  1.00 27.41           C  
ATOM   1589  CG  PHE A 270      -5.720 -48.262   4.003  1.00 30.61           C  
ATOM   1590  CD1 PHE A 270      -6.571 -49.314   3.581  1.00 32.21           C  
ATOM   1591  CD2 PHE A 270      -5.936 -47.693   5.279  1.00 26.77           C  
ATOM   1592  CE1 PHE A 270      -7.616 -49.742   4.394  1.00 34.24           C  
ATOM   1593  CE2 PHE A 270      -6.990 -48.129   6.079  1.00 37.25           C  
ATOM   1594  CZ  PHE A 270      -7.830 -49.148   5.634  1.00 32.59           C  
ATOM   1595  H   PHE A 270      -3.312 -46.565   1.121  1.00  0.00           H  
ATOM   1596  HA  PHE A 270      -5.754 -48.124   1.264  1.00  0.00           H  
ATOM   1597  HB3 PHE A 270      -4.140 -46.858   3.535  1.00  0.00           H  
ATOM   1598  HB2 PHE A 270      -3.899 -48.463   2.919  1.00  0.00           H  
ATOM   1599  HD1 PHE A 270      -6.448 -49.759   2.607  1.00  0.00           H  
ATOM   1600  HD2 PHE A 270      -5.289 -46.913   5.629  1.00  0.00           H  
ATOM   1601  HE1 PHE A 270      -8.279 -50.517   4.048  1.00  0.00           H  
ATOM   1602  HE2 PHE A 270      -7.154 -47.673   7.044  1.00  0.00           H  
ATOM   1603  HZ  PHE A 270      -8.653 -49.480   6.251  1.00  0.00           H  
ATOM   1604  N   GLY A 271      -5.881 -44.838   1.659  1.00 26.28           N  
ATOM   1605  CA  GLY A 271      -6.790 -43.690   1.558  1.00 30.50           C  
ATOM   1606  C   GLY A 271      -7.771 -43.816   0.376  1.00 30.02           C  
ATOM   1607  O   GLY A 271      -8.957 -43.537   0.543  1.00 26.05           O  
ATOM   1608  H   GLY A 271      -4.903 -44.656   1.478  1.00  0.00           H  
ATOM   1609  HA2 GLY A 271      -6.185 -42.802   1.396  1.00  0.00           H  
ATOM   1610  HA3 GLY A 271      -7.335 -43.553   2.494  1.00  0.00           H  
ATOM   1611  N   ALA A 272      -7.286 -44.288  -0.790  1.00 24.52           N  
ATOM   1612  CA  ALA A 272      -8.055 -44.570  -2.011  1.00 29.15           C  
ATOM   1613  C   ALA A 272      -8.945 -45.829  -1.836  1.00 34.39           C  
ATOM   1614  O   ALA A 272     -10.043 -45.839  -2.391  1.00 33.46           O  
ATOM   1615  CB  ALA A 272      -7.074 -44.774  -3.177  1.00 25.99           C  
ATOM   1616  H   ALA A 272      -6.296 -44.486  -0.849  1.00  0.00           H  
ATOM   1617  HA  ALA A 272      -8.693 -43.717  -2.246  1.00  0.00           H  
ATOM   1618  HB1 ALA A 272      -7.589 -45.126  -4.069  1.00  0.00           H  
ATOM   1619  HB2 ALA A 272      -6.577 -43.838  -3.433  1.00  0.00           H  
ATOM   1620  HB3 ALA A 272      -6.298 -45.504  -2.948  1.00  0.00           H  
ATOM   1621  N   PHE A 273      -8.508 -46.828  -1.040  1.00 29.44           N  
ATOM   1622  CA  PHE A 273      -9.240 -48.070  -0.726  1.00 29.86           C  
ATOM   1623  C   PHE A 273     -10.429 -47.762   0.226  1.00 34.97           C  
ATOM   1624  O   PHE A 273     -11.511 -48.308   0.010  1.00 40.69           O  
ATOM   1625  CB  PHE A 273      -8.263 -49.077  -0.076  1.00 32.98           C  
ATOM   1626  CG  PHE A 273      -8.822 -50.471   0.159  1.00 40.24           C  
ATOM   1627  CD1 PHE A 273      -8.712 -51.461  -0.848  1.00 42.17           C  
ATOM   1628  CD2 PHE A 273      -9.456 -50.799   1.384  1.00 30.06           C  
ATOM   1629  CE1 PHE A 273      -9.210 -52.741  -0.618  1.00 42.30           C  
ATOM   1630  CE2 PHE A 273      -9.938 -52.091   1.594  1.00 39.92           C  
ATOM   1631  CZ  PHE A 273      -9.813 -53.057   0.597  1.00 46.05           C  
ATOM   1632  H   PHE A 273      -7.591 -46.745  -0.624  1.00  0.00           H  
ATOM   1633  HA  PHE A 273      -9.622 -48.496  -1.657  1.00  0.00           H  
ATOM   1634  HB3 PHE A 273      -7.908 -48.694   0.879  1.00  0.00           H  
ATOM   1635  HB2 PHE A 273      -7.369 -49.173  -0.695  1.00  0.00           H  
ATOM   1636  HD1 PHE A 273      -8.241 -51.233  -1.792  1.00  0.00           H  
ATOM   1637  HD2 PHE A 273      -9.561 -50.056   2.161  1.00  0.00           H  
ATOM   1638  HE1 PHE A 273      -9.124 -53.492  -1.387  1.00  0.00           H  
ATOM   1639  HE2 PHE A 273     -10.398 -52.350   2.535  1.00  0.00           H  
ATOM   1640  HZ  PHE A 273     -10.183 -54.058   0.767  1.00  0.00           H  
ATOM   1641  N   VAL A 274     -10.236 -46.864   1.216  1.00 34.88           N  
ATOM   1642  CA  VAL A 274     -11.274 -46.377   2.141  1.00 31.77           C  
ATOM   1643  C   VAL A 274     -12.235 -45.418   1.374  1.00 35.96           C  
ATOM   1644  O   VAL A 274     -13.429 -45.474   1.655  1.00 38.55           O  
ATOM   1645  CB  VAL A 274     -10.660 -45.622   3.370  1.00 30.67           C  
ATOM   1646  CG1 VAL A 274     -11.676 -44.868   4.264  1.00 28.13           C  
ATOM   1647  CG2 VAL A 274      -9.839 -46.571   4.271  1.00 26.27           C  
ATOM   1648  H   VAL A 274      -9.315 -46.465   1.343  1.00  0.00           H  
ATOM   1649  HA  VAL A 274     -11.853 -47.228   2.509  1.00  0.00           H  
ATOM   1650  HB  VAL A 274      -9.959 -44.881   2.981  1.00  0.00           H  
ATOM   1651 HG11 VAL A 274     -11.177 -44.378   5.101  1.00  0.00           H  
ATOM   1652 HG12 VAL A 274     -12.218 -44.093   3.728  1.00  0.00           H  
ATOM   1653 HG13 VAL A 274     -12.422 -45.551   4.668  1.00  0.00           H  
ATOM   1654 HG21 VAL A 274      -9.227 -46.011   4.979  1.00  0.00           H  
ATOM   1655 HG22 VAL A 274     -10.485 -47.226   4.853  1.00  0.00           H  
ATOM   1656 HG23 VAL A 274      -9.171 -47.214   3.703  1.00  0.00           H  
ATOM   1657  N   ALA A 275     -11.751 -44.624   0.392  1.00 32.08           N  
ATOM   1658  CA  ALA A 275     -12.556 -43.712  -0.445  1.00 33.49           C  
ATOM   1659  C   ALA A 275     -13.502 -44.496  -1.398  1.00 45.22           C  
ATOM   1660  O   ALA A 275     -14.624 -44.033  -1.610  1.00 39.30           O  
ATOM   1661  CB  ALA A 275     -11.632 -42.779  -1.247  1.00 32.90           C  
ATOM   1662  H   ALA A 275     -10.755 -44.614   0.216  1.00  0.00           H  
ATOM   1663  HA  ALA A 275     -13.163 -43.095   0.216  1.00  0.00           H  
ATOM   1664  HB1 ALA A 275     -12.207 -42.078  -1.852  1.00  0.00           H  
ATOM   1665  HB2 ALA A 275     -11.006 -42.182  -0.584  1.00  0.00           H  
ATOM   1666  HB3 ALA A 275     -10.976 -43.327  -1.922  1.00  0.00           H  
ATOM   1667  N   LYS A 276     -13.085 -45.686  -1.885  1.00 38.38           N  
ATOM   1668  CA  LYS A 276     -13.892 -46.635  -2.678  1.00 43.11           C  
ATOM   1669  C   LYS A 276     -15.007 -47.250  -1.797  1.00 47.48           C  
ATOM   1670  O   LYS A 276     -16.137 -47.357  -2.277  1.00 48.46           O  
ATOM   1671  CB  LYS A 276     -13.000 -47.781  -3.214  1.00 38.26           C  
ATOM   1672  CG  LYS A 276     -12.188 -47.438  -4.470  1.00 39.52           C  
ATOM   1673  CD  LYS A 276     -11.249 -48.594  -4.858  1.00 38.40           C  
ATOM   1674  CE  LYS A 276     -10.369 -48.295  -6.079  1.00 44.07           C  
ATOM   1675  NZ  LYS A 276      -9.476 -49.425  -6.380  1.00 47.95           N1+
ATOM   1676  H   LYS A 276     -12.148 -45.994  -1.664  1.00  0.00           H  
ATOM   1677  HA  LYS A 276     -14.362 -46.111  -3.513  1.00  0.00           H  
ATOM   1678  HB3 LYS A 276     -13.609 -48.654  -3.461  1.00  0.00           H  
ATOM   1679  HB2 LYS A 276     -12.322 -48.118  -2.430  1.00  0.00           H  
ATOM   1680  HG3 LYS A 276     -11.613 -46.525  -4.312  1.00  0.00           H  
ATOM   1681  HG2 LYS A 276     -12.876 -47.232  -5.290  1.00  0.00           H  
ATOM   1682  HD3 LYS A 276     -11.842 -49.490  -5.050  1.00  0.00           H  
ATOM   1683  HD2 LYS A 276     -10.611 -48.830  -4.005  1.00  0.00           H  
ATOM   1684  HE3 LYS A 276      -9.755 -47.415  -5.893  1.00  0.00           H  
ATOM   1685  HE2 LYS A 276     -10.982 -48.085  -6.956  1.00  0.00           H  
ATOM   1686  HZ1 LYS A 276      -8.897 -49.609  -5.570  1.00  0.00           H  
ATOM   1687  HZ2 LYS A 276     -10.023 -50.246  -6.596  1.00  0.00           H  
ATOM   1688  HZ3 LYS A 276      -8.886 -49.191  -7.167  1.00  0.00           H  
ATOM   1689  N   HIS A 277     -14.694 -47.604  -0.530  1.00 43.43           N  
ATOM   1690  CA  HIS A 277     -15.644 -48.136   0.458  1.00 48.14           C  
ATOM   1691  C   HIS A 277     -16.674 -47.044   0.847  1.00 48.86           C  
ATOM   1692  O   HIS A 277     -17.848 -47.388   0.968  1.00 55.86           O  
ATOM   1693  CB  HIS A 277     -14.899 -48.671   1.700  1.00 44.70           C  
ATOM   1694  CG  HIS A 277     -15.814 -49.175   2.798  1.00 53.75           C  
ATOM   1695  ND1 HIS A 277     -16.430 -50.430   2.751  1.00 55.10           N  
ATOM   1696  CD2 HIS A 277     -16.231 -48.519   3.939  1.00 49.03           C  
ATOM   1697  CE1 HIS A 277     -17.167 -50.490   3.851  1.00 51.19           C  
ATOM   1698  NE2 HIS A 277     -17.091 -49.383   4.592  1.00 54.83           N  
ATOM   1699  H   HIS A 277     -13.741 -47.497  -0.210  1.00  0.00           H  
ATOM   1700  HA  HIS A 277     -16.174 -48.977   0.005  1.00  0.00           H  
ATOM   1701  HB3 HIS A 277     -14.251 -47.905   2.126  1.00  0.00           H  
ATOM   1702  HB2 HIS A 277     -14.237 -49.483   1.398  1.00  0.00           H  
ATOM   1703  HD2 HIS A 277     -15.998 -47.536   4.320  1.00  0.00           H  
ATOM   1704  HE1 HIS A 277     -17.774 -51.343   4.116  1.00  0.00           H  
ATOM   1705  HE2 HIS A 277     -17.571 -49.206   5.464  1.00  0.00           H  
ATOM   1706  N   LEU A 278     -16.243 -45.771   0.984  1.00 46.23           N  
ATOM   1707  CA  LEU A 278     -17.075 -44.600   1.308  1.00 47.70           C  
ATOM   1708  C   LEU A 278     -18.120 -44.362   0.189  1.00 54.13           C  
ATOM   1709  O   LEU A 278     -19.279 -44.159   0.532  1.00 56.93           O  
ATOM   1710  CB  LEU A 278     -16.196 -43.345   1.542  1.00 44.18           C  
ATOM   1711  CG  LEU A 278     -15.528 -43.240   2.938  1.00 41.27           C  
ATOM   1712  CD1 LEU A 278     -14.548 -42.055   2.971  1.00 35.91           C  
ATOM   1713  CD2 LEU A 278     -16.542 -43.140   4.094  1.00 48.71           C  
ATOM   1714  H   LEU A 278     -15.253 -45.586   0.894  1.00  0.00           H  
ATOM   1715  HA  LEU A 278     -17.630 -44.824   2.219  1.00  0.00           H  
ATOM   1716  HB3 LEU A 278     -16.787 -42.441   1.392  1.00  0.00           H  
ATOM   1717  HB2 LEU A 278     -15.428 -43.298   0.771  1.00  0.00           H  
ATOM   1718  HG  LEU A 278     -14.947 -44.143   3.117  1.00  0.00           H  
ATOM   1719 HD11 LEU A 278     -14.055 -41.968   3.939  1.00  0.00           H  
ATOM   1720 HD12 LEU A 278     -13.770 -42.166   2.217  1.00  0.00           H  
ATOM   1721 HD13 LEU A 278     -15.060 -41.116   2.770  1.00  0.00           H  
ATOM   1722 HD21 LEU A 278     -16.046 -42.927   5.041  1.00  0.00           H  
ATOM   1723 HD22 LEU A 278     -17.273 -42.351   3.923  1.00  0.00           H  
ATOM   1724 HD23 LEU A 278     -17.088 -44.071   4.232  1.00  0.00           H  
ATOM   1725  N   LYS A 279     -17.753 -44.494  -1.104  1.00 52.03           N  
ATOM   1726  CA  LYS A 279     -18.672 -44.430  -2.263  1.00 53.24           C  
ATOM   1727  C   LYS A 279     -19.695 -45.604  -2.220  1.00 57.80           C  
ATOM   1728  O   LYS A 279     -20.863 -45.373  -2.536  1.00 59.02           O  
ATOM   1729  CB  LYS A 279     -17.841 -44.466  -3.571  1.00 56.93           C  
ATOM   1730  CG  LYS A 279     -18.647 -44.314  -4.882  1.00 54.01           C  
ATOM   1731  CD  LYS A 279     -19.116 -42.878  -5.173  1.00 61.90           C  
ATOM   1732  CE  LYS A 279     -19.969 -42.791  -6.450  1.00 54.90           C  
ATOM   1733  NZ  LYS A 279     -20.205 -41.399  -6.868  1.00 62.09           N1+
ATOM   1734  H   LYS A 279     -16.783 -44.678  -1.321  1.00  0.00           H  
ATOM   1735  HA  LYS A 279     -19.216 -43.484  -2.209  1.00  0.00           H  
ATOM   1736  HB3 LYS A 279     -17.286 -45.403  -3.621  1.00  0.00           H  
ATOM   1737  HB2 LYS A 279     -17.079 -43.687  -3.536  1.00  0.00           H  
ATOM   1738  HG2 LYS A 279     -19.499 -44.994  -4.892  1.00  0.00           H  
ATOM   1739  HG3 LYS A 279     -18.019 -44.642  -5.710  1.00  0.00           H  
ATOM   1740  HD3 LYS A 279     -18.237 -42.242  -5.255  1.00  0.00           H  
ATOM   1741  HD2 LYS A 279     -19.692 -42.492  -4.331  1.00  0.00           H  
ATOM   1742  HE3 LYS A 279     -20.930 -43.282  -6.293  1.00  0.00           H  
ATOM   1743  HE2 LYS A 279     -19.478 -43.309  -7.275  1.00  0.00           H  
ATOM   1744  HZ1 LYS A 279     -20.601 -40.862  -6.102  1.00  0.00           H  
ATOM   1745  HZ2 LYS A 279     -19.331 -40.967  -7.130  1.00  0.00           H  
ATOM   1746  HZ3 LYS A 279     -20.840 -41.374  -7.653  1.00  0.00           H  
ATOM   1747  N   THR A 280     -19.255 -46.811  -1.807  1.00 53.92           N  
ATOM   1748  CA  THR A 280     -20.026 -48.068  -1.734  1.00 50.77           C  
ATOM   1749  C   THR A 280     -21.172 -47.971  -0.687  1.00 53.38           C  
ATOM   1750  O   THR A 280     -22.288 -48.379  -1.009  1.00 60.06           O  
ATOM   1751  CB  THR A 280     -19.079 -49.294  -1.445  1.00 52.43           C  
ATOM   1752  OG1 THR A 280     -18.880 -50.004  -2.652  1.00 62.19           O  
ATOM   1753  CG2 THR A 280     -19.486 -50.351  -0.390  1.00 52.32           C  
ATOM   1754  H   THR A 280     -18.276 -46.899  -1.569  1.00  0.00           H  
ATOM   1755  HA  THR A 280     -20.509 -48.201  -2.706  1.00  0.00           H  
ATOM   1756  HB  THR A 280     -18.095 -48.933  -1.153  1.00  0.00           H  
ATOM   1757  HG1 THR A 280     -18.209 -49.549  -3.168  1.00  0.00           H  
ATOM   1758 HG21 THR A 280     -18.749 -51.153  -0.331  1.00  0.00           H  
ATOM   1759 HG22 THR A 280     -19.547 -49.915   0.606  1.00  0.00           H  
ATOM   1760 HG23 THR A 280     -20.450 -50.806  -0.621  1.00  0.00           H  
ATOM   1761  N   ILE A 281     -20.907 -47.402   0.507  1.00 55.29           N  
ATOM   1762  CA  ILE A 281     -21.900 -47.207   1.585  1.00 49.35           C  
ATOM   1763  C   ILE A 281     -22.663 -45.849   1.407  1.00 48.41           C  
ATOM   1764  O   ILE A 281     -23.423 -45.486   2.306  1.00 50.48           O  
ATOM   1765  CB  ILE A 281     -21.223 -47.243   3.000  1.00 49.22           C  
ATOM   1766  CG1 ILE A 281     -20.124 -46.172   3.230  1.00 52.74           C  
ATOM   1767  CG2 ILE A 281     -20.683 -48.655   3.324  1.00 50.54           C  
ATOM   1768  CD1 ILE A 281     -19.833 -45.883   4.705  1.00 49.54           C  
ATOM   1769  H   ILE A 281     -19.970 -47.073   0.701  1.00  0.00           H  
ATOM   1770  HA  ILE A 281     -22.652 -47.999   1.542  1.00  0.00           H  
ATOM   1771  HB  ILE A 281     -22.010 -47.061   3.734  1.00  0.00           H  
ATOM   1772 HG13 ILE A 281     -20.398 -45.238   2.749  1.00  0.00           H  
ATOM   1773 HG12 ILE A 281     -19.199 -46.477   2.752  1.00  0.00           H  
ATOM   1774 HG21 ILE A 281     -20.368 -48.735   4.364  1.00  0.00           H  
ATOM   1775 HG22 ILE A 281     -21.443 -49.419   3.160  1.00  0.00           H  
ATOM   1776 HG23 ILE A 281     -19.821 -48.906   2.705  1.00  0.00           H  
ATOM   1777 HD11 ILE A 281     -19.111 -45.075   4.814  1.00  0.00           H  
ATOM   1778 HD12 ILE A 281     -20.742 -45.581   5.226  1.00  0.00           H  
ATOM   1779 HD13 ILE A 281     -19.425 -46.760   5.207  1.00  0.00           H  
ATOM   1780  N   ASN A 282     -22.469 -45.120   0.282  1.00 47.98           N  
ATOM   1781  CA  ASN A 282     -23.160 -43.875  -0.134  1.00 51.00           C  
ATOM   1782  C   ASN A 282     -22.763 -42.704   0.800  1.00 52.68           C  
ATOM   1783  O   ASN A 282     -23.627 -41.968   1.278  1.00 50.09           O  
ATOM   1784  CB  ASN A 282     -24.700 -44.050  -0.319  1.00 60.33           C  
ATOM   1785  CG  ASN A 282     -25.117 -45.108  -1.350  1.00 60.97           C  
ATOM   1786  OD1 ASN A 282     -25.933 -45.977  -1.057  1.00 66.47           O  
ATOM   1787  ND2 ASN A 282     -24.583 -45.033  -2.571  1.00 70.81           N  
ATOM   1788  H   ASN A 282     -21.793 -45.466  -0.384  1.00  0.00           H  
ATOM   1789  HA  ASN A 282     -22.738 -43.612  -1.105  1.00  0.00           H  
ATOM   1790  HB3 ASN A 282     -25.147 -43.106  -0.634  1.00  0.00           H  
ATOM   1791  HB2 ASN A 282     -25.167 -44.289   0.638  1.00  0.00           H  
ATOM   1792 HD21 ASN A 282     -24.842 -45.715  -3.268  1.00  0.00           H  
ATOM   1793 HD22 ASN A 282     -23.914 -44.313  -2.800  1.00  0.00           H  
ATOM   1794  N   GLN A 283     -21.451 -42.552   1.027  1.00 59.12           N  
ATOM   1795  CA  GLN A 283     -20.829 -41.630   1.980  1.00 51.81           C  
ATOM   1796  C   GLN A 283     -19.655 -40.917   1.257  1.00 51.04           C  
ATOM   1797  O   GLN A 283     -18.613 -40.677   1.870  1.00 52.80           O  
ATOM   1798  CB  GLN A 283     -20.453 -42.433   3.254  1.00 48.93           C  
ATOM   1799  CG  GLN A 283     -20.478 -41.587   4.538  1.00 60.96           C  
ATOM   1800  CD  GLN A 283     -21.879 -41.361   5.124  1.00 51.92           C  
ATOM   1801  OE1 GLN A 283     -22.764 -42.206   5.008  1.00 58.15           O  
ATOM   1802  NE2 GLN A 283     -22.085 -40.222   5.785  1.00 59.49           N  
ATOM   1803  H   GLN A 283     -20.805 -43.194   0.583  1.00  0.00           H  
ATOM   1804  HA  GLN A 283     -21.541 -40.844   2.242  1.00  0.00           H  
ATOM   1805  HB3 GLN A 283     -19.468 -42.888   3.135  1.00  0.00           H  
ATOM   1806  HB2 GLN A 283     -21.127 -43.281   3.387  1.00  0.00           H  
ATOM   1807  HG2 GLN A 283     -20.025 -40.628   4.313  1.00  0.00           H  
ATOM   1808  HG3 GLN A 283     -19.867 -42.061   5.307  1.00  0.00           H  
ATOM   1809 HE21 GLN A 283     -22.983 -40.039   6.207  1.00  0.00           H  
ATOM   1810 HE22 GLN A 283     -21.356 -39.527   5.879  1.00  0.00           H  
ATOM   1811  N   GLU A 284     -19.862 -40.548  -0.026  1.00 54.17           N  
ATOM   1812  CA  GLU A 284     -18.942 -39.850  -0.943  1.00 51.66           C  
ATOM   1813  C   GLU A 284     -18.502 -38.464  -0.392  1.00 51.45           C  
ATOM   1814  O   GLU A 284     -17.408 -38.021  -0.738  1.00 43.80           O  
ATOM   1815  CB  GLU A 284     -19.643 -39.744  -2.321  1.00 50.65           C  
ATOM   1816  CG  GLU A 284     -18.830 -39.086  -3.466  1.00 62.39           C  
ATOM   1817  CD  GLU A 284     -19.585 -38.969  -4.796  1.00 75.03           C  
ATOM   1818  OE1 GLU A 284     -18.977 -38.430  -5.744  1.00 71.24           O  
ATOM   1819  OE2 GLU A 284     -20.739 -39.446  -4.880  1.00 83.90           O1-
ATOM   1820  H   GLU A 284     -20.754 -40.790  -0.436  1.00  0.00           H  
ATOM   1821  HA  GLU A 284     -18.052 -40.471  -1.047  1.00  0.00           H  
ATOM   1822  HB3 GLU A 284     -20.582 -39.198  -2.197  1.00  0.00           H  
ATOM   1823  HB2 GLU A 284     -19.932 -40.748  -2.636  1.00  0.00           H  
ATOM   1824  HG3 GLU A 284     -17.924 -39.663  -3.650  1.00  0.00           H  
ATOM   1825  HG2 GLU A 284     -18.513 -38.081  -3.186  1.00  0.00           H  
ATOM   1826  N   SER A 285     -19.315 -37.832   0.481  1.00 48.24           N  
ATOM   1827  CA  SER A 285     -19.075 -36.542   1.155  1.00 46.33           C  
ATOM   1828  C   SER A 285     -17.894 -36.600   2.165  1.00 44.00           C  
ATOM   1829  O   SER A 285     -17.369 -35.536   2.494  1.00 39.57           O  
ATOM   1830  CB  SER A 285     -20.382 -36.082   1.854  1.00 44.16           C  
ATOM   1831  OG  SER A 285     -20.822 -36.959   2.881  1.00 46.12           O  
ATOM   1832  H   SER A 285     -20.189 -38.277   0.724  1.00  0.00           H  
ATOM   1833  HA  SER A 285     -18.821 -35.806   0.388  1.00  0.00           H  
ATOM   1834  HB2 SER A 285     -21.184 -35.994   1.120  1.00  0.00           H  
ATOM   1835  HB3 SER A 285     -20.258 -35.086   2.282  1.00  0.00           H  
ATOM   1836  HG  SER A 285     -20.223 -36.900   3.632  1.00  0.00           H  
ATOM   1837  N   CYS A 286     -17.494 -37.798   2.636  1.00 41.02           N  
ATOM   1838  CA  CYS A 286     -16.439 -38.008   3.645  1.00 42.01           C  
ATOM   1839  C   CYS A 286     -15.061 -38.258   2.975  1.00 45.03           C  
ATOM   1840  O   CYS A 286     -14.079 -38.333   3.713  1.00 45.84           O  
ATOM   1841  CB  CYS A 286     -16.750 -39.215   4.553  1.00 46.85           C  
ATOM   1842  SG  CYS A 286     -18.302 -38.966   5.435  1.00 50.18           S  
ATOM   1843  H   CYS A 286     -17.966 -38.633   2.314  1.00  0.00           H  
ATOM   1844  HA  CYS A 286     -16.344 -37.123   4.278  1.00  0.00           H  
ATOM   1845  HB2 CYS A 286     -15.975 -39.346   5.306  1.00  0.00           H  
ATOM   1846  HB3 CYS A 286     -16.822 -40.137   3.980  1.00  0.00           H  
ATOM   1847  HG  CYS A 286     -17.894 -37.923   6.163  1.00  0.00           H  
ATOM   1848  N   ILE A 287     -14.970 -38.362   1.631  1.00 42.97           N  
ATOM   1849  CA  ILE A 287     -13.729 -38.623   0.874  1.00 40.77           C  
ATOM   1850  C   ILE A 287     -12.784 -37.385   0.927  1.00 40.19           C  
ATOM   1851  O   ILE A 287     -11.569 -37.581   0.963  1.00 33.04           O  
ATOM   1852  CB  ILE A 287     -14.030 -38.980  -0.625  1.00 39.54           C  
ATOM   1853  CG1 ILE A 287     -14.864 -40.288  -0.710  1.00 34.14           C  
ATOM   1854  CG2 ILE A 287     -12.774 -39.069  -1.535  1.00 31.86           C  
ATOM   1855  CD1 ILE A 287     -15.398 -40.621  -2.110  1.00 35.68           C  
ATOM   1856  H   ILE A 287     -15.811 -38.280   1.078  1.00  0.00           H  
ATOM   1857  HA  ILE A 287     -13.210 -39.469   1.332  1.00  0.00           H  
ATOM   1858  HB  ILE A 287     -14.650 -38.180  -1.035  1.00  0.00           H  
ATOM   1859 HG13 ILE A 287     -15.724 -40.227  -0.042  1.00  0.00           H  
ATOM   1860 HG12 ILE A 287     -14.273 -41.127  -0.343  1.00  0.00           H  
ATOM   1861 HG21 ILE A 287     -13.017 -39.347  -2.559  1.00  0.00           H  
ATOM   1862 HG22 ILE A 287     -12.245 -38.120  -1.614  1.00  0.00           H  
ATOM   1863 HG23 ILE A 287     -12.075 -39.809  -1.146  1.00  0.00           H  
ATOM   1864 HD11 ILE A 287     -16.064 -41.484  -2.080  1.00  0.00           H  
ATOM   1865 HD12 ILE A 287     -15.953 -39.781  -2.525  1.00  0.00           H  
ATOM   1866 HD13 ILE A 287     -14.591 -40.860  -2.797  1.00  0.00           H  
ATOM   1867  N   GLU A 288     -13.327 -36.152   0.956  1.00 40.20           N  
ATOM   1868  CA  GLU A 288     -12.557 -34.901   0.924  1.00 43.64           C  
ATOM   1869  C   GLU A 288     -12.042 -34.535   2.355  1.00 40.99           C  
ATOM   1870  O   GLU A 288     -10.856 -34.209   2.440  1.00 31.32           O  
ATOM   1871  CB  GLU A 288     -13.403 -33.817   0.218  1.00 47.37           C  
ATOM   1872  CG  GLU A 288     -12.645 -32.526  -0.163  1.00 63.80           C  
ATOM   1873  CD  GLU A 288     -13.352 -31.725  -1.271  1.00 78.96           C  
ATOM   1874  OE1 GLU A 288     -14.600 -31.640  -1.225  1.00 78.02           O  
ATOM   1875  OE2 GLU A 288     -12.629 -31.220  -2.158  1.00 71.86           O1-
ATOM   1876  H   GLU A 288     -14.332 -36.052   0.916  1.00  0.00           H  
ATOM   1877  HA  GLU A 288     -11.682 -35.064   0.288  1.00  0.00           H  
ATOM   1878  HB3 GLU A 288     -14.296 -33.566   0.787  1.00  0.00           H  
ATOM   1879  HB2 GLU A 288     -13.777 -34.263  -0.707  1.00  0.00           H  
ATOM   1880  HG3 GLU A 288     -11.641 -32.778  -0.510  1.00  0.00           H  
ATOM   1881  HG2 GLU A 288     -12.518 -31.887   0.711  1.00  0.00           H  
ATOM   1882  N   PRO A 289     -12.830 -34.703   3.461  1.00 42.98           N  
ATOM   1883  CA  PRO A 289     -12.307 -34.755   4.855  1.00 38.06           C  
ATOM   1884  C   PRO A 289     -11.234 -35.844   5.122  1.00 39.81           C  
ATOM   1885  O   PRO A 289     -10.324 -35.581   5.908  1.00 34.66           O  
ATOM   1886  CB  PRO A 289     -13.550 -35.036   5.725  1.00 35.16           C  
ATOM   1887  CG  PRO A 289     -14.691 -34.420   4.939  1.00 37.86           C  
ATOM   1888  CD  PRO A 289     -14.298 -34.666   3.485  1.00 42.05           C  
ATOM   1889  HA  PRO A 289     -11.903 -33.768   5.095  1.00  0.00           H  
ATOM   1890  HB3 PRO A 289     -13.466 -34.619   6.729  1.00  0.00           H  
ATOM   1891  HB2 PRO A 289     -13.739 -36.107   5.832  1.00  0.00           H  
ATOM   1892  HG3 PRO A 289     -14.719 -33.346   5.130  1.00  0.00           H  
ATOM   1893  HG2 PRO A 289     -15.669 -34.827   5.198  1.00  0.00           H  
ATOM   1894  HD2 PRO A 289     -14.694 -35.616   3.145  1.00  0.00           H  
ATOM   1895  HD3 PRO A 289     -14.722 -33.885   2.856  1.00  0.00           H  
ATOM   1896  N   LEU A 290     -11.336 -37.021   4.465  1.00 35.34           N  
ATOM   1897  CA  LEU A 290     -10.385 -38.147   4.556  1.00 30.37           C  
ATOM   1898  C   LEU A 290      -9.049 -37.738   3.886  1.00 31.20           C  
ATOM   1899  O   LEU A 290      -8.007 -37.935   4.507  1.00 31.01           O  
ATOM   1900  CB  LEU A 290     -10.996 -39.402   3.876  1.00 31.03           C  
ATOM   1901  CG  LEU A 290     -10.082 -40.648   3.752  1.00 28.59           C  
ATOM   1902  CD1 LEU A 290      -9.705 -41.246   5.120  1.00 23.46           C  
ATOM   1903  CD2 LEU A 290     -10.729 -41.701   2.842  1.00 24.99           C  
ATOM   1904  H   LEU A 290     -12.128 -37.171   3.856  1.00  0.00           H  
ATOM   1905  HA  LEU A 290     -10.203 -38.367   5.611  1.00  0.00           H  
ATOM   1906  HB3 LEU A 290     -11.337 -39.135   2.879  1.00  0.00           H  
ATOM   1907  HB2 LEU A 290     -11.900 -39.693   4.411  1.00  0.00           H  
ATOM   1908  HG  LEU A 290      -9.159 -40.359   3.252  1.00  0.00           H  
ATOM   1909 HD11 LEU A 290      -9.062 -42.119   5.006  1.00  0.00           H  
ATOM   1910 HD12 LEU A 290      -9.163 -40.528   5.736  1.00  0.00           H  
ATOM   1911 HD13 LEU A 290     -10.591 -41.559   5.673  1.00  0.00           H  
ATOM   1912 HD21 LEU A 290     -10.095 -42.580   2.743  1.00  0.00           H  
ATOM   1913 HD22 LEU A 290     -11.686 -42.018   3.247  1.00  0.00           H  
ATOM   1914 HD23 LEU A 290     -10.909 -41.313   1.839  1.00  0.00           H  
ATOM   1915  N   ALA A 291      -9.095 -37.149   2.672  1.00 24.55           N  
ATOM   1916  CA  ALA A 291      -7.933 -36.685   1.895  1.00 28.96           C  
ATOM   1917  C   ALA A 291      -7.188 -35.536   2.615  1.00 31.07           C  
ATOM   1918  O   ALA A 291      -5.959 -35.503   2.548  1.00 26.22           O  
ATOM   1919  CB  ALA A 291      -8.402 -36.224   0.508  1.00 25.12           C  
ATOM   1920  H   ALA A 291      -9.994 -37.029   2.224  1.00  0.00           H  
ATOM   1921  HA  ALA A 291      -7.238 -37.518   1.774  1.00  0.00           H  
ATOM   1922  HB1 ALA A 291      -7.551 -35.891  -0.086  1.00  0.00           H  
ATOM   1923  HB2 ALA A 291      -8.889 -37.031  -0.039  1.00  0.00           H  
ATOM   1924  HB3 ALA A 291      -9.110 -35.396   0.566  1.00  0.00           H  
ATOM   1925  N   GLU A 292      -7.924 -34.664   3.333  1.00 30.68           N  
ATOM   1926  CA  GLU A 292      -7.406 -33.563   4.153  1.00 31.91           C  
ATOM   1927  C   GLU A 292      -6.703 -34.135   5.413  1.00 25.48           C  
ATOM   1928  O   GLU A 292      -5.605 -33.674   5.712  1.00 28.80           O  
ATOM   1929  CB  GLU A 292      -8.571 -32.608   4.503  1.00 32.11           C  
ATOM   1930  CG  GLU A 292      -8.151 -31.329   5.269  1.00 35.36           C  
ATOM   1931  CD  GLU A 292      -9.302 -30.372   5.613  1.00 58.53           C  
ATOM   1932  OE1 GLU A 292     -10.441 -30.604   5.148  1.00 52.16           O  
ATOM   1933  OE2 GLU A 292      -9.014 -29.407   6.354  1.00 62.68           O1-
ATOM   1934  H   GLU A 292      -8.931 -34.758   3.322  1.00  0.00           H  
ATOM   1935  HA  GLU A 292      -6.668 -33.013   3.572  1.00  0.00           H  
ATOM   1936  HB3 GLU A 292      -9.329 -33.144   5.077  1.00  0.00           H  
ATOM   1937  HB2 GLU A 292      -9.064 -32.310   3.575  1.00  0.00           H  
ATOM   1938  HG3 GLU A 292      -7.416 -30.774   4.683  1.00  0.00           H  
ATOM   1939  HG2 GLU A 292      -7.657 -31.597   6.205  1.00  0.00           H  
ATOM   1940  N   SER A 293      -7.282 -35.161   6.075  1.00 30.79           N  
ATOM   1941  CA  SER A 293      -6.732 -35.844   7.264  1.00 28.22           C  
ATOM   1942  C   SER A 293      -5.426 -36.611   6.910  1.00 24.48           C  
ATOM   1943  O   SER A 293      -4.488 -36.553   7.703  1.00 23.48           O  
ATOM   1944  CB  SER A 293      -7.805 -36.786   7.864  1.00 28.67           C  
ATOM   1945  OG  SER A 293      -7.390 -37.365   9.089  1.00 39.97           O  
ATOM   1946  H   SER A 293      -8.188 -35.486   5.765  1.00  0.00           H  
ATOM   1947  HA  SER A 293      -6.493 -35.077   8.005  1.00  0.00           H  
ATOM   1948  HB3 SER A 293      -8.061 -37.588   7.170  1.00  0.00           H  
ATOM   1949  HB2 SER A 293      -8.727 -36.235   8.055  1.00  0.00           H  
ATOM   1950  HG  SER A 293      -7.255 -36.665   9.732  1.00  0.00           H  
ATOM   1951  N   ILE A 294      -5.352 -37.250   5.722  1.00 23.70           N  
ATOM   1952  CA  ILE A 294      -4.175 -37.979   5.202  1.00 22.32           C  
ATOM   1953  C   ILE A 294      -3.031 -36.988   4.867  1.00 21.46           C  
ATOM   1954  O   ILE A 294      -1.881 -37.318   5.155  1.00 22.17           O  
ATOM   1955  CB  ILE A 294      -4.517 -38.823   3.927  1.00 25.60           C  
ATOM   1956  CG1 ILE A 294      -5.486 -39.981   4.278  1.00 26.24           C  
ATOM   1957  CG2 ILE A 294      -3.294 -39.392   3.154  1.00 15.20           C  
ATOM   1958  CD1 ILE A 294      -6.285 -40.493   3.075  1.00 29.36           C  
ATOM   1959  H   ILE A 294      -6.168 -37.256   5.124  1.00  0.00           H  
ATOM   1960  HA  ILE A 294      -3.802 -38.646   5.975  1.00  0.00           H  
ATOM   1961  HB  ILE A 294      -5.042 -38.157   3.238  1.00  0.00           H  
ATOM   1962 HG13 ILE A 294      -6.198 -39.675   5.044  1.00  0.00           H  
ATOM   1963 HG12 ILE A 294      -4.929 -40.805   4.727  1.00  0.00           H  
ATOM   1964 HG21 ILE A 294      -3.587 -39.997   2.297  1.00  0.00           H  
ATOM   1965 HG22 ILE A 294      -2.650 -38.610   2.759  1.00  0.00           H  
ATOM   1966 HG23 ILE A 294      -2.686 -40.017   3.806  1.00  0.00           H  
ATOM   1967 HD11 ILE A 294      -6.947 -41.306   3.368  1.00  0.00           H  
ATOM   1968 HD12 ILE A 294      -6.900 -39.701   2.652  1.00  0.00           H  
ATOM   1969 HD13 ILE A 294      -5.634 -40.860   2.284  1.00  0.00           H  
ATOM   1970  N   THR A 295      -3.349 -35.795   4.326  1.00 13.16           N  
ATOM   1971  CA  THR A 295      -2.373 -34.751   3.971  1.00 18.99           C  
ATOM   1972  C   THR A 295      -1.845 -34.085   5.269  1.00 24.59           C  
ATOM   1973  O   THR A 295      -0.641 -33.850   5.340  1.00 26.41           O  
ATOM   1974  CB  THR A 295      -3.003 -33.627   3.101  1.00 19.52           C  
ATOM   1975  OG1 THR A 295      -3.505 -34.210   1.914  1.00 23.31           O  
ATOM   1976  CG2 THR A 295      -1.993 -32.552   2.655  1.00 22.31           C  
ATOM   1977  H   THR A 295      -4.320 -35.581   4.140  1.00  0.00           H  
ATOM   1978  HA  THR A 295      -1.542 -35.206   3.425  1.00  0.00           H  
ATOM   1979  HB  THR A 295      -3.839 -33.149   3.616  1.00  0.00           H  
ATOM   1980  HG1 THR A 295      -4.353 -34.624   2.107  1.00  0.00           H  
ATOM   1981 HG21 THR A 295      -2.452 -31.816   2.003  1.00  0.00           H  
ATOM   1982 HG22 THR A 295      -1.579 -32.001   3.497  1.00  0.00           H  
ATOM   1983 HG23 THR A 295      -1.160 -33.003   2.124  1.00  0.00           H  
ATOM   1984  N   ASP A 296      -2.706 -33.858   6.286  1.00 26.64           N  
ATOM   1985  CA  ASP A 296      -2.363 -33.290   7.603  1.00 30.45           C  
ATOM   1986  C   ASP A 296      -1.398 -34.245   8.359  1.00 25.72           C  
ATOM   1987  O   ASP A 296      -0.435 -33.747   8.940  1.00 20.62           O  
ATOM   1988  CB  ASP A 296      -3.614 -32.991   8.478  1.00 29.23           C  
ATOM   1989  CG  ASP A 296      -4.477 -31.792   8.046  1.00 41.06           C  
ATOM   1990  OD1 ASP A 296      -4.278 -31.273   6.927  1.00 48.49           O  
ATOM   1991  OD2 ASP A 296      -5.347 -31.407   8.856  1.00 54.14           O1-
ATOM   1992  H   ASP A 296      -3.689 -34.054   6.146  1.00  0.00           H  
ATOM   1993  HA  ASP A 296      -1.827 -32.352   7.430  1.00  0.00           H  
ATOM   1994  HB3 ASP A 296      -3.311 -32.797   9.509  1.00  0.00           H  
ATOM   1995  HB2 ASP A 296      -4.262 -33.868   8.516  1.00  0.00           H  
ATOM   1996  N   VAL A 297      -1.615 -35.578   8.291  1.00 15.80           N  
ATOM   1997  CA  VAL A 297      -0.766 -36.611   8.917  1.00 18.47           C  
ATOM   1998  C   VAL A 297       0.557 -36.763   8.115  1.00 26.23           C  
ATOM   1999  O   VAL A 297       1.602 -36.807   8.762  1.00 22.83           O  
ATOM   2000  CB  VAL A 297      -1.488 -37.999   9.013  1.00 23.44           C  
ATOM   2001  CG1 VAL A 297      -0.577 -39.224   9.294  1.00 22.51           C  
ATOM   2002  CG2 VAL A 297      -2.607 -37.943  10.076  1.00 24.47           C  
ATOM   2003  H   VAL A 297      -2.429 -35.917   7.795  1.00  0.00           H  
ATOM   2004  HA  VAL A 297      -0.509 -36.288   9.929  1.00  0.00           H  
ATOM   2005  HB  VAL A 297      -1.975 -38.192   8.054  1.00  0.00           H  
ATOM   2006 HG11 VAL A 297      -1.163 -40.119   9.497  1.00  0.00           H  
ATOM   2007 HG12 VAL A 297       0.065 -39.458   8.444  1.00  0.00           H  
ATOM   2008 HG13 VAL A 297       0.064 -39.054  10.159  1.00  0.00           H  
ATOM   2009 HG21 VAL A 297      -3.173 -38.874  10.117  1.00  0.00           H  
ATOM   2010 HG22 VAL A 297      -2.200 -37.766  11.071  1.00  0.00           H  
ATOM   2011 HG23 VAL A 297      -3.317 -37.142   9.882  1.00  0.00           H  
ATOM   2012  N   LEU A 298       0.523 -36.786   6.762  1.00 18.40           N  
ATOM   2013  CA  LEU A 298       1.697 -36.914   5.869  1.00 24.89           C  
ATOM   2014  C   LEU A 298       2.668 -35.736   6.108  1.00 23.56           C  
ATOM   2015  O   LEU A 298       3.849 -35.974   6.356  1.00 18.32           O  
ATOM   2016  CB  LEU A 298       1.252 -36.988   4.380  1.00 17.61           C  
ATOM   2017  CG  LEU A 298       2.392 -37.007   3.322  1.00 19.73           C  
ATOM   2018  CD1 LEU A 298       3.378 -38.174   3.521  1.00 15.67           C  
ATOM   2019  CD2 LEU A 298       1.833 -36.999   1.891  1.00 14.47           C  
ATOM   2020  H   LEU A 298      -0.375 -36.750   6.295  1.00  0.00           H  
ATOM   2021  HA  LEU A 298       2.207 -37.841   6.127  1.00  0.00           H  
ATOM   2022  HB3 LEU A 298       0.592 -36.146   4.162  1.00  0.00           H  
ATOM   2023  HB2 LEU A 298       0.635 -37.877   4.243  1.00  0.00           H  
ATOM   2024  HG  LEU A 298       2.961 -36.084   3.423  1.00  0.00           H  
ATOM   2025 HD11 LEU A 298       4.152 -38.172   2.752  1.00  0.00           H  
ATOM   2026 HD12 LEU A 298       3.889 -38.116   4.481  1.00  0.00           H  
ATOM   2027 HD13 LEU A 298       2.866 -39.136   3.475  1.00  0.00           H  
ATOM   2028 HD21 LEU A 298       2.633 -36.976   1.150  1.00  0.00           H  
ATOM   2029 HD22 LEU A 298       1.228 -37.886   1.699  1.00  0.00           H  
ATOM   2030 HD23 LEU A 298       1.209 -36.121   1.721  1.00  0.00           H  
ATOM   2031  N   VAL A 299       2.149 -34.499   6.037  1.00 18.38           N  
ATOM   2032  CA  VAL A 299       2.931 -33.264   6.063  1.00 26.75           C  
ATOM   2033  C   VAL A 299       3.413 -32.958   7.508  1.00 31.22           C  
ATOM   2034  O   VAL A 299       4.526 -32.454   7.614  1.00 32.74           O  
ATOM   2035  CB  VAL A 299       2.102 -32.067   5.498  1.00 28.13           C  
ATOM   2036  CG1 VAL A 299       2.746 -30.684   5.695  1.00 37.41           C  
ATOM   2037  CG2 VAL A 299       1.807 -32.270   3.993  1.00 31.20           C  
ATOM   2038  H   VAL A 299       1.162 -34.390   5.840  1.00  0.00           H  
ATOM   2039  HA  VAL A 299       3.814 -33.392   5.432  1.00  0.00           H  
ATOM   2040  HB  VAL A 299       1.142 -32.039   6.018  1.00  0.00           H  
ATOM   2041 HG11 VAL A 299       2.177 -29.906   5.184  1.00  0.00           H  
ATOM   2042 HG12 VAL A 299       2.802 -30.396   6.745  1.00  0.00           H  
ATOM   2043 HG13 VAL A 299       3.756 -30.687   5.285  1.00  0.00           H  
ATOM   2044 HG21 VAL A 299       1.116 -31.516   3.619  1.00  0.00           H  
ATOM   2045 HG22 VAL A 299       2.718 -32.208   3.395  1.00  0.00           H  
ATOM   2046 HG23 VAL A 299       1.355 -33.239   3.784  1.00  0.00           H  
ATOM   2047  N   ARG A 300       2.661 -33.284   8.584  1.00 26.94           N  
ATOM   2048  CA  ARG A 300       3.069 -32.985   9.973  1.00 31.18           C  
ATOM   2049  C   ARG A 300       4.148 -33.993  10.451  1.00 26.67           C  
ATOM   2050  O   ARG A 300       5.095 -33.549  11.103  1.00 31.79           O  
ATOM   2051  CB  ARG A 300       1.843 -32.998  10.923  1.00 33.61           C  
ATOM   2052  CG  ARG A 300       2.131 -32.607  12.396  1.00 42.04           C  
ATOM   2053  CD  ARG A 300       2.650 -31.169  12.614  1.00 41.69           C  
ATOM   2054  NE  ARG A 300       1.666 -30.157  12.194  1.00 43.34           N  
ATOM   2055  CZ  ARG A 300       0.599 -29.744  12.895  1.00 51.28           C  
ATOM   2056  NH1 ARG A 300       0.317 -30.220  14.112  1.00 45.31           N  
ATOM   2057  NH2 ARG A 300      -0.213 -28.830  12.363  1.00 52.76           N1+
ATOM   2058  H   ARG A 300       1.753 -33.711   8.459  1.00  0.00           H  
ATOM   2059  HA  ARG A 300       3.497 -31.980   9.991  1.00  0.00           H  
ATOM   2060  HB3 ARG A 300       1.385 -33.988  10.911  1.00  0.00           H  
ATOM   2061  HB2 ARG A 300       1.083 -32.320  10.532  1.00  0.00           H  
ATOM   2062  HG2 ARG A 300       2.841 -33.310  12.833  1.00  0.00           H  
ATOM   2063  HG3 ARG A 300       1.214 -32.742  12.972  1.00  0.00           H  
ATOM   2064  HD2 ARG A 300       3.581 -31.007  12.072  1.00  0.00           H  
ATOM   2065  HD3 ARG A 300       2.889 -31.015  13.666  1.00  0.00           H  
ATOM   2066  HE  ARG A 300       1.810 -29.752  11.281  1.00  0.00           H  
ATOM   2067 HH11 ARG A 300      -0.494 -29.890  14.613  1.00  0.00           H  
ATOM   2068 HH12 ARG A 300       0.922 -30.911  14.529  1.00  0.00           H  
ATOM   2069 HH21 ARG A 300      -1.023 -28.513  12.875  1.00  0.00           H  
ATOM   2070 HH22 ARG A 300      -0.029 -28.463  11.442  1.00  0.00           H  
ATOM   2071  N   THR A 301       4.015 -35.299  10.134  1.00 16.74           N  
ATOM   2072  CA  THR A 301       4.923 -36.352  10.630  1.00 17.27           C  
ATOM   2073  C   THR A 301       6.179 -36.505   9.722  1.00 29.36           C  
ATOM   2074  O   THR A 301       7.182 -36.993  10.246  1.00 15.79           O  
ATOM   2075  CB  THR A 301       4.238 -37.755  10.746  1.00 25.35           C  
ATOM   2076  OG1 THR A 301       3.825 -38.301   9.505  1.00 25.08           O  
ATOM   2077  CG2 THR A 301       3.024 -37.767  11.693  1.00 24.86           C  
ATOM   2078  H   THR A 301       3.229 -35.605   9.577  1.00  0.00           H  
ATOM   2079  HA  THR A 301       5.268 -36.085  11.632  1.00  0.00           H  
ATOM   2080  HB  THR A 301       4.963 -38.461  11.156  1.00  0.00           H  
ATOM   2081  HG1 THR A 301       3.006 -37.868   9.240  1.00  0.00           H  
ATOM   2082 HG21 THR A 301       2.616 -38.773  11.797  1.00  0.00           H  
ATOM   2083 HG22 THR A 301       3.305 -37.428  12.691  1.00  0.00           H  
ATOM   2084 HG23 THR A 301       2.220 -37.119  11.342  1.00  0.00           H  
ATOM   2085  N   LYS A 302       6.142 -36.097   8.431  1.00 25.78           N  
ATOM   2086  CA  LYS A 302       7.218 -36.343   7.446  1.00 26.68           C  
ATOM   2087  C   LYS A 302       7.727 -35.028   6.798  1.00 22.54           C  
ATOM   2088  O   LYS A 302       8.423 -35.162   5.793  1.00 19.13           O  
ATOM   2089  CB  LYS A 302       6.771 -37.365   6.355  1.00 21.65           C  
ATOM   2090  CG  LYS A 302       6.185 -38.698   6.845  1.00 23.65           C  
ATOM   2091  CD  LYS A 302       7.122 -39.506   7.754  1.00 26.24           C  
ATOM   2092  CE  LYS A 302       6.570 -40.893   8.104  1.00 28.13           C  
ATOM   2093  NZ  LYS A 302       7.513 -41.626   8.959  1.00 32.13           N1+
ATOM   2094  H   LYS A 302       5.296 -35.680   8.066  1.00  0.00           H  
ATOM   2095  HA  LYS A 302       8.097 -36.756   7.945  1.00  0.00           H  
ATOM   2096  HB3 LYS A 302       7.630 -37.608   5.727  1.00  0.00           H  
ATOM   2097  HB2 LYS A 302       6.058 -36.901   5.674  1.00  0.00           H  
ATOM   2098  HG2 LYS A 302       5.935 -39.295   5.967  1.00  0.00           H  
ATOM   2099  HG3 LYS A 302       5.243 -38.509   7.354  1.00  0.00           H  
ATOM   2100  HD3 LYS A 302       7.306 -38.959   8.674  1.00  0.00           H  
ATOM   2101  HD2 LYS A 302       8.094 -39.603   7.277  1.00  0.00           H  
ATOM   2102  HE3 LYS A 302       6.393 -41.477   7.201  1.00  0.00           H  
ATOM   2103  HE2 LYS A 302       5.617 -40.806   8.628  1.00  0.00           H  
ATOM   2104  HZ1 LYS A 302       8.403 -41.725   8.484  1.00  0.00           H  
ATOM   2105  HZ2 LYS A 302       7.649 -41.110   9.820  1.00  0.00           H  
ATOM   2106  HZ3 LYS A 302       7.141 -42.539   9.182  1.00  0.00           H  
ATOM   2107  N   ARG A 303       7.424 -33.812   7.325  1.00 25.05           N  
ATOM   2108  CA  ARG A 303       7.802 -32.466   6.801  1.00 21.03           C  
ATOM   2109  C   ARG A 303       9.257 -32.416   6.277  1.00 19.82           C  
ATOM   2110  O   ARG A 303       9.475 -32.147   5.096  1.00 15.87           O  
ATOM   2111  CB  ARG A 303       7.524 -31.340   7.848  1.00 16.87           C  
ATOM   2112  CG  ARG A 303       8.112 -29.932   7.556  1.00 25.90           C  
ATOM   2113  CD  ARG A 303       7.715 -29.302   6.207  1.00 20.68           C  
ATOM   2114  NE  ARG A 303       6.264 -29.096   6.092  1.00 29.15           N  
ATOM   2115  CZ  ARG A 303       5.654 -28.224   5.277  1.00 32.41           C  
ATOM   2116  NH1 ARG A 303       6.316 -27.438   4.425  1.00 30.33           N  
ATOM   2117  NH2 ARG A 303       4.330 -28.135   5.304  1.00 28.43           N1+
ATOM   2118  H   ARG A 303       6.850 -33.792   8.155  1.00  0.00           H  
ATOM   2119  HA  ARG A 303       7.155 -32.286   5.940  1.00  0.00           H  
ATOM   2120  HB3 ARG A 303       7.909 -31.661   8.817  1.00  0.00           H  
ATOM   2121  HB2 ARG A 303       6.461 -31.210   8.004  1.00  0.00           H  
ATOM   2122  HG2 ARG A 303       9.200 -29.971   7.609  1.00  0.00           H  
ATOM   2123  HG3 ARG A 303       7.819 -29.258   8.362  1.00  0.00           H  
ATOM   2124  HD2 ARG A 303       8.043 -29.915   5.370  1.00  0.00           H  
ATOM   2125  HD3 ARG A 303       8.221 -28.342   6.104  1.00  0.00           H  
ATOM   2126  HE  ARG A 303       5.689 -29.667   6.693  1.00  0.00           H  
ATOM   2127 HH11 ARG A 303       5.814 -26.783   3.842  1.00  0.00           H  
ATOM   2128 HH12 ARG A 303       7.322 -27.489   4.378  1.00  0.00           H  
ATOM   2129 HH21 ARG A 303       3.869 -27.509   4.661  1.00  0.00           H  
ATOM   2130 HH22 ARG A 303       3.793 -28.726   5.920  1.00  0.00           H  
ATOM   2131  N   ASP A 304      10.210 -32.652   7.194  1.00 15.12           N  
ATOM   2132  CA  ASP A 304      11.651 -32.429   7.013  1.00 19.21           C  
ATOM   2133  C   ASP A 304      12.267 -33.531   6.112  1.00 19.55           C  
ATOM   2134  O   ASP A 304      13.250 -33.226   5.437  1.00 15.07           O  
ATOM   2135  CB  ASP A 304      12.379 -32.374   8.381  1.00 17.41           C  
ATOM   2136  CG  ASP A 304      11.951 -31.202   9.282  1.00 20.95           C  
ATOM   2137  OD1 ASP A 304      11.553 -30.149   8.736  1.00 21.12           O  
ATOM   2138  OD2 ASP A 304      12.028 -31.384  10.516  1.00 20.30           O1-
ATOM   2139  H   ASP A 304       9.927 -32.859   8.140  1.00  0.00           H  
ATOM   2140  HA  ASP A 304      11.794 -31.474   6.499  1.00  0.00           H  
ATOM   2141  HB3 ASP A 304      13.455 -32.277   8.232  1.00  0.00           H  
ATOM   2142  HB2 ASP A 304      12.229 -33.310   8.924  1.00  0.00           H  
ATOM   2143  N   TRP A 305      11.671 -34.743   6.042  1.00 17.73           N  
ATOM   2144  CA  TRP A 305      12.060 -35.809   5.105  1.00 21.14           C  
ATOM   2145  C   TRP A 305      11.538 -35.443   3.689  1.00 24.72           C  
ATOM   2146  O   TRP A 305      12.319 -35.556   2.749  1.00 20.89           O  
ATOM   2147  CB  TRP A 305      11.498 -37.175   5.569  1.00 13.27           C  
ATOM   2148  CG  TRP A 305      11.932 -38.353   4.736  1.00 25.93           C  
ATOM   2149  CD1 TRP A 305      13.018 -39.126   4.967  1.00 30.07           C  
ATOM   2150  CD2 TRP A 305      11.329 -38.870   3.511  1.00 22.28           C  
ATOM   2151  NE1 TRP A 305      13.130 -40.081   3.975  1.00 25.66           N  
ATOM   2152  CE2 TRP A 305      12.117 -39.972   3.047  1.00 29.47           C  
ATOM   2153  CE3 TRP A 305      10.199 -38.514   2.730  1.00 16.26           C  
ATOM   2154  CZ2 TRP A 305      11.797 -40.686   1.876  1.00 24.86           C  
ATOM   2155  CZ3 TRP A 305       9.872 -39.215   1.547  1.00 21.29           C  
ATOM   2156  CH2 TRP A 305      10.658 -40.312   1.132  1.00 18.77           C  
ATOM   2157  H   TRP A 305      10.845 -34.916   6.597  1.00  0.00           H  
ATOM   2158  HA  TRP A 305      13.151 -35.878   5.081  1.00  0.00           H  
ATOM   2159  HB3 TRP A 305      10.406 -37.157   5.588  1.00  0.00           H  
ATOM   2160  HB2 TRP A 305      11.802 -37.362   6.600  1.00  0.00           H  
ATOM   2161  HD1 TRP A 305      13.691 -38.998   5.802  1.00  0.00           H  
ATOM   2162  HE1 TRP A 305      13.868 -40.771   3.958  1.00  0.00           H  
ATOM   2163  HE3 TRP A 305       9.588 -37.684   3.047  1.00  0.00           H  
ATOM   2164  HZ2 TRP A 305      12.422 -41.504   1.551  1.00  0.00           H  
ATOM   2165  HZ3 TRP A 305       9.020 -38.913   0.958  1.00  0.00           H  
ATOM   2166  HH2 TRP A 305      10.402 -40.852   0.235  1.00  0.00           H  
ATOM   2167  N   LEU A 306      10.276 -34.973   3.556  1.00 20.13           N  
ATOM   2168  CA  LEU A 306       9.602 -34.541   2.311  1.00 22.54           C  
ATOM   2169  C   LEU A 306      10.414 -33.413   1.624  1.00 21.44           C  
ATOM   2170  O   LEU A 306      10.699 -33.540   0.436  1.00 20.28           O  
ATOM   2171  CB  LEU A 306       8.138 -34.094   2.622  1.00 19.62           C  
ATOM   2172  CG  LEU A 306       6.969 -34.995   2.137  1.00 20.14           C  
ATOM   2173  CD1 LEU A 306       7.202 -36.509   2.263  1.00 20.32           C  
ATOM   2174  CD2 LEU A 306       5.662 -34.617   2.864  1.00 16.87           C  
ATOM   2175  H   LEU A 306       9.701 -34.917   4.387  1.00  0.00           H  
ATOM   2176  HA  LEU A 306       9.603 -35.387   1.622  1.00  0.00           H  
ATOM   2177  HB3 LEU A 306       7.954 -33.112   2.186  1.00  0.00           H  
ATOM   2178  HB2 LEU A 306       8.025 -33.913   3.689  1.00  0.00           H  
ATOM   2179  HG  LEU A 306       6.825 -34.793   1.074  1.00  0.00           H  
ATOM   2180 HD11 LEU A 306       6.305 -37.064   1.989  1.00  0.00           H  
ATOM   2181 HD12 LEU A 306       7.989 -36.855   1.595  1.00  0.00           H  
ATOM   2182 HD13 LEU A 306       7.462 -36.790   3.284  1.00  0.00           H  
ATOM   2183 HD21 LEU A 306       4.816 -35.163   2.449  1.00  0.00           H  
ATOM   2184 HD22 LEU A 306       5.712 -34.839   3.931  1.00  0.00           H  
ATOM   2185 HD23 LEU A 306       5.435 -33.557   2.755  1.00  0.00           H  
ATOM   2186  N   VAL A 307      10.826 -32.379   2.388  1.00 24.97           N  
ATOM   2187  CA  VAL A 307      11.633 -31.224   1.945  1.00 21.33           C  
ATOM   2188  C   VAL A 307      13.051 -31.679   1.484  1.00 21.54           C  
ATOM   2189  O   VAL A 307      13.531 -31.156   0.477  1.00 22.51           O  
ATOM   2190  CB  VAL A 307      11.755 -30.151   3.084  1.00 22.28           C  
ATOM   2191  CG1 VAL A 307      12.845 -29.067   2.895  1.00 15.29           C  
ATOM   2192  CG2 VAL A 307      10.398 -29.460   3.336  1.00 12.42           C  
ATOM   2193  H   VAL A 307      10.546 -32.361   3.360  1.00  0.00           H  
ATOM   2194  HA  VAL A 307      11.136 -30.769   1.085  1.00  0.00           H  
ATOM   2195  HB  VAL A 307      12.011 -30.680   4.005  1.00  0.00           H  
ATOM   2196 HG11 VAL A 307      12.813 -28.329   3.698  1.00  0.00           H  
ATOM   2197 HG12 VAL A 307      13.852 -29.486   2.905  1.00  0.00           H  
ATOM   2198 HG13 VAL A 307      12.714 -28.533   1.953  1.00  0.00           H  
ATOM   2199 HG21 VAL A 307      10.434 -28.825   4.223  1.00  0.00           H  
ATOM   2200 HG22 VAL A 307      10.111 -28.832   2.492  1.00  0.00           H  
ATOM   2201 HG23 VAL A 307       9.594 -30.177   3.486  1.00  0.00           H  
ATOM   2202  N   LYS A 308      13.662 -32.670   2.168  1.00 20.18           N  
ATOM   2203  CA  LYS A 308      14.991 -33.236   1.862  1.00 28.56           C  
ATOM   2204  C   LYS A 308      14.945 -34.094   0.565  1.00 30.28           C  
ATOM   2205  O   LYS A 308      15.962 -34.143  -0.128  1.00 26.31           O  
ATOM   2206  CB  LYS A 308      15.461 -34.079   3.073  1.00 27.11           C  
ATOM   2207  CG  LYS A 308      16.951 -34.485   3.051  1.00 38.26           C  
ATOM   2208  CD  LYS A 308      17.370 -35.378   4.235  1.00 49.55           C  
ATOM   2209  CE  LYS A 308      17.260 -34.699   5.613  1.00 51.45           C  
ATOM   2210  NZ  LYS A 308      17.732 -35.587   6.690  1.00 58.50           N1+
ATOM   2211  H   LYS A 308      13.197 -33.063   2.974  1.00  0.00           H  
ATOM   2212  HA  LYS A 308      15.690 -32.409   1.715  1.00  0.00           H  
ATOM   2213  HB3 LYS A 308      14.841 -34.970   3.182  1.00  0.00           H  
ATOM   2214  HB2 LYS A 308      15.300 -33.490   3.974  1.00  0.00           H  
ATOM   2215  HG3 LYS A 308      17.576 -33.591   3.023  1.00  0.00           H  
ATOM   2216  HG2 LYS A 308      17.166 -35.029   2.131  1.00  0.00           H  
ATOM   2217  HD3 LYS A 308      18.401 -35.697   4.075  1.00  0.00           H  
ATOM   2218  HD2 LYS A 308      16.770 -36.290   4.225  1.00  0.00           H  
ATOM   2219  HE3 LYS A 308      16.227 -34.426   5.832  1.00  0.00           H  
ATOM   2220  HE2 LYS A 308      17.846 -33.779   5.633  1.00  0.00           H  
ATOM   2221  HZ1 LYS A 308      17.180 -36.433   6.697  1.00  0.00           H  
ATOM   2222  HZ2 LYS A 308      18.702 -35.821   6.533  1.00  0.00           H  
ATOM   2223  HZ3 LYS A 308      17.640 -35.118   7.580  1.00  0.00           H  
ATOM   2224  N   GLN A 309      13.789 -34.702   0.222  1.00 25.07           N  
ATOM   2225  CA  GLN A 309      13.572 -35.488  -1.005  1.00 24.53           C  
ATOM   2226  C   GLN A 309      13.026 -34.590  -2.153  1.00 28.05           C  
ATOM   2227  O   GLN A 309      12.514 -35.150  -3.119  1.00 37.57           O  
ATOM   2228  CB  GLN A 309      12.569 -36.642  -0.709  1.00 24.22           C  
ATOM   2229  CG  GLN A 309      12.985 -37.738   0.302  1.00 28.17           C  
ATOM   2230  CD  GLN A 309      14.468 -38.123   0.331  1.00 30.67           C  
ATOM   2231  OE1 GLN A 309      15.056 -38.438  -0.701  1.00 40.57           O  
ATOM   2232  NE2 GLN A 309      15.076 -38.121   1.518  1.00 19.13           N  
ATOM   2233  H   GLN A 309      12.986 -34.602   0.829  1.00  0.00           H  
ATOM   2234  HA  GLN A 309      14.514 -35.905  -1.365  1.00  0.00           H  
ATOM   2235  HB2 GLN A 309      12.347 -37.164  -1.640  1.00  0.00           H  
ATOM   2236  HB3 GLN A 309      11.614 -36.224  -0.383  1.00  0.00           H  
ATOM   2237  HG2 GLN A 309      12.429 -38.641   0.063  1.00  0.00           H  
ATOM   2238  HG3 GLN A 309      12.662 -37.461   1.300  1.00  0.00           H  
ATOM   2239 HE21 GLN A 309      16.050 -38.377   1.580  1.00  0.00           H  
ATOM   2240 HE22 GLN A 309      14.566 -37.870   2.352  1.00  0.00           H  
ATOM   2241  N   ARG A 310      13.110 -33.243  -2.065  1.00 27.91           N  
ATOM   2242  CA  ARG A 310      12.718 -32.254  -3.100  1.00 37.26           C  
ATOM   2243  C   ARG A 310      11.169 -32.176  -3.255  1.00 39.41           C  
ATOM   2244  O   ARG A 310      10.694 -31.721  -4.297  1.00 25.56           O  
ATOM   2245  CB  ARG A 310      13.461 -32.491  -4.450  1.00 36.21           C  
ATOM   2246  CG  ARG A 310      14.988 -32.291  -4.365  1.00 43.87           C  
ATOM   2247  CD  ARG A 310      15.744 -32.605  -5.670  1.00 45.58           C  
ATOM   2248  NE  ARG A 310      15.202 -31.867  -6.827  1.00 51.44           N  
ATOM   2249  CZ  ARG A 310      14.490 -32.364  -7.851  1.00 59.72           C  
ATOM   2250  NH1 ARG A 310      14.218 -33.666  -7.970  1.00 51.82           N  
ATOM   2251  NH2 ARG A 310      14.047 -31.531  -8.792  1.00 57.42           N1+
ATOM   2252  H   ARG A 310      13.500 -32.845  -1.222  1.00  0.00           H  
ATOM   2253  HA  ARG A 310      13.016 -31.279  -2.713  1.00  0.00           H  
ATOM   2254  HB3 ARG A 310      13.078 -31.793  -5.197  1.00  0.00           H  
ATOM   2255  HB2 ARG A 310      13.240 -33.480  -4.852  1.00  0.00           H  
ATOM   2256  HG3 ARG A 310      15.399 -32.916  -3.572  1.00  0.00           H  
ATOM   2257  HG2 ARG A 310      15.195 -31.261  -4.069  1.00  0.00           H  
ATOM   2258  HD2 ARG A 310      15.721 -33.678  -5.860  1.00  0.00           H  
ATOM   2259  HD3 ARG A 310      16.797 -32.343  -5.557  1.00  0.00           H  
ATOM   2260  HE  ARG A 310      15.374 -30.873  -6.828  1.00  0.00           H  
ATOM   2261 HH11 ARG A 310      13.805 -34.028  -8.821  1.00  0.00           H  
ATOM   2262 HH12 ARG A 310      14.554 -34.313  -7.274  1.00  0.00           H  
ATOM   2263 HH21 ARG A 310      13.509 -31.891  -9.566  1.00  0.00           H  
ATOM   2264 HH22 ARG A 310      14.226 -30.541  -8.726  1.00  0.00           H  
ATOM   2265  N   GLY A 311      10.401 -32.643  -2.250  1.00 26.45           N  
ATOM   2266  CA  GLY A 311       8.943 -32.769  -2.263  1.00 27.30           C  
ATOM   2267  C   GLY A 311       8.490 -33.791  -3.319  1.00 32.15           C  
ATOM   2268  O   GLY A 311       9.064 -34.874  -3.445  1.00 27.90           O  
ATOM   2269  H   GLY A 311      10.862 -33.003  -1.423  1.00  0.00           H  
ATOM   2270  HA2 GLY A 311       8.494 -31.789  -2.421  1.00  0.00           H  
ATOM   2271  HA3 GLY A 311       8.608 -33.112  -1.283  1.00  0.00           H  
ATOM   2272  N   TRP A 312       7.451 -33.422  -4.081  1.00 28.97           N  
ATOM   2273  CA  TRP A 312       6.820 -34.242  -5.122  1.00 32.62           C  
ATOM   2274  C   TRP A 312       7.663 -34.312  -6.422  1.00 36.44           C  
ATOM   2275  O   TRP A 312       7.324 -35.151  -7.254  1.00 34.60           O  
ATOM   2276  CB  TRP A 312       5.416 -33.674  -5.409  1.00 26.41           C  
ATOM   2277  CG  TRP A 312       4.454 -33.868  -4.277  1.00 26.42           C  
ATOM   2278  CD1 TRP A 312       4.034 -32.913  -3.417  1.00 22.37           C  
ATOM   2279  CD2 TRP A 312       3.843 -35.116  -3.829  1.00 25.35           C  
ATOM   2280  NE1 TRP A 312       3.205 -33.483  -2.476  1.00 20.27           N  
ATOM   2281  CE2 TRP A 312       3.045 -34.837  -2.675  1.00 21.70           C  
ATOM   2282  CE3 TRP A 312       3.889 -36.463  -4.272  1.00 20.19           C  
ATOM   2283  CZ2 TRP A 312       2.324 -35.841  -1.996  1.00 24.65           C  
ATOM   2284  CZ3 TRP A 312       3.174 -37.482  -3.601  1.00 24.73           C  
ATOM   2285  CH2 TRP A 312       2.392 -37.171  -2.465  1.00 25.38           C  
ATOM   2286  H   TRP A 312       7.040 -32.508  -3.935  1.00  0.00           H  
ATOM   2287  HA  TRP A 312       6.714 -35.264  -4.752  1.00  0.00           H  
ATOM   2288  HB3 TRP A 312       4.971 -34.155  -6.280  1.00  0.00           H  
ATOM   2289  HB2 TRP A 312       5.481 -32.614  -5.652  1.00  0.00           H  
ATOM   2290  HD1 TRP A 312       4.327 -31.874  -3.458  1.00  0.00           H  
ATOM   2291  HE1 TRP A 312       2.788 -32.962  -1.714  1.00  0.00           H  
ATOM   2292  HE3 TRP A 312       4.485 -36.710  -5.138  1.00  0.00           H  
ATOM   2293  HZ2 TRP A 312       1.731 -35.596  -1.127  1.00  0.00           H  
ATOM   2294  HZ3 TRP A 312       3.226 -38.501  -3.958  1.00  0.00           H  
ATOM   2295  HH2 TRP A 312       1.849 -37.950  -1.955  1.00  0.00           H  
ATOM   2296  N   ASP A 313       8.739 -33.508  -6.588  1.00 37.64           N  
ATOM   2297  CA  ASP A 313       9.665 -33.558  -7.740  1.00 39.49           C  
ATOM   2298  C   ASP A 313      10.570 -34.815  -7.614  1.00 39.76           C  
ATOM   2299  O   ASP A 313      10.782 -35.477  -8.628  1.00 55.60           O  
ATOM   2300  CB  ASP A 313      10.584 -32.311  -7.860  1.00 44.62           C  
ATOM   2301  CG  ASP A 313       9.870 -31.033  -8.316  1.00 44.87           C  
ATOM   2302  OD1 ASP A 313       8.952 -30.595  -7.592  1.00 51.82           O  
ATOM   2303  OD2 ASP A 313      10.267 -30.501  -9.376  1.00 57.21           O1-
ATOM   2304  H   ASP A 313       8.965 -32.830  -5.874  1.00  0.00           H  
ATOM   2305  HA  ASP A 313       9.081 -33.651  -8.660  1.00  0.00           H  
ATOM   2306  HB3 ASP A 313      11.389 -32.509  -8.570  1.00  0.00           H  
ATOM   2307  HB2 ASP A 313      11.078 -32.103  -6.910  1.00  0.00           H  
ATOM   2308  N   GLY A 314      11.051 -35.154  -6.399  1.00 40.97           N  
ATOM   2309  CA  GLY A 314      11.867 -36.353  -6.151  1.00 29.99           C  
ATOM   2310  C   GLY A 314      11.035 -37.633  -5.930  1.00 39.12           C  
ATOM   2311  O   GLY A 314      11.616 -38.719  -5.957  1.00 41.01           O  
ATOM   2312  H   GLY A 314      10.828 -34.578  -5.600  1.00  0.00           H  
ATOM   2313  HA3 GLY A 314      12.501 -36.195  -5.285  1.00  0.00           H  
ATOM   2314  HA2 GLY A 314      12.559 -36.521  -6.980  1.00  0.00           H  
ATOM   2315  N   PHE A 315       9.694 -37.536  -5.775  1.00 38.86           N  
ATOM   2316  CA  PHE A 315       8.744 -38.665  -5.760  1.00 37.16           C  
ATOM   2317  C   PHE A 315       8.704 -39.333  -7.161  1.00 37.52           C  
ATOM   2318  O   PHE A 315       8.712 -40.564  -7.220  1.00 37.59           O  
ATOM   2319  CB  PHE A 315       7.330 -38.174  -5.344  1.00 29.64           C  
ATOM   2320  CG  PHE A 315       6.200 -39.184  -5.512  1.00 27.59           C  
ATOM   2321  CD1 PHE A 315       6.183 -40.369  -4.739  1.00 22.16           C  
ATOM   2322  CD2 PHE A 315       5.194 -38.992  -6.493  1.00 31.00           C  
ATOM   2323  CE1 PHE A 315       5.187 -41.318  -4.940  1.00 34.25           C  
ATOM   2324  CE2 PHE A 315       4.211 -39.964  -6.676  1.00 25.04           C  
ATOM   2325  CZ  PHE A 315       4.206 -41.123  -5.907  1.00 26.92           C  
ATOM   2326  H   PHE A 315       9.281 -36.615  -5.747  1.00  0.00           H  
ATOM   2327  HA  PHE A 315       9.084 -39.408  -5.035  1.00  0.00           H  
ATOM   2328  HB3 PHE A 315       7.069 -37.283  -5.912  1.00  0.00           H  
ATOM   2329  HB2 PHE A 315       7.346 -37.854  -4.302  1.00  0.00           H  
ATOM   2330  HD1 PHE A 315       6.958 -40.559  -4.016  1.00  0.00           H  
ATOM   2331  HD2 PHE A 315       5.195 -38.107  -7.111  1.00  0.00           H  
ATOM   2332  HE1 PHE A 315       5.195 -42.215  -4.351  1.00  0.00           H  
ATOM   2333  HE2 PHE A 315       3.453 -39.837  -7.425  1.00  0.00           H  
ATOM   2334  HZ  PHE A 315       3.445 -41.873  -6.066  1.00  0.00           H  
ATOM   2335  N   VAL A 316       8.686 -38.529  -8.248  1.00 26.60           N  
ATOM   2336  CA  VAL A 316       8.580 -39.003  -9.642  1.00 44.77           C  
ATOM   2337  C   VAL A 316       9.903 -39.685 -10.082  1.00 48.46           C  
ATOM   2338  O   VAL A 316       9.820 -40.659 -10.826  1.00 46.39           O  
ATOM   2339  CB  VAL A 316       8.176 -37.881 -10.674  1.00 39.86           C  
ATOM   2340  CG1 VAL A 316       7.167 -36.875 -10.089  1.00 35.97           C  
ATOM   2341  CG2 VAL A 316       9.308 -37.108 -11.399  1.00 44.33           C  
ATOM   2342  H   VAL A 316       8.683 -37.527  -8.122  1.00  0.00           H  
ATOM   2343  HA  VAL A 316       7.799 -39.765  -9.664  1.00  0.00           H  
ATOM   2344  HB  VAL A 316       7.637 -38.402 -11.468  1.00  0.00           H  
ATOM   2345 HG11 VAL A 316       6.710 -36.262 -10.861  1.00  0.00           H  
ATOM   2346 HG12 VAL A 316       6.364 -37.370  -9.544  1.00  0.00           H  
ATOM   2347 HG13 VAL A 316       7.672 -36.193  -9.410  1.00  0.00           H  
ATOM   2348 HG21 VAL A 316       8.903 -36.338 -12.057  1.00  0.00           H  
ATOM   2349 HG22 VAL A 316       9.975 -36.616 -10.696  1.00  0.00           H  
ATOM   2350 HG23 VAL A 316       9.913 -37.760 -12.029  1.00  0.00           H  
ATOM   2351  N   GLU A 317      11.073 -39.209  -9.598  1.00 48.67           N  
ATOM   2352  CA  GLU A 317      12.410 -39.716  -9.956  1.00 43.28           C  
ATOM   2353  C   GLU A 317      12.684 -41.080  -9.277  1.00 46.41           C  
ATOM   2354  O   GLU A 317      13.271 -41.939  -9.937  1.00 47.11           O  
ATOM   2355  CB  GLU A 317      13.506 -38.706  -9.546  1.00 46.57           C  
ATOM   2356  CG  GLU A 317      13.465 -37.392 -10.360  1.00 55.43           C  
ATOM   2357  CD  GLU A 317      14.663 -36.457 -10.137  1.00 58.65           C  
ATOM   2358  OE1 GLU A 317      15.717 -36.931  -9.657  1.00 73.60           O  
ATOM   2359  OE2 GLU A 317      14.500 -35.261 -10.463  1.00 64.15           O1-
ATOM   2360  H   GLU A 317      11.057 -38.412  -8.980  1.00  0.00           H  
ATOM   2361  HA  GLU A 317      12.458 -39.857 -11.039  1.00  0.00           H  
ATOM   2362  HB3 GLU A 317      14.484 -39.174  -9.680  1.00  0.00           H  
ATOM   2363  HB2 GLU A 317      13.429 -38.477  -8.480  1.00  0.00           H  
ATOM   2364  HG3 GLU A 317      12.547 -36.848 -10.139  1.00  0.00           H  
ATOM   2365  HG2 GLU A 317      13.436 -37.620 -11.426  1.00  0.00           H  
ATOM   2366  N   PHE A 318      12.220 -41.295  -8.025  1.00 47.32           N  
ATOM   2367  CA  PHE A 318      12.343 -42.570  -7.289  1.00 47.92           C  
ATOM   2368  C   PHE A 318      11.502 -43.691  -7.966  1.00 50.21           C  
ATOM   2369  O   PHE A 318      11.888 -44.856  -7.862  1.00 47.41           O  
ATOM   2370  CB  PHE A 318      11.924 -42.374  -5.809  1.00 39.62           C  
ATOM   2371  CG  PHE A 318      12.084 -43.617  -4.937  1.00 36.79           C  
ATOM   2372  CD1 PHE A 318      13.361 -43.993  -4.451  1.00 43.57           C  
ATOM   2373  CD2 PHE A 318      10.968 -44.442  -4.649  1.00 47.41           C  
ATOM   2374  CE1 PHE A 318      13.506 -45.164  -3.707  1.00 53.11           C  
ATOM   2375  CE2 PHE A 318      11.133 -45.606  -3.899  1.00 52.66           C  
ATOM   2376  CZ  PHE A 318      12.398 -45.967  -3.434  1.00 51.85           C  
ATOM   2377  H   PHE A 318      11.746 -40.546  -7.539  1.00  0.00           H  
ATOM   2378  HA  PHE A 318      13.393 -42.874  -7.312  1.00  0.00           H  
ATOM   2379  HB3 PHE A 318      10.891 -42.024  -5.752  1.00  0.00           H  
ATOM   2380  HB2 PHE A 318      12.521 -41.575  -5.365  1.00  0.00           H  
ATOM   2381  HD1 PHE A 318      14.226 -43.384  -4.667  1.00  0.00           H  
ATOM   2382  HD2 PHE A 318       9.990 -44.178  -5.021  1.00  0.00           H  
ATOM   2383  HE1 PHE A 318      14.481 -45.451  -3.342  1.00  0.00           H  
ATOM   2384  HE2 PHE A 318      10.280 -46.233  -3.684  1.00  0.00           H  
ATOM   2385  HZ  PHE A 318      12.520 -46.872  -2.858  1.00  0.00           H  
ATOM   2386  N   PHE A 319      10.412 -43.328  -8.668  1.00 50.66           N  
ATOM   2387  CA  PHE A 319       9.497 -44.244  -9.356  1.00 50.64           C  
ATOM   2388  C   PHE A 319       9.550 -44.034 -10.889  1.00 51.30           C  
ATOM   2389  O   PHE A 319       8.580 -44.395 -11.555  1.00 52.34           O  
ATOM   2390  CB  PHE A 319       8.080 -44.070  -8.766  1.00 45.75           C  
ATOM   2391  CG  PHE A 319       7.887 -44.631  -7.365  1.00 48.62           C  
ATOM   2392  CD1 PHE A 319       8.188 -45.990  -7.093  1.00 44.14           C  
ATOM   2393  CD2 PHE A 319       7.353 -43.824  -6.331  1.00 46.62           C  
ATOM   2394  CE1 PHE A 319       7.980 -46.512  -5.818  1.00 59.41           C  
ATOM   2395  CE2 PHE A 319       7.129 -44.376  -5.070  1.00 43.18           C  
ATOM   2396  CZ  PHE A 319       7.455 -45.706  -4.811  1.00 48.67           C  
ATOM   2397  H   PHE A 319      10.188 -42.345  -8.744  1.00  0.00           H  
ATOM   2398  HA  PHE A 319       9.812 -45.281  -9.224  1.00  0.00           H  
ATOM   2399  HB3 PHE A 319       7.345 -44.570  -9.395  1.00  0.00           H  
ATOM   2400  HB2 PHE A 319       7.809 -43.012  -8.778  1.00  0.00           H  
ATOM   2401  HD1 PHE A 319       8.576 -46.634  -7.869  1.00  0.00           H  
ATOM   2402  HD2 PHE A 319       7.097 -42.791  -6.520  1.00  0.00           H  
ATOM   2403  HE1 PHE A 319       8.216 -47.546  -5.613  1.00  0.00           H  
ATOM   2404  HE2 PHE A 319       6.687 -43.783  -4.289  1.00  0.00           H  
ATOM   2405  HZ  PHE A 319       7.285 -46.119  -3.830  1.00  0.00           H  
ATOM   2406  N   HIS A 320      10.668 -43.529 -11.456  1.00 52.82           N  
ATOM   2407  CA  HIS A 320      10.907 -43.502 -12.905  1.00 60.20           C  
ATOM   2408  C   HIS A 320      11.728 -44.748 -13.159  1.00 59.18           C  
ATOM   2409  O   HIS A 320      11.278 -45.714 -13.772  1.00 52.89           O  
ATOM   2410  CB  HIS A 320      11.650 -42.209 -13.319  1.00 54.46           C  
ATOM   2411  CG  HIS A 320      11.849 -41.998 -14.809  1.00 73.75           C  
ATOM   2412  ND1 HIS A 320      11.162 -42.704 -15.787  1.00 84.69           N  
ATOM   2413  CD2 HIS A 320      12.679 -41.142 -15.500  1.00 71.72           C  
ATOM   2414  CE1 HIS A 320      11.590 -42.266 -16.973  1.00 82.25           C  
ATOM   2415  NE2 HIS A 320      12.509 -41.315 -16.875  1.00 73.13           N  
ATOM   2416  OXT HIS A 320      13.006 -44.778 -12.682  1.00  0.00           O1-
ATOM   2417  H   HIS A 320      11.431 -43.225 -10.867  1.00  0.00           H  
ATOM   2418  HA  HIS A 320       9.963 -43.542 -13.455  1.00  0.00           H  
ATOM   2419  HB3 HIS A 320      12.625 -42.151 -12.831  1.00  0.00           H  
ATOM   2420  HB2 HIS A 320      11.094 -41.342 -12.964  1.00  0.00           H  
ATOM   2421  HD1 HIS A 320      10.471 -43.425 -15.636  1.00  0.00           H  
ATOM   2422  HD2 HIS A 320      13.382 -40.418 -15.115  1.00  0.00           H  
ATOM   2423  HE1 HIS A 320      11.225 -42.645 -17.917  1.00  0.00           H  
CONECT 2408 2416
CONECT 2416 2408
END   
