# Supplementary material for: ModBind, a Rapid Simulation-Based Predictor of Ligand Binding and Off-Rates
Source: J Chem Inf Model. 2024 Dec 16;65(1):265–74. doi: 10.1021/acs.jcim.4c01805 (PMC11733936; doi:10.1021/acs.jcim.4c01805)
Supplement: Supplementary file 2 — ci4c01805_si_002.zip [file ci4c01805_si_002.zip › SI_ModBind_Validation/dG/MCL1_dG/48.sdf]

48
                    3D
 Schrodinger Suite 2020-4.
 42 45  0  0  1  0            999 V2000
    3.5962  -50.2382    7.2860 O   0  0  0  0  0  0
    2.9915  -49.1832    6.9785 C   0  0  0  0  0  0
    3.5468  -48.0563    6.9856 O   0  5  0  0  0  0
    1.5667  -49.2814    6.6034 C   0  0  0  0  0  0
   -0.3493  -50.4961    6.2933 C   0  0  0  0  0  0
   -1.3483  -51.4866    6.2008 C   0  0  0  0  0  0
   -2.6508  -51.1171    5.7985 C   0  0  0  0  0  0
   -2.9320  -49.7715    5.4886 C   0  0  0  0  0  0
   -1.9224  -48.7928    5.5781 C   0  0  0  0  0  0
   -0.6057  -49.1301    5.9783 C   0  0  0  0  0  0
    0.6128  -48.3833    6.1734 C   0  0  0  0  0  0
    0.8068  -46.9172    5.9622 C   0  0  0  0  0  0
    0.7034  -46.1229    7.2813 C   0  0  0  0  0  0
   -0.7224  -46.0877    7.8568 C   0  0  0  0  0  0
   -1.5391  -45.3745    6.9378 O   0  0  0  0  0  0
   -2.8810  -45.1822    7.1989 C   0  0  0  0  0  0
   -5.6349  -44.5517    7.4221 C   0  0  0  0  0  0
   -4.8882  -44.0528    6.3462 C   0  0  0  0  0  0
   -3.5272  -44.3675    6.2431 C   0  0  0  0  0  0
   -1.1221  -52.5127    6.4406 H   0  0  0  0  0  0
   -3.4286  -51.8679    5.7409 H   0  0  0  0  0  0
   -3.9393  -49.4941    5.1917 H   0  0  0  0  0  0
   -2.1655  -47.7639    5.3407 H   0  0  0  0  0  0
    0.0812  -46.5361    5.2444 H   0  0  0  0  0  0
    1.7755  -46.7461    5.5008 H   0  0  0  0  0  0
    1.0481  -45.1065    7.1031 H   0  0  0  0  0  0
    1.3929  -46.5497    8.0104 H   0  0  0  0  0  0
   -0.7254  -45.5871    8.8270 H   0  0  0  0  0  0
   -1.0854  -47.1044    7.9921 H   0  0  0  0  0  0
   -2.9494  -43.9742    5.4116 H   0  0  0  0  0  0
   -5.3617  -43.4242    5.5988 H   0  0  0  0  0  0
   -6.6821  -44.3169    7.5187 H   0  0  0  0  0  0
    0.9807  -50.5349    6.6696 N   0  0  0  0  0  0
    1.5294  -51.3275    6.9752 H   0  0  0  0  0  0
   -4.5301  -46.7432   10.1164 C   0  0  0  0  0  0
   -5.5194  -46.0063    9.4887 N   0  0  0  0  0  0
   -5.0107  -45.3807    8.3736 C   0  0  0  0  0  0
   -3.6231  -45.7297    8.3012 C   0  0  0  0  0  0
   -3.3547  -46.5895    9.4315 C   0  0  0  0  0  0
   -6.4801  -45.9639    9.8176 H   0  0  0  0  0  0
   -2.4128  -47.0461    9.6996 H   0  0  0  0  0  0
   -4.7507  -47.3116   11.0075 H   0  0  0  0  0  0
  1  2  2  0  0  0
  2  3  1  0  0  0
  2  4  1  0  0  0
  4 11  2  0  0  0
  4 33  1  0  0  0
  5  6  1  0  0  0
  5 10  2  0  0  0
  5 33  1  0  0  0
  6  7  2  0  0  0
  6 20  1  0  0  0
  7  8  1  0  0  0
  7 21  1  0  0  0
  8  9  2  0  0  0
  8 22  1  0  0  0
  9 10  1  0  0  0
  9 23  1  0  0  0
 10 11  1  0  0  0
 11 12  1  0  0  0
 12 24  1  0  0  0
 12 25  1  0  0  0
 12 13  1  0  0  0
 13 14  1  0  0  0
 13 26  1  0  0  0
 13 27  1  0  0  0
 14 15  1  0  0  0
 14 28  1  0  0  0
 14 29  1  0  0  0
 15 16  1  0  0  0
 16 19  2  0  0  0
 16 38  1  0  0  0
 17 18  2  0  0  0
 17 32  1  0  0  0
 17 37  1  0  0  0
 18 19  1  0  0  0
 18 31  1  0  0  0
 19 30  1  0  0  0
 33 34  1  0  0  0
 35 36  1  0  0  0
 35 39  2  0  0  0
 35 42  1  0  0  0
 36 37  1  0  0  0
 36 40  1  0  0  0
 37 38  2  0  0  0
 38 39  1  0  0  0
 39 41  1  0  0  0
M  CHG  1   3  -1
M  END
> <s_m_entry_id>
12

> <s_m_entry_name>
4hw3_ligand1

> <r_m_Molecular_weight>
333.37009

> <s_m_Source_Path>
/Users/sinko/Documents/Modulus/ScaledMD/Koff/wang_et_al/Inputs_for_FEP

> <s_m_Source_File>
MCL1_mapper_20142_pv.mae

> <i_m_Source_File_Index>
12

> <r_user_dG.exp>
-6.6626190630157

> <s_fepmapper_entryid>
3

> <i_fepmapper_bias>
0

> <i_fepmapper_affinity>
1

> <r_fepmapper_exp_dG>
-6.66261906302

> <i_fepmapper_unit>
1

> <s_m_subgroup_title>
MCL1_mapper_20142_pv

> <s_m_subgroupid>
MCL1_mapper_20142_pv

> <b_m_subgroup_collapsed>
0

$$$$
