# Supplementary material for: ModBind, a Rapid Simulation-Based Predictor of Ligand Binding and Off-Rates
Source: J Chem Inf Model. 2024 Dec 16;65(1):265–74. doi: 10.1021/acs.jcim.4c01805 (PMC11733936; doi:10.1021/acs.jcim.4c01805)
Supplement: Supplementary file 2 — ci4c01805_si_002.zip [file ci4c01805_si_002.zip › SI_ModBind_Validation/dG/MCL1_dG/60.sdf]

60
                    3D
 Schrodinger Suite 2020-4.
 43 45  0  0  1  0            999 V2000
    3.9650  -49.5043    7.2172 O   0  0  0  0  0  0
    3.1647  -48.6934    6.6860 C   0  0  0  0  0  0
    3.5469  -47.5550    6.3203 O   0  5  0  0  0  0
    1.7422  -49.1031    6.4894 C   0  0  0  0  0  0
    1.3189  -50.6778    7.1278 S   0  0  0  0  0  0
   -0.3298  -50.5386    6.5641 C   0  0  0  0  0  0
   -1.3498  -51.5036    6.6886 C   0  0  0  0  0  0
   -2.6263  -51.2396    6.1671 C   0  0  0  0  0  0
   -2.8774  -50.0178    5.5363 C   0  0  0  0  0  0
   -1.8563  -49.0471    5.4330 C   0  0  0  0  0  0
   -0.5461  -49.2759    5.9301 C   0  0  0  0  0  0
    0.6515  -48.4545    5.9075 C   0  0  0  0  0  0
    0.6868  -47.0728    5.3244 C   0  0  0  0  0  0
    0.5835  -45.9866    6.4079 C   0  0  0  0  0  0
   -0.7243  -46.0605    7.2196 C   0  0  0  0  0  0
   -1.8113  -45.6523    6.3994 O   0  0  0  0  0  0
   -3.0550  -45.5539    6.9867 C   0  0  0  0  0  0
   -3.3644  -46.1029    8.2530 C   0  0  0  0  0  0
   -4.6428  -45.9429    8.8135 C   0  0  0  0  0  0
   -4.9320  -46.5613   10.1729 C   0  0  0  0  0  0
   -5.6327  -45.2134    8.1178 C   0  0  0  0  0  0
   -7.1917  -44.9681    8.8275 Cl  0  0  0  0  0  0
   -5.3388  -44.6781    6.8441 C   0  0  0  0  0  0
   -6.3832  -43.8851    6.0760 C   0  0  0  0  0  0
   -4.0597  -44.8664    6.2827 C   0  0  0  0  0  0
   -1.1424  -52.4466    7.1745 H   0  0  0  0  0  0
   -3.4063  -51.9819    6.2486 H   0  0  0  0  0  0
   -3.8514  -49.8125    5.1274 H   0  0  0  0  0  0
   -2.0736  -48.1199    4.9316 H   0  0  0  0  0  0
   -0.1280  -46.9348    4.6049 H   0  0  0  0  0  0
    1.5994  -46.9269    4.7493 H   0  0  0  0  0  0
    0.6858  -44.9928    5.9616 H   0  0  0  0  0  0
    1.4224  -46.0973    7.0973 H   0  0  0  0  0  0
   -0.6429  -45.3940    8.0846 H   0  0  0  0  0  0
   -0.8680  -47.0856    7.5733 H   0  0  0  0  0  0
   -2.6280  -46.6551    8.8154 H   0  0  0  0  0  0
   -5.3736  -45.8282   10.8491 H   0  0  0  0  0  0
   -5.6216  -47.4013   10.0689 H   0  0  0  0  0  0
   -4.0182  -46.9333   10.6390 H   0  0  0  0  0  0
   -5.9783  -43.4834    5.1451 H   0  0  0  0  0  0
   -7.2409  -44.5132    5.8279 H   0  0  0  0  0  0
   -6.7338  -43.0439    6.6758 H   0  0  0  0  0  0
   -3.8301  -44.4518    5.3108 H   0  0  0  0  0  0
  1  2  2  0  0  0
  2  3  1  0  0  0
  2  4  1  0  0  0
  4  5  1  0  0  0
  4 12  2  0  0  0
  5  6  1  0  0  0
  6  7  1  0  0  0
  6 11  2  0  0  0
  7  8  2  0  0  0
  7 26  1  0  0  0
  8  9  1  0  0  0
  8 27  1  0  0  0
  9 10  2  0  0  0
  9 28  1  0  0  0
 10 11  1  0  0  0
 10 29  1  0  0  0
 11 12  1  0  0  0
 12 13  1  0  0  0
 13 30  1  0  0  0
 13 31  1  0  0  0
 13 14  1  0  0  0
 14 15  1  0  0  0
 14 32  1  0  0  0
 14 33  1  0  0  0
 15 16  1  0  0  0
 15 34  1  0  0  0
 15 35  1  0  0  0
 16 17  1  0  0  0
 17 18  1  0  0  0
 17 25  2  0  0  0
 18 19  2  0  0  0
 18 36  1  0  0  0
 19 20  1  0  0  0
 19 21  1  0  0  0
 20 37  1  0  0  0
 20 38  1  0  0  0
 20 39  1  0  0  0
 21 22  1  0  0  0
 21 23  2  0  0  0
 23 24  1  0  0  0
 23 25  1  0  0  0
 24 40  1  0  0  0
 24 41  1  0  0  0
 24 42  1  0  0  0
 25 43  1  0  0  0
M  CHG  1   3  -1
M  END
> <s_m_entry_id>
41

> <s_m_entry_name>
4hw3_ligand1

> <r_m_Molecular_weight>
373.88166

> <s_m_Source_Path>
/Users/sinko/Documents/Modulus/ScaledMD/Koff/wang_et_al/Inputs_for_FEP

> <s_m_Source_File>
MCL1_mapper_20142_pv.mae

> <i_m_Source_File_Index>
41

> <r_user_dG.exp>
-8.91509126815632

> <s_fepmapper_entryid>
38

> <i_fepmapper_bias>
0

> <i_fepmapper_affinity>
1

> <r_fepmapper_exp_dG>
-8.91509126816

> <i_fepmapper_unit>
1

> <s_m_subgroup_title>
MCL1_mapper_20142_pv

> <s_m_subgroupid>
MCL1_mapper_20142_pv

> <b_m_subgroup_collapsed>
0

$$$$
