# Supplementary material for: ModBind, a Rapid Simulation-Based Predictor of Ligand Binding and Off-Rates
Source: J Chem Inf Model. 2024 Dec 16;65(1):265–74. doi: 10.1021/acs.jcim.4c01805 (PMC11733936; doi:10.1021/acs.jcim.4c01805)
Supplement: Supplementary file 2 — ci4c01805_si_002.zip [file ci4c01805_si_002.zip › SI_ModBind_Validation/dG/MCL1_dG/61.sdf]

61
                    3D
 Schrodinger Suite 2020-4.
 43 45  0  0  1  0            999 V2000
    3.8815  -49.5255    6.8965 O   0  0  0  0  0  0
    2.9282  -48.7315    6.8254 C   0  0  0  0  0  0
    3.1342  -47.4910    6.9198 O   0  5  0  0  0  0
    1.5361  -49.2540    6.6236 C   0  0  0  0  0  0
    1.4251  -50.9973    6.6970 S   0  0  0  0  0  0
   -0.3094  -50.9694    6.4244 C   0  0  0  0  0  0
   -1.1509  -52.0864    6.3706 C   0  0  0  0  0  0
   -2.5142  -51.9293    6.1225 C   0  0  0  0  0  0
   -3.0254  -50.6311    5.9294 C   0  0  0  0  0  0
   -2.1817  -49.5063    5.9843 C   0  0  0  0  0  0
   -0.7821  -49.6253    6.2498 C   0  0  0  0  0  0
    0.3084  -48.6541    6.3900 C   0  0  0  0  0  0
    0.1210  -47.1523    6.2826 C   0  0  0  0  0  0
   -0.4501  -46.5529    7.5729 C   0  0  0  0  0  0
   -0.8431  -45.0778    7.3833 C   0  0  0  0  0  0
   -1.8680  -44.9577    6.4022 O   0  0  0  0  0  0
   -3.1956  -44.8477    6.7661 C   0  0  0  0  0  0
   -3.7127  -45.1304    8.0498 C   0  0  0  0  0  0
   -5.0949  -44.9814    8.3077 C   0  0  0  0  0  0
   -5.6273  -45.2973    9.7021 C   0  0  0  0  0  0
   -5.9651  -44.5579    7.2880 C   0  0  0  0  0  0
   -7.6628  -44.3657    7.6086 Cl  0  0  0  0  0  0
   -5.4616  -44.2951    6.0024 C   0  0  0  0  0  0
   -6.3759  -43.8528    4.8618 C   0  0  0  0  0  0
   -4.0824  -44.4393    5.7601 C   0  0  0  0  0  0
   -0.7430  -53.0870    6.5090 H   0  0  0  0  0  0
   -3.1757  -52.7798    6.0762 H   0  0  0  0  0  0
   -4.0808  -50.5038    5.7246 H   0  0  0  0  0  0
   -2.9292  -47.9598    5.6975 Cl  0  0  0  0  0  0
   -0.5261  -46.9314    5.4468 H   0  0  0  0  0  0
    1.0628  -46.6617    6.0132 H   0  0  0  0  0  0
    0.2860  -46.6477    8.3768 H   0  0  0  0  0  0
   -1.3235  -47.1179    7.8959 H   0  0  0  0  0  0
    0.0265  -44.5324    7.0297 H   0  0  0  0  0  0
   -1.1174  -44.6109    8.3212 H   0  0  0  0  0  0
   -3.0668  -45.4819    8.8414 H   0  0  0  0  0  0
   -6.2638  -44.4906   10.0769 H   0  0  0  0  0  0
   -6.2145  -46.2158    9.6761 H   0  0  0  0  0  0
   -4.8148  -45.4370   10.4139 H   0  0  0  0  0  0
   -5.8052  -43.6609    3.9503 H   0  0  0  0  0  0
   -7.1109  -44.6277    4.6383 H   0  0  0  0  0  0
   -6.9047  -42.9346    5.1216 H   0  0  0  0  0  0
   -3.6927  -44.2334    4.7674 H   0  0  0  0  0  0
  1  2  2  0  0  0
  2  3  1  0  0  0
  2  4  1  0  0  0
  4  5  1  0  0  0
  4 12  2  0  0  0
  5  6  1  0  0  0
  6  7  1  0  0  0
  6 11  2  0  0  0
  7  8  2  0  0  0
  7 26  1  0  0  0
  8  9  1  0  0  0
  8 27  1  0  0  0
  9 10  2  0  0  0
  9 28  1  0  0  0
 10 11  1  0  0  0
 10 29  1  0  0  0
 11 12  1  0  0  0
 12 13  1  0  0  0
 13 30  1  0  0  0
 13 31  1  0  0  0
 13 14  1  0  0  0
 14 15  1  0  0  0
 14 32  1  0  0  0
 14 33  1  0  0  0
 15 16  1  0  0  0
 15 34  1  0  0  0
 15 35  1  0  0  0
 16 17  1  0  0  0
 17 18  1  0  0  0
 17 25  2  0  0  0
 18 19  2  0  0  0
 18 36  1  0  0  0
 19 20  1  0  0  0
 19 21  1  0  0  0
 20 37  1  0  0  0
 20 38  1  0  0  0
 20 39  1  0  0  0
 21 22  1  0  0  0
 21 23  2  0  0  0
 23 24  1  0  0  0
 23 25  1  0  0  0
 24 40  1  0  0  0
 24 41  1  0  0  0
 24 42  1  0  0  0
 25 43  1  0  0  0
M  CHG  1   3  -1
M  END
> <s_m_entry_id>
31

> <s_m_entry_name>
4hw3_ligand1

> <r_m_Molecular_weight>
408.32669

> <s_m_Source_Path>
/Users/sinko/Documents/Modulus/ScaledMD/Koff/wang_et_al/Inputs_for_FEP

> <s_m_Source_File>
MCL1_mapper_20142_pv.mae

> <i_m_Source_File_Index>
31

> <r_user_dG.exp>
-8.07943709994224

> <s_fepmapper_entryid>
25

> <i_fepmapper_bias>
0

> <i_fepmapper_affinity>
1

> <r_fepmapper_exp_dG>
-8.07943709994

> <i_fepmapper_unit>
1

> <s_m_subgroup_title>
MCL1_mapper_20142_pv

> <s_m_subgroupid>
MCL1_mapper_20142_pv

> <b_m_subgroup_collapsed>
0

$$$$
