# Supplementary material for: ModBind, a Rapid Simulation-Based Predictor of Ligand Binding and Off-Rates
Source: J Chem Inf Model. 2024 Dec 16;65(1):265–74. doi: 10.1021/acs.jcim.4c01805 (PMC11733936; doi:10.1021/acs.jcim.4c01805)
Supplement: Supplementary file 2 — ci4c01805_si_002.zip [file ci4c01805_si_002.zip › SI_ModBind_Validation/dG/MCL1_dG/49.sdf]

49
                    3D
 Schrodinger Suite 2020-4.
 41 43  0  0  1  0            999 V2000
    3.7483  -50.0541    7.1170 O   0  0  0  0  0  0
    3.0006  -49.1057    6.7954 C   0  0  0  0  0  0
    3.4290  -47.9343    6.7113 O   0  5  0  0  0  0
    1.5768  -49.4207    6.4879 C   0  0  0  0  0  0
   -0.1297  -50.9210    6.2861 C   0  0  0  0  0  0
   -0.9519  -52.0650    6.2906 C   0  0  0  0  0  0
   -2.3129  -51.9374    5.9451 C   0  0  0  0  0  0
   -2.8209  -50.6854    5.5793 C   0  0  0  0  0  0
   -1.9989  -49.5403    5.5815 C   0  0  0  0  0  0
   -0.6224  -49.6228    5.9597 C   0  0  0  0  0  0
    0.4706  -48.6823    6.1245 C   0  0  0  0  0  0
    0.3811  -47.1915    5.9728 C   0  0  0  0  0  0
   -0.2096  -46.5273    7.2339 C   0  0  0  0  0  0
   -0.7304  -45.1005    6.9792 C   0  0  0  0  0  0
   -1.8882  -45.1382    6.1518 O   0  0  0  0  0  0
   -3.1367  -45.2529    6.7348 C   0  0  0  0  0  0
   -3.3729  -45.5902    8.0931 C   0  0  0  0  0  0
   -4.6916  -45.7161    8.5834 C   0  0  0  0  0  0
   -4.9112  -46.1093   10.0362 C   0  0  0  0  0  0
   -5.7883  -45.5041    7.7218 C   0  0  0  0  0  0
   -7.4049  -45.7013    8.2786 Cl  0  0  0  0  0  0
   -5.5577  -45.1489    6.3816 C   0  0  0  0  0  0
   -4.2425  -45.0326    5.8932 C   0  0  0  0  0  0
   -0.5470  -53.0187    6.5853 H   0  0  0  0  0  0
   -2.9489  -52.8070    5.9633 H   0  0  0  0  0  0
   -3.8615  -50.6005    5.3069 H   0  0  0  0  0  0
   -2.6995  -48.0386    5.1160 Cl  0  0  0  0  0  0
   -0.2419  -46.9394    5.1146 H   0  0  0  0  0  0
    1.3536  -46.7639    5.7460 H   0  0  0  0  0  0
    0.5347  -46.5325    8.0286 H   0  0  0  0  0  0
   -1.0434  -47.1256    7.5991 H   0  0  0  0  0  0
    0.0419  -44.5299    6.4634 H   0  0  0  0  0  0
   -0.9160  -44.5739    7.9150 H   0  0  0  0  0  0
   -2.5431  -45.7658    8.7612 H   0  0  0  0  0  0
   -5.5897  -45.4169   10.5401 H   0  0  0  0  0  0
   -5.3477  -47.1100   10.0915 H   0  0  0  0  0  0
   -3.9767  -46.1161   10.6002 H   0  0  0  0  0  0
   -4.0872  -44.7713    4.8560 H   0  0  0  0  0  0
   -6.3952  -44.9810    5.7191 H   0  0  0  0  0  0
    1.2122  -50.7518    6.5733 N   0  0  0  0  0  0
    1.8907  -51.4663    6.8340 H   0  0  0  0  0  0
  1  2  2  0  0  0
  2  3  1  0  0  0
  2  4  1  0  0  0
  4 11  2  0  0  0
  4 40  1  0  0  0
  5  6  1  0  0  0
  5 10  2  0  0  0
  5 40  1  0  0  0
  6  7  2  0  0  0
  6 24  1  0  0  0
  7  8  1  0  0  0
  7 25  1  0  0  0
  8  9  2  0  0  0
  8 26  1  0  0  0
  9 10  1  0  0  0
  9 27  1  0  0  0
 10 11  1  0  0  0
 11 12  1  0  0  0
 12 28  1  0  0  0
 12 29  1  0  0  0
 12 13  1  0  0  0
 13 14  1  0  0  0
 13 30  1  0  0  0
 13 31  1  0  0  0
 14 15  1  0  0  0
 14 32  1  0  0  0
 14 33  1  0  0  0
 15 16  1  0  0  0
 16 17  1  0  0  0
 16 23  2  0  0  0
 17 18  2  0  0  0
 17 34  1  0  0  0
 18 19  1  0  0  0
 18 20  1  0  0  0
 19 35  1  0  0  0
 19 36  1  0  0  0
 19 37  1  0  0  0
 20 21  1  0  0  0
 20 22  2  0  0  0
 22 23  1  0  0  0
 22 39  1  0  0  0
 23 38  1  0  0  0
 40 41  1  0  0  0
M  CHG  1   3  -1
M  END
> <s_m_entry_id>
5

> <s_m_entry_name>
4hw3_ligand1

> <r_m_Molecular_weight>
377.25027

> <s_m_Source_Path>
/Users/sinko/Documents/Modulus/ScaledMD/Koff/wang_et_al/Inputs_for_FEP

> <s_m_Source_File>
MCL1_mapper_20142_pv.mae

> <i_m_Source_File_Index>
5

> <r_user_dG.exp>
-8.36145743731744

> <s_fepmapper_entryid>
26

> <i_fepmapper_bias>
0

> <i_fepmapper_affinity>
1

> <r_fepmapper_exp_dG>
-8.36145743732

> <i_fepmapper_unit>
1

> <s_m_subgroup_title>
MCL1_mapper_20142_pv

> <s_m_subgroupid>
MCL1_mapper_20142_pv

> <b_m_subgroup_collapsed>
0

$$$$
