# Supplementary material for: ModBind, a Rapid Simulation-Based Predictor of Ligand Binding and Off-Rates
Source: J Chem Inf Model. 2024 Dec 16;65(1):265–74. doi: 10.1021/acs.jcim.4c01805 (PMC11733936; doi:10.1021/acs.jcim.4c01805)
Supplement: Supplementary file 2 — ci4c01805_si_002.zip [file ci4c01805_si_002.zip › SI_ModBind_Validation/dG/MCL1_dG/63.sdf]

63
                    3D
 Schrodinger Suite 2020-4.
 43 45  0  0  1  0            999 V2000
    3.8904  -49.9128    7.2593 O   0  0  0  0  0  0
    3.1473  -49.0461    6.7409 C   0  0  0  0  0  0
    3.5646  -47.8962    6.4882 O   0  5  0  0  0  0
    1.7208  -49.3609    6.4386 C   0  0  0  0  0  0
    1.1474  -50.8838    7.0571 S   0  0  0  0  0  0
   -0.4833  -50.5334    6.5324 C   0  0  0  0  0  0
   -1.6406  -51.2952    6.7763 C   0  0  0  0  0  0
   -2.8824  -50.8186    6.3195 C   0  0  0  0  0  0
   -2.9595  -49.6440    5.5579 C   0  0  0  0  0  0
   -1.7949  -48.9052    5.3019 C   0  0  0  0  0  0
   -0.5283  -49.2970    5.8096 C   0  0  0  0  0  0
    0.7542  -48.6240    5.7715 C   0  0  0  0  0  0
    0.9557  -47.2723    5.1257 C   0  0  0  0  0  0
    0.9944  -46.0835    6.1170 C   0  0  0  0  0  0
   -0.1952  -46.0031    7.0806 C   0  0  0  0  0  0
   -1.3623  -45.5679    6.3922 O   0  0  0  0  0  0
   -2.5506  -45.5270    7.0930 C   0  0  0  0  0  0
   -2.7548  -46.1613    8.3473 C   0  0  0  0  0  0
   -4.0188  -46.1288    8.9720 C   0  0  0  0  0  0
   -4.2211  -46.8876   10.2713 C   0  0  0  0  0  0
   -5.0918  -45.4247    8.3755 C   0  0  0  0  0  0
   -6.6499  -45.3836    9.1387 Cl  0  0  0  0  0  0
   -4.8818  -44.7661    7.1412 C   0  0  0  0  0  0
   -6.0115  -43.9984    6.4841 C   0  0  0  0  0  0
   -3.6224  -44.8331    6.5031 C   0  0  0  0  0  0
   -1.5795  -52.2143    7.3495 H   0  0  0  0  0  0
   -4.3386  -51.6470    6.7125 Cl  0  0  0  0  0  0
   -3.9194  -49.3012    5.2017 H   0  0  0  0  0  0
   -1.8832  -47.9909    4.7442 H   0  0  0  0  0  0
    0.1640  -47.0922    4.3960 H   0  0  0  0  0  0
    1.8698  -47.2667    4.5291 H   0  0  0  0  0  0
    1.0868  -45.1511    5.5646 H   0  0  0  0  0  0
    1.8922  -46.1450    6.7293 H   0  0  0  0  0  0
    0.0117  -45.2867    7.8785 H   0  0  0  0  0  0
   -0.3308  -46.9792    7.5505 H   0  0  0  0  0  0
   -1.9638  -46.7103    8.8408 H   0  0  0  0  0  0
   -4.7411  -46.2780   11.0120 H   0  0  0  0  0  0
   -4.8108  -47.7889   10.0844 H   0  0  0  0  0  0
   -3.2644  -47.1869   10.7059 H   0  0  0  0  0  0
   -5.6796  -43.4841    5.5791 H   0  0  0  0  0  0
   -6.8222  -44.6778    6.2118 H   0  0  0  0  0  0
   -6.4107  -43.2477    7.1690 H   0  0  0  0  0  0
   -3.4707  -44.3451    5.5472 H   0  0  0  0  0  0
  1  2  2  0  0  0
  2  3  1  0  0  0
  2  4  1  0  0  0
  4  5  1  0  0  0
  4 12  2  0  0  0
  5  6  1  0  0  0
  6  7  1  0  0  0
  6 11  2  0  0  0
  7  8  2  0  0  0
  7 26  1  0  0  0
  8  9  1  0  0  0
  8 27  1  0  0  0
  9 10  2  0  0  0
  9 28  1  0  0  0
 10 11  1  0  0  0
 10 29  1  0  0  0
 11 12  1  0  0  0
 12 13  1  0  0  0
 13 30  1  0  0  0
 13 31  1  0  0  0
 13 14  1  0  0  0
 14 15  1  0  0  0
 14 32  1  0  0  0
 14 33  1  0  0  0
 15 16  1  0  0  0
 15 34  1  0  0  0
 15 35  1  0  0  0
 16 17  1  0  0  0
 17 18  1  0  0  0
 17 25  2  0  0  0
 18 19  2  0  0  0
 18 36  1  0  0  0
 19 20  1  0  0  0
 19 21  1  0  0  0
 20 37  1  0  0  0
 20 38  1  0  0  0
 20 39  1  0  0  0
 21 22  1  0  0  0
 21 23  2  0  0  0
 23 24  1  0  0  0
 23 25  1  0  0  0
 24 40  1  0  0  0
 24 41  1  0  0  0
 24 42  1  0  0  0
 25 43  1  0  0  0
M  CHG  1   3  -1
M  END
> <s_m_entry_id>
27

> <s_m_entry_name>
4hw3_ligand1

> <r_m_Molecular_weight>
408.32669

> <s_m_Source_Path>
/Users/sinko/Documents/Modulus/ScaledMD/Koff/wang_et_al/Inputs_for_FEP

> <s_m_Source_File>
MCL1_mapper_20142_pv.mae

> <i_m_Source_File_Index>
27

> <r_user_dG.exp>
-9.06225196641364

> <s_fepmapper_entryid>
31

> <i_fepmapper_bias>
0

> <i_fepmapper_affinity>
1

> <r_fepmapper_exp_dG>
-9.06225196641

> <i_fepmapper_unit>
1

> <s_m_subgroup_title>
MCL1_mapper_20142_pv

> <s_m_subgroupid>
MCL1_mapper_20142_pv

> <b_m_subgroup_collapsed>
0

$$$$
