# Supplementary material for: ModBind, a Rapid Simulation-Based Predictor of Ligand Binding and Off-Rates
Source: J Chem Inf Model. 2024 Dec 16;65(1):265–74. doi: 10.1021/acs.jcim.4c01805 (PMC11733936; doi:10.1021/acs.jcim.4c01805)
Supplement: Supplementary file 2 — ci4c01805_si_002.zip [file ci4c01805_si_002.zip › SI_ModBind_Validation/dG/MCL1_dG/62.sdf]

62
                    3D
 Schrodinger Suite 2020-4.
 43 46  0  0  1  0            999 V2000
    3.5438  -47.5772    5.7905 O   0  0  0  0  0  0
    3.1835  -48.5307    6.5190 C   0  0  0  0  0  0
    3.9583  -48.9716    7.3983 O   0  5  0  0  0  0
    1.8205  -49.1108    6.3417 C   0  0  0  0  0  0
    1.6677  -50.7691    6.8730 S   0  0  0  0  0  0
   -0.0534  -50.7822    6.5135 C   0  0  0  0  0  0
   -0.9252  -51.8582    6.7331 C   0  0  0  0  0  0
   -2.2931  -51.7406    6.4181 C   0  0  0  0  0  0
   -2.7610  -50.5248    5.8913 C   0  0  0  0  0  0
   -1.8910  -49.4330    5.6876 C   0  0  0  0  0  0
   -0.4943  -49.5299    5.9753 C   0  0  0  0  0  0
    0.6271  -48.5701    5.8889 C   0  0  0  0  0  0
    0.4730  -47.1115    5.5285 C   0  0  0  0  0  0
    0.1924  -46.3223    6.8187 C   0  0  0  0  0  0
   -0.5189  -44.9864    6.6239 C   0  0  0  0  0  0
   -1.8770  -45.1797    6.2416 O   0  0  0  0  0  0
   -2.8344  -45.2637    7.2315 C   0  0  0  0  0  0
   -4.9255  -45.4944    9.1209 C   0  0  0  0  0  0
   -3.6260  -45.9830    9.4207 C   0  0  0  0  0  0
   -2.5867  -45.7933    8.5093 C   0  0  0  0  0  0
   -0.5445  -52.7829    7.1443 H   0  0  0  0  0  0
   -2.9629  -52.5707    6.5722 H   0  0  0  0  0  0
   -3.8074  -50.4318    5.6453 H   0  0  0  0  0  0
   -2.6124  -47.9686    5.0985 Cl  0  0  0  0  0  0
   -0.3095  -46.9567    4.7865 H   0  0  0  0  0  0
    1.3663  -46.7329    5.0246 H   0  0  0  0  0  0
    1.1354  -46.1804    7.3386 H   0  0  0  0  0  0
   -0.4110  -46.9370    7.4640 H   0  0  0  0  0  0
   -0.0242  -44.4093    5.8295 H   0  0  0  0  0  0
   -0.4473  -44.3726    7.5269 H   0  0  0  0  0  0
   -1.6007  -46.1009    8.7965 H   0  0  0  0  0  0
   -5.1778  -44.8765    7.8875 C   0  0  0  0  0  0
   -4.1442  -44.7749    6.9318 C   0  0  0  0  0  0
   -4.4214  -44.1639    5.6900 C   0  0  0  0  0  0
   -5.7020  -43.6469    5.4010 C   0  0  0  0  0  0
   -6.7289  -43.7443    6.3621 C   0  0  0  0  0  0
   -6.4652  -44.3618    7.6033 C   0  0  0  0  0  0
   -3.6486  -44.0600    4.9342 H   0  0  0  0  0  0
   -5.8890  -43.1675    4.4469 H   0  0  0  0  0  0
   -7.7027  -43.3379    6.1482 H   0  0  0  0  0  0
   -7.2573  -44.4288    8.3269 H   0  0  0  0  0  0
   -3.4577  -46.4365   10.3980 H   0  0  0  0  0  0
   -5.7255  -45.5994    9.8513 H   0  0  0  0  0  0
  1  2  2  0  0  0
  2  3  1  0  0  0
  2  4  1  0  0  0
  4  5  1  0  0  0
  4 12  2  0  0  0
  5  6  1  0  0  0
  6  7  1  0  0  0
  6 11  2  0  0  0
  7  8  2  0  0  0
  7 21  1  0  0  0
  8  9  1  0  0  0
  8 22  1  0  0  0
  9 10  2  0  0  0
  9 23  1  0  0  0
 10 11  1  0  0  0
 10 24  1  0  0  0
 11 12  1  0  0  0
 12 13  1  0  0  0
 13 25  1  0  0  0
 13 26  1  0  0  0
 13 14  1  0  0  0
 14 15  1  0  0  0
 14 27  1  0  0  0
 14 28  1  0  0  0
 15 16  1  0  0  0
 15 29  1  0  0  0
 15 30  1  0  0  0
 16 17  1  0  0  0
 17 20  2  0  0  0
 17 33  1  0  0  0
 18 19  2  0  0  0
 18 32  1  0  0  0
 18 43  1  0  0  0
 19 20  1  0  0  0
 19 42  1  0  0  0
 20 31  1  0  0  0
 32 33  2  0  0  0
 32 37  1  0  0  0
 33 34  1  0  0  0
 34 35  2  0  0  0
 34 38  1  0  0  0
 35 36  1  0  0  0
 35 39  1  0  0  0
 36 37  2  0  0  0
 36 40  1  0  0  0
 37 41  1  0  0  0
M  CHG  1   3  -1
M  END
> <s_m_entry_id>
25

> <s_m_entry_name>
4hw3_ligand1

> <r_m_Molecular_weight>
395.88802

> <s_m_Source_Path>
/Users/sinko/Documents/Modulus/ScaledMD/Koff/wang_et_al/Inputs_for_FEP

> <s_m_Source_File>
MCL1_mapper_20142_pv.mae

> <i_m_Source_File_Index>
25

> <r_user_dG.exp>
-7.95565704541698

> <s_fepmapper_entryid>
24

> <i_fepmapper_bias>
0

> <i_fepmapper_affinity>
1

> <r_fepmapper_exp_dG>
-7.95565704542

> <i_fepmapper_unit>
1

> <s_m_subgroup_title>
MCL1_mapper_20142_pv

> <s_m_subgroupid>
MCL1_mapper_20142_pv

> <b_m_subgroup_collapsed>
0

$$$$
