# Supplementary material for: ModBind, a Rapid Simulation-Based Predictor of Ligand Binding and Off-Rates
Source: J Chem Inf Model. 2024 Dec 16;65(1):265–74. doi: 10.1021/acs.jcim.4c01805 (PMC11733936; doi:10.1021/acs.jcim.4c01805)
Supplement: Supplementary file 2 — ci4c01805_si_002.zip [file ci4c01805_si_002.zip › SI_ModBind_Validation/dG/MCL1_dG/66.sdf]

66
                    3D
 Schrodinger Suite 2020-4.
 43 46  0  0  1  0            999 V2000
    3.5632  -47.8394    5.6651 O   0  0  0  0  0  0
    3.0547  -48.6446    6.4687 C   0  0  0  0  0  0
    3.7176  -49.0437    7.4483 O   0  5  0  0  0  0
    1.6404  -49.0782    6.2866 C   0  0  0  0  0  0
    1.2183  -50.6024    7.0271 S   0  0  0  0  0  0
   -0.4520  -50.4734    6.4812 C   0  0  0  0  0  0
   -1.5140  -51.3853    6.6849 C   0  0  0  0  0  0
   -2.8051  -51.0838    6.2163 C   0  0  0  0  0  0
   -3.0350  -49.8729    5.5476 C   0  0  0  0  0  0
   -1.9701  -48.9821    5.3251 C   0  0  0  0  0  0
   -0.6468  -49.2498    5.7659 C   0  0  0  0  0  0
    0.5741  -48.4756    5.6336 C   0  0  0  0  0  0
    0.6517  -47.1469    4.9149 C   0  0  0  0  0  0
    0.7584  -45.9333    5.8538 C   0  0  0  0  0  0
   -0.2819  -45.9205    6.9846 C   0  0  0  0  0  0
   -1.5969  -45.7351    6.4764 O   0  0  0  0  0  0
   -2.6622  -45.8427    7.3608 C   0  0  0  0  0  0
   -4.8922  -46.0665    9.1171 C   0  0  0  0  0  0
   -3.6002  -46.3844    9.5752 C   0  0  0  0  0  0
   -2.4954  -46.2648    8.7080 C   0  0  0  0  0  0
   -1.2466  -52.8788    7.5124 Cl  0  0  0  0  0  0
   -3.6235  -51.7836    6.3815 H   0  0  0  0  0  0
   -4.0332  -49.6215    5.1991 H   0  0  0  0  0  0
   -2.1703  -48.0560    4.8113 H   0  0  0  0  0  0
   -0.2390  -47.0225    4.3158 H   0  0  0  0  0  0
    1.4901  -47.1452    4.2148 H   0  0  0  0  0  0
    0.7050  -45.0106    5.2760 H   0  0  0  0  0  0
    1.7451  -45.9429    6.3140 H   0  0  0  0  0  0
   -0.0489  -45.1139    7.6769 H   0  0  0  0  0  0
   -0.1866  -46.8551    7.5316 H   0  0  0  0  0  0
   -1.5239  -46.5195    9.1169 H   0  0  0  0  0  0
   -5.0761  -45.6435    7.7862 C   0  0  0  0  0  0
   -3.9716  -45.5347    6.9092 C   0  0  0  0  0  0
   -4.1999  -45.1108    5.5812 C   0  0  0  0  0  0
   -5.4996  -44.7947    5.1453 C   0  0  0  0  0  0
   -6.5848  -44.9082    6.0206 C   0  0  0  0  0  0
   -6.3755  -45.3310    7.3422 C   0  0  0  0  0  0
   -3.3775  -45.0164    4.8790 H   0  0  0  0  0  0
   -5.6642  -44.4657    4.1260 H   0  0  0  0  0  0
   -7.5884  -44.6716    5.6855 H   0  0  0  0  0  0
   -7.2209  -45.4118    8.0212 H   0  0  0  0  0  0
   -3.4519  -46.7173   10.5975 H   0  0  0  0  0  0
   -5.7306  -46.1549    9.7980 H   0  0  0  0  0  0
  1  2  2  0  0  0
  2  3  1  0  0  0
  2  4  1  0  0  0
  4  5  1  0  0  0
  4 12  2  0  0  0
  5  6  1  0  0  0
  6  7  1  0  0  0
  6 11  2  0  0  0
  7  8  2  0  0  0
  7 21  1  0  0  0
  8  9  1  0  0  0
  8 22  1  0  0  0
  9 10  2  0  0  0
  9 23  1  0  0  0
 10 11  1  0  0  0
 10 24  1  0  0  0
 11 12  1  0  0  0
 12 13  1  0  0  0
 13 25  1  0  0  0
 13 26  1  0  0  0
 13 14  1  0  0  0
 14 15  1  0  0  0
 14 27  1  0  0  0
 14 28  1  0  0  0
 15 16  1  0  0  0
 15 29  1  0  0  0
 15 30  1  0  0  0
 16 17  1  0  0  0
 17 20  2  0  0  0
 17 33  1  0  0  0
 18 19  2  0  0  0
 18 32  1  0  0  0
 18 43  1  0  0  0
 19 20  1  0  0  0
 19 42  1  0  0  0
 20 31  1  0  0  0
 32 33  2  0  0  0
 32 37  1  0  0  0
 33 34  1  0  0  0
 34 35  2  0  0  0
 34 38  1  0  0  0
 35 36  1  0  0  0
 35 39  1  0  0  0
 36 37  2  0  0  0
 36 40  1  0  0  0
 37 41  1  0  0  0
M  CHG  1   3  -1
M  END
> <s_m_entry_id>
29

> <s_m_entry_name>
4hw3_ligand1

> <r_m_Molecular_weight>
395.88802

> <s_m_Source_Path>
/Users/sinko/Documents/Modulus/ScaledMD/Koff/wang_et_al/Inputs_for_FEP

> <s_m_Source_File>
MCL1_mapper_20142_pv.mae

> <i_m_Source_File_Index>
29

> <r_user_dG.exp>
-8.43167143836328

> <s_fepmapper_entryid>
15

> <i_fepmapper_bias>
0

> <i_fepmapper_affinity>
1

> <r_fepmapper_exp_dG>
-8.43167143836

> <i_fepmapper_unit>
1

> <s_m_subgroup_title>
MCL1_mapper_20142_pv

> <s_m_subgroupid>
MCL1_mapper_20142_pv

> <b_m_subgroup_collapsed>
0

$$$$
