# Supplementary material for: ModBind, a Rapid Simulation-Based Predictor of Ligand Binding and Off-Rates
Source: J Chem Inf Model. 2024 Dec 16;65(1):265–74. doi: 10.1021/acs.jcim.4c01805 (PMC11733936; doi:10.1021/acs.jcim.4c01805)
Supplement: Supplementary file 2 — ci4c01805_si_002.zip [file ci4c01805_si_002.zip › SI_ModBind_Validation/dG/MCL1_dG/67.sdf]

67
                    3D
 Schrodinger Suite 2020-4.
 43 45  0  0  1  0            999 V2000
    3.5644  -47.8285    6.1892 O   0  0  0  0  0  0
    3.0362  -48.8080    6.7428 C   0  0  0  0  0  0
    3.6696  -49.4562    7.6245 O   0  5  0  0  0  0
    1.6425  -49.1600    6.4068 C   0  0  0  0  0  0
   -0.1840  -50.4273    6.5471 C   0  0  0  0  0  0
   -1.0943  -51.4430    6.8742 C   0  0  0  0  0  0
   -2.3945  -51.3656    6.3648 C   0  0  0  0  0  0
   -2.7687  -50.2873    5.5289 C   0  0  0  0  0  0
   -1.8174  -49.2864    5.2062 C   0  0  0  0  0  0
   -0.4966  -49.3367    5.7159 C   0  0  0  0  0  0
    0.6834  -48.5264    5.6415 C   0  0  0  0  0  0
    0.8055  -47.2137    4.9079 C   0  0  0  0  0  0
    0.8087  -45.9824    5.8366 C   0  0  0  0  0  0
   -0.4323  -45.8572    6.7332 C   0  0  0  0  0  0
   -1.5675  -45.5507    5.9368 O   0  0  0  0  0  0
   -2.8022  -45.4950    6.5528 C   0  0  0  0  0  0
   -3.0327  -45.8036    7.9119 C   0  0  0  0  0  0
   -4.3369  -45.7633    8.4552 C   0  0  0  0  0  0
   -4.5594  -46.1410    9.9070 C   0  0  0  0  0  0
   -5.4287  -45.3910    7.6286 C   0  0  0  0  0  0
   -7.0379  -45.3587    8.2748 Cl  0  0  0  0  0  0
   -5.2055  -45.0557    6.2744 C   0  0  0  0  0  0
   -6.3500  -44.6517    5.3655 C   0  0  0  0  0  0
   -3.8961  -45.1147    5.7492 C   0  0  0  0  0  0
   -0.7929  -52.2665    7.5077 H   0  0  0  0  0  0
   -3.1325  -52.1281    6.6074 H   0  0  0  0  0  0
   -3.7691  -50.2255    5.1378 H   0  0  0  0  0  0
   -2.1044  -48.4656    4.5637 H   0  0  0  0  0  0
   -0.0274  -47.1393    4.2087 H   0  0  0  0  0  0
    1.7050  -47.1979    4.3028 H   0  0  0  0  0  0
    0.9167  -45.0844    5.2419 H   0  0  0  0  0  0
    1.6917  -46.0260    6.4709 H   0  0  0  0  0  0
   -0.2792  -45.0497    7.4537 H   0  0  0  0  0  0
   -0.5700  -46.7818    7.2955 H   0  0  0  0  0  0
   -2.2274  -46.0944    8.5689 H   0  0  0  0  0  0
   -5.1508  -45.3838   10.4243 H   0  0  0  0  0  0
   -5.0939  -47.0887    9.9694 H   0  0  0  0  0  0
   -3.6172  -46.2594   10.4265 H   0  0  0  0  0  0
   -5.9980  -44.3903    4.3728 H   0  0  0  0  0  0
   -7.0611  -45.4708    5.2673 H   0  0  0  0  0  0
   -6.8728  -43.7882    5.7746 H   0  0  0  0  0  0
   -3.7237  -44.8700    4.7154 H   0  0  0  0  0  0
    1.1314  -50.3169    6.9579 O   0  0  0  0  0  0
  1  2  2  0  0  0
  2  3  1  0  0  0
  2  4  1  0  0  0
  4 11  2  0  0  0
  4 43  1  0  0  0
  5  6  1  0  0  0
  5 10  2  0  0  0
  5 43  1  0  0  0
  6  7  2  0  0  0
  6 25  1  0  0  0
  7  8  1  0  0  0
  7 26  1  0  0  0
  8  9  2  0  0  0
  8 27  1  0  0  0
  9 10  1  0  0  0
  9 28  1  0  0  0
 10 11  1  0  0  0
 11 12  1  0  0  0
 12 29  1  0  0  0
 12 30  1  0  0  0
 12 13  1  0  0  0
 13 14  1  0  0  0
 13 31  1  0  0  0
 13 32  1  0  0  0
 14 15  1  0  0  0
 14 33  1  0  0  0
 14 34  1  0  0  0
 15 16  1  0  0  0
 16 17  1  0  0  0
 16 24  2  0  0  0
 17 18  2  0  0  0
 17 35  1  0  0  0
 18 19  1  0  0  0
 18 20  1  0  0  0
 19 36  1  0  0  0
 19 37  1  0  0  0
 19 38  1  0  0  0
 20 21  1  0  0  0
 20 22  2  0  0  0
 22 23  1  0  0  0
 22 24  1  0  0  0
 23 39  1  0  0  0
 23 40  1  0  0  0
 23 41  1  0  0  0
 24 42  1  0  0  0
M  CHG  1   3  -1
M  END
> <s_m_entry_id>
32

> <s_m_entry_name>
4hw3_ligand1

> <r_m_Molecular_weight>
357.81706

> <s_m_Source_Path>
/Users/sinko/Documents/Modulus/ScaledMD/Koff/wang_et_al/Inputs_for_FEP

> <s_m_Source_File>
MCL1_mapper_20142_pv.mae

> <i_m_Source_File_Index>
32

> <r_user_dG.exp>
-7.58092456527552

> <s_fepmapper_entryid>
41

> <i_fepmapper_bias>
0

> <i_fepmapper_affinity>
1

> <r_fepmapper_exp_dG>
-7.58092456528

> <i_fepmapper_unit>
1

> <s_m_subgroup_title>
MCL1_mapper_20142_pv

> <s_m_subgroupid>
MCL1_mapper_20142_pv

> <b_m_subgroup_collapsed>
0

$$$$
