# Supplementary material for: ModBind, a Rapid Simulation-Based Predictor of Ligand Binding and Off-Rates
Source: J Chem Inf Model. 2024 Dec 16;65(1):265–74. doi: 10.1021/acs.jcim.4c01805 (PMC11733936; doi:10.1021/acs.jcim.4c01805)
Supplement: Supplementary file 2 — ci4c01805_si_002.zip [file ci4c01805_si_002.zip › SI_ModBind_Validation/dG/MCL1_dG/65.sdf]

65
                    3D
 Schrodinger Suite 2020-4.
 43 45  0  0  1  0            999 V2000
    3.9461  -49.6120    7.0490 O   0  0  0  0  0  0
    3.1658  -48.7770    6.5329 C   0  0  0  0  0  0
    3.5657  -47.6377    6.1960 O   0  5  0  0  0  0
    1.7275  -49.1194    6.3295 C   0  0  0  0  0  0
    1.2733  -50.7336    6.7953 S   0  0  0  0  0  0
   -0.4025  -50.4753    6.3317 C   0  0  0  0  0  0
   -1.4791  -51.3860    6.4178 C   0  0  0  0  0  0
   -2.7670  -51.0046    6.0094 C   0  0  0  0  0  0
   -2.9812  -49.7061    5.5114 C   0  0  0  0  0  0
   -1.8984  -48.8064    5.4280 C   0  0  0  0  0  0
   -0.5804  -49.1464    5.8290 C   0  0  0  0  0  0
    0.6605  -48.3675    5.8411 C   0  0  0  0  0  0
    0.7551  -46.9299    5.3888 C   0  0  0  0  0  0
    0.8986  -45.9247    6.5503 C   0  0  0  0  0  0
   -0.2812  -45.9301    7.5188 C   0  0  0  0  0  0
   -1.3961  -45.3197    6.8689 O   0  0  0  0  0  0
   -2.6319  -45.4537    7.4519 C   0  0  0  0  0  0
   -2.8737  -46.1426    8.6635 C   0  0  0  0  0  0
   -4.1934  -46.3025    9.1484 C   0  0  0  0  0  0
   -4.4214  -47.0948   10.4168 C   0  0  0  0  0  0
   -5.2826  -45.7389    8.4364 C   0  0  0  0  0  0
   -6.9050  -45.9428    9.0118 Cl  0  0  0  0  0  0
   -5.0340  -45.0050    7.2491 C   0  0  0  0  0  0
   -6.1758  -44.3662    6.4856 C   0  0  0  0  0  0
   -3.7162  -44.8717    6.7646 C   0  0  0  0  0  0
   -1.2372  -52.9829    7.0303 Cl  0  0  0  0  0  0
   -3.5909  -51.6994    6.0856 H   0  0  0  0  0  0
   -3.9674  -49.3971    5.1973 H   0  0  0  0  0  0
   -2.0864  -47.8164    5.0511 H   0  0  0  0  0  0
   -0.1302  -46.6598    4.8168 H   0  0  0  0  0  0
    1.5882  -46.8012    4.6903 H   0  0  0  0  0  0
    1.0376  -44.9168    6.1530 H   0  0  0  0  0  0
    1.7899  -46.1465    7.1282 H   0  0  0  0  0  0
   -0.0338  -45.3645    8.4141 H   0  0  0  0  0  0
   -0.4930  -46.9559    7.8179 H   0  0  0  0  0  0
   -2.0618  -46.5754    9.2316 H   0  0  0  0  0  0
   -5.1478  -46.6091   11.0729 H   0  0  0  0  0  0
   -4.7955  -48.0883   10.1684 H   0  0  0  0  0  0
   -3.4946  -47.2165   10.9839 H   0  0  0  0  0  0
   -5.8060  -43.7551    5.6573 H   0  0  0  0  0  0
   -6.8417  -45.1281    6.0706 H   0  0  0  0  0  0
   -6.7594  -43.7154    7.1422 H   0  0  0  0  0  0
   -3.5302  -44.3248    5.8485 H   0  0  0  0  0  0
  1  2  2  0  0  0
  2  3  1  0  0  0
  2  4  1  0  0  0
  4  5  1  0  0  0
  4 12  2  0  0  0
  5  6  1  0  0  0
  6  7  1  0  0  0
  6 11  2  0  0  0
  7  8  2  0  0  0
  7 26  1  0  0  0
  8  9  1  0  0  0
  8 27  1  0  0  0
  9 10  2  0  0  0
  9 28  1  0  0  0
 10 11  1  0  0  0
 10 29  1  0  0  0
 11 12  1  0  0  0
 12 13  1  0  0  0
 13 30  1  0  0  0
 13 31  1  0  0  0
 13 14  1  0  0  0
 14 15  1  0  0  0
 14 32  1  0  0  0
 14 33  1  0  0  0
 15 16  1  0  0  0
 15 34  1  0  0  0
 15 35  1  0  0  0
 16 17  1  0  0  0
 17 18  1  0  0  0
 17 25  2  0  0  0
 18 19  2  0  0  0
 18 36  1  0  0  0
 19 20  1  0  0  0
 19 21  1  0  0  0
 20 37  1  0  0  0
 20 38  1  0  0  0
 20 39  1  0  0  0
 21 22  1  0  0  0
 21 23  2  0  0  0
 23 24  1  0  0  0
 23 25  1  0  0  0
 24 40  1  0  0  0
 24 41  1  0  0  0
 24 42  1  0  0  0
 25 43  1  0  0  0
M  CHG  1   3  -1
M  END
> <s_m_entry_id>
10

> <s_m_entry_name>
4hw3_ligand1

> <r_m_Molecular_weight>
408.32669

> <s_m_Source_Path>
/Users/sinko/Documents/Modulus/ScaledMD/Koff/wang_et_al/Inputs_for_FEP

> <s_m_Source_File>
MCL1_mapper_20142_pv.mae

> <i_m_Source_File_Index>
10

> <r_user_dG.exp>
-8.40733622276992

> <s_fepmapper_entryid>
29

> <i_fepmapper_bias>
0

> <i_fepmapper_affinity>
1

> <r_fepmapper_exp_dG>
-8.40733622277

> <i_fepmapper_unit>
1

> <s_m_subgroup_title>
MCL1_mapper_20142_pv

> <s_m_subgroupid>
MCL1_mapper_20142_pv

> <b_m_subgroup_collapsed>
0

$$$$
