# Supplementary material for: ModBind, a Rapid Simulation-Based Predictor of Ligand Binding and Off-Rates
Source: J Chem Inf Model. 2024 Dec 16;65(1):265–74. doi: 10.1021/acs.jcim.4c01805 (PMC11733936; doi:10.1021/acs.jcim.4c01805)
Supplement: Supplementary file 2 — ci4c01805_si_002.zip [file ci4c01805_si_002.zip › SI_ModBind_Validation/dG/MCL1_dG/58.sdf]

58
                    3D
 Schrodinger Suite 2020-4.
 47 49  0  0  1  0            999 V2000
    3.8903  -49.8262    7.1167 O   0  0  0  0  0  0
    3.1444  -48.9593    6.6057 C   0  0  0  0  0  0
    3.6298  -47.8564    6.2829 O   0  5  0  0  0  0
    1.6967  -49.2066    6.4083 C   0  0  0  0  0  0
   -0.2621  -50.3558    6.4457 C   0  0  0  0  0  0
   -1.3367  -51.2906    6.5989 C   0  0  0  0  0  0
   -2.6513  -50.8979    6.3447 C   0  0  0  0  0  0
   -2.9186  -49.5838    5.8919 C   0  0  0  0  0  0
   -1.8522  -48.6553    5.7234 C   0  0  0  0  0  0
   -0.5269  -49.0254    6.0090 C   0  0  0  0  0  0
    0.7199  -48.3234    5.9886 C   0  0  0  0  0  0
    0.8738  -46.8713    5.6025 C   0  0  0  0  0  0
    0.9587  -45.9342    6.8261 C   0  0  0  0  0  0
   -0.3001  -45.9593    7.7126 C   0  0  0  0  0  0
   -1.3807  -45.3771    6.9944 O   0  0  0  0  0  0
   -2.6485  -45.4526    7.5319 C   0  0  0  0  0  0
   -2.9716  -46.1370    8.7274 C   0  0  0  0  0  0
   -4.3042  -46.2018    9.1838 C   0  0  0  0  0  0
   -4.6224  -46.9920   10.4412 C   0  0  0  0  0  0
   -5.3304  -45.5556    8.4565 C   0  0  0  0  0  0
   -6.9729  -45.6522    8.9915 Cl  0  0  0  0  0  0
   -5.0112  -44.8439    7.2771 C   0  0  0  0  0  0
   -6.0922  -44.1321    6.4827 C   0  0  0  0  0  0
   -3.6781  -44.8065    6.8249 C   0  0  0  0  0  0
   -1.1147  -52.2741    6.9367 H   0  0  0  0  0  0
   -4.0048  -51.9682    6.5931 Cl  0  0  0  0  0  0
   -3.9346  -49.2814    5.6866 H   0  0  0  0  0  0
   -2.0598  -47.6477    5.3945 H   0  0  0  0  0  0
    0.0381  -46.5720    4.9674 H   0  0  0  0  0  0
    1.7616  -46.7426    4.9764 H   0  0  0  0  0  0
    1.1428  -44.9192    6.4756 H   0  0  0  0  0  0
    1.8303  -46.1999    7.4255 H   0  0  0  0  0  0
   -0.1097  -45.3926    8.6243 H   0  0  0  0  0  0
   -0.5365  -46.9808    8.0128 H   0  0  0  0  0  0
   -2.2029  -46.6280    9.3000 H   0  0  0  0  0  0
   -5.3073  -46.4448   11.0889 H   0  0  0  0  0  0
   -5.0863  -47.9404   10.1735 H   0  0  0  0  0  0
   -3.7224  -47.2055   11.0150 H   0  0  0  0  0  0
   -5.6783  -43.5913    5.6304 H   0  0  0  0  0  0
   -6.8229  -44.8477    6.1042 H   0  0  0  0  0  0
   -6.6130  -43.4123    7.1142 H   0  0  0  0  0  0
   -3.4366  -44.2788    5.9162 H   0  0  0  0  0  0
    1.7839  -51.7162    7.0809 C   0  0  0  0  0  0
    1.0620  -52.5158    7.1329 H   0  0  0  0  0  0
    2.5411  -52.0046    6.3525 H   0  0  0  0  0  0
    2.2130  -51.5907    8.0744 H   0  0  0  0  0  0
    1.1078  -50.4699    6.6570 N   0  0  0  0  0  0
  1  2  2  0  0  0
  2  3  1  0  0  0
  2  4  1  0  0  0
  4 11  2  0  0  0
  4 47  1  0  0  0
  5  6  1  0  0  0
  5 10  2  0  0  0
  5 47  1  0  0  0
  6  7  2  0  0  0
  6 25  1  0  0  0
  7  8  1  0  0  0
  7 26  1  0  0  0
  8  9  2  0  0  0
  8 27  1  0  0  0
  9 10  1  0  0  0
  9 28  1  0  0  0
 10 11  1  0  0  0
 11 12  1  0  0  0
 12 29  1  0  0  0
 12 30  1  0  0  0
 12 13  1  0  0  0
 13 14  1  0  0  0
 13 31  1  0  0  0
 13 32  1  0  0  0
 14 15  1  0  0  0
 14 33  1  0  0  0
 14 34  1  0  0  0
 15 16  1  0  0  0
 16 17  1  0  0  0
 16 24  2  0  0  0
 17 18  2  0  0  0
 17 35  1  0  0  0
 18 19  1  0  0  0
 18 20  1  0  0  0
 19 36  1  0  0  0
 19 37  1  0  0  0
 19 38  1  0  0  0
 20 21  1  0  0  0
 20 22  2  0  0  0
 22 23  1  0  0  0
 22 24  1  0  0  0
 23 39  1  0  0  0
 23 40  1  0  0  0
 23 41  1  0  0  0
 24 42  1  0  0  0
 43 44  1  0  0  0
 43 45  1  0  0  0
 43 46  1  0  0  0
 43 47  1  0  0  0
M  CHG  1   3  -1
M  END
> <s_m_entry_id>
30

> <s_m_entry_name>
4hw3_ligand1

> <r_m_Molecular_weight>
405.30445

> <s_m_Source_Path>
/Users/sinko/Documents/Modulus/ScaledMD/Koff/wang_et_al/Inputs_for_FEP

> <s_m_Source_File>
MCL1_mapper_20142_pv.mae

> <i_m_Source_File_Index>
30

> <r_user_dG.exp>
-9.40789916598878

> <s_fepmapper_entryid>
30

> <i_fepmapper_bias>
0

> <i_fepmapper_affinity>
1

> <r_fepmapper_exp_dG>
-9.40789916599

> <i_fepmapper_unit>
1

> <s_m_subgroup_title>
MCL1_mapper_20142_pv

> <s_m_subgroupid>
MCL1_mapper_20142_pv

> <b_m_subgroup_collapsed>
0

$$$$
