# Supplementary material for: ModBind, a Rapid Simulation-Based Predictor of Ligand Binding and Off-Rates
Source: J Chem Inf Model. 2024 Dec 16;65(1):265–74. doi: 10.1021/acs.jcim.4c01805 (PMC11733936; doi:10.1021/acs.jcim.4c01805)
Supplement: Supplementary file 2 — ci4c01805_si_002.zip [file ci4c01805_si_002.zip › SI_ModBind_Validation/dG/MCL1_dG/64.sdf]

64
                    3D
 Schrodinger Suite 2020-4.
 43 46  0  0  1  0            999 V2000
    3.7996  -50.0339    7.1693 O   0  0  0  0  0  0
    3.0736  -49.0720    6.8150 C   0  0  0  0  0  0
    3.5568  -47.9281    6.7106 O   0  5  0  0  0  0
    1.6291  -49.2883    6.5306 C   0  0  0  0  0  0
    1.0906  -50.9347    6.7544 S   0  0  0  0  0  0
   -0.5531  -50.5009    6.3439 C   0  0  0  0  0  0
   -1.6748  -51.3471    6.3184 C   0  0  0  0  0  0
   -2.9396  -50.8176    5.9964 C   0  0  0  0  0  0
   -3.0703  -49.4498    5.6863 C   0  0  0  0  0  0
   -1.9354  -48.6227    5.6975 C   0  0  0  0  0  0
   -0.6477  -49.1138    6.0302 C   0  0  0  0  0  0
    0.6267  -48.4212    6.1334 C   0  0  0  0  0  0
    0.7576  -46.9454    5.8670 C   0  0  0  0  0  0
    0.6927  -46.0787    7.1424 C   0  0  0  0  0  0
   -0.4919  -46.3659    8.0891 C   0  0  0  0  0  0
   -1.7426  -45.9685    7.5206 O   0  0  0  0  0  0
   -2.9139  -46.2506    8.2081 C   0  0  0  0  0  0
   -5.3832  -46.7623    9.5425 C   0  0  0  0  0  0
   -4.2148  -47.4264    9.9411 C   0  0  0  0  0  0
   -2.9951  -47.1799    9.2808 C   0  0  0  0  0  0
   -1.5571  -52.3930    6.5589 H   0  0  0  0  0  0
   -4.3321  -51.8139    5.9914 Cl  0  0  0  0  0  0
   -4.0419  -49.0428    5.4468 H   0  0  0  0  0  0
   -2.0589  -47.5784    5.4692 H   0  0  0  0  0  0
   -0.0323  -46.6216    5.1911 H   0  0  0  0  0  0
    1.6817  -46.7381    5.3245 H   0  0  0  0  0  0
    0.7202  -45.0228    6.8726 H   0  0  0  0  0  0
    1.6078  -46.2705    7.7046 H   0  0  0  0  0  0
   -0.3459  -45.8119    9.0163 H   0  0  0  0  0  0
   -0.4790  -47.4239    8.3357 H   0  0  0  0  0  0
   -2.1519  -47.7522    9.6092 H   0  0  0  0  0  0
   -5.3384  -45.8553    8.4662 C   0  0  0  0  0  0
   -4.1071  -45.6003    7.7993 C   0  0  0  0  0  0
   -4.0955  -44.6862    6.7189 C   0  0  0  0  0  0
   -5.2802  -44.0441    6.3080 C   0  0  0  0  0  0
   -6.4964  -44.3049    6.9742 C   0  0  0  0  0  0
   -6.5207  -45.2090    8.0541 C   0  0  0  0  0  0
   -3.1805  -44.4680    6.1938 H   0  0  0  0  0  0
   -5.2589  -43.3516    5.4831 H   0  0  0  0  0  0
   -7.4007  -43.8160    6.6574 H   0  0  0  0  0  0
   -7.4574  -45.3993    8.5577 H   0  0  0  0  0  0
   -4.2479  -48.1459   10.7491 H   0  0  0  0  0  0
   -6.3129  -46.9661   10.0585 H   0  0  0  0  0  0
  1  2  2  0  0  0
  2  3  1  0  0  0
  2  4  1  0  0  0
  4  5  1  0  0  0
  4 12  2  0  0  0
  5  6  1  0  0  0
  6  7  1  0  0  0
  6 11  2  0  0  0
  7  8  2  0  0  0
  7 21  1  0  0  0
  8  9  1  0  0  0
  8 22  1  0  0  0
  9 10  2  0  0  0
  9 23  1  0  0  0
 10 11  1  0  0  0
 10 24  1  0  0  0
 11 12  1  0  0  0
 12 13  1  0  0  0
 13 25  1  0  0  0
 13 26  1  0  0  0
 13 14  1  0  0  0
 14 15  1  0  0  0
 14 27  1  0  0  0
 14 28  1  0  0  0
 15 16  1  0  0  0
 15 29  1  0  0  0
 15 30  1  0  0  0
 16 17  1  0  0  0
 17 20  2  0  0  0
 17 33  1  0  0  0
 18 19  2  0  0  0
 18 32  1  0  0  0
 18 43  1  0  0  0
 19 20  1  0  0  0
 19 42  1  0  0  0
 20 31  1  0  0  0
 32 33  2  0  0  0
 32 37  1  0  0  0
 33 34  1  0  0  0
 34 35  2  0  0  0
 34 38  1  0  0  0
 35 36  1  0  0  0
 35 39  1  0  0  0
 36 37  2  0  0  0
 36 40  1  0  0  0
 37 41  1  0  0  0
M  CHG  1   3  -1
M  END
> <s_m_entry_id>
20

> <s_m_entry_name>
4hw3_ligand1

> <r_m_Molecular_weight>
395.88802

> <s_m_Source_Path>
/Users/sinko/Documents/Modulus/ScaledMD/Koff/wang_et_al/Inputs_for_FEP

> <s_m_Source_File>
MCL1_mapper_20142_pv.mae

> <i_m_Source_File_Index>
20

> <r_user_dG.exp>
-9.4997930107542

> <s_fepmapper_entryid>
27

> <i_fepmapper_bias>
0

> <i_fepmapper_affinity>
1

> <r_fepmapper_exp_dG>
-9.49979301075

> <i_fepmapper_unit>
1

> <s_m_subgroup_title>
MCL1_mapper_20142_pv

> <s_m_subgroupid>
MCL1_mapper_20142_pv

> <b_m_subgroup_collapsed>
0

$$$$
