# Supplementary material for: ModBind, a Rapid Simulation-Based Predictor of Ligand Binding and Off-Rates
Source: J Chem Inf Model. 2024 Dec 16;65(1):265–74. doi: 10.1021/acs.jcim.4c01805 (PMC11733936; doi:10.1021/acs.jcim.4c01805)
Supplement: Supplementary file 2 — ci4c01805_si_002.zip [file ci4c01805_si_002.zip › SI_ModBind_Validation/dG/MCL1_dG/41.sdf]

41
                    3D
 Schrodinger Suite 2020-4.
 49 52  0  0  1  0            999 V2000
    3.6188  -50.0261    7.1261 O   0  0  0  0  0  0
    2.9664  -49.0185    6.7704 C   0  0  0  0  0  0
    3.5028  -47.8881    6.7185 O   0  5  0  0  0  0
    1.5378  -49.1785    6.4066 C   0  0  0  0  0  0
   -0.3286  -50.4688    6.1368 C   0  0  0  0  0  0
   -1.2909  -51.4982    6.0796 C   0  0  0  0  0  0
   -2.6052  -51.1970    5.6648 C   0  0  0  0  0  0
   -2.9395  -49.8757    5.3061 C   0  0  0  0  0  0
   -1.9616  -48.8533    5.3588 C   0  0  0  0  0  0
   -0.6371  -49.1247    5.7873 C   0  0  0  0  0  0
    0.5443  -48.3227    5.9852 C   0  0  0  0  0  0
    0.6195  -46.8348    5.7937 C   0  0  0  0  0  0
    0.6544  -46.0387    7.1131 C   0  0  0  0  0  0
   -0.2727  -46.5426    8.2488 C   0  0  0  0  0  0
   -1.1995  -45.5833    8.7170 O   0  0  0  0  0  0
   -2.4514  -45.6189    8.1601 C   0  0  0  0  0  0
   -3.5606  -45.8237    9.0088 C   0  0  0  0  0  0
   -4.8673  -45.7979    8.4847 C   0  0  0  0  0  0
   -5.0701  -45.5418    7.1156 C   0  0  0  0  0  0
   -3.9629  -45.3736    6.2631 C   0  0  0  0  0  0
   -2.6590  -45.4011    6.7853 C   0  0  0  0  0  0
   -1.0321  -52.5072    6.3509 H   0  0  0  0  0  0
   -3.3583  -51.9726    5.6232 H   0  0  0  0  0  0
   -3.9447  -49.6401    4.9833 H   0  0  0  0  0  0
   -2.2394  -47.8446    5.0911 H   0  0  0  0  0  0
   -0.2165  -46.4977    5.1782 H   0  0  0  0  0  0
    1.5009  -46.5787    5.2024 H   0  0  0  0  0  0
    0.4617  -44.9798    6.9165 H   0  0  0  0  0  0
    1.6838  -46.0610    7.4877 H   0  0  0  0  0  0
    0.3637  -46.7558    9.1142 H   0  0  0  0  0  0
   -0.7804  -47.4835    8.0268 H   0  0  0  0  0  0
   -3.4052  -45.9777   10.0674 H   0  0  0  0  0  0
   -1.8256  -45.2075    6.1295 H   0  0  0  0  0  0
    1.0071  -50.4487    6.4916 N   0  0  0  0  0  0
    1.5851  -51.2218    6.7936 H   0  0  0  0  0  0
   -4.1090  -45.1870    5.2114 H   0  0  0  0  0  0
   -5.7131  -45.9475    9.1405 H   0  0  0  0  0  0
   -6.3410  -45.4189    6.6163 O   0  0  0  0  0  0
   -7.7336  -41.4738    6.7170 C   0  0  0  0  0  0
   -7.0295  -41.9323    5.5886 C   0  0  0  0  0  0
   -6.5719  -43.2667    5.5411 C   0  0  0  0  0  0
   -6.8370  -44.1375    6.6183 C   0  0  0  0  0  0
   -7.5850  -43.6840    7.7222 C   0  0  0  0  0  0
   -8.0381  -42.3539    7.7682 C   0  0  0  0  0  0
   -8.0407  -40.4397    6.7738 H   0  0  0  0  0  0
   -6.8347  -41.2580    4.7659 H   0  0  0  0  0  0
   -6.0100  -43.6068    4.6861 H   0  0  0  0  0  0
   -7.7915  -44.3537    8.5460 H   0  0  0  0  0  0
   -8.5855  -42.0032    8.6387 H   0  0  0  0  0  0
  1  2  2  0  0  0
  2  3  1  0  0  0
  2  4  1  0  0  0
  4 11  2  0  0  0
  4 34  1  0  0  0
  5  6  1  0  0  0
  5 10  2  0  0  0
  5 34  1  0  0  0
  6  7  2  0  0  0
  6 22  1  0  0  0
  7  8  1  0  0  0
  7 23  1  0  0  0
  8  9  2  0  0  0
  8 24  1  0  0  0
  9 10  1  0  0  0
  9 25  1  0  0  0
 10 11  1  0  0  0
 11 12  1  0  0  0
 12 26  1  0  0  0
 12 27  1  0  0  0
 12 13  1  0  0  0
 13 14  1  0  0  0
 13 28  1  0  0  0
 13 29  1  0  0  0
 14 15  1  0  0  0
 14 30  1  0  0  0
 14 31  1  0  0  0
 15 16  1  0  0  0
 16 17  1  0  0  0
 16 21  2  0  0  0
 17 18  2  0  0  0
 17 32  1  0  0  0
 18 19  1  0  0  0
 18 37  1  0  0  0
 19 20  2  0  0  0
 19 38  1  0  0  0
 20 21  1  0  0  0
 20 36  1  0  0  0
 21 33  1  0  0  0
 34 35  1  0  0  0
 38 42  1  0  0  0
 39 40  2  0  0  0
 39 44  1  0  0  0
 39 45  1  0  0  0
 40 41  1  0  0  0
 40 46  1  0  0  0
 41 42  2  0  0  0
 41 47  1  0  0  0
 42 43  1  0  0  0
 43 44  2  0  0  0
 43 48  1  0  0  0
 44 49  1  0  0  0
M  CHG  1   3  -1
M  END
> <s_m_entry_id>
3

> <s_m_entry_name>
4hw3_ligand1

> <r_m_Molecular_weight>
386.4313

> <s_m_Source_Path>
/Users/sinko/Documents/Modulus/ScaledMD/Koff/wang_et_al/Inputs_for_FEP

> <s_m_Source_File>
MCL1_mapper_20142_pv.mae

> <i_m_Source_File_Index>
3

> <r_user_dG.exp>
-7.12924538792258

> <s_fepmapper_entryid>
28

> <i_fepmapper_bias>
0

> <i_fepmapper_affinity>
1

> <r_fepmapper_exp_dG>
-7.12924538792

> <i_fepmapper_unit>
1

> <s_m_subgroup_title>
MCL1_mapper_20142_pv

> <s_m_subgroupid>
MCL1_mapper_20142_pv

> <b_m_subgroup_collapsed>
0

$$$$
