# Supplementary material for: ModBind, a Rapid Simulation-Based Predictor of Ligand Binding and Off-Rates
Source: J Chem Inf Model. 2024 Dec 16;65(1):265–74. doi: 10.1021/acs.jcim.4c01805 (PMC11733936; doi:10.1021/acs.jcim.4c01805)
Supplement: Supplementary file 2 — ci4c01805_si_002.zip [file ci4c01805_si_002.zip › SI_ModBind_Validation/dG/MCL1_dG/54.sdf]

54
                    3D
 Schrodinger Suite 2020-4.
 44 47  0  0  1  0            999 V2000
    3.6008  -50.1426    7.0953 O   0  0  0  0  0  0
    2.9945  -49.0877    6.7720 C   0  0  0  0  0  0
    3.5637  -47.9827    6.7380 O   0  5  0  0  0  0
    1.5546  -49.1833    6.4462 C   0  0  0  0  0  0
   -0.4163  -50.3312    6.3666 C   0  0  0  0  0  0
   -1.4599  -51.2734    6.4649 C   0  0  0  0  0  0
   -2.7720  -50.8647    6.1354 C   0  0  0  0  0  0
   -3.0153  -49.5600    5.6849 C   0  0  0  0  0  0
   -1.9719  -48.6268    5.5970 C   0  0  0  0  0  0
   -0.6362  -48.9893    5.9458 C   0  0  0  0  0  0
    0.6049  -48.2698    6.0108 C   0  0  0  0  0  0
    0.7928  -46.8042    5.7026 C   0  0  0  0  0  0
    0.7659  -45.9154    6.9617 C   0  0  0  0  0  0
   -0.4547  -46.1428    7.8719 C   0  0  0  0  0  0
   -1.6482  -45.7967    7.1768 O   0  0  0  0  0  0
   -2.8653  -46.0089    7.8013 C   0  0  0  0  0  0
   -5.3919  -46.3961    9.0422 C   0  0  0  0  0  0
   -4.2120  -46.7521    9.7091 C   0  0  0  0  0  0
   -2.9640  -46.5642    9.0973 C   0  0  0  0  0  0
   -1.2657  -52.2717    6.8071 H   0  0  0  0  0  0
   -4.0633  -51.9831    6.3229 Cl  0  0  0  0  0  0
   -4.0227  -49.2605    5.4253 H   0  0  0  0  0  0
   -2.1803  -47.6183    5.2861 H   0  0  0  0  0  0
   -0.0004  -46.4776    5.0287 H   0  0  0  0  0  0
    1.7311  -46.6449    5.1622 H   0  0  0  0  0  0
    0.8103  -44.8658    6.6678 H   0  0  0  0  0  0
    1.6726  -46.1131    7.5350 H   0  0  0  0  0  0
   -0.3610  -45.5323    8.7700 H   0  0  0  0  0  0
   -0.4705  -47.1845    8.1904 H   0  0  0  0  0  0
   -2.0870  -46.8540    9.6464 H   0  0  0  0  0  0
   -5.3220  -45.8538    7.7419 C   0  0  0  0  0  0
   -4.0586  -45.6657    7.1236 C   0  0  0  0  0  0
   -4.0089  -45.1257    5.8153 C   0  0  0  0  0  0
   -5.1957  -44.7666    5.1494 C   0  0  0  0  0  0
   -6.4462  -44.9616    5.7683 C   0  0  0  0  0  0
   -6.5086  -45.5045    7.0675 C   0  0  0  0  0  0
   -3.0572  -44.9736    5.3238 H   0  0  0  0  0  0
   -5.1460  -44.3459    4.1528 H   0  0  0  0  0  0
   -7.3538  -44.6861    5.2492 H   0  0  0  0  0  0
   -7.4693  -45.6476    7.5385 H   0  0  0  0  0  0
   -4.2660  -47.1681   10.6999 H   0  0  0  0  0  0
   -6.3463  -46.5386    9.5257 H   0  0  0  0  0  0
    0.9431  -50.4141    6.6339 N   0  0  0  0  0  0
    1.4728  -51.2281    6.9597 H   0  0  0  0  0  0
  1  2  2  0  0  0
  2  3  1  0  0  0
  2  4  1  0  0  0
  4 11  2  0  0  0
  4 43  1  0  0  0
  5  6  1  0  0  0
  5 10  2  0  0  0
  5 43  1  0  0  0
  6  7  2  0  0  0
  6 20  1  0  0  0
  7  8  1  0  0  0
  7 21  1  0  0  0
  8  9  2  0  0  0
  8 22  1  0  0  0
  9 10  1  0  0  0
  9 23  1  0  0  0
 10 11  1  0  0  0
 11 12  1  0  0  0
 12 24  1  0  0  0
 12 25  1  0  0  0
 12 13  1  0  0  0
 13 14  1  0  0  0
 13 26  1  0  0  0
 13 27  1  0  0  0
 14 15  1  0  0  0
 14 28  1  0  0  0
 14 29  1  0  0  0
 15 16  1  0  0  0
 16 19  2  0  0  0
 16 32  1  0  0  0
 17 18  2  0  0  0
 17 31  1  0  0  0
 17 42  1  0  0  0
 18 19  1  0  0  0
 18 41  1  0  0  0
 19 30  1  0  0  0
 31 32  2  0  0  0
 31 36  1  0  0  0
 32 33  1  0  0  0
 33 34  2  0  0  0
 33 37  1  0  0  0
 34 35  1  0  0  0
 34 38  1  0  0  0
 35 36  2  0  0  0
 35 39  1  0  0  0
 36 40  1  0  0  0
 43 44  1  0  0  0
M  CHG  1   3  -1
M  END
> <s_m_entry_id>
16

> <s_m_entry_name>
4hw3_ligand1

> <r_m_Molecular_weight>
378.83869

> <s_m_Source_Path>
/Users/sinko/Documents/Modulus/ScaledMD/Koff/wang_et_al/Inputs_for_FEP

> <s_m_Source_File>
MCL1_mapper_20142_pv.mae

> <i_m_Source_File_Index>
16

> <r_user_dG.exp>
-9.77997627425646

> <s_fepmapper_entryid>
19

> <i_fepmapper_bias>
0

> <i_fepmapper_affinity>
1

> <r_fepmapper_exp_dG>
-9.77997627426

> <i_fepmapper_unit>
1

> <s_m_subgroup_title>
MCL1_mapper_20142_pv

> <s_m_subgroupid>
MCL1_mapper_20142_pv

> <b_m_subgroup_collapsed>
0

$$$$
