# Supplementary material for: ModBind, a Rapid Simulation-Based Predictor of Ligand Binding and Off-Rates
Source: J Chem Inf Model. 2024 Dec 16;65(1):265–74. doi: 10.1021/acs.jcim.4c01805 (PMC11733936; doi:10.1021/acs.jcim.4c01805)
Supplement: Supplementary file 2 — ci4c01805_si_002.zip [file ci4c01805_si_002.zip › SI_ModBind_Validation/dG/MCL1_dG/40.sdf]

40
                    3D
 Schrodinger Suite 2020-4.
 49 52  0  0  1  0            999 V2000
    4.0796  -49.9641    6.0933 O   0  0  0  0  0  0
    3.2341  -49.1036    6.4140 C   0  0  0  0  0  0
    3.5646  -47.9824    6.8520 O   0  5  0  0  0  0
    1.7941  -49.4291    6.2845 C   0  0  0  0  0  0
    0.0692  -50.8734    5.8701 C   0  0  0  0  0  0
   -0.7526  -51.9804    5.5646 C   0  0  0  0  0  0
   -2.1510  -51.8509    5.6383 C   0  0  0  0  0  0
   -2.7100  -50.6161    6.0102 C   0  0  0  0  0  0
   -1.8819  -49.5164    6.3113 C   0  0  0  0  0  0
   -0.4706  -49.6138    6.2528 C   0  0  0  0  0  0
    0.6346  -48.7012    6.4799 C   0  0  0  0  0  0
    0.5503  -47.2487    6.8757 C   0  0  0  0  0  0
   -0.4937  -46.4439    6.0758 C   0  0  0  0  0  0
   -1.4675  -45.6591    6.9570 C   0  0  0  0  0  0
   -2.0460  -46.5551    7.8997 O   0  0  0  0  0  0
   -3.1695  -46.1729    8.5970 C   0  0  0  0  0  0
   -3.9070  -44.9994    8.3258 C   0  0  0  0  0  0
   -5.0862  -44.7046    9.0367 C   0  0  0  0  0  0
   -5.5323  -45.5822   10.0518 C   0  0  0  0  0  0
   -4.7880  -46.7393   10.3421 C   0  0  0  0  0  0
   -3.6196  -47.0355    9.6144 C   0  0  0  0  0  0
   -0.3074  -52.9198    5.2755 H   0  0  0  0  0  0
   -2.7968  -52.6896    5.4151 H   0  0  0  0  0  0
   -3.7866  -50.5028    6.0695 H   0  0  0  0  0  0
   -2.3475  -48.5823    6.5781 H   0  0  0  0  0  0
    1.5075  -46.7429    6.7351 H   0  0  0  0  0  0
    0.3789  -47.1839    7.9537 H   0  0  0  0  0  0
   -1.0773  -47.0996    5.4235 H   0  0  0  0  0  0
    0.0194  -45.7661    5.3980 H   0  0  0  0  0  0
   -2.2151  -45.2222    6.2970 H   0  0  0  0  0  0
   -0.9701  -44.8474    7.4911 H   0  0  0  0  0  0
   -3.6263  -44.3407    7.5286 H   0  0  0  0  0  0
   -3.0603  -47.9329    9.8264 H   0  0  0  0  0  0
    1.4413  -50.7114    5.8907 N   0  0  0  0  0  0
    2.1511  -51.4007    5.6695 H   0  0  0  0  0  0
   -5.1306  -47.4237   11.1122 H   0  0  0  0  0  0
   -6.4481  -45.3764   10.5887 H   0  0  0  0  0  0
   -5.8559  -43.6367    8.6703 O   0  0  0  0  0  0
   -7.7006  -44.6618    5.0827 C   0  0  0  0  0  0
   -8.3132  -44.9852    6.3148 C   0  0  0  0  0  0
   -7.7288  -44.5868    7.5197 C   0  0  0  0  0  0
   -6.5230  -43.8614    7.5003 C   0  0  0  0  0  0
   -5.9538  -43.4664    6.2722 C   0  0  0  0  0  0
   -6.5349  -43.8779    5.0621 C   0  0  0  0  0  0
   -8.1027  -45.0222    4.1484 H   0  0  0  0  0  0
   -9.2203  -45.5728    6.3260 H   0  0  0  0  0  0
   -8.1689  -44.8792    8.4685 H   0  0  0  0  0  0
   -5.0287  -42.9029    6.2496 H   0  0  0  0  0  0
   -6.0777  -43.6154    4.1209 H   0  0  0  0  0  0
  1  2  2  0  0  0
  2  3  1  0  0  0
  2  4  1  0  0  0
  4 11  2  0  0  0
  4 34  1  0  0  0
  5  6  1  0  0  0
  5 10  2  0  0  0
  5 34  1  0  0  0
  6  7  2  0  0  0
  6 22  1  0  0  0
  7  8  1  0  0  0
  7 23  1  0  0  0
  8  9  2  0  0  0
  8 24  1  0  0  0
  9 10  1  0  0  0
  9 25  1  0  0  0
 10 11  1  0  0  0
 11 12  1  0  0  0
 12 26  1  0  0  0
 12 27  1  0  0  0
 12 13  1  0  0  0
 13 14  1  0  0  0
 13 28  1  0  0  0
 13 29  1  0  0  0
 14 15  1  0  0  0
 14 30  1  0  0  0
 14 31  1  0  0  0
 15 16  1  0  0  0
 16 17  1  0  0  0
 16 21  2  0  0  0
 17 18  2  0  0  0
 17 32  1  0  0  0
 18 19  1  0  0  0
 18 38  1  0  0  0
 19 20  2  0  0  0
 19 37  1  0  0  0
 20 21  1  0  0  0
 20 36  1  0  0  0
 21 33  1  0  0  0
 34 35  1  0  0  0
 38 42  1  0  0  0
 39 40  2  0  0  0
 39 44  1  0  0  0
 39 45  1  0  0  0
 40 41  1  0  0  0
 40 46  1  0  0  0
 41 42  2  0  0  0
 41 47  1  0  0  0
 42 43  1  0  0  0
 43 44  2  0  0  0
 43 48  1  0  0  0
 44 49  1  0  0  0
M  CHG  1   3  -1
M  END
> <s_m_entry_id>
22

> <s_m_entry_name>
4hw3_ligand1

> <r_m_Molecular_weight>
386.4313

> <s_m_Source_Path>
/Users/sinko/Documents/Modulus/ScaledMD/Koff/wang_et_al/Inputs_for_FEP

> <s_m_Source_File>
MCL1_mapper_20142_pv.mae

> <i_m_Source_File_Index>
22

> <r_user_dG.exp>
-7.25302544244784

> <s_fepmapper_entryid>
23

> <i_fepmapper_bias>
0

> <i_fepmapper_affinity>
1

> <r_fepmapper_exp_dG>
-7.25302544245

> <i_fepmapper_unit>
1

> <s_m_subgroup_title>
MCL1_mapper_20142_pv

> <s_m_subgroupid>
MCL1_mapper_20142_pv

> <b_m_subgroup_collapsed>
0

$$$$
