# Supplementary material for: ModBind, a Rapid Simulation-Based Predictor of Ligand Binding and Off-Rates
Source: J Chem Inf Model. 2024 Dec 16;65(1):265–74. doi: 10.1021/acs.jcim.4c01805 (PMC11733936; doi:10.1021/acs.jcim.4c01805)
Supplement: Supplementary file 2 — ci4c01805_si_002.zip [file ci4c01805_si_002.zip › SI_ModBind_Validation/dG/MCL1_dG/68.sdf]

68
                    3D
 Schrodinger Suite 2020-4.
 43 46  0  0  1  0            999 V2000
    3.7726  -49.6838    6.9455 O   0  0  0  0  0  0
    2.9100  -48.7925    6.7501 C   0  0  0  0  0  0
    3.2295  -47.5839    6.7163 O   0  5  0  0  0  0
    1.4913  -49.1838    6.5587 C   0  0  0  0  0  0
   -0.1868  -50.6387    6.5133 C   0  0  0  0  0  0
   -0.9631  -51.8099    6.5963 C   0  0  0  0  0  0
   -2.3546  -51.7196    6.4061 C   0  0  0  0  0  0
   -2.9393  -50.4632    6.1302 C   0  0  0  0  0  0
   -2.1382  -49.2957    6.0374 C   0  0  0  0  0  0
   -0.7392  -49.3608    6.2408 C   0  0  0  0  0  0
    0.3626  -48.4393    6.2579 C   0  0  0  0  0  0
    0.2858  -46.9624    5.9975 C   0  0  0  0  0  0
    0.3099  -46.1147    7.2841 C   0  0  0  0  0  0
   -0.9470  -46.2726    8.1526 C   0  0  0  0  0  0
   -2.0339  -45.7606    7.3984 O   0  0  0  0  0  0
   -3.2649  -45.6384    8.0063 C   0  0  0  0  0  0
   -5.8320  -45.2982    9.1520 C   0  0  0  0  0  0
   -4.8424  -46.0260    9.8383 C   0  0  0  0  0  0
   -3.5646  -46.1963    9.2720 C   0  0  0  0  0  0
   -0.4810  -52.7477    6.8125 H   0  0  0  0  0  0
   -2.9631  -52.6053    6.4682 H   0  0  0  0  0  0
   -4.6522  -50.3570    5.9185 Cl  0  0  0  0  0  0
   -2.6129  -48.3489    5.8313 H   0  0  0  0  0  0
   -0.6031  -46.7219    5.4163 H   0  0  0  0  0  0
    1.1268  -46.6655    5.3667 H   0  0  0  0  0  0
    0.4122  -45.0603    7.0052 H   0  0  0  0  0  0
    1.1933  -46.3513    7.8811 H   0  0  0  0  0  0
   -0.8331  -45.6975    9.0727 H   0  0  0  0  0  0
   -1.1059  -47.3195    8.4132 H   0  0  0  0  0  0
   -2.8349  -46.7583    9.8317 H   0  0  0  0  0  0
   -5.5501  -44.7469    7.8897 C   0  0  0  0  0  0
   -4.2682  -44.9219    7.3124 C   0  0  0  0  0  0
   -4.0002  -44.3707    6.0384 C   0  0  0  0  0  0
   -4.9987  -43.6492    5.3557 C   0  0  0  0  0  0
   -6.2700  -43.4716    5.9396 C   0  0  0  0  0  0
   -6.5447  -44.0200    7.2054 C   0  0  0  0  0  0
   -3.0325  -44.4979    5.5704 H   0  0  0  0  0  0
   -4.7838  -43.2318    4.3761 H   0  0  0  0  0  0
   -7.0328  -42.9142    5.4103 H   0  0  0  0  0  0
   -7.5187  -43.8845    7.6476 H   0  0  0  0  0  0
   -5.0576  -46.4517   10.8107 H   0  0  0  0  0  0
   -6.8040  -45.1697    9.6054 H   0  0  0  0  0  0
    1.1760  -50.5215    6.6916 O   0  0  0  0  0  0
  1  2  2  0  0  0
  2  3  1  0  0  0
  2  4  1  0  0  0
  4 11  2  0  0  0
  4 43  1  0  0  0
  5  6  1  0  0  0
  5 10  2  0  0  0
  5 43  1  0  0  0
  6  7  2  0  0  0
  6 20  1  0  0  0
  7  8  1  0  0  0
  7 21  1  0  0  0
  8  9  2  0  0  0
  8 22  1  0  0  0
  9 10  1  0  0  0
  9 23  1  0  0  0
 10 11  1  0  0  0
 11 12  1  0  0  0
 12 24  1  0  0  0
 12 25  1  0  0  0
 12 13  1  0  0  0
 13 14  1  0  0  0
 13 26  1  0  0  0
 13 27  1  0  0  0
 14 15  1  0  0  0
 14 28  1  0  0  0
 14 29  1  0  0  0
 15 16  1  0  0  0
 16 19  2  0  0  0
 16 32  1  0  0  0
 17 18  2  0  0  0
 17 31  1  0  0  0
 17 42  1  0  0  0
 18 19  1  0  0  0
 18 41  1  0  0  0
 19 30  1  0  0  0
 31 32  2  0  0  0
 31 36  1  0  0  0
 32 33  1  0  0  0
 33 34  2  0  0  0
 33 37  1  0  0  0
 34 35  1  0  0  0
 34 38  1  0  0  0
 35 36  2  0  0  0
 35 39  1  0  0  0
 36 40  1  0  0  0
M  CHG  1   3  -1
M  END
> <s_m_entry_id>
28

> <s_m_entry_name>
4hw3_ligand1

> <r_m_Molecular_weight>
379.82342

> <s_m_Source_Path>
/Users/sinko/Documents/Modulus/ScaledMD/Koff/wang_et_al/Inputs_for_FEP

> <s_m_Source_File>
MCL1_mapper_20142_pv.mae

> <i_m_Source_File_Index>
28

> <r_user_dG.exp>
-7.6896119149271

> <s_fepmapper_entryid>
9

> <i_fepmapper_bias>
0

> <i_fepmapper_affinity>
1

> <r_fepmapper_exp_dG>
-7.68961191493

> <i_fepmapper_unit>
1

> <s_m_subgroup_title>
MCL1_mapper_20142_pv

> <s_m_subgroupid>
MCL1_mapper_20142_pv

> <b_m_subgroup_collapsed>
0

$$$$
