# Supplementary material for: ModBind, a Rapid Simulation-Based Predictor of Ligand Binding and Off-Rates
Source: J Chem Inf Model. 2024 Dec 16;65(1):265–74. doi: 10.1021/acs.jcim.4c01805 (PMC11733936; doi:10.1021/acs.jcim.4c01805)
Supplement: Supplementary file 2 — ci4c01805_si_002.zip [file ci4c01805_si_002.zip › SI_ModBind_Validation/dG/MCL1_dG/56.sdf]

56
                    3D
 Schrodinger Suite 2020-4.
 47 49  0  0  1  0            999 V2000
    3.8860  -49.6912    7.1567 O   0  0  0  0  0  0
    3.1152  -48.8646    6.6079 C   0  0  0  0  0  0
    3.5628  -47.7316    6.3168 O   0  5  0  0  0  0
    1.6860  -49.2230    6.3249 C   0  0  0  0  0  0
   -0.1971  -50.5147    6.2703 C   0  0  0  0  0  0
   -1.1985  -51.5173    6.3677 C   0  0  0  0  0  0
   -2.5251  -51.2521    5.9892 C   0  0  0  0  0  0
   -2.8500  -49.9692    5.4926 C   0  0  0  0  0  0
   -1.8593  -48.9599    5.3776 C   0  0  0  0  0  0
   -0.5124  -49.2088    5.7723 C   0  0  0  0  0  0
    0.6850  -48.4219    5.8067 C   0  0  0  0  0  0
    0.7943  -46.9841    5.3695 C   0  0  0  0  0  0
    0.7867  -45.9897    6.5468 C   0  0  0  0  0  0
   -0.5620  -45.9184    7.2689 C   0  0  0  0  0  0
   -1.5108  -45.3393    6.3843 O   0  0  0  0  0  0
   -2.7734  -45.0766    6.8667 C   0  0  0  0  0  0
   -3.2521  -45.5115    8.1245 C   0  0  0  0  0  0
   -4.5558  -45.1862    8.5488 C   0  0  0  0  0  0
   -5.0405  -45.6887    9.8958 C   0  0  0  0  0  0
   -5.3922  -44.4078    7.7183 C   0  0  0  0  0  0
   -6.9812  -43.9831    8.2402 Cl  0  0  0  0  0  0
   -4.9232  -43.9759    6.4562 C   0  0  0  0  0  0
   -5.7953  -43.1306    5.5483 C   0  0  0  0  0  0
   -3.6246  -44.3209    6.0415 C   0  0  0  0  0  0
   -0.9461  -52.4911    6.7461 H   0  0  0  0  0  0
   -3.2977  -52.0166    6.0792 H   0  0  0  0  0  0
   -3.8727  -49.7548    5.2030 H   0  0  0  0  0  0
   -2.1315  -47.9796    4.9971 H   0  0  0  0  0  0
   -0.0129  -46.7422    4.6760 H   0  0  0  0  0  0
    1.7136  -46.8490    4.7959 H   0  0  0  0  0  0
    1.0429  -44.9982    6.1728 H   0  0  0  0  0  0
    1.5694  -46.2498    7.2605 H   0  0  0  0  0  0
   -0.4587  -45.3076    8.1660 H   0  0  0  0  0  0
   -0.8794  -46.9154    7.5776 H   0  0  0  0  0  0
   -2.6285  -46.0979    8.7785 H   0  0  0  0  0  0
   -5.5447  -44.8979   10.4490 H   0  0  0  0  0  0
   -5.7400  -46.5119    9.7544 H   0  0  0  0  0  0
   -4.2150  -46.0488   10.5105 H   0  0  0  0  0  0
   -5.2719  -42.8544    4.6316 H   0  0  0  0  0  0
   -6.6997  -43.6722    5.2707 H   0  0  0  0  0  0
   -6.0850  -42.2110    6.0560 H   0  0  0  0  0  0
   -3.2624  -43.9924    5.0819 H   0  0  0  0  0  0
    1.8852  -51.6780    7.1113 C   0  0  0  0  0  0
    1.2409  -52.5557    7.2050 H   0  0  0  0  0  0
    2.7069  -51.9461    6.4349 H   0  0  0  0  0  0
    2.2851  -51.4578    8.1087 H   0  0  0  0  0  0
    1.1675  -50.5139    6.5888 N   0  0  0  0  0  0
  1  2  2  0  0  0
  2  3  1  0  0  0
  2  4  1  0  0  0
  4 11  2  0  0  0
  4 47  1  0  0  0
  5  6  1  0  0  0
  5 10  2  0  0  0
  5 47  1  0  0  0
  6  7  2  0  0  0
  6 25  1  0  0  0
  7  8  1  0  0  0
  7 26  1  0  0  0
  8  9  2  0  0  0
  8 27  1  0  0  0
  9 10  1  0  0  0
  9 28  1  0  0  0
 10 11  1  0  0  0
 11 12  1  0  0  0
 12 29  1  0  0  0
 12 30  1  0  0  0
 12 13  1  0  0  0
 13 14  1  0  0  0
 13 31  1  0  0  0
 13 32  1  0  0  0
 14 15  1  0  0  0
 14 33  1  0  0  0
 14 34  1  0  0  0
 15 16  1  0  0  0
 16 17  1  0  0  0
 16 24  2  0  0  0
 17 18  2  0  0  0
 17 35  1  0  0  0
 18 19  1  0  0  0
 18 20  1  0  0  0
 19 36  1  0  0  0
 19 37  1  0  0  0
 19 38  1  0  0  0
 20 21  1  0  0  0
 20 22  2  0  0  0
 22 23  1  0  0  0
 22 24  1  0  0  0
 23 39  1  0  0  0
 23 40  1  0  0  0
 23 41  1  0  0  0
 24 42  1  0  0  0
 43 44  1  0  0  0
 43 45  1  0  0  0
 43 46  1  0  0  0
 43 47  1  0  0  0
M  CHG  1   3  -1
M  END
> <s_m_entry_id>
18

> <s_m_entry_name>
4hw3_ligand1

> <r_m_Molecular_weight>
370.85942

> <s_m_Source_Path>
/Users/sinko/Documents/Modulus/ScaledMD/Koff/wang_et_al/Inputs_for_FEP

> <s_m_Source_File>
MCL1_mapper_20142_pv.mae

> <i_m_Source_File_Index>
18

> <r_user_dG.exp>
-9.25808309585768

> <s_fepmapper_entryid>
35

> <i_fepmapper_bias>
0

> <i_fepmapper_affinity>
1

> <r_fepmapper_exp_dG>
-9.25808309586

> <i_fepmapper_unit>
1

> <s_m_subgroup_title>
MCL1_mapper_20142_pv

> <s_m_subgroupid>
MCL1_mapper_20142_pv

> <b_m_subgroup_collapsed>
0

$$$$
