# Supplementary material for: ModBind, a Rapid Simulation-Based Predictor of Ligand Binding and Off-Rates
Source: J Chem Inf Model. 2024 Dec 16;65(1):265–74. doi: 10.1021/acs.jcim.4c01805 (PMC11733936; doi:10.1021/acs.jcim.4c01805)
Supplement: Supplementary file 2 — ci4c01805_si_002.zip [file ci4c01805_si_002.zip › SI_ModBind_Validation/dG/MCL1_dG/42.sdf]

42
                    3D
 Schrodinger Suite 2020-4.
 44 47  0  0  1  0            999 V2000
    3.6010  -50.1309    7.2173 O   0  0  0  0  0  0
    2.9795  -49.0944    6.8829 C   0  0  0  0  0  0
    3.5582  -47.9830    6.8122 O   0  5  0  0  0  0
    1.5366  -49.2034    6.5537 C   0  0  0  0  0  0
   -0.3472  -50.4577    6.2991 C   0  0  0  0  0  0
   -1.3179  -51.4749    6.2331 C   0  0  0  0  0  0
   -2.6289  -51.1468    5.8278 C   0  0  0  0  0  0
   -2.9455  -49.8148    5.4839 C   0  0  0  0  0  0
   -1.9618  -48.8114    5.5555 C   0  0  0  0  0  0
   -0.6358  -49.1065    5.9640 C   0  0  0  0  0  0
    0.5554  -48.3244    6.1538 C   0  0  0  0  0  0
    0.6833  -46.8447    5.9557 C   0  0  0  0  0  0
    0.6911  -46.0461    7.2731 C   0  0  0  0  0  0
   -0.5530  -46.2446    8.1393 C   0  0  0  0  0  0
   -1.6886  -45.7642    7.4384 O   0  0  0  0  0  0
   -2.9365  -45.9351    8.0039 C   0  0  0  0  0  0
   -5.5641  -46.2439    9.0369 C   0  0  0  0  0  0
   -4.4526  -46.6108    9.8135 C   0  0  0  0  0  0
   -3.1512  -46.4560    9.3053 C   0  0  0  0  0  0
   -1.0725  -52.4891    6.4965 H   0  0  0  0  0  0
   -3.4006  -51.9114    5.7850 H   0  0  0  0  0  0
   -3.9567  -49.5554    5.1726 H   0  0  0  0  0  0
   -2.2180  -47.7978    5.2884 H   0  0  0  0  0  0
   -0.1373  -46.4896    5.3358 H   0  0  0  0  0  0
    1.5901  -46.6136    5.3924 H   0  0  0  0  0  0
    0.8003  -44.9837    7.0497 H   0  0  0  0  0  0
    1.5657  -46.3279    7.8552 H   0  0  0  0  0  0
   -0.4371  -45.6845    9.0679 H   0  0  0  0  0  0
   -0.6725  -47.3005    8.3938 H   0  0  0  0  0  0
   -2.3433  -46.7548    9.9541 H   0  0  0  0  0  0
   -5.3751  -45.7201    7.7432 C   0  0  0  0  0  0
   -4.0606  -45.5636    7.2263 C   0  0  0  0  0  0
   -3.8918  -45.0359    5.9226 C   0  0  0  0  0  0
   -5.0075  -44.6755    5.1465 C   0  0  0  0  0  0
   -6.3050  -44.8355    5.6606 C   0  0  0  0  0  0
   -6.4926  -45.3504    6.9558 C   0  0  0  0  0  0
   -2.9091  -44.8987    5.5003 H   0  0  0  0  0  0
   -4.8459  -44.2745    4.1548 H   0  0  0  0  0  0
   -7.1620  -44.5617    5.0630 H   0  0  0  0  0  0
   -7.4912  -45.4674    7.3450 H   0  0  0  0  0  0
   -4.5861  -47.0164   10.8082 H   0  0  0  0  0  0
   -6.5536  -46.3721    9.4430 H   0  0  0  0  0  0
    0.9870  -50.4703    6.6481 N   0  0  0  0  0  0
    1.5565  -51.2517    6.9442 H   0  0  0  0  0  0
  1  2  2  0  0  0
  2  3  1  0  0  0
  2  4  1  0  0  0
  4 11  2  0  0  0
  4 43  1  0  0  0
  5  6  1  0  0  0
  5 10  2  0  0  0
  5 43  1  0  0  0
  6  7  2  0  0  0
  6 20  1  0  0  0
  7  8  1  0  0  0
  7 21  1  0  0  0
  8  9  2  0  0  0
  8 22  1  0  0  0
  9 10  1  0  0  0
  9 23  1  0  0  0
 10 11  1  0  0  0
 11 12  1  0  0  0
 12 24  1  0  0  0
 12 25  1  0  0  0
 12 13  1  0  0  0
 13 14  1  0  0  0
 13 26  1  0  0  0
 13 27  1  0  0  0
 14 15  1  0  0  0
 14 28  1  0  0  0
 14 29  1  0  0  0
 15 16  1  0  0  0
 16 19  2  0  0  0
 16 32  1  0  0  0
 17 18  2  0  0  0
 17 31  1  0  0  0
 17 42  1  0  0  0
 18 19  1  0  0  0
 18 41  1  0  0  0
 19 30  1  0  0  0
 31 32  2  0  0  0
 31 36  1  0  0  0
 32 33  1  0  0  0
 33 34  2  0  0  0
 33 37  1  0  0  0
 34 35  1  0  0  0
 34 38  1  0  0  0
 35 36  2  0  0  0
 35 39  1  0  0  0
 36 40  1  0  0  0
 43 44  1  0  0  0
M  CHG  1   3  -1
M  END
> <s_m_entry_id>
37

> <s_m_entry_name>
4hw3_ligand1

> <r_m_Molecular_weight>
344.39366

> <s_m_Source_Path>
/Users/sinko/Documents/Modulus/ScaledMD/Koff/wang_et_al/Inputs_for_FEP

> <s_m_Source_File>
MCL1_mapper_20142_pv.mae

> <i_m_Source_File_Index>
37

> <r_user_dG.exp>
-8.89674735927531

> <s_fepmapper_entryid>
40

> <i_fepmapper_bias>
0

> <i_fepmapper_affinity>
1

> <r_fepmapper_exp_dG>
-8.89674735928

> <i_fepmapper_unit>
1

> <s_m_subgroup_title>
MCL1_mapper_20142_pv

> <s_m_subgroupid>
MCL1_mapper_20142_pv

> <b_m_subgroup_collapsed>
0

$$$$
