# Supplementary material for: ModBind, a Rapid Simulation-Based Predictor of Ligand Binding and Off-Rates
Source: J Chem Inf Model. 2024 Dec 16;65(1):265–74. doi: 10.1021/acs.jcim.4c01805 (PMC11733936; doi:10.1021/acs.jcim.4c01805)
Supplement: Supplementary file 2 — ci4c01805_si_002.zip [file ci4c01805_si_002.zip › SI_ModBind_Validation/dG/MCL1_dG/43.sdf]

43
                    3D
 Schrodinger Suite 2020-4.
 44 47  0  0  1  0            999 V2000
    3.5643  -47.8843    6.3334 O   0  0  0  0  0  0
    2.9990  -48.9049    6.7868 C   0  0  0  0  0  0
    3.5887  -49.7095    7.5467 O   0  5  0  0  0  0
    1.5874  -49.1583    6.4235 C   0  0  0  0  0  0
   -0.3136  -50.4258    6.4859 C   0  0  0  0  0  0
   -1.3036  -51.4031    6.6994 C   0  0  0  0  0  0
   -2.5845  -51.2164    6.1482 C   0  0  0  0  0  0
   -2.8632  -50.0626    5.3949 C   0  0  0  0  0  0
   -1.8627  -49.0917    5.1852 C   0  0  0  0  0  0
   -0.5602  -49.2479    5.7208 C   0  0  0  0  0  0
    0.6473  -48.4594    5.6954 C   0  0  0  0  0  0
    0.8265  -47.1229    5.0263 C   0  0  0  0  0  0
    0.8821  -45.9477    6.0225 C   0  0  0  0  0  0
   -0.3512  -45.8393    6.9293 C   0  0  0  0  0  0
   -1.4585  -45.3868    6.1598 O   0  0  0  0  0  0
   -2.6734  -45.2518    6.7942 C   0  0  0  0  0  0
   -4.9576  -44.3709    6.6682 C   0  0  0  0  0  0
   -3.6845  -44.5617    6.0974 C   0  0  0  0  0  0
   -1.0808  -52.2831    7.2830 H   0  0  0  0  0  0
   -3.3514  -51.9594    6.3077 H   0  0  0  0  0  0
   -3.8475  -49.9191    4.9764 H   0  0  0  0  0  0
   -2.0911  -48.2065    4.6076 H   0  0  0  0  0  0
    0.0168  -46.9558    4.3169 H   0  0  0  0  0  0
    1.7408  -47.1287    4.4309 H   0  0  0  0  0  0
    1.0222  -45.0114    5.4834 H   0  0  0  0  0  0
    1.7641  -46.0601    6.6515 H   0  0  0  0  0  0
   -0.1558  -45.1260    7.7294 H   0  0  0  0  0  0
   -0.5515  -46.8060    7.3926 H   0  0  0  0  0  0
   -3.4773  -44.1655    5.1146 H   0  0  0  0  0  0
   -2.9615  -45.7676    8.0827 C   0  0  0  0  0  0
   -5.7169  -43.8324    6.1167 H   0  0  0  0  0  0
   -4.2421  -45.6033    8.6496 C   0  0  0  0  0  0
   -5.2428  -44.8900    7.9458 C   0  0  0  0  0  0
   -6.5177  -44.7121    8.5223 C   0  0  0  0  0  0
   -6.8021  -45.2571    9.7910 C   0  0  0  0  0  0
   -5.8102  -45.9817   10.4853 C   0  0  0  0  0  0
   -4.5321  -46.1533    9.9158 C   0  0  0  0  0  0
   -7.2854  -44.1649    7.9948 H   0  0  0  0  0  0
   -7.7781  -45.1176   10.2340 H   0  0  0  0  0  0
   -6.0317  -46.4019   11.4577 H   0  0  0  0  0  0
   -3.7793  -46.7042   10.4587 H   0  0  0  0  0  0
   -2.2210  -46.3075    8.6524 H   0  0  0  0  0  0
    1.0036  -50.3231    6.8929 N   0  0  0  0  0  0
    1.5367  -50.9666    7.4620 H   0  0  0  0  0  0
  1  2  2  0  0  0
  2  3  1  0  0  0
  2  4  1  0  0  0
  4 11  2  0  0  0
  4 43  1  0  0  0
  5  6  1  0  0  0
  5 10  2  0  0  0
  5 43  1  0  0  0
  6  7  2  0  0  0
  6 19  1  0  0  0
  7  8  1  0  0  0
  7 20  1  0  0  0
  8  9  2  0  0  0
  8 21  1  0  0  0
  9 10  1  0  0  0
  9 22  1  0  0  0
 10 11  1  0  0  0
 11 12  1  0  0  0
 12 23  1  0  0  0
 12 24  1  0  0  0
 12 13  1  0  0  0
 13 14  1  0  0  0
 13 25  1  0  0  0
 13 26  1  0  0  0
 14 15  1  0  0  0
 14 27  1  0  0  0
 14 28  1  0  0  0
 15 16  1  0  0  0
 16 18  2  0  0  0
 16 30  1  0  0  0
 17 18  1  0  0  0
 17 31  1  0  0  0
 17 33  2  0  0  0
 18 29  1  0  0  0
 30 32  2  0  0  0
 30 42  1  0  0  0
 32 33  1  0  0  0
 32 37  1  0  0  0
 33 34  1  0  0  0
 34 35  2  0  0  0
 34 38  1  0  0  0
 35 36  1  0  0  0
 35 39  1  0  0  0
 36 37  2  0  0  0
 36 40  1  0  0  0
 37 41  1  0  0  0
 43 44  1  0  0  0
M  CHG  1   3  -1
M  END
> <s_m_entry_id>
9

> <s_m_entry_name>
4hw3_ligand1

> <r_m_Molecular_weight>
344.39366

> <s_m_Source_Path>
/Users/sinko/Documents/Modulus/ScaledMD/Koff/wang_et_al/Inputs_for_FEP

> <s_m_Source_File>
MCL1_mapper_20142_pv.mae

> <i_m_Source_File_Index>
9

> <r_user_dG.exp>
-7.03469617128338

> <s_fepmapper_entryid>
43

> <i_fepmapper_bias>
0

> <i_fepmapper_affinity>
1

> <r_fepmapper_exp_dG>
-7.03469617128

> <i_fepmapper_unit>
1

> <s_m_subgroup_title>
MCL1_mapper_20142_pv

> <s_m_subgroupid>
MCL1_mapper_20142_pv

> <b_m_subgroup_collapsed>
0

$$$$
