# Supplementary material for: ModBind, a Rapid Simulation-Based Predictor of Ligand Binding and Off-Rates
Source: J Chem Inf Model. 2024 Dec 16;65(1):265–74. doi: 10.1021/acs.jcim.4c01805 (PMC11733936; doi:10.1021/acs.jcim.4c01805)
Supplement: Supplementary file 2 — ci4c01805_si_002.zip [file ci4c01805_si_002.zip › SI_ModBind_Validation/dG/MCL1_dG/57.sdf]

57
                    3D
 Schrodinger Suite 2020-4.
 47 50  0  0  1  0            999 V2000
    3.5644  -47.6678    5.9794 O   0  0  0  0  0  0
    3.1061  -48.6748    6.5602 C   0  0  0  0  0  0
    3.8451  -49.2908    7.3808 O   0  5  0  0  0  0
    1.6967  -49.0920    6.3186 C   0  0  0  0  0  0
   -0.1535  -50.4335    6.3918 C   0  0  0  0  0  0
   -1.1205  -51.4551    6.5735 C   0  0  0  0  0  0
   -2.4473  -51.2528    6.1514 C   0  0  0  0  0  0
   -2.8077  -50.0288    5.5584 C   0  0  0  0  0  0
   -1.8532  -49.0185    5.3763 C   0  0  0  0  0  0
   -0.4989  -49.1915    5.7783 C   0  0  0  0  0  0
    0.6696  -48.3728    5.7223 C   0  0  0  0  0  0
    0.7299  -46.9821    5.1515 C   0  0  0  0  0  0
    0.8228  -45.8723    6.2201 C   0  0  0  0  0  0
   -0.3002  -45.9030    7.2643 C   0  0  0  0  0  0
   -1.5339  -45.4785    6.6854 O   0  0  0  0  0  0
   -2.6539  -45.4735    7.4912 C   0  0  0  0  0  0
   -5.0024  -45.4171    9.0952 C   0  0  0  0  0  0
   -3.8541  -46.0855    9.5449 C   0  0  0  0  0  0
   -2.6939  -46.1087    8.7532 C   0  0  0  0  0  0
   -0.8445  -52.3872    7.0350 H   0  0  0  0  0  0
   -3.1800  -52.0331    6.2924 H   0  0  0  0  0  0
   -3.8316  -49.8714    5.2455 H   0  0  0  0  0  0
   -2.1448  -48.0802    4.9232 H   0  0  0  0  0  0
   -0.1474  -46.7977    4.5314 H   0  0  0  0  0  0
    1.5785  -46.8906    4.4715 H   0  0  0  0  0  0
    0.8564  -44.8926    5.7363 H   0  0  0  0  0  0
    1.7722  -45.9688    6.7479 H   0  0  0  0  0  0
   -0.0344  -45.2375    8.0851 H   0  0  0  0  0  0
   -0.3785  -46.9095    7.6717 H   0  0  0  0  0  0
   -1.8362  -46.6348    9.1369 H   0  0  0  0  0  0
   -4.9934  -44.7821    7.8391 C   0  0  0  0  0  0
   -3.8237  -44.8117    7.0307 C   0  0  0  0  0  0
   -3.8421  -44.1736    5.7733 C   0  0  0  0  0  0
   -5.0054  -43.5186    5.3209 C   0  0  0  0  0  0
   -6.1590  -43.4918    6.1266 C   0  0  0  0  0  0
   -6.1539  -44.1210    7.3843 C   0  0  0  0  0  0
   -2.9702  -44.1816    5.1360 H   0  0  0  0  0  0
   -5.0097  -43.0370    4.3537 H   0  0  0  0  0  0
   -7.0512  -42.9879    5.7771 H   0  0  0  0  0  0
   -7.0438  -44.0981    7.9957 H   0  0  0  0  0  0
   -3.8631  -46.5752   10.5084 H   0  0  0  0  0  0
   -5.8881  -45.3965    9.7122 H   0  0  0  0  0  0
    1.9363  -51.4455    7.3369 C   0  0  0  0  0  0
    1.3189  -52.3385    7.4455 H   0  0  0  0  0  0
    2.8013  -51.7103    6.7182 H   0  0  0  0  0  0
    2.2782  -51.1417    8.3335 H   0  0  0  0  0  0
    1.1956  -50.3552    6.7086 N   0  0  0  0  0  0
  1  2  2  0  0  0
  2  3  1  0  0  0
  2  4  1  0  0  0
  4 11  2  0  0  0
  4 47  1  0  0  0
  5  6  1  0  0  0
  5 10  2  0  0  0
  5 47  1  0  0  0
  6  7  2  0  0  0
  6 20  1  0  0  0
  7  8  1  0  0  0
  7 21  1  0  0  0
  8  9  2  0  0  0
  8 22  1  0  0  0
  9 10  1  0  0  0
  9 23  1  0  0  0
 10 11  1  0  0  0
 11 12  1  0  0  0
 12 24  1  0  0  0
 12 25  1  0  0  0
 12 13  1  0  0  0
 13 14  1  0  0  0
 13 26  1  0  0  0
 13 27  1  0  0  0
 14 15  1  0  0  0
 14 28  1  0  0  0
 14 29  1  0  0  0
 15 16  1  0  0  0
 16 19  2  0  0  0
 16 32  1  0  0  0
 17 18  2  0  0  0
 17 31  1  0  0  0
 17 42  1  0  0  0
 18 19  1  0  0  0
 18 41  1  0  0  0
 19 30  1  0  0  0
 31 32  2  0  0  0
 31 36  1  0  0  0
 32 33  1  0  0  0
 33 34  2  0  0  0
 33 37  1  0  0  0
 34 35  1  0  0  0
 34 38  1  0  0  0
 35 36  2  0  0  0
 35 39  1  0  0  0
 36 40  1  0  0  0
 43 44  1  0  0  0
 43 45  1  0  0  0
 43 46  1  0  0  0
 43 47  1  0  0  0
M  CHG  1   3  -1
M  END
> <s_m_entry_id>
8

> <s_m_entry_name>
4hw3_ligand1

> <r_m_Molecular_weight>
358.42075

> <s_m_Source_Path>
/Users/sinko/Documents/Modulus/ScaledMD/Koff/wang_et_al/Inputs_for_FEP

> <s_m_Source_File>
MCL1_mapper_20142_pv.mae

> <i_m_Source_File_Index>
8

> <r_user_dG.exp>
-9.03887132268158

> <s_fepmapper_entryid>
34

> <i_fepmapper_bias>
0

> <i_fepmapper_affinity>
1

> <r_fepmapper_exp_dG>
-9.03887132268

> <i_fepmapper_unit>
1

> <s_m_subgroup_title>
MCL1_mapper_20142_pv

> <s_m_subgroupid>
MCL1_mapper_20142_pv

> <b_m_subgroup_collapsed>
0

$$$$
