# Supplementary material for: ModBind, a Rapid Simulation-Based Predictor of Ligand Binding and Off-Rates
Source: J Chem Inf Model. 2024 Dec 16;65(1):265–74. doi: 10.1021/acs.jcim.4c01805 (PMC11733936; doi:10.1021/acs.jcim.4c01805)
Supplement: Supplementary file 2 — ci4c01805_si_002.zip [file ci4c01805_si_002.zip › SI_ModBind_Validation/dG/MCL1_dG/53.sdf]

53
                    3D
 Schrodinger Suite 2020-4.
 44 46  0  0  1  0            999 V2000
    3.5633  -47.7725    6.2912 O   0  0  0  0  0  0
    2.9990  -48.7572    6.8105 C   0  0  0  0  0  0
    3.5991  -49.5249    7.5965 O   0  5  0  0  0  0
    1.5779  -49.0223    6.4966 C   0  0  0  0  0  0
   -0.3475  -50.2345    6.7439 C   0  0  0  0  0  0
   -1.3726  -51.1291    7.1185 C   0  0  0  0  0  0
   -2.6775  -50.9471    6.6123 C   0  0  0  0  0  0
   -2.9184  -49.8992    5.6921 C   0  0  0  0  0  0
   -1.8916  -49.0147    5.3222 C   0  0  0  0  0  0
   -0.5857  -49.1422    5.8567 C   0  0  0  0  0  0
    0.6255  -48.3732    5.7579 C   0  0  0  0  0  0
    0.7780  -47.0671    5.0307 C   0  0  0  0  0  0
    0.7971  -45.8570    5.9948 C   0  0  0  0  0  0
   -0.4751  -45.7293    6.8378 C   0  0  0  0  0  0
   -1.5902  -45.4593    5.9971 O   0  0  0  0  0  0
   -2.8366  -45.4835    6.5820 C   0  0  0  0  0  0
   -3.0790  -45.8230    7.9355 C   0  0  0  0  0  0
   -4.3932  -45.8530    8.4569 C   0  0  0  0  0  0
   -4.6030  -46.2695    9.9009 C   0  0  0  0  0  0
   -5.4830  -45.5150    7.6284 C   0  0  0  0  0  0
   -7.0947  -45.5514    8.2641 Cl  0  0  0  0  0  0
   -5.2572  -45.1565    6.2816 C   0  0  0  0  0  0
   -6.4197  -44.7794    5.3753 C   0  0  0  0  0  0
   -3.9414  -45.1545    5.7667 C   0  0  0  0  0  0
   -1.1746  -51.9204    7.8217 H   0  0  0  0  0  0
   -3.9554  -51.9815    7.1109 Cl  0  0  0  0  0  0
   -3.9172  -49.7603    5.2947 H   0  0  0  0  0  0
   -2.0998  -48.2000    4.6420 H   0  0  0  0  0  0
   -0.0541  -46.9554    4.3227 H   0  0  0  0  0  0
    1.6867  -47.0741    4.4237 H   0  0  0  0  0  0
    0.9692  -44.9414    5.4362 H   0  0  0  0  0  0
    1.6544  -45.9582    6.6661 H   0  0  0  0  0  0
   -0.3569  -44.9148    7.5568 H   0  0  0  0  0  0
   -0.6037  -46.6484    7.4050 H   0  0  0  0  0  0
   -2.2739  -46.0799    8.6015 H   0  0  0  0  0  0
   -5.1155  -45.4823   10.4590 H   0  0  0  0  0  0
   -5.2126  -47.1749    9.9474 H   0  0  0  0  0  0
   -3.6578  -46.4782   10.4009 H   0  0  0  0  0  0
   -6.0752  -44.5140    4.3756 H   0  0  0  0  0  0
   -7.1156  -45.6150    5.2839 H   0  0  0  0  0  0
   -6.9557  -43.9220    5.7856 H   0  0  0  0  0  0
   -3.7745  -44.8949    4.7279 H   0  0  0  0  0  0
    0.9882  -50.1295    7.0836 N   0  0  0  0  0  0
    1.5182  -50.7414    7.6866 H   0  0  0  0  0  0
  1  2  2  0  0  0
  2  3  1  0  0  0
  2  4  1  0  0  0
  4 11  2  0  0  0
  4 43  1  0  0  0
  5  6  1  0  0  0
  5 10  2  0  0  0
  5 43  1  0  0  0
  6  7  2  0  0  0
  6 25  1  0  0  0
  7  8  1  0  0  0
  7 26  1  0  0  0
  8  9  2  0  0  0
  8 27  1  0  0  0
  9 10  1  0  0  0
  9 28  1  0  0  0
 10 11  1  0  0  0
 11 12  1  0  0  0
 12 29  1  0  0  0
 12 30  1  0  0  0
 12 13  1  0  0  0
 13 14  1  0  0  0
 13 31  1  0  0  0
 13 32  1  0  0  0
 14 15  1  0  0  0
 14 33  1  0  0  0
 14 34  1  0  0  0
 15 16  1  0  0  0
 16 17  1  0  0  0
 16 24  2  0  0  0
 17 18  2  0  0  0
 17 35  1  0  0  0
 18 19  1  0  0  0
 18 20  1  0  0  0
 19 36  1  0  0  0
 19 37  1  0  0  0
 19 38  1  0  0  0
 20 21  1  0  0  0
 20 22  2  0  0  0
 22 23  1  0  0  0
 22 24  1  0  0  0
 23 39  1  0  0  0
 23 40  1  0  0  0
 23 41  1  0  0  0
 24 42  1  0  0  0
 43 44  1  0  0  0
M  CHG  1   3  -1
M  END
> <s_m_entry_id>
15

> <s_m_entry_name>
4hw3_ligand1

> <r_m_Molecular_weight>
391.27736

> <s_m_Source_Path>
/Users/sinko/Documents/Modulus/ScaledMD/Koff/wang_et_al/Inputs_for_FEP

> <s_m_Source_File>
MCL1_mapper_20142_pv.mae

> <i_m_Source_File_Index>
15

> <r_user_dG.exp>
-9.96486893166623

> <s_fepmapper_entryid>
36

> <i_fepmapper_bias>
0

> <i_fepmapper_affinity>
1

> <r_fepmapper_exp_dG>
-9.96486893167

> <i_fepmapper_unit>
1

> <s_m_subgroup_title>
MCL1_mapper_20142_pv

> <s_m_subgroupid>
MCL1_mapper_20142_pv

> <b_m_subgroup_collapsed>
0

$$$$
