# Supplementary material for: ModBind, a Rapid Simulation-Based Predictor of Ligand Binding and Off-Rates
Source: J Chem Inf Model. 2024 Dec 16;65(1):265–74. doi: 10.1021/acs.jcim.4c01805 (PMC11733936; doi:10.1021/acs.jcim.4c01805)
Supplement: Supplementary file 2 — ci4c01805_si_002.zip [file ci4c01805_si_002.zip › SI_ModBind_Validation/dG/MCL1_dG/47.sdf]

47
                    3D
 Schrodinger Suite 2020-4.
 43 46  0  0  1  0            999 V2000
    3.8686  -50.1190    7.0932 O   0  0  0  0  0  0
    3.1190  -49.1589    6.7946 C   0  0  0  0  0  0
    3.5527  -47.9843    6.7208 O   0  5  0  0  0  0
    1.6856  -49.4320    6.5286 C   0  0  0  0  0  0
   -0.0809  -50.8763    6.3515 C   0  0  0  0  0  0
   -0.9511  -51.9836    6.3183 C   0  0  0  0  0  0
   -2.3175  -51.7852    6.0387 C   0  0  0  0  0  0
   -2.8023  -50.4802    5.8114 C   0  0  0  0  0  0
   -1.9249  -49.3776    5.8612 C   0  0  0  0  0  0
   -0.5419  -49.5476    6.1269 C   0  0  0  0  0  0
    0.5818  -48.6544    6.2494 C   0  0  0  0  0  0
    0.5070  -47.1632    6.1421 C   0  0  0  0  0  0
    0.1148  -46.5415    7.4889 C   0  0  0  0  0  0
   -0.4072  -45.1038    7.3461 C   0  0  0  0  0  0
   -1.5468  -45.0525    6.4949 O   0  0  0  0  0  0
   -2.8067  -45.2692    7.0109 C   0  0  0  0  0  0
   -5.2211  -45.1826    6.5885 C   0  0  0  0  0  0
   -3.8922  -45.0084    6.1504 C   0  0  0  0  0  0
   -0.5745  -52.9772    6.4996 H   0  0  0  0  0  0
   -2.9954  -52.6270    6.0061 H   0  0  0  0  0  0
   -3.8516  -50.3275    5.5997 H   0  0  0  0  0  0
   -2.3147  -48.3846    5.6922 H   0  0  0  0  0  0
   -0.2249  -46.8991    5.3792 H   0  0  0  0  0  0
    1.4539  -46.7474    5.7898 H   0  0  0  0  0  0
    0.9728  -46.5654    8.1598 H   0  0  0  0  0  0
   -0.6489  -47.1566    7.9613 H   0  0  0  0  0  0
    0.3680  -44.4929    6.8836 H   0  0  0  0  0  0
   -0.6002  -44.6497    8.3160 H   0  0  0  0  0  0
   -3.7003  -44.6602    5.1441 H   0  0  0  0  0  0
   -3.0729  -45.7272    8.3225 C   0  0  0  0  0  0
   -6.0370  -44.9748    5.9117 H   0  0  0  0  0  0
   -4.4026  -45.9169    8.7511 C   0  0  0  0  0  0
   -5.5002  -45.6402    7.8903 C   0  0  0  0  0  0
   -6.7807  -45.8063    8.2927 N   0  0  0  0  0  0
   -7.0196  -46.2339    9.5524 C   0  0  0  0  0  0
   -5.9967  -46.5463   10.4671 C   0  0  0  0  0  0
   -4.6620  -46.3937   10.0496 C   0  0  0  0  0  0
   -8.0581  -46.3378    9.8379 H   0  0  0  0  0  0
   -6.2280  -46.8986   11.4632 H   0  0  0  0  0  0
   -3.8505  -46.6326   10.7173 H   0  0  0  0  0  0
   -2.2731  -45.9438    9.0132 H   0  0  0  0  0  0
    1.2731  -50.7546    6.5922 N   0  0  0  0  0  0
    1.9414  -51.4821    6.8006 H   0  0  0  0  0  0
  1  2  2  0  0  0
  2  3  1  0  0  0
  2  4  1  0  0  0
  4 11  2  0  0  0
  4 42  1  0  0  0
  5  6  1  0  0  0
  5 10  2  0  0  0
  5 42  1  0  0  0
  6  7  2  0  0  0
  6 19  1  0  0  0
  7  8  1  0  0  0
  7 20  1  0  0  0
  8  9  2  0  0  0
  8 21  1  0  0  0
  9 10  1  0  0  0
  9 22  1  0  0  0
 10 11  1  0  0  0
 11 12  1  0  0  0
 12 23  1  0  0  0
 12 24  1  0  0  0
 12 13  1  0  0  0
 13 14  1  0  0  0
 13 25  1  0  0  0
 13 26  1  0  0  0
 14 15  1  0  0  0
 14 27  1  0  0  0
 14 28  1  0  0  0
 15 16  1  0  0  0
 16 18  2  0  0  0
 16 30  1  0  0  0
 17 18  1  0  0  0
 17 31  1  0  0  0
 17 33  2  0  0  0
 18 29  1  0  0  0
 30 32  2  0  0  0
 30 41  1  0  0  0
 32 33  1  0  0  0
 32 37  1  0  0  0
 33 34  1  0  0  0
 34 35  2  0  0  0
 35 36  1  0  0  0
 35 38  1  0  0  0
 36 37  2  0  0  0
 36 39  1  0  0  0
 37 40  1  0  0  0
 42 43  1  0  0  0
M  CHG  1   3  -1
M  END
> <s_m_entry_id>
36

> <s_m_entry_name>
4hw3_ligand1

> <r_m_Molecular_weight>
345.38124

> <s_m_Source_Path>
/Users/sinko/Documents/Modulus/ScaledMD/Koff/wang_et_al/Inputs_for_FEP

> <s_m_Source_File>
MCL1_mapper_20142_pv.mae

> <i_m_Source_File_Index>
36

> <r_user_dG.exp>
-5.77553168796231

> <s_fepmapper_entryid>
33

> <i_fepmapper_bias>
0

> <i_fepmapper_affinity>
1

> <r_fepmapper_exp_dG>
-5.77553168796

> <i_fepmapper_unit>
1

> <s_m_subgroup_title>
MCL1_mapper_20142_pv

> <s_m_subgroupid>
MCL1_mapper_20142_pv

> <b_m_subgroup_collapsed>
0

$$$$
