# Supplementary material for: ModBind, a Rapid Simulation-Based Predictor of Ligand Binding and Off-Rates
Source: J Chem Inf Model. 2024 Dec 16;65(1):265–74. doi: 10.1021/acs.jcim.4c01805 (PMC11733936; doi:10.1021/acs.jcim.4c01805)
Supplement: Supplementary file 2 — ci4c01805_si_002.zip [file ci4c01805_si_002.zip › SI_ModBind_Validation/dG/MCL1_dG/46.sdf]

46
                    3D
 Schrodinger Suite 2020-4.
 45 48  0  0  1  0            999 V2000
    3.5634  -47.8222    6.3169 O   0  0  0  0  0  0
    3.0096  -48.8325    6.8076 C   0  0  0  0  0  0
    3.6259  -49.6047    7.5794 O   0  5  0  0  0  0
    1.5978  -49.1187    6.4846 C   0  0  0  0  0  0
   -0.2687  -50.4180    6.6086 C   0  0  0  0  0  0
   -1.2477  -51.4049    6.8705 C   0  0  0  0  0  0
   -2.5242  -51.2927    6.2695 C   0  0  0  0  0  0
   -2.8029  -50.2046    5.4177 C   0  0  0  0  0  0
   -1.8160  -49.2240    5.1702 C   0  0  0  0  0  0
   -0.5328  -49.3025    5.7596 C   0  0  0  0  0  0
    0.6485  -48.4818    5.7196 C   0  0  0  0  0  0
    0.7914  -47.1830    4.9813 C   0  0  0  0  0  0
    0.8856  -45.9530    5.9079 C   0  0  0  0  0  0
   -0.3043  -45.7921    6.8650 C   0  0  0  0  0  0
   -1.4475  -45.4189    6.1063 O   0  0  0  0  0  0
   -2.6442  -45.2630    6.7712 C   0  0  0  0  0  0
   -4.8922  -44.2571    6.6999 C   0  0  0  0  0  0
   -3.6327  -44.4906    6.1102 C   0  0  0  0  0  0
   -1.0201  -52.2377    7.5251 H   0  0  0  0  0  0
   -3.2785  -52.0456    6.4598 H   0  0  0  0  0  0
   -3.7773  -50.1193    4.9545 H   0  0  0  0  0  0
   -2.0556  -48.3850    4.5239 H   0  0  0  0  0  0
   -0.0599  -47.0510    4.3183 H   0  0  0  0  0  0
    1.6673  -47.2161    4.3353 H   0  0  0  0  0  0
    0.9959  -45.0491    5.3038 H   0  0  0  0  0  0
    1.7930  -46.0181    6.5046 H   0  0  0  0  0  0
   -0.0852  -45.0058    7.5899 H   0  0  0  0  0  0
   -0.4512  -46.7216    7.4182 H   0  0  0  0  0  0
   -3.4149  -44.0650    5.1406 H   0  0  0  0  0  0
   -2.9379  -45.8450    8.0360 C   0  0  0  0  0  0
   -5.6352  -43.6555    6.1979 H   0  0  0  0  0  0
   -2.2387  -46.4637    8.5728 H   0  0  0  0  0  0
    1.0287  -50.2522    7.0341 N   0  0  0  0  0  0
   -6.2177  -45.7257    9.9160 C   0  0  0  0  0  0
   -4.7395  -46.1893    9.8810 C   0  0  0  0  0  0
   -4.2087  -45.6259    8.5912 C   0  0  0  0  0  0
   -5.1536  -44.8350    7.9542 C   0  0  0  0  0  0
   -6.4175  -44.7160    8.7624 C   0  0  0  0  0  0
   -6.5036  -43.6968    9.1386 H   0  0  0  0  0  0
   -7.2948  -44.9463    8.1570 H   0  0  0  0  0  0
   -6.5029  -45.3113   10.8847 H   0  0  0  0  0  0
   -6.8566  -46.5933    9.7373 H   0  0  0  0  0  0
   -4.6544  -47.2763    9.8998 H   0  0  0  0  0  0
   -4.1716  -45.7891   10.7160 H   0  0  0  0  0  0
    1.5629  -50.8425    7.6515 H   0  0  0  0  0  0
  1  2  2  0  0  0
  2  3  1  0  0  0
  2  4  1  0  0  0
  4 11  2  0  0  0
  4 33  1  0  0  0
  5  6  1  0  0  0
  5 10  2  0  0  0
  5 33  1  0  0  0
  6  7  2  0  0  0
  6 19  1  0  0  0
  7  8  1  0  0  0
  7 20  1  0  0  0
  8  9  2  0  0  0
  8 21  1  0  0  0
  9 10  1  0  0  0
  9 22  1  0  0  0
 10 11  1  0  0  0
 11 12  1  0  0  0
 12 23  1  0  0  0
 12 24  1  0  0  0
 12 13  1  0  0  0
 13 14  1  0  0  0
 13 25  1  0  0  0
 13 26  1  0  0  0
 14 15  1  0  0  0
 14 27  1  0  0  0
 14 28  1  0  0  0
 15 16  1  0  0  0
 16 18  2  0  0  0
 16 30  1  0  0  0
 17 18  1  0  0  0
 17 31  1  0  0  0
 17 37  2  0  0  0
 18 29  1  0  0  0
 30 32  1  0  0  0
 30 36  2  0  0  0
 33 45  1  0  0  0
 34 35  1  0  0  0
 34 38  1  0  0  0
 34 41  1  0  0  0
 34 42  1  0  0  0
 35 36  1  0  0  0
 35 43  1  0  0  0
 35 44  1  0  0  0
 36 37  1  0  0  0
 37 38  1  0  0  0
 38 39  1  0  0  0
 38 40  1  0  0  0
M  CHG  1   3  -1
M  END
> <s_m_entry_id>
43

> <s_m_entry_name>
4hw3_ligand1

> <r_m_Molecular_weight>
334.39845

> <s_m_Source_Path>
/Users/sinko/Documents/Modulus/ScaledMD/Koff/wang_et_al/Inputs_for_FEP

> <s_m_Source_File>
MCL1_mapper_20142_pv.mae

> <i_m_Source_File_Index>
43

> <r_user_dG.exp>
-7.60113429727595

> <s_fepmapper_entryid>
5

> <i_fepmapper_bias>
0

> <i_fepmapper_affinity>
1

> <r_fepmapper_exp_dG>
-7.60113429728

> <i_fepmapper_unit>
1

> <s_m_subgroup_title>
MCL1_mapper_20142_pv

> <s_m_subgroupid>
MCL1_mapper_20142_pv

> <b_m_subgroup_collapsed>
0

$$$$
