# Supplementary material for: ModBind, a Rapid Simulation-Based Predictor of Ligand Binding and Off-Rates
Source: J Chem Inf Model. 2024 Dec 16;65(1):265–74. doi: 10.1021/acs.jcim.4c01805 (PMC11733936; doi:10.1021/acs.jcim.4c01805)
Supplement: Supplementary file 2 — ci4c01805_si_002.zip [file ci4c01805_si_002.zip › SI_ModBind_Validation/dG/MCL1_dG/52.sdf]

52
                    3D
 Schrodinger Suite 2020-4.
 41 43  0  0  1  0            999 V2000
    3.6519  -50.1731    7.5910 O   0  0  0  0  0  0
    3.0433  -49.1959    7.1015 C   0  0  0  0  0  0
    3.5655  -48.0687    6.9870 O   0  5  0  0  0  0
    1.6483  -49.3725    6.6570 C   0  0  0  0  0  0
   -0.3320  -50.4839    6.5819 C   0  0  0  0  0  0
   -1.4113  -51.3646    6.7488 C   0  0  0  0  0  0
   -2.6844  -50.9778    6.2976 C   0  0  0  0  0  0
   -2.8676  -49.7470    5.6359 C   0  0  0  0  0  0
   -1.7777  -48.8758    5.4639 C   0  0  0  0  0  0
   -0.4901  -49.2182    5.9483 C   0  0  0  0  0  0
    0.7777  -48.5424    5.9916 C   0  0  0  0  0  0
    1.0475  -47.1566    5.5153 C   0  0  0  0  0  0
    1.0218  -46.1839    6.7045 C   0  0  0  0  0  0
    0.4477  -44.8206    6.3095 C   0  0  0  0  0  0
   -0.8651  -44.8822    5.7760 O   0  0  0  0  0  0
   -1.9430  -45.1814    6.5878 C   0  0  0  0  0  0
   -3.2160  -45.1421    5.9801 C   0  0  0  0  0  0
   -4.3936  -45.3534    6.7336 C   0  0  0  0  0  0
   -5.7495  -45.1797    6.0705 C   0  0  0  0  0  0
   -4.2869  -45.6872    8.1025 C   0  0  0  0  0  0
   -5.6898  -46.0040    9.0603 Cl  0  0  0  0  0  0
   -3.0245  -45.7414    8.7159 C   0  0  0  0  0  0
   -1.8648  -45.4531    7.9752 C   0  0  0  0  0  0
   -1.2649  -52.3092    7.2560 H   0  0  0  0  0  0
   -4.0424  -51.9828    6.5895 Cl  0  0  0  0  0  0
   -3.8532  -49.4576    5.2953 H   0  0  0  0  0  0
   -1.9286  -47.9157    4.9823 H   0  0  0  0  0  0
    0.2992  -46.8849    4.7743 H   0  0  0  0  0  0
    2.0104  -47.0970    4.9985 H   0  0  0  0  0  0
    2.0265  -46.0516    7.1041 H   0  0  0  0  0  0
    0.4504  -46.6226    7.5182 H   0  0  0  0  0  0
    1.1107  -44.4322    5.5444 H   0  0  0  0  0  0
    0.4854  -44.0896    7.0996 H   0  0  0  0  0  0
   -3.2893  -44.9075    4.9284 H   0  0  0  0  0  0
   -6.4354  -45.9830    6.3550 H   0  0  0  0  0  0
   -6.1890  -44.2318    6.3827 H   0  0  0  0  0  0
   -5.6734  -45.1750    4.9829 H   0  0  0  0  0  0
   -0.9262  -45.4276    8.5063 H   0  0  0  0  0  0
   -2.9412  -45.9827    9.7646 H   0  0  0  0  0  0
    0.9956  -50.5546    6.9557 N   0  0  0  0  0  0
    1.4807  -51.2969    7.4419 H   0  0  0  0  0  0
  1  2  2  0  0  0
  2  3  1  0  0  0
  2  4  1  0  0  0
  4 11  2  0  0  0
  4 40  1  0  0  0
  5  6  1  0  0  0
  5 10  2  0  0  0
  5 40  1  0  0  0
  6  7  2  0  0  0
  6 24  1  0  0  0
  7  8  1  0  0  0
  7 25  1  0  0  0
  8  9  2  0  0  0
  8 26  1  0  0  0
  9 10  1  0  0  0
  9 27  1  0  0  0
 10 11  1  0  0  0
 11 12  1  0  0  0
 12 28  1  0  0  0
 12 29  1  0  0  0
 12 13  1  0  0  0
 13 14  1  0  0  0
 13 30  1  0  0  0
 13 31  1  0  0  0
 14 15  1  0  0  0
 14 32  1  0  0  0
 14 33  1  0  0  0
 15 16  1  0  0  0
 16 17  1  0  0  0
 16 23  2  0  0  0
 17 18  2  0  0  0
 17 34  1  0  0  0
 18 19  1  0  0  0
 18 20  1  0  0  0
 19 35  1  0  0  0
 19 36  1  0  0  0
 19 37  1  0  0  0
 20 21  1  0  0  0
 20 22  2  0  0  0
 22 23  1  0  0  0
 22 39  1  0  0  0
 23 38  1  0  0  0
 40 41  1  0  0  0
M  CHG  1   3  -1
M  END
> <s_m_entry_id>
6

> <s_m_entry_name>
4hw3_ligand1

> <r_m_Molecular_weight>
377.25027

> <s_m_Source_Path>
/Users/sinko/Documents/Modulus/ScaledMD/Koff/wang_et_al/Inputs_for_FEP

> <s_m_Source_File>
MCL1_mapper_20142_pv.mae

> <i_m_Source_File_Index>
6

> <r_user_dG.exp>
-9.22585200324184

> <s_fepmapper_entryid>
8

> <i_fepmapper_bias>
0

> <i_fepmapper_affinity>
1

> <r_fepmapper_exp_dG>
-9.22585200324

> <i_fepmapper_unit>
1

> <s_m_subgroup_title>
MCL1_mapper_20142_pv

> <s_m_subgroupid>
MCL1_mapper_20142_pv

> <b_m_subgroup_collapsed>
0

$$$$
