# Supplementary material for: ModBind, a Rapid Simulation-Based Predictor of Ligand Binding and Off-Rates
Source: J Chem Inf Model. 2024 Dec 16;65(1):265–74. doi: 10.1021/acs.jcim.4c01805 (PMC11733936; doi:10.1021/acs.jcim.4c01805)
Supplement: Supplementary file 2 — ci4c01805_si_002.zip [file ci4c01805_si_002.zip › SI_ModBind_Validation/dG/MCL1_dG/44.sdf]

44
                    3D
 Schrodinger Suite 2020-4.
 44 47  0  0  1  0            999 V2000
    3.5638  -47.8398    6.3294 O   0  0  0  0  0  0
    3.0055  -48.8795    6.7362 C   0  0  0  0  0  0
    3.6001  -49.7033    7.4706 O   0  5  0  0  0  0
    1.6002  -49.1348    6.3550 C   0  0  0  0  0  0
   -0.2707  -50.4496    6.3395 C   0  0  0  0  0  0
   -1.2446  -51.4534    6.4978 C   0  0  0  0  0  0
   -2.5290  -51.2642    5.9573 C   0  0  0  0  0  0
   -2.8264  -50.0751    5.2634 C   0  0  0  0  0  0
   -1.8457  -49.0732    5.1109 C   0  0  0  0  0  0
   -0.5465  -49.2371    5.6460 C   0  0  0  0  0  0
    0.6398  -48.4122    5.6803 C   0  0  0  0  0  0
    0.7658  -47.0204    5.1109 C   0  0  0  0  0  0
    0.8382  -45.9174    6.1894 C   0  0  0  0  0  0
   -0.2514  -46.0044    7.2636 C   0  0  0  0  0  0
   -1.5116  -45.6953    6.6849 O   0  0  0  0  0  0
   -2.6160  -45.6893    7.5101 C   0  0  0  0  0  0
   -4.9357  -45.6105    9.1489 C   0  0  0  0  0  0
   -3.7951  -46.3194    9.5617 C   0  0  0  0  0  0
   -2.6431  -46.3574    8.7572 C   0  0  0  0  0  0
   -1.0077  -52.3586    7.0271 H   0  0  0  0  0  0
   -3.2862  -52.0252    6.0738 H   0  0  0  0  0  0
   -3.8126  -49.9204    4.8501 H   0  0  0  0  0  0
   -2.0817  -48.1638    4.5782 H   0  0  0  0  0  0
   -0.0880  -46.8183    4.4620 H   0  0  0  0  0  0
    1.6452  -46.9604    4.4630 H   0  0  0  0  0  0
    0.8127  -44.9396    5.7098 H   0  0  0  0  0  0
    1.8058  -45.9783    6.6859 H   0  0  0  0  0  0
   -0.0397  -45.2807    8.0530 H   0  0  0  0  0  0
   -0.2389  -46.9911    7.7216 H   0  0  0  0  0  0
   -1.8003  -46.9189    9.1152 H   0  0  0  0  0  0
   -4.9328  -44.9377    7.9019 C   0  0  0  0  0  0
   -3.7720  -44.9848    7.0812 C   0  0  0  0  0  0
   -3.7720  -44.3169    5.8386 C   0  0  0  0  0  0
   -4.9088  -43.6148    5.4042 C   0  0  0  0  0  0
   -6.0601  -43.5677    6.2105 C   0  0  0  0  0  0
   -6.0722  -44.2246    7.4561 C   0  0  0  0  0  0
   -2.9025  -44.3383    5.2009 H   0  0  0  0  0  0
   -4.9003  -43.1136    4.4481 H   0  0  0  0  0  0
   -6.9301  -43.0279    5.8753 H   0  0  0  0  0  0
   -6.9613  -44.1701    8.0625 H   0  0  0  0  0  0
   -3.7969  -46.8284   10.5131 H   0  0  0  0  0  0
   -6.3143  -45.5879   10.1970 Cl  0  0  0  0  0  0
    1.0415  -50.3407    6.7514 N   0  0  0  0  0  0
    1.5788  -51.0058    7.2849 H   0  0  0  0  0  0
  1  2  2  0  0  0
  2  3  1  0  0  0
  2  4  1  0  0  0
  4 11  2  0  0  0
  4 43  1  0  0  0
  5  6  1  0  0  0
  5 10  2  0  0  0
  5 43  1  0  0  0
  6  7  2  0  0  0
  6 20  1  0  0  0
  7  8  1  0  0  0
  7 21  1  0  0  0
  8  9  2  0  0  0
  8 22  1  0  0  0
  9 10  1  0  0  0
  9 23  1  0  0  0
 10 11  1  0  0  0
 11 12  1  0  0  0
 12 24  1  0  0  0
 12 25  1  0  0  0
 12 13  1  0  0  0
 13 14  1  0  0  0
 13 26  1  0  0  0
 13 27  1  0  0  0
 14 15  1  0  0  0
 14 28  1  0  0  0
 14 29  1  0  0  0
 15 16  1  0  0  0
 16 19  2  0  0  0
 16 32  1  0  0  0
 17 18  2  0  0  0
 17 31  1  0  0  0
 17 42  1  0  0  0
 18 19  1  0  0  0
 18 41  1  0  0  0
 19 30  1  0  0  0
 31 32  2  0  0  0
 31 36  1  0  0  0
 32 33  1  0  0  0
 33 34  2  0  0  0
 33 37  1  0  0  0
 34 35  1  0  0  0
 34 38  1  0  0  0
 35 36  2  0  0  0
 35 39  1  0  0  0
 36 40  1  0  0  0
 43 44  1  0  0  0
M  CHG  1   3  -1
M  END
> <s_m_entry_id>
13

> <s_m_entry_name>
4hw3_ligand1

> <r_m_Molecular_weight>
378.83869

> <s_m_Source_Path>
/Users/sinko/Documents/Modulus/ScaledMD/Koff/wang_et_al/Inputs_for_FEP

> <s_m_Source_File>
MCL1_mapper_20142_pv.mae

> <i_m_Source_File_Index>
13

> <r_user_dG.exp>
-8.6733813532598

> <s_fepmapper_entryid>
20

> <i_fepmapper_bias>
0

> <i_fepmapper_affinity>
1

> <r_fepmapper_exp_dG>
-8.67338135326

> <i_fepmapper_unit>
1

> <s_m_subgroup_title>
MCL1_mapper_20142_pv

> <s_m_subgroupid>
MCL1_mapper_20142_pv

> <b_m_subgroup_collapsed>
0

$$$$
