# Supplementary material for: ModBind, a Rapid Simulation-Based Predictor of Ligand Binding and Off-Rates
Source: J Chem Inf Model. 2024 Dec 16;65(1):265–74. doi: 10.1021/acs.jcim.4c01805 (PMC11733936; doi:10.1021/acs.jcim.4c01805)
Supplement: Supplementary file 2 — ci4c01805_si_002.zip [file ci4c01805_si_002.zip › SI_ModBind_Validation/dG/MCL1_dG/50.sdf]

50
                    3D
 Schrodinger Suite 2020-4.
 44 46  0  0  1  0            999 V2000
    3.7793  -49.8551    7.0486 O   0  0  0  0  0  0
    2.9869  -48.9536    6.6755 C   0  0  0  0  0  0
    3.3674  -47.7712    6.5283 O   0  5  0  0  0  0
    1.5743  -49.3351    6.4116 C   0  0  0  0  0  0
   -0.1186  -50.8654    6.3660 C   0  0  0  0  0  0
   -0.9353  -52.0079    6.4726 C   0  0  0  0  0  0
   -2.2983  -51.9243    6.1497 C   0  0  0  0  0  0
   -2.8394  -50.6992    5.7155 C   0  0  0  0  0  0
   -2.0219  -49.5504    5.6229 C   0  0  0  0  0  0
   -0.6359  -49.6058    5.9539 C   0  0  0  0  0  0
    0.4437  -48.6413    6.0163 C   0  0  0  0  0  0
    0.3299  -47.1710    5.7539 C   0  0  0  0  0  0
   -0.1581  -46.4326    7.0125 C   0  0  0  0  0  0
   -0.6377  -45.0064    6.7266 C   0  0  0  0  0  0
   -1.8216  -45.0466    5.9392 O   0  0  0  0  0  0
   -3.0478  -45.1371    6.5648 C   0  0  0  0  0  0
   -3.2350  -45.4603    7.9288 C   0  0  0  0  0  0
   -4.5322  -45.6029    8.4606 C   0  0  0  0  0  0
   -4.6965  -46.0234    9.9032 C   0  0  0  0  0  0
   -5.6613  -45.3986    7.6394 C   0  0  0  0  0  0
   -7.2509  -45.6153    8.2746 Cl  0  0  0  0  0  0
   -5.4842  -45.0381    6.2876 C   0  0  0  0  0  0
   -6.6772  -44.8280    5.3721 C   0  0  0  0  0  0
   -4.1811  -44.9222    5.7571 C   0  0  0  0  0  0
   -0.5074  -52.9447    6.8061 H   0  0  0  0  0  0
   -2.9294  -52.8025    6.2356 H   0  0  0  0  0  0
   -3.8920  -50.6527    5.4647 H   0  0  0  0  0  0
   -2.7591  -48.0672    5.1129 Cl  0  0  0  0  0  0
   -0.3547  -46.9813    4.9224 H   0  0  0  0  0  0
    1.2818  -46.7549    5.4393 H   0  0  0  0  0  0
    0.6482  -46.4140    7.7546 H   0  0  0  0  0  0
   -0.9697  -47.0031    7.4646 H   0  0  0  0  0  0
    0.1311  -44.4722    6.1648 H   0  0  0  0  0  0
   -0.7740  -44.4350    7.6482 H   0  0  0  0  0  0
   -2.3878  -45.6249    8.5742 H   0  0  0  0  0  0
   -5.3628  -45.3425   10.4435 H   0  0  0  0  0  0
   -5.1215  -47.0319    9.9632 H   0  0  0  0  0  0
   -3.7378  -46.0406   10.4320 H   0  0  0  0  0  0
   -6.3693  -44.5230    4.3710 H   0  0  0  0  0  0
   -7.2388  -45.7616    5.2796 H   0  0  0  0  0  0
   -7.3363  -44.0653    5.7749 H   0  0  0  0  0  0
   -4.0437  -44.6634    4.7162 H   0  0  0  0  0  0
    1.2283  -50.6666    6.6110 N   0  0  0  0  0  0
    1.9287  -51.3488    6.9074 H   0  0  0  0  0  0
  1  2  2  0  0  0
  2  3  1  0  0  0
  2  4  1  0  0  0
  4 11  2  0  0  0
  4 43  1  0  0  0
  5  6  1  0  0  0
  5 10  2  0  0  0
  5 43  1  0  0  0
  6  7  2  0  0  0
  6 25  1  0  0  0
  7  8  1  0  0  0
  7 26  1  0  0  0
  8  9  2  0  0  0
  8 27  1  0  0  0
  9 10  1  0  0  0
  9 28  1  0  0  0
 10 11  1  0  0  0
 11 12  1  0  0  0
 12 29  1  0  0  0
 12 30  1  0  0  0
 12 13  1  0  0  0
 13 14  1  0  0  0
 13 31  1  0  0  0
 13 32  1  0  0  0
 14 15  1  0  0  0
 14 33  1  0  0  0
 14 34  1  0  0  0
 15 16  1  0  0  0
 16 17  1  0  0  0
 16 24  2  0  0  0
 17 18  2  0  0  0
 17 35  1  0  0  0
 18 19  1  0  0  0
 18 20  1  0  0  0
 19 36  1  0  0  0
 19 37  1  0  0  0
 19 38  1  0  0  0
 20 21  1  0  0  0
 20 22  2  0  0  0
 22 23  1  0  0  0
 22 24  1  0  0  0
 23 39  1  0  0  0
 23 40  1  0  0  0
 23 41  1  0  0  0
 24 42  1  0  0  0
 43 44  1  0  0  0
M  CHG  1   3  -1
M  END
> <s_m_entry_id>
34

> <s_m_entry_name>
4hw3_ligand1

> <r_m_Molecular_weight>
391.27736

> <s_m_Source_Path>
/Users/sinko/Documents/Modulus/ScaledMD/Koff/wang_et_al/Inputs_for_FEP

> <s_m_Source_File>
MCL1_mapper_20142_pv.mae

> <i_m_Source_File_Index>
34

> <r_user_dG.exp>
-9.32829709690352

> <s_fepmapper_entryid>
13

> <i_fepmapper_bias>
0

> <i_fepmapper_affinity>
1

> <r_fepmapper_exp_dG>
-9.3282970969

> <i_fepmapper_unit>
1

> <s_m_subgroup_title>
MCL1_mapper_20142_pv

> <s_m_subgroupid>
MCL1_mapper_20142_pv

> <b_m_subgroup_collapsed>
0

$$$$
