# Supplementary material for: ModBind, a Rapid Simulation-Based Predictor of Ligand Binding and Off-Rates
Source: J Chem Inf Model. 2024 Dec 16;65(1):265–74. doi: 10.1021/acs.jcim.4c01805 (PMC11733936; doi:10.1021/acs.jcim.4c01805)
Supplement: Supplementary file 2 — ci4c01805_si_002.zip [file ci4c01805_si_002.zip › SI_ModBind_Validation/dG/MCL1_dG/51.sdf]

51
                    3D
 Schrodinger Suite 2020-4.
 44 47  0  0  1  0            999 V2000
    3.7527  -49.6152    6.8636 O   0  0  0  0  0  0
    2.8848  -48.7317    6.6600 C   0  0  0  0  0  0
    3.1745  -47.5142    6.7244 O   0  5  0  0  0  0
    1.4963  -49.1647    6.3449 C   0  0  0  0  0  0
   -0.1706  -50.7326    6.1724 C   0  0  0  0  0  0
   -0.9638  -51.8980    6.1848 C   0  0  0  0  0  0
   -2.3385  -51.8063    5.8920 C   0  0  0  0  0  0
   -2.8945  -50.5470    5.5892 C   0  0  0  0  0  0
   -2.1048  -49.3755    5.5930 C   0  0  0  0  0  0
   -0.7152  -49.4395    5.8829 C   0  0  0  0  0  0
    0.3471  -48.4704    6.0111 C   0  0  0  0  0  0
    0.2138  -46.9863    5.9181 C   0  0  0  0  0  0
   -0.0845  -46.4209    7.3062 C   0  0  0  0  0  0
   -0.6144  -44.9916    7.3052 C   0  0  0  0  0  0
   -1.9032  -44.9246    6.7062 O   0  0  0  0  0  0
   -3.0236  -45.1515    7.4787 C   0  0  0  0  0  0
   -5.3750  -45.5596    9.0081 C   0  0  0  0  0  0
   -4.1326  -45.9972    9.4926 C   0  0  0  0  0  0
   -2.9744  -45.8157    8.7239 C   0  0  0  0  0  0
   -0.5176  -52.8580    6.4257 H   0  0  0  0  0  0
   -2.9480  -52.6929    5.8996 H   0  0  0  0  0  0
   -3.9451  -50.4849    5.3600 H   0  0  0  0  0  0
   -2.8919  -47.8611    5.2687 Cl  0  0  0  0  0  0
   -0.5735  -46.7018    5.2184 H   0  0  0  0  0  0
    1.1226  -46.5310    5.5107 H   0  0  0  0  0  0
    0.8231  -46.4830    7.8976 H   0  0  0  0  0  0
   -0.8063  -47.0664    7.8111 H   0  0  0  0  0  0
    0.0691  -44.3813    6.7142 H   0  0  0  0  0  0
   -0.6277  -44.5694    8.3150 H   0  0  0  0  0  0
   -2.0412  -46.1723    9.1262 H   0  0  0  0  0  0
   -5.4558  -44.9041    7.7675 C   0  0  0  0  0  0
   -4.2759  -44.6954    7.0025 C   0  0  0  0  0  0
   -4.3683  -44.0049    5.7701 C   0  0  0  0  0  0
   -5.6111  -43.5273    5.3116 C   0  0  0  0  0  0
   -6.7775  -43.7552    6.0709 C   0  0  0  0  0  0
   -6.7018  -44.4463    7.2927 C   0  0  0  0  0  0
   -3.4833  -43.8281    5.1811 H   0  0  0  0  0  0
   -5.6684  -42.9880    4.3736 H   0  0  0  0  0  0
   -7.7319  -43.3883    5.7175 H   0  0  0  0  0  0
   -7.5959  -44.6138    7.8717 H   0  0  0  0  0  0
   -4.0734  -46.4936   10.4507 H   0  0  0  0  0  0
   -6.2681  -45.7131    9.5988 H   0  0  0  0  0  0
    1.1745  -50.5105    6.4276 N   0  0  0  0  0  0
    1.8793  -51.1829    6.6898 H   0  0  0  0  0  0
  1  2  2  0  0  0
  2  3  1  0  0  0
  2  4  1  0  0  0
  4 11  2  0  0  0
  4 43  1  0  0  0
  5  6  1  0  0  0
  5 10  2  0  0  0
  5 43  1  0  0  0
  6  7  2  0  0  0
  6 20  1  0  0  0
  7  8  1  0  0  0
  7 21  1  0  0  0
  8  9  2  0  0  0
  8 22  1  0  0  0
  9 10  1  0  0  0
  9 23  1  0  0  0
 10 11  1  0  0  0
 11 12  1  0  0  0
 12 24  1  0  0  0
 12 25  1  0  0  0
 12 13  1  0  0  0
 13 14  1  0  0  0
 13 26  1  0  0  0
 13 27  1  0  0  0
 14 15  1  0  0  0
 14 28  1  0  0  0
 14 29  1  0  0  0
 15 16  1  0  0  0
 16 19  2  0  0  0
 16 32  1  0  0  0
 17 18  2  0  0  0
 17 31  1  0  0  0
 17 42  1  0  0  0
 18 19  1  0  0  0
 18 41  1  0  0  0
 19 30  1  0  0  0
 31 32  2  0  0  0
 31 36  1  0  0  0
 32 33  1  0  0  0
 33 34  2  0  0  0
 33 37  1  0  0  0
 34 35  1  0  0  0
 34 38  1  0  0  0
 35 36  2  0  0  0
 35 39  1  0  0  0
 36 40  1  0  0  0
 43 44  1  0  0  0
M  CHG  1   3  -1
M  END
> <s_m_entry_id>
40

> <s_m_entry_name>
4hw3_ligand1

> <r_m_Molecular_weight>
378.83869

> <s_m_Source_Path>
/Users/sinko/Documents/Modulus/ScaledMD/Koff/wang_et_al/Inputs_for_FEP

> <s_m_Source_File>
MCL1_mapper_20142_pv.mae

> <i_m_Source_File_Index>
40

> <r_user_dG.exp>
-8.44846494324944

> <s_fepmapper_entryid>
12

> <i_fepmapper_bias>
0

> <i_fepmapper_affinity>
1

> <r_fepmapper_exp_dG>
-8.44846494325

> <i_fepmapper_unit>
1

> <s_m_subgroup_title>
MCL1_mapper_20142_pv

> <s_m_subgroupid>
MCL1_mapper_20142_pv

> <b_m_subgroup_collapsed>
0

$$$$
