# Supplementary material for: ModBind, a Rapid Simulation-Based Predictor of Ligand Binding and Off-Rates
Source: J Chem Inf Model. 2024 Dec 16;65(1):265–74. doi: 10.1021/acs.jcim.4c01805 (PMC11733936; doi:10.1021/acs.jcim.4c01805)
Supplement: Supplementary file 2 — ci4c01805_si_002.zip [file ci4c01805_si_002.zip › SI_ModBind_Validation/dG/MCL1_dG/45.sdf]

45
                    3D
 Schrodinger Suite 2020-4.
 48 51  0  0  1  0            999 V2000
    3.4855  -49.9426    7.0276 O   0  0  0  0  0  0
    2.8121  -48.9262    6.7501 C   0  0  0  0  0  0
    3.3387  -47.7912    6.7250 O   0  5  0  0  0  0
    1.3656  -49.0984    6.4616 C   0  0  0  0  0  0
   -0.4570  -50.4272    6.2251 C   0  0  0  0  0  0
   -1.3771  -51.4933    6.1604 C   0  0  0  0  0  0
   -2.7279  -51.2247    5.8404 C   0  0  0  0  0  0
   -3.1252  -49.8960    5.5731 C   0  0  0  0  0  0
   -2.1902  -48.8426    5.6378 C   0  0  0  0  0  0
   -0.8351  -49.0777    5.9738 C   0  0  0  0  0  0
    0.3360  -48.2451    6.1279 C   0  0  0  0  0  0
    0.4043  -46.7612    5.9387 C   0  0  0  0  0  0
    0.3098  -45.9594    7.2517 C   0  0  0  0  0  0
   -1.0292  -46.0969    7.9995 C   0  0  0  0  0  0
   -2.0793  -45.5604    7.1983 O   0  0  0  0  0  0
   -3.3471  -45.4671    7.7380 C   0  0  0  0  0  0
   -5.9796  -45.1890    8.7400 C   0  0  0  0  0  0
   -4.9970  -45.8216    9.5182 C   0  0  0  0  0  0
   -3.6869  -45.9651    9.0246 C   0  0  0  0  0  0
   -1.0554  -52.5071    6.3622 H   0  0  0  0  0  0
   -3.4470  -52.0325    5.7976 H   0  0  0  0  0  0
   -4.1577  -49.6923    5.3194 H   0  0  0  0  0  0
   -2.5225  -47.8288    5.4348 H   0  0  0  0  0  0
   -0.3771  -46.4300    5.2566 H   0  0  0  0  0  0
    1.3389  -46.5012    5.4412 H   0  0  0  0  0  0
    0.4800  -44.9035    7.0314 H   0  0  0  0  0  0
    1.1237  -46.2551    7.9089 H   0  0  0  0  0  0
   -0.9544  -45.5410    8.9393 H   0  0  0  0  0  0
   -1.2201  -47.1415    8.2503 H   0  0  0  0  0  0
   -2.9571  -46.4543    9.6540 H   0  0  0  0  0  0
   -5.6697  -44.7035    7.4607 C   0  0  0  0  0  0
   -4.3510  -44.8400    6.9519 C   0  0  0  0  0  0
   -4.0014  -44.3412    5.5513 C   0  0  0  0  0  0
   -5.0175  -43.3336    4.9872 C   0  0  0  0  0  0
   -6.4494  -43.8370    5.1794 C   0  0  0  0  0  0
   -6.7716  -44.0165    6.6646 C   0  0  0  0  0  0
   -5.2476  -46.1918   10.5005 H   0  0  0  0  0  0
   -6.9807  -45.0767    9.1327 H   0  0  0  0  0  0
   -3.9511  -45.2097    4.8939 H   0  0  0  0  0  0
   -3.0095  -43.8903    5.5414 H   0  0  0  0  0  0
   -4.8323  -43.1458    3.9293 H   0  0  0  0  0  0
   -4.9028  -42.3788    5.4995 H   0  0  0  0  0  0
   -6.5591  -44.7912    4.6611 H   0  0  0  0  0  0
   -7.1629  -43.1518    4.7184 H   0  0  0  0  0  0
   -6.9448  -43.0401    7.1156 H   0  0  0  0  0  0
   -7.7010  -44.5764    6.7714 H   0  0  0  0  0  0
    0.8791  -50.3882    6.5090 N   0  0  0  0  0  0
    1.5076  -51.1532    6.7164 H   0  0  0  0  0  0
  1  2  2  0  0  0
  2  3  1  0  0  0
  2  4  1  0  0  0
  4 11  2  0  0  0
  4 47  1  0  0  0
  5  6  1  0  0  0
  5 10  2  0  0  0
  5 47  1  0  0  0
  6  7  2  0  0  0
  6 20  1  0  0  0
  7  8  1  0  0  0
  7 21  1  0  0  0
  8  9  2  0  0  0
  8 22  1  0  0  0
  9 10  1  0  0  0
  9 23  1  0  0  0
 10 11  1  0  0  0
 11 12  1  0  0  0
 12 24  1  0  0  0
 12 25  1  0  0  0
 12 13  1  0  0  0
 13 14  1  0  0  0
 13 26  1  0  0  0
 13 27  1  0  0  0
 14 15  1  0  0  0
 14 28  1  0  0  0
 14 29  1  0  0  0
 15 16  1  0  0  0
 16 19  2  0  0  0
 16 32  1  0  0  0
 17 18  2  0  0  0
 17 31  1  0  0  0
 17 38  1  0  0  0
 18 19  1  0  0  0
 18 37  1  0  0  0
 19 30  1  0  0  0
 31 32  2  0  0  0
 31 36  1  0  0  0
 32 33  1  0  0  0
 33 34  1  0  0  0
 33 39  1  0  0  0
 33 40  1  0  0  0
 34 35  1  0  0  0
 34 41  1  0  0  0
 34 42  1  0  0  0
 35 36  1  0  0  0
 35 43  1  0  0  0
 35 44  1  0  0  0
 36 45  1  0  0  0
 36 46  1  0  0  0
 47 48  1  0  0  0
M  CHG  1   3  -1
M  END
> <s_m_entry_id>
38

> <s_m_entry_name>
4hw3_ligand1

> <r_m_Molecular_weight>
348.42554

> <s_m_Source_Path>
/Users/sinko/Documents/Modulus/ScaledMD/Koff/wang_et_al/Inputs_for_FEP

> <s_m_Source_File>
MCL1_mapper_20142_pv.mae

> <i_m_Source_File_Index>
38

> <r_user_dG.exp>
-8.95356461676206

> <s_fepmapper_entryid>
39

> <i_fepmapper_bias>
0

> <i_fepmapper_affinity>
1

> <r_fepmapper_exp_dG>
-8.95356461676

> <i_fepmapper_unit>
1

> <s_m_subgroup_title>
MCL1_mapper_20142_pv

> <s_m_subgroupid>
MCL1_mapper_20142_pv

> <b_m_subgroup_collapsed>
0

$$$$
