# Supplementary material for: ModBind, a Rapid Simulation-Based Predictor of Ligand Binding and Off-Rates
Source: J Chem Inf Model. 2024 Dec 16;65(1):265–74. doi: 10.1021/acs.jcim.4c01805 (PMC11733936; doi:10.1021/acs.jcim.4c01805)
Supplement: Supplementary file 2 — ci4c01805_si_002.zip [file ci4c01805_si_002.zip › SI_ModBind_Validation/dG/MCL1_dG/36.sdf]

36
                    3D
 Schrodinger Suite 2020-4.
 44 46  0  0  1  0            999 V2000
    3.6486  -50.1155    7.2936 O   0  0  0  0  0  0
    3.0238  -49.1116    6.8696 C   0  0  0  0  0  0
    3.5639  -47.9877    6.7459 O   0  5  0  0  0  0
    1.5940  -49.2664    6.5154 C   0  0  0  0  0  0
   -0.3066  -50.5037    6.2446 C   0  0  0  0  0  0
   -1.2942  -51.5082    6.1819 C   0  0  0  0  0  0
   -2.5933  -51.1778    5.7270 C   0  0  0  0  0  0
   -2.8850  -49.8590    5.3326 C   0  0  0  0  0  0
   -1.8855  -48.8628    5.3863 C   0  0  0  0  0  0
   -0.5718  -49.1585    5.8504 C   0  0  0  0  0  0
    0.6453  -48.4011    6.0244 C   0  0  0  0  0  0
    0.8699  -46.9540    5.7115 C   0  0  0  0  0  0
    0.8705  -46.0612    6.9633 C   0  0  0  0  0  0
   -0.5079  -45.9153    7.6192 C   0  0  0  0  0  0
   -1.3791  -45.2890    6.6807 O   0  0  0  0  0  0
   -2.7075  -45.1673    7.0098 C   0  0  0  0  0  0
   -3.2736  -45.5369    8.2558 C   0  0  0  0  0  0
   -4.6559  -45.3670    8.4996 C   0  0  0  0  0  0
   -5.4813  -44.8248    7.4876 C   0  0  0  0  0  0
   -4.9225  -44.4588    6.2513 C   0  0  0  0  0  0
   -3.5495  -44.6330    6.0174 C   0  0  0  0  0  0
   -1.0647  -52.5224    6.4767 H   0  0  0  0  0  0
   -3.3582  -51.9397    5.6845 H   0  0  0  0  0  0
   -3.8813  -49.6149    4.9781 H   0  0  0  0  0  0
   -2.1244  -47.8593    5.0781 H   0  0  0  0  0  0
    0.1213  -46.6056    4.9961 H   0  0  0  0  0  0
    1.8239  -46.8346    5.2003 H   0  0  0  0  0  0
    1.2319  -45.0664    6.6877 H   0  0  0  0  0  0
    1.5862  -46.4384    7.6933 H   0  0  0  0  0  0
   -0.4291  -45.2978    8.5207 H   0  0  0  0  0  0
   -0.8854  -46.8978    7.9215 H   0  0  0  0  0  0
   -2.6600  -45.9640    9.0405 H   0  0  0  0  0  0
   -3.1406  -44.3521    5.0597 H   0  0  0  0  0  0
    1.0171  -50.5153    6.6494 N   0  0  0  0  0  0
    1.5629  -51.3024    6.9815 H   0  0  0  0  0  0
   -5.5584  -44.0499    5.4821 H   0  0  0  0  0  0
   -7.1836  -44.6085    7.7292 Cl  0  0  0  0  0  0
   -5.2272  -45.7987    9.8469 C   0  0  0  0  0  0
   -4.4603  -45.6871   10.6188 H   0  0  0  0  0  0
   -6.0455  -45.1381   10.1444 H   0  0  0  0  0  0
   -5.7150  -47.2564    9.8165 C   0  0  0  0  0  0
   -6.5051  -47.3917    9.0744 H   0  0  0  0  0  0
   -4.8998  -47.9404    9.5631 H   0  0  0  0  0  0
   -6.1126  -47.5448   10.7931 H   0  0  0  0  0  0
  1  2  2  0  0  0
  2  3  1  0  0  0
  2  4  1  0  0  0
  4 11  2  0  0  0
  4 34  1  0  0  0
  5  6  1  0  0  0
  5 10  2  0  0  0
  5 34  1  0  0  0
  6  7  2  0  0  0
  6 22  1  0  0  0
  7  8  1  0  0  0
  7 23  1  0  0  0
  8  9  2  0  0  0
  8 24  1  0  0  0
  9 10  1  0  0  0
  9 25  1  0  0  0
 10 11  1  0  0  0
 11 12  1  0  0  0
 12 26  1  0  0  0
 12 27  1  0  0  0
 12 13  1  0  0  0
 13 14  1  0  0  0
 13 28  1  0  0  0
 13 29  1  0  0  0
 14 15  1  0  0  0
 14 30  1  0  0  0
 14 31  1  0  0  0
 15 16  1  0  0  0
 16 17  1  0  0  0
 16 21  2  0  0  0
 17 18  2  0  0  0
 17 32  1  0  0  0
 18 19  1  0  0  0
 18 38  1  0  0  0
 19 20  2  0  0  0
 19 37  1  0  0  0
 20 21  1  0  0  0
 20 36  1  0  0  0
 21 33  1  0  0  0
 34 35  1  0  0  0
 38 39  1  0  0  0
 38 40  1  0  0  0
 38 41  1  0  0  0
 41 42  1  0  0  0
 41 43  1  0  0  0
 41 44  1  0  0  0
M  CHG  1   3  -1
M  END
> <s_m_entry_id>
24

> <s_m_entry_name>
4hw3_ligand1

> <r_m_Molecular_weight>
356.83233

> <s_m_Source_Path>
/Users/sinko/Documents/Modulus/ScaledMD/Koff/wang_et_al/Inputs_for_FEP

> <s_m_Source_File>
MCL1_mapper_20142_pv.mae

> <i_m_Source_File_Index>
24

> <r_user_dG.exp>
-8.17902305143249

> <s_fepmapper_entryid>
37

> <i_fepmapper_bias>
0

> <i_fepmapper_affinity>
1

> <r_fepmapper_exp_dG>
-8.17902305143

> <i_fepmapper_unit>
1

> <s_m_subgroup_title>
MCL1_mapper_20142_pv

> <s_m_subgroupid>
MCL1_mapper_20142_pv

> <b_m_subgroup_collapsed>
0

$$$$
