# Supplementary material for: ModBind, a Rapid Simulation-Based Predictor of Ligand Binding and Off-Rates
Source: J Chem Inf Model. 2024 Dec 16;65(1):265–74. doi: 10.1021/acs.jcim.4c01805 (PMC11733936; doi:10.1021/acs.jcim.4c01805)
Supplement: Supplementary file 2 — ci4c01805_si_002.zip [file ci4c01805_si_002.zip › SI_ModBind_Validation/dG/MCL1_dG/37.sdf]

37
                    3D
 Schrodinger Suite 2020-4.
 44 46  0  0  1  0            999 V2000
    3.8718  -50.2361    7.2245 O   0  0  0  0  0  0
    3.1316  -49.2780    6.8995 C   0  0  0  0  0  0
    3.5610  -48.1075    6.8535 O   0  5  0  0  0  0
    1.7186  -49.5691    6.5705 C   0  0  0  0  0  0
   -0.0592  -50.9948    6.4011 C   0  0  0  0  0  0
   -0.9536  -52.0849    6.4146 C   0  0  0  0  0  0
   -2.3089  -51.8726    6.0773 C   0  0  0  0  0  0
   -2.7528  -50.5878    5.7200 C   0  0  0  0  0  0
   -1.8514  -49.5039    5.7068 C   0  0  0  0  0  0
   -0.4753  -49.6825    6.0507 C   0  0  0  0  0  0
    0.6554  -48.7964    6.1719 C   0  0  0  0  0  0
    0.6195  -47.3137    5.9496 C   0  0  0  0  0  0
    0.2592  -46.5733    7.2461 C   0  0  0  0  0  0
   -0.2682  -45.1542    7.0159 C   0  0  0  0  0  0
   -1.4266  -45.1828    6.1895 O   0  0  0  0  0  0
   -2.6770  -45.3015    6.7518 C   0  0  0  0  0  0
   -2.9170  -45.6759    8.0958 C   0  0  0  0  0  0
   -4.2343  -45.8324    8.5752 C   0  0  0  0  0  0
   -4.4648  -46.3044    9.9964 C   0  0  0  0  0  0
   -5.3341  -45.5816    7.7206 C   0  0  0  0  0  0
   -6.9496  -45.7880    8.3010 Cl  0  0  0  0  0  0
   -5.0974  -45.1838    6.3837 C   0  0  0  0  0  0
   -6.2586  -44.9543    5.4353 C   0  0  0  0  0  0
   -3.7754  -45.0569    5.9068 C   0  0  0  0  0  0
   -0.6099  -53.0639    6.6886 H   0  0  0  0  0  0
   -3.0079  -52.6920    6.0927 H   0  0  0  0  0  0
   -3.7876  -50.4245    5.4565 H   0  0  0  0  0  0
   -2.2150  -48.5192    5.4339 H   0  0  0  0  0  0
   -0.1070  -47.0886    5.1675 H   0  0  0  0  0  0
    1.5805  -46.9587    5.5729 H   0  0  0  0  0  0
    1.1251  -46.5601    7.9062 H   0  0  0  0  0  0
   -0.5106  -47.1361    7.7765 H   0  0  0  0  0  0
    0.4899  -44.5605    6.4974 H   0  0  0  0  0  0
   -0.4532  -44.6511    7.9623 H   0  0  0  0  0  0
   -2.1047  -45.8852    8.7746 H   0  0  0  0  0  0
   -5.0633  -45.5829   10.5539 H   0  0  0  0  0  0
   -4.9883  -47.2627    9.9924 H   0  0  0  0  0  0
   -3.5238  -46.4500   10.5302 H   0  0  0  0  0  0
   -5.9144  -44.6062    4.4587 H   0  0  0  0  0  0
   -6.8176  -45.8821    5.2865 H   0  0  0  0  0  0
   -6.9402  -44.2052    5.8399 H   0  0  0  0  0  0
   -3.6027  -44.7867    4.8774 H   0  0  0  0  0  0
    1.2925  -50.8807    6.6907 N   0  0  0  0  0  0
    1.9238  -51.5961    7.0008 H   0  0  0  0  0  0
  1  2  2  0  0  0
  2  3  1  0  0  0
  2  4  1  0  0  0
  4 11  2  0  0  0
  4 43  1  0  0  0
  5  6  1  0  0  0
  5 10  2  0  0  0
  5 43  1  0  0  0
  6  7  2  0  0  0
  6 25  1  0  0  0
  7  8  1  0  0  0
  7 26  1  0  0  0
  8  9  2  0  0  0
  8 27  1  0  0  0
  9 10  1  0  0  0
  9 28  1  0  0  0
 10 11  1  0  0  0
 11 12  1  0  0  0
 12 29  1  0  0  0
 12 30  1  0  0  0
 12 13  1  0  0  0
 13 14  1  0  0  0
 13 31  1  0  0  0
 13 32  1  0  0  0
 14 15  1  0  0  0
 14 33  1  0  0  0
 14 34  1  0  0  0
 15 16  1  0  0  0
 16 17  1  0  0  0
 16 24  2  0  0  0
 17 18  2  0  0  0
 17 35  1  0  0  0
 18 19  1  0  0  0
 18 20  1  0  0  0
 19 36  1  0  0  0
 19 37  1  0  0  0
 19 38  1  0  0  0
 20 21  1  0  0  0
 20 22  2  0  0  0
 22 23  1  0  0  0
 22 24  1  0  0  0
 23 39  1  0  0  0
 23 40  1  0  0  0
 23 41  1  0  0  0
 24 42  1  0  0  0
 43 44  1  0  0  0
M  CHG  1   3  -1
M  END
> <s_m_entry_id>
17

> <s_m_entry_name>
4hw3_ligand1

> <r_m_Molecular_weight>
356.83233

> <s_m_Source_Path>
/Users/sinko/Documents/Modulus/ScaledMD/Koff/wang_et_al/Inputs_for_FEP

> <s_m_Source_File>
MCL1_mapper_20142_pv.mae

> <i_m_Source_File_Index>
17

> <r_user_dG.exp>
-8.95356461676206

> <s_fepmapper_entryid>
17

> <i_fepmapper_bias>
0

> <i_fepmapper_affinity>
1

> <r_fepmapper_exp_dG>
-8.95356461676

> <i_fepmapper_unit>
1

> <s_m_subgroup_title>
MCL1_mapper_20142_pv

> <s_m_subgroupid>
MCL1_mapper_20142_pv

> <b_m_subgroup_collapsed>
0

$$$$
