# Supplementary material for: ModBind, a Rapid Simulation-Based Predictor of Ligand Binding and Off-Rates
Source: J Chem Inf Model. 2024 Dec 16;65(1):265–74. doi: 10.1021/acs.jcim.4c01805 (PMC11733936; doi:10.1021/acs.jcim.4c01805)
Supplement: Supplementary file 2 — ci4c01805_si_002.zip [file ci4c01805_si_002.zip › SI_ModBind_Validation/dG/MCL1_dG/23.sdf]

23
                    3D
 Schrodinger Suite 2020-4.
 43 46  0  0  1  0            999 V2000
    3.9452  -49.5972    7.0411 O   0  0  0  0  0  0
    3.1365  -48.7364    6.6226 C   0  0  0  0  0  0
    3.5094  -47.5621    6.3942 O   0  5  0  0  0  0
    1.7049  -49.1070    6.4070 C   0  0  0  0  0  0
    1.3259  -50.7950    6.6839 S   0  0  0  0  0  0
   -0.3704  -50.5332    6.3111 C   0  0  0  0  0  0
   -1.4069  -51.4759    6.3365 C   0  0  0  0  0  0
   -2.7213  -51.0964    6.0060 C   0  0  0  0  0  0
   -2.9841  -49.7599    5.6503 C   0  0  0  0  0  0
   -1.9354  -48.8209    5.6277 C   0  0  0  0  0  0
   -0.6073  -49.1678    5.9622 C   0  0  0  0  0  0
    0.5988  -48.3581    6.0318 C   0  0  0  0  0  0
    0.5988  -46.8757    5.7329 C   0  0  0  0  0  0
    0.5107  -45.9949    6.9975 C   0  0  0  0  0  0
   -0.7268  -46.2231    7.8886 C   0  0  0  0  0  0
   -1.9204  -45.8789    7.1949 O   0  0  0  0  0  0
   -3.1305  -45.9365    7.8645 C   0  0  0  0  0  0
   -5.6581  -45.9747    9.1652 C   0  0  0  0  0  0
   -4.5054  -46.3958    9.8517 C   0  0  0  0  0  0
   -3.2501  -46.3737    9.2104 C   0  0  0  0  0  0
   -1.1976  -52.5010    6.6101 H   0  0  0  0  0  0
   -3.5249  -51.8146    6.0318 H   0  0  0  0  0  0
   -3.9856  -49.4504    5.3944 H   0  0  0  0  0  0
   -2.1614  -47.8019    5.3568 H   0  0  0  0  0  0
   -0.2263  -46.6286    5.0692 H   0  0  0  0  0  0
    1.5004  -46.6009    5.1714 H   0  0  0  0  0  0
    0.5403  -44.9448    6.6976 H   0  0  0  0  0  0
    1.4018  -46.1649    7.6017 H   0  0  0  0  0  0
   -0.6289  -45.5830    8.7627 H   0  0  0  0  0  0
   -0.7629  -47.2543    8.2399 H   0  0  0  0  0  0
   -2.3982  -46.7023    9.7956 H   0  0  0  0  0  0
   -5.5579  -45.5466    7.8298 C   0  0  0  0  0  0
   -4.3029  -45.5385    7.1795 C   0  0  0  0  0  0
   -4.2262  -45.1320    5.8356 C   0  0  0  0  0  0
   -5.3873  -44.7274    5.1423 C   0  0  0  0  0  0
   -6.6341  -44.7213    5.7969 C   0  0  0  0  0  0
   -6.7133  -45.1304    7.1466 C   0  0  0  0  0  0
   -3.2840  -45.1204    5.2971 H   0  0  0  0  0  0
   -5.3241  -44.4188    4.1042 H   0  0  0  0  0  0
   -7.5218  -44.4074    5.2696 H   0  0  0  0  0  0
   -7.6788  -45.1188    7.6403 H   0  0  0  0  0  0
   -4.5730  -46.7368   10.8723 H   0  0  0  0  0  0
   -6.6110  -45.9950    9.6786 H   0  0  0  0  0  0
  1  2  2  0  0  0
  2  3  1  0  0  0
  2  4  1  0  0  0
  4  5  1  0  0  0
  4 12  2  0  0  0
  5  6  1  0  0  0
  6  7  1  0  0  0
  6 11  2  0  0  0
  7  8  2  0  0  0
  7 21  1  0  0  0
  8  9  1  0  0  0
  8 22  1  0  0  0
  9 10  2  0  0  0
  9 23  1  0  0  0
 10 11  1  0  0  0
 10 24  1  0  0  0
 11 12  1  0  0  0
 12 13  1  0  0  0
 13 25  1  0  0  0
 13 26  1  0  0  0
 13 14  1  0  0  0
 14 15  1  0  0  0
 14 27  1  0  0  0
 14 28  1  0  0  0
 15 16  1  0  0  0
 15 29  1  0  0  0
 15 30  1  0  0  0
 16 17  1  0  0  0
 17 20  2  0  0  0
 17 33  1  0  0  0
 18 19  2  0  0  0
 18 32  1  0  0  0
 18 43  1  0  0  0
 19 20  1  0  0  0
 19 42  1  0  0  0
 20 31  1  0  0  0
 32 33  2  0  0  0
 32 37  1  0  0  0
 33 34  1  0  0  0
 34 35  2  0  0  0
 34 38  1  0  0  0
 35 36  1  0  0  0
 35 39  1  0  0  0
 36 37  2  0  0  0
 36 40  1  0  0  0
 37 41  1  0  0  0
M  CHG  1   3  -1
M  END
> <s_m_entry_id>
39

> <s_m_entry_name>
4hw3_ligand1

> <r_m_Molecular_weight>
361.44299

> <s_m_Source_Path>
/Users/sinko/Documents/Modulus/ScaledMD/Koff/wang_et_al/Inputs_for_FEP

> <s_m_Source_File>
MCL1_mapper_20142_pv.mae

> <i_m_Source_File_Index>
39

> <r_user_dG.exp>
-8.82854391662772

> <s_fepmapper_entryid>
21

> <i_fepmapper_bias>
0

> <i_fepmapper_affinity>
1

> <r_fepmapper_exp_dG>
-8.82854391663

> <i_fepmapper_unit>
1

> <s_m_subgroup_title>
MCL1_mapper_20142_pv

> <s_m_subgroupid>
MCL1_mapper_20142_pv

> <b_m_subgroup_collapsed>
0

$$$$
