# Supplementary material for: ModBind, a Rapid Simulation-Based Predictor of Ligand Binding and Off-Rates
Source: J Chem Inf Model. 2024 Dec 16;65(1):265–74. doi: 10.1021/acs.jcim.4c01805 (PMC11733936; doi:10.1021/acs.jcim.4c01805)
Supplement: Supplementary file 2 — ci4c01805_si_002.zip [file ci4c01805_si_002.zip › SI_ModBind_Validation/dG/MCL1_dG/35.sdf]

35
                    3D
 Schrodinger Suite 2020-4.
 41 43  0  0  1  0            999 V2000
    3.5648  -47.8113    6.2796 O   0  0  0  0  0  0
    3.0310  -48.8242    6.8004 C   0  0  0  0  0  0
    3.6630  -49.5724    7.5811 O   0  5  0  0  0  0
    1.6183  -49.1519    6.4787 C   0  0  0  0  0  0
   -0.2217  -50.4968    6.5938 C   0  0  0  0  0  0
   -1.1816  -51.5029    6.8463 C   0  0  0  0  0  0
   -2.4635  -51.3995    6.2697 C   0  0  0  0  0  0
   -2.7770  -50.2885    5.4590 C   0  0  0  0  0  0
   -1.8231  -49.2850    5.2249 C   0  0  0  0  0  0
   -0.5246  -49.3637    5.7854 C   0  0  0  0  0  0
    0.6491  -48.5159    5.7434 C   0  0  0  0  0  0
    0.7691  -47.1896    5.0377 C   0  0  0  0  0  0
    0.8370  -45.9992    6.0190 C   0  0  0  0  0  0
   -0.4250  -45.8461    6.8783 C   0  0  0  0  0  0
   -1.5112  -45.4316    6.0568 O   0  0  0  0  0  0
   -2.7184  -45.2208    6.6770 C   0  0  0  0  0  0
   -3.0811  -45.7923    7.9227 C   0  0  0  0  0  0
   -4.3343  -45.5354    8.5139 C   0  0  0  0  0  0
   -5.2346  -44.6602    7.8591 C   0  0  0  0  0  0
   -4.8952  -44.1086    6.6071 C   0  0  0  0  0  0
   -3.6498  -44.3988    6.0191 C   0  0  0  0  0  0
   -0.9320  -52.3460    7.4726 H   0  0  0  0  0  0
   -3.2041  -52.1633    6.4560 H   0  0  0  0  0  0
   -3.7614  -50.2034    5.0261 H   0  0  0  0  0  0
   -2.0759  -48.4336    4.6099 H   0  0  0  0  0  0
   -0.0638  -47.0515    4.3496 H   0  0  0  0  0  0
    1.6702  -47.1961    4.4252 H   0  0  0  0  0  0
    1.0075  -45.0787    5.4596 H   0  0  0  0  0  0
    1.6919  -46.1052    6.6889 H   0  0  0  0  0  0
   -0.2486  -45.0926    7.6503 H   0  0  0  0  0  0
   -0.6237  -46.7925    7.3796 H   0  0  0  0  0  0
   -2.4111  -46.4591    8.4420 H   0  0  0  0  0  0
   -3.4103  -43.9697    5.0602 H   0  0  0  0  0  0
    1.0877  -50.3279    6.9944 N   0  0  0  0  0  0
    1.6574  -50.9325    7.5789 H   0  0  0  0  0  0
   -5.5902  -43.4580    6.0977 H   0  0  0  0  0  0
   -6.7603  -44.2478    8.5596 Cl  0  0  0  0  0  0
   -4.6696  -46.2368    9.8281 C   0  0  0  0  0  0
   -5.6654  -45.9873   10.2010 H   0  0  0  0  0  0
   -4.6293  -47.3190    9.6861 H   0  0  0  0  0  0
   -3.9434  -45.9806   10.6004 H   0  0  0  0  0  0
  1  2  2  0  0  0
  2  3  1  0  0  0
  2  4  1  0  0  0
  4 11  2  0  0  0
  4 34  1  0  0  0
  5  6  1  0  0  0
  5 10  2  0  0  0
  5 34  1  0  0  0
  6  7  2  0  0  0
  6 22  1  0  0  0
  7  8  1  0  0  0
  7 23  1  0  0  0
  8  9  2  0  0  0
  8 24  1  0  0  0
  9 10  1  0  0  0
  9 25  1  0  0  0
 10 11  1  0  0  0
 11 12  1  0  0  0
 12 26  1  0  0  0
 12 27  1  0  0  0
 12 13  1  0  0  0
 13 14  1  0  0  0
 13 28  1  0  0  0
 13 29  1  0  0  0
 14 15  1  0  0  0
 14 30  1  0  0  0
 14 31  1  0  0  0
 15 16  1  0  0  0
 16 17  1  0  0  0
 16 21  2  0  0  0
 17 18  2  0  0  0
 17 32  1  0  0  0
 18 19  1  0  0  0
 18 38  1  0  0  0
 19 20  2  0  0  0
 19 37  1  0  0  0
 20 21  1  0  0  0
 20 36  1  0  0  0
 21 33  1  0  0  0
 34 35  1  0  0  0
 38 39  1  0  0  0
 38 40  1  0  0  0
 38 41  1  0  0  0
M  CHG  1   3  -1
M  END
> <s_m_entry_id>
2

> <s_m_entry_name>
4hw3_ligand1

> <r_m_Molecular_weight>
342.80524

> <s_m_Source_Path>
/Users/sinko/Documents/Modulus/ScaledMD/Koff/wang_et_al/Inputs_for_FEP

> <s_m_Source_File>
MCL1_mapper_20142_pv.mae

> <i_m_Source_File_Index>
2

> <r_user_dG.exp>
-8.81264617449463

> <s_fepmapper_entryid>
6

> <i_fepmapper_bias>
0

> <i_fepmapper_affinity>
1

> <r_fepmapper_exp_dG>
-8.81264617449

> <i_fepmapper_unit>
1

> <s_m_subgroup_title>
MCL1_mapper_20142_pv

> <s_m_subgroupid>
MCL1_mapper_20142_pv

> <b_m_subgroup_collapsed>
0

$$$$
