# Supplementary material for: ModBind, a Rapid Simulation-Based Predictor of Ligand Binding and Off-Rates
Source: J Chem Inf Model. 2024 Dec 16;65(1):265–74. doi: 10.1021/acs.jcim.4c01805 (PMC11733936; doi:10.1021/acs.jcim.4c01805)
Supplement: Supplementary file 2 — ci4c01805_si_002.zip [file ci4c01805_si_002.zip › SI_ModBind_Validation/dG/MCL1_dG/34.sdf]

34
                    3D
 Schrodinger Suite 2020-4.
 41 43  0  0  1  0            999 V2000
    3.8542  -50.1657    7.1652 O   0  0  0  0  0  0
    3.1289  -49.1923    6.8519 C   0  0  0  0  0  0
    3.5613  -48.0246    6.8255 O   0  5  0  0  0  0
    1.7066  -49.4720    6.5208 C   0  0  0  0  0  0
   -0.0964  -50.8628    6.3290 C   0  0  0  0  0  0
   -1.0022  -51.9381    6.3224 C   0  0  0  0  0  0
   -2.3608  -51.6992    5.9962 C   0  0  0  0  0  0
   -2.7795  -50.3974    5.6675 C   0  0  0  0  0  0
   -1.8647  -49.3287    5.6661 C   0  0  0  0  0  0
   -0.4959  -49.5353    6.0071 C   0  0  0  0  0  0
    0.6533  -48.6750    6.1162 C   0  0  0  0  0  0
    0.6653  -47.2011    5.8557 C   0  0  0  0  0  0
    0.2404  -46.4057    7.0971 C   0  0  0  0  0  0
   -0.3171  -45.0238    6.7322 C   0  0  0  0  0  0
   -1.5243  -45.1759    5.9865 O   0  0  0  0  0  0
   -2.7274  -45.1910    6.6616 C   0  0  0  0  0  0
   -2.8647  -45.3931    8.0557 C   0  0  0  0  0  0
   -4.1364  -45.3621    8.6632 C   0  0  0  0  0  0
   -5.2914  -45.1174    7.8895 C   0  0  0  0  0  0
   -5.1599  -44.9490    6.4967 C   0  0  0  0  0  0
   -3.8904  -44.9919    5.8885 C   0  0  0  0  0  0
   -0.6669  -52.9299    6.5668 H   0  0  0  0  0  0
   -3.0649  -52.5176    5.9992 H   0  0  0  0  0  0
   -3.8207  -50.2190    5.4109 H   0  0  0  0  0  0
   -2.2076  -48.3361    5.4103 H   0  0  0  0  0  0
   -0.0009  -46.9824    5.0179 H   0  0  0  0  0  0
    1.6525  -46.8644    5.5315 H   0  0  0  0  0  0
    1.0842  -46.3136    7.7804 H   0  0  0  0  0  0
   -0.5256  -46.9611    7.6395 H   0  0  0  0  0  0
    0.4056  -44.4957    6.1065 H   0  0  0  0  0  0
   -0.4475  -44.4035    7.6182 H   0  0  0  0  0  0
   -2.0036  -45.5774    8.6831 H   0  0  0  0  0  0
   -3.8070  -44.8518    4.8205 H   0  0  0  0  0  0
    1.2567  -50.7778    6.6179 N   0  0  0  0  0  0
    1.8853  -51.5328    6.8799 H   0  0  0  0  0  0
   -6.0378  -44.7693    5.8959 H   0  0  0  0  0  0
   -4.2092  -45.5129    9.7298 H   0  0  0  0  0  0
   -6.6672  -45.0309    8.5319 C   0  0  0  0  0  0
   -7.4786  -45.9218    7.9588 F   0  0  0  0  0  0
   -6.6158  -45.2723    9.8435 F   0  0  0  0  0  0
   -7.1584  -43.8055    8.3407 F   0  0  0  0  0  0
  1  2  2  0  0  0
  2  3  1  0  0  0
  2  4  1  0  0  0
  4 11  2  0  0  0
  4 34  1  0  0  0
  5  6  1  0  0  0
  5 10  2  0  0  0
  5 34  1  0  0  0
  6  7  2  0  0  0
  6 22  1  0  0  0
  7  8  1  0  0  0
  7 23  1  0  0  0
  8  9  2  0  0  0
  8 24  1  0  0  0
  9 10  1  0  0  0
  9 25  1  0  0  0
 10 11  1  0  0  0
 11 12  1  0  0  0
 12 26  1  0  0  0
 12 27  1  0  0  0
 12 13  1  0  0  0
 13 14  1  0  0  0
 13 28  1  0  0  0
 13 29  1  0  0  0
 14 15  1  0  0  0
 14 30  1  0  0  0
 14 31  1  0  0  0
 15 16  1  0  0  0
 16 17  1  0  0  0
 16 21  2  0  0  0
 17 18  2  0  0  0
 17 32  1  0  0  0
 18 19  1  0  0  0
 18 37  1  0  0  0
 19 20  2  0  0  0
 19 38  1  0  0  0
 20 21  1  0  0  0
 20 36  1  0  0  0
 21 33  1  0  0  0
 34 35  1  0  0  0
 38 39  1  0  0  0
 38 40  1  0  0  0
 38 41  1  0  0  0
M  CHG  1   3  -1
M  END
> <s_m_entry_id>
42

> <s_m_entry_name>
4hw3_ligand1

> <r_m_Molecular_weight>
362.3315

> <s_m_Source_Path>
/Users/sinko/Documents/Modulus/ScaledMD/Koff/wang_et_al/Inputs_for_FEP

> <s_m_Source_File>
MCL1_mapper_20142_pv.mae

> <i_m_Source_File_Index>
42

> <r_user_dG.exp>
-6.86919156414505

> <s_fepmapper_entryid>
42

> <i_fepmapper_bias>
0

> <i_fepmapper_affinity>
1

> <r_fepmapper_exp_dG>
-6.86919156415

> <i_fepmapper_unit>
1

> <s_m_subgroup_title>
MCL1_mapper_20142_pv

> <s_m_subgroupid>
MCL1_mapper_20142_pv

> <b_m_subgroup_collapsed>
0

$$$$
