# Supplementary material for: ModBind, a Rapid Simulation-Based Predictor of Ligand Binding and Off-Rates
Source: J Chem Inf Model. 2024 Dec 16;65(1):265–74. doi: 10.1021/acs.jcim.4c01805 (PMC11733936; doi:10.1021/acs.jcim.4c01805)
Supplement: Supplementary file 2 — ci4c01805_si_002.zip [file ci4c01805_si_002.zip › SI_ModBind_Validation/dG/MCL1_dG/30.sdf]

30
                    3D
 Schrodinger Suite 2020-4.
 41 43  0  0  1  0            999 V2000
    3.7086  -50.0138    7.0134 O   0  0  0  0  0  0
    3.0488  -49.0009    6.6642 C   0  0  0  0  0  0
    3.5629  -47.8679    6.6025 O   0  5  0  0  0  0
    1.6061  -49.1679    6.3503 C   0  0  0  0  0  0
   -0.3127  -50.3896    6.2492 C   0  0  0  0  0  0
   -1.3056  -51.3826    6.3084 C   0  0  0  0  0  0
   -2.6361  -51.0463    5.9759 C   0  0  0  0  0  0
   -2.9446  -49.7367    5.5736 C   0  0  0  0  0  0
   -1.9388  -48.7516    5.5050 C   0  0  0  0  0  0
   -0.5911  -49.0537    5.8486 C   0  0  0  0  0  0
    0.6353  -48.2926    5.9041 C   0  0  0  0  0  0
    0.8089  -46.8342    5.5612 C   0  0  0  0  0  0
    0.8737  -45.9328    6.8109 C   0  0  0  0  0  0
   -0.4305  -45.9192    7.6156 C   0  0  0  0  0  0
   -1.3927  -45.1905    6.8684 O   0  0  0  0  0  0
   -2.6929  -45.1866    7.3131 C   0  0  0  0  0  0
   -3.1490  -45.8766    8.4660 C   0  0  0  0  0  0
   -4.5087  -45.8424    8.8313 C   0  0  0  0  0  0
   -5.4211  -45.0930    8.0629 C   0  0  0  0  0  0
   -4.9781  -44.3962    6.9226 C   0  0  0  0  0  0
   -3.6217  -44.4510    6.5497 C   0  0  0  0  0  0
   -1.0551  -52.3834    6.6110 H   0  0  0  0  0  0
   -3.4056  -51.7983    6.0255 H   0  0  0  0  0  0
   -3.9643  -49.4862    5.3115 H   0  0  0  0  0  0
   -2.1991  -47.7505    5.1961 H   0  0  0  0  0  0
    0.0010  -46.5000    4.9071 H   0  0  0  0  0  0
    1.7256  -46.6956    4.9795 H   0  0  0  0  0  0
    1.1203  -44.9133    6.5123 H   0  0  0  0  0  0
    1.6903  -46.2673    7.4466 H   0  0  0  0  0  0
   -0.2709  -45.4377    8.5803 H   0  0  0  0  0  0
   -0.7619  -46.9401    7.8074 H   0  0  0  0  0  0
   -2.4734  -46.4519    9.0781 H   0  0  0  0  0  0
   -3.2874  -43.9302    5.6654 H   0  0  0  0  0  0
    1.0444  -50.4156    6.5272 N   0  0  0  0  0  0
    1.6065  -51.2074    6.8324 H   0  0  0  0  0  0
   -5.6766  -43.8255    6.3274 H   0  0  0  0  0  0
   -6.4649  -45.0576    8.3356 H   0  0  0  0  0  0
   -4.9806  -46.6345   10.0352 C   0  0  0  0  0  0
   -6.0496  -46.4952   10.2062 H   0  0  0  0  0  0
   -4.7949  -47.6981    9.8697 H   0  0  0  0  0  0
   -4.4404  -46.3264   10.9326 H   0  0  0  0  0  0
  1  2  2  0  0  0
  2  3  1  0  0  0
  2  4  1  0  0  0
  4 11  2  0  0  0
  4 34  1  0  0  0
  5  6  1  0  0  0
  5 10  2  0  0  0
  5 34  1  0  0  0
  6  7  2  0  0  0
  6 22  1  0  0  0
  7  8  1  0  0  0
  7 23  1  0  0  0
  8  9  2  0  0  0
  8 24  1  0  0  0
  9 10  1  0  0  0
  9 25  1  0  0  0
 10 11  1  0  0  0
 11 12  1  0  0  0
 12 26  1  0  0  0
 12 27  1  0  0  0
 12 13  1  0  0  0
 13 14  1  0  0  0
 13 28  1  0  0  0
 13 29  1  0  0  0
 14 15  1  0  0  0
 14 30  1  0  0  0
 14 31  1  0  0  0
 15 16  1  0  0  0
 16 17  1  0  0  0
 16 21  2  0  0  0
 17 18  2  0  0  0
 17 32  1  0  0  0
 18 19  1  0  0  0
 18 38  1  0  0  0
 19 20  2  0  0  0
 19 37  1  0  0  0
 20 21  1  0  0  0
 20 36  1  0  0  0
 21 33  1  0  0  0
 34 35  1  0  0  0
 38 39  1  0  0  0
 38 40  1  0  0  0
 38 41  1  0  0  0
M  CHG  1   3  -1
M  END
> <s_m_entry_id>
19

> <s_m_entry_name>
4hw3_ligand1

> <r_m_Molecular_weight>
308.36021

> <s_m_Source_Path>
/Users/sinko/Documents/Modulus/ScaledMD/Koff/wang_et_al/Inputs_for_FEP

> <s_m_Source_File>
MCL1_mapper_20142_pv.mae

> <i_m_Source_File_Index>
19

> <r_user_dG.exp>
-7.85321195175529

> <s_fepmapper_entryid>
18

> <i_fepmapper_bias>
0

> <i_fepmapper_affinity>
1

> <r_fepmapper_exp_dG>
-7.85321195176

> <i_fepmapper_unit>
1

> <s_m_subgroup_title>
MCL1_mapper_20142_pv

> <s_m_subgroupid>
MCL1_mapper_20142_pv

> <b_m_subgroup_collapsed>
0

$$$$
