# Supplementary material for: ModBind, a Rapid Simulation-Based Predictor of Ligand Binding and Off-Rates
Source: J Chem Inf Model. 2024 Dec 16;65(1):265–74. doi: 10.1021/acs.jcim.4c01805 (PMC11733936; doi:10.1021/acs.jcim.4c01805)
Supplement: Supplementary file 2 — ci4c01805_si_002.zip [file ci4c01805_si_002.zip › SI_ModBind_Validation/dG/MCL1_dG/31.sdf]

31
                    3D
 Schrodinger Suite 2020-4.
 41 43  0  0  1  0            999 V2000
    3.5641  -47.7534    6.2143 O   0  0  0  0  0  0
    3.0122  -48.7554    6.7454 C   0  0  0  0  0  0
    3.6123  -49.5070    7.5449 O   0  5  0  0  0  0
    1.5969  -49.0608    6.3966 C   0  0  0  0  0  0
   -0.2442  -50.4134    6.4643 C   0  0  0  0  0  0
   -1.2037  -51.4312    6.6788 C   0  0  0  0  0  0
   -2.5043  -51.2795    6.1613 C   0  0  0  0  0  0
   -2.8377  -50.1268    5.4226 C   0  0  0  0  0  0
   -1.8793  -49.1151    5.2073 C   0  0  0  0  0  0
   -0.5657  -49.2279    5.7279 C   0  0  0  0  0  0
    0.6141  -48.3957    5.7009 C   0  0  0  0  0  0
    0.7301  -47.0351    5.0529 C   0  0  0  0  0  0
    0.7552  -45.8921    6.0871 C   0  0  0  0  0  0
   -0.5322  -45.7699    6.9086 C   0  0  0  0  0  0
   -1.5383  -45.2373    6.0607 O   0  0  0  0  0  0
   -2.7966  -45.0645    6.5801 C   0  0  0  0  0  0
   -3.2770  -45.7162    7.7440 C   0  0  0  0  0  0
   -4.5937  -45.5045    8.1936 C   0  0  0  0  0  0
   -5.4351  -44.6171    7.4875 C   0  0  0  0  0  0
   -4.9679  -43.9681    6.3316 C   0  0  0  0  0  0
   -3.6549  -44.1973    5.8830 C   0  0  0  0  0  0
   -0.9293  -52.3080    7.2373 H   0  0  0  0  0  0
   -3.2343  -52.0545    6.3287 H   0  0  0  0  0  0
   -3.8309  -50.0299    5.0245 H   0  0  0  0  0  0
   -2.1597  -48.2368    4.6387 H   0  0  0  0  0  0
   -0.0757  -46.8844    4.3251 H   0  0  0  0  0  0
    1.6496  -47.0026    4.4706 H   0  0  0  0  0  0
    0.9511  -44.9495    5.5770 H   0  0  0  0  0  0
    1.5892  -46.0434    6.7679 H   0  0  0  0  0  0
   -0.3754  -45.0980    7.7560 H   0  0  0  0  0  0
   -0.8071  -46.7438    7.3136 H   0  0  0  0  0  0
   -2.6512  -46.4014    8.2886 H   0  0  0  0  0  0
   -3.3054  -43.7005    4.9910 H   0  0  0  0  0  0
    1.0786  -50.2786    6.8435 N   0  0  0  0  0  0
    1.6576  -50.9409    7.3678 H   0  0  0  0  0  0
   -5.6168  -43.2999    5.7853 H   0  0  0  0  0  0
   -6.4444  -44.4497    7.8279 H   0  0  0  0  0  0
   -5.7749  -45.4084   10.2138 F   0  0  0  0  0  0
   -5.1355  -46.2506    9.4023 C   0  0  0  0  0  0
   -5.9929  -47.1821    8.9848 F   0  0  0  0  0  0
   -4.1591  -46.8446   10.0908 F   0  0  0  0  0  0
  1  2  2  0  0  0
  2  3  1  0  0  0
  2  4  1  0  0  0
  4 11  2  0  0  0
  4 34  1  0  0  0
  5  6  1  0  0  0
  5 10  2  0  0  0
  5 34  1  0  0  0
  6  7  2  0  0  0
  6 22  1  0  0  0
  7  8  1  0  0  0
  7 23  1  0  0  0
  8  9  2  0  0  0
  8 24  1  0  0  0
  9 10  1  0  0  0
  9 25  1  0  0  0
 10 11  1  0  0  0
 11 12  1  0  0  0
 12 26  1  0  0  0
 12 27  1  0  0  0
 12 13  1  0  0  0
 13 14  1  0  0  0
 13 28  1  0  0  0
 13 29  1  0  0  0
 14 15  1  0  0  0
 14 30  1  0  0  0
 14 31  1  0  0  0
 15 16  1  0  0  0
 16 17  1  0  0  0
 16 21  2  0  0  0
 17 18  2  0  0  0
 17 32  1  0  0  0
 18 19  1  0  0  0
 18 39  1  0  0  0
 19 20  2  0  0  0
 19 37  1  0  0  0
 20 21  1  0  0  0
 20 36  1  0  0  0
 21 33  1  0  0  0
 34 35  1  0  0  0
 38 39  1  0  0  0
 39 40  1  0  0  0
 39 41  1  0  0  0
M  CHG  1   3  -1
M  END
> <s_m_entry_id>
4

> <s_m_entry_name>
4hw3_ligand1

> <r_m_Molecular_weight>
362.3315

> <s_m_Source_Path>
/Users/sinko/Documents/Modulus/ScaledMD/Koff/wang_et_al/Inputs_for_FEP

> <s_m_Source_File>
MCL1_mapper_20142_pv.mae

> <i_m_Source_File_Index>
4

> <r_user_dG.exp>
-7.91951688961355

> <s_fepmapper_entryid>
7

> <i_fepmapper_bias>
0

> <i_fepmapper_affinity>
1

> <r_fepmapper_exp_dG>
-7.91951688961

> <i_fepmapper_unit>
1

> <s_m_subgroup_title>
MCL1_mapper_20142_pv

> <s_m_subgroupid>
MCL1_mapper_20142_pv

> <b_m_subgroup_collapsed>
0

$$$$
