# Supplementary material for: ModBind, a Rapid Simulation-Based Predictor of Ligand Binding and Off-Rates
Source: J Chem Inf Model. 2024 Dec 16;65(1):265–74. doi: 10.1021/acs.jcim.4c01805 (PMC11733936; doi:10.1021/acs.jcim.4c01805)
Supplement: Supplementary file 2 — ci4c01805_si_002.zip [file ci4c01805_si_002.zip › SI_ModBind_Validation/dG/MCL1_dG/27.sdf]

27
                    3D
 Schrodinger Suite 2020-4.
 38 40  0  0  1  0            999 V2000
    3.5620  -47.7655    6.2857 O   0  0  0  0  0  0
    3.0106  -48.7677    6.7913 C   0  0  0  0  0  0
    3.6267  -49.5212    7.5837 O   0  5  0  0  0  0
    1.5987  -49.0922    6.4610 C   0  0  0  0  0  0
   -0.2460  -50.4444    6.5734 C   0  0  0  0  0  0
   -1.2006  -51.4538    6.8287 C   0  0  0  0  0  0
   -2.4848  -51.3550    6.2582 C   0  0  0  0  0  0
   -2.8075  -50.2415    5.4534 C   0  0  0  0  0  0
   -1.8538  -49.2332    5.2139 C   0  0  0  0  0  0
   -0.5510  -49.3043    5.7662 C   0  0  0  0  0  0
    0.6244  -48.4626    5.7171 C   0  0  0  0  0  0
    0.7436  -47.1491    4.9892 C   0  0  0  0  0  0
    0.8629  -45.9369    5.9353 C   0  0  0  0  0  0
   -0.3435  -45.7461    6.8598 C   0  0  0  0  0  0
   -1.4738  -45.3700    6.0783 O   0  0  0  0  0  0
   -2.6659  -45.1791    6.7323 C   0  0  0  0  0  0
   -2.8936  -45.5089    8.0957 C   0  0  0  0  0  0
   -4.1486  -45.2841    8.6877 C   0  0  0  0  0  0
   -5.1945  -44.7219    7.9306 C   0  0  0  0  0  0
   -4.9832  -44.3904    6.5801 C   0  0  0  0  0  0
   -3.7285  -44.6254    5.9884 C   0  0  0  0  0  0
   -0.9288  -52.3015    7.4431 H   0  0  0  0  0  0
   -3.2130  -52.1247    6.4483 H   0  0  0  0  0  0
   -3.7943  -50.1701    5.0203 H   0  0  0  0  0  0
   -2.1170  -48.3840    4.5924 H   0  0  0  0  0  0
   -0.1082  -47.0091    4.3235 H   0  0  0  0  0  0
    1.6134  -47.1680    4.3352 H   0  0  0  0  0  0
    1.0219  -45.0317    5.3513 H   0  0  0  0  0  0
    1.7514  -46.0358    6.5559 H   0  0  0  0  0  0
   -0.1280  -44.9553    7.5803 H   0  0  0  0  0  0
   -0.5288  -46.6684    7.4145 H   0  0  0  0  0  0
   -2.1221  -45.9412    8.7152 H   0  0  0  0  0  0
   -3.5750  -44.3709    4.9495 H   0  0  0  0  0  0
    1.0676  -50.2717    6.9802 N   0  0  0  0  0  0
    1.6380  -50.8971    7.5486 H   0  0  0  0  0  0
   -5.7824  -43.9588    5.9956 H   0  0  0  0  0  0
   -6.1592  -44.5447    8.3870 H   0  0  0  0  0  0
   -4.3155  -45.5485    9.7199 H   0  0  0  0  0  0
  1  2  2  0  0  0
  2  3  1  0  0  0
  2  4  1  0  0  0
  4 11  2  0  0  0
  4 34  1  0  0  0
  5  6  1  0  0  0
  5 10  2  0  0  0
  5 34  1  0  0  0
  6  7  2  0  0  0
  6 22  1  0  0  0
  7  8  1  0  0  0
  7 23  1  0  0  0
  8  9  2  0  0  0
  8 24  1  0  0  0
  9 10  1  0  0  0
  9 25  1  0  0  0
 10 11  1  0  0  0
 11 12  1  0  0  0
 12 26  1  0  0  0
 12 27  1  0  0  0
 12 13  1  0  0  0
 13 14  1  0  0  0
 13 28  1  0  0  0
 13 29  1  0  0  0
 14 15  1  0  0  0
 14 30  1  0  0  0
 14 31  1  0  0  0
 15 16  1  0  0  0
 16 17  1  0  0  0
 16 21  2  0  0  0
 17 18  2  0  0  0
 17 32  1  0  0  0
 18 19  1  0  0  0
 18 38  1  0  0  0
 19 20  2  0  0  0
 19 37  1  0  0  0
 20 21  1  0  0  0
 20 36  1  0  0  0
 21 33  1  0  0  0
 34 35  1  0  0  0
M  CHG  1   3  -1
M  END
> <s_m_entry_id>
33

> <s_m_entry_name>
4hw3_ligand1

> <r_m_Molecular_weight>
294.33312

> <s_m_Source_Path>
/Users/sinko/Documents/Modulus/ScaledMD/Koff/wang_et_al/Inputs_for_FEP

> <s_m_Source_File>
MCL1_mapper_20142_pv.mae

> <i_m_Source_File_Index>
33

> <r_user_dG.exp>
-6.11639066902356

> <s_fepmapper_entryid>
32

> <i_fepmapper_bias>
0

> <i_fepmapper_affinity>
1

> <r_fepmapper_exp_dG>
-6.11639066902

> <i_fepmapper_unit>
1

> <s_m_subgroup_title>
MCL1_mapper_20142_pv

> <s_m_subgroupid>
MCL1_mapper_20142_pv

> <b_m_subgroup_collapsed>
0

$$$$
