# Supplementary material for: ModBind, a Rapid Simulation-Based Predictor of Ligand Binding and Off-Rates
Source: J Chem Inf Model. 2024 Dec 16;65(1):265–74. doi: 10.1021/acs.jcim.4c01805 (PMC11733936; doi:10.1021/acs.jcim.4c01805)
Supplement: Supplementary file 2 — ci4c01805_si_002.zip [file ci4c01805_si_002.zip › SI_ModBind_Validation/dG/MCL1_dG/33.sdf]

33
                    3D
 Schrodinger Suite 2020-4.
 38 40  0  0  1  0            999 V2000
    3.6157  -50.1315    7.3800 O   0  0  0  0  0  0
    3.0170  -49.1138    6.9676 C   0  0  0  0  0  0
    3.5644  -47.9851    6.9019 O   0  5  0  0  0  0
    1.6043  -49.2459    6.5419 C   0  0  0  0  0  0
   -0.3113  -50.4722    6.2833 C   0  0  0  0  0  0
   -1.3178  -51.4535    6.2650 C   0  0  0  0  0  0
   -2.5967  -51.1141    5.7749 C   0  0  0  0  0  0
   -2.8523  -49.8053    5.3101 C   0  0  0  0  0  0
   -1.8339  -48.8336    5.3312 C   0  0  0  0  0  0
   -0.5363  -49.1416    5.8192 C   0  0  0  0  0  0
    0.6789  -48.3880    5.9873 C   0  0  0  0  0  0
    0.8824  -46.9418    5.6154 C   0  0  0  0  0  0
    0.6891  -45.9795    6.8002 C   0  0  0  0  0  0
   -0.7339  -45.9723    7.3808 C   0  0  0  0  0  0
   -1.6585  -45.6662    6.3443 O   0  0  0  0  0  0
   -2.9587  -45.3534    6.6806 C   0  0  0  0  0  0
   -3.4415  -45.2780    8.0126 C   0  0  0  0  0  0
   -4.7727  -44.8870    8.2638 C   0  0  0  0  0  0
   -5.6345  -44.5827    7.1953 C   0  0  0  0  0  0
   -5.1783  -44.6966    5.8690 C   0  0  0  0  0  0
   -3.8496  -45.0887    5.6179 C   0  0  0  0  0  0
   -1.0976  -52.4485    6.6218 H   0  0  0  0  0  0
   -3.3720  -51.8638    5.7580 H   0  0  0  0  0  0
   -3.8398  -49.5448    4.9387 H   0  0  0  0  0  0
   -2.0372  -47.8283    4.9825 H   0  0  0  0  0  0
    0.2119  -46.6666    4.8034 H   0  0  0  0  0  0
    1.8875  -46.8041    5.2117 H   0  0  0  0  0  0
    0.9411  -44.9683    6.4741 H   0  0  0  0  0  0
    1.3987  -46.2206    7.5935 H   0  0  0  0  0  0
   -0.7710  -45.2292    8.1737 H   0  0  0  0  0  0
   -0.9778  -46.9317    7.8279 H   0  0  0  0  0  0
   -2.8136  -45.5076    8.8532 H   0  0  0  0  0  0
   -3.5008  -45.1803    4.6040 H   0  0  0  0  0  0
    1.0091  -50.4890    6.6902 N   0  0  0  0  0  0
    1.5399  -51.2626    7.0744 H   0  0  0  0  0  0
   -5.8318  -44.4759    5.0392 H   0  0  0  0  0  0
   -7.2450  -44.0498    7.5067 Cl  0  0  0  0  0  0
   -5.1205  -44.8093    9.2815 H   0  0  0  0  0  0
  1  2  2  0  0  0
  2  3  1  0  0  0
  2  4  1  0  0  0
  4 11  2  0  0  0
  4 34  1  0  0  0
  5  6  1  0  0  0
  5 10  2  0  0  0
  5 34  1  0  0  0
  6  7  2  0  0  0
  6 22  1  0  0  0
  7  8  1  0  0  0
  7 23  1  0  0  0
  8  9  2  0  0  0
  8 24  1  0  0  0
  9 10  1  0  0  0
  9 25  1  0  0  0
 10 11  1  0  0  0
 11 12  1  0  0  0
 12 26  1  0  0  0
 12 27  1  0  0  0
 12 13  1  0  0  0
 13 14  1  0  0  0
 13 28  1  0  0  0
 13 29  1  0  0  0
 14 15  1  0  0  0
 14 30  1  0  0  0
 14 31  1  0  0  0
 15 16  1  0  0  0
 16 17  1  0  0  0
 16 21  2  0  0  0
 17 18  2  0  0  0
 17 32  1  0  0  0
 18 19  1  0  0  0
 18 38  1  0  0  0
 19 20  2  0  0  0
 19 37  1  0  0  0
 20 21  1  0  0  0
 20 36  1  0  0  0
 21 33  1  0  0  0
 34 35  1  0  0  0
M  CHG  1   3  -1
M  END
> <s_m_entry_id>
23

> <s_m_entry_name>
4hw3_ligand1

> <r_m_Molecular_weight>
328.77815

> <s_m_Source_Path>
/Users/sinko/Documents/Modulus/ScaledMD/Koff/wang_et_al/Inputs_for_FEP

> <s_m_Source_File>
MCL1_mapper_20142_pv.mae

> <i_m_Source_File_Index>
23

> <r_user_dG.exp>
-6.8752436973459

> <s_fepmapper_entryid>
4

> <i_fepmapper_bias>
0

> <i_fepmapper_affinity>
1

> <r_fepmapper_exp_dG>
-6.87524369735

> <i_fepmapper_unit>
1

> <s_m_subgroup_title>
MCL1_mapper_20142_pv

> <s_m_subgroupid>
MCL1_mapper_20142_pv

> <b_m_subgroup_collapsed>
0

$$$$
