# Supplementary material for: ModBind, a Rapid Simulation-Based Predictor of Ligand Binding and Off-Rates
Source: J Chem Inf Model. 2024 Dec 16;65(1):265–74. doi: 10.1021/acs.jcim.4c01805 (PMC11733936; doi:10.1021/acs.jcim.4c01805)
Supplement: Supplementary file 2 — ci4c01805_si_002.zip [file ci4c01805_si_002.zip › SI_ModBind_Validation/dG/MCL1_dG/32.sdf]

32
                    3D
 Schrodinger Suite 2020-4.
 41 43  0  0  1  0            999 V2000
    3.5631  -47.8126    6.2553 O   0  0  0  0  0  0
    3.0220  -48.8134    6.7746 C   0  0  0  0  0  0
    3.6456  -49.5539    7.5776 O   0  5  0  0  0  0
    1.6132  -49.1482    6.4568 C   0  0  0  0  0  0
   -0.2315  -50.4988    6.6095 C   0  0  0  0  0  0
   -1.1869  -51.5016    6.8846 C   0  0  0  0  0  0
   -2.4765  -51.4084    6.3236 C   0  0  0  0  0  0
   -2.8024  -50.3149    5.4953 C   0  0  0  0  0  0
   -1.8441  -49.3159    5.2323 C   0  0  0  0  0  0
   -0.5398  -49.3743    5.7791 C   0  0  0  0  0  0
    0.6317  -48.5299    5.7107 C   0  0  0  0  0  0
    0.7399  -47.2203    4.9660 C   0  0  0  0  0  0
    0.8620  -45.9947    5.8916 C   0  0  0  0  0  0
   -0.3438  -45.7995    6.8144 C   0  0  0  0  0  0
   -1.4784  -45.4115    6.0512 O   0  0  0  0  0  0
   -2.6600  -45.1948    6.7290 C   0  0  0  0  0  0
   -2.8553  -45.5250    8.0921 C   0  0  0  0  0  0
   -4.0865  -45.2606    8.7177 C   0  0  0  0  0  0
   -5.1349  -44.6543    8.0064 C   0  0  0  0  0  0
   -4.9501  -44.3373    6.6470 C   0  0  0  0  0  0
   -3.7260  -44.6100    6.0126 C   0  0  0  0  0  0
   -0.9210  -52.3321    7.5184 H   0  0  0  0  0  0
   -3.2056  -52.1744    6.5387 H   0  0  0  0  0  0
   -3.7891  -50.2438    5.0714 H   0  0  0  0  0  0
   -2.1041  -48.4784    4.5977 H   0  0  0  0  0  0
   -0.1267  -47.0932    4.3200 H   0  0  0  0  0  0
    1.6015  -47.2535    4.3013 H   0  0  0  0  0  0
    1.0037  -45.1044    5.2821 H   0  0  0  0  0  0
    1.7575  -46.0686    6.5120 H   0  0  0  0  0  0
   -0.1118  -45.0203    7.5436 H   0  0  0  0  0  0
   -0.5318  -46.7227    7.3641 H   0  0  0  0  0  0
   -2.0818  -45.9790    8.6894 H   0  0  0  0  0  0
   -3.6033  -44.3562    4.9706 H   0  0  0  0  0  0
    1.0888  -50.3185    6.9933 N   0  0  0  0  0  0
    1.6676  -50.9262    7.5783 H   0  0  0  0  0  0
   -5.7468  -43.8723    6.0826 H   0  0  0  0  0  0
   -4.2172  -45.5201    9.7567 H   0  0  0  0  0  0
   -6.4399  -44.3423    8.7154 C   0  0  0  0  0  0
   -7.1513  -43.8475    8.0470 H   0  0  0  0  0  0
   -6.8942  -45.2648    9.0853 H   0  0  0  0  0  0
   -6.2534  -43.6836    9.5682 H   0  0  0  0  0  0
  1  2  2  0  0  0
  2  3  1  0  0  0
  2  4  1  0  0  0
  4 11  2  0  0  0
  4 34  1  0  0  0
  5  6  1  0  0  0
  5 10  2  0  0  0
  5 34  1  0  0  0
  6  7  2  0  0  0
  6 22  1  0  0  0
  7  8  1  0  0  0
  7 23  1  0  0  0
  8  9  2  0  0  0
  8 24  1  0  0  0
  9 10  1  0  0  0
  9 25  1  0  0  0
 10 11  1  0  0  0
 11 12  1  0  0  0
 12 26  1  0  0  0
 12 27  1  0  0  0
 12 13  1  0  0  0
 13 14  1  0  0  0
 13 28  1  0  0  0
 13 29  1  0  0  0
 14 15  1  0  0  0
 14 30  1  0  0  0
 14 31  1  0  0  0
 15 16  1  0  0  0
 16 17  1  0  0  0
 16 21  2  0  0  0
 17 18  2  0  0  0
 17 32  1  0  0  0
 18 19  1  0  0  0
 18 37  1  0  0  0
 19 20  2  0  0  0
 19 38  1  0  0  0
 20 21  1  0  0  0
 20 36  1  0  0  0
 21 33  1  0  0  0
 34 35  1  0  0  0
 38 39  1  0  0  0
 38 40  1  0  0  0
 38 41  1  0  0  0
M  CHG  1   3  -1
M  END
> <s_m_entry_id>
7

> <s_m_entry_name>
4hw3_ligand1

> <r_m_Molecular_weight>
308.36021

> <s_m_Source_Path>
/Users/sinko/Documents/Modulus/ScaledMD/Koff/wang_et_al/Inputs_for_FEP

> <s_m_Source_File>
MCL1_mapper_20142_pv.mae

> <i_m_Source_File_Index>
7

> <r_user_dG.exp>
-6.58301699393044

> <s_fepmapper_entryid>
10

> <i_fepmapper_bias>
0

> <i_fepmapper_affinity>
1

> <r_fepmapper_exp_dG>
-6.58301699393

> <i_fepmapper_unit>
1

> <s_m_subgroup_title>
MCL1_mapper_20142_pv

> <s_m_subgroupid>
MCL1_mapper_20142_pv

> <b_m_subgroup_collapsed>
0

$$$$
