# Supplementary material for: ModBind, a Rapid Simulation-Based Predictor of Ligand Binding and Off-Rates
Source: J Chem Inf Model. 2024 Dec 16;65(1):265–74. doi: 10.1021/acs.jcim.4c01805 (PMC11733936; doi:10.1021/acs.jcim.4c01805)
Supplement: Supplementary file 2 — ci4c01805_si_002.zip [file ci4c01805_si_002.zip › SI_ModBind_Validation/dG/MCL1_dG/26.sdf]

26
                    3D
 Schrodinger Suite 2020-4.
 43 46  0  0  1  0            999 V2000
    3.8290  -49.9082    7.3567 O   0  0  0  0  0  0
    3.1153  -49.0416    6.8012 C   0  0  0  0  0  0
    3.5513  -47.8977    6.5562 O   0  5  0  0  0  0
    1.7057  -49.3580    6.4403 C   0  0  0  0  0  0
   -0.1076  -50.6487    6.3793 C   0  0  0  0  0  0
   -1.0211  -51.7084    6.5402 C   0  0  0  0  0  0
   -2.3348  -51.5531    6.0492 C   0  0  0  0  0  0
   -2.6993  -50.3586    5.3936 C   0  0  0  0  0  0
   -1.7635  -49.3099    5.2420 C   0  0  0  0  0  0
   -0.4423  -49.4338    5.7433 C   0  0  0  0  0  0
    0.7328  -48.6071    5.8015 C   0  0  0  0  0  0
    0.8592  -47.2049    5.2675 C   0  0  0  0  0  0
    0.9701  -46.1519    6.3924 C   0  0  0  0  0  0
   -0.0852  -45.0395    6.3276 C   0  0  0  0  0  0
   -1.4118  -45.4805    6.0441 O   0  0  0  0  0  0
   -2.2386  -45.8040    7.0949 C   0  0  0  0  0  0
   -4.0387  -46.5572    9.1587 C   0  0  0  0  0  0
   -2.7241  -47.0517    9.1502 C   0  0  0  0  0  0
   -1.8288  -46.6752    8.1339 C   0  0  0  0  0  0
   -0.7241  -52.6191    7.0419 H   0  0  0  0  0  0
   -3.0568  -52.3474    6.1618 H   0  0  0  0  0  0
   -3.7027  -50.2338    5.0158 H   0  0  0  0  0  0
   -2.0623  -48.3873    4.7602 H   0  0  0  0  0  0
    0.0186  -46.9829    4.6116 H   0  0  0  0  0  0
    1.7413  -47.1366    4.6230 H   0  0  0  0  0  0
    1.9528  -45.6851    6.3456 H   0  0  0  0  0  0
    0.9550  -46.6329    7.3658 H   0  0  0  0  0  0
    0.1913  -44.3765    5.5164 H   0  0  0  0  0  0
   -0.0677  -44.4348    7.2308 H   0  0  0  0  0  0
   -0.8492  -47.1142    8.1369 H   0  0  0  0  0  0
   -4.4644  -45.6869    8.1312 C   0  0  0  0  0  0
   -3.5686  -45.3157    7.0918 C   0  0  0  0  0  0
   -4.0196  -44.4491    6.0697 C   0  0  0  0  0  0
   -5.3473  -43.9766    6.0646 C   0  0  0  0  0  0
   -6.2357  -44.3575    7.0895 C   0  0  0  0  0  0
   -5.7910  -45.2055    8.1244 C   0  0  0  0  0  0
   -3.3603  -44.1405    5.2743 H   0  0  0  0  0  0
   -5.6744  -43.3185    5.2717 H   0  0  0  0  0  0
   -7.2548  -43.9991    7.0843 H   0  0  0  0  0  0
   -6.4744  -45.4962    8.9093 H   0  0  0  0  0  0
   -2.4004  -47.7370    9.9189 H   0  0  0  0  0  0
   -4.7163  -46.8570    9.9410 H   0  0  0  0  0  0
    1.2056  -50.5983    6.7955 O   0  0  0  0  0  0
  1  2  2  0  0  0
  2  3  1  0  0  0
  2  4  1  0  0  0
  4 11  2  0  0  0
  4 43  1  0  0  0
  5  6  1  0  0  0
  5 10  2  0  0  0
  5 43  1  0  0  0
  6  7  2  0  0  0
  6 20  1  0  0  0
  7  8  1  0  0  0
  7 21  1  0  0  0
  8  9  2  0  0  0
  8 22  1  0  0  0
  9 10  1  0  0  0
  9 23  1  0  0  0
 10 11  1  0  0  0
 11 12  1  0  0  0
 12 24  1  0  0  0
 12 25  1  0  0  0
 12 13  1  0  0  0
 13 14  1  0  0  0
 13 26  1  0  0  0
 13 27  1  0  0  0
 14 15  1  0  0  0
 14 28  1  0  0  0
 14 29  1  0  0  0
 15 16  1  0  0  0
 16 19  2  0  0  0
 16 32  1  0  0  0
 17 18  2  0  0  0
 17 31  1  0  0  0
 17 42  1  0  0  0
 18 19  1  0  0  0
 18 41  1  0  0  0
 19 30  1  0  0  0
 31 32  2  0  0  0
 31 36  1  0  0  0
 32 33  1  0  0  0
 33 34  2  0  0  0
 33 37  1  0  0  0
 34 35  1  0  0  0
 34 38  1  0  0  0
 35 36  2  0  0  0
 35 39  1  0  0  0
 36 40  1  0  0  0
M  CHG  1   3  -1
M  END
> <s_m_entry_id>
11

> <s_m_entry_name>
4hw3_ligand1

> <r_m_Molecular_weight>
345.37839

> <s_m_Source_Path>
/Users/sinko/Documents/Modulus/ScaledMD/Koff/wang_et_al/Inputs_for_FEP

> <s_m_Source_File>
MCL1_mapper_20142_pv.mae

> <i_m_Source_File_Index>
11

> <r_user_dG.exp>
-8.23584030891924

> <s_fepmapper_entryid>
2

> <i_fepmapper_bias>
0

> <i_fepmapper_affinity>
1

> <r_fepmapper_exp_dG>
-8.23584030892

> <i_fepmapper_unit>
1

> <s_m_subgroup_title>
MCL1_mapper_20142_pv

> <s_m_subgroupid>
MCL1_mapper_20142_pv

> <b_m_subgroup_collapsed>
0

$$$$
