# Supplementary material for: ModBind, a Rapid Simulation-Based Predictor of Ligand Binding and Off-Rates
Source: J Chem Inf Model. 2024 Dec 16;65(1):265–74. doi: 10.1021/acs.jcim.4c01805 (PMC11733936; doi:10.1021/acs.jcim.4c01805)
Supplement: Supplementary file 2 — ci4c01805_si_002.zip [file ci4c01805_si_002.zip › SI_ModBind_Validation/dG/P38_dG/p38a_3fmk.sdf]

p38a_3fmk
                    3D
 Schrodinger Suite 2021-1.
 46 49  0  0  1  0            999 V2000
   37.4499   36.1830   18.1487 C   0  0  0  0  0  0
   38.1696   36.6865   17.0471 C   0  0  0  0  0  0
   33.9960   34.9417   23.6436 C   0  0  0  0  0  0
   36.1722   36.5213   15.6625 C   0  0  0  0  0  0
   34.9655   39.3394   21.6756 C   0  0  0  0  0  0
   33.7550   39.0892   26.3355 C   0  0  1  0  0  0
   32.2216   39.1946   26.4393 C   0  0  0  0  0  0
   34.4641   39.1128   23.8852 C   0  0  0  0  0  0
   34.5805   35.1104   21.2894 C   0  0  0  0  0  0
   35.0705   35.9158   20.1637 C   0  0  0  0  0  0
   35.1769   37.2591   20.2658 C   0  0  0  0  0  0
   36.0947   35.8168   17.9992 C   0  0  0  0  0  0
   35.4579   36.0034   16.7577 C   0  0  0  0  0  0
   34.8891   37.9415   21.5155 C   0  0  0  0  0  0
   34.5405   37.1689   22.6422 C   0  0  0  0  0  0
   34.2339   39.7075   25.1064 N   0  0  0  0  0  0
   37.5311   36.8528   15.8039 C   0  0  0  0  0  0
   38.2117   37.3536   14.7474 F   0  0  0  0  0  0
   38.0544   36.0747   19.3543 F   0  0  0  0  0  0
   35.4035   35.2192   19.0260 O   0  0  0  0  0  0
   34.3338   33.9107   21.1622 O   0  0  0  0  0  0
   34.4048   35.7500   22.4822 N   0  0  0  0  0  0
   34.3407   37.7866   23.8262 N   0  0  0  0  0  0
   34.7556   39.9268   22.8724 N   0  0  0  0  0  0
   34.4411   39.7232   27.5517 C   0  0  0  0  0  0
   31.5339   38.4194   25.4203 N   0  0  3  0  0  0
   30.8990   38.9813   24.3738 N   0  0  0  0  0  0
   30.4889   37.8869   23.7525 C   0  0  0  0  0  0
   30.8476   36.7261   24.3686 N   0  0  0  0  0  0
   31.4960   37.0716   25.4318 N   0  0  0  0  0  0
   39.2046   36.9661   17.1643 H   0  0  0  0  0  0
   34.2102   35.4192   24.5993 H   0  0  0  0  0  0
   32.9242   34.7447   23.6046 H   0  0  0  0  0  0
   34.5135   33.9818   23.6761 H   0  0  0  0  0  0
   35.6788   36.6645   14.7142 H   0  0  0  0  0  0
   35.2216   39.9823   20.8479 H   0  0  0  0  0  0
   34.0323   38.0349   26.3317 H   0  0  0  0  0  0
   31.8876   38.8317   27.4111 H   0  0  0  0  0  0
   31.9109   40.2361   26.3605 H   0  0  0  0  0  0
   35.5210   37.8681   19.4457 H   0  0  0  0  0  0
   34.4186   35.7470   16.6436 H   0  0  0  0  0  0
   34.3199   40.7153   25.1238 H   0  0  0  0  0  0
   35.5262   39.6672   27.4624 H   0  0  0  0  0  0
   34.1651   40.7716   27.6668 H   0  0  0  0  0  0
   34.1597   39.2064   28.4698 H   0  0  0  0  0  0
   29.9080   37.9177   22.8450 H   0  0  0  0  0  0
  1  2  1  0  0  0
  1 12  2  0  0  0
  1 19  1  0  0  0
  2 17  2  0  0  0
  2 31  1  0  0  0
  3 22  1  0  0  0
  3 32  1  0  0  0
  3 33  1  0  0  0
  3 34  1  0  0  0
  4 13  2  0  0  0
  4 17  1  0  0  0
  4 35  1  0  0  0
  5 14  1  0  0  0
  5 24  2  0  0  0
  5 36  1  0  0  0
  6  7  1  0  0  0
  6 16  1  0  0  0
  6 25  1  0  0  0
  6 37  1  0  0  0
  7 26  1  0  0  0
  7 38  1  0  0  0
  7 39  1  0  0  0
  8 16  1  0  0  0
  8 23  2  0  0  0
  8 24  1  0  0  0
  9 10  1  0  0  0
  9 21  2  0  0  0
  9 22  1  0  0  0
 10 11  2  0  0  0
 10 20  1  0  0  0
 11 14  1  0  0  0
 11 40  1  0  0  0
 12 13  1  0  0  0
 12 20  1  0  0  0
 13 41  1  0  0  0
 14 15  2  0  0  0
 15 22  1  0  0  0
 15 23  1  0  0  0
 16 42  1  0  0  0
 17 18  1  0  0  0
 25 43  1  0  0  0
 25 44  1  0  0  0
 25 45  1  0  0  0
 26 27  1  0  0  0
 26 30  1  0  0  0
 27 28  2  0  0  0
 28 29  1  0  0  0
 28 46  1  0  0  0
 29 30  2  0  0  0
M  END
> <r_user_dG.exp>
-11.8325

$$$$
