# Supplementary material for: ModBind, a Rapid Simulation-Based Predictor of Ligand Binding and Off-Rates
Source: J Chem Inf Model. 2024 Dec 16;65(1):265–74. doi: 10.1021/acs.jcim.4c01805 (PMC11733936; doi:10.1021/acs.jcim.4c01805)
Supplement: Supplementary file 2 — ci4c01805_si_002.zip [file ci4c01805_si_002.zip › SI_ModBind_Validation/dG/P38_dG/p38a_3fly.sdf]

p38a_3fly
                    3D
 Schrodinger Suite 2021-1.
 41 43  0  0  1  0            999 V2000
   34.9076   39.1154   21.5907 C   0  0  0  0  0  0
   34.0709   36.9986   22.3846 C   0  0  0  0  0  0
   34.4455   39.7277   22.7024 N   0  0  0  0  0  0
   34.7548   37.7275   21.3918 C   0  0  0  0  0  0
   35.2950   37.0103   20.2460 C   0  0  0  0  0  0
   35.1390   35.6721   20.1250 C   0  0  0  0  0  0
   34.3682   34.9095   21.1164 C   0  0  0  0  0  0
   33.8227   38.9512   23.5893 C   0  0  0  0  0  0
   32.6093   38.9831   25.8341 C   0  0  0  0  0  0
   33.0071   39.6254   27.1688 C   0  0  0  0  0  0
   31.1036   39.1058   25.5754 C   0  0  0  0  0  0
   36.3552   35.5188   18.0595 C   0  0  0  0  0  0
   35.7370   35.5446   16.7957 C   0  0  0  0  0  0
   36.4063   36.0920   15.6859 C   0  0  0  0  0  0
   37.7125   36.5912   15.8323 C   0  0  0  0  0  0
   38.3545   36.5250   17.0835 C   0  0  0  0  0  0
   37.6744   36.0012   18.1998 C   0  0  0  0  0  0
   38.3423   37.1505   14.7742 F   0  0  0  0  0  0
   38.2865   35.9641   19.4063 F   0  0  0  0  0  0
   35.6958   34.9289   19.1092 O   0  0  0  0  0  0
   34.1461   33.7090   20.9621 O   0  0  0  0  0  0
   33.9060   35.5872   22.2067 N   0  0  0  0  0  0
   33.1842   34.8573   23.2623 C   0  0  0  0  0  0
   33.6031   37.6404   23.4789 N   0  0  0  0  0  0
   33.3560   39.5693   24.7304 N   0  0  0  0  0  0
   35.4259   39.7257   20.8689 H   0  0  0  0  0  0
   35.8585   37.5898   19.5322 H   0  0  0  0  0  0
   32.8600   37.9243   25.9000 H   0  0  0  0  0  0
   34.0800   39.5427   27.3436 H   0  0  0  0  0  0
   32.7423   40.6808   27.1972 H   0  0  0  0  0  0
   32.4989   39.1386   28.0016 H   0  0  0  0  0  0
   30.8133   38.5729   24.6694 H   0  0  0  0  0  0
   30.5297   38.6851   26.4010 H   0  0  0  0  0  0
   30.8112   40.1484   25.4520 H   0  0  0  0  0  0
   34.7428   35.1444   16.6797 H   0  0  0  0  0  0
   35.9140   36.1326   14.7266 H   0  0  0  0  0  0
   39.3585   36.9029   17.1929 H   0  0  0  0  0  0
   33.2503   33.7705   23.1972 H   0  0  0  0  0  0
   33.5836   35.1186   24.2423 H   0  0  0  0  0  0
   32.1271   35.1256   23.2468 H   0  0  0  0  0  0
   33.5759   40.5519   24.8165 H   0  0  0  0  0  0
  1  3  1  0  0  0
  1  4  2  0  0  0
  1 26  1  0  0  0
  2  4  1  0  0  0
  2 22  1  0  0  0
  2 24  2  0  0  0
  3  8  2  0  0  0
  4  5  1  0  0  0
  5  6  2  0  0  0
  5 27  1  0  0  0
  6  7  1  0  0  0
  6 20  1  0  0  0
  7 21  2  0  0  0
  7 22  1  0  0  0
  8 24  1  0  0  0
  8 25  1  0  0  0
  9 10  1  0  0  0
  9 11  1  0  0  0
  9 25  1  0  0  0
  9 28  1  0  0  0
 10 29  1  0  0  0
 10 30  1  0  0  0
 10 31  1  0  0  0
 11 32  1  0  0  0
 11 33  1  0  0  0
 11 34  1  0  0  0
 12 13  1  0  0  0
 12 17  2  0  0  0
 12 20  1  0  0  0
 13 14  2  0  0  0
 13 35  1  0  0  0
 14 15  1  0  0  0
 14 36  1  0  0  0
 15 16  2  0  0  0
 15 18  1  0  0  0
 16 17  1  0  0  0
 16 37  1  0  0  0
 17 19  1  0  0  0
 22 23  1  0  0  0
 23 38  1  0  0  0
 23 39  1  0  0  0
 23 40  1  0  0  0
 25 41  1  0  0  0
M  END
> <r_user_dG.exp>
-11.423

$$$$
