# Supplementary material for: ModBind, a Rapid Simulation-Based Predictor of Ligand Binding and Off-Rates
Source: J Chem Inf Model. 2024 Dec 16;65(1):265–74. doi: 10.1021/acs.jcim.4c01805 (PMC11733936; doi:10.1021/acs.jcim.4c01805)
Supplement: Supplementary file 2 — ci4c01805_si_002.zip [file ci4c01805_si_002.zip › SI_ModBind_Validation/dG/P38_dG/p38a_3fmh.sdf]

p38a_3fmh
                    3D
 Schrodinger Suite 2021-1.
 46 49  0  0  1  0            999 V2000
   38.1822   37.2781   14.6780 F   0  0  0  0  0  0
   37.6121   36.6927   15.7561 C   0  0  0  0  0  0
   36.3306   36.1234   15.6494 C   0  0  0  0  0  0
   35.7306   35.5282   16.7729 C   0  0  0  0  0  0
   38.2935   36.6633   16.9880 C   0  0  0  0  0  0
   37.6845   36.0889   18.1187 C   0  0  0  0  0  0
   38.3244   36.1063   19.3118 F   0  0  0  0  0  0
   36.3984   35.5157   18.0135 C   0  0  0  0  0  0
   35.8110   34.8859   19.0798 O   0  0  0  0  0  0
   35.2195   35.5980   20.0991 C   0  0  0  0  0  0
   34.4802   34.7957   21.0797 C   0  0  0  0  0  0
   34.3267   33.5841   20.9220 O   0  0  0  0  0  0
   33.9629   35.4463   22.1618 N   0  0  0  0  0  0
   33.2518   34.6745   23.1957 C   0  0  0  0  0  0
   34.0492   36.8642   22.3395 C   0  0  0  0  0  0
   33.5187   37.4796   23.4172 N   0  0  0  0  0  0
   35.3129   36.9423   20.2265 C   0  0  0  0  0  0
   34.7216   37.6302   21.3651 C   0  0  0  0  0  0
   34.8051   39.0231   21.5733 C   0  0  0  0  0  0
   34.2844   39.6080   22.6737 N   0  0  0  0  0  0
   33.6693   38.7965   23.5368 C   0  0  0  0  0  0
   33.1669   39.3731   24.6802 N   0  0  0  0  0  0
   32.3829   38.7485   25.7392 C   0  0  2  0  0  0
   31.2835   39.7010   26.2143 C   0  0  0  0  0  0
   33.2806   38.2181   26.8795 C   0  0  0  0  0  0
   34.1195   39.2305   27.5029 N   0  0  3  0  0  0
   35.4196   39.3870   27.1864 N   0  0  0  0  0  0
   35.7283   40.3837   28.0005 C   0  0  0  0  0  0
   34.6917   40.8108   28.7755 N   0  0  0  0  0  0
   33.6769   40.0724   28.4600 N   0  0  0  0  0  0
   35.8087   36.1396   14.7051 H   0  0  0  0  0  0
   34.7581   35.0717   16.6856 H   0  0  0  0  0  0
   39.2725   37.1079   17.0714 H   0  0  0  0  0  0
   33.5091   35.0233   24.1968 H   0  0  0  0  0  0
   32.1747   34.7905   23.0693 H   0  0  0  0  0  0
   33.4769   33.6071   23.1940 H   0  0  0  0  0  0
   35.8510   37.5522   19.5179 H   0  0  0  0  0  0
   35.3118   39.6636   20.8677 H   0  0  0  0  0  0
   33.3603   40.3585   24.7950 H   0  0  0  0  0  0
   31.8690   37.8864   25.3123 H   0  0  0  0  0  0
   30.6714   39.2416   26.9915 H   0  0  0  0  0  0
   31.6923   40.6282   26.6121 H   0  0  0  0  0  0
   30.6253   39.9573   25.3848 H   0  0  0  0  0  0
   32.6658   37.7582   27.6539 H   0  0  0  0  0  0
   33.9263   37.4259   26.4972 H   0  0  0  0  0  0
   36.7183   40.8135   28.0374 H   0  0  0  0  0  0
  1  2  1  0  0  0
  2  3  1  0  0  0
  2  5  2  0  0  0
  3  4  2  0  0  0
  3 31  1  0  0  0
  4  8  1  0  0  0
  4 32  1  0  0  0
  5  6  1  0  0  0
  5 33  1  0  0  0
  6  7  1  0  0  0
  6  8  2  0  0  0
  8  9  1  0  0  0
  9 10  1  0  0  0
 10 11  1  0  0  0
 10 17  2  0  0  0
 11 12  2  0  0  0
 11 13  1  0  0  0
 13 14  1  0  0  0
 13 15  1  0  0  0
 14 34  1  0  0  0
 14 35  1  0  0  0
 14 36  1  0  0  0
 15 16  1  0  0  0
 15 18  2  0  0  0
 16 21  2  0  0  0
 17 18  1  0  0  0
 17 37  1  0  0  0
 18 19  1  0  0  0
 19 20  2  0  0  0
 19 38  1  0  0  0
 20 21  1  0  0  0
 21 22  1  0  0  0
 22 23  1  0  0  0
 22 39  1  0  0  0
 23 24  1  0  0  0
 23 25  1  0  0  0
 23 40  1  0  0  0
 24 41  1  0  0  0
 24 42  1  0  0  0
 24 43  1  0  0  0
 25 26  1  0  0  0
 25 44  1  0  0  0
 25 45  1  0  0  0
 26 27  1  0  0  0
 26 30  1  0  0  0
 27 28  2  0  0  0
 28 29  1  0  0  0
 28 46  1  0  0  0
 29 30  2  0  0  0
M  END
> <r_user_dG.exp>
-10.8254

$$$$
