# Supplementary material for: ModBind, a Rapid Simulation-Based Predictor of Ligand Binding and Off-Rates
Source: J Chem Inf Model. 2024 Dec 16;65(1):265–74. doi: 10.1021/acs.jcim.4c01805 (PMC11733936; doi:10.1021/acs.jcim.4c01805)
Supplement: Supplementary file 2 — ci4c01805_si_002.zip [file ci4c01805_si_002.zip › SI_ModBind_Validation/dG/P38_dG/p38a_3flz.sdf]

p38a_3flz
                    3D
 Schrodinger Suite 2021-1.
 46 49  0  0  1  0            999 V2000
   35.5410   34.9770   19.0020 O   0  0  0  0  0  0
   35.2381   37.0312   20.2150 C   0  0  0  0  0  0
   34.0764   36.9949   22.3869 C   0  0  0  0  0  0
   34.7541   37.7332   21.3955 C   0  0  0  0  0  0
   34.9549   39.1098   21.6309 C   0  0  0  0  0  0
   33.9384   38.9146   23.6636 C   0  0  0  0  0  0
   35.0645   35.6968   20.0743 C   0  0  0  0  0  0
   36.3624   35.5471   18.0621 C   0  0  0  0  0  0
   33.0864   34.8683   23.1909 C   0  0  0  0  0  0
   33.5064   39.5490   27.3259 C   0  0  0  0  0  0
   35.8921   35.7389   16.7478 C   0  0  0  0  0  0
   38.0806   36.5759   16.0760 C   0  0  0  0  0  0
   36.7488   36.2542   15.7562 C   0  0  0  0  0  0
   38.5585   36.3724   17.3849 C   0  0  0  0  0  0
   34.2139   33.6973   20.9781 O   0  0  0  0  0  0
   34.3461   34.9166   21.0904 C   0  0  0  0  0  0
   37.6988   35.8680   18.3785 C   0  0  0  0  0  0
   34.5481   39.7018   22.7746 N   0  0  0  0  0  0
   33.8517   35.5974   22.1657 N   0  0  0  0  0  0
   33.6772   37.6157   23.5208 N   0  0  0  0  0  0
   33.5515   39.5037   24.8493 N   0  0  0  0  0  0
   33.0326   38.8504   26.0442 C   0  0  0  0  0  0
   31.4988   38.8068   26.0424 C   0  0  0  0  0  0
   30.9892   38.1529   27.3378 C   0  0  0  0  0  0
   31.4825   38.8627   28.4691 O   0  0  0  0  0  0
   32.9035   38.8579   28.5588 C   0  0  0  0  0  0
   35.7604   37.6200   19.4779 H   0  0  0  0  0  0
   35.4683   39.7296   20.9127 H   0  0  0  0  0  0
   32.7071   33.8985   22.8651 H   0  0  0  0  0  0
   33.7080   34.7028   24.0714 H   0  0  0  0  0  0
   32.2108   35.4409   23.4994 H   0  0  0  0  0  0
   34.5954   39.5419   27.3851 H   0  0  0  0  0  0
   33.1935   40.5928   27.3234 H   0  0  0  0  0  0
   34.8749   35.4820   16.4973 H   0  0  0  0  0  0
   38.7330   36.9835   15.3193 H   0  0  0  0  0  0
   36.3830   36.4040   14.7507 H   0  0  0  0  0  0
   39.5825   36.6103   17.6281 H   0  0  0  0  0  0
   38.0635   35.7238   19.3847 H   0  0  0  0  0  0
   33.7980   40.4789   24.9530 H   0  0  0  0  0  0
   33.4090   37.8267   26.0679 H   0  0  0  0  0  0
   31.1007   39.8178   25.9566 H   0  0  0  0  0  0
   31.1334   38.2508   25.1782 H   0  0  0  0  0  0
   29.9009   38.1662   27.3675 H   0  0  0  0  0  0
   31.2938   37.1068   27.3914 H   0  0  0  0  0  0
   33.2710   37.8346   28.6511 H   0  0  0  0  0  0
   33.1993   39.3862   29.4654 H   0  0  0  0  0  0
  1  7  1  0  0  0
  1  8  1  0  0  0
  2  4  1  0  0  0
  2  7  2  0  0  0
  2 27  1  0  0  0
  3  4  2  0  0  0
  3 19  1  0  0  0
  3 20  1  0  0  0
  4  5  1  0  0  0
  5 18  2  0  0  0
  5 28  1  0  0  0
  6 18  1  0  0  0
  6 20  2  0  0  0
  6 21  1  0  0  0
  7 16  1  0  0  0
  8 11  1  0  0  0
  8 17  2  0  0  0
  9 19  1  0  0  0
  9 29  1  0  0  0
  9 30  1  0  0  0
  9 31  1  0  0  0
 10 22  1  0  0  0
 10 26  1  0  0  0
 10 32  1  0  0  0
 10 33  1  0  0  0
 11 13  2  0  0  0
 11 34  1  0  0  0
 12 13  1  0  0  0
 12 14  2  0  0  0
 12 35  1  0  0  0
 13 36  1  0  0  0
 14 17  1  0  0  0
 14 37  1  0  0  0
 15 16  2  0  0  0
 16 19  1  0  0  0
 17 38  1  0  0  0
 21 22  1  0  0  0
 21 39  1  0  0  0
 22 23  1  0  0  0
 22 40  1  0  0  0
 23 24  1  0  0  0
 23 41  1  0  0  0
 23 42  1  0  0  0
 24 25  1  0  0  0
 24 43  1  0  0  0
 24 44  1  0  0  0
 25 26  1  0  0  0
 26 45  1  0  0  0
 26 46  1  0  0  0
M  END
> <r_user_dG.exp>
-9.4871

$$$$
