# Supplementary material for: ModBind, a Rapid Simulation-Based Predictor of Ligand Binding and Off-Rates
Source: J Chem Inf Model. 2024 Dec 16;65(1):265–74. doi: 10.1021/acs.jcim.4c01805 (PMC11733936; doi:10.1021/acs.jcim.4c01805)
Supplement: Supplementary file 2 — ci4c01805_si_002.zip [file ci4c01805_si_002.zip › SI_ModBind_Validation/dG/P38_dG/p38a_2e.sdf]

p38a_2e
                    3D
 Schrodinger Suite 2021-1.
 46 49  0  0  1  0            999 V2000
   31.6235   38.9529   26.1544 C   0  0  0  0  0  0
   31.0952   38.3551   27.4684 C   0  0  0  0  0  0
   33.0541   38.9788   28.6539 C   0  0  0  0  0  0
   33.6809   39.6144   27.4031 C   0  0  0  0  0  0
   38.2632   36.7144   17.0134 C   0  0  0  0  0  0
   31.6350   39.0631   28.5784 O   0  0  0  0  0  0
   34.5448   34.9770   21.1828 C   0  0  0  0  0  0
   37.5969   36.1886   18.1373 C   0  0  0  0  0  0
   34.0445   38.9756   23.7378 C   0  0  0  0  0  0
   33.1562   38.9294   26.1332 C   0  0  0  0  0  0
   34.8025   37.8108   21.4407 C   0  0  0  0  0  0
   35.2536   37.1252   20.2344 C   0  0  0  0  0  0
   37.6232   36.7427   15.7594 C   0  0  0  0  0  0
   36.3272   36.2163   15.6228 C   0  0  0  0  0  0
   35.6719   35.6684   16.7395 C   0  0  0  0  0  0
   34.3067   37.0366   22.5109 C   0  0  0  0  0  0
   34.8522   39.2088   21.6169 C   0  0  0  0  0  0
   35.1646   35.7815   20.1251 C   0  0  0  0  0  0
   36.2931   35.6640   18.0028 C   0  0  0  0  0  0
   33.6690   34.8315   23.4618 C   0  0  0  0  0  0
   38.0824   36.1953   19.1020 H   0  0  0  0  0  0
   38.2455   37.2821   14.6863 F   0  0  0  0  0  0
   35.6498   35.0616   19.0536 O   0  0  0  0  0  0
   34.4789   39.7925   22.7772 N   0  0  0  0  0  0
   34.3290   33.7761   21.0235 O   0  0  0  0  0  0
   34.2121   35.6181   22.3415 N   0  0  0  0  0  0
   33.9306   37.6499   23.6560 N   0  0  0  0  0  0
   33.6717   39.5652   24.9268 N   0  0  0  0  0  0
   31.2200   38.3997   25.3053 H   0  0  0  0  0  0
   31.2771   39.9808   26.0536 H   0  0  0  0  0  0
   30.0102   38.4341   27.5066 H   0  0  0  0  0  0
   31.3432   37.2955   27.5444 H   0  0  0  0  0  0
   33.3652   37.9383   28.7608 H   0  0  0  0  0  0
   33.3890   39.5054   29.5480 H   0  0  0  0  0  0
   33.4274   40.6742   27.3922 H   0  0  0  0  0  0
   34.7681   39.5450   27.4512 H   0  0  0  0  0  0
   39.2585   37.1158   17.1165 H   0  0  0  0  0  0
   33.4882   37.8909   26.1541 H   0  0  0  0  0  0
   35.7026   37.7356   19.4667 H   0  0  0  0  0  0
   35.8385   36.2249   14.6624 H   0  0  0  0  0  0
   34.6956   35.2322   16.6233 H   0  0  0  0  0  0
   35.2183   39.8565   20.8356 H   0  0  0  0  0  0
   34.0543   35.1876   24.4176 H   0  0  0  0  0  0
   32.5822   34.9190   23.4834 H   0  0  0  0  0  0
   33.9197   33.7705   23.4230 H   0  0  0  0  0  0
   33.7904   40.5685   24.9712 H   0  0  0  0  0  0
  1  2  1  0  0  0
  1 10  1  0  0  0
  1 29  1  0  0  0
  1 30  1  0  0  0
  2  6  1  0  0  0
  2 31  1  0  0  0
  2 32  1  0  0  0
  3  4  1  0  0  0
  3  6  1  0  0  0
  3 33  1  0  0  0
  3 34  1  0  0  0
  4 10  1  0  0  0
  4 35  1  0  0  0
  4 36  1  0  0  0
  5  8  1  0  0  0
  5 13  2  0  0  0
  5 37  1  0  0  0
  7 18  1  0  0  0
  7 25  2  0  0  0
  7 26  1  0  0  0
  8 19  2  0  0  0
  8 21  1  0  0  0
  9 24  1  0  0  0
  9 27  2  0  0  0
  9 28  1  0  0  0
 10 28  1  0  0  0
 10 38  1  0  0  0
 11 12  1  0  0  0
 11 16  2  0  0  0
 11 17  1  0  0  0
 12 18  2  0  0  0
 12 39  1  0  0  0
 13 14  1  0  0  0
 13 22  1  0  0  0
 14 15  2  0  0  0
 14 40  1  0  0  0
 15 19  1  0  0  0
 15 41  1  0  0  0
 16 26  1  0  0  0
 16 27  1  0  0  0
 17 24  2  0  0  0
 17 42  1  0  0  0
 18 23  1  0  0  0
 19 23  1  0  0  0
 20 26  1  0  0  0
 20 43  1  0  0  0
 20 44  1  0  0  0
 20 45  1  0  0  0
 28 46  1  0  0  0
M  END
> <r_user_dG.exp>
-10.702

$$$$
