# Supplementary material for: ModBind, a Rapid Simulation-Based Predictor of Ligand Binding and Off-Rates
Source: J Chem Inf Model. 2024 Dec 16;65(1):265–74. doi: 10.1021/acs.jcim.4c01805 (PMC11733936; doi:10.1021/acs.jcim.4c01805)
Supplement: Supplementary file 2 — ci4c01805_si_002.zip [file ci4c01805_si_002.zip › SI_ModBind_Validation/dG/P38_dG/p38a_2c.sdf]

p38a_2c
                    3D
 Schrodinger Suite 2021-1.
 45 48  0  0  1  0            999 V2000
   31.6235   38.9529   26.1544 C   0  0  0  0  0  0
   31.0952   38.3551   27.4684 C   0  0  0  0  0  0
   33.0541   38.9788   28.6539 C   0  0  0  0  0  0
   33.6809   39.6144   27.4031 C   0  0  0  0  0  0
   31.6350   39.0631   28.5784 O   0  0  0  0  0  0
   34.5448   34.9770   21.1828 C   0  0  0  0  0  0
   34.0445   38.9756   23.7378 C   0  0  0  0  0  0
   33.1562   38.9294   26.1332 C   0  0  0  0  0  0
   34.8025   37.8108   21.4407 C   0  0  0  0  0  0
   35.2536   37.1252   20.2344 C   0  0  0  0  0  0
   34.3067   37.0366   22.5109 C   0  0  0  0  0  0
   34.8522   39.2088   21.6169 C   0  0  0  0  0  0
   33.6690   34.8315   23.4618 C   0  0  0  0  0  0
   34.4789   39.7925   22.7772 N   0  0  0  0  0  0
   34.3290   33.7761   21.0235 O   0  0  0  0  0  0
   34.2121   35.6181   22.3415 N   0  0  0  0  0  0
   33.9306   37.6499   23.6560 N   0  0  0  0  0  0
   33.6717   39.5652   24.9268 N   0  0  0  0  0  0
   31.2200   38.3997   25.3053 H   0  0  0  0  0  0
   31.2771   39.9808   26.0536 H   0  0  0  0  0  0
   30.0102   38.4341   27.5066 H   0  0  0  0  0  0
   31.3432   37.2955   27.5444 H   0  0  0  0  0  0
   33.3652   37.9383   28.7608 H   0  0  0  0  0  0
   33.3890   39.5054   29.5480 H   0  0  0  0  0  0
   33.4274   40.6742   27.3922 H   0  0  0  0  0  0
   34.7681   39.5450   27.4512 H   0  0  0  0  0  0
   33.4882   37.8909   26.1541 H   0  0  0  0  0  0
   35.7026   37.7356   19.4667 H   0  0  0  0  0  0
   35.2183   39.8565   20.8356 H   0  0  0  0  0  0
   34.0543   35.1876   24.4176 H   0  0  0  0  0  0
   32.5822   34.9190   23.4834 H   0  0  0  0  0  0
   33.9197   33.7705   23.4230 H   0  0  0  0  0  0
   33.7904   40.5685   24.9712 H   0  0  0  0  0  0
   35.1939   35.7469   20.0596 C   0  0  0  0  0  0
   36.7445   33.8221   16.5753 C   0  0  0  0  0  0
   36.8299   35.2183   16.7031 C   0  0  0  0  0  0
   36.3201   35.8511   17.8486 C   0  0  0  0  0  0
   35.7249   35.0878   18.8664 C   0  0  0  0  0  0
   35.6395   33.6916   18.7387 C   0  0  0  0  0  0
   36.1494   33.0588   17.5931 C   0  0  0  0  0  0
   37.1451   33.3249   15.6754 H   0  0  0  0  0  0
   37.2975   35.8179   15.9034 H   0  0  0  0  0  0
   36.4252   37.5707   18.0060 Cl  0  0  0  0  0  0
   35.1720   33.0921   19.5382 H   0  0  0  0  0  0
   36.0823   31.9620   17.4927 H   0  0  0  0  0  0
  1  2  1  0  0  0
  1  8  1  0  0  0
  1 19  1  0  0  0
  1 20  1  0  0  0
  2  5  1  0  0  0
  2 21  1  0  0  0
  2 22  1  0  0  0
  3  4  1  0  0  0
  3  5  1  0  0  0
  3 23  1  0  0  0
  3 24  1  0  0  0
  4  8  1  0  0  0
  4 25  1  0  0  0
  4 26  1  0  0  0
  6 15  2  0  0  0
  6 16  1  0  0  0
  6 34  1  0  0  0
  7 14  1  0  0  0
  7 17  2  0  0  0
  7 18  1  0  0  0
  8 18  1  0  0  0
  8 27  1  0  0  0
  9 10  1  0  0  0
  9 11  2  0  0  0
  9 12  1  0  0  0
 10 28  1  0  0  0
 10 34  2  0  0  0
 11 16  1  0  0  0
 11 17  1  0  0  0
 12 14  2  0  0  0
 12 29  1  0  0  0
 13 16  1  0  0  0
 13 30  1  0  0  0
 13 31  1  0  0  0
 13 32  1  0  0  0
 18 33  1  0  0  0
 34 38  1  0  0  0
 35 36  2  0  0  0
 35 40  1  0  0  0
 35 41  1  0  0  0
 36 37  1  0  0  0
 36 42  1  0  0  0
 37 38  2  0  0  0
 37 43  1  0  0  0
 38 39  1  0  0  0
 39 40  2  0  0  0
 39 44  1  0  0  0
 40 45  1  0  0  0
M  END
> <r_user_dG.exp>
-10.462

$$$$
