# Supplementary material for: ModBind, a Rapid Simulation-Based Predictor of Ligand Binding and Off-Rates
Source: J Chem Inf Model. 2024 Dec 16;65(1):265–74. doi: 10.1021/acs.jcim.4c01805 (PMC11733936; doi:10.1021/acs.jcim.4c01805)
Supplement: Supplementary file 2 — ci4c01805_si_002.zip [file ci4c01805_si_002.zip › SI_ModBind_Validation/dG/P38_dG/p38a_2gg.sdf]

p38a_2gg
                    3D
 Schrodinger Suite 2021-1.
 48 51  0  0  1  0            999 V2000
   38.2632   36.7144   17.0134 C   0  0  0  0  0  0
   34.5448   34.9770   21.1828 C   0  0  0  0  0  0
   37.5969   36.1886   18.1373 C   0  0  0  0  0  0
   34.0445   38.9756   23.7378 C   0  0  0  0  0  0
   34.8025   37.8108   21.4407 C   0  0  0  0  0  0
   35.2536   37.1252   20.2344 C   0  0  0  0  0  0
   37.6232   36.7427   15.7594 C   0  0  0  0  0  0
   36.3272   36.2163   15.6228 C   0  0  0  0  0  0
   35.6719   35.6684   16.7395 C   0  0  0  0  0  0
   34.3067   37.0366   22.5109 C   0  0  0  0  0  0
   34.8522   39.2088   21.6169 C   0  0  0  0  0  0
   35.1646   35.7815   20.1251 C   0  0  0  0  0  0
   36.2931   35.6640   18.0028 C   0  0  0  0  0  0
   33.6690   34.8315   23.4618 C   0  0  0  0  0  0
   38.1961   36.1968   19.3280 F   0  0  0  0  0  0
   35.6498   35.0616   19.0536 O   0  0  0  0  0  0
   34.4789   39.7925   22.7772 N   0  0  0  0  0  0
   34.3290   33.7761   21.0235 O   0  0  0  0  0  0
   34.2121   35.6181   22.3415 N   0  0  0  0  0  0
   33.9306   37.6499   23.6560 N   0  0  0  0  0  0
   33.6717   39.5652   24.9268 N   0  0  0  0  0  0
   39.2585   37.1158   17.1165 H   0  0  0  0  0  0
   35.7026   37.7356   19.4667 H   0  0  0  0  0  0
   35.8375   36.2249   14.6602 H   0  0  0  0  0  0
   34.6916   35.2304   16.6228 H   0  0  0  0  0  0
   35.2183   39.8565   20.8356 H   0  0  0  0  0  0
   34.0543   35.1876   24.4176 H   0  0  0  0  0  0
   32.5822   34.9190   23.4834 H   0  0  0  0  0  0
   33.9197   33.7705   23.4230 H   0  0  0  0  0  0
   33.7904   40.5685   24.9712 H   0  0  0  0  0  0
   38.2365   37.2743   14.7019 F   0  0  0  0  0  0
   32.3005   38.7924   28.3926 C   0  0  0  0  0  0
   32.8106   39.6388   27.2153 C   0  0  0  0  0  0
   33.1506   38.7518   26.0069 C   0  0  0  0  0  0
   34.1728   37.6694   26.3893 C   0  0  0  0  0  0
   33.6627   36.8230   27.5666 C   0  0  0  0  0  0
   31.3343   38.3084   28.1113 H   0  0  0  0  0  0
   32.0921   39.4486   29.2726 H   0  0  0  0  0  0
   33.7214   40.2029   27.5303 H   0  0  0  0  0  0
   32.0411   40.3965   26.9283 H   0  0  0  0  0  0
   32.2190   38.2662   25.6285 H   0  0  0  0  0  0
   34.3813   37.0132   25.5094 H   0  0  0  0  0  0
   35.1389   38.1535   26.6707 H   0  0  0  0  0  0
   32.7520   36.2589   27.2517 H   0  0  0  0  0  0
   34.4322   36.0653   27.8536 H   0  0  0  0  0  0
   33.3316   37.7073   28.7960 S   0  0  0  0  0  0
   34.5778   38.3960   29.2065 O   0  0  0  0  0  0
   32.7013   36.8428   29.8209 O   0  0  0  0  0  0
  1  3  1  0  0  0
  1  7  2  0  0  0
  1 22  1  0  0  0
  2 12  1  0  0  0
  2 18  2  0  0  0
  2 19  1  0  0  0
  3 13  2  0  0  0
  3 15  1  0  0  0
  4 17  1  0  0  0
  4 20  2  0  0  0
  4 21  1  0  0  0
  5  6  1  0  0  0
  5 10  2  0  0  0
  5 11  1  0  0  0
  6 12  2  0  0  0
  6 23  1  0  0  0
  7  8  1  0  0  0
  7 31  1  0  0  0
  8  9  2  0  0  0
  8 24  1  0  0  0
  9 13  1  0  0  0
  9 25  1  0  0  0
 10 19  1  0  0  0
 10 20  1  0  0  0
 11 17  2  0  0  0
 11 26  1  0  0  0
 12 16  1  0  0  0
 13 16  1  0  0  0
 14 19  1  0  0  0
 14 27  1  0  0  0
 14 28  1  0  0  0
 14 29  1  0  0  0
 21 30  1  0  0  0
 21 34  1  0  0  0
 32 33  1  0  0  0
 32 37  1  0  0  0
 32 38  1  0  0  0
 32 46  1  0  0  0
 33 34  1  0  0  0
 33 39  1  0  0  0
 33 40  1  0  0  0
 34 35  1  0  0  0
 34 41  1  0  0  0
 35 36  1  0  0  0
 35 42  1  0  0  0
 35 43  1  0  0  0
 36 44  1  0  0  0
 36 45  1  0  0  0
 36 46  1  0  0  0
 46 47  2  0  0  0
 46 48  2  0  0  0
M  END
> <r_user_dG.exp>
-10.661

$$$$
