# Supplementary material for: ModBind, a Rapid Simulation-Based Predictor of Ligand Binding and Off-Rates
Source: J Chem Inf Model. 2024 Dec 16;65(1):265–74. doi: 10.1021/acs.jcim.4c01805 (PMC11733936; doi:10.1021/acs.jcim.4c01805)
Supplement: Supplementary file 2 — ci4c01805_si_002.zip [file ci4c01805_si_002.zip › SI_ModBind_Validation/dG/P38_dG/p38a_2u.sdf]

p38a_2u
                    3D
 Schrodinger Suite 2021-1.
 64 68  0  0  1  0            999 V2000
   38.2632   36.7144   17.0134 C   0  0  0  0  0  0
   34.5448   34.9770   21.1828 C   0  0  0  0  0  0
   37.5969   36.1886   18.1373 C   0  0  0  0  0  0
   34.0445   38.9756   23.7378 C   0  0  0  0  0  0
   34.8025   37.8108   21.4407 C   0  0  0  0  0  0
   35.2536   37.1252   20.2344 C   0  0  0  0  0  0
   37.6232   36.7427   15.7594 C   0  0  0  0  0  0
   36.3272   36.2163   15.6228 C   0  0  0  0  0  0
   35.6719   35.6684   16.7395 C   0  0  0  0  0  0
   34.3067   37.0366   22.5109 C   0  0  0  0  0  0
   34.8522   39.2088   21.6169 C   0  0  0  0  0  0
   35.1646   35.7815   20.1251 C   0  0  0  0  0  0
   36.2931   35.6640   18.0028 C   0  0  0  0  0  0
   38.1961   36.1968   19.3280 F   0  0  0  0  0  0
   35.6498   35.0616   19.0536 O   0  0  0  0  0  0
   34.4789   39.7925   22.7772 N   0  0  0  0  0  0
   34.3290   33.7761   21.0235 O   0  0  0  0  0  0
   34.2121   35.6181   22.3415 N   0  0  0  0  0  0
   33.9306   37.6499   23.6560 N   0  0  0  0  0  0
   33.6717   39.5652   24.9268 N   0  0  0  0  0  0
   39.2585   37.1158   17.1165 H   0  0  0  0  0  0
   35.7026   37.7356   19.4667 H   0  0  0  0  0  0
   35.8375   36.2249   14.6602 H   0  0  0  0  0  0
   34.6916   35.2304   16.6228 H   0  0  0  0  0  0
   35.2183   39.8565   20.8356 H   0  0  0  0  0  0
   33.7904   40.5685   24.9712 H   0  0  0  0  0  0
   38.2365   37.2743   14.7019 F   0  0  0  0  0  0
   32.3864   39.3434   28.5029 C   0  0  0  0  0  0
   32.8826   39.9949   27.2021 C   0  0  0  0  0  0
   33.1625   38.9326   26.1269 C   0  0  0  0  0  0
   34.1671   37.8864   26.6357 C   0  0  0  0  0  0
   33.6709   37.2349   27.9364 C   0  0  0  0  0  0
   33.3911   38.2971   29.0117 O   0  0  0  0  0  0
   31.3999   38.8533   28.3203 H   0  0  0  0  0  0
   32.2221   40.1260   29.2833 H   0  0  0  0  0  0
   33.8171   40.5707   27.4078 H   0  0  0  0  0  0
   32.1249   40.7262   26.8283 H   0  0  0  0  0  0
   32.2074   38.4259   25.8477 H   0  0  0  0  0  0
   34.3315   37.1039   25.8553 H   0  0  0  0  0  0
   35.1537   38.3766   26.8183 H   0  0  0  0  0  0
   32.7366   36.6591   27.7308 H   0  0  0  0  0  0
   34.4286   36.5036   28.3103 H   0  0  0  0  0  0
   32.9681   35.0145   25.8880 C   0  0  0  0  0  0
   33.4304   35.8030   24.6521 C   0  0  0  0  0  0
   33.7352   34.8576   23.4790 C   0  0  0  0  0  0
   34.7786   33.8023   23.8798 C   0  0  0  0  0  0
   34.3163   33.0139   25.1157 C   0  0  0  0  0  0
   31.9966   34.5109   25.6656 H   0  0  0  0  0  0
   32.7852   35.7135   26.7403 H   0  0  0  0  0  0
   34.3472   36.3879   24.9060 H   0  0  0  0  0  0
   32.6455   36.5404   24.3542 H   0  0  0  0  0  0
   32.7949   34.3477   23.1587 H   0  0  0  0  0  0
   34.9615   33.1034   23.0275 H   0  0  0  0  0  0
   35.7500   34.3060   24.1023 H   0  0  0  0  0  0
   33.3996   32.4290   24.8619 H   0  0  0  0  0  0
   35.1011   32.2765   25.4136 H   0  0  0  0  0  0
   33.9817   33.9636   26.2255 N   0  0  3  0  0  0
   34.6175   33.8688   27.5807 S   0  0  0  0  0  0
   35.5626   32.7276   27.5688 O   0  0  0  0  0  0
   33.5397   33.8069   28.5956 O   0  0  0  0  0  0
   35.4031   35.1261   27.8086 C   0  0  0  0  0  0
   34.7082   36.0030   27.8214 H   0  0  0  0  0  0
   35.9376   35.0594   28.7893 H   0  0  0  0  0  0
   36.1496   35.2538   26.9849 H   0  0  0  0  0  0
  1  3  1  0  0  0
  1  7  2  0  0  0
  1 21  1  0  0  0
  2 12  1  0  0  0
  2 17  2  0  0  0
  2 18  1  0  0  0
  3 13  2  0  0  0
  3 14  1  0  0  0
  4 16  1  0  0  0
  4 19  2  0  0  0
  4 20  1  0  0  0
  5  6  1  0  0  0
  5 10  2  0  0  0
  5 11  1  0  0  0
  6 12  2  0  0  0
  6 22  1  0  0  0
  7  8  1  0  0  0
  7 27  1  0  0  0
  8  9  2  0  0  0
  8 23  1  0  0  0
  9 13  1  0  0  0
  9 24  1  0  0  0
 10 18  1  0  0  0
 10 19  1  0  0  0
 11 16  2  0  0  0
 11 25  1  0  0  0
 12 15  1  0  0  0
 13 15  1  0  0  0
 18 45  1  0  0  0
 20 26  1  0  0  0
 20 30  1  0  0  0
 28 29  1  0  0  0
 28 33  1  0  0  0
 28 34  1  0  0  0
 28 35  1  0  0  0
 29 30  1  0  0  0
 29 36  1  0  0  0
 29 37  1  0  0  0
 30 31  1  0  0  0
 30 38  1  0  0  0
 31 32  1  0  0  0
 31 39  1  0  0  0
 31 40  1  0  0  0
 32 33  1  0  0  0
 32 41  1  0  0  0
 32 42  1  0  0  0
 43 44  1  0  0  0
 43 48  1  0  0  0
 43 49  1  0  0  0
 43 57  1  0  0  0
 44 45  1  0  0  0
 44 50  1  0  0  0
 44 51  1  0  0  0
 45 46  1  0  0  0
 45 52  1  0  0  0
 46 47  1  0  0  0
 46 53  1  0  0  0
 46 54  1  0  0  0
 47 55  1  0  0  0
 47 56  1  0  0  0
 47 57  1  0  0  0
 57 58  1  0  0  0
 58 59  2  0  0  0
 58 60  2  0  0  0
 58 61  1  0  0  0
 61 62  1  0  0  0
 61 63  1  0  0  0
 61 64  1  0  0  0
M  END
> <r_user_dG.exp>
-12.264

$$$$
