# Supplementary material for: ModBind, a Rapid Simulation-Based Predictor of Ligand Binding and Off-Rates
Source: J Chem Inf Model. 2024 Dec 16;65(1):265–74. doi: 10.1021/acs.jcim.4c01805 (PMC11733936; doi:10.1021/acs.jcim.4c01805)
Supplement: Supplementary file 2 — ci4c01805_si_002.zip [file ci4c01805_si_002.zip › SI_ModBind_Validation/dG/P38_dG/p38a_3flw.sdf]

p38a_3flw
                    3D
 Schrodinger Suite 2021-1.
 49 51  0  0  1  0            999 V2000
   38.3390   36.6732   17.0574 C   0  0  0  0  0  0
   37.6670   36.6212   15.8212 C   0  0  0  0  0  0
   33.5281   39.4364   27.3316 C   0  0  0  0  0  0
   34.9049   38.7976   27.5610 C   0  0  0  0  0  0
   31.4189   39.4188   25.9024 C   0  0  0  0  0  0
   33.4672   34.8125   23.3952 C   0  0  0  0  0  0
   38.3758   36.2250   19.4044 F   0  0  0  0  0  0
   37.7408   36.1338   18.2118 C   0  0  0  0  0  0
   38.2121   37.1987   14.7266 F   0  0  0  0  0  0
   36.4167   35.9838   15.7308 C   0  0  0  0  0  0
   35.8281   35.4259   16.8797 C   0  0  0  0  0  0
   36.4736   35.5188   18.1281 C   0  0  0  0  0  0
   35.8847   34.9357   19.2218 O   0  0  0  0  0  0
   35.3223   35.6836   20.2329 C   0  0  0  0  0  0
   35.4160   37.0309   20.3178 C   0  0  0  0  0  0
   34.8964   37.7486   21.4749 C   0  0  0  0  0  0
   35.0144   39.1441   21.6469 C   0  0  0  0  0  0
   34.6050   39.7559   22.7793 N   0  0  0  0  0  0
   34.6208   34.9125   21.2655 C   0  0  0  0  0  0
   34.4686   33.6966   21.1598 O   0  0  0  0  0  0
   34.1449   35.5950   22.3469 N   0  0  0  0  0  0
   34.2884   37.0112   22.5117 C   0  0  0  0  0  0
   33.8757   37.6552   23.6268 N   0  0  0  0  0  0
   34.0662   38.9716   23.7113 C   0  0  0  0  0  0
   33.6452   39.5897   24.8695 N   0  0  0  0  0  0
   32.9030   39.0189   25.9874 C   0  0  0  0  0  0
   30.6868   38.8865   24.6577 C   0  0  0  0  0  0
   30.6837   37.4753   24.6295 O   0  0  0  0  0  0
   35.4267   39.1835   28.8127 O   0  0  0  0  0  0
   39.2980   37.1604   17.1263 H   0  0  0  0  0  0
   32.8679   39.1262   28.1438 H   0  0  0  0  0  0
   33.5949   40.5219   27.3993 H   0  0  0  0  0  0
   34.8153   37.7129   27.5367 H   0  0  0  0  0  0
   35.6091   39.0891   26.7798 H   0  0  0  0  0  0
   30.8951   39.0627   26.7900 H   0  0  0  0  0  0
   31.3400   40.5063   25.9193 H   0  0  0  0  0  0
   32.9976   35.4153   24.1717 H   0  0  0  0  0  0
   32.6714   34.1983   22.9705 H   0  0  0  0  0  0
   34.1778   34.1485   23.8896 H   0  0  0  0  0  0
   35.9016   35.9332   14.7836 H   0  0  0  0  0  0
   34.8741   34.9279   16.8079 H   0  0  0  0  0  0
   35.9270   37.6189   19.5731 H   0  0  0  0  0  0
   35.4697   39.7635   20.8904 H   0  0  0  0  0  0
   33.8423   40.5802   24.9319 H   0  0  0  0  0  0
   32.9571   37.9315   25.9403 H   0  0  0  0  0  0
   29.6539   39.2323   24.6588 H   0  0  0  0  0  0
   31.1447   39.2612   23.7430 H   0  0  0  0  0  0
   31.5770   37.1767   24.5410 H   0  0  0  0  0  0
   35.5690   40.1184   28.8033 H   0  0  0  0  0  0
  1  2  1  0  0  0
  1  8  2  0  0  0
  1 30  1  0  0  0
  2  9  1  0  0  0
  2 10  2  0  0  0
  3  4  1  0  0  0
  3 26  1  0  0  0
  3 31  1  0  0  0
  3 32  1  0  0  0
  4 29  1  0  0  0
  4 33  1  0  0  0
  4 34  1  0  0  0
  5 26  1  0  0  0
  5 27  1  0  0  0
  5 35  1  0  0  0
  5 36  1  0  0  0
  6 21  1  0  0  0
  6 37  1  0  0  0
  6 38  1  0  0  0
  6 39  1  0  0  0
  7  8  1  0  0  0
  8 12  1  0  0  0
 10 11  1  0  0  0
 10 40  1  0  0  0
 11 12  2  0  0  0
 11 41  1  0  0  0
 12 13  1  0  0  0
 13 14  1  0  0  0
 14 15  2  0  0  0
 14 19  1  0  0  0
 15 16  1  0  0  0
 15 42  1  0  0  0
 16 17  1  0  0  0
 16 22  2  0  0  0
 17 18  2  0  0  0
 17 43  1  0  0  0
 18 24  1  0  0  0
 19 20  2  0  0  0
 19 21  1  0  0  0
 21 22  1  0  0  0
 22 23  1  0  0  0
 23 24  2  0  0  0
 24 25  1  0  0  0
 25 26  1  0  0  0
 25 44  1  0  0  0
 26 45  1  0  0  0
 27 28  1  0  0  0
 27 46  1  0  0  0
 27 47  1  0  0  0
 28 48  1  0  0  0
 29 49  1  0  0  0
M  END
> <r_user_dG.exp>
-10.683

$$$$
