# Supplementary material for: ModBind, a Rapid Simulation-Based Predictor of Ligand Binding and Off-Rates
Source: J Chem Inf Model. 2024 Dec 16;65(1):265–74. doi: 10.1021/acs.jcim.4c01805 (PMC11733936; doi:10.1021/acs.jcim.4c01805)
Supplement: Supplementary file 2 — ci4c01805_si_002.zip [file ci4c01805_si_002.zip › SI_ModBind_Validation/dG/P38_dG/p38_Structure.pdb]

TITLE     p38_Structure
REMARK   4      COMPLIES WITH FORMAT V. 3.0, 1-DEC-2006
REMARK 888
REMARK 888 WRITTEN BY MAESTRO (A PRODUCT OF SCHRODINGER, LLC)
ATOM      1  CH3 ACE A   3      53.480  46.362   4.635  1.00  0.00           C  
ATOM      2  C   ACE A   3      54.531  45.378   5.149  1.00  0.00           C  
ATOM      3  O   ACE A   3      55.000  45.520   6.276  1.00  0.00           O  
ATOM      4 1H   ACE A   3      53.275  47.127   5.417  1.00  0.00           H  
ATOM      5 2H   ACE A   3      53.856  46.861   3.714  1.00  0.00           H  
ATOM      6 3H   ACE A   3      52.542  45.815   4.393  1.00  0.00           H  
ATOM      7  N   GLU A   4      54.952  44.332   4.353  1.00 43.22           N  
ATOM      8  CA  GLU A   4      55.966  43.385   4.855  1.00 43.13           C  
ATOM      9  C   GLU A   4      55.466  42.660   6.112  1.00 42.48           C  
ATOM     10  O   GLU A   4      54.522  43.112   6.763  1.00 42.69           O  
ATOM     11  CB  GLU A   4      57.299  44.110   5.125  1.00 43.22           C  
ATOM     12  CG  GLU A   4      57.923  44.718   3.855  1.00 43.88           C  
ATOM     13  CD  GLU A   4      59.261  45.394   4.145  1.00 44.04           C  
ATOM     14  OE1 GLU A   4      59.241  46.392   4.897  1.00 45.61           O  
ATOM     15  OE2 GLU A   4      60.277  44.900   3.610  1.00 45.74           O1-
ATOM     16  H2  GLU A   4      54.566  44.215   3.427  1.00  0.00           H  
ATOM     17  HA  GLU A   4      56.120  42.634   4.078  1.00  0.00           H  
ATOM     18  HB2 GLU A   4      57.148  44.889   5.874  1.00  0.00           H  
ATOM     19  HB3 GLU A   4      58.015  43.410   5.562  1.00  0.00           H  
ATOM     20  HG2 GLU A   4      58.068  43.943   3.100  1.00  0.00           H  
ATOM     21  HG3 GLU A   4      57.261  45.465   3.415  1.00  0.00           H  
ATOM     22  N   ARG A   5      56.115  41.532   6.448  1.00 41.63           N  
ATOM     23  CA  ARG A   5      55.815  40.694   7.610  1.00 40.63           C  
ATOM     24  C   ARG A   5      56.297  41.398   8.902  1.00 39.79           C  
ATOM     25  O   ARG A   5      57.437  41.866   8.928  1.00 39.76           O  
ATOM     26  CB  ARG A   5      56.580  39.360   7.433  1.00 40.68           C  
ATOM     27  CG  ARG A   5      56.300  38.297   8.515  1.00 40.78           C  
ATOM     28  CD  ARG A   5      57.262  37.106   8.426  1.00 40.59           C  
ATOM     29  NE  ARG A   5      57.005  36.120   9.486  1.00 39.99           N  
ATOM     30  CZ  ARG A   5      57.583  36.072  10.698  1.00 39.89           C  
ATOM     31  NH1 ARG A   5      58.419  37.034  11.115  1.00 39.90           N  
ATOM     32  NH2 ARG A   5      57.315  35.042  11.509  1.00 39.33           N1+
ATOM     33  H   ARG A   5      56.892  41.242   5.872  1.00  0.00           H  
ATOM     34  HA  ARG A   5      54.744  40.495   7.615  1.00  0.00           H  
ATOM     35  HB2 ARG A   5      56.334  38.930   6.461  1.00  0.00           H  
ATOM     36  HB3 ARG A   5      57.652  39.562   7.402  1.00  0.00           H  
ATOM     37  HG2 ARG A   5      56.392  38.728   9.508  1.00  0.00           H  
ATOM     38  HG3 ARG A   5      55.268  37.952   8.430  1.00  0.00           H  
ATOM     39  HD2 ARG A   5      57.140  36.607   7.464  1.00  0.00           H  
ATOM     40  HD3 ARG A   5      58.300  37.437   8.475  1.00  0.00           H  
ATOM     41  HE  ARG A   5      56.279  35.445   9.275  1.00  0.00           H  
ATOM     42 HH12 ARG A   5      58.826  37.001  12.041  1.00  0.00           H  
ATOM     43 HH11 ARG A   5      58.588  37.842  10.534  1.00  0.00           H  
ATOM     44 HH22 ARG A   5      57.756  34.969  12.419  1.00  0.00           H  
ATOM     45 HH21 ARG A   5      56.705  34.290  11.209  1.00  0.00           H  
ATOM     46  N   PRO A   6      55.482  41.450   9.981  1.00 38.90           N  
ATOM     47  CA  PRO A   6      55.892  42.016  11.275  1.00 38.15           C  
ATOM     48  C   PRO A   6      56.774  41.033  12.066  1.00 37.51           C  
ATOM     49  O   PRO A   6      56.860  39.852  11.730  1.00 37.04           O  
ATOM     50  CB  PRO A   6      54.567  42.264  12.009  1.00 38.39           C  
ATOM     51  CG  PRO A   6      53.630  41.191  11.478  1.00 38.38           C  
ATOM     52  CD  PRO A   6      54.094  40.979  10.035  1.00 38.78           C  
ATOM     53  HA  PRO A   6      56.430  42.956  11.142  1.00  0.00           H  
ATOM     54  HB2 PRO A   6      54.655  42.234  13.095  1.00  0.00           H  
ATOM     55  HB3 PRO A   6      54.184  43.248  11.737  1.00  0.00           H  
ATOM     56  HG2 PRO A   6      53.770  40.273  12.050  1.00  0.00           H  
ATOM     57  HG3 PRO A   6      52.578  41.469  11.551  1.00  0.00           H  
ATOM     58  HD3 PRO A   6      53.487  41.575   9.352  1.00  0.00           H  
ATOM     59  HD2 PRO A   6      54.006  39.929   9.752  1.00  0.00           H  
ATOM     60  N   THR A   7      57.416  41.522  13.136  1.00 36.73           N  
ATOM     61  CA  THR A   7      58.183  40.699  14.070  1.00 36.28           C  
ATOM     62  C   THR A   7      57.195  40.106  15.089  1.00 36.11           C  
ATOM     63  O   THR A   7      56.357  40.820  15.641  1.00 35.59           O  
ATOM     64  CB  THR A   7      59.227  41.589  14.786  1.00 36.19           C  
ATOM     65  OG1 THR A   7      60.153  42.051  13.821  1.00 35.77           O  
ATOM     66  CG2 THR A   7      60.042  40.863  15.872  1.00 36.12           C  
ATOM     67  H   THR A   7      57.307  42.499  13.369  1.00  0.00           H  
ATOM     68  HA  THR A   7      58.693  39.893  13.538  1.00  0.00           H  
ATOM     69  HB  THR A   7      58.741  42.459  15.224  1.00  0.00           H  
ATOM     70  HG1 THR A   7      60.565  41.303  13.414  1.00  0.00           H  
ATOM     71 HG21 THR A   7      60.820  41.512  16.274  1.00  0.00           H  
ATOM     72 HG22 THR A   7      59.418  40.564  16.714  1.00  0.00           H  
ATOM     73 HG23 THR A   7      60.526  39.969  15.478  1.00  0.00           H  
ATOM     74  N   PHE A   8      57.303  38.788  15.301  1.00 36.08           N  
ATOM     75  CA  PHE A   8      56.486  37.990  16.209  1.00 36.27           C  
ATOM     76  C   PHE A   8      57.273  37.689  17.495  1.00 36.72           C  
ATOM     77  O   PHE A   8      58.505  37.652  17.482  1.00 36.87           O  
ATOM     78  CB  PHE A   8      56.161  36.643  15.525  1.00 36.00           C  
ATOM     79  CG  PHE A   8      55.144  36.712  14.396  1.00 35.40           C  
ATOM     80  CD1 PHE A   8      55.486  37.297  13.159  1.00 34.77           C  
ATOM     81  CD2 PHE A   8      53.852  36.175  14.567  1.00 34.29           C  
ATOM     82  CE1 PHE A   8      54.543  37.376  12.117  1.00 34.53           C  
ATOM     83  CE2 PHE A   8      52.914  36.236  13.520  1.00 34.11           C  
ATOM     84  CZ  PHE A   8      53.251  36.851  12.300  1.00 34.39           C  
ATOM     85  H   PHE A   8      58.025  38.292  14.798  1.00  0.00           H  
ATOM     86  HA  PHE A   8      55.565  38.510  16.465  1.00  0.00           H  
ATOM     87  HB2 PHE A   8      57.071  36.177  15.145  1.00  0.00           H  
ATOM     88  HB3 PHE A   8      55.772  35.954  16.273  1.00  0.00           H  
ATOM     89  HD1 PHE A   8      56.479  37.688  13.006  1.00  0.00           H  
ATOM     90  HD2 PHE A   8      53.574  35.710  15.500  1.00  0.00           H  
ATOM     91  HE1 PHE A   8      54.813  37.835  11.178  1.00  0.00           H  
ATOM     92  HE2 PHE A   8      51.934  35.810  13.657  1.00  0.00           H  
ATOM     93  HZ  PHE A   8      52.525  36.907  11.503  1.00  0.00           H  
ATOM     94  N   TYR A   9      56.541  37.430  18.590  1.00 37.34           N  
ATOM     95  CA  TYR A   9      57.063  37.017  19.891  1.00 38.26           C  
ATOM     96  C   TYR A   9      56.185  35.910  20.492  1.00 39.50           C  
ATOM     97  O   TYR A   9      54.961  35.953  20.364  1.00 39.45           O  
ATOM     98  CB  TYR A   9      57.282  38.236  20.817  1.00 37.47           C  
ATOM     99  CG  TYR A   9      56.038  38.773  21.510  1.00 36.58           C  
ATOM    100  CD1 TYR A   9      55.756  38.386  22.838  1.00 35.84           C  
ATOM    101  CD2 TYR A   9      55.150  39.631  20.829  1.00 35.47           C  
ATOM    102  CE1 TYR A   9      54.594  38.852  23.481  1.00 35.56           C  
ATOM    103  CE2 TYR A   9      53.987  40.097  21.472  1.00 35.20           C  
ATOM    104  CZ  TYR A   9      53.710  39.709  22.799  1.00 35.66           C  
ATOM    105  OH  TYR A   9      52.589  40.158  23.430  1.00 35.44           O  
ATOM    106  H   TYR A   9      55.533  37.498  18.516  1.00  0.00           H  
ATOM    107  HA  TYR A   9      58.045  36.568  19.722  1.00  0.00           H  
ATOM    108  HB2 TYR A   9      58.003  37.963  21.588  1.00  0.00           H  
ATOM    109  HB3 TYR A   9      57.753  39.049  20.262  1.00  0.00           H  
ATOM    110  HD1 TYR A   9      56.422  37.719  23.365  1.00  0.00           H  
ATOM    111  HD2 TYR A   9      55.352  39.923  19.808  1.00  0.00           H  
ATOM    112  HE1 TYR A   9      54.380  38.547  24.495  1.00  0.00           H  
ATOM    113  HE2 TYR A   9      53.309  40.750  20.941  1.00  0.00           H  
ATOM    114  HH  TYR A   9      52.029  40.666  22.857  1.00  0.00           H  
ATOM    115  N   ARG A  10      56.821  34.935  21.159  1.00 41.07           N  
ATOM    116  CA  ARG A  10      56.178  33.788  21.798  1.00 42.83           C  
ATOM    117  C   ARG A  10      55.843  34.083  23.268  1.00 43.79           C  
ATOM    118  O   ARG A  10      56.593  34.767  23.966  1.00 44.07           O  
ATOM    119  CB  ARG A  10      57.154  32.596  21.759  1.00 42.94           C  
ATOM    120  CG  ARG A  10      57.272  31.995  20.351  1.00 44.21           C  
ATOM    121  CD  ARG A  10      58.168  30.753  20.301  1.00 46.33           C  
ATOM    122  NE  ARG A  10      57.843  29.936  19.124  1.00 48.41           N  
ATOM    123  CZ  ARG A  10      57.952  28.602  19.017  1.00 49.52           C  
ATOM    124  NH1 ARG A  10      58.413  27.847  20.024  1.00 49.70           N  
ATOM    125  NH2 ARG A  10      57.584  28.017  17.872  1.00 50.29           N1+
ATOM    126  H   ARG A  10      57.826  34.996  21.244  1.00  0.00           H  
ATOM    127  HA  ARG A  10      55.264  33.520  21.268  1.00  0.00           H  
ATOM    128  HB2 ARG A  10      58.139  32.893  22.124  1.00  0.00           H  
ATOM    129  HB3 ARG A  10      56.806  31.814  22.436  1.00  0.00           H  
ATOM    130  HG2 ARG A  10      56.274  31.736  19.998  1.00  0.00           H  
ATOM    131  HG3 ARG A  10      57.655  32.745  19.657  1.00  0.00           H  
ATOM    132  HD2 ARG A  10      59.223  31.027  20.289  1.00  0.00           H  
ATOM    133  HD3 ARG A  10      58.002  30.155  21.196  1.00  0.00           H  
ATOM    134  HE  ARG A  10      57.492  30.450  18.317  1.00  0.00           H  
ATOM    135 HH12 ARG A  10      58.488  26.845  19.924  1.00  0.00           H  
ATOM    136 HH11 ARG A  10      58.700  28.281  20.890  1.00  0.00           H  
ATOM    137 HH22 ARG A  10      57.651  27.016  17.757  1.00  0.00           H  
ATOM    138 HH21 ARG A  10      57.212  28.579  17.118  1.00  0.00           H  
ATOM    139  N   GLN A  11      54.710  33.527  23.721  1.00 45.06           N  
ATOM    140  CA  GLN A  11      54.163  33.629  25.070  1.00 46.39           C  
ATOM    141  C   GLN A  11      53.239  32.428  25.313  1.00 47.15           C  
ATOM    142  O   GLN A  11      52.275  32.253  24.568  1.00 47.15           O  
ATOM    143  CB  GLN A  11      53.457  34.996  25.229  1.00 46.34           C  
ATOM    144  CG  GLN A  11      52.785  35.227  26.600  1.00 46.81           C  
ATOM    145  CD  GLN A  11      52.018  36.552  26.681  1.00 46.95           C  
ATOM    146  OE1 GLN A  11      51.881  37.277  25.697  1.00 48.07           O  
ATOM    147  NE2 GLN A  11      51.507  36.873  27.870  1.00 47.66           N  
ATOM    148  H   GLN A  11      54.144  33.017  23.056  1.00  0.00           H  
ATOM    149  HA  GLN A  11      54.987  33.574  25.784  1.00  0.00           H  
ATOM    150  HB2 GLN A  11      54.177  35.796  25.052  1.00  0.00           H  
ATOM    151  HB3 GLN A  11      52.705  35.092  24.442  1.00  0.00           H  
ATOM    152  HG2 GLN A  11      52.079  34.429  26.823  1.00  0.00           H  
ATOM    153  HG3 GLN A  11      53.540  35.206  27.386  1.00  0.00           H  
ATOM    154 HE22 GLN A  11      50.978  37.727  27.972  1.00  0.00           H  
ATOM    155 HE21 GLN A  11      51.634  36.256  28.659  1.00  0.00           H  
ATOM    156  N   GLU A  12      53.497  31.624  26.360  1.00 48.16           N  
ATOM    157  CA  GLU A  12      52.617  30.523  26.757  1.00 49.14           C  
ATOM    158  C   GLU A  12      51.469  31.055  27.633  1.00 49.49           C  
ATOM    159  O   GLU A  12      51.699  31.850  28.545  1.00 49.63           O  
ATOM    160  CB  GLU A  12      53.421  29.432  27.496  1.00 49.20           C  
ATOM    161  CG  GLU A  12      52.549  28.246  27.982  1.00 49.60           C  
ATOM    162  CD  GLU A  12      53.313  26.944  28.239  1.00 49.91           C  
ATOM    163  OE1 GLU A  12      52.618  25.911  28.356  1.00 51.08           O  
ATOM    164  OE2 GLU A  12      54.560  26.992  28.321  1.00 51.00           O1-
ATOM    165  H   GLU A  12      54.295  31.820  26.946  1.00  0.00           H  
ATOM    166  HA  GLU A  12      52.201  30.072  25.863  1.00  0.00           H  
ATOM    167  HB2 GLU A  12      54.189  29.067  26.813  1.00  0.00           H  
ATOM    168  HB3 GLU A  12      53.952  29.863  28.347  1.00  0.00           H  
ATOM    169  HG2 GLU A  12      52.008  28.516  28.889  1.00  0.00           H  
ATOM    170  HG3 GLU A  12      51.794  28.021  27.228  1.00  0.00           H  
ATOM    171  N   LEU A  13      50.236  30.617  27.325  1.00 50.01           N  
ATOM    172  CA  LEU A  13      48.979  31.100  27.898  1.00 50.46           C  
ATOM    173  C   LEU A  13      48.123  29.916  28.365  1.00 50.70           C  
ATOM    174  O   LEU A  13      48.275  29.470  29.503  1.00 50.97           O  
ATOM    175  CB  LEU A  13      48.274  32.079  26.924  1.00 50.57           C  
ATOM    176  CG  LEU A  13      48.991  33.440  26.764  1.00 50.59           C  
ATOM    177  CD1 LEU A  13      48.677  34.086  25.413  1.00 51.05           C  
ATOM    178  CD2 LEU A  13      48.663  34.411  27.905  1.00 50.85           C  
ATOM    179  H   LEU A  13      50.160  29.957  26.563  1.00  0.00           H  
ATOM    180  HA  LEU A  13      49.195  31.655  28.812  1.00  0.00           H  
ATOM    181  HB2 LEU A  13      48.198  31.594  25.950  1.00  0.00           H  
ATOM    182  HB3 LEU A  13      47.245  32.258  27.241  1.00  0.00           H  
ATOM    183  HG  LEU A  13      50.066  33.273  26.765  1.00  0.00           H  
ATOM    184 HD11 LEU A  13      49.279  34.982  25.266  1.00  0.00           H  
ATOM    185 HD12 LEU A  13      48.906  33.406  24.597  1.00  0.00           H  
ATOM    186 HD13 LEU A  13      47.625  34.359  25.331  1.00  0.00           H  
ATOM    187 HD21 LEU A  13      49.246  35.326  27.818  1.00  0.00           H  
ATOM    188 HD22 LEU A  13      47.614  34.699  27.881  1.00  0.00           H  
ATOM    189 HD23 LEU A  13      48.876  33.977  28.882  1.00  0.00           H  
ATOM    190  N   ASN A  14      47.231  29.403  27.500  1.00 50.63           N  
ATOM    191  CA  ASN A  14      46.275  28.324  27.792  1.00 50.61           C  
ATOM    192  C   ASN A  14      46.909  26.936  27.542  1.00 50.41           C  
ATOM    193  O   ASN A  14      46.367  26.124  26.791  1.00 50.64           O  
ATOM    194  CB  ASN A  14      45.024  28.498  26.888  1.00 50.69           C  
ATOM    195  CG  ASN A  14      44.273  29.811  27.121  1.00 51.15           C  
ATOM    196  OD1 ASN A  14      44.461  30.777  26.386  1.00 52.17           O  
ATOM    197  ND2 ASN A  14      43.400  29.839  28.129  1.00 50.95           N  
ATOM    198  H   ASN A  14      47.168  29.829  26.586  1.00  0.00           H  
ATOM    199  HA  ASN A  14      45.968  28.370  28.838  1.00  0.00           H  
ATOM    200  HB2 ASN A  14      45.309  28.455  25.836  1.00  0.00           H  
ATOM    201  HB3 ASN A  14      44.318  27.680  27.047  1.00  0.00           H  
ATOM    202 HD22 ASN A  14      42.879  30.683  28.311  1.00  0.00           H  
ATOM    203 HD21 ASN A  14      43.266  29.022  28.707  1.00  0.00           H  
ATOM    204  N   LYS A  15      48.089  26.681  28.144  1.00 50.04           N  
ATOM    205  CA  LYS A  15      48.914  25.464  28.024  1.00 49.64           C  
ATOM    206  C   LYS A  15      49.530  25.301  26.617  1.00 48.95           C  
ATOM    207  O   LYS A  15      49.904  24.199  26.216  1.00 48.99           O  
ATOM    208  CB  LYS A  15      48.167  24.193  28.505  1.00 49.73           C  
ATOM    209  CG  LYS A  15      47.757  24.233  29.986  1.00 50.21           C  
ATOM    210  CD  LYS A  15      47.047  22.940  30.422  1.00 50.10           C  
ATOM    211  CE  LYS A  15      46.647  22.930  31.905  1.00 51.11           C  
ATOM    212  NZ  LYS A  15      47.822  22.811  32.785  1.00 51.94           N1+
ATOM    213  H   LYS A  15      48.460  27.411  28.738  1.00  0.00           H  
ATOM    214  HA  LYS A  15      49.764  25.618  28.689  1.00  0.00           H  
ATOM    215  HB2 LYS A  15      47.292  24.002  27.885  1.00  0.00           H  
ATOM    216  HB3 LYS A  15      48.813  23.325  28.368  1.00  0.00           H  
ATOM    217  HG2 LYS A  15      48.646  24.392  30.597  1.00  0.00           H  
ATOM    218  HG3 LYS A  15      47.101  25.085  30.168  1.00  0.00           H  
ATOM    219  HD2 LYS A  15      46.146  22.819  29.818  1.00  0.00           H  
ATOM    220  HD3 LYS A  15      47.674  22.075  30.204  1.00  0.00           H  
ATOM    221  HE2 LYS A  15      46.089  23.831  32.159  1.00  0.00           H  
ATOM    222  HE3 LYS A  15      45.989  22.082  32.102  1.00  0.00           H  
ATOM    223  HZ1 LYS A  15      47.523  22.808  33.750  1.00  0.00           H  
ATOM    224  HZ2 LYS A  15      48.310  21.951  32.583  1.00  0.00           H  
ATOM    225  HZ3 LYS A  15      48.441  23.593  32.628  1.00  0.00           H  
ATOM    226  N   THR A  16      49.580  26.403  25.854  1.00 47.98           N  
ATOM    227  CA  THR A  16      49.893  26.486  24.433  1.00 46.80           C  
ATOM    228  C   THR A  16      50.745  27.741  24.225  1.00 45.72           C  
ATOM    229  O   THR A  16      50.432  28.785  24.798  1.00 45.72           O  
ATOM    230  CB  THR A  16      48.565  26.510  23.631  1.00 47.03           C  
ATOM    231  OG1 THR A  16      47.901  25.267  23.753  1.00 47.69           O  
ATOM    232  CG2 THR A  16      48.727  26.773  22.125  1.00 47.14           C  
ATOM    233  H   THR A  16      49.285  27.266  26.286  1.00  0.00           H  
ATOM    234  HA  THR A  16      50.488  25.621  24.131  1.00  0.00           H  
ATOM    235  HB  THR A  16      47.913  27.279  24.048  1.00  0.00           H  
ATOM    236  HG1 THR A  16      47.752  25.101  24.673  1.00  0.00           H  
ATOM    237 HG21 THR A  16      47.768  26.704  21.613  1.00  0.00           H  
ATOM    238 HG22 THR A  16      49.121  27.771  21.933  1.00  0.00           H  
ATOM    239 HG23 THR A  16      49.401  26.049  21.666  1.00  0.00           H  
ATOM    240  N   ILE A  17      51.783  27.646  23.378  1.00 44.20           N  
ATOM    241  CA  ILE A  17      52.650  28.756  22.983  1.00 42.81           C  
ATOM    242  C   ILE A  17      51.925  29.531  21.870  1.00 41.68           C  
ATOM    243  O   ILE A  17      51.736  29.015  20.768  1.00 41.51           O  
ATOM    244  CB  ILE A  17      54.013  28.203  22.466  1.00 42.88           C  
ATOM    245  CG1 ILE A  17      54.742  27.383  23.561  1.00 42.86           C  
ATOM    246  CG2 ILE A  17      54.934  29.332  21.943  1.00 43.01           C  
ATOM    247  CD1 ILE A  17      55.944  26.576  23.049  1.00 43.00           C  
ATOM    248  H   ILE A  17      51.955  26.754  22.931  1.00  0.00           H  
ATOM    249  HA  ILE A  17      52.838  29.413  23.832  1.00  0.00           H  
ATOM    250  HB  ILE A  17      53.813  27.528  21.632  1.00  0.00           H  
ATOM    251 HG12 ILE A  17      55.060  28.044  24.369  1.00  0.00           H  
ATOM    252 HG13 ILE A  17      54.057  26.670  24.019  1.00  0.00           H  
ATOM    253 HG21 ILE A  17      55.876  28.941  21.564  1.00  0.00           H  
ATOM    254 HG22 ILE A  17      54.489  29.888  21.117  1.00  0.00           H  
ATOM    255 HG23 ILE A  17      55.164  30.046  22.734  1.00  0.00           H  
ATOM    256 HD11 ILE A  17      56.345  25.944  23.841  1.00  0.00           H  
ATOM    257 HD12 ILE A  17      55.658  25.926  22.222  1.00  0.00           H  
ATOM    258 HD13 ILE A  17      56.755  27.220  22.710  1.00  0.00           H  
ATOM    259  N   TRP A  18      51.528  30.773  22.175  1.00 40.17           N  
ATOM    260  CA  TRP A  18      50.930  31.711  21.235  1.00 38.76           C  
ATOM    261  C   TRP A  18      52.047  32.619  20.715  1.00 37.60           C  
ATOM    262  O   TRP A  18      52.647  33.368  21.487  1.00 37.61           O  
ATOM    263  CB  TRP A  18      49.895  32.592  21.962  1.00 38.86           C  
ATOM    264  CG  TRP A  18      48.575  31.957  22.290  1.00 38.92           C  
ATOM    265  CD1 TRP A  18      48.382  30.724  22.813  1.00 39.16           C  
ATOM    266  CD2 TRP A  18      47.242  32.518  22.102  1.00 38.91           C  
ATOM    267  NE1 TRP A  18      47.035  30.490  22.976  1.00 39.44           N  
ATOM    268  CE2 TRP A  18      46.282  31.565  22.561  1.00 38.87           C  
ATOM    269  CE3 TRP A  18      46.739  33.735  21.586  1.00 38.33           C  
ATOM    270  CZ2 TRP A  18      44.901  31.812  22.525  1.00 38.98           C  
ATOM    271  CZ3 TRP A  18      45.355  33.988  21.537  1.00 38.81           C  
ATOM    272  CH2 TRP A  18      44.436  33.030  22.006  1.00 38.87           C  
ATOM    273  H   TRP A  18      51.722  31.127  23.104  1.00  0.00           H  
ATOM    274  HA  TRP A  18      50.439  31.191  20.416  1.00  0.00           H  
ATOM    275  HB2 TRP A  18      50.316  33.014  22.874  1.00  0.00           H  
ATOM    276  HB3 TRP A  18      49.662  33.448  21.328  1.00  0.00           H  
ATOM    277  HD1 TRP A  18      49.168  30.032  23.059  1.00  0.00           H  
ATOM    278  HE1 TRP A  18      46.663  29.612  23.320  1.00  0.00           H  
ATOM    279  HE3 TRP A  18      47.428  34.486  21.227  1.00  0.00           H  
ATOM    280  HZ2 TRP A  18      44.206  31.079  22.894  1.00  0.00           H  
ATOM    281  HZ3 TRP A  18      44.996  34.929  21.155  1.00  0.00           H  
ATOM    282  HH2 TRP A  18      43.376  33.230  21.980  1.00  0.00           H  
ATOM    283  N   GLU A  19      52.309  32.549  19.403  1.00 36.13           N  
ATOM    284  CA  GLU A  19      53.279  33.381  18.708  1.00 34.77           C  
ATOM    285  C   GLU A  19      52.498  34.425  17.900  1.00 33.46           C  
ATOM    286  O   GLU A  19      51.828  34.083  16.924  1.00 32.87           O  
ATOM    287  CB  GLU A  19      54.163  32.484  17.819  1.00 34.76           C  
ATOM    288  CG  GLU A  19      55.317  33.267  17.160  1.00 35.41           C  
ATOM    289  CD  GLU A  19      56.419  32.406  16.541  1.00 35.79           C  
ATOM    290  OE1 GLU A  19      57.139  32.963  15.685  1.00 37.38           O  
ATOM    291  OE2 GLU A  19      56.546  31.222  16.928  1.00 36.93           O1-
ATOM    292  H   GLU A  19      51.750  31.924  18.838  1.00  0.00           H  
ATOM    293  HA  GLU A  19      53.928  33.886  19.419  1.00  0.00           H  
ATOM    294  HB2 GLU A  19      54.562  31.682  18.441  1.00  0.00           H  
ATOM    295  HB3 GLU A  19      53.564  31.992  17.051  1.00  0.00           H  
ATOM    296  HG2 GLU A  19      54.913  33.919  16.389  1.00  0.00           H  
ATOM    297  HG3 GLU A  19      55.794  33.912  17.899  1.00  0.00           H  
ATOM    298  N   VAL A  20      52.563  35.689  18.352  1.00 31.90           N  
ATOM    299  CA  VAL A  20      51.756  36.817  17.875  1.00 30.49           C  
ATOM    300  C   VAL A  20      52.657  38.018  17.522  1.00 29.72           C  
ATOM    301  O   VAL A  20      53.682  38.192  18.183  1.00 29.59           O  
ATOM    302  CB  VAL A  20      50.649  37.173  18.912  1.00 30.56           C  
ATOM    303  CG1 VAL A  20      49.750  35.969  19.256  1.00 29.53           C  
ATOM    304  CG2 VAL A  20      51.181  37.820  20.208  1.00 30.15           C  
ATOM    305  H   VAL A  20      53.162  35.875  19.146  1.00  0.00           H  
ATOM    306  HA  VAL A  20      51.256  36.491  16.969  1.00  0.00           H  
ATOM    307  HB  VAL A  20      50.003  37.914  18.439  1.00  0.00           H  
ATOM    308 HG11 VAL A  20      48.859  36.285  19.798  1.00  0.00           H  
ATOM    309 HG12 VAL A  20      49.417  35.445  18.362  1.00  0.00           H  
ATOM    310 HG13 VAL A  20      50.275  35.246  19.880  1.00  0.00           H  
ATOM    311 HG21 VAL A  20      50.367  38.050  20.893  1.00  0.00           H  
ATOM    312 HG22 VAL A  20      51.875  37.161  20.732  1.00  0.00           H  
ATOM    313 HG23 VAL A  20      51.695  38.762  20.016  1.00  0.00           H  
ATOM    314  N   PRO A  21      52.289  38.871  16.532  1.00 28.77           N  
ATOM    315  CA  PRO A  21      52.950  40.156  16.235  1.00 28.09           C  
ATOM    316  C   PRO A  21      53.078  41.083  17.463  1.00 27.73           C  
ATOM    317  O   PRO A  21      52.198  41.090  18.326  1.00 27.48           O  
ATOM    318  CB  PRO A  21      52.070  40.829  15.169  1.00 28.18           C  
ATOM    319  CG  PRO A  21      51.311  39.703  14.504  1.00 28.04           C  
ATOM    320  CD  PRO A  21      51.215  38.618  15.571  1.00 28.76           C  
ATOM    321  HA  PRO A  21      53.929  39.939  15.811  1.00  0.00           H  
ATOM    322  HB2 PRO A  21      51.339  41.491  15.627  1.00  0.00           H  
ATOM    323  HB3 PRO A  21      52.648  41.416  14.455  1.00  0.00           H  
ATOM    324  HG2 PRO A  21      50.336  40.007  14.126  1.00  0.00           H  
ATOM    325  HG3 PRO A  21      51.892  39.328  13.660  1.00  0.00           H  
ATOM    326  HD3 PRO A  21      51.289  37.636  15.113  1.00  0.00           H  
ATOM    327  HD2 PRO A  21      50.258  38.684  16.086  1.00  0.00           H  
ATOM    328  N   GLU A  22      54.156  41.883  17.507  1.00 27.41           N  
ATOM    329  CA  GLU A  22      54.513  42.827  18.577  1.00 27.30           C  
ATOM    330  C   GLU A  22      53.459  43.903  18.898  1.00 26.97           C  
ATOM    331  O   GLU A  22      53.516  44.477  19.985  1.00 26.77           O  
ATOM    332  CB  GLU A  22      55.831  43.530  18.201  1.00 27.25           C  
ATOM    333  CG  GLU A  22      57.087  42.678  18.454  1.00 28.08           C  
ATOM    334  CD  GLU A  22      58.374  43.387  18.025  1.00 29.29           C  
ATOM    335  OE1 GLU A  22      58.307  44.213  17.087  1.00 28.49           O  
ATOM    336  OE2 GLU A  22      59.418  43.076  18.636  1.00 29.97           O1-
ATOM    337  H   GLU A  22      54.840  41.776  16.769  1.00  0.00           H  
ATOM    338  HA  GLU A  22      54.662  42.256  19.494  1.00  0.00           H  
ATOM    339  HB2 GLU A  22      55.781  43.840  17.157  1.00  0.00           H  
ATOM    340  HB3 GLU A  22      55.947  44.452  18.775  1.00  0.00           H  
ATOM    341  HG2 GLU A  22      57.157  42.438  19.516  1.00  0.00           H  
ATOM    342  HG3 GLU A  22      57.026  41.727  17.930  1.00  0.00           H  
ATOM    343  N   ARG A  23      52.506  44.179  17.991  1.00 26.77           N  
ATOM    344  CA  ARG A  23      51.424  45.143  18.199  1.00 26.82           C  
ATOM    345  C   ARG A  23      50.410  44.675  19.260  1.00 26.79           C  
ATOM    346  O   ARG A  23      49.814  45.511  19.934  1.00 26.75           O  
ATOM    347  CB  ARG A  23      50.710  45.407  16.855  1.00 26.65           C  
ATOM    348  CG  ARG A  23      49.904  44.224  16.288  1.00 27.25           C  
ATOM    349  CD  ARG A  23      49.438  44.432  14.843  1.00 27.44           C  
ATOM    350  NE  ARG A  23      48.184  45.189  14.794  1.00 28.06           N  
ATOM    351  CZ  ARG A  23      47.468  45.451  13.691  1.00 28.92           C  
ATOM    352  NH1 ARG A  23      47.874  45.038  12.484  1.00 29.08           N  
ATOM    353  NH2 ARG A  23      46.329  46.142  13.798  1.00 29.85           N1+
ATOM    354  H   ARG A  23      52.525  43.681  17.114  1.00  0.00           H  
ATOM    355  HA  ARG A  23      51.879  46.073  18.538  1.00  0.00           H  
ATOM    356  HB2 ARG A  23      50.031  46.250  16.982  1.00  0.00           H  
ATOM    357  HB3 ARG A  23      51.453  45.728  16.124  1.00  0.00           H  
ATOM    358  HG2 ARG A  23      50.509  43.324  16.336  1.00  0.00           H  
ATOM    359  HG3 ARG A  23      49.036  44.031  16.918  1.00  0.00           H  
ATOM    360  HD2 ARG A  23      50.201  44.930  14.247  1.00  0.00           H  
ATOM    361  HD3 ARG A  23      49.255  43.461  14.382  1.00  0.00           H  
ATOM    362  HE  ARG A  23      47.843  45.551  15.684  1.00  0.00           H  
ATOM    363 HH12 ARG A  23      47.326  45.269  11.659  1.00  0.00           H  
ATOM    364 HH11 ARG A  23      48.726  44.502  12.378  1.00  0.00           H  
ATOM    365 HH22 ARG A  23      45.763  46.336  12.983  1.00  0.00           H  
ATOM    366 HH21 ARG A  23      45.989  46.418  14.716  1.00  0.00           H  
ATOM    367  N   TYR A  24      50.230  43.353  19.418  1.00 27.07           N  
ATOM    368  CA  TYR A  24      49.307  42.743  20.368  1.00 27.49           C  
ATOM    369  C   TYR A  24      50.078  42.488  21.663  1.00 28.10           C  
ATOM    370  O   TYR A  24      50.924  41.598  21.728  1.00 28.18           O  
ATOM    371  CB  TYR A  24      48.806  41.406  19.779  1.00 27.23           C  
ATOM    372  CG  TYR A  24      48.030  41.604  18.491  1.00 26.46           C  
ATOM    373  CD1 TYR A  24      48.511  41.065  17.279  1.00 26.27           C  
ATOM    374  CD2 TYR A  24      46.865  42.398  18.492  1.00 26.31           C  
ATOM    375  CE1 TYR A  24      47.849  41.349  16.070  1.00 25.66           C  
ATOM    376  CE2 TYR A  24      46.212  42.690  17.283  1.00 26.17           C  
ATOM    377  CZ  TYR A  24      46.710  42.178  16.073  1.00 26.49           C  
ATOM    378  OH  TYR A  24      46.092  42.511  14.908  1.00 26.62           O  
ATOM    379  H   TYR A  24      50.787  42.725  18.855  1.00  0.00           H  
ATOM    380  HA  TYR A  24      48.458  43.399  20.564  1.00  0.00           H  
ATOM    381  HB2 TYR A  24      49.636  40.721  19.598  1.00  0.00           H  
ATOM    382  HB3 TYR A  24      48.148  40.907  20.492  1.00  0.00           H  
ATOM    383  HD1 TYR A  24      49.408  40.464  17.271  1.00  0.00           H  
ATOM    384  HD2 TYR A  24      46.491  42.818  19.414  1.00  0.00           H  
ATOM    385  HE1 TYR A  24      48.232  40.953  15.140  1.00  0.00           H  
ATOM    386  HE2 TYR A  24      45.339  43.325  17.276  1.00  0.00           H  
ATOM    387  HH  TYR A  24      46.459  42.070  14.149  1.00  0.00           H  
ATOM    388  N   GLN A  25      49.789  43.315  22.675  1.00 29.13           N  
ATOM    389  CA  GLN A  25      50.413  43.319  23.991  1.00 30.09           C  
ATOM    390  C   GLN A  25      49.353  43.049  25.060  1.00 31.21           C  
ATOM    391  O   GLN A  25      48.189  43.410  24.896  1.00 31.11           O  
ATOM    392  CB  GLN A  25      51.068  44.700  24.229  1.00 29.88           C  
ATOM    393  CG  GLN A  25      52.317  44.964  23.363  1.00 29.16           C  
ATOM    394  CD  GLN A  25      53.490  44.031  23.687  1.00 28.37           C  
ATOM    395  OE1 GLN A  25      53.738  43.709  24.847  1.00 27.78           O  
ATOM    396  NE2 GLN A  25      54.214  43.581  22.662  1.00 27.08           N  
ATOM    397  H   GLN A  25      49.076  44.016  22.518  1.00  0.00           H  
ATOM    398  HA  GLN A  25      51.163  42.531  24.067  1.00  0.00           H  
ATOM    399  HB2 GLN A  25      50.335  45.488  24.042  1.00  0.00           H  
ATOM    400  HB3 GLN A  25      51.341  44.807  25.281  1.00  0.00           H  
ATOM    401  HG2 GLN A  25      52.059  44.889  22.305  1.00  0.00           H  
ATOM    402  HG3 GLN A  25      52.655  45.989  23.520  1.00  0.00           H  
ATOM    403 HE22 GLN A  25      54.990  42.958  22.831  1.00  0.00           H  
ATOM    404 HE21 GLN A  25      53.986  43.871  21.718  1.00  0.00           H  
ATOM    405  N   ASN A  26      49.778  42.429  26.171  1.00 32.78           N  
ATOM    406  CA  ASN A  26      49.007  42.219  27.400  1.00 34.40           C  
ATOM    407  C   ASN A  26      47.974  41.087  27.247  1.00 35.08           C  
ATOM    408  O   ASN A  26      46.836  41.230  27.695  1.00 35.35           O  
ATOM    409  CB  ASN A  26      48.425  43.533  28.002  1.00 34.67           C  
ATOM    410  CG  ASN A  26      49.445  44.669  28.143  1.00 35.76           C  
ATOM    411  OD1 ASN A  26      49.353  45.675  27.443  1.00 37.02           O  
ATOM    412  ND2 ASN A  26      50.404  44.527  29.060  1.00 37.01           N  
ATOM    413  H   ASN A  26      50.751  42.150  26.205  1.00  0.00           H  
ATOM    414  HA  ASN A  26      49.732  41.838  28.120  1.00  0.00           H  
ATOM    415  HB2 ASN A  26      47.591  43.894  27.399  1.00  0.00           H  
ATOM    416  HB3 ASN A  26      48.006  43.332  28.989  1.00  0.00           H  
ATOM    417 HD22 ASN A  26      51.093  45.257  29.173  1.00  0.00           H  
ATOM    418 HD21 ASN A  26      50.450  43.692  29.625  1.00  0.00           H  
ATOM    419  N   LEU A  27      48.363  39.976  26.593  1.00 36.19           N  
ATOM    420  CA  LEU A  27      47.518  38.807  26.328  1.00 37.17           C  
ATOM    421  C   LEU A  27      47.116  38.112  27.640  1.00 37.90           C  
ATOM    422  O   LEU A  27      47.977  37.760  28.448  1.00 38.07           O  
ATOM    423  CB  LEU A  27      48.257  37.796  25.420  1.00 37.08           C  
ATOM    424  CG  LEU A  27      48.208  38.095  23.906  1.00 37.17           C  
ATOM    425  CD1 LEU A  27      49.022  39.337  23.507  1.00 37.14           C  
ATOM    426  CD2 LEU A  27      48.671  36.874  23.096  1.00 37.20           C  
ATOM    427  H   LEU A  27      49.312  39.939  26.249  1.00  0.00           H  
ATOM    428  HA  LEU A  27      46.620  39.144  25.811  1.00  0.00           H  
ATOM    429  HB2 LEU A  27      49.288  37.672  25.750  1.00  0.00           H  
ATOM    430  HB3 LEU A  27      47.789  36.821  25.558  1.00  0.00           H  
ATOM    431  HG  LEU A  27      47.167  38.266  23.631  1.00  0.00           H  
ATOM    432 HD11 LEU A  27      49.004  39.488  22.428  1.00  0.00           H  
ATOM    433 HD12 LEU A  27      48.627  40.244  23.959  1.00  0.00           H  
ATOM    434 HD13 LEU A  27      50.064  39.237  23.810  1.00  0.00           H  
ATOM    435 HD21 LEU A  27      48.574  37.056  22.027  1.00  0.00           H  
ATOM    436 HD22 LEU A  27      49.713  36.628  23.304  1.00  0.00           H  
ATOM    437 HD23 LEU A  27      48.065  35.997  23.323  1.00  0.00           H  
ATOM    438  N   SER A  28      45.802  37.932  27.831  1.00 38.90           N  
ATOM    439  CA  SER A  28      45.173  37.379  29.026  1.00 39.97           C  
ATOM    440  C   SER A  28      43.903  36.610  28.613  1.00 40.54           C  
ATOM    441  O   SER A  28      43.040  37.235  27.998  1.00 40.65           O  
ATOM    442  CB  SER A  28      44.911  38.519  30.033  1.00 39.94           C  
ATOM    443  OG  SER A  28      44.267  38.049  31.202  1.00 40.55           O  
ATOM    444  H   SER A  28      45.174  38.287  27.122  1.00  0.00           H  
ATOM    445  HA  SER A  28      45.885  36.707  29.499  1.00  0.00           H  
ATOM    446  HB2 SER A  28      45.851  38.989  30.324  1.00  0.00           H  
ATOM    447  HB3 SER A  28      44.294  39.298  29.583  1.00  0.00           H  
ATOM    448  HG  SER A  28      43.401  37.744  30.972  1.00  0.00           H  
ATOM    449  N   PRO A  29      43.748  35.300  28.934  1.00 41.29           N  
ATOM    450  CA  PRO A  29      42.545  34.488  28.655  1.00 41.74           C  
ATOM    451  C   PRO A  29      41.209  35.124  29.080  1.00 42.30           C  
ATOM    452  O   PRO A  29      41.126  35.740  30.143  1.00 42.51           O  
ATOM    453  CB  PRO A  29      42.759  33.178  29.424  1.00 41.85           C  
ATOM    454  CG  PRO A  29      44.264  33.032  29.521  1.00 41.53           C  
ATOM    455  CD  PRO A  29      44.785  34.466  29.547  1.00 41.28           C  
ATOM    456  HA  PRO A  29      42.528  34.272  27.587  1.00  0.00           H  
ATOM    457  HB2 PRO A  29      42.350  33.242  30.434  1.00  0.00           H  
ATOM    458  HB3 PRO A  29      42.285  32.329  28.933  1.00  0.00           H  
ATOM    459  HG2 PRO A  29      44.584  32.445  30.383  1.00  0.00           H  
ATOM    460  HG3 PRO A  29      44.636  32.534  28.625  1.00  0.00           H  
ATOM    461  HD3 PRO A  29      45.732  34.529  29.016  1.00  0.00           H  
ATOM    462  HD2 PRO A  29      44.944  34.792  30.576  1.00  0.00           H  
ATOM    463  N   VAL A  30      40.170  34.932  28.252  1.00 42.79           N  
ATOM    464  CA  VAL A  30      38.791  35.385  28.476  1.00 43.50           C  
ATOM    465  C   VAL A  30      37.745  34.287  28.208  1.00 43.75           C  
ATOM    466  O   VAL A  30      36.548  34.570  28.241  1.00 43.87           O  
ATOM    467  CB  VAL A  30      38.498  36.746  27.787  1.00 43.59           C  
ATOM    468  CG1 VAL A  30      39.246  37.912  28.451  1.00 43.91           C  
ATOM    469  CG2 VAL A  30      38.741  36.719  26.267  1.00 43.90           C  
ATOM    470  H   VAL A  30      40.344  34.440  27.385  1.00  0.00           H  
ATOM    471  HA  VAL A  30      38.671  35.554  29.548  1.00  0.00           H  
ATOM    472  HB  VAL A  30      37.439  36.966  27.930  1.00  0.00           H  
ATOM    473 HG11 VAL A  30      38.878  38.867  28.079  1.00  0.00           H  
ATOM    474 HG12 VAL A  30      39.100  37.913  29.531  1.00  0.00           H  
ATOM    475 HG13 VAL A  30      40.318  37.862  28.260  1.00  0.00           H  
ATOM    476 HG21 VAL A  30      38.465  37.668  25.808  1.00  0.00           H  
ATOM    477 HG22 VAL A  30      39.789  36.536  26.035  1.00  0.00           H  
ATOM    478 HG23 VAL A  30      38.153  35.938  25.786  1.00  0.00           H  
ATOM    479  N   GLY A  31      38.187  33.039  27.986  1.00 43.92           N  
ATOM    480  CA  GLY A  31      37.339  31.857  27.872  1.00 44.24           C  
ATOM    481  C   GLY A  31      37.425  31.197  26.497  1.00 44.43           C  
ATOM    482  O   GLY A  31      38.362  31.427  25.731  1.00 44.34           O  
ATOM    483  H   GLY A  31      39.184  32.889  27.958  1.00  0.00           H  
ATOM    484  HA2 GLY A  31      37.668  31.135  28.620  1.00  0.00           H  
ATOM    485  HA3 GLY A  31      36.295  32.082  28.101  1.00  0.00           H  
ATOM    486  N   SER A  32      36.439  30.335  26.218  1.00 44.66           N  
ATOM    487  CA  SER A  32      36.299  29.578  24.979  1.00 44.86           C  
ATOM    488  C   SER A  32      35.503  30.393  23.949  1.00 44.84           C  
ATOM    489  O   SER A  32      34.553  31.095  24.297  1.00 44.90           O  
ATOM    490  CB  SER A  32      35.477  28.307  25.279  1.00 44.93           C  
ATOM    491  OG  SER A  32      36.251  27.381  26.014  1.00 45.55           O  
ATOM    492  H   SER A  32      35.711  30.205  26.906  1.00  0.00           H  
ATOM    493  HA  SER A  32      37.275  29.311  24.569  1.00  0.00           H  
ATOM    494  HB2 SER A  32      34.566  28.539  25.832  1.00  0.00           H  
ATOM    495  HB3 SER A  32      35.172  27.812  24.356  1.00  0.00           H  
ATOM    496  HG  SER A  32      36.983  27.108  25.476  1.00  0.00           H  
ATOM    497  N   GLY A  33      35.878  30.237  22.675  1.00 44.77           N  
ATOM    498  CA  GLY A  33      35.126  30.683  21.510  1.00 44.69           C  
ATOM    499  C   GLY A  33      34.790  29.489  20.615  1.00 44.68           C  
ATOM    500  O   GLY A  33      35.017  28.335  20.990  1.00 44.63           O  
ATOM    501  H   GLY A  33      36.677  29.649  22.482  1.00  0.00           H  
ATOM    502  HA2 GLY A  33      34.197  31.182  21.788  1.00  0.00           H  
ATOM    503  HA3 GLY A  33      35.730  31.399  20.953  1.00  0.00           H  
ATOM    504  N   ALA A  34      34.251  29.772  19.420  1.00 44.58           N  
ATOM    505  CA  ALA A  34      33.913  28.769  18.415  1.00 44.54           C  
ATOM    506  C   ALA A  34      35.202  28.250  17.761  1.00 44.52           C  
ATOM    507  O   ALA A  34      35.796  28.922  16.920  1.00 44.61           O  
ATOM    508  CB  ALA A  34      33.006  29.417  17.352  1.00 44.44           C  
ATOM    509  H   ALA A  34      34.077  30.740  19.181  1.00  0.00           H  
ATOM    510  HA  ALA A  34      33.372  27.944  18.882  1.00  0.00           H  
ATOM    511  HB1 ALA A  34      32.733  28.699  16.576  1.00  0.00           H  
ATOM    512  HB2 ALA A  34      32.079  29.776  17.800  1.00  0.00           H  
ATOM    513  HB3 ALA A  34      33.481  30.267  16.861  1.00  0.00           H  
ATOM    514  N   TYR A  35      35.632  27.048  18.172  1.00 44.50           N  
ATOM    515  CA  TYR A  35      36.698  26.250  17.561  1.00 44.37           C  
ATOM    516  C   TYR A  35      38.112  26.591  18.070  1.00 44.04           C  
ATOM    517  O   TYR A  35      39.091  26.373  17.354  1.00 43.88           O  
ATOM    518  CB  TYR A  35      36.540  26.120  16.022  1.00 44.77           C  
ATOM    519  CG  TYR A  35      35.147  25.752  15.510  1.00 45.18           C  
ATOM    520  CD1 TYR A  35      34.283  24.911  16.251  1.00 45.61           C  
ATOM    521  CD2 TYR A  35      34.714  26.254  14.265  1.00 45.61           C  
ATOM    522  CE1 TYR A  35      33.023  24.550  15.740  1.00 46.23           C  
ATOM    523  CE2 TYR A  35      33.450  25.895  13.755  1.00 45.91           C  
ATOM    524  CZ  TYR A  35      32.611  25.030  14.485  1.00 45.93           C  
ATOM    525  OH  TYR A  35      31.406  24.648  13.974  1.00 46.06           O  
ATOM    526  H   TYR A  35      35.089  26.587  18.891  1.00  0.00           H  
ATOM    527  HA  TYR A  35      36.536  25.252  17.966  1.00  0.00           H  
ATOM    528  HB2 TYR A  35      36.853  27.045  15.537  1.00  0.00           H  
ATOM    529  HB3 TYR A  35      37.228  25.360  15.653  1.00  0.00           H  
ATOM    530  HD1 TYR A  35      34.572  24.529  17.217  1.00  0.00           H  
ATOM    531  HD2 TYR A  35      35.354  26.905  13.688  1.00  0.00           H  
ATOM    532  HE1 TYR A  35      32.380  23.897  16.312  1.00  0.00           H  
ATOM    533  HE2 TYR A  35      33.139  26.272  12.793  1.00  0.00           H  
ATOM    534  HH  TYR A  35      30.883  24.128  14.567  1.00  0.00           H  
ATOM    535  N   GLY A  36      38.225  27.066  19.322  1.00 43.60           N  
ATOM    536  CA  GLY A  36      39.481  27.452  19.962  1.00 43.05           C  
ATOM    537  C   GLY A  36      39.314  28.573  20.993  1.00 42.72           C  
ATOM    538  O   GLY A  36      38.298  29.268  21.027  1.00 42.69           O  
ATOM    539  H   GLY A  36      37.378  27.223  19.850  1.00  0.00           H  
ATOM    540  HA2 GLY A  36      39.912  26.571  20.440  1.00  0.00           H  
ATOM    541  HA3 GLY A  36      40.198  27.795  19.217  1.00  0.00           H  
ATOM    542  N   SER A  37      40.331  28.704  21.859  1.00 42.21           N  
ATOM    543  CA  SER A  37      40.394  29.595  23.019  1.00 41.78           C  
ATOM    544  C   SER A  37      40.723  31.045  22.622  1.00 41.38           C  
ATOM    545  O   SER A  37      41.514  31.276  21.707  1.00 41.38           O  
ATOM    546  CB  SER A  37      41.490  29.050  23.964  1.00 41.82           C  
ATOM    547  OG  SER A  37      42.767  29.015  23.359  1.00 42.16           O  
ATOM    548  H   SER A  37      41.138  28.112  21.722  1.00  0.00           H  
ATOM    549  HA  SER A  37      39.433  29.571  23.536  1.00  0.00           H  
ATOM    550  HB2 SER A  37      41.558  29.668  24.861  1.00  0.00           H  
ATOM    551  HB3 SER A  37      41.242  28.043  24.299  1.00  0.00           H  
ATOM    552  HG  SER A  37      42.970  29.888  23.056  1.00  0.00           H  
ATOM    553  N   VAL A  38      40.113  32.004  23.338  1.00 40.71           N  
ATOM    554  CA  VAL A  38      40.204  33.446  23.108  1.00 39.96           C  
ATOM    555  C   VAL A  38      40.986  34.097  24.265  1.00 39.65           C  
ATOM    556  O   VAL A  38      40.721  33.816  25.436  1.00 39.44           O  
ATOM    557  CB  VAL A  38      38.770  34.044  23.012  1.00 40.18           C  
ATOM    558  CG1 VAL A  38      38.775  35.555  22.704  1.00 39.88           C  
ATOM    559  CG2 VAL A  38      37.901  33.326  21.962  1.00 40.32           C  
ATOM    560  H   VAL A  38      39.507  31.717  24.096  1.00  0.00           H  
ATOM    561  HA  VAL A  38      40.722  33.642  22.171  1.00  0.00           H  
ATOM    562  HB  VAL A  38      38.277  33.908  23.977  1.00  0.00           H  
ATOM    563 HG11 VAL A  38      37.758  35.938  22.610  1.00  0.00           H  
ATOM    564 HG12 VAL A  38      39.263  36.138  23.484  1.00  0.00           H  
ATOM    565 HG13 VAL A  38      39.297  35.761  21.769  1.00  0.00           H  
ATOM    566 HG21 VAL A  38      36.891  33.734  21.949  1.00  0.00           H  
ATOM    567 HG22 VAL A  38      38.316  33.441  20.962  1.00  0.00           H  
ATOM    568 HG23 VAL A  38      37.806  32.260  22.163  1.00  0.00           H  
ATOM    569  N   CYS A  39      41.914  35.000  23.915  1.00 38.87           N  
ATOM    570  CA  CYS A  39      42.641  35.895  24.814  1.00 38.57           C  
ATOM    571  C   CYS A  39      42.324  37.349  24.445  1.00 37.66           C  
ATOM    572  O   CYS A  39      42.331  37.711  23.269  1.00 37.51           O  
ATOM    573  CB  CYS A  39      44.162  35.667  24.679  1.00 38.39           C  
ATOM    574  SG  CYS A  39      44.668  34.141  25.517  1.00 41.15           S  
ATOM    575  H   CYS A  39      42.060  35.158  22.925  1.00  0.00           H  
ATOM    576  HA  CYS A  39      42.336  35.736  25.848  1.00  0.00           H  
ATOM    577  HB2 CYS A  39      44.467  35.635  23.633  1.00  0.00           H  
ATOM    578  HB3 CYS A  39      44.718  36.485  25.141  1.00  0.00           H  
ATOM    579  HG  CYS A  39      44.224  34.486  26.729  1.00  0.00           H  
ATOM    580  N   ALA A  40      42.105  38.190  25.465  1.00 36.67           N  
ATOM    581  CA  ALA A  40      42.004  39.640  25.354  1.00 35.76           C  
ATOM    582  C   ALA A  40      43.414  40.242  25.369  1.00 34.98           C  
ATOM    583  O   ALA A  40      44.235  39.882  26.212  1.00 34.96           O  
ATOM    584  CB  ALA A  40      41.262  40.170  26.589  1.00 35.79           C  
ATOM    585  H   ALA A  40      42.155  37.816  26.405  1.00  0.00           H  
ATOM    586  HA  ALA A  40      41.465  39.924  24.450  1.00  0.00           H  
ATOM    587  HB1 ALA A  40      41.280  41.259  26.632  1.00  0.00           H  
ATOM    588  HB2 ALA A  40      40.218  39.866  26.560  1.00  0.00           H  
ATOM    589  HB3 ALA A  40      41.696  39.800  27.519  1.00  0.00           H  
ATOM    590  N   ALA A  41      43.667  41.177  24.448  1.00 34.02           N  
ATOM    591  CA  ALA A  41      44.912  41.919  24.278  1.00 33.06           C  
ATOM    592  C   ALA A  41      44.610  43.367  23.885  1.00 32.30           C  
ATOM    593  O   ALA A  41      43.515  43.672  23.418  1.00 32.30           O  
ATOM    594  CB  ALA A  41      45.808  41.201  23.258  1.00 33.08           C  
ATOM    595  H   ALA A  41      42.929  41.401  23.792  1.00  0.00           H  
ATOM    596  HA  ALA A  41      45.440  41.956  25.233  1.00  0.00           H  
ATOM    597  HB1 ALA A  41      46.762  41.714  23.130  1.00  0.00           H  
ATOM    598  HB2 ALA A  41      46.020  40.186  23.584  1.00  0.00           H  
ATOM    599  HB3 ALA A  41      45.330  41.142  22.279  1.00  0.00           H  
ATOM    600  N   PHE A  42      45.597  44.254  24.051  1.00 31.52           N  
ATOM    601  CA  PHE A  42      45.576  45.621  23.549  1.00 31.03           C  
ATOM    602  C   PHE A  42      46.401  45.654  22.256  1.00 30.28           C  
ATOM    603  O   PHE A  42      47.588  45.323  22.267  1.00 30.04           O  
ATOM    604  CB  PHE A  42      46.232  46.537  24.603  1.00 31.30           C  
ATOM    605  CG  PHE A  42      46.224  48.010  24.231  1.00 31.95           C  
ATOM    606  CD1 PHE A  42      45.014  48.734  24.254  1.00 32.80           C  
ATOM    607  CD2 PHE A  42      47.417  48.653  23.841  1.00 32.57           C  
ATOM    608  CE1 PHE A  42      45.000  50.095  23.894  1.00 33.26           C  
ATOM    609  CE2 PHE A  42      47.400  50.012  23.473  1.00 33.34           C  
ATOM    610  CZ  PHE A  42      46.191  50.733  23.499  1.00 32.75           C  
ATOM    611  H   PHE A  42      46.476  43.927  24.437  1.00  0.00           H  
ATOM    612  HA  PHE A  42      44.558  45.961  23.357  1.00  0.00           H  
ATOM    613  HB2 PHE A  42      45.697  46.434  25.548  1.00  0.00           H  
ATOM    614  HB3 PHE A  42      47.256  46.220  24.811  1.00  0.00           H  
ATOM    615  HD1 PHE A  42      44.094  48.249  24.545  1.00  0.00           H  
ATOM    616  HD2 PHE A  42      48.345  48.100  23.818  1.00  0.00           H  
ATOM    617  HE1 PHE A  42      44.074  50.648  23.921  1.00  0.00           H  
ATOM    618  HE2 PHE A  42      48.312  50.505  23.172  1.00  0.00           H  
ATOM    619  HZ  PHE A  42      46.177  51.776  23.220  1.00  0.00           H  
ATOM    620  N   ASP A  43      45.770  46.085  21.154  1.00 29.56           N  
ATOM    621  CA  ASP A  43      46.429  46.355  19.883  1.00 29.20           C  
ATOM    622  C   ASP A  43      46.918  47.813  19.912  1.00 29.09           C  
ATOM    623  O   ASP A  43      46.110  48.741  19.960  1.00 28.68           O  
ATOM    624  CB  ASP A  43      45.412  46.149  18.734  1.00 28.96           C  
ATOM    625  CG  ASP A  43      45.981  46.370  17.327  1.00 28.92           C  
ATOM    626  OD1 ASP A  43      47.221  46.350  17.171  1.00 27.89           O  
ATOM    627  OD2 ASP A  43      45.158  46.540  16.403  1.00 28.52           O1-
ATOM    628  H   ASP A  43      44.798  46.357  21.230  1.00  0.00           H  
ATOM    629  HA  ASP A  43      47.263  45.667  19.740  1.00  0.00           H  
ATOM    630  HB2 ASP A  43      45.022  45.134  18.774  1.00  0.00           H  
ATOM    631  HB3 ASP A  43      44.549  46.805  18.866  1.00  0.00           H  
ATOM    632  N   THR A  44      48.245  47.999  19.880  1.00 29.26           N  
ATOM    633  CA  THR A  44      48.917  49.298  19.928  1.00 29.72           C  
ATOM    634  C   THR A  44      48.880  50.041  18.574  1.00 29.91           C  
ATOM    635  O   THR A  44      49.129  51.246  18.560  1.00 30.27           O  
ATOM    636  CB  THR A  44      50.391  49.090  20.373  1.00 29.63           C  
ATOM    637  OG1 THR A  44      51.133  48.343  19.430  1.00 29.77           O  
ATOM    638  CG2 THR A  44      50.548  48.431  21.753  1.00 29.94           C  
ATOM    639  H   THR A  44      48.841  47.179  19.848  1.00  0.00           H  
ATOM    640  HA  THR A  44      48.415  49.925  20.666  1.00  0.00           H  
ATOM    641  HB  THR A  44      50.872  50.067  20.432  1.00  0.00           H  
ATOM    642  HG1 THR A  44      51.252  48.860  18.646  1.00  0.00           H  
ATOM    643 HG21 THR A  44      51.600  48.320  22.016  1.00  0.00           H  
ATOM    644 HG22 THR A  44      50.085  49.041  22.527  1.00  0.00           H  
ATOM    645 HG23 THR A  44      50.095  47.440  21.793  1.00  0.00           H  
ATOM    646  N   LYS A  45      48.569  49.358  17.456  1.00 30.16           N  
ATOM    647  CA  LYS A  45      48.521  49.951  16.116  1.00 30.69           C  
ATOM    648  C   LYS A  45      47.191  50.668  15.825  1.00 30.58           C  
ATOM    649  O   LYS A  45      47.195  51.623  15.048  1.00 30.50           O  
ATOM    650  CB  LYS A  45      48.711  48.843  15.055  1.00 30.90           C  
ATOM    651  CG  LYS A  45      50.171  48.388  14.870  1.00 32.77           C  
ATOM    652  CD  LYS A  45      51.062  49.447  14.197  1.00 34.85           C  
ATOM    653  CE  LYS A  45      52.467  48.943  13.835  1.00 35.77           C  
ATOM    654  NZ  LYS A  45      52.456  48.098  12.631  1.00 36.01           N1+
ATOM    655  H   LYS A  45      48.358  48.371  17.537  1.00  0.00           H  
ATOM    656  HA  LYS A  45      49.312  50.695  16.018  1.00  0.00           H  
ATOM    657  HB2 LYS A  45      48.093  47.983  15.314  1.00  0.00           H  
ATOM    658  HB3 LYS A  45      48.342  49.173  14.082  1.00  0.00           H  
ATOM    659  HG2 LYS A  45      50.601  48.116  15.833  1.00  0.00           H  
ATOM    660  HG3 LYS A  45      50.172  47.482  14.264  1.00  0.00           H  
ATOM    661  HD2 LYS A  45      50.573  49.845  13.307  1.00  0.00           H  
ATOM    662  HD3 LYS A  45      51.179  50.290  14.878  1.00  0.00           H  
ATOM    663  HE2 LYS A  45      53.115  49.797  13.634  1.00  0.00           H  
ATOM    664  HE3 LYS A  45      52.914  48.390  14.661  1.00  0.00           H  
ATOM    665  HZ1 LYS A  45      53.405  47.877  12.366  1.00  0.00           H  
ATOM    666  HZ2 LYS A  45      51.963  47.234  12.816  1.00  0.00           H  
ATOM    667  HZ3 LYS A  45      52.002  48.592  11.872  1.00  0.00           H  
ATOM    668  N   THR A  46      46.076  50.240  16.444  1.00 30.46           N  
ATOM    669  CA  THR A  46      44.754  50.861  16.295  1.00 30.46           C  
ATOM    670  C   THR A  46      44.332  51.611  17.570  1.00 30.68           C  
ATOM    671  O   THR A  46      43.633  52.619  17.473  1.00 30.93           O  
ATOM    672  CB  THR A  46      43.696  49.787  15.927  1.00 30.54           C  
ATOM    673  OG1 THR A  46      43.551  48.805  16.937  1.00 29.61           O  
ATOM    674  CG2 THR A  46      43.961  49.097  14.581  1.00 30.51           C  
ATOM    675  H   THR A  46      46.149  49.447  17.064  1.00  0.00           H  
ATOM    676  HA  THR A  46      44.764  51.596  15.487  1.00  0.00           H  
ATOM    677  HB  THR A  46      42.728  50.284  15.851  1.00  0.00           H  
ATOM    678  HG1 THR A  46      44.225  48.146  16.818  1.00  0.00           H  
ATOM    679 HG21 THR A  46      43.173  48.382  14.347  1.00  0.00           H  
ATOM    680 HG22 THR A  46      43.997  49.825  13.770  1.00  0.00           H  
ATOM    681 HG23 THR A  46      44.908  48.559  14.582  1.00  0.00           H  
ATOM    682  N   GLY A  47      44.715  51.107  18.755  1.00 30.83           N  
ATOM    683  CA  GLY A  47      44.346  51.658  20.056  1.00 31.02           C  
ATOM    684  C   GLY A  47      43.195  50.881  20.711  1.00 31.25           C  
ATOM    685  O   GLY A  47      42.732  51.275  21.781  1.00 31.36           O  
ATOM    686  H   GLY A  47      45.279  50.268  18.765  1.00  0.00           H  
ATOM    687  HA2 GLY A  47      45.218  51.595  20.709  1.00  0.00           H  
ATOM    688  HA3 GLY A  47      44.084  52.715  19.992  1.00  0.00           H  
ATOM    689  N   LEU A  48      42.701  49.821  20.051  1.00 31.36           N  
ATOM    690  CA  LEU A  48      41.553  49.022  20.460  1.00 31.42           C  
ATOM    691  C   LEU A  48      41.995  47.886  21.391  1.00 31.46           C  
ATOM    692  O   LEU A  48      43.074  47.314  21.225  1.00 31.28           O  
ATOM    693  CB  LEU A  48      40.944  48.349  19.204  1.00 31.53           C  
ATOM    694  CG  LEU A  48      40.354  49.314  18.152  1.00 31.65           C  
ATOM    695  CD1 LEU A  48      40.008  48.555  16.861  1.00 32.62           C  
ATOM    696  CD2 LEU A  48      39.121  50.066  18.680  1.00 31.32           C  
ATOM    697  H   LEU A  48      43.138  49.569  19.175  1.00  0.00           H  
ATOM    698  HA  LEU A  48      40.812  49.644  20.963  1.00  0.00           H  
ATOM    699  HB2 LEU A  48      41.711  47.738  18.724  1.00  0.00           H  
ATOM    700  HB3 LEU A  48      40.161  47.648  19.502  1.00  0.00           H  
ATOM    701  HG  LEU A  48      41.109  50.056  17.893  1.00  0.00           H  
ATOM    702 HD11 LEU A  48      39.607  49.227  16.102  1.00  0.00           H  
ATOM    703 HD12 LEU A  48      40.889  48.073  16.437  1.00  0.00           H  
ATOM    704 HD13 LEU A  48      39.265  47.779  17.045  1.00  0.00           H  
ATOM    705 HD21 LEU A  48      38.693  50.705  17.908  1.00  0.00           H  
ATOM    706 HD22 LEU A  48      38.344  49.375  19.008  1.00  0.00           H  
ATOM    707 HD23 LEU A  48      39.373  50.709  19.523  1.00  0.00           H  
ATOM    708  N   ARG A  49      41.095  47.504  22.308  1.00 31.57           N  
ATOM    709  CA  ARG A  49      41.121  46.212  22.986  1.00 31.84           C  
ATOM    710  C   ARG A  49      40.517  45.184  22.018  1.00 31.27           C  
ATOM    711  O   ARG A  49      39.451  45.418  21.443  1.00 31.18           O  
ATOM    712  CB  ARG A  49      40.256  46.274  24.258  1.00 32.41           C  
ATOM    713  CG  ARG A  49      40.842  47.197  25.340  1.00 34.46           C  
ATOM    714  CD  ARG A  49      40.025  47.188  26.640  1.00 38.56           C  
ATOM    715  NE  ARG A  49      38.825  48.031  26.531  1.00 41.45           N  
ATOM    716  CZ  ARG A  49      38.745  49.343  26.816  1.00 43.08           C  
ATOM    717  NH1 ARG A  49      39.814  50.038  27.232  1.00 44.08           N  
ATOM    718  NH2 ARG A  49      37.571  49.971  26.675  1.00 43.72           N1+
ATOM    719  H   ARG A  49      40.244  48.046  22.395  1.00  0.00           H  
ATOM    720  HA  ARG A  49      42.144  45.938  23.248  1.00  0.00           H  
ATOM    721  HB2 ARG A  49      39.240  46.589  24.015  1.00  0.00           H  
ATOM    722  HB3 ARG A  49      40.175  45.270  24.674  1.00  0.00           H  
ATOM    723  HG2 ARG A  49      41.863  46.884  25.564  1.00  0.00           H  
ATOM    724  HG3 ARG A  49      40.919  48.218  24.962  1.00  0.00           H  
ATOM    725  HD2 ARG A  49      39.721  46.171  26.886  1.00  0.00           H  
ATOM    726  HD3 ARG A  49      40.635  47.531  27.476  1.00  0.00           H  
ATOM    727  HE  ARG A  49      37.992  47.557  26.211  1.00  0.00           H  
ATOM    728 HH12 ARG A  49      39.740  51.024  27.439  1.00  0.00           H  
ATOM    729 HH11 ARG A  49      40.703  49.574  27.344  1.00  0.00           H  
ATOM    730 HH22 ARG A  49      37.487  50.956  26.880  1.00  0.00           H  
ATOM    731 HH21 ARG A  49      36.754  49.463  26.367  1.00  0.00           H  
ATOM    732  N   VAL A  50      41.225  44.066  21.821  1.00 30.80           N  
ATOM    733  CA  VAL A  50      40.964  43.060  20.797  1.00 30.36           C  
ATOM    734  C   VAL A  50      40.918  41.653  21.404  1.00 30.40           C  
ATOM    735  O   VAL A  50      41.730  41.309  22.262  1.00 30.07           O  
ATOM    736  CB  VAL A  50      41.974  43.192  19.625  1.00 30.23           C  
ATOM    737  CG1 VAL A  50      41.803  44.510  18.850  1.00 30.28           C  
ATOM    738  CG2 VAL A  50      43.443  43.001  20.042  1.00 29.80           C  
ATOM    739  H   VAL A  50      42.073  43.941  22.362  1.00  0.00           H  
ATOM    740  HA  VAL A  50      39.971  43.243  20.390  1.00  0.00           H  
ATOM    741  HB  VAL A  50      41.746  42.392  18.921  1.00  0.00           H  
ATOM    742 HG11 VAL A  50      42.391  44.507  17.932  1.00  0.00           H  
ATOM    743 HG12 VAL A  50      40.762  44.675  18.576  1.00  0.00           H  
ATOM    744 HG13 VAL A  50      42.127  45.365  19.442  1.00  0.00           H  
ATOM    745 HG21 VAL A  50      44.084  42.995  19.165  1.00  0.00           H  
ATOM    746 HG22 VAL A  50      43.786  43.805  20.694  1.00  0.00           H  
ATOM    747 HG23 VAL A  50      43.609  42.057  20.559  1.00  0.00           H  
ATOM    748  N   ALA A  51      39.967  40.840  20.927  1.00 30.32           N  
ATOM    749  CA  ALA A  51      39.839  39.422  21.226  1.00 30.42           C  
ATOM    750  C   ALA A  51      40.555  38.654  20.107  1.00 30.42           C  
ATOM    751  O   ALA A  51      40.089  38.635  18.968  1.00 30.40           O  
ATOM    752  CB  ALA A  51      38.342  39.071  21.204  1.00 30.38           C  
ATOM    753  H   ALA A  51      39.361  41.206  20.204  1.00  0.00           H  
ATOM    754  HA  ALA A  51      40.259  39.172  22.202  1.00  0.00           H  
ATOM    755  HB1 ALA A  51      38.180  38.000  21.319  1.00  0.00           H  
ATOM    756  HB2 ALA A  51      37.821  39.568  22.021  1.00  0.00           H  
ATOM    757  HB3 ALA A  51      37.861  39.382  20.277  1.00  0.00           H  
ATOM    758  N   VAL A  52      41.701  38.045  20.443  1.00 30.46           N  
ATOM    759  CA  VAL A  52      42.513  37.209  19.563  1.00 30.77           C  
ATOM    760  C   VAL A  52      42.180  35.750  19.920  1.00 31.16           C  
ATOM    761  O   VAL A  52      42.313  35.367  21.081  1.00 31.18           O  
ATOM    762  CB  VAL A  52      44.025  37.482  19.831  1.00 30.50           C  
ATOM    763  CG1 VAL A  52      44.943  36.674  18.887  1.00 30.25           C  
ATOM    764  CG2 VAL A  52      44.383  38.978  19.736  1.00 30.69           C  
ATOM    765  H   VAL A  52      42.005  38.107  21.407  1.00  0.00           H  
ATOM    766  HA  VAL A  52      42.289  37.419  18.519  1.00  0.00           H  
ATOM    767  HB  VAL A  52      44.258  37.179  20.853  1.00  0.00           H  
ATOM    768 HG11 VAL A  52      45.995  36.864  19.105  1.00  0.00           H  
ATOM    769 HG12 VAL A  52      44.788  35.599  18.974  1.00  0.00           H  
ATOM    770 HG13 VAL A  52      44.772  36.937  17.844  1.00  0.00           H  
ATOM    771 HG21 VAL A  52      45.447  39.141  19.910  1.00  0.00           H  
ATOM    772 HG22 VAL A  52      44.146  39.381  18.753  1.00  0.00           H  
ATOM    773 HG23 VAL A  52      43.848  39.573  20.477  1.00  0.00           H  
ATOM    774  N   LYS A  53      41.764  34.943  18.933  1.00 31.58           N  
ATOM    775  CA  LYS A  53      41.522  33.507  19.066  1.00 32.07           C  
ATOM    776  C   LYS A  53      42.584  32.750  18.265  1.00 32.60           C  
ATOM    777  O   LYS A  53      42.713  32.979  17.064  1.00 32.34           O  
ATOM    778  CB  LYS A  53      40.135  33.168  18.478  1.00 32.11           C  
ATOM    779  CG  LYS A  53      39.680  31.707  18.709  1.00 32.63           C  
ATOM    780  CD  LYS A  53      38.540  31.268  17.780  1.00 33.92           C  
ATOM    781  CE  LYS A  53      37.274  32.111  17.947  1.00 34.06           C  
ATOM    782  NZ  LYS A  53      36.216  31.684  17.024  1.00 33.49           N1+
ATOM    783  H   LYS A  53      41.692  35.334  18.000  1.00  0.00           H  
ATOM    784  HA  LYS A  53      41.556  33.201  20.108  1.00  0.00           H  
ATOM    785  HB2 LYS A  53      39.397  33.829  18.926  1.00  0.00           H  
ATOM    786  HB3 LYS A  53      40.120  33.393  17.410  1.00  0.00           H  
ATOM    787  HG2 LYS A  53      40.506  31.015  18.551  1.00  0.00           H  
ATOM    788  HG3 LYS A  53      39.385  31.578  19.751  1.00  0.00           H  
ATOM    789  HD2 LYS A  53      38.879  31.320  16.746  1.00  0.00           H  
ATOM    790  HD3 LYS A  53      38.306  30.220  17.976  1.00  0.00           H  
ATOM    791  HE2 LYS A  53      36.904  32.048  18.970  1.00  0.00           H  
ATOM    792  HE3 LYS A  53      37.490  33.154  17.738  1.00  0.00           H  
ATOM    793  HZ1 LYS A  53      35.358  32.178  17.242  1.00  0.00           H  
ATOM    794  HZ2 LYS A  53      36.468  31.859  16.058  1.00  0.00           H  
ATOM    795  HZ3 LYS A  53      36.052  30.689  17.123  1.00  0.00           H  
ATOM    796  N   LYS A  54      43.271  31.796  18.912  1.00 32.85           N  
ATOM    797  CA  LYS A  54      44.050  30.756  18.244  1.00 33.40           C  
ATOM    798  C   LYS A  54      43.146  29.517  18.115  1.00 33.71           C  
ATOM    799  O   LYS A  54      42.568  29.066  19.106  1.00 33.41           O  
ATOM    800  CB  LYS A  54      45.277  30.399  19.115  1.00 33.52           C  
ATOM    801  CG  LYS A  54      46.246  29.452  18.384  1.00 33.41           C  
ATOM    802  CD  LYS A  54      47.502  29.076  19.181  1.00 33.93           C  
ATOM    803  CE  LYS A  54      48.418  28.178  18.335  1.00 34.42           C  
ATOM    804  NZ  LYS A  54      49.671  27.844  19.028  1.00 35.84           N1+
ATOM    805  H   LYS A  54      43.090  31.666  19.898  1.00  0.00           H  
ATOM    806  HA  LYS A  54      44.387  31.091  17.260  1.00  0.00           H  
ATOM    807  HB2 LYS A  54      45.812  31.314  19.373  1.00  0.00           H  
ATOM    808  HB3 LYS A  54      44.967  29.958  20.064  1.00  0.00           H  
ATOM    809  HG2 LYS A  54      45.729  28.531  18.114  1.00  0.00           H  
ATOM    810  HG3 LYS A  54      46.547  29.919  17.445  1.00  0.00           H  
ATOM    811  HD2 LYS A  54      48.034  29.978  19.483  1.00  0.00           H  
ATOM    812  HD3 LYS A  54      47.215  28.564  20.099  1.00  0.00           H  
ATOM    813  HE2 LYS A  54      47.906  27.250  18.078  1.00  0.00           H  
ATOM    814  HE3 LYS A  54      48.669  28.674  17.398  1.00  0.00           H  
ATOM    815  HZ1 LYS A  54      50.246  27.278  18.420  1.00  0.00           H  
ATOM    816  HZ2 LYS A  54      50.174  28.690  19.261  1.00  0.00           H  
ATOM    817  HZ3 LYS A  54      49.471  27.333  19.875  1.00  0.00           H  
ATOM    818  N   LEU A  55      43.040  28.963  16.896  1.00 34.12           N  
ATOM    819  CA  LEU A  55      42.246  27.769  16.592  1.00 34.62           C  
ATOM    820  C   LEU A  55      43.031  26.499  16.972  1.00 35.19           C  
ATOM    821  O   LEU A  55      44.196  26.352  16.607  1.00 35.25           O  
ATOM    822  CB  LEU A  55      41.949  27.737  15.074  1.00 34.47           C  
ATOM    823  CG  LEU A  55      41.027  28.868  14.559  1.00 34.36           C  
ATOM    824  CD1 LEU A  55      40.880  28.782  13.035  1.00 34.21           C  
ATOM    825  CD2 LEU A  55      39.633  28.848  15.206  1.00 34.00           C  
ATOM    826  H   LEU A  55      43.544  29.389  16.129  1.00  0.00           H  
ATOM    827  HA  LEU A  55      41.316  27.791  17.157  1.00  0.00           H  
ATOM    828  HB2 LEU A  55      42.892  27.773  14.524  1.00  0.00           H  
ATOM    829  HB3 LEU A  55      41.495  26.782  14.813  1.00  0.00           H  
ATOM    830  HG  LEU A  55      41.491  29.828  14.788  1.00  0.00           H  
ATOM    831 HD11 LEU A  55      40.278  29.603  12.644  1.00  0.00           H  
ATOM    832 HD12 LEU A  55      41.849  28.827  12.545  1.00  0.00           H  
ATOM    833 HD13 LEU A  55      40.400  27.850  12.738  1.00  0.00           H  
ATOM    834 HD21 LEU A  55      39.003  29.640  14.801  1.00  0.00           H  
ATOM    835 HD22 LEU A  55      39.126  27.900  15.022  1.00  0.00           H  
ATOM    836 HD23 LEU A  55      39.680  29.000  16.283  1.00  0.00           H  
ATOM    837  N   SER A  56      42.391  25.585  17.718  1.00 36.09           N  
ATOM    838  CA  SER A  56      42.992  24.353  18.237  1.00 37.02           C  
ATOM    839  C   SER A  56      42.954  23.230  17.178  1.00 37.24           C  
ATOM    840  O   SER A  56      41.900  22.648  16.915  1.00 37.41           O  
ATOM    841  CB  SER A  56      42.214  23.961  19.518  1.00 37.12           C  
ATOM    842  OG  SER A  56      40.837  23.717  19.295  1.00 38.19           O  
ATOM    843  H   SER A  56      41.430  25.764  17.975  1.00  0.00           H  
ATOM    844  HA  SER A  56      44.029  24.545  18.519  1.00  0.00           H  
ATOM    845  HB2 SER A  56      42.654  23.066  19.960  1.00  0.00           H  
ATOM    846  HB3 SER A  56      42.305  24.750  20.266  1.00  0.00           H  
ATOM    847  HG  SER A  56      40.766  23.036  18.640  1.00  0.00           H  
ATOM    848  N   ARG A  57      44.120  22.956  16.558  1.00 37.92           N  
ATOM    849  CA  ARG A  57      44.372  21.983  15.481  1.00 38.40           C  
ATOM    850  C   ARG A  57      43.472  22.265  14.255  1.00 37.99           C  
ATOM    851  O   ARG A  57      42.497  21.543  14.036  1.00 38.31           O  
ATOM    852  CB  ARG A  57      44.253  20.516  15.976  1.00 38.90           C  
ATOM    853  CG  ARG A  57      45.528  19.946  16.627  1.00 40.84           C  
ATOM    854  CD  ARG A  57      45.805  20.430  18.056  1.00 44.06           C  
ATOM    855  NE  ARG A  57      44.977  19.709  19.032  1.00 46.44           N  
ATOM    856  CZ  ARG A  57      44.998  19.897  20.362  1.00 47.75           C  
ATOM    857  NH1 ARG A  57      45.800  20.814  20.922  1.00 48.40           N  
ATOM    858  NH2 ARG A  57      44.201  19.155  21.141  1.00 48.43           N1+
ATOM    859  H   ARG A  57      44.914  23.518  16.828  1.00  0.00           H  
ATOM    860  HA  ARG A  57      45.403  22.123  15.161  1.00  0.00           H  
ATOM    861  HB2 ARG A  57      43.395  20.384  16.635  1.00  0.00           H  
ATOM    862  HB3 ARG A  57      44.060  19.876  15.117  1.00  0.00           H  
ATOM    863  HG2 ARG A  57      45.450  18.858  16.636  1.00  0.00           H  
ATOM    864  HG3 ARG A  57      46.390  20.162  15.995  1.00  0.00           H  
ATOM    865  HD2 ARG A  57      46.848  20.231  18.303  1.00  0.00           H  
ATOM    866  HD3 ARG A  57      45.660  21.504  18.155  1.00  0.00           H  
ATOM    867  HE  ARG A  57      44.362  19.004  18.652  1.00  0.00           H  
ATOM    868 HH12 ARG A  57      45.813  20.947  21.923  1.00  0.00           H  
ATOM    869 HH11 ARG A  57      46.410  21.371  20.341  1.00  0.00           H  
ATOM    870 HH22 ARG A  57      44.206  19.280  22.144  1.00  0.00           H  
ATOM    871 HH21 ARG A  57      43.597  18.455  20.736  1.00  0.00           H  
ATOM    872  N   PRO A  58      43.761  23.327  13.469  1.00 37.44           N  
ATOM    873  CA  PRO A  58      42.897  23.768  12.369  1.00 36.84           C  
ATOM    874  C   PRO A  58      42.960  22.903  11.093  1.00 36.44           C  
ATOM    875  O   PRO A  58      42.166  23.153  10.191  1.00 36.01           O  
ATOM    876  CB  PRO A  58      43.356  25.207  12.081  1.00 36.82           C  
ATOM    877  CG  PRO A  58      44.811  25.252  12.511  1.00 37.00           C  
ATOM    878  CD  PRO A  58      44.901  24.234  13.643  1.00 37.46           C  
ATOM    879  HA  PRO A  58      41.856  23.789  12.699  1.00  0.00           H  
ATOM    880  HB2 PRO A  58      43.242  25.504  11.040  1.00  0.00           H  
ATOM    881  HB3 PRO A  58      42.773  25.905  12.683  1.00  0.00           H  
ATOM    882  HG2 PRO A  58      45.441  24.928  11.686  1.00  0.00           H  
ATOM    883  HG3 PRO A  58      45.138  26.249  12.806  1.00  0.00           H  
ATOM    884  HD3 PRO A  58      44.823  24.743  14.602  1.00  0.00           H  
ATOM    885  HD2 PRO A  58      45.857  23.710  13.611  1.00  0.00           H  
ATOM    886  N   PHE A  59      43.865  21.910  10.993  1.00 36.04           N  
ATOM    887  CA  PHE A  59      44.102  21.115   9.779  1.00 35.84           C  
ATOM    888  C   PHE A  59      44.287  19.612  10.055  1.00 36.11           C  
ATOM    889  O   PHE A  59      44.861  18.920   9.215  1.00 36.05           O  
ATOM    890  CB  PHE A  59      45.260  21.714   8.936  1.00 35.61           C  
ATOM    891  CG  PHE A  59      45.163  23.196   8.613  1.00 35.01           C  
ATOM    892  CD1 PHE A  59      46.115  24.091   9.145  1.00 34.92           C  
ATOM    893  CD2 PHE A  59      44.110  23.688   7.812  1.00 34.71           C  
ATOM    894  CE1 PHE A  59      45.997  25.472   8.905  1.00 34.17           C  
ATOM    895  CE2 PHE A  59      43.983  25.071   7.587  1.00 33.66           C  
ATOM    896  CZ  PHE A  59      44.925  25.961   8.137  1.00 34.19           C  
ATOM    897  H   PHE A  59      44.494  21.754  11.769  1.00  0.00           H  
ATOM    898  HA  PHE A  59      43.205  21.153   9.158  1.00  0.00           H  
ATOM    899  HB2 PHE A  59      46.205  21.533   9.450  1.00  0.00           H  
ATOM    900  HB3 PHE A  59      45.336  21.187   7.984  1.00  0.00           H  
ATOM    901  HD1 PHE A  59      46.926  23.727   9.758  1.00  0.00           H  
ATOM    902  HD2 PHE A  59      43.381  23.009   7.397  1.00  0.00           H  
ATOM    903  HE1 PHE A  59      46.722  26.157   9.322  1.00  0.00           H  
ATOM    904  HE2 PHE A  59      43.161  25.449   6.996  1.00  0.00           H  
ATOM    905  HZ  PHE A  59      44.837  27.022   7.968  1.00  0.00           H  
ATOM    906  N   GLN A  60      43.833  19.083  11.208  1.00 36.23           N  
ATOM    907  CA  GLN A  60      44.027  17.672  11.579  1.00 36.64           C  
ATOM    908  C   GLN A  60      43.076  16.688  10.858  1.00 36.22           C  
ATOM    909  O   GLN A  60      43.308  15.481  10.919  1.00 36.21           O  
ATOM    910  CB  GLN A  60      43.894  17.512  13.111  1.00 36.69           C  
ATOM    911  CG  GLN A  60      42.487  17.730  13.714  1.00 37.68           C  
ATOM    912  CD  GLN A  60      42.439  17.417  15.214  1.00 37.99           C  
ATOM    913  OE1 GLN A  60      43.092  16.493  15.694  1.00 40.38           O  
ATOM    914  NE2 GLN A  60      41.667  18.196  15.972  1.00 39.35           N  
ATOM    915  H   GLN A  60      43.363  19.686  11.868  1.00  0.00           H  
ATOM    916  HA  GLN A  60      45.046  17.387  11.310  1.00  0.00           H  
ATOM    917  HB2 GLN A  60      44.236  16.508  13.368  1.00  0.00           H  
ATOM    918  HB3 GLN A  60      44.603  18.184  13.596  1.00  0.00           H  
ATOM    919  HG2 GLN A  60      42.173  18.760  13.539  1.00  0.00           H  
ATOM    920  HG3 GLN A  60      41.747  17.093  13.229  1.00  0.00           H  
ATOM    921 HE22 GLN A  60      41.597  18.021  16.963  1.00  0.00           H  
ATOM    922 HE21 GLN A  60      41.136  18.940  15.540  1.00  0.00           H  
ATOM    923  N   SER A  61      42.031  17.185  10.177  1.00 35.72           N  
ATOM    924  CA  SER A  61      41.078  16.410   9.382  1.00 35.34           C  
ATOM    925  C   SER A  61      40.510  17.261   8.237  1.00 35.00           C  
ATOM    926  O   SER A  61      40.688  18.479   8.225  1.00 34.79           O  
ATOM    927  CB  SER A  61      40.025  15.738  10.295  1.00 35.41           C  
ATOM    928  OG  SER A  61      38.998  16.626  10.688  1.00 35.19           O  
ATOM    929  H   SER A  61      41.914  18.188  10.158  1.00  0.00           H  
ATOM    930  HA  SER A  61      41.645  15.612   8.900  1.00  0.00           H  
ATOM    931  HB2 SER A  61      39.560  14.907   9.767  1.00  0.00           H  
ATOM    932  HB3 SER A  61      40.489  15.310  11.184  1.00  0.00           H  
ATOM    933  HG  SER A  61      38.409  16.161  11.262  1.00  0.00           H  
ATOM    934  N   ILE A  62      39.815  16.621   7.276  1.00 34.54           N  
ATOM    935  CA  ILE A  62      39.135  17.275   6.146  1.00 34.19           C  
ATOM    936  C   ILE A  62      37.972  18.150   6.654  1.00 33.94           C  
ATOM    937  O   ILE A  62      37.786  19.261   6.159  1.00 33.76           O  
ATOM    938  CB  ILE A  62      38.634  16.207   5.123  1.00 34.24           C  
ATOM    939  CG1 ILE A  62      39.813  15.423   4.501  1.00 34.41           C  
ATOM    940  CG2 ILE A  62      37.763  16.817   4.001  1.00 33.96           C  
ATOM    941  CD1 ILE A  62      39.408  14.156   3.734  1.00 34.36           C  
ATOM    942  H   ILE A  62      39.718  15.617   7.347  1.00  0.00           H  
ATOM    943  HA  ILE A  62      39.851  17.928   5.644  1.00  0.00           H  
ATOM    944  HB  ILE A  62      38.010  15.495   5.663  1.00  0.00           H  
ATOM    945 HG12 ILE A  62      40.384  16.079   3.842  1.00  0.00           H  
ATOM    946 HG13 ILE A  62      40.501  15.110   5.284  1.00  0.00           H  
ATOM    947 HG21 ILE A  62      37.460  16.074   3.266  1.00  0.00           H  
ATOM    948 HG22 ILE A  62      36.838  17.249   4.382  1.00  0.00           H  
ATOM    949 HG23 ILE A  62      38.303  17.602   3.473  1.00  0.00           H  
ATOM    950 HD11 ILE A  62      40.292  13.599   3.426  1.00  0.00           H  
ATOM    951 HD12 ILE A  62      38.800  13.496   4.354  1.00  0.00           H  
ATOM    952 HD13 ILE A  62      38.846  14.386   2.830  1.00  0.00           H  
ATOM    953  N   ILE A  63      37.233  17.663   7.668  1.00 33.49           N  
ATOM    954  CA  ILE A  63      36.167  18.382   8.364  1.00 33.26           C  
ATOM    955  C   ILE A  63      36.723  19.616   9.094  1.00 32.64           C  
ATOM    956  O   ILE A  63      36.102  20.672   9.015  1.00 32.50           O  
ATOM    957  CB  ILE A  63      35.426  17.420   9.341  1.00 33.53           C  
ATOM    958  CG1 ILE A  63      34.782  16.210   8.621  1.00 34.34           C  
ATOM    959  CG2 ILE A  63      34.388  18.116  10.251  1.00 33.72           C  
ATOM    960  CD1 ILE A  63      33.651  16.555   7.638  1.00 35.64           C  
ATOM    961  H   ILE A  63      37.460  16.739   8.010  1.00  0.00           H  
ATOM    962  HA  ILE A  63      35.461  18.744   7.614  1.00  0.00           H  
ATOM    963  HB  ILE A  63      36.181  17.004  10.011  1.00  0.00           H  
ATOM    964 HG12 ILE A  63      35.544  15.651   8.083  1.00  0.00           H  
ATOM    965 HG13 ILE A  63      34.394  15.518   9.369  1.00  0.00           H  
ATOM    966 HG21 ILE A  63      33.856  17.389  10.865  1.00  0.00           H  
ATOM    967 HG22 ILE A  63      34.850  18.824  10.939  1.00  0.00           H  
ATOM    968 HG23 ILE A  63      33.647  18.663   9.669  1.00  0.00           H  
ATOM    969 HD11 ILE A  63      33.241  15.645   7.199  1.00  0.00           H  
ATOM    970 HD12 ILE A  63      32.830  17.075   8.130  1.00  0.00           H  
ATOM    971 HD13 ILE A  63      34.005  17.177   6.817  1.00  0.00           H  
ATOM    972  N   HIS A  64      37.883  19.497   9.767  1.00 32.11           N  
ATOM    973  CA  HIS A  64      38.496  20.576  10.545  1.00 31.54           C  
ATOM    974  C   HIS A  64      39.189  21.635   9.668  1.00 30.49           C  
ATOM    975  O   HIS A  64      39.216  22.803  10.057  1.00 30.11           O  
ATOM    976  CB  HIS A  64      39.506  19.999  11.559  1.00 32.11           C  
ATOM    977  CG  HIS A  64      38.868  19.332  12.758  1.00 33.58           C  
ATOM    978  ND1 HIS A  64      39.483  19.313  14.014  1.00 35.79           N  
ATOM    979  CD2 HIS A  64      37.660  18.670  12.856  1.00 35.51           C  
ATOM    980  CE1 HIS A  64      38.639  18.659  14.803  1.00 36.52           C  
ATOM    981  NE2 HIS A  64      37.542  18.252  14.169  1.00 36.21           N  
ATOM    982  H   HIS A  64      38.350  18.600   9.767  1.00  0.00           H  
ATOM    983  HA  HIS A  64      37.713  21.074  11.109  1.00  0.00           H  
ATOM    984  HB2 HIS A  64      40.187  19.295  11.079  1.00  0.00           H  
ATOM    985  HB3 HIS A  64      40.133  20.803  11.951  1.00  0.00           H  
ATOM    986  HD2 HIS A  64      36.895  18.466  12.123  1.00  0.00           H  
ATOM    987  HE1 HIS A  64      38.821  18.476  15.852  1.00  0.00           H  
ATOM    988  HE2 HIS A  64      36.772  17.739  14.573  1.00  0.00           H  
ATOM    989  N   ALA A  65      39.690  21.253   8.481  1.00 29.29           N  
ATOM    990  CA  ALA A  65      40.315  22.149   7.507  1.00 28.32           C  
ATOM    991  C   ALA A  65      39.271  22.959   6.718  1.00 27.45           C  
ATOM    992  O   ALA A  65      39.522  24.123   6.407  1.00 26.98           O  
ATOM    993  CB  ALA A  65      41.141  21.298   6.530  1.00 27.99           C  
ATOM    994  H   ALA A  65      39.648  20.272   8.241  1.00  0.00           H  
ATOM    995  HA  ALA A  65      40.979  22.846   8.015  1.00  0.00           H  
ATOM    996  HB1 ALA A  65      41.713  21.931   5.853  1.00  0.00           H  
ATOM    997  HB2 ALA A  65      41.865  20.681   7.064  1.00  0.00           H  
ATOM    998  HB3 ALA A  65      40.517  20.632   5.932  1.00  0.00           H  
ATOM    999  N   LYS A  66      38.092  22.373   6.443  1.00 26.96           N  
ATOM   1000  CA  LYS A  66      36.953  23.032   5.798  1.00 26.43           C  
ATOM   1001  C   LYS A  66      36.206  23.954   6.787  1.00 26.01           C  
ATOM   1002  O   LYS A  66      35.692  24.988   6.375  1.00 25.51           O  
ATOM   1003  CB  LYS A  66      35.994  21.935   5.289  1.00 26.76           C  
ATOM   1004  CG  LYS A  66      34.857  22.454   4.390  1.00 27.34           C  
ATOM   1005  CD  LYS A  66      33.936  21.324   3.912  1.00 28.72           C  
ATOM   1006  CE  LYS A  66      32.827  21.827   2.980  1.00 29.74           C  
ATOM   1007  NZ  LYS A  66      31.848  20.766   2.693  1.00 31.55           N1+
ATOM   1008  H   LYS A  66      37.969  21.406   6.710  1.00  0.00           H  
ATOM   1009  HA  LYS A  66      37.311  23.619   4.951  1.00  0.00           H  
ATOM   1010  HB2 LYS A  66      36.569  21.210   4.714  1.00  0.00           H  
ATOM   1011  HB3 LYS A  66      35.577  21.380   6.131  1.00  0.00           H  
ATOM   1012  HG2 LYS A  66      34.255  23.189   4.926  1.00  0.00           H  
ATOM   1013  HG3 LYS A  66      35.283  22.973   3.531  1.00  0.00           H  
ATOM   1014  HD2 LYS A  66      34.524  20.560   3.400  1.00  0.00           H  
ATOM   1015  HD3 LYS A  66      33.495  20.840   4.784  1.00  0.00           H  
ATOM   1016  HE2 LYS A  66      32.300  22.668   3.431  1.00  0.00           H  
ATOM   1017  HE3 LYS A  66      33.255  22.182   2.044  1.00  0.00           H  
ATOM   1018  HZ1 LYS A  66      31.124  21.123   2.081  1.00  0.00           H  
ATOM   1019  HZ2 LYS A  66      32.304  19.980   2.244  1.00  0.00           H  
ATOM   1020  HZ3 LYS A  66      31.426  20.455   3.556  1.00  0.00           H  
ATOM   1021  N   ARG A  67      36.189  23.597   8.082  1.00 25.72           N  
ATOM   1022  CA  ARG A  67      35.662  24.344   9.232  1.00 25.81           C  
ATOM   1023  C   ARG A  67      36.471  25.620   9.520  1.00 24.95           C  
ATOM   1024  O   ARG A  67      35.880  26.647   9.853  1.00 24.20           O  
ATOM   1025  CB  ARG A  67      35.712  23.352  10.416  1.00 26.53           C  
ATOM   1026  CG  ARG A  67      35.580  23.815  11.881  1.00 30.09           C  
ATOM   1027  CD  ARG A  67      36.270  22.770  12.779  1.00 35.36           C  
ATOM   1028  NE  ARG A  67      36.066  22.965  14.219  1.00 38.88           N  
ATOM   1029  CZ  ARG A  67      36.933  22.594  15.181  1.00 40.57           C  
ATOM   1030  NH1 ARG A  67      38.141  22.095  14.886  1.00 42.13           N  
ATOM   1031  NH2 ARG A  67      36.589  22.710  16.470  1.00 41.84           N1+
ATOM   1032  H   ARG A  67      36.624  22.712   8.303  1.00  0.00           H  
ATOM   1033  HA  ARG A  67      34.628  24.630   9.037  1.00  0.00           H  
ATOM   1034  HB2 ARG A  67      34.964  22.576  10.249  1.00  0.00           H  
ATOM   1035  HB3 ARG A  67      36.672  22.853  10.341  1.00  0.00           H  
ATOM   1036  HG2 ARG A  67      36.053  24.782  12.046  1.00  0.00           H  
ATOM   1037  HG3 ARG A  67      34.528  23.925  12.139  1.00  0.00           H  
ATOM   1038  HD2 ARG A  67      35.917  21.767  12.533  1.00  0.00           H  
ATOM   1039  HD3 ARG A  67      37.338  22.795  12.566  1.00  0.00           H  
ATOM   1040  HE  ARG A  67      35.176  23.359  14.492  1.00  0.00           H  
ATOM   1041 HH12 ARG A  67      38.786  21.829  15.615  1.00  0.00           H  
ATOM   1042 HH11 ARG A  67      38.432  22.013  13.923  1.00  0.00           H  
ATOM   1043 HH22 ARG A  67      37.232  22.445  17.203  1.00  0.00           H  
ATOM   1044 HH21 ARG A  67      35.679  23.067  16.720  1.00  0.00           H  
ATOM   1045  N   THR A  68      37.805  25.564   9.351  1.00 24.26           N  
ATOM   1046  CA  THR A  68      38.718  26.701   9.496  1.00 23.95           C  
ATOM   1047  C   THR A  68      38.568  27.653   8.297  1.00 23.68           C  
ATOM   1048  O   THR A  68      38.538  28.869   8.490  1.00 23.41           O  
ATOM   1049  CB  THR A  68      40.177  26.179   9.573  1.00 24.11           C  
ATOM   1050  OG1 THR A  68      40.333  25.472  10.785  1.00 24.68           O  
ATOM   1051  CG2 THR A  68      41.250  27.285   9.570  1.00 24.13           C  
ATOM   1052  H   THR A  68      38.212  24.679   9.083  1.00  0.00           H  
ATOM   1053  HA  THR A  68      38.476  27.252  10.408  1.00  0.00           H  
ATOM   1054  HB  THR A  68      40.382  25.493   8.750  1.00  0.00           H  
ATOM   1055  HG1 THR A  68      39.913  24.627  10.692  1.00  0.00           H  
ATOM   1056 HG21 THR A  68      42.253  26.868   9.628  1.00  0.00           H  
ATOM   1057 HG22 THR A  68      41.214  27.879   8.660  1.00  0.00           H  
ATOM   1058 HG23 THR A  68      41.120  27.971  10.405  1.00  0.00           H  
ATOM   1059  N   TYR A  69      38.450  27.101   7.075  1.00 23.10           N  
ATOM   1060  CA  TYR A  69      38.241  27.851   5.839  1.00 22.85           C  
ATOM   1061  C   TYR A  69      36.869  28.549   5.826  1.00 22.49           C  
ATOM   1062  O   TYR A  69      36.791  29.707   5.424  1.00 22.03           O  
ATOM   1063  CB  TYR A  69      38.367  26.895   4.634  1.00 23.10           C  
ATOM   1064  CG  TYR A  69      38.178  27.571   3.287  1.00 23.49           C  
ATOM   1065  CD1 TYR A  69      39.063  28.590   2.873  1.00 23.66           C  
ATOM   1066  CD2 TYR A  69      37.081  27.227   2.473  1.00 24.02           C  
ATOM   1067  CE1 TYR A  69      38.837  29.277   1.665  1.00 23.81           C  
ATOM   1068  CE2 TYR A  69      36.868  27.903   1.258  1.00 23.88           C  
ATOM   1069  CZ  TYR A  69      37.737  28.931   0.858  1.00 24.12           C  
ATOM   1070  OH  TYR A  69      37.496  29.594  -0.308  1.00 24.27           O  
ATOM   1071  H   TYR A  69      38.503  26.094   6.997  1.00  0.00           H  
ATOM   1072  HA  TYR A  69      39.020  28.614   5.772  1.00  0.00           H  
ATOM   1073  HB2 TYR A  69      39.346  26.416   4.634  1.00  0.00           H  
ATOM   1074  HB3 TYR A  69      37.647  26.081   4.728  1.00  0.00           H  
ATOM   1075  HD1 TYR A  69      39.901  28.864   3.494  1.00  0.00           H  
ATOM   1076  HD2 TYR A  69      36.392  26.455   2.784  1.00  0.00           H  
ATOM   1077  HE1 TYR A  69      39.512  30.062   1.358  1.00  0.00           H  
ATOM   1078  HE2 TYR A  69      36.029  27.641   0.634  1.00  0.00           H  
ATOM   1079  HH  TYR A  69      38.124  30.281  -0.498  1.00  0.00           H  
ATOM   1080  N   ARG A  70      35.813  27.868   6.306  1.00 22.26           N  
ATOM   1081  CA  ARG A  70      34.450  28.378   6.457  1.00 22.44           C  
ATOM   1082  C   ARG A  70      34.405  29.598   7.384  1.00 22.16           C  
ATOM   1083  O   ARG A  70      33.879  30.635   6.986  1.00 22.13           O  
ATOM   1084  CB  ARG A  70      33.535  27.246   6.974  1.00 22.32           C  
ATOM   1085  CG  ARG A  70      32.062  27.638   7.209  1.00 22.49           C  
ATOM   1086  CD  ARG A  70      31.238  26.504   7.825  1.00 23.28           C  
ATOM   1087  NE  ARG A  70      31.127  25.370   6.899  1.00 25.31           N  
ATOM   1088  CZ  ARG A  70      31.560  24.115   7.102  1.00 26.28           C  
ATOM   1089  NH1 ARG A  70      31.417  23.220   6.122  1.00 27.07           N  
ATOM   1090  NH2 ARG A  70      32.132  23.732   8.250  1.00 26.20           N1+
ATOM   1091  H   ARG A  70      35.967  26.911   6.597  1.00  0.00           H  
ATOM   1092  HA  ARG A  70      34.103  28.689   5.471  1.00  0.00           H  
ATOM   1093  HB2 ARG A  70      33.560  26.424   6.260  1.00  0.00           H  
ATOM   1094  HB3 ARG A  70      33.944  26.845   7.903  1.00  0.00           H  
ATOM   1095  HG2 ARG A  70      32.002  28.480   7.893  1.00  0.00           H  
ATOM   1096  HG3 ARG A  70      31.611  27.968   6.273  1.00  0.00           H  
ATOM   1097  HD2 ARG A  70      31.672  26.205   8.778  1.00  0.00           H  
ATOM   1098  HD3 ARG A  70      30.231  26.859   8.043  1.00  0.00           H  
ATOM   1099  HE  ARG A  70      30.702  25.590   6.001  1.00  0.00           H  
ATOM   1100 HH12 ARG A  70      31.708  22.259   6.247  1.00  0.00           H  
ATOM   1101 HH11 ARG A  70      30.968  23.508   5.254  1.00  0.00           H  
ATOM   1102 HH22 ARG A  70      32.491  22.787   8.344  1.00  0.00           H  
ATOM   1103 HH21 ARG A  70      32.189  24.369   9.034  1.00  0.00           H  
ATOM   1104  N   GLU A  71      34.988  29.476   8.590  1.00 22.34           N  
ATOM   1105  CA  GLU A  71      35.084  30.535   9.592  1.00 22.27           C  
ATOM   1106  C   GLU A  71      35.833  31.778   9.080  1.00 21.78           C  
ATOM   1107  O   GLU A  71      35.364  32.896   9.284  1.00 21.72           O  
ATOM   1108  CB  GLU A  71      35.717  29.965  10.880  1.00 22.79           C  
ATOM   1109  CG  GLU A  71      36.013  31.036  11.950  1.00 24.61           C  
ATOM   1110  CD  GLU A  71      36.160  30.492  13.368  1.00 27.15           C  
ATOM   1111  OE1 GLU A  71      36.583  29.325  13.519  1.00 28.71           O  
ATOM   1112  OE2 GLU A  71      35.859  31.282  14.287  1.00 29.22           O1-
ATOM   1113  H   GLU A  71      35.403  28.586   8.829  1.00  0.00           H  
ATOM   1114  HA  GLU A  71      34.066  30.849   9.832  1.00  0.00           H  
ATOM   1115  HB2 GLU A  71      35.055  29.200  11.288  1.00  0.00           H  
ATOM   1116  HB3 GLU A  71      36.648  29.448  10.638  1.00  0.00           H  
ATOM   1117  HG2 GLU A  71      36.920  31.585  11.697  1.00  0.00           H  
ATOM   1118  HG3 GLU A  71      35.199  31.762  11.965  1.00  0.00           H  
ATOM   1119  N   LEU A  72      36.969  31.579   8.390  1.00 21.65           N  
ATOM   1120  CA  LEU A  72      37.799  32.642   7.830  1.00 21.46           C  
ATOM   1121  C   LEU A  72      37.101  33.381   6.672  1.00 21.45           C  
ATOM   1122  O   LEU A  72      37.191  34.605   6.610  1.00 21.35           O  
ATOM   1123  CB  LEU A  72      39.142  32.027   7.378  1.00 21.68           C  
ATOM   1124  CG  LEU A  72      40.177  33.013   6.790  1.00 21.78           C  
ATOM   1125  CD1 LEU A  72      40.459  34.205   7.715  1.00 22.67           C  
ATOM   1126  CD2 LEU A  72      41.485  32.281   6.463  1.00 23.09           C  
ATOM   1127  H   LEU A  72      37.291  30.628   8.268  1.00  0.00           H  
ATOM   1128  HA  LEU A  72      37.987  33.359   8.632  1.00  0.00           H  
ATOM   1129  HB2 LEU A  72      39.595  31.525   8.235  1.00  0.00           H  
ATOM   1130  HB3 LEU A  72      38.951  31.240   6.646  1.00  0.00           H  
ATOM   1131  HG  LEU A  72      39.787  33.408   5.851  1.00  0.00           H  
ATOM   1132 HD11 LEU A  72      41.239  34.836   7.293  1.00  0.00           H  
ATOM   1133 HD12 LEU A  72      39.583  34.836   7.855  1.00  0.00           H  
ATOM   1134 HD13 LEU A  72      40.786  33.871   8.698  1.00  0.00           H  
ATOM   1135 HD21 LEU A  72      42.207  32.958   6.006  1.00  0.00           H  
ATOM   1136 HD22 LEU A  72      41.944  31.863   7.360  1.00  0.00           H  
ATOM   1137 HD23 LEU A  72      41.312  31.463   5.764  1.00  0.00           H  
ATOM   1138  N   ARG A  73      36.369  32.666   5.799  1.00 21.37           N  
ATOM   1139  CA  ARG A  73      35.579  33.237   4.704  1.00 21.52           C  
ATOM   1140  C   ARG A  73      34.377  34.052   5.210  1.00 21.72           C  
ATOM   1141  O   ARG A  73      34.089  35.110   4.651  1.00 21.60           O  
ATOM   1142  CB  ARG A  73      35.068  32.104   3.786  1.00 21.47           C  
ATOM   1143  CG  ARG A  73      36.128  31.519   2.832  1.00 21.88           C  
ATOM   1144  CD  ARG A  73      36.629  32.486   1.744  1.00 22.82           C  
ATOM   1145  NE  ARG A  73      35.534  33.149   1.024  1.00 23.07           N  
ATOM   1146  CZ  ARG A  73      34.726  32.593   0.107  1.00 23.47           C  
ATOM   1147  NH1 ARG A  73      34.865  31.315  -0.274  1.00 23.95           N  
ATOM   1148  NH2 ARG A  73      33.754  33.336  -0.432  1.00 24.82           N1+
ATOM   1149  H   ARG A  73      36.342  31.660   5.911  1.00  0.00           H  
ATOM   1150  HA  ARG A  73      36.215  33.917   4.136  1.00  0.00           H  
ATOM   1151  HB2 ARG A  73      34.664  31.297   4.399  1.00  0.00           H  
ATOM   1152  HB3 ARG A  73      34.221  32.446   3.191  1.00  0.00           H  
ATOM   1153  HG2 ARG A  73      36.991  31.181   3.402  1.00  0.00           H  
ATOM   1154  HG3 ARG A  73      35.719  30.627   2.358  1.00  0.00           H  
ATOM   1155  HD2 ARG A  73      37.233  33.265   2.206  1.00  0.00           H  
ATOM   1156  HD3 ARG A  73      37.281  31.975   1.037  1.00  0.00           H  
ATOM   1157  HE  ARG A  73      35.381  34.117   1.279  1.00  0.00           H  
ATOM   1158 HH12 ARG A  73      34.256  30.914  -0.979  1.00  0.00           H  
ATOM   1159 HH11 ARG A  73      35.610  30.751   0.109  1.00  0.00           H  
ATOM   1160 HH22 ARG A  73      33.079  32.912  -1.055  1.00  0.00           H  
ATOM   1161 HH21 ARG A  73      33.649  34.312  -0.178  1.00  0.00           H  
ATOM   1162  N   LEU A  74      33.708  33.583   6.277  1.00 21.72           N  
ATOM   1163  CA  LEU A  74      32.564  34.233   6.914  1.00 22.11           C  
ATOM   1164  C   LEU A  74      32.969  35.525   7.645  1.00 22.38           C  
ATOM   1165  O   LEU A  74      32.308  36.549   7.471  1.00 22.57           O  
ATOM   1166  CB  LEU A  74      31.931  33.246   7.925  1.00 22.28           C  
ATOM   1167  CG  LEU A  74      31.065  32.138   7.291  1.00 22.33           C  
ATOM   1168  CD1 LEU A  74      30.809  31.021   8.311  1.00 22.78           C  
ATOM   1169  CD2 LEU A  74      29.735  32.680   6.742  1.00 22.46           C  
ATOM   1170  H   LEU A  74      34.005  32.698   6.667  1.00  0.00           H  
ATOM   1171  HA  LEU A  74      31.840  34.504   6.145  1.00  0.00           H  
ATOM   1172  HB2 LEU A  74      32.729  32.791   8.513  1.00  0.00           H  
ATOM   1173  HB3 LEU A  74      31.317  33.771   8.654  1.00  0.00           H  
ATOM   1174  HG  LEU A  74      31.612  31.700   6.458  1.00  0.00           H  
ATOM   1175 HD11 LEU A  74      30.240  30.201   7.873  1.00  0.00           H  
ATOM   1176 HD12 LEU A  74      31.746  30.613   8.690  1.00  0.00           H  
ATOM   1177 HD13 LEU A  74      30.258  31.394   9.171  1.00  0.00           H  
ATOM   1178 HD21 LEU A  74      29.149  31.887   6.280  1.00  0.00           H  
ATOM   1179 HD22 LEU A  74      29.132  33.123   7.533  1.00  0.00           H  
ATOM   1180 HD23 LEU A  74      29.892  33.437   5.976  1.00  0.00           H  
ATOM   1181  N   LEU A  75      34.062  35.491   8.427  1.00 22.82           N  
ATOM   1182  CA  LEU A  75      34.562  36.628   9.202  1.00 23.19           C  
ATOM   1183  C   LEU A  75      35.212  37.713   8.324  1.00 23.42           C  
ATOM   1184  O   LEU A  75      35.133  38.888   8.682  1.00 23.48           O  
ATOM   1185  CB  LEU A  75      35.607  36.132  10.228  1.00 23.10           C  
ATOM   1186  CG  LEU A  75      35.036  35.334  11.421  1.00 23.15           C  
ATOM   1187  CD1 LEU A  75      36.182  34.665  12.196  1.00 24.18           C  
ATOM   1188  CD2 LEU A  75      34.194  36.213  12.363  1.00 23.43           C  
ATOM   1189  H   LEU A  75      34.556  34.613   8.525  1.00  0.00           H  
ATOM   1190  HA  LEU A  75      33.725  37.096   9.721  1.00  0.00           H  
ATOM   1191  HB2 LEU A  75      36.354  35.530   9.707  1.00  0.00           H  
ATOM   1192  HB3 LEU A  75      36.153  36.977  10.644  1.00  0.00           H  
ATOM   1193  HG  LEU A  75      34.389  34.543  11.043  1.00  0.00           H  
ATOM   1194 HD11 LEU A  75      35.804  34.062  13.021  1.00  0.00           H  
ATOM   1195 HD12 LEU A  75      36.760  34.007  11.547  1.00  0.00           H  
ATOM   1196 HD13 LEU A  75      36.868  35.404  12.609  1.00  0.00           H  
ATOM   1197 HD21 LEU A  75      33.848  35.644  13.227  1.00  0.00           H  
ATOM   1198 HD22 LEU A  75      34.767  37.063  12.736  1.00  0.00           H  
ATOM   1199 HD23 LEU A  75      33.307  36.601  11.864  1.00  0.00           H  
ATOM   1200  N   LYS A  76      35.813  37.348   7.175  1.00 23.77           N  
ATOM   1201  CA  LYS A  76      36.398  38.292   6.219  1.00 24.31           C  
ATOM   1202  C   LYS A  76      35.338  39.037   5.393  1.00 24.89           C  
ATOM   1203  O   LYS A  76      35.575  40.183   5.009  1.00 25.10           O  
ATOM   1204  CB  LYS A  76      37.310  37.543   5.220  1.00 24.25           C  
ATOM   1205  CG  LYS A  76      38.748  37.379   5.733  1.00 23.62           C  
ATOM   1206  CD  LYS A  76      39.719  36.791   4.700  1.00 24.27           C  
ATOM   1207  CE  LYS A  76      40.032  37.758   3.544  1.00 24.83           C  
ATOM   1208  NZ  LYS A  76      40.943  37.161   2.561  1.00 25.31           N1+
ATOM   1209  H   LYS A  76      35.861  36.363   6.948  1.00  0.00           H  
ATOM   1210  HA  LYS A  76      36.983  39.040   6.760  1.00  0.00           H  
ATOM   1211  HB2 LYS A  76      36.881  36.577   4.950  1.00  0.00           H  
ATOM   1212  HB3 LYS A  76      37.358  38.104   4.287  1.00  0.00           H  
ATOM   1213  HG2 LYS A  76      39.121  38.346   6.061  1.00  0.00           H  
ATOM   1214  HG3 LYS A  76      38.738  36.737   6.611  1.00  0.00           H  
ATOM   1215  HD2 LYS A  76      40.649  36.532   5.207  1.00  0.00           H  
ATOM   1216  HD3 LYS A  76      39.311  35.854   4.322  1.00  0.00           H  
ATOM   1217  HE2 LYS A  76      39.125  38.033   3.012  1.00  0.00           H  
ATOM   1218  HE3 LYS A  76      40.474  38.680   3.917  1.00  0.00           H  
ATOM   1219  HZ1 LYS A  76      41.121  37.817   1.811  1.00  0.00           H  
ATOM   1220  HZ2 LYS A  76      41.812  36.901   3.010  1.00  0.00           H  
ATOM   1221  HZ3 LYS A  76      40.497  36.331   2.182  1.00  0.00           H  
ATOM   1222  N   HIS A  77      34.197  38.392   5.099  1.00 25.40           N  
ATOM   1223  CA  HIS A  77      33.167  38.944   4.226  1.00 25.91           C  
ATOM   1224  C   HIS A  77      32.255  39.947   4.956  1.00 26.06           C  
ATOM   1225  O   HIS A  77      31.812  40.909   4.328  1.00 25.74           O  
ATOM   1226  CB  HIS A  77      32.319  37.788   3.664  1.00 26.15           C  
ATOM   1227  CG  HIS A  77      31.285  38.242   2.664  1.00 26.95           C  
ATOM   1228  ND1 HIS A  77      29.929  38.313   2.981  1.00 28.42           N  
ATOM   1229  CD2 HIS A  77      31.469  38.703   1.376  1.00 28.11           C  
ATOM   1230  CE1 HIS A  77      29.357  38.838   1.909  1.00 27.75           C  
ATOM   1231  NE2 HIS A  77      30.217  39.065   0.916  1.00 28.99           N  
ATOM   1232  H   HIS A  77      34.062  37.453   5.447  1.00  0.00           H  
ATOM   1233  HA  HIS A  77      33.641  39.454   3.387  1.00  0.00           H  
ATOM   1234  HB2 HIS A  77      32.969  37.076   3.155  1.00  0.00           H  
ATOM   1235  HB3 HIS A  77      31.827  37.233   4.465  1.00  0.00           H  
ATOM   1236  HD2 HIS A  77      32.360  38.830   0.780  1.00  0.00           H  
ATOM   1237  HE1 HIS A  77      28.297  39.026   1.845  1.00  0.00           H  
ATOM   1238  HE2 HIS A  77      29.991  39.443   0.007  1.00  0.00           H  
ATOM   1239  N   MET A  78      31.975  39.740   6.255  1.00 26.36           N  
ATOM   1240  CA  MET A  78      31.044  40.576   7.008  1.00 26.89           C  
ATOM   1241  C   MET A  78      31.726  41.869   7.476  1.00 26.43           C  
ATOM   1242  O   MET A  78      32.746  41.840   8.166  1.00 27.14           O  
ATOM   1243  CB  MET A  78      30.517  39.815   8.237  1.00 27.43           C  
ATOM   1244  CG  MET A  78      29.606  38.621   7.900  1.00 28.76           C  
ATOM   1245  SD  MET A  78      27.906  38.921   7.351  1.00 34.25           S  
ATOM   1246  CE  MET A  78      28.106  38.872   5.555  1.00 32.34           C  
ATOM   1247  H   MET A  78      32.374  38.936   6.720  1.00  0.00           H  
ATOM   1248  HA  MET A  78      30.213  40.831   6.357  1.00  0.00           H  
ATOM   1249  HB2 MET A  78      31.361  39.455   8.827  1.00  0.00           H  
ATOM   1250  HB3 MET A  78      29.968  40.495   8.890  1.00  0.00           H  
ATOM   1251  HG2 MET A  78      30.092  37.915   7.228  1.00  0.00           H  
ATOM   1252  HG3 MET A  78      29.449  38.101   8.831  1.00  0.00           H  
ATOM   1253  HE1 MET A  78      27.129  38.924   5.076  1.00  0.00           H  
ATOM   1254  HE2 MET A  78      28.702  39.709   5.196  1.00  0.00           H  
ATOM   1255  HE3 MET A  78      28.589  37.943   5.261  1.00  0.00           H  
ATOM   1256  N   LYS A  79      31.132  42.998   7.071  1.00 25.90           N  
ATOM   1257  CA  LYS A  79      31.591  44.370   7.243  1.00 25.43           C  
ATOM   1258  C   LYS A  79      30.381  45.235   7.632  1.00 24.80           C  
ATOM   1259  O   LYS A  79      29.896  46.028   6.824  1.00 24.18           O  
ATOM   1260  CB  LYS A  79      32.292  44.841   5.948  1.00 25.80           C  
ATOM   1261  CG  LYS A  79      33.648  44.178   5.654  1.00 27.62           C  
ATOM   1262  CD  LYS A  79      34.130  44.503   4.235  1.00 31.03           C  
ATOM   1263  CE  LYS A  79      35.521  43.936   3.935  1.00 32.90           C  
ATOM   1264  NZ  LYS A  79      35.882  44.148   2.523  1.00 34.82           N1+
ATOM   1265  H   LYS A  79      30.304  42.896   6.497  1.00  0.00           H  
ATOM   1266  HA  LYS A  79      32.305  44.427   8.065  1.00  0.00           H  
ATOM   1267  HB2 LYS A  79      31.624  44.663   5.105  1.00  0.00           H  
ATOM   1268  HB3 LYS A  79      32.446  45.920   5.984  1.00  0.00           H  
ATOM   1269  HG2 LYS A  79      34.382  44.505   6.392  1.00  0.00           H  
ATOM   1270  HG3 LYS A  79      33.575  43.095   5.747  1.00  0.00           H  
ATOM   1271  HD2 LYS A  79      33.411  44.100   3.519  1.00  0.00           H  
ATOM   1272  HD3 LYS A  79      34.139  45.584   4.087  1.00  0.00           H  
ATOM   1273  HE2 LYS A  79      36.265  44.419   4.568  1.00  0.00           H  
ATOM   1274  HE3 LYS A  79      35.559  42.869   4.152  1.00  0.00           H  
ATOM   1275  HZ1 LYS A  79      36.839  43.850   2.371  1.00  0.00           H  
ATOM   1276  HZ2 LYS A  79      35.265  43.608   1.932  1.00  0.00           H  
ATOM   1277  HZ3 LYS A  79      35.800  45.127   2.293  1.00  0.00           H  
ATOM   1278  N   HIS A  80      29.869  45.041   8.858  1.00 24.04           N  
ATOM   1279  CA  HIS A  80      28.658  45.669   9.389  1.00 23.45           C  
ATOM   1280  C   HIS A  80      28.807  45.966  10.885  1.00 23.53           C  
ATOM   1281  O   HIS A  80      29.472  45.222  11.605  1.00 23.30           O  
ATOM   1282  CB  HIS A  80      27.437  44.807   9.021  1.00 23.25           C  
ATOM   1283  CG  HIS A  80      26.082  45.378   9.350  1.00 23.04           C  
ATOM   1284  ND1 HIS A  80      25.522  45.325  10.629  1.00 23.37           N  
ATOM   1285  CD2 HIS A  80      25.190  45.999   8.504  1.00 22.20           C  
ATOM   1286  CE1 HIS A  80      24.353  45.937  10.514  1.00 21.89           C  
ATOM   1287  NE2 HIS A  80      24.101  46.359   9.275  1.00 23.40           N  
ATOM   1288  H   HIS A  80      30.324  44.365   9.459  1.00  0.00           H  
ATOM   1289  HA  HIS A  80      28.537  46.634   8.897  1.00  0.00           H  
ATOM   1290  HB2 HIS A  80      27.447  44.668   7.942  1.00  0.00           H  
ATOM   1291  HB3 HIS A  80      27.516  43.813   9.461  1.00  0.00           H  
ATOM   1292  HD2 HIS A  80      25.248  46.200   7.447  1.00  0.00           H  
ATOM   1293  HE1 HIS A  80      23.669  46.063  11.338  1.00  0.00           H  
ATOM   1294  HE2 HIS A  80      23.269  46.836   8.959  1.00  0.00           H  
ATOM   1295  N   GLU A  81      28.163  47.048  11.353  1.00 23.46           N  
ATOM   1296  CA  GLU A  81      28.222  47.560  12.726  1.00 24.41           C  
ATOM   1297  C   GLU A  81      27.615  46.616  13.778  1.00 23.96           C  
ATOM   1298  O   GLU A  81      28.029  46.679  14.935  1.00 23.70           O  
ATOM   1299  CB  GLU A  81      27.447  48.890  12.788  1.00 24.41           C  
ATOM   1300  CG  GLU A  81      28.143  50.049  12.053  1.00 26.07           C  
ATOM   1301  CD  GLU A  81      27.361  51.360  12.150  1.00 26.71           C  
ATOM   1302  OE1 GLU A  81      28.026  52.415  12.220  1.00 31.02           O  
ATOM   1303  OE2 GLU A  81      26.111  51.296  12.144  1.00 29.47           O1-
ATOM   1304  H   GLU A  81      27.626  47.593  10.693  1.00  0.00           H  
ATOM   1305  HA  GLU A  81      29.266  47.734  12.990  1.00  0.00           H  
ATOM   1306  HB2 GLU A  81      26.447  48.733  12.382  1.00  0.00           H  
ATOM   1307  HB3 GLU A  81      27.305  49.189  13.829  1.00  0.00           H  
ATOM   1308  HG2 GLU A  81      29.141  50.202  12.466  1.00  0.00           H  
ATOM   1309  HG3 GLU A  81      28.275  49.813  10.999  1.00  0.00           H  
ATOM   1310  N   ASN A  82      26.655  45.758  13.392  1.00 23.47           N  
ATOM   1311  CA  ASN A  82      25.929  44.843  14.279  1.00 23.38           C  
ATOM   1312  C   ASN A  82      26.249  43.373  13.978  1.00 23.38           C  
ATOM   1313  O   ASN A  82      25.466  42.487  14.315  1.00 23.08           O  
ATOM   1314  CB  ASN A  82      24.404  45.103  14.236  1.00 23.20           C  
ATOM   1315  CG  ASN A  82      23.997  46.555  14.497  1.00 23.80           C  
ATOM   1316  OD1 ASN A  82      23.258  47.143  13.712  1.00 23.17           O  
ATOM   1317  ND2 ASN A  82      24.448  47.129  15.613  1.00 23.51           N  
ATOM   1318  H   ASN A  82      26.381  45.759  12.417  1.00  0.00           H  
ATOM   1319  HA  ASN A  82      26.269  44.991  15.298  1.00  0.00           H  
ATOM   1320  HB2 ASN A  82      23.994  44.790  13.275  1.00  0.00           H  
ATOM   1321  HB3 ASN A  82      23.913  44.489  14.992  1.00  0.00           H  
ATOM   1322 HD22 ASN A  82      24.207  48.092  15.813  1.00  0.00           H  
ATOM   1323 HD21 ASN A  82      25.033  46.610  16.255  1.00  0.00           H  
ATOM   1324  N   VAL A  83      27.415  43.113  13.373  1.00 23.50           N  
ATOM   1325  CA  VAL A  83      27.953  41.796  13.047  1.00 24.29           C  
ATOM   1326  C   VAL A  83      29.445  41.809  13.412  1.00 24.97           C  
ATOM   1327  O   VAL A  83      30.098  42.843  13.258  1.00 25.09           O  
ATOM   1328  CB  VAL A  83      27.649  41.445  11.562  1.00 23.97           C  
ATOM   1329  CG1 VAL A  83      28.122  40.036  11.190  1.00 23.98           C  
ATOM   1330  CG2 VAL A  83      26.158  41.582  11.196  1.00 23.82           C  
ATOM   1331  H   VAL A  83      28.003  43.900  13.136  1.00  0.00           H  
ATOM   1332  HA  VAL A  83      27.476  41.049  13.684  1.00  0.00           H  
ATOM   1333  HB  VAL A  83      28.200  42.143  10.931  1.00  0.00           H  
ATOM   1334 HG11 VAL A  83      27.846  39.783  10.167  1.00  0.00           H  
ATOM   1335 HG12 VAL A  83      29.204  39.940  11.261  1.00  0.00           H  
ATOM   1336 HG13 VAL A  83      27.664  39.295  11.844  1.00  0.00           H  
ATOM   1337 HG21 VAL A  83      25.968  41.256  10.176  1.00  0.00           H  
ATOM   1338 HG22 VAL A  83      25.533  40.982  11.856  1.00  0.00           H  
ATOM   1339 HG23 VAL A  83      25.816  42.613  11.257  1.00  0.00           H  
ATOM   1340  N   ILE A  84      30.000  40.678  13.887  1.00 25.87           N  
ATOM   1341  CA  ILE A  84      31.432  40.550  14.182  1.00 27.13           C  
ATOM   1342  C   ILE A  84      32.246  40.566  12.867  1.00 27.29           C  
ATOM   1343  O   ILE A  84      31.911  39.880  11.899  1.00 28.32           O  
ATOM   1344  CB  ILE A  84      31.709  39.302  15.074  1.00 27.05           C  
ATOM   1345  CG1 ILE A  84      33.091  39.405  15.747  1.00 28.45           C  
ATOM   1346  CG2 ILE A  84      31.520  37.924  14.404  1.00 28.12           C  
ATOM   1347  CD1 ILE A  84      33.334  38.332  16.817  1.00 31.24           C  
ATOM   1348  H   ILE A  84      29.418  39.863  14.028  1.00  0.00           H  
ATOM   1349  HA  ILE A  84      31.707  41.432  14.765  1.00  0.00           H  
ATOM   1350  HB  ILE A  84      30.988  39.347  15.890  1.00  0.00           H  
ATOM   1351 HG12 ILE A  84      33.883  39.358  14.999  1.00  0.00           H  
ATOM   1352 HG13 ILE A  84      33.176  40.382  16.224  1.00  0.00           H  
ATOM   1353 HG21 ILE A  84      32.014  37.126  14.949  1.00  0.00           H  
ATOM   1354 HG22 ILE A  84      30.470  37.652  14.398  1.00  0.00           H  
ATOM   1355 HG23 ILE A  84      31.909  37.872  13.391  1.00  0.00           H  
ATOM   1356 HD11 ILE A  84      33.994  37.560  16.431  1.00  0.00           H  
ATOM   1357 HD12 ILE A  84      33.784  38.757  17.713  1.00  0.00           H  
ATOM   1358 HD13 ILE A  84      32.413  37.836  17.113  1.00  0.00           H  
ATOM   1359  N   GLY A  85      33.284  41.410  12.838  1.00 27.53           N  
ATOM   1360  CA  GLY A  85      34.165  41.662  11.704  1.00 27.37           C  
ATOM   1361  C   GLY A  85      35.621  41.436  12.097  1.00 26.96           C  
ATOM   1362  O   GLY A  85      36.031  41.769  13.210  1.00 27.44           O  
ATOM   1363  H   GLY A  85      33.473  41.942  13.678  1.00  0.00           H  
ATOM   1364  HA2 GLY A  85      33.906  41.043  10.843  1.00  0.00           H  
ATOM   1365  HA3 GLY A  85      34.048  42.700  11.395  1.00  0.00           H  
ATOM   1366  N   LEU A  86      36.403  40.885  11.161  1.00 26.52           N  
ATOM   1367  CA  LEU A  86      37.802  40.514  11.337  1.00 25.83           C  
ATOM   1368  C   LEU A  86      38.679  41.770  11.178  1.00 25.58           C  
ATOM   1369  O   LEU A  86      38.745  42.355  10.096  1.00 25.63           O  
ATOM   1370  CB  LEU A  86      38.111  39.483  10.225  1.00 25.88           C  
ATOM   1371  CG  LEU A  86      39.388  38.635  10.383  1.00 25.23           C  
ATOM   1372  CD1 LEU A  86      39.326  37.684  11.590  1.00 24.45           C  
ATOM   1373  CD2 LEU A  86      39.594  37.809   9.107  1.00 25.67           C  
ATOM   1374  H   LEU A  86      35.987  40.668  10.266  1.00  0.00           H  
ATOM   1375  HA  LEU A  86      37.930  40.069  12.323  1.00  0.00           H  
ATOM   1376  HB2 LEU A  86      37.279  38.787  10.169  1.00  0.00           H  
ATOM   1377  HB3 LEU A  86      38.120  39.979   9.253  1.00  0.00           H  
ATOM   1378  HG  LEU A  86      40.243  39.300  10.502  1.00  0.00           H  
ATOM   1379 HD11 LEU A  86      40.244  37.103  11.678  1.00  0.00           H  
ATOM   1380 HD12 LEU A  86      39.198  38.218  12.526  1.00  0.00           H  
ATOM   1381 HD13 LEU A  86      38.499  36.979  11.500  1.00  0.00           H  
ATOM   1382 HD21 LEU A  86      40.449  37.143   9.182  1.00  0.00           H  
ATOM   1383 HD22 LEU A  86      38.722  37.188   8.902  1.00  0.00           H  
ATOM   1384 HD23 LEU A  86      39.759  38.454   8.249  1.00  0.00           H  
ATOM   1385  N   LEU A  87      39.346  42.184  12.267  1.00 25.24           N  
ATOM   1386  CA  LEU A  87      40.294  43.300  12.291  1.00 24.68           C  
ATOM   1387  C   LEU A  87      41.662  42.866  11.747  1.00 24.19           C  
ATOM   1388  O   LEU A  87      42.326  43.656  11.076  1.00 24.04           O  
ATOM   1389  CB  LEU A  87      40.515  43.766  13.748  1.00 25.18           C  
ATOM   1390  CG  LEU A  87      39.355  44.549  14.392  1.00 25.29           C  
ATOM   1391  CD1 LEU A  87      39.698  44.872  15.853  1.00 26.32           C  
ATOM   1392  CD2 LEU A  87      39.041  45.848  13.632  1.00 26.26           C  
ATOM   1393  H   LEU A  87      39.247  41.645  13.118  1.00  0.00           H  
ATOM   1394  HA  LEU A  87      39.930  44.121  11.674  1.00  0.00           H  
ATOM   1395  HB2 LEU A  87      40.753  42.901  14.369  1.00  0.00           H  
ATOM   1396  HB3 LEU A  87      41.397  44.407  13.791  1.00  0.00           H  
ATOM   1397  HG  LEU A  87      38.461  43.923  14.389  1.00  0.00           H  
ATOM   1398 HD11 LEU A  87      38.851  45.320  16.372  1.00  0.00           H  
ATOM   1399 HD12 LEU A  87      39.985  43.973  16.395  1.00  0.00           H  
ATOM   1400 HD13 LEU A  87      40.535  45.568  15.918  1.00  0.00           H  
ATOM   1401 HD21 LEU A  87      38.356  46.481  14.193  1.00  0.00           H  
ATOM   1402 HD22 LEU A  87      39.945  46.431  13.454  1.00  0.00           H  
ATOM   1403 HD23 LEU A  87      38.573  45.646  12.669  1.00  0.00           H  
ATOM   1404  N   ASP A  88      42.071  41.618  12.026  1.00 23.28           N  
ATOM   1405  CA  ASP A  88      43.312  41.013  11.561  1.00 23.00           C  
ATOM   1406  C   ASP A  88      43.187  39.486  11.487  1.00 22.78           C  
ATOM   1407  O   ASP A  88      42.392  38.882  12.206  1.00 22.41           O  
ATOM   1408  CB  ASP A  88      44.522  41.548  12.369  1.00 22.80           C  
ATOM   1409  CG  ASP A  88      45.908  41.249  11.784  1.00 23.48           C  
ATOM   1410  OD1 ASP A  88      46.858  41.173  12.594  1.00 23.56           O  
ATOM   1411  OD2 ASP A  88      46.017  41.133  10.543  1.00 23.16           O1-
ATOM   1412  H   ASP A  88      41.460  41.028  12.574  1.00  0.00           H  
ATOM   1413  HA  ASP A  88      43.441  41.340  10.535  1.00  0.00           H  
ATOM   1414  HB2 ASP A  88      44.459  42.631  12.471  1.00  0.00           H  
ATOM   1415  HB3 ASP A  88      44.479  41.146  13.380  1.00  0.00           H  
ATOM   1416  N   VAL A  89      44.015  38.871  10.638  1.00 22.25           N  
ATOM   1417  CA  VAL A  89      44.300  37.444  10.613  1.00 22.30           C  
ATOM   1418  C   VAL A  89      45.780  37.261  10.286  1.00 22.55           C  
ATOM   1419  O   VAL A  89      46.299  37.896   9.367  1.00 22.09           O  
ATOM   1420  CB  VAL A  89      43.311  36.640   9.735  1.00 22.22           C  
ATOM   1421  CG1 VAL A  89      43.244  37.159   8.288  1.00 21.67           C  
ATOM   1422  CG2 VAL A  89      43.601  35.129   9.762  1.00 22.06           C  
ATOM   1423  H   VAL A  89      44.635  39.454  10.090  1.00  0.00           H  
ATOM   1424  HA  VAL A  89      44.168  37.096  11.635  1.00  0.00           H  
ATOM   1425  HB  VAL A  89      42.328  36.771  10.183  1.00  0.00           H  
ATOM   1426 HG11 VAL A  89      42.512  36.614   7.697  1.00  0.00           H  
ATOM   1427 HG12 VAL A  89      42.946  38.205   8.273  1.00  0.00           H  
ATOM   1428 HG13 VAL A  89      44.205  37.076   7.780  1.00  0.00           H  
ATOM   1429 HG21 VAL A  89      42.892  34.577   9.151  1.00  0.00           H  
ATOM   1430 HG22 VAL A  89      44.597  34.903   9.384  1.00  0.00           H  
ATOM   1431 HG23 VAL A  89      43.536  34.730  10.773  1.00  0.00           H  
ATOM   1432  N   PHE A  90      46.447  36.387  11.049  1.00 22.74           N  
ATOM   1433  CA  PHE A  90      47.879  36.155  10.968  1.00 23.39           C  
ATOM   1434  C   PHE A  90      48.256  34.693  11.206  1.00 24.01           C  
ATOM   1435  O   PHE A  90      47.482  33.897  11.740  1.00 23.85           O  
ATOM   1436  CB  PHE A  90      48.647  37.183  11.832  1.00 23.14           C  
ATOM   1437  CG  PHE A  90      48.432  37.090  13.335  1.00 22.99           C  
ATOM   1438  CD1 PHE A  90      49.129  36.126  14.092  1.00 22.93           C  
ATOM   1439  CD2 PHE A  90      47.546  37.976  13.984  1.00 22.31           C  
ATOM   1440  CE1 PHE A  90      48.949  36.053  15.485  1.00 22.63           C  
ATOM   1441  CE2 PHE A  90      47.369  37.902  15.379  1.00 22.97           C  
ATOM   1442  CZ  PHE A  90      48.067  36.940  16.130  1.00 23.31           C  
ATOM   1443  H   PHE A  90      45.941  35.890  11.770  1.00  0.00           H  
ATOM   1444  HA  PHE A  90      48.172  36.336   9.933  1.00  0.00           H  
ATOM   1445  HB2 PHE A  90      49.718  37.091  11.647  1.00  0.00           H  
ATOM   1446  HB3 PHE A  90      48.389  38.191  11.505  1.00  0.00           H  
ATOM   1447  HD1 PHE A  90      49.795  35.429  13.607  1.00  0.00           H  
ATOM   1448  HD2 PHE A  90      47.001  38.715  13.417  1.00  0.00           H  
ATOM   1449  HE1 PHE A  90      49.477  35.301  16.052  1.00  0.00           H  
ATOM   1450  HE2 PHE A  90      46.700  38.583  15.881  1.00  0.00           H  
ATOM   1451  HZ  PHE A  90      47.920  36.883  17.198  1.00  0.00           H  
ATOM   1452  N   THR A  91      49.496  34.387  10.818  1.00 24.87           N  
ATOM   1453  CA  THR A  91      50.210  33.141  11.038  1.00 25.87           C  
ATOM   1454  C   THR A  91      51.695  33.487  11.255  1.00 26.77           C  
ATOM   1455  O   THR A  91      52.197  34.369  10.557  1.00 26.68           O  
ATOM   1456  CB  THR A  91      49.928  32.150   9.880  1.00 25.78           C  
ATOM   1457  OG1 THR A  91      50.556  30.912  10.140  1.00 25.85           O  
ATOM   1458  CG2 THR A  91      50.406  32.618   8.492  1.00 25.00           C  
ATOM   1459  H   THR A  91      50.036  35.119  10.375  1.00  0.00           H  
ATOM   1460  HA  THR A  91      49.812  32.710  11.956  1.00  0.00           H  
ATOM   1461  HB  THR A  91      48.854  31.968   9.831  1.00  0.00           H  
ATOM   1462  HG1 THR A  91      50.060  30.461  10.810  1.00  0.00           H  
ATOM   1463 HG21 THR A  91      50.109  31.912   7.717  1.00  0.00           H  
ATOM   1464 HG22 THR A  91      49.983  33.587   8.228  1.00  0.00           H  
ATOM   1465 HG23 THR A  91      51.491  32.711   8.448  1.00  0.00           H  
ATOM   1466  N   PRO A  92      52.431  32.797  12.154  1.00 27.89           N  
ATOM   1467  CA  PRO A  92      53.887  32.964  12.292  1.00 28.91           C  
ATOM   1468  C   PRO A  92      54.695  32.293  11.161  1.00 29.87           C  
ATOM   1469  O   PRO A  92      55.906  32.496  11.080  1.00 30.09           O  
ATOM   1470  CB  PRO A  92      54.206  32.339  13.656  1.00 28.70           C  
ATOM   1471  CG  PRO A  92      53.145  31.268  13.846  1.00 28.98           C  
ATOM   1472  CD  PRO A  92      51.918  31.827  13.125  1.00 27.98           C  
ATOM   1473  HA  PRO A  92      54.157  34.020  12.307  1.00  0.00           H  
ATOM   1474  HB2 PRO A  92      55.220  31.944  13.737  1.00  0.00           H  
ATOM   1475  HB3 PRO A  92      54.089  33.100  14.426  1.00  0.00           H  
ATOM   1476  HG2 PRO A  92      53.467  30.347  13.359  1.00  0.00           H  
ATOM   1477  HG3 PRO A  92      52.950  31.043  14.894  1.00  0.00           H  
ATOM   1478  HD3 PRO A  92      51.278  32.354  13.833  1.00  0.00           H  
ATOM   1479  HD2 PRO A  92      51.338  31.028  12.666  1.00  0.00           H  
ATOM   1480  N   ALA A  93      54.028  31.530  10.279  1.00 30.86           N  
ATOM   1481  CA  ALA A  93      54.605  30.833   9.140  1.00 32.02           C  
ATOM   1482  C   ALA A  93      54.898  31.794   7.982  1.00 32.73           C  
ATOM   1483  O   ALA A  93      54.057  32.619   7.626  1.00 32.86           O  
ATOM   1484  CB  ALA A  93      53.564  29.817   8.660  1.00 32.01           C  
ATOM   1485  H   ALA A  93      53.032  31.423  10.410  1.00  0.00           H  
ATOM   1486  HA  ALA A  93      55.517  30.323   9.454  1.00  0.00           H  
ATOM   1487  HB1 ALA A  93      53.911  29.265   7.790  1.00  0.00           H  
ATOM   1488  HB2 ALA A  93      53.358  29.095   9.449  1.00  0.00           H  
ATOM   1489  HB3 ALA A  93      52.621  30.292   8.387  1.00  0.00           H  
ATOM   1490  N   ARG A  94      56.092  31.658   7.391  1.00 33.91           N  
ATOM   1491  CA  ARG A  94      56.586  32.433   6.250  1.00 34.92           C  
ATOM   1492  C   ARG A  94      56.261  31.763   4.896  1.00 35.11           C  
ATOM   1493  O   ARG A  94      56.518  32.363   3.853  1.00 35.38           O  
ATOM   1494  CB  ARG A  94      58.124  32.525   6.370  1.00 35.06           C  
ATOM   1495  CG  ARG A  94      58.594  33.254   7.639  1.00 35.84           C  
ATOM   1496  CD  ARG A  94      60.119  33.378   7.709  1.00 36.24           C  
ATOM   1497  NE  ARG A  94      60.537  34.109   8.915  1.00 39.85           N  
ATOM   1498  CZ  ARG A  94      60.950  35.387   8.974  1.00 41.09           C  
ATOM   1499  NH1 ARG A  94      60.977  36.170   7.885  1.00 41.58           N  
ATOM   1500  NH2 ARG A  94      61.343  35.894  10.150  1.00 42.11           N1+
ATOM   1501  H   ARG A  94      56.726  30.963   7.769  1.00  0.00           H  
ATOM   1502  HA  ARG A  94      56.160  33.437   6.256  1.00  0.00           H  
ATOM   1503  HB2 ARG A  94      58.564  31.527   6.344  1.00  0.00           H  
ATOM   1504  HB3 ARG A  94      58.527  33.052   5.504  1.00  0.00           H  
ATOM   1505  HG2 ARG A  94      58.150  34.249   7.665  1.00  0.00           H  
ATOM   1506  HG3 ARG A  94      58.238  32.734   8.530  1.00  0.00           H  
ATOM   1507  HD2 ARG A  94      60.564  32.384   7.748  1.00  0.00           H  
ATOM   1508  HD3 ARG A  94      60.513  33.853   6.811  1.00  0.00           H  
ATOM   1509  HE  ARG A  94      60.517  33.569   9.769  1.00  0.00           H  
ATOM   1510 HH12 ARG A  94      61.305  37.123   7.940  1.00  0.00           H  
ATOM   1511 HH11 ARG A  94      60.690  35.795   6.993  1.00  0.00           H  
ATOM   1512 HH22 ARG A  94      61.664  36.849  10.215  1.00  0.00           H  
ATOM   1513 HH21 ARG A  94      61.340  35.318  10.979  1.00  0.00           H  
ATOM   1514  N   SER A  95      55.703  30.541   4.906  1.00 35.14           N  
ATOM   1515  CA  SER A  95      55.361  29.734   3.735  1.00 35.15           C  
ATOM   1516  C   SER A  95      54.158  28.820   4.021  1.00 35.27           C  
ATOM   1517  O   SER A  95      53.801  28.604   5.180  1.00 35.15           O  
ATOM   1518  CB  SER A  95      56.615  28.996   3.214  1.00 35.10           C  
ATOM   1519  OG  SER A  95      57.001  27.929   4.062  1.00 34.53           O  
ATOM   1520  H   SER A  95      55.506  30.123   5.804  1.00  0.00           H  
ATOM   1521  HA  SER A  95      55.035  30.417   2.949  1.00  0.00           H  
ATOM   1522  HB2 SER A  95      56.412  28.582   2.227  1.00  0.00           H  
ATOM   1523  HB3 SER A  95      57.455  29.680   3.092  1.00  0.00           H  
ATOM   1524  HG  SER A  95      57.372  28.288   4.858  1.00  0.00           H  
ATOM   1525  N   LEU A  96      53.564  28.250   2.958  1.00 35.51           N  
ATOM   1526  CA  LEU A  96      52.512  27.227   3.006  1.00 35.95           C  
ATOM   1527  C   LEU A  96      53.032  25.893   3.580  1.00 36.42           C  
ATOM   1528  O   LEU A  96      52.278  25.157   4.215  1.00 36.42           O  
ATOM   1529  CB  LEU A  96      51.984  27.008   1.566  1.00 35.88           C  
ATOM   1530  CG  LEU A  96      50.870  25.945   1.392  1.00 35.91           C  
ATOM   1531  CD1 LEU A  96      49.595  26.308   2.167  1.00 35.73           C  
ATOM   1532  CD2 LEU A  96      50.557  25.722  -0.095  1.00 35.78           C  
ATOM   1533  H   LEU A  96      53.905  28.502   2.038  1.00  0.00           H  
ATOM   1534  HA  LEU A  96      51.706  27.599   3.639  1.00  0.00           H  
ATOM   1535  HB2 LEU A  96      51.624  27.959   1.172  1.00  0.00           H  
ATOM   1536  HB3 LEU A  96      52.825  26.730   0.926  1.00  0.00           H  
ATOM   1537  HG  LEU A  96      51.224  24.986   1.768  1.00  0.00           H  
ATOM   1538 HD11 LEU A  96      48.840  25.531   2.063  1.00  0.00           H  
ATOM   1539 HD12 LEU A  96      49.782  26.425   3.234  1.00  0.00           H  
ATOM   1540 HD13 LEU A  96      49.172  27.238   1.793  1.00  0.00           H  
ATOM   1541 HD21 LEU A  96      49.779  24.970  -0.228  1.00  0.00           H  
ATOM   1542 HD22 LEU A  96      50.219  26.641  -0.572  1.00  0.00           H  
ATOM   1543 HD23 LEU A  96      51.441  25.377  -0.634  1.00  0.00           H  
ATOM   1544  N   GLU A  97      54.325  25.600   3.370  1.00 37.12           N  
ATOM   1545  CA  GLU A  97      55.015  24.372   3.761  1.00 37.86           C  
ATOM   1546  C   GLU A  97      55.289  24.321   5.278  1.00 37.89           C  
ATOM   1547  O   GLU A  97      55.508  23.234   5.813  1.00 38.06           O  
ATOM   1548  CB  GLU A  97      56.371  24.318   3.011  1.00 38.11           C  
ATOM   1549  CG  GLU A  97      56.278  23.997   1.499  1.00 39.62           C  
ATOM   1550  CD  GLU A  97      55.653  25.091   0.621  1.00 41.22           C  
ATOM   1551  OE1 GLU A  97      55.899  26.286   0.901  1.00 41.52           O  
ATOM   1552  OE2 GLU A  97      54.923  24.709  -0.319  1.00 42.08           O1-
ATOM   1553  H   GLU A  97      54.867  26.255   2.821  1.00  0.00           H  
ATOM   1554  HA  GLU A  97      54.406  23.509   3.489  1.00  0.00           H  
ATOM   1555  HB2 GLU A  97      56.924  25.247   3.162  1.00  0.00           H  
ATOM   1556  HB3 GLU A  97      56.994  23.541   3.457  1.00  0.00           H  
ATOM   1557  HG2 GLU A  97      57.281  23.814   1.113  1.00  0.00           H  
ATOM   1558  HG3 GLU A  97      55.725  23.068   1.357  1.00  0.00           H  
ATOM   1559  N   GLU A  98      55.238  25.476   5.963  1.00 37.86           N  
ATOM   1560  CA  GLU A  98      55.442  25.658   7.400  1.00 38.00           C  
ATOM   1561  C   GLU A  98      54.178  26.218   8.090  1.00 37.35           C  
ATOM   1562  O   GLU A  98      54.197  26.442   9.302  1.00 37.32           O  
ATOM   1563  CB  GLU A  98      56.733  26.497   7.593  1.00 38.11           C  
ATOM   1564  CG  GLU A  98      56.525  28.020   7.703  1.00 38.92           C  
ATOM   1565  CD  GLU A  98      57.814  28.826   7.581  1.00 39.18           C  
ATOM   1566  OE1 GLU A  98      58.082  29.615   8.511  1.00 40.89           O  
ATOM   1567  OE2 GLU A  98      58.485  28.690   6.536  1.00 41.69           O1-
ATOM   1568  H   GLU A  98      55.063  26.315   5.427  1.00  0.00           H  
ATOM   1569  HA  GLU A  98      55.618  24.683   7.857  1.00  0.00           H  
ATOM   1570  HB2 GLU A  98      57.217  26.167   8.513  1.00  0.00           H  
ATOM   1571  HB3 GLU A  98      57.447  26.263   6.801  1.00  0.00           H  
ATOM   1572  HG2 GLU A  98      55.864  28.359   6.907  1.00  0.00           H  
ATOM   1573  HG3 GLU A  98      56.044  28.262   8.650  1.00  0.00           H  
ATOM   1574  N   PHE A  99      53.077  26.410   7.339  1.00 36.77           N  
ATOM   1575  CA  PHE A  99      51.767  26.857   7.815  1.00 35.89           C  
ATOM   1576  C   PHE A  99      51.105  25.734   8.621  1.00 35.70           C  
ATOM   1577  O   PHE A  99      50.998  24.610   8.133  1.00 35.74           O  
ATOM   1578  CB  PHE A  99      50.912  27.209   6.580  1.00 35.57           C  
ATOM   1579  CG  PHE A  99      49.528  27.776   6.836  1.00 34.76           C  
ATOM   1580  CD1 PHE A  99      49.362  28.912   7.653  1.00 34.02           C  
ATOM   1581  CD2 PHE A  99      48.405  27.203   6.205  1.00 33.94           C  
ATOM   1582  CE1 PHE A  99      48.087  29.481   7.826  1.00 33.16           C  
ATOM   1583  CE2 PHE A  99      47.130  27.775   6.374  1.00 33.21           C  
ATOM   1584  CZ  PHE A  99      46.973  28.919   7.177  1.00 34.14           C  
ATOM   1585  H   PHE A  99      53.144  26.186   6.356  1.00  0.00           H  
ATOM   1586  HA  PHE A  99      51.885  27.736   8.445  1.00  0.00           H  
ATOM   1587  HB2 PHE A  99      51.438  27.953   5.983  1.00  0.00           H  
ATOM   1588  HB3 PHE A  99      50.812  26.332   5.941  1.00  0.00           H  
ATOM   1589  HD1 PHE A  99      50.220  29.364   8.126  1.00  0.00           H  
ATOM   1590  HD2 PHE A  99      48.521  26.342   5.566  1.00  0.00           H  
ATOM   1591  HE1 PHE A  99      47.961  30.357   8.444  1.00  0.00           H  
ATOM   1592  HE2 PHE A  99      46.273  27.343   5.881  1.00  0.00           H  
ATOM   1593  HZ  PHE A  99      45.999  29.367   7.289  1.00  0.00           H  
ATOM   1594  N   ASN A 100      50.700  26.040   9.863  1.00 35.25           N  
ATOM   1595  CA  ASN A 100      50.095  25.110  10.823  1.00 34.89           C  
ATOM   1596  C   ASN A 100      49.029  25.768  11.711  1.00 34.13           C  
ATOM   1597  O   ASN A 100      48.142  25.066  12.196  1.00 34.39           O  
ATOM   1598  CB  ASN A 100      51.168  24.373  11.666  1.00 35.24           C  
ATOM   1599  CG  ASN A 100      51.998  23.351  10.883  1.00 36.45           C  
ATOM   1600  OD1 ASN A 100      51.481  22.314  10.473  1.00 38.33           O  
ATOM   1601  ND2 ASN A 100      53.279  23.646  10.651  1.00 37.35           N  
ATOM   1602  H   ASN A 100      50.871  26.981  10.187  1.00  0.00           H  
ATOM   1603  HA  ASN A 100      49.541  24.358  10.256  1.00  0.00           H  
ATOM   1604  HB2 ASN A 100      51.829  25.100  12.143  1.00  0.00           H  
ATOM   1605  HB3 ASN A 100      50.690  23.830  12.483  1.00  0.00           H  
ATOM   1606 HD22 ASN A 100      53.852  23.000  10.128  1.00  0.00           H  
ATOM   1607 HD21 ASN A 100      53.664  24.525  10.966  1.00  0.00           H  
ATOM   1608  N   ASP A 101      49.123  27.091  11.935  1.00 33.05           N  
ATOM   1609  CA  ASP A 101      48.300  27.864  12.867  1.00 32.20           C  
ATOM   1610  C   ASP A 101      47.626  29.054  12.181  1.00 30.90           C  
ATOM   1611  O   ASP A 101      48.189  29.659  11.270  1.00 30.84           O  
ATOM   1612  CB  ASP A 101      49.138  28.329  14.082  1.00 32.59           C  
ATOM   1613  CG  ASP A 101      49.637  27.175  14.951  1.00 34.05           C  
ATOM   1614  OD1 ASP A 101      50.875  27.022  15.046  1.00 35.58           O  
ATOM   1615  OD2 ASP A 101      48.768  26.492  15.537  1.00 35.72           O1-
ATOM   1616  H   ASP A 101      49.881  27.593  11.496  1.00  0.00           H  
ATOM   1617  HA  ASP A 101      47.493  27.227  13.230  1.00  0.00           H  
ATOM   1618  HB2 ASP A 101      49.990  28.920  13.742  1.00  0.00           H  
ATOM   1619  HB3 ASP A 101      48.553  28.993  14.718  1.00  0.00           H  
ATOM   1620  N   VAL A 102      46.419  29.388  12.662  1.00 29.75           N  
ATOM   1621  CA  VAL A 102      45.572  30.493  12.222  1.00 28.41           C  
ATOM   1622  C   VAL A 102      45.078  31.227  13.476  1.00 27.69           C  
ATOM   1623  O   VAL A 102      44.384  30.640  14.309  1.00 27.22           O  
ATOM   1624  CB  VAL A 102      44.430  29.977  11.300  1.00 28.32           C  
ATOM   1625  CG1 VAL A 102      43.390  31.065  10.955  1.00 28.17           C  
ATOM   1626  CG2 VAL A 102      44.963  29.357  10.000  1.00 28.54           C  
ATOM   1627  H   VAL A 102      46.068  28.850  13.444  1.00  0.00           H  
ATOM   1628  HA  VAL A 102      46.174  31.199  11.645  1.00  0.00           H  
ATOM   1629  HB  VAL A 102      43.909  29.183  11.834  1.00  0.00           H  
ATOM   1630 HG11 VAL A 102      42.627  30.678  10.279  1.00  0.00           H  
ATOM   1631 HG12 VAL A 102      42.867  31.429  11.839  1.00  0.00           H  
ATOM   1632 HG13 VAL A 102      43.860  31.920  10.467  1.00  0.00           H  
ATOM   1633 HG21 VAL A 102      44.147  29.023   9.359  1.00  0.00           H  
ATOM   1634 HG22 VAL A 102      45.550  30.085   9.442  1.00  0.00           H  
ATOM   1635 HG23 VAL A 102      45.593  28.488  10.188  1.00  0.00           H  
ATOM   1636  N   TYR A 103      45.438  32.514  13.584  1.00 26.86           N  
ATOM   1637  CA  TYR A 103      45.030  33.424  14.648  1.00 26.36           C  
ATOM   1638  C   TYR A 103      44.085  34.467  14.041  1.00 25.94           C  
ATOM   1639  O   TYR A 103      44.491  35.216  13.155  1.00 25.84           O  
ATOM   1640  CB  TYR A 103      46.270  34.151  15.191  1.00 26.50           C  
ATOM   1641  CG  TYR A 103      47.270  33.280  15.930  1.00 26.85           C  
ATOM   1642  CD1 TYR A 103      48.211  32.517  15.205  1.00 26.92           C  
ATOM   1643  CD2 TYR A 103      47.297  33.268  17.340  1.00 27.06           C  
ATOM   1644  CE1 TYR A 103      49.169  31.745  15.885  1.00 27.32           C  
ATOM   1645  CE2 TYR A 103      48.269  32.509  18.020  1.00 26.61           C  
ATOM   1646  CZ  TYR A 103      49.203  31.748  17.291  1.00 27.21           C  
ATOM   1647  OH  TYR A 103      50.140  31.006  17.943  1.00 27.76           O  
ATOM   1648  H   TYR A 103      46.014  32.910  12.852  1.00  0.00           H  
ATOM   1649  HA  TYR A 103      44.547  32.887  15.460  1.00  0.00           H  
ATOM   1650  HB2 TYR A 103      46.792  34.646  14.372  1.00  0.00           H  
ATOM   1651  HB3 TYR A 103      45.956  34.949  15.866  1.00  0.00           H  
ATOM   1652  HD1 TYR A 103      48.205  32.526  14.125  1.00  0.00           H  
ATOM   1653  HD2 TYR A 103      46.585  33.852  17.905  1.00  0.00           H  
ATOM   1654  HE1 TYR A 103      49.883  31.157  15.326  1.00  0.00           H  
ATOM   1655  HE2 TYR A 103      48.294  32.510  19.100  1.00  0.00           H  
ATOM   1656  HH  TYR A 103      50.692  30.497  17.362  1.00  0.00           H  
ATOM   1657  N   LEU A 104      42.839  34.514  14.526  1.00 25.46           N  
ATOM   1658  CA  LEU A 104      41.789  35.450  14.119  1.00 25.24           C  
ATOM   1659  C   LEU A 104      41.685  36.557  15.183  1.00 25.49           C  
ATOM   1660  O   LEU A 104      41.758  36.257  16.373  1.00 25.65           O  
ATOM   1661  CB  LEU A 104      40.448  34.676  14.100  1.00 25.12           C  
ATOM   1662  CG  LEU A 104      40.387  33.480  13.123  1.00 24.17           C  
ATOM   1663  CD1 LEU A 104      39.211  32.558  13.475  1.00 24.23           C  
ATOM   1664  CD2 LEU A 104      40.300  33.933  11.657  1.00 24.06           C  
ATOM   1665  H   LEU A 104      42.607  33.878  15.279  1.00  0.00           H  
ATOM   1666  HA  LEU A 104      41.996  35.887  13.141  1.00  0.00           H  
ATOM   1667  HB2 LEU A 104      40.234  34.315  15.108  1.00  0.00           H  
ATOM   1668  HB3 LEU A 104      39.636  35.357  13.850  1.00  0.00           H  
ATOM   1669  HG  LEU A 104      41.290  32.879  13.232  1.00  0.00           H  
ATOM   1670 HD11 LEU A 104      39.152  31.713  12.789  1.00  0.00           H  
ATOM   1671 HD12 LEU A 104      39.317  32.154  14.481  1.00  0.00           H  
ATOM   1672 HD13 LEU A 104      38.261  33.090  13.431  1.00  0.00           H  
ATOM   1673 HD21 LEU A 104      40.288  33.076  10.983  1.00  0.00           H  
ATOM   1674 HD22 LEU A 104      39.392  34.509  11.471  1.00  0.00           H  
ATOM   1675 HD23 LEU A 104      41.150  34.554  11.379  1.00  0.00           H  
ATOM   1676  N   VAL A 105      41.504  37.822  14.766  1.00 25.40           N  
ATOM   1677  CA  VAL A 105      41.427  39.009  15.630  1.00 25.64           C  
ATOM   1678  C   VAL A 105      40.139  39.788  15.328  1.00 25.80           C  
ATOM   1679  O   VAL A 105      39.814  40.024  14.167  1.00 25.68           O  
ATOM   1680  CB  VAL A 105      42.679  39.914  15.455  1.00 25.53           C  
ATOM   1681  CG1 VAL A 105      42.707  41.086  16.456  1.00 24.91           C  
ATOM   1682  CG2 VAL A 105      44.005  39.141  15.529  1.00 25.23           C  
ATOM   1683  H   VAL A 105      41.466  37.996  13.769  1.00  0.00           H  
ATOM   1684  HA  VAL A 105      41.388  38.695  16.673  1.00  0.00           H  
ATOM   1685  HB  VAL A 105      42.631  40.354  14.461  1.00  0.00           H  
ATOM   1686 HG11 VAL A 105      43.606  41.689  16.329  1.00  0.00           H  
ATOM   1687 HG12 VAL A 105      41.860  41.760  16.327  1.00  0.00           H  
ATOM   1688 HG13 VAL A 105      42.692  40.726  17.484  1.00  0.00           H  
ATOM   1689 HG21 VAL A 105      44.851  39.821  15.434  1.00  0.00           H  
ATOM   1690 HG22 VAL A 105      44.100  38.617  16.478  1.00  0.00           H  
ATOM   1691 HG23 VAL A 105      44.099  38.407  14.728  1.00  0.00           H  
ATOM   1692  N   THR A 106      39.447  40.236  16.384  1.00 26.67           N  
ATOM   1693  CA  THR A 106      38.251  41.080  16.349  1.00 27.24           C  
ATOM   1694  C   THR A 106      38.269  42.059  17.537  1.00 28.16           C  
ATOM   1695  O   THR A 106      39.217  42.054  18.318  1.00 28.03           O  
ATOM   1696  CB  THR A 106      36.990  40.190  16.237  1.00 27.47           C  
ATOM   1697  OG1 THR A 106      35.853  40.966  15.920  1.00 26.57           O  
ATOM   1698  CG2 THR A 106      36.684  39.417  17.529  1.00 27.16           C  
ATOM   1699  H   THR A 106      39.794  40.002  17.305  1.00  0.00           H  
ATOM   1700  HA  THR A 106      38.308  41.702  15.453  1.00  0.00           H  
ATOM   1701  HB  THR A 106      37.125  39.480  15.421  1.00  0.00           H  
ATOM   1702  HG1 THR A 106      35.952  41.292  15.034  1.00  0.00           H  
ATOM   1703 HG21 THR A 106      35.985  38.609  17.336  1.00  0.00           H  
ATOM   1704 HG22 THR A 106      37.583  38.967  17.945  1.00  0.00           H  
ATOM   1705 HG23 THR A 106      36.255  40.056  18.299  1.00  0.00           H  
ATOM   1706  N   HIS A 107      37.218  42.881  17.693  1.00 29.24           N  
ATOM   1707  CA  HIS A 107      37.024  43.776  18.837  1.00 30.49           C  
ATOM   1708  C   HIS A 107      36.671  42.963  20.090  1.00 31.11           C  
ATOM   1709  O   HIS A 107      35.812  42.083  20.031  1.00 31.23           O  
ATOM   1710  CB  HIS A 107      35.834  44.724  18.572  1.00 30.59           C  
ATOM   1711  CG  HIS A 107      36.008  45.699  17.439  1.00 31.50           C  
ATOM   1712  ND1 HIS A 107      35.682  45.396  16.130  1.00 32.03           N  
ATOM   1713  CD2 HIS A 107      36.477  46.993  17.414  1.00 31.71           C  
ATOM   1714  CE1 HIS A 107      35.926  46.487  15.400  1.00 32.50           C  
ATOM   1715  NE2 HIS A 107      36.420  47.493  16.112  1.00 31.66           N  
ATOM   1716  H   HIS A 107      36.460  42.808  17.030  1.00  0.00           H  
ATOM   1717  HA  HIS A 107      37.932  44.359  19.006  1.00  0.00           H  
ATOM   1718  HB2 HIS A 107      34.919  44.156  18.391  1.00  0.00           H  
ATOM   1719  HB3 HIS A 107      35.640  45.318  19.466  1.00  0.00           H  
ATOM   1720  HD1 HIS A 107      35.264  44.538  15.793  1.00  0.00           H  
ATOM   1721  HD2 HIS A 107      36.836  47.602  18.230  1.00  0.00           H  
ATOM   1722  HE1 HIS A 107      35.743  46.545  14.337  1.00  0.00           H  
ATOM   1723  N   LEU A 108      37.288  43.307  21.232  1.00 31.87           N  
ATOM   1724  CA  LEU A 108      36.898  42.803  22.544  1.00 32.46           C  
ATOM   1725  C   LEU A 108      35.682  43.621  22.999  1.00 33.02           C  
ATOM   1726  O   LEU A 108      35.774  44.833  23.201  1.00 32.99           O  
ATOM   1727  CB  LEU A 108      38.058  43.011  23.545  1.00 32.58           C  
ATOM   1728  CG  LEU A 108      37.849  42.362  24.932  1.00 32.57           C  
ATOM   1729  CD1 LEU A 108      37.904  40.826  24.868  1.00 32.13           C  
ATOM   1730  CD2 LEU A 108      38.877  42.905  25.934  1.00 32.48           C  
ATOM   1731  H   LEU A 108      37.985  44.040  21.208  1.00  0.00           H  
ATOM   1732  HA  LEU A 108      36.653  41.743  22.471  1.00  0.00           H  
ATOM   1733  HB2 LEU A 108      38.978  42.616  23.122  1.00  0.00           H  
ATOM   1734  HB3 LEU A 108      38.238  44.079  23.673  1.00  0.00           H  
ATOM   1735  HG  LEU A 108      36.867  42.642  25.314  1.00  0.00           H  
ATOM   1736 HD11 LEU A 108      37.813  40.390  25.864  1.00  0.00           H  
ATOM   1737 HD12 LEU A 108      37.090  40.419  24.270  1.00  0.00           H  
ATOM   1738 HD13 LEU A 108      38.844  40.479  24.437  1.00  0.00           H  
ATOM   1739 HD21 LEU A 108      38.789  42.411  26.902  1.00  0.00           H  
ATOM   1740 HD22 LEU A 108      39.894  42.762  25.570  1.00  0.00           H  
ATOM   1741 HD23 LEU A 108      38.731  43.972  26.101  1.00  0.00           H  
ATOM   1742  N   MET A 109      34.545  42.932  23.141  1.00 33.69           N  
ATOM   1743  CA  MET A 109      33.290  43.474  23.651  1.00 34.12           C  
ATOM   1744  C   MET A 109      33.247  43.247  25.173  1.00 34.39           C  
ATOM   1745  O   MET A 109      34.027  42.455  25.707  1.00 34.21           O  
ATOM   1746  CB  MET A 109      32.135  42.712  22.973  1.00 34.33           C  
ATOM   1747  CG  MET A 109      32.124  42.846  21.433  1.00 34.86           C  
ATOM   1748  SD  MET A 109      31.770  44.503  20.782  1.00 36.74           S  
ATOM   1749  CE  MET A 109      29.997  44.633  21.140  1.00 36.41           C  
ATOM   1750  H   MET A 109      34.564  41.940  22.942  1.00  0.00           H  
ATOM   1751  HA  MET A 109      33.208  44.542  23.441  1.00  0.00           H  
ATOM   1752  HB2 MET A 109      32.200  41.654  23.229  1.00  0.00           H  
ATOM   1753  HB3 MET A 109      31.182  43.059  23.376  1.00  0.00           H  
ATOM   1754  HG2 MET A 109      33.081  42.526  21.021  1.00  0.00           H  
ATOM   1755  HG3 MET A 109      31.393  42.165  21.003  1.00  0.00           H  
ATOM   1756  HE1 MET A 109      29.608  45.583  20.774  1.00  0.00           H  
ATOM   1757  HE2 MET A 109      29.448  43.827  20.654  1.00  0.00           H  
ATOM   1758  HE3 MET A 109      29.816  44.581  22.213  1.00  0.00           H  
ATOM   1759  N   GLY A 110      32.351  43.950  25.883  1.00 34.83           N  
ATOM   1760  CA  GLY A 110      32.437  44.104  27.336  1.00 35.53           C  
ATOM   1761  C   GLY A 110      31.517  43.171  28.129  1.00 35.97           C  
ATOM   1762  O   GLY A 110      31.839  42.846  29.271  1.00 36.11           O  
ATOM   1763  H   GLY A 110      31.709  44.557  25.392  1.00  0.00           H  
ATOM   1764  HA2 GLY A 110      33.463  43.992  27.690  1.00  0.00           H  
ATOM   1765  HA3 GLY A 110      32.152  45.129  27.574  1.00  0.00           H  
ATOM   1766  N   ALA A 111      30.408  42.712  27.531  1.00 36.56           N  
ATOM   1767  CA  ALA A 111      29.452  41.778  28.121  1.00 37.08           C  
ATOM   1768  C   ALA A 111      28.611  41.122  27.025  1.00 37.49           C  
ATOM   1769  O   ALA A 111      28.436  41.706  25.957  1.00 37.52           O  
ATOM   1770  CB  ALA A 111      28.583  42.498  29.167  1.00 37.02           C  
ATOM   1771  H   ALA A 111      30.204  43.028  26.593  1.00  0.00           H  
ATOM   1772  HA  ALA A 111      30.011  40.981  28.617  1.00  0.00           H  
ATOM   1773  HB1 ALA A 111      27.842  41.824  29.591  1.00  0.00           H  
ATOM   1774  HB2 ALA A 111      29.182  42.879  29.994  1.00  0.00           H  
ATOM   1775  HB3 ALA A 111      28.048  43.340  28.726  1.00  0.00           H  
ATOM   1776  N   ASP A 112      28.062  39.927  27.296  1.00 38.01           N  
ATOM   1777  CA  ASP A 112      27.040  39.304  26.450  1.00 38.64           C  
ATOM   1778  C   ASP A 112      25.650  39.679  26.998  1.00 39.26           C  
ATOM   1779  O   ASP A 112      25.523  40.301  28.056  1.00 39.20           O  
ATOM   1780  CB  ASP A 112      27.264  37.768  26.352  1.00 38.49           C  
ATOM   1781  CG  ASP A 112      27.170  36.911  27.622  1.00 38.53           C  
ATOM   1782  OD1 ASP A 112      27.797  35.829  27.603  1.00 38.26           O  
ATOM   1783  OD2 ASP A 112      26.457  37.308  28.567  1.00 38.54           O1-
ATOM   1784  H   ASP A 112      28.229  39.507  28.201  1.00  0.00           H  
ATOM   1785  HA  ASP A 112      27.095  39.697  25.440  1.00  0.00           H  
ATOM   1786  HB2 ASP A 112      26.555  37.356  25.635  1.00  0.00           H  
ATOM   1787  HB3 ASP A 112      28.246  37.596  25.910  1.00  0.00           H  
ATOM   1788  N   LEU A 113      24.598  39.321  26.250  1.00 40.01           N  
ATOM   1789  CA  LEU A 113      23.217  39.678  26.556  1.00 41.08           C  
ATOM   1790  C   LEU A 113      22.648  38.880  27.752  1.00 41.75           C  
ATOM   1791  O   LEU A 113      21.714  39.376  28.376  1.00 41.86           O  
ATOM   1792  CB  LEU A 113      22.378  39.484  25.272  1.00 41.00           C  
ATOM   1793  CG  LEU A 113      20.943  40.055  25.277  1.00 41.49           C  
ATOM   1794  CD1 LEU A 113      20.923  41.589  25.385  1.00 42.36           C  
ATOM   1795  CD2 LEU A 113      20.195  39.607  24.013  1.00 41.25           C  
ATOM   1796  H   LEU A 113      24.768  38.821  25.387  1.00  0.00           H  
ATOM   1797  HA  LEU A 113      23.209  40.734  26.824  1.00  0.00           H  
ATOM   1798  HB2 LEU A 113      22.912  39.933  24.432  1.00  0.00           H  
ATOM   1799  HB3 LEU A 113      22.328  38.425  25.045  1.00  0.00           H  
ATOM   1800  HG  LEU A 113      20.398  39.647  26.128  1.00  0.00           H  
ATOM   1801 HD11 LEU A 113      19.899  41.961  25.358  1.00  0.00           H  
ATOM   1802 HD12 LEU A 113      21.362  41.938  26.317  1.00  0.00           H  
ATOM   1803 HD13 LEU A 113      21.466  42.054  24.561  1.00  0.00           H  
ATOM   1804 HD21 LEU A 113      19.170  39.976  24.003  1.00  0.00           H  
ATOM   1805 HD22 LEU A 113      20.689  39.979  23.115  1.00  0.00           H  
ATOM   1806 HD23 LEU A 113      20.152  38.519  23.945  1.00  0.00           H  
ATOM   1807  N   ASN A 114      23.242  37.732  28.152  1.00 42.82           N  
ATOM   1808  CA  ASN A 114      22.901  37.018  29.398  1.00 44.05           C  
ATOM   1809  C   ASN A 114      23.254  37.827  30.657  1.00 44.91           C  
ATOM   1810  O   ASN A 114      22.501  37.791  31.632  1.00 45.00           O  
ATOM   1811  CB  ASN A 114      23.623  35.651  29.519  1.00 44.07           C  
ATOM   1812  CG  ASN A 114      23.086  34.557  28.604  1.00 44.15           C  
ATOM   1813  OD1 ASN A 114      23.770  34.112  27.687  1.00 44.87           O  
ATOM   1814  ND2 ASN A 114      21.874  34.078  28.887  1.00 44.16           N  
ATOM   1815  H   ASN A 114      24.042  37.398  27.630  1.00  0.00           H  
ATOM   1816  HA  ASN A 114      21.821  36.856  29.410  1.00  0.00           H  
ATOM   1817  HB2 ASN A 114      24.691  35.757  29.343  1.00  0.00           H  
ATOM   1818  HB3 ASN A 114      23.536  35.268  30.538  1.00  0.00           H  
ATOM   1819 HD22 ASN A 114      21.487  33.319  28.340  1.00  0.00           H  
ATOM   1820 HD21 ASN A 114      21.327  34.481  29.638  1.00  0.00           H  
ATOM   1821  N   ASN A 115      24.366  38.583  30.619  1.00 45.95           N  
ATOM   1822  CA  ASN A 115      24.817  39.467  31.700  1.00 47.01           C  
ATOM   1823  C   ASN A 115      23.922  40.715  31.835  1.00 47.69           C  
ATOM   1824  O   ASN A 115      23.929  41.347  32.890  1.00 47.94           O  
ATOM   1825  CB  ASN A 115      26.259  39.967  31.424  1.00 47.15           C  
ATOM   1826  CG  ASN A 115      27.332  38.893  31.208  1.00 47.82           C  
ATOM   1827  OD1 ASN A 115      28.241  39.090  30.402  1.00 49.35           O  
ATOM   1828  ND2 ASN A 115      27.271  37.779  31.941  1.00 48.62           N  
ATOM   1829  H   ASN A 115      24.942  38.540  29.786  1.00  0.00           H  
ATOM   1830  HA  ASN A 115      24.789  38.919  32.644  1.00  0.00           H  
ATOM   1831  HB2 ASN A 115      26.249  40.610  30.545  1.00  0.00           H  
ATOM   1832  HB3 ASN A 115      26.597  40.596  32.249  1.00  0.00           H  
ATOM   1833 HD22 ASN A 115      27.967  37.061  31.804  1.00  0.00           H  
ATOM   1834 HD21 ASN A 115      26.516  37.639  32.596  1.00  0.00           H  
ATOM   1835  N   ILE A 116      23.160  41.063  30.783  1.00 48.35           N  
ATOM   1836  CA  ILE A 116      22.271  42.223  30.721  1.00 49.04           C  
ATOM   1837  C   ILE A 116      20.835  41.819  31.114  1.00 49.40           C  
ATOM   1838  O   ILE A 116      20.170  42.619  31.774  1.00 49.45           O  
ATOM   1839  CB  ILE A 116      22.341  42.833  29.289  1.00 49.04           C  
ATOM   1840  CG1 ILE A 116      23.766  43.385  29.032  1.00 49.36           C  
ATOM   1841  CG2 ILE A 116      21.283  43.933  29.036  1.00 49.09           C  
ATOM   1842  CD1 ILE A 116      24.037  43.855  27.600  1.00 49.76           C  
ATOM   1843  H   ILE A 116      23.216  40.486  29.956  1.00  0.00           H  
ATOM   1844  HA  ILE A 116      22.603  42.984  31.429  1.00  0.00           H  
ATOM   1845  HB  ILE A 116      22.152  42.036  28.571  1.00  0.00           H  
ATOM   1846 HG12 ILE A 116      23.968  44.208  29.719  1.00  0.00           H  
ATOM   1847 HG13 ILE A 116      24.511  42.623  29.258  1.00  0.00           H  
ATOM   1848 HG21 ILE A 116      21.344  44.332  28.025  1.00  0.00           H  
ATOM   1849 HG22 ILE A 116      20.267  43.556  29.142  1.00  0.00           H  
ATOM   1850 HG23 ILE A 116      21.404  44.765  29.730  1.00  0.00           H  
ATOM   1851 HD11 ILE A 116      25.080  44.157  27.510  1.00  0.00           H  
ATOM   1852 HD12 ILE A 116      23.853  43.060  26.877  1.00  0.00           H  
ATOM   1853 HD13 ILE A 116      23.431  44.717  27.325  1.00  0.00           H  
ATOM   1854  N   VAL A 117      20.369  40.599  30.768  1.00 49.81           N  
ATOM   1855  CA  VAL A 117      19.063  40.064  31.183  1.00 50.25           C  
ATOM   1856  C   VAL A 117      19.051  39.861  32.707  1.00 50.45           C  
ATOM   1857  O   VAL A 117      18.194  40.432  33.373  1.00 50.67           O  
ATOM   1858  CB  VAL A 117      18.711  38.734  30.452  1.00 50.35           C  
ATOM   1859  CG1 VAL A 117      17.342  38.161  30.891  1.00 50.46           C  
ATOM   1860  CG2 VAL A 117      18.736  38.853  28.916  1.00 50.51           C  
ATOM   1861  H   VAL A 117      20.957  40.000  30.202  1.00  0.00           H  
ATOM   1862  HA  VAL A 117      18.297  40.799  30.934  1.00  0.00           H  
ATOM   1863  HB  VAL A 117      19.469  37.997  30.720  1.00  0.00           H  
ATOM   1864 HG11 VAL A 117      17.123  37.231  30.367  1.00  0.00           H  
ATOM   1865 HG12 VAL A 117      17.301  37.929  31.955  1.00  0.00           H  
ATOM   1866 HG13 VAL A 117      16.533  38.860  30.674  1.00  0.00           H  
ATOM   1867 HG21 VAL A 117      17.788  38.550  28.472  1.00  0.00           H  
ATOM   1868 HG22 VAL A 117      18.944  39.868  28.578  1.00  0.00           H  
ATOM   1869 HG23 VAL A 117      19.489  38.191  28.490  1.00  0.00           H  
ATOM   1870  N   LYS A 118      20.000  39.064  33.236  1.00 50.57           N  
ATOM   1871  CA  LYS A 118      20.301  38.786  34.651  1.00 50.74           C  
ATOM   1872  C   LYS A 118      19.090  38.413  35.543  1.00 50.56           C  
ATOM   1873  O   LYS A 118      19.122  38.646  36.751  1.00 50.68           O  
ATOM   1874  CB  LYS A 118      21.181  39.913  35.259  1.00 50.72           C  
ATOM   1875  CG  LYS A 118      20.513  41.287  35.481  1.00 51.00           C  
ATOM   1876  CD  LYS A 118      21.352  42.262  36.325  1.00 51.13           C  
ATOM   1877  CE  LYS A 118      22.678  42.699  35.684  1.00 51.89           C  
ATOM   1878  NZ  LYS A 118      22.459  43.472  34.451  1.00 52.14           N1+
ATOM   1879  H   LYS A 118      20.642  38.646  32.576  1.00  0.00           H  
ATOM   1880  HA  LYS A 118      20.918  37.887  34.629  1.00  0.00           H  
ATOM   1881  HB2 LYS A 118      21.564  39.562  36.218  1.00  0.00           H  
ATOM   1882  HB3 LYS A 118      22.061  40.040  34.628  1.00  0.00           H  
ATOM   1883  HG2 LYS A 118      20.262  41.746  34.526  1.00  0.00           H  
ATOM   1884  HG3 LYS A 118      19.570  41.145  36.006  1.00  0.00           H  
ATOM   1885  HD2 LYS A 118      20.752  43.146  36.544  1.00  0.00           H  
ATOM   1886  HD3 LYS A 118      21.561  41.802  37.292  1.00  0.00           H  
ATOM   1887  HE2 LYS A 118      23.234  43.323  36.383  1.00  0.00           H  
ATOM   1888  HE3 LYS A 118      23.310  41.837  35.470  1.00  0.00           H  
ATOM   1889  HZ1 LYS A 118      23.352  43.731  34.056  1.00  0.00           H  
ATOM   1890  HZ2 LYS A 118      21.957  42.902  33.785  1.00  0.00           H  
ATOM   1891  HZ3 LYS A 118      21.922  44.303  34.657  1.00  0.00           H  
ATOM   1892  N   CYS A 119      18.026  37.852  34.940  1.00 50.39           N  
ATOM   1893  CA  CYS A 119      16.768  37.386  35.539  1.00 50.17           C  
ATOM   1894  C   CYS A 119      15.662  38.453  35.672  1.00 50.00           C  
ATOM   1895  O   CYS A 119      14.545  38.113  36.065  1.00 50.00           O  
ATOM   1896  CB  CYS A 119      16.946  36.491  36.792  1.00 50.21           C  
ATOM   1897  SG  CYS A 119      17.783  34.941  36.356  1.00 50.39           S  
ATOM   1898  H   CYS A 119      18.102  37.723  33.942  1.00  0.00           H  
ATOM   1899  HA  CYS A 119      16.364  36.728  34.772  1.00  0.00           H  
ATOM   1900  HB2 CYS A 119      17.484  36.989  37.596  1.00  0.00           H  
ATOM   1901  HB3 CYS A 119      15.975  36.222  37.207  1.00  0.00           H  
ATOM   1902  HG  CYS A 119      16.921  34.580  35.400  1.00  0.00           H  
ATOM   1903  N   GLN A 120      15.952  39.724  35.339  1.00 49.60           N  
ATOM   1904  CA  GLN A 120      15.032  40.864  35.422  1.00 49.29           C  
ATOM   1905  C   GLN A 120      14.528  41.275  34.027  1.00 48.68           C  
ATOM   1906  O   GLN A 120      15.136  40.947  33.007  1.00 48.73           O  
ATOM   1907  CB  GLN A 120      15.762  42.055  36.101  1.00 49.42           C  
ATOM   1908  CG  GLN A 120      16.901  42.718  35.291  1.00 49.85           C  
ATOM   1909  CD  GLN A 120      17.525  43.931  35.981  1.00 49.89           C  
ATOM   1910  OE1 GLN A 120      17.689  43.954  37.199  1.00 50.64           O  
ATOM   1911  NE2 GLN A 120      17.889  44.950  35.199  1.00 50.24           N  
ATOM   1912  H   GLN A 120      16.877  39.917  34.979  1.00  0.00           H  
ATOM   1913  HA  GLN A 120      14.168  40.603  36.034  1.00  0.00           H  
ATOM   1914  HB2 GLN A 120      15.021  42.820  36.338  1.00  0.00           H  
ATOM   1915  HB3 GLN A 120      16.148  41.722  37.066  1.00  0.00           H  
ATOM   1916  HG2 GLN A 120      17.698  41.999  35.146  1.00  0.00           H  
ATOM   1917  HG3 GLN A 120      16.561  43.021  34.300  1.00  0.00           H  
ATOM   1918 HE22 GLN A 120      18.295  45.775  35.615  1.00  0.00           H  
ATOM   1919 HE21 GLN A 120      17.733  44.902  34.203  1.00  0.00           H  
ATOM   1920  N   LYS A 121      13.434  42.055  34.007  1.00 47.92           N  
ATOM   1921  CA  LYS A 121      12.900  42.724  32.821  1.00 47.12           C  
ATOM   1922  C   LYS A 121      13.781  43.928  32.448  1.00 46.28           C  
ATOM   1923  O   LYS A 121      14.227  44.672  33.323  1.00 46.25           O  
ATOM   1924  CB  LYS A 121      11.493  43.282  33.140  1.00 47.31           C  
ATOM   1925  CG  LYS A 121      10.385  42.222  33.181  1.00 48.00           C  
ATOM   1926  CD  LYS A 121       8.988  42.839  33.364  1.00 49.05           C  
ATOM   1927  CE  LYS A 121       7.856  41.802  33.314  1.00 49.66           C  
ATOM   1928  NZ  LYS A 121       6.537  42.435  33.478  1.00 50.12           N1+
ATOM   1929  H   LYS A 121      13.003  42.287  34.889  1.00  0.00           H  
ATOM   1930  HA  LYS A 121      12.850  42.025  31.983  1.00  0.00           H  
ATOM   1931  HB2 LYS A 121      11.509  43.833  34.081  1.00  0.00           H  
ATOM   1932  HB3 LYS A 121      11.215  44.010  32.375  1.00  0.00           H  
ATOM   1933  HG2 LYS A 121      10.406  41.671  32.244  1.00  0.00           H  
ATOM   1934  HG3 LYS A 121      10.583  41.504  33.977  1.00  0.00           H  
ATOM   1935  HD2 LYS A 121       8.954  43.374  34.314  1.00  0.00           H  
ATOM   1936  HD3 LYS A 121       8.822  43.583  32.583  1.00  0.00           H  
ATOM   1937  HE2 LYS A 121       7.852  41.285  32.358  1.00  0.00           H  
ATOM   1938  HE3 LYS A 121       7.991  41.049  34.091  1.00  0.00           H  
ATOM   1939  HZ1 LYS A 121       5.816  41.729  33.432  1.00  0.00           H  
ATOM   1940  HZ2 LYS A 121       6.493  42.904  34.371  1.00  0.00           H  
ATOM   1941  HZ3 LYS A 121       6.392  43.107  32.737  1.00  0.00           H  
ATOM   1942  N   LEU A 122      13.966  44.144  31.138  1.00 45.09           N  
ATOM   1943  CA  LEU A 122      14.496  45.379  30.564  1.00 43.87           C  
ATOM   1944  C   LEU A 122      13.313  46.310  30.249  1.00 42.86           C  
ATOM   1945  O   LEU A 122      12.212  45.846  29.940  1.00 42.81           O  
ATOM   1946  CB  LEU A 122      15.205  45.075  29.222  1.00 44.00           C  
ATOM   1947  CG  LEU A 122      16.652  44.550  29.342  1.00 44.20           C  
ATOM   1948  CD1 LEU A 122      16.743  43.123  29.903  1.00 44.86           C  
ATOM   1949  CD2 LEU A 122      17.342  44.632  27.973  1.00 43.96           C  
ATOM   1950  H   LEU A 122      13.575  43.478  30.484  1.00  0.00           H  
ATOM   1951  HA  LEU A 122      15.182  45.871  31.254  1.00  0.00           H  
ATOM   1952  HB2 LEU A 122      14.609  44.393  28.617  1.00  0.00           H  
ATOM   1953  HB3 LEU A 122      15.255  45.998  28.640  1.00  0.00           H  
ATOM   1954  HG  LEU A 122      17.200  45.209  30.016  1.00  0.00           H  
ATOM   1955 HD11 LEU A 122      17.772  42.766  29.873  1.00  0.00           H  
ATOM   1956 HD12 LEU A 122      16.418  43.072  30.941  1.00  0.00           H  
ATOM   1957 HD13 LEU A 122      16.136  42.428  29.325  1.00  0.00           H  
ATOM   1958 HD21 LEU A 122      18.363  44.255  28.012  1.00  0.00           H  
ATOM   1959 HD22 LEU A 122      16.802  44.054  27.223  1.00  0.00           H  
ATOM   1960 HD23 LEU A 122      17.390  45.662  27.620  1.00  0.00           H  
ATOM   1961  N   THR A 123      13.564  47.630  30.282  1.00 41.48           N  
ATOM   1962  CA  THR A 123      12.628  48.671  29.842  1.00 40.32           C  
ATOM   1963  C   THR A 123      12.428  48.593  28.317  1.00 39.34           C  
ATOM   1964  O   THR A 123      13.359  48.248  27.590  1.00 39.19           O  
ATOM   1965  CB  THR A 123      13.143  50.073  30.263  1.00 40.34           C  
ATOM   1966  OG1 THR A 123      14.304  50.470  29.556  1.00 40.37           O  
ATOM   1967  CG2 THR A 123      13.392  50.209  31.773  1.00 40.56           C  
ATOM   1968  H   THR A 123      14.493  47.928  30.553  1.00  0.00           H  
ATOM   1969  HA  THR A 123      11.672  48.490  30.335  1.00  0.00           H  
ATOM   1970  HB  THR A 123      12.372  50.798  29.997  1.00  0.00           H  
ATOM   1971  HG1 THR A 123      15.018  49.894  29.785  1.00  0.00           H  
ATOM   1972 HG21 THR A 123      13.655  51.234  32.034  1.00  0.00           H  
ATOM   1973 HG22 THR A 123      12.499  49.945  32.341  1.00  0.00           H  
ATOM   1974 HG23 THR A 123      14.202  49.564  32.112  1.00  0.00           H  
ATOM   1975  N   ASP A 124      11.205  48.886  27.847  1.00 38.21           N  
ATOM   1976  CA  ASP A 124      10.760  48.718  26.460  1.00 37.14           C  
ATOM   1977  C   ASP A 124      11.644  49.395  25.392  1.00 36.53           C  
ATOM   1978  O   ASP A 124      11.868  48.803  24.341  1.00 36.23           O  
ATOM   1979  CB  ASP A 124       9.277  49.133  26.347  1.00 37.02           C  
ATOM   1980  CG  ASP A 124       8.647  48.781  24.997  1.00 36.69           C  
ATOM   1981  OD1 ASP A 124       8.649  47.576  24.662  1.00 35.95           O  
ATOM   1982  OD2 ASP A 124       8.167  49.716  24.323  1.00 35.78           O1-
ATOM   1983  H   ASP A 124      10.498  49.160  28.518  1.00  0.00           H  
ATOM   1984  HA  ASP A 124      10.819  47.644  26.272  1.00  0.00           H  
ATOM   1985  HB2 ASP A 124       8.692  48.638  27.123  1.00  0.00           H  
ATOM   1986  HB3 ASP A 124       9.174  50.205  26.525  1.00  0.00           H  
ATOM   1987  N   ASP A 125      12.181  50.595  25.671  1.00 35.73           N  
ATOM   1988  CA  ASP A 125      13.055  51.349  24.763  1.00 35.16           C  
ATOM   1989  C   ASP A 125      14.466  50.743  24.622  1.00 34.13           C  
ATOM   1990  O   ASP A 125      15.105  50.959  23.591  1.00 33.81           O  
ATOM   1991  CB  ASP A 125      13.183  52.813  25.240  1.00 35.57           C  
ATOM   1992  CG  ASP A 125      11.836  53.537  25.299  1.00 37.08           C  
ATOM   1993  OD1 ASP A 125      11.300  53.655  26.423  1.00 39.00           O  
ATOM   1994  OD2 ASP A 125      11.363  53.944  24.214  1.00 38.84           O1-
ATOM   1995  H   ASP A 125      11.951  51.029  26.554  1.00  0.00           H  
ATOM   1996  HA  ASP A 125      12.594  51.351  23.774  1.00  0.00           H  
ATOM   1997  HB2 ASP A 125      13.650  52.851  26.226  1.00  0.00           H  
ATOM   1998  HB3 ASP A 125      13.836  53.373  24.569  1.00  0.00           H  
ATOM   1999  N   HIS A 126      14.931  49.952  25.609  1.00 33.19           N  
ATOM   2000  CA  HIS A 126      16.154  49.150  25.516  1.00 32.39           C  
ATOM   2001  C   HIS A 126      15.902  47.844  24.746  1.00 31.24           C  
ATOM   2002  O   HIS A 126      16.793  47.420  24.013  1.00 30.82           O  
ATOM   2003  CB  HIS A 126      16.678  48.793  26.926  1.00 32.82           C  
ATOM   2004  CG  HIS A 126      17.451  49.888  27.619  1.00 34.75           C  
ATOM   2005  ND1 HIS A 126      17.411  50.068  29.006  1.00 36.52           N  
ATOM   2006  CD2 HIS A 126      18.336  50.802  27.082  1.00 35.82           C  
ATOM   2007  CE1 HIS A 126      18.236  51.079  29.246  1.00 36.44           C  
ATOM   2008  NE2 HIS A 126      18.814  51.551  28.142  1.00 36.84           N  
ATOM   2009  H   HIS A 126      14.347  49.811  26.423  1.00  0.00           H  
ATOM   2010  HA  HIS A 126      16.920  49.704  24.971  1.00  0.00           H  
ATOM   2011  HB2 HIS A 126      15.864  48.472  27.573  1.00  0.00           H  
ATOM   2012  HB3 HIS A 126      17.362  47.945  26.871  1.00  0.00           H  
ATOM   2013  HD2 HIS A 126      18.661  50.970  26.066  1.00  0.00           H  
ATOM   2014  HE1 HIS A 126      18.425  51.473  30.234  1.00  0.00           H  
ATOM   2015  HE2 HIS A 126      19.481  52.308  28.089  1.00  0.00           H  
ATOM   2016  N   VAL A 127      14.698  47.242  24.842  1.00 30.03           N  
ATOM   2017  CA  VAL A 127      14.289  46.092  24.022  1.00 28.84           C  
ATOM   2018  C   VAL A 127      14.147  46.513  22.548  1.00 28.02           C  
ATOM   2019  O   VAL A 127      14.609  45.787  21.671  1.00 27.91           O  
ATOM   2020  CB  VAL A 127      12.963  45.463  24.535  1.00 28.84           C  
ATOM   2021  CG1 VAL A 127      12.547  44.222  23.714  1.00 28.72           C  
ATOM   2022  CG2 VAL A 127      13.038  45.092  26.025  1.00 29.04           C  
ATOM   2023  H   VAL A 127      14.008  47.640  25.464  1.00  0.00           H  
ATOM   2024  HA  VAL A 127      15.075  45.335  24.086  1.00  0.00           H  
ATOM   2025  HB  VAL A 127      12.162  46.195  24.431  1.00  0.00           H  
ATOM   2026 HG11 VAL A 127      11.601  43.821  24.067  1.00  0.00           H  
ATOM   2027 HG12 VAL A 127      12.396  44.447  22.659  1.00  0.00           H  
ATOM   2028 HG13 VAL A 127      13.291  43.429  23.783  1.00  0.00           H  
ATOM   2029 HG21 VAL A 127      12.194  44.476  26.335  1.00  0.00           H  
ATOM   2030 HG22 VAL A 127      13.952  44.548  26.241  1.00  0.00           H  
ATOM   2031 HG23 VAL A 127      13.034  45.975  26.658  1.00  0.00           H  
ATOM   2032  N   GLN A 128      13.581  47.702  22.276  1.00 26.78           N  
ATOM   2033  CA  GLN A 128      13.483  48.290  20.941  1.00 26.22           C  
ATOM   2034  C   GLN A 128      14.861  48.506  20.301  1.00 25.57           C  
ATOM   2035  O   GLN A 128      15.020  48.195  19.128  1.00 25.37           O  
ATOM   2036  CB  GLN A 128      12.740  49.636  20.985  1.00 26.38           C  
ATOM   2037  CG  GLN A 128      11.219  49.528  21.164  1.00 27.77           C  
ATOM   2038  CD  GLN A 128      10.569  50.909  21.263  1.00 30.04           C  
ATOM   2039  OE1 GLN A 128      10.936  51.825  20.531  1.00 31.30           O  
ATOM   2040  NE2 GLN A 128       9.608  51.078  22.171  1.00 30.56           N  
ATOM   2041  H   GLN A 128      13.194  48.234  23.046  1.00  0.00           H  
ATOM   2042  HA  GLN A 128      12.921  47.601  20.308  1.00  0.00           H  
ATOM   2043  HB2 GLN A 128      13.165  50.262  21.769  1.00  0.00           H  
ATOM   2044  HB3 GLN A 128      12.916  50.163  20.045  1.00  0.00           H  
ATOM   2045  HG2 GLN A 128      10.788  49.004  20.312  1.00  0.00           H  
ATOM   2046  HG3 GLN A 128      10.972  48.941  22.045  1.00  0.00           H  
ATOM   2047 HE22 GLN A 128       9.190  51.993  22.280  1.00  0.00           H  
ATOM   2048 HE21 GLN A 128       9.316  50.321  22.779  1.00  0.00           H  
ATOM   2049  N   PHE A 129      15.855  48.999  21.061  1.00 24.79           N  
ATOM   2050  CA  PHE A 129      17.196  49.278  20.550  1.00 24.22           C  
ATOM   2051  C   PHE A 129      18.013  47.994  20.327  1.00 23.52           C  
ATOM   2052  O   PHE A 129      18.685  47.886  19.303  1.00 23.42           O  
ATOM   2053  CB  PHE A 129      17.943  50.190  21.547  1.00 24.72           C  
ATOM   2054  CG  PHE A 129      19.294  50.719  21.076  1.00 25.61           C  
ATOM   2055  CD1 PHE A 129      19.436  51.283  19.787  1.00 26.85           C  
ATOM   2056  CD2 PHE A 129      20.414  50.662  21.932  1.00 26.35           C  
ATOM   2057  CE1 PHE A 129      20.685  51.769  19.355  1.00 27.98           C  
ATOM   2058  CE2 PHE A 129      21.660  51.164  21.504  1.00 26.91           C  
ATOM   2059  CZ  PHE A 129      21.798  51.711  20.215  1.00 27.23           C  
ATOM   2060  H   PHE A 129      15.660  49.231  22.026  1.00  0.00           H  
ATOM   2061  HA  PHE A 129      17.086  49.796  19.596  1.00  0.00           H  
ATOM   2062  HB2 PHE A 129      17.324  51.056  21.771  1.00  0.00           H  
ATOM   2063  HB3 PHE A 129      18.070  49.673  22.500  1.00  0.00           H  
ATOM   2064  HD1 PHE A 129      18.592  51.347  19.118  1.00  0.00           H  
ATOM   2065  HD2 PHE A 129      20.322  50.240  22.921  1.00  0.00           H  
ATOM   2066  HE1 PHE A 129      20.787  52.191  18.366  1.00  0.00           H  
ATOM   2067  HE2 PHE A 129      22.514  51.127  22.162  1.00  0.00           H  
ATOM   2068  HZ  PHE A 129      22.756  52.088  19.888  1.00  0.00           H  
ATOM   2069  N   LEU A 130      17.952  47.022  21.253  1.00 22.57           N  
ATOM   2070  CA  LEU A 130      18.721  45.778  21.182  1.00 21.82           C  
ATOM   2071  C   LEU A 130      18.191  44.837  20.091  1.00 21.19           C  
ATOM   2072  O   LEU A 130      18.995  44.323  19.316  1.00 20.39           O  
ATOM   2073  CB  LEU A 130      18.687  45.060  22.550  1.00 22.10           C  
ATOM   2074  CG  LEU A 130      19.545  45.743  23.640  1.00 22.39           C  
ATOM   2075  CD1 LEU A 130      19.141  45.250  25.037  1.00 23.50           C  
ATOM   2076  CD2 LEU A 130      21.053  45.533  23.416  1.00 23.38           C  
ATOM   2077  H   LEU A 130      17.378  47.168  22.074  1.00  0.00           H  
ATOM   2078  HA  LEU A 130      19.753  46.021  20.926  1.00  0.00           H  
ATOM   2079  HB2 LEU A 130      17.650  44.991  22.884  1.00  0.00           H  
ATOM   2080  HB3 LEU A 130      19.025  44.027  22.443  1.00  0.00           H  
ATOM   2081  HG  LEU A 130      19.356  46.816  23.613  1.00  0.00           H  
ATOM   2082 HD11 LEU A 130      19.707  45.761  25.816  1.00  0.00           H  
ATOM   2083 HD12 LEU A 130      18.084  45.433  25.229  1.00  0.00           H  
ATOM   2084 HD13 LEU A 130      19.312  44.181  25.146  1.00  0.00           H  
ATOM   2085 HD21 LEU A 130      21.634  46.018  24.200  1.00  0.00           H  
ATOM   2086 HD22 LEU A 130      21.312  44.473  23.420  1.00  0.00           H  
ATOM   2087 HD23 LEU A 130      21.388  45.952  22.468  1.00  0.00           H  
ATOM   2088  N   ILE A 131      16.863  44.645  19.986  1.00 20.50           N  
ATOM   2089  CA  ILE A 131      16.243  43.784  18.971  1.00 20.21           C  
ATOM   2090  C   ILE A 131      16.269  44.442  17.573  1.00 20.29           C  
ATOM   2091  O   ILE A 131      16.364  43.713  16.587  1.00 20.24           O  
ATOM   2092  CB  ILE A 131      14.802  43.382  19.400  1.00 20.04           C  
ATOM   2093  CG1 ILE A 131      14.748  42.700  20.794  1.00 19.27           C  
ATOM   2094  CG2 ILE A 131      14.090  42.483  18.367  1.00 19.75           C  
ATOM   2095  CD1 ILE A 131      15.595  41.428  20.947  1.00 18.35           C  
ATOM   2096  H   ILE A 131      16.247  45.111  20.640  1.00  0.00           H  
ATOM   2097  HA  ILE A 131      16.834  42.875  18.886  1.00  0.00           H  
ATOM   2098  HB  ILE A 131      14.210  44.295  19.473  1.00  0.00           H  
ATOM   2099 HG12 ILE A 131      15.070  43.391  21.569  1.00  0.00           H  
ATOM   2100 HG13 ILE A 131      13.711  42.470  21.033  1.00  0.00           H  
ATOM   2101 HG21 ILE A 131      13.097  42.194  18.707  1.00  0.00           H  
ATOM   2102 HG22 ILE A 131      13.964  42.970  17.404  1.00  0.00           H  
ATOM   2103 HG23 ILE A 131      14.655  41.573  18.186  1.00  0.00           H  
ATOM   2104 HD11 ILE A 131      15.416  40.961  21.912  1.00  0.00           H  
ATOM   2105 HD12 ILE A 131      15.378  40.685  20.181  1.00  0.00           H  
ATOM   2106 HD13 ILE A 131      16.656  41.665  20.915  1.00  0.00           H  
ATOM   2107  N   TYR A 132      16.276  45.788  17.472  1.00 20.53           N  
ATOM   2108  CA  TYR A 132      16.493  46.521  16.217  1.00 20.72           C  
ATOM   2109  C   TYR A 132      17.869  46.209  15.606  1.00 20.73           C  
ATOM   2110  O   TYR A 132      17.959  46.006  14.398  1.00 20.52           O  
ATOM   2111  CB  TYR A 132      16.355  48.045  16.442  1.00 21.13           C  
ATOM   2112  CG  TYR A 132      16.705  48.907  15.244  1.00 21.48           C  
ATOM   2113  CD1 TYR A 132      15.811  48.986  14.159  1.00 22.02           C  
ATOM   2114  CD2 TYR A 132      17.946  49.578  15.183  1.00 21.25           C  
ATOM   2115  CE1 TYR A 132      16.169  49.699  13.003  1.00 21.12           C  
ATOM   2116  CE2 TYR A 132      18.304  50.292  14.023  1.00 21.50           C  
ATOM   2117  CZ  TYR A 132      17.423  50.336  12.925  1.00 21.91           C  
ATOM   2118  OH  TYR A 132      17.792  50.981  11.782  1.00 22.06           O  
ATOM   2119  H   TYR A 132      16.192  46.335  18.318  1.00  0.00           H  
ATOM   2120  HA  TYR A 132      15.728  46.206  15.505  1.00  0.00           H  
ATOM   2121  HB2 TYR A 132      15.324  48.279  16.693  1.00  0.00           H  
ATOM   2122  HB3 TYR A 132      16.963  48.363  17.289  1.00  0.00           H  
ATOM   2123  HD1 TYR A 132      14.864  48.467  14.196  1.00  0.00           H  
ATOM   2124  HD2 TYR A 132      18.638  49.520  16.010  1.00  0.00           H  
ATOM   2125  HE1 TYR A 132      15.484  49.724  12.170  1.00  0.00           H  
ATOM   2126  HE2 TYR A 132      19.263  50.787  13.968  1.00  0.00           H  
ATOM   2127  HH  TYR A 132      17.176  50.840  11.071  1.00  0.00           H  
ATOM   2128  N   GLN A 133      18.922  46.158  16.437  1.00 20.30           N  
ATOM   2129  CA  GLN A 133      20.298  45.923  16.009  1.00 20.13           C  
ATOM   2130  C   GLN A 133      20.557  44.460  15.621  1.00 19.67           C  
ATOM   2131  O   GLN A 133      21.370  44.227  14.729  1.00 19.60           O  
ATOM   2132  CB  GLN A 133      21.244  46.310  17.154  1.00 20.16           C  
ATOM   2133  CG  GLN A 133      21.337  47.833  17.337  1.00 21.07           C  
ATOM   2134  CD  GLN A 133      22.266  48.174  18.492  1.00 21.77           C  
ATOM   2135  OE1 GLN A 133      23.464  48.334  18.284  1.00 22.35           O  
ATOM   2136  NE2 GLN A 133      21.721  48.279  19.704  1.00 22.68           N  
ATOM   2137  H   GLN A 133      18.766  46.331  17.420  1.00  0.00           H  
ATOM   2138  HA  GLN A 133      20.517  46.549  15.143  1.00  0.00           H  
ATOM   2139  HB2 GLN A 133      20.923  45.834  18.082  1.00  0.00           H  
ATOM   2140  HB3 GLN A 133      22.245  45.925  16.950  1.00  0.00           H  
ATOM   2141  HG2 GLN A 133      21.729  48.290  16.428  1.00  0.00           H  
ATOM   2142  HG3 GLN A 133      20.359  48.281  17.497  1.00  0.00           H  
ATOM   2143 HE22 GLN A 133      22.298  48.497  20.506  1.00  0.00           H  
ATOM   2144 HE21 GLN A 133      20.723  48.156  19.814  1.00  0.00           H  
ATOM   2145  N   ILE A 134      19.852  43.483  16.225  1.00 19.33           N  
ATOM   2146  CA  ILE A 134      19.952  42.071  15.833  1.00 19.18           C  
ATOM   2147  C   ILE A 134      19.246  41.857  14.481  1.00 19.25           C  
ATOM   2148  O   ILE A 134      19.758  41.102  13.663  1.00 18.91           O  
ATOM   2149  CB  ILE A 134      19.352  41.113  16.903  1.00 19.17           C  
ATOM   2150  CG1 ILE A 134      19.997  41.296  18.291  1.00 18.73           C  
ATOM   2151  CG2 ILE A 134      19.514  39.632  16.487  1.00 19.12           C  
ATOM   2152  CD1 ILE A 134      19.124  40.772  19.438  1.00 19.46           C  
ATOM   2153  H   ILE A 134      19.198  43.730  16.956  1.00  0.00           H  
ATOM   2154  HA  ILE A 134      21.009  41.828  15.721  1.00  0.00           H  
ATOM   2155  HB  ILE A 134      18.287  41.335  16.994  1.00  0.00           H  
ATOM   2156 HG12 ILE A 134      20.970  40.810  18.317  1.00  0.00           H  
ATOM   2157 HG13 ILE A 134      20.196  42.345  18.479  1.00  0.00           H  
ATOM   2158 HG21 ILE A 134      19.240  38.951  17.290  1.00  0.00           H  
ATOM   2159 HG22 ILE A 134      18.897  39.374  15.626  1.00  0.00           H  
ATOM   2160 HG23 ILE A 134      20.549  39.409  16.227  1.00  0.00           H  
ATOM   2161 HD11 ILE A 134      19.531  41.065  20.406  1.00  0.00           H  
ATOM   2162 HD12 ILE A 134      18.119  41.173  19.367  1.00  0.00           H  
ATOM   2163 HD13 ILE A 134      19.036  39.687  19.423  1.00  0.00           H  
ATOM   2164  N   LEU A 135      18.119  42.543  14.219  1.00 18.97           N  
ATOM   2165  CA  LEU A 135      17.399  42.484  12.944  1.00 19.34           C  
ATOM   2166  C   LEU A 135      18.117  43.271  11.831  1.00 19.28           C  
ATOM   2167  O   LEU A 135      18.031  42.870  10.673  1.00 19.22           O  
ATOM   2168  CB  LEU A 135      15.981  43.060  13.127  1.00 19.13           C  
ATOM   2169  CG  LEU A 135      15.040  42.185  13.983  1.00 19.89           C  
ATOM   2170  CD1 LEU A 135      13.799  42.994  14.382  1.00 20.32           C  
ATOM   2171  CD2 LEU A 135      14.638  40.880  13.274  1.00 20.49           C  
ATOM   2172  H   LEU A 135      17.744  43.150  14.936  1.00  0.00           H  
ATOM   2173  HA  LEU A 135      17.328  41.446  12.620  1.00  0.00           H  
ATOM   2174  HB2 LEU A 135      16.059  44.054  13.572  1.00  0.00           H  
ATOM   2175  HB3 LEU A 135      15.511  43.209  12.154  1.00  0.00           H  
ATOM   2176  HG  LEU A 135      15.551  41.908  14.905  1.00  0.00           H  
ATOM   2177 HD11 LEU A 135      13.102  42.397  14.971  1.00  0.00           H  
ATOM   2178 HD12 LEU A 135      14.083  43.857  14.983  1.00  0.00           H  
ATOM   2179 HD13 LEU A 135      13.271  43.368  13.506  1.00  0.00           H  
ATOM   2180 HD21 LEU A 135      13.902  40.324  13.857  1.00  0.00           H  
ATOM   2181 HD22 LEU A 135      14.200  41.078  12.297  1.00  0.00           H  
ATOM   2182 HD23 LEU A 135      15.493  40.221  13.128  1.00  0.00           H  
ATOM   2183  N   ARG A 136      18.858  44.341  12.172  1.00 19.32           N  
ATOM   2184  CA  ARG A 136      19.694  45.126  11.256  1.00 19.78           C  
ATOM   2185  C   ARG A 136      20.991  44.371  10.910  1.00 19.42           C  
ATOM   2186  O   ARG A 136      21.534  44.563   9.824  1.00 19.73           O  
ATOM   2187  CB  ARG A 136      20.018  46.485  11.922  1.00 19.22           C  
ATOM   2188  CG  ARG A 136      20.789  47.490  11.042  1.00 20.44           C  
ATOM   2189  CD  ARG A 136      20.961  48.852  11.728  1.00 21.11           C  
ATOM   2190  NE  ARG A 136      21.782  49.772  10.926  1.00 22.51           N  
ATOM   2191  CZ  ARG A 136      23.053  50.140  11.165  1.00 24.25           C  
ATOM   2192  NH1 ARG A 136      23.628  51.072  10.396  1.00 25.29           N  
ATOM   2193  NH2 ARG A 136      23.774  49.607  12.159  1.00 25.45           N1+
ATOM   2194  H   ARG A 136      18.846  44.632  13.141  1.00  0.00           H  
ATOM   2195  HA  ARG A 136      19.147  45.310  10.332  1.00  0.00           H  
ATOM   2196  HB2 ARG A 136      19.080  46.958  12.217  1.00  0.00           H  
ATOM   2197  HB3 ARG A 136      20.576  46.318  12.843  1.00  0.00           H  
ATOM   2198  HG2 ARG A 136      21.770  47.099  10.790  1.00  0.00           H  
ATOM   2199  HG3 ARG A 136      20.264  47.627  10.097  1.00  0.00           H  
ATOM   2200  HD2 ARG A 136      19.983  49.313  11.857  1.00  0.00           H  
ATOM   2201  HD3 ARG A 136      21.376  48.740  12.729  1.00  0.00           H  
ATOM   2202  HE  ARG A 136      21.299  50.241  10.166  1.00  0.00           H  
ATOM   2203 HH12 ARG A 136      24.573  51.376  10.604  1.00  0.00           H  
ATOM   2204 HH11 ARG A 136      23.106  51.552   9.674  1.00  0.00           H  
ATOM   2205 HH22 ARG A 136      24.703  49.977  12.342  1.00  0.00           H  
ATOM   2206 HH21 ARG A 136      23.391  48.886  12.758  1.00  0.00           H  
ATOM   2207  N   GLY A 137      21.434  43.445  11.773  1.00 19.46           N  
ATOM   2208  CA  GLY A 137      22.608  42.616  11.547  1.00 19.26           C  
ATOM   2209  C   GLY A 137      22.224  41.295  10.875  1.00 19.74           C  
ATOM   2210  O   GLY A 137      23.000  40.803  10.061  1.00 18.89           O  
ATOM   2211  H   GLY A 137      20.940  43.326  12.647  1.00  0.00           H  
ATOM   2212  HA2 GLY A 137      23.360  43.136  10.951  1.00  0.00           H  
ATOM   2213  HA3 GLY A 137      23.071  42.406  12.511  1.00  0.00           H  
ATOM   2214  N   LEU A 138      21.008  40.771  11.125  1.00 19.83           N  
ATOM   2215  CA  LEU A 138      20.447  39.620  10.419  1.00 20.35           C  
ATOM   2216  C   LEU A 138      20.006  39.970   8.994  1.00 19.94           C  
ATOM   2217  O   LEU A 138      20.094  39.093   8.144  1.00 20.22           O  
ATOM   2218  CB  LEU A 138      19.212  39.041  11.144  1.00 20.64           C  
ATOM   2219  CG  LEU A 138      19.493  38.081  12.319  1.00 21.78           C  
ATOM   2220  CD1 LEU A 138      18.147  37.587  12.869  1.00 22.67           C  
ATOM   2221  CD2 LEU A 138      20.387  36.888  11.930  1.00 22.94           C  
ATOM   2222  H   LEU A 138      20.427  41.211  11.826  1.00  0.00           H  
ATOM   2223  HA  LEU A 138      21.215  38.857  10.334  1.00  0.00           H  
ATOM   2224  HB2 LEU A 138      18.574  39.859  11.479  1.00  0.00           H  
ATOM   2225  HB3 LEU A 138      18.600  38.481  10.433  1.00  0.00           H  
ATOM   2226  HG  LEU A 138      20.003  38.627  13.112  1.00  0.00           H  
ATOM   2227 HD11 LEU A 138      18.276  36.981  13.762  1.00  0.00           H  
ATOM   2228 HD12 LEU A 138      17.503  38.428  13.128  1.00  0.00           H  
ATOM   2229 HD13 LEU A 138      17.616  36.980  12.135  1.00  0.00           H  
ATOM   2230 HD21 LEU A 138      20.429  36.141  12.720  1.00  0.00           H  
ATOM   2231 HD22 LEU A 138      20.018  36.388  11.036  1.00  0.00           H  
ATOM   2232 HD23 LEU A 138      21.416  37.193  11.742  1.00  0.00           H  
ATOM   2233  N   LYS A 139      19.579  41.215   8.700  1.00 20.04           N  
ATOM   2234  CA  LYS A 139      19.262  41.657   7.336  1.00 20.06           C  
ATOM   2235  C   LYS A 139      20.526  41.643   6.456  1.00 20.39           C  
ATOM   2236  O   LYS A 139      20.465  41.217   5.305  1.00 20.18           O  
ATOM   2237  CB  LYS A 139      18.646  43.076   7.353  1.00 20.38           C  
ATOM   2238  CG  LYS A 139      18.067  43.505   5.987  1.00 20.91           C  
ATOM   2239  CD  LYS A 139      17.935  45.024   5.809  1.00 22.64           C  
ATOM   2240  CE  LYS A 139      17.508  45.386   4.380  1.00 23.49           C  
ATOM   2241  NZ  LYS A 139      17.509  46.839   4.163  1.00 24.47           N1+
ATOM   2242  H   LYS A 139      19.490  41.891   9.447  1.00  0.00           H  
ATOM   2243  HA  LYS A 139      18.534  40.962   6.913  1.00  0.00           H  
ATOM   2244  HB2 LYS A 139      17.841  43.123   8.087  1.00  0.00           H  
ATOM   2245  HB3 LYS A 139      19.397  43.794   7.686  1.00  0.00           H  
ATOM   2246  HG2 LYS A 139      18.698  43.146   5.175  1.00  0.00           H  
ATOM   2247  HG3 LYS A 139      17.101  43.023   5.841  1.00  0.00           H  
ATOM   2248  HD2 LYS A 139      17.225  45.429   6.527  1.00  0.00           H  
ATOM   2249  HD3 LYS A 139      18.896  45.494   6.021  1.00  0.00           H  
ATOM   2250  HE2 LYS A 139      18.189  44.937   3.658  1.00  0.00           H  
ATOM   2251  HE3 LYS A 139      16.513  44.995   4.166  1.00  0.00           H  
ATOM   2252  HZ1 LYS A 139      17.354  47.037   3.182  1.00  0.00           H  
ATOM   2253  HZ2 LYS A 139      16.775  47.273   4.711  1.00  0.00           H  
ATOM   2254  HZ3 LYS A 139      18.404  47.230   4.433  1.00  0.00           H  
ATOM   2255  N   TYR A 140      21.671  42.056   7.021  1.00 20.12           N  
ATOM   2256  CA  TYR A 140      22.975  42.048   6.373  1.00 20.54           C  
ATOM   2257  C   TYR A 140      23.516  40.613   6.175  1.00 20.71           C  
ATOM   2258  O   TYR A 140      24.019  40.307   5.095  1.00 21.04           O  
ATOM   2259  CB  TYR A 140      23.923  42.896   7.239  1.00 20.46           C  
ATOM   2260  CG  TYR A 140      25.323  43.022   6.681  1.00 20.73           C  
ATOM   2261  CD1 TYR A 140      25.608  43.953   5.662  1.00 21.19           C  
ATOM   2262  CD2 TYR A 140      26.340  42.184   7.171  1.00 21.47           C  
ATOM   2263  CE1 TYR A 140      26.900  44.020   5.110  1.00 21.74           C  
ATOM   2264  CE2 TYR A 140      27.630  42.262   6.625  1.00 21.74           C  
ATOM   2265  CZ  TYR A 140      27.903  43.148   5.570  1.00 21.45           C  
ATOM   2266  OH  TYR A 140      29.135  43.145   4.991  1.00 21.46           O  
ATOM   2267  H   TYR A 140      21.636  42.375   7.979  1.00  0.00           H  
ATOM   2268  HA  TYR A 140      22.881  42.524   5.395  1.00  0.00           H  
ATOM   2269  HB2 TYR A 140      23.514  43.902   7.345  1.00  0.00           H  
ATOM   2270  HB3 TYR A 140      23.983  42.496   8.251  1.00  0.00           H  
ATOM   2271  HD1 TYR A 140      24.835  44.605   5.288  1.00  0.00           H  
ATOM   2272  HD2 TYR A 140      26.133  41.470   7.953  1.00  0.00           H  
ATOM   2273  HE1 TYR A 140      27.109  44.724   4.319  1.00  0.00           H  
ATOM   2274  HE2 TYR A 140      28.400  41.627   7.022  1.00  0.00           H  
ATOM   2275  HH  TYR A 140      29.167  43.598   4.159  1.00  0.00           H  
ATOM   2276  N   ILE A 141      23.377  39.727   7.181  1.00 20.84           N  
ATOM   2277  CA  ILE A 141      23.765  38.308   7.128  1.00 21.45           C  
ATOM   2278  C   ILE A 141      22.894  37.526   6.114  1.00 21.24           C  
ATOM   2279  O   ILE A 141      23.426  36.730   5.343  1.00 20.51           O  
ATOM   2280  CB  ILE A 141      23.707  37.712   8.575  1.00 21.59           C  
ATOM   2281  CG1 ILE A 141      24.845  38.274   9.463  1.00 22.49           C  
ATOM   2282  CG2 ILE A 141      23.736  36.170   8.643  1.00 22.76           C  
ATOM   2283  CD1 ILE A 141      24.627  38.079  10.974  1.00 22.55           C  
ATOM   2284  H   ILE A 141      22.970  40.054   8.046  1.00  0.00           H  
ATOM   2285  HA  ILE A 141      24.797  38.250   6.774  1.00  0.00           H  
ATOM   2286  HB  ILE A 141      22.757  38.020   9.007  1.00  0.00           H  
ATOM   2287 HG12 ILE A 141      25.793  37.818   9.178  1.00  0.00           H  
ATOM   2288 HG13 ILE A 141      24.972  39.339   9.274  1.00  0.00           H  
ATOM   2289 HG21 ILE A 141      23.682  35.805   9.668  1.00  0.00           H  
ATOM   2290 HG22 ILE A 141      22.885  35.729   8.134  1.00  0.00           H  
ATOM   2291 HG23 ILE A 141      24.651  35.776   8.204  1.00  0.00           H  
ATOM   2292 HD11 ILE A 141      25.406  38.581  11.545  1.00  0.00           H  
ATOM   2293 HD12 ILE A 141      23.669  38.488  11.295  1.00  0.00           H  
ATOM   2294 HD13 ILE A 141      24.654  37.029  11.259  1.00  0.00           H  
ATOM   2295  N   HIS A 142      21.573  37.775   6.081  1.00 20.92           N  
ATOM   2296  CA  HIS A 142      20.604  37.089   5.217  1.00 21.50           C  
ATOM   2297  C   HIS A 142      20.642  37.566   3.757  1.00 21.96           C  
ATOM   2298  O   HIS A 142      20.296  36.783   2.875  1.00 22.15           O  
ATOM   2299  CB  HIS A 142      19.178  37.333   5.756  1.00 21.06           C  
ATOM   2300  CG  HIS A 142      18.850  36.610   7.042  1.00 20.85           C  
ATOM   2301  ND1 HIS A 142      17.631  36.775   7.682  1.00 21.43           N1+
ATOM   2302  CD2 HIS A 142      19.584  35.721   7.802  1.00 20.94           C  
ATOM   2303  CE1 HIS A 142      17.649  36.004   8.766  1.00 21.31           C  
ATOM   2304  NE2 HIS A 142      18.799  35.346   8.872  1.00 21.35           N  
ATOM   2305  H   HIS A 142      21.201  38.445   6.743  1.00  0.00           H  
ATOM   2306  HA  HIS A 142      20.812  36.017   5.218  1.00  0.00           H  
ATOM   2307  HB2 HIS A 142      19.006  38.401   5.896  1.00  0.00           H  
ATOM   2308  HB3 HIS A 142      18.439  37.019   5.022  1.00  0.00           H  
ATOM   2309  HD1 HIS A 142      16.852  37.326   7.344  1.00  0.00           H  
ATOM   2310  HD2 HIS A 142      20.576  35.316   7.680  1.00  0.00           H  
ATOM   2311  HE1 HIS A 142      16.822  35.900   9.454  1.00  0.00           H  
ATOM   2312  HE2 HIS A 142      19.063  34.666   9.588  1.00  0.00           H  
ATOM   2313  N   SER A 143      21.084  38.807   3.484  1.00 22.57           N  
ATOM   2314  CA  SER A 143      21.256  39.339   2.125  1.00 22.89           C  
ATOM   2315  C   SER A 143      22.514  38.786   1.423  1.00 23.47           C  
ATOM   2316  O   SER A 143      22.577  38.808   0.195  1.00 23.42           O  
ATOM   2317  CB  SER A 143      21.306  40.881   2.182  1.00 23.17           C  
ATOM   2318  OG  SER A 143      22.472  41.375   2.809  1.00 21.64           O  
ATOM   2319  H   SER A 143      21.344  39.403   4.257  1.00  0.00           H  
ATOM   2320  HA  SER A 143      20.387  39.053   1.529  1.00  0.00           H  
ATOM   2321  HB2 SER A 143      21.277  41.284   1.169  1.00  0.00           H  
ATOM   2322  HB3 SER A 143      20.426  41.278   2.687  1.00  0.00           H  
ATOM   2323  HG  SER A 143      22.518  41.027   3.688  1.00  0.00           H  
ATOM   2324  N   ALA A 144      23.477  38.244   2.191  1.00 23.71           N  
ATOM   2325  CA  ALA A 144      24.609  37.461   1.698  1.00 24.57           C  
ATOM   2326  C   ALA A 144      24.238  35.973   1.527  1.00 25.12           C  
ATOM   2327  O   ALA A 144      25.027  35.217   0.963  1.00 25.38           O  
ATOM   2328  CB  ALA A 144      25.728  37.536   2.752  1.00 24.58           C  
ATOM   2329  H   ALA A 144      23.357  38.286   3.193  1.00  0.00           H  
ATOM   2330  HA  ALA A 144      24.973  37.859   0.749  1.00  0.00           H  
ATOM   2331  HB1 ALA A 144      26.604  36.963   2.451  1.00  0.00           H  
ATOM   2332  HB2 ALA A 144      26.056  38.563   2.903  1.00  0.00           H  
ATOM   2333  HB3 ALA A 144      25.405  37.152   3.718  1.00  0.00           H  
ATOM   2334  N   ASP A 145      23.065  35.543   2.026  1.00 25.59           N  
ATOM   2335  CA  ASP A 145      22.536  34.174   1.995  1.00 26.17           C  
ATOM   2336  C   ASP A 145      23.226  33.251   3.012  1.00 26.05           C  
ATOM   2337  O   ASP A 145      23.305  32.039   2.808  1.00 26.06           O  
ATOM   2338  CB  ASP A 145      22.378  33.571   0.572  1.00 26.84           C  
ATOM   2339  CG  ASP A 145      21.581  34.444  -0.400  1.00 28.78           C  
ATOM   2340  OD1 ASP A 145      22.044  34.579  -1.554  1.00 31.95           O  
ATOM   2341  OD2 ASP A 145      20.515  34.946   0.019  1.00 31.91           O1-
ATOM   2342  H   ASP A 145      22.466  36.238   2.450  1.00  0.00           H  
ATOM   2343  HA  ASP A 145      21.528  34.277   2.395  1.00  0.00           H  
ATOM   2344  HB2 ASP A 145      23.354  33.372   0.135  1.00  0.00           H  
ATOM   2345  HB3 ASP A 145      21.874  32.607   0.627  1.00  0.00           H  
ATOM   2346  N   ILE A 146      23.715  33.833   4.118  1.00 25.88           N  
ATOM   2347  CA  ILE A 146      24.223  33.132   5.291  1.00 26.16           C  
ATOM   2348  C   ILE A 146      23.046  33.043   6.282  1.00 26.04           C  
ATOM   2349  O   ILE A 146      22.283  33.995   6.440  1.00 26.01           O  
ATOM   2350  CB  ILE A 146      25.409  33.935   5.905  1.00 26.09           C  
ATOM   2351  CG1 ILE A 146      26.579  34.092   4.901  1.00 26.29           C  
ATOM   2352  CG2 ILE A 146      25.930  33.317   7.225  1.00 26.85           C  
ATOM   2353  CD1 ILE A 146      27.533  35.244   5.245  1.00 26.42           C  
ATOM   2354  H   ILE A 146      23.615  34.836   4.204  1.00  0.00           H  
ATOM   2355  HA  ILE A 146      24.568  32.135   5.018  1.00  0.00           H  
ATOM   2356  HB  ILE A 146      25.048  34.936   6.134  1.00  0.00           H  
ATOM   2357 HG12 ILE A 146      27.134  33.156   4.828  1.00  0.00           H  
ATOM   2358 HG13 ILE A 146      26.204  34.289   3.897  1.00  0.00           H  
ATOM   2359 HG21 ILE A 146      26.764  33.883   7.633  1.00  0.00           H  
ATOM   2360 HG22 ILE A 146      25.169  33.305   8.005  1.00  0.00           H  
ATOM   2361 HG23 ILE A 146      26.267  32.291   7.076  1.00  0.00           H  
ATOM   2362 HD11 ILE A 146      28.304  35.350   4.482  1.00  0.00           H  
ATOM   2363 HD12 ILE A 146      26.990  36.186   5.302  1.00  0.00           H  
ATOM   2364 HD13 ILE A 146      28.036  35.093   6.199  1.00  0.00           H  
ATOM   2365  N   ILE A 147      22.912  31.888   6.946  1.00 25.95           N  
ATOM   2366  CA  ILE A 147      22.002  31.638   8.064  1.00 25.77           C  
ATOM   2367  C   ILE A 147      22.908  31.554   9.305  1.00 25.74           C  
ATOM   2368  O   ILE A 147      23.980  30.948   9.231  1.00 25.37           O  
ATOM   2369  CB  ILE A 147      21.261  30.282   7.846  1.00 25.95           C  
ATOM   2370  CG1 ILE A 147      20.571  30.188   6.461  1.00 25.87           C  
ATOM   2371  CG2 ILE A 147      20.235  30.013   8.971  1.00 25.80           C  
ATOM   2372  CD1 ILE A 147      20.127  28.769   6.079  1.00 27.39           C  
ATOM   2373  H   ILE A 147      23.577  31.153   6.743  1.00  0.00           H  
ATOM   2374  HA  ILE A 147      21.277  32.447   8.179  1.00  0.00           H  
ATOM   2375  HB  ILE A 147      22.006  29.485   7.880  1.00  0.00           H  
ATOM   2376 HG12 ILE A 147      19.721  30.867   6.420  1.00  0.00           H  
ATOM   2377 HG13 ILE A 147      21.243  30.518   5.670  1.00  0.00           H  
ATOM   2378 HG21 ILE A 147      19.749  29.046   8.857  1.00  0.00           H  
ATOM   2379 HG22 ILE A 147      20.693  30.006   9.957  1.00  0.00           H  
ATOM   2380 HG23 ILE A 147      19.456  30.774   8.986  1.00  0.00           H  
ATOM   2381 HD11 ILE A 147      19.704  28.759   5.074  1.00  0.00           H  
ATOM   2382 HD12 ILE A 147      20.969  28.078   6.088  1.00  0.00           H  
ATOM   2383 HD13 ILE A 147      19.368  28.378   6.754  1.00  0.00           H  
ATOM   2384  N   HIS A 148      22.489  32.132  10.445  1.00 26.09           N  
ATOM   2385  CA  HIS A 148      23.252  32.089  11.697  1.00 26.57           C  
ATOM   2386  C   HIS A 148      23.290  30.663  12.272  1.00 27.08           C  
ATOM   2387  O   HIS A 148      24.377  30.145  12.528  1.00 26.99           O  
ATOM   2388  CB  HIS A 148      22.649  33.055  12.736  1.00 26.59           C  
ATOM   2389  CG  HIS A 148      23.523  33.263  13.950  1.00 25.85           C  
ATOM   2390  ND1 HIS A 148      23.756  32.279  14.916  1.00 26.40           N  
ATOM   2391  CD2 HIS A 148      24.227  34.391  14.299  1.00 25.81           C  
ATOM   2392  CE1 HIS A 148      24.596  32.831  15.779  1.00 25.88           C  
ATOM   2393  NE2 HIS A 148      24.901  34.088  15.467  1.00 25.82           N  
ATOM   2394  H   HIS A 148      21.586  32.594  10.461  1.00  0.00           H  
ATOM   2395  HA  HIS A 148      24.267  32.413  11.469  1.00  0.00           H  
ATOM   2396  HB2 HIS A 148      22.491  34.028  12.271  1.00  0.00           H  
ATOM   2397  HB3 HIS A 148      21.669  32.721  13.074  1.00  0.00           H  
ATOM   2398  HD2 HIS A 148      24.306  35.340  13.800  1.00  0.00           H  
ATOM   2399  HE1 HIS A 148      24.998  32.316  16.638  1.00  0.00           H  
ATOM   2400  HE2 HIS A 148      25.548  34.683  15.971  1.00  0.00           H  
ATOM   2401  N   ARG A 149      22.105  30.049  12.441  1.00 27.59           N  
ATOM   2402  CA  ARG A 149      21.848  28.657  12.833  1.00 28.55           C  
ATOM   2403  C   ARG A 149      21.801  28.419  14.353  1.00 28.42           C  
ATOM   2404  O   ARG A 149      21.303  27.373  14.774  1.00 29.00           O  
ATOM   2405  CB  ARG A 149      22.737  27.627  12.086  1.00 28.79           C  
ATOM   2406  CG  ARG A 149      22.704  27.751  10.550  1.00 31.40           C  
ATOM   2407  CD  ARG A 149      23.869  27.030   9.863  1.00 35.27           C  
ATOM   2408  NE  ARG A 149      23.929  27.381   8.435  1.00 37.52           N  
ATOM   2409  CZ  ARG A 149      23.648  26.578   7.395  1.00 39.55           C  
ATOM   2410  NH1 ARG A 149      23.244  25.313   7.562  1.00 40.80           N  
ATOM   2411  NH2 ARG A 149      23.765  27.053   6.151  1.00 40.87           N1+
ATOM   2412  H   ARG A 149      21.282  30.597  12.220  1.00  0.00           H  
ATOM   2413  HA  ARG A 149      20.826  28.477  12.496  1.00  0.00           H  
ATOM   2414  HB2 ARG A 149      23.765  27.711  12.439  1.00  0.00           H  
ATOM   2415  HB3 ARG A 149      22.433  26.615  12.355  1.00  0.00           H  
ATOM   2416  HG2 ARG A 149      21.752  27.372  10.180  1.00  0.00           H  
ATOM   2417  HG3 ARG A 149      22.742  28.794  10.250  1.00  0.00           H  
ATOM   2418  HD2 ARG A 149      24.812  27.349  10.309  1.00  0.00           H  
ATOM   2419  HD3 ARG A 149      23.804  25.953  10.014  1.00  0.00           H  
ATOM   2420  HE  ARG A 149      24.220  28.329   8.234  1.00  0.00           H  
ATOM   2421 HH12 ARG A 149      23.042  24.729   6.764  1.00  0.00           H  
ATOM   2422 HH11 ARG A 149      23.098  24.941   8.491  1.00  0.00           H  
ATOM   2423 HH22 ARG A 149      23.557  26.472   5.352  1.00  0.00           H  
ATOM   2424 HH21 ARG A 149      24.078  28.008   6.002  1.00  0.00           H  
ATOM   2425  N   ASP A 150      22.308  29.357  15.175  1.00 27.96           N  
ATOM   2426  CA  ASP A 150      22.470  29.209  16.625  1.00 28.07           C  
ATOM   2427  C   ASP A 150      22.384  30.551  17.388  1.00 27.15           C  
ATOM   2428  O   ASP A 150      23.197  30.801  18.276  1.00 27.20           O  
ATOM   2429  CB  ASP A 150      23.702  28.306  16.923  1.00 28.60           C  
ATOM   2430  CG  ASP A 150      23.903  27.913  18.391  1.00 30.72           C  
ATOM   2431  OD1 ASP A 150      22.974  27.301  18.961  1.00 32.91           O  
ATOM   2432  OD2 ASP A 150      24.997  28.217  18.916  1.00 32.80           O1-
ATOM   2433  H   ASP A 150      22.675  30.204  14.762  1.00  0.00           H  
ATOM   2434  HA  ASP A 150      21.601  28.659  16.985  1.00  0.00           H  
ATOM   2435  HB2 ASP A 150      23.631  27.377  16.357  1.00  0.00           H  
ATOM   2436  HB3 ASP A 150      24.602  28.806  16.564  1.00  0.00           H  
ATOM   2437  N   LEU A 151      21.430  31.445  17.054  1.00 26.24           N  
ATOM   2438  CA  LEU A 151      21.256  32.721  17.764  1.00 25.73           C  
ATOM   2439  C   LEU A 151      20.702  32.482  19.175  1.00 25.20           C  
ATOM   2440  O   LEU A 151      19.681  31.819  19.355  1.00 24.83           O  
ATOM   2441  CB  LEU A 151      20.295  33.682  17.021  1.00 25.92           C  
ATOM   2442  CG  LEU A 151      20.967  34.801  16.200  1.00 27.69           C  
ATOM   2443  CD1 LEU A 151      19.887  35.666  15.544  1.00 28.57           C  
ATOM   2444  CD2 LEU A 151      21.897  35.703  17.033  1.00 27.34           C  
ATOM   2445  H   LEU A 151      20.800  31.236  16.289  1.00  0.00           H  
ATOM   2446  HA  LEU A 151      22.240  33.176  17.860  1.00  0.00           H  
ATOM   2447  HB2 LEU A 151      19.628  33.112  16.379  1.00  0.00           H  
ATOM   2448  HB3 LEU A 151      19.634  34.183  17.731  1.00  0.00           H  
ATOM   2449  HG  LEU A 151      21.550  34.341  15.406  1.00  0.00           H  
ATOM   2450 HD11 LEU A 151      20.330  36.468  14.956  1.00  0.00           H  
ATOM   2451 HD12 LEU A 151      19.251  35.072  14.889  1.00  0.00           H  
ATOM   2452 HD13 LEU A 151      19.250  36.131  16.296  1.00  0.00           H  
ATOM   2453 HD21 LEU A 151      22.223  36.566  16.453  1.00  0.00           H  
ATOM   2454 HD22 LEU A 151      21.388  36.075  17.923  1.00  0.00           H  
ATOM   2455 HD23 LEU A 151      22.802  35.190  17.356  1.00  0.00           H  
ATOM   2456  N   LYS A 152      21.403  33.047  20.162  1.00 25.07           N  
ATOM   2457  CA  LYS A 152      21.129  32.975  21.591  1.00 25.09           C  
ATOM   2458  C   LYS A 152      21.855  34.144  22.289  1.00 24.95           C  
ATOM   2459  O   LYS A 152      22.811  34.667  21.713  1.00 24.51           O  
ATOM   2460  CB  LYS A 152      21.479  31.570  22.130  1.00 25.33           C  
ATOM   2461  CG  LYS A 152      22.959  31.177  21.986  1.00 26.88           C  
ATOM   2462  CD  LYS A 152      23.168  29.674  22.196  1.00 28.25           C  
ATOM   2463  CE  LYS A 152      24.638  29.269  22.061  1.00 29.37           C  
ATOM   2464  NZ  LYS A 152      24.777  27.807  22.086  1.00 30.22           N1+
ATOM   2465  H   LYS A 152      22.220  33.582  19.905  1.00  0.00           H  
ATOM   2466  HA  LYS A 152      20.055  33.121  21.700  1.00  0.00           H  
ATOM   2467  HB2 LYS A 152      21.193  31.486  23.177  1.00  0.00           H  
ATOM   2468  HB3 LYS A 152      20.863  30.836  21.610  1.00  0.00           H  
ATOM   2469  HG2 LYS A 152      23.326  31.440  20.994  1.00  0.00           H  
ATOM   2470  HG3 LYS A 152      23.560  31.746  22.695  1.00  0.00           H  
ATOM   2471  HD2 LYS A 152      22.792  29.381  23.177  1.00  0.00           H  
ATOM   2472  HD3 LYS A 152      22.575  29.129  21.459  1.00  0.00           H  
ATOM   2473  HE2 LYS A 152      25.053  29.639  21.126  1.00  0.00           H  
ATOM   2474  HE3 LYS A 152      25.233  29.697  22.865  1.00  0.00           H  
ATOM   2475  HZ1 LYS A 152      25.756  27.565  22.037  1.00  0.00           H  
ATOM   2476  HZ2 LYS A 152      24.379  27.445  22.940  1.00  0.00           H  
ATOM   2477  HZ3 LYS A 152      24.297  27.420  21.285  1.00  0.00           H  
ATOM   2478  N   PRO A 153      21.426  34.586  23.495  1.00 24.84           N  
ATOM   2479  CA  PRO A 153      22.015  35.723  24.229  1.00 24.98           C  
ATOM   2480  C   PRO A 153      23.550  35.703  24.448  1.00 25.14           C  
ATOM   2481  O   PRO A 153      24.157  36.771  24.496  1.00 25.17           O  
ATOM   2482  CB  PRO A 153      21.289  35.735  25.581  1.00 25.22           C  
ATOM   2483  CG  PRO A 153      19.962  35.053  25.333  1.00 24.82           C  
ATOM   2484  CD  PRO A 153      20.242  34.079  24.193  1.00 25.10           C  
ATOM   2485  HA  PRO A 153      21.756  36.623  23.670  1.00  0.00           H  
ATOM   2486  HB2 PRO A 153      21.836  35.140  26.302  1.00  0.00           H  
ATOM   2487  HB3 PRO A 153      21.166  36.732  26.002  1.00  0.00           H  
ATOM   2488  HG2 PRO A 153      19.561  34.566  26.222  1.00  0.00           H  
ATOM   2489  HG3 PRO A 153      19.232  35.795  25.004  1.00  0.00           H  
ATOM   2490  HD3 PRO A 153      19.369  33.975  23.555  1.00  0.00           H  
ATOM   2491  HD2 PRO A 153      20.470  33.097  24.605  1.00  0.00           H  
ATOM   2492  N   SER A 154      24.186  34.519  24.547  1.00 25.57           N  
ATOM   2493  CA  SER A 154      25.641  34.367  24.706  1.00 26.30           C  
ATOM   2494  C   SER A 154      26.427  34.625  23.401  1.00 26.63           C  
ATOM   2495  O   SER A 154      27.618  34.928  23.463  1.00 26.79           O  
ATOM   2496  CB  SER A 154      25.949  32.952  25.246  1.00 26.22           C  
ATOM   2497  OG  SER A 154      25.726  31.921  24.302  1.00 26.17           O  
ATOM   2498  H   SER A 154      23.637  33.671  24.511  1.00  0.00           H  
ATOM   2499  HA  SER A 154      25.977  35.086  25.455  1.00  0.00           H  
ATOM   2500  HB2 SER A 154      26.993  32.897  25.558  1.00  0.00           H  
ATOM   2501  HB3 SER A 154      25.360  32.745  26.138  1.00  0.00           H  
ATOM   2502  HG  SER A 154      26.386  31.986  23.626  1.00  0.00           H  
ATOM   2503  N   ASN A 155      25.758  34.537  22.238  1.00 26.97           N  
ATOM   2504  CA  ASN A 155      26.280  34.860  20.905  1.00 27.67           C  
ATOM   2505  C   ASN A 155      25.884  36.289  20.474  1.00 27.57           C  
ATOM   2506  O   ASN A 155      26.030  36.641  19.304  1.00 27.12           O  
ATOM   2507  CB  ASN A 155      25.730  33.829  19.882  1.00 28.11           C  
ATOM   2508  CG  ASN A 155      26.338  32.429  20.022  1.00 29.96           C  
ATOM   2509  OD1 ASN A 155      27.238  32.197  20.825  1.00 32.41           O  
ATOM   2510  ND2 ASN A 155      25.847  31.473  19.234  1.00 29.59           N  
ATOM   2511  H   ASN A 155      24.776  34.301  22.286  1.00  0.00           H  
ATOM   2512  HA  ASN A 155      27.370  34.827  20.901  1.00  0.00           H  
ATOM   2513  HB2 ASN A 155      24.645  33.753  19.960  1.00  0.00           H  
ATOM   2514  HB3 ASN A 155      25.935  34.148  18.861  1.00  0.00           H  
ATOM   2515 HD22 ASN A 155      26.233  30.541  19.278  1.00  0.00           H  
ATOM   2516 HD21 ASN A 155      25.072  31.662  18.614  1.00  0.00           H  
ATOM   2517  N   LEU A 156      25.409  37.120  21.417  1.00 27.65           N  
ATOM   2518  CA  LEU A 156      25.061  38.523  21.231  1.00 28.11           C  
ATOM   2519  C   LEU A 156      25.857  39.350  22.242  1.00 28.85           C  
ATOM   2520  O   LEU A 156      25.467  39.457  23.403  1.00 28.67           O  
ATOM   2521  CB  LEU A 156      23.541  38.706  21.413  1.00 27.77           C  
ATOM   2522  CG  LEU A 156      22.669  38.049  20.324  1.00 26.70           C  
ATOM   2523  CD1 LEU A 156      21.192  38.202  20.685  1.00 26.93           C  
ATOM   2524  CD2 LEU A 156      22.943  38.632  18.932  1.00 25.77           C  
ATOM   2525  H   LEU A 156      25.319  36.757  22.356  1.00  0.00           H  
ATOM   2526  HA  LEU A 156      25.346  38.870  20.237  1.00  0.00           H  
ATOM   2527  HB2 LEU A 156      23.244  38.311  22.385  1.00  0.00           H  
ATOM   2528  HB3 LEU A 156      23.312  39.773  21.449  1.00  0.00           H  
ATOM   2529  HG  LEU A 156      22.882  36.981  20.285  1.00  0.00           H  
ATOM   2530 HD11 LEU A 156      20.556  37.846  19.875  1.00  0.00           H  
ATOM   2531 HD12 LEU A 156      20.944  37.639  21.585  1.00  0.00           H  
ATOM   2532 HD13 LEU A 156      20.945  39.245  20.868  1.00  0.00           H  
ATOM   2533 HD21 LEU A 156      22.177  38.341  18.214  1.00  0.00           H  
ATOM   2534 HD22 LEU A 156      22.971  39.718  18.962  1.00  0.00           H  
ATOM   2535 HD23 LEU A 156      23.896  38.281  18.541  1.00  0.00           H  
ATOM   2536  N   ALA A 157      26.976  39.930  21.789  1.00 29.92           N  
ATOM   2537  CA  ALA A 157      27.855  40.789  22.575  1.00 31.06           C  
ATOM   2538  C   ALA A 157      27.395  42.247  22.474  1.00 32.13           C  
ATOM   2539  O   ALA A 157      26.939  42.676  21.419  1.00 31.75           O  
ATOM   2540  CB  ALA A 157      29.253  40.702  21.973  1.00 31.09           C  
ATOM   2541  H   ALA A 157      27.201  39.825  20.809  1.00  0.00           H  
ATOM   2542  HA  ALA A 157      27.893  40.463  23.611  1.00  0.00           H  
ATOM   2543  HB1 ALA A 157      29.946  41.283  22.573  1.00  0.00           H  
ATOM   2544  HB2 ALA A 157      29.616  39.678  21.982  1.00  0.00           H  
ATOM   2545  HB3 ALA A 157      29.282  41.066  20.944  1.00  0.00           H  
ATOM   2546  N   VAL A 158      27.506  42.996  23.580  1.00 33.67           N  
ATOM   2547  CA  VAL A 158      27.001  44.358  23.762  1.00 35.41           C  
ATOM   2548  C   VAL A 158      28.028  45.179  24.570  1.00 36.58           C  
ATOM   2549  O   VAL A 158      28.653  44.640  25.485  1.00 36.99           O  
ATOM   2550  CB  VAL A 158      25.578  44.311  24.397  1.00 35.34           C  
ATOM   2551  CG1 VAL A 158      24.955  45.703  24.556  1.00 36.10           C  
ATOM   2552  CG2 VAL A 158      24.574  43.406  23.656  1.00 35.60           C  
ATOM   2553  H   VAL A 158      27.909  42.564  24.403  1.00  0.00           H  
ATOM   2554  HA  VAL A 158      26.923  44.830  22.784  1.00  0.00           H  
ATOM   2555  HB  VAL A 158      25.697  43.886  25.391  1.00  0.00           H  
ATOM   2556 HG11 VAL A 158      23.945  45.647  24.963  1.00  0.00           H  
ATOM   2557 HG12 VAL A 158      25.531  46.325  25.237  1.00  0.00           H  
ATOM   2558 HG13 VAL A 158      24.899  46.208  23.593  1.00  0.00           H  
ATOM   2559 HG21 VAL A 158      23.583  43.465  24.107  1.00  0.00           H  
ATOM   2560 HG22 VAL A 158      24.482  43.698  22.612  1.00  0.00           H  
ATOM   2561 HG23 VAL A 158      24.863  42.356  23.691  1.00  0.00           H  
ATOM   2562  N   ASN A 159      28.191  46.479  24.253  1.00 37.73           N  
ATOM   2563  CA  ASN A 159      29.077  47.403  24.980  1.00 38.81           C  
ATOM   2564  C   ASN A 159      28.291  48.280  25.982  1.00 39.35           C  
ATOM   2565  O   ASN A 159      27.117  48.032  26.260  1.00 39.42           O  
ATOM   2566  CB  ASN A 159      29.925  48.251  23.984  1.00 38.80           C  
ATOM   2567  CG  ASN A 159      29.199  49.262  23.082  1.00 39.51           C  
ATOM   2568  OD1 ASN A 159      28.043  49.615  23.301  1.00 40.39           O  
ATOM   2569  ND2 ASN A 159      29.903  49.755  22.062  1.00 40.17           N  
ATOM   2570  H   ASN A 159      27.647  46.863  23.493  1.00  0.00           H  
ATOM   2571  HA  ASN A 159      29.791  46.833  25.578  1.00  0.00           H  
ATOM   2572  HB2 ASN A 159      30.695  48.797  24.529  1.00  0.00           H  
ATOM   2573  HB3 ASN A 159      30.471  47.563  23.337  1.00  0.00           H  
ATOM   2574 HD22 ASN A 159      29.487  50.468  21.468  1.00  0.00           H  
ATOM   2575 HD21 ASN A 159      30.858  49.466  21.912  1.00  0.00           H  
ATOM   2576  N   GLU A 160      28.962  49.303  26.534  1.00 40.15           N  
ATOM   2577  CA  GLU A 160      28.492  50.206  27.586  1.00 40.93           C  
ATOM   2578  C   GLU A 160      27.333  51.119  27.136  1.00 40.96           C  
ATOM   2579  O   GLU A 160      26.449  51.414  27.939  1.00 41.18           O  
ATOM   2580  CB  GLU A 160      29.672  51.095  28.056  1.00 41.21           C  
ATOM   2581  CG  GLU A 160      30.913  50.342  28.603  1.00 42.99           C  
ATOM   2582  CD  GLU A 160      31.823  49.706  27.541  1.00 45.36           C  
ATOM   2583  OE1 GLU A 160      31.921  50.282  26.435  1.00 46.48           O  
ATOM   2584  OE2 GLU A 160      32.393  48.636  27.847  1.00 46.37           O1-
ATOM   2585  H   GLU A 160      29.921  49.443  26.241  1.00  0.00           H  
ATOM   2586  HA  GLU A 160      28.146  49.599  28.425  1.00  0.00           H  
ATOM   2587  HB2 GLU A 160      29.976  51.766  27.250  1.00  0.00           H  
ATOM   2588  HB3 GLU A 160      29.312  51.753  28.848  1.00  0.00           H  
ATOM   2589  HG2 GLU A 160      31.530  51.044  29.163  1.00  0.00           H  
ATOM   2590  HG3 GLU A 160      30.599  49.580  29.318  1.00  0.00           H  
ATOM   2591  N   ASP A 161      27.325  51.538  25.858  1.00 40.93           N  
ATOM   2592  CA  ASP A 161      26.300  52.392  25.240  1.00 40.84           C  
ATOM   2593  C   ASP A 161      25.143  51.580  24.621  1.00 40.39           C  
ATOM   2594  O   ASP A 161      24.265  52.165  23.987  1.00 40.47           O  
ATOM   2595  CB  ASP A 161      26.961  53.243  24.127  1.00 41.09           C  
ATOM   2596  CG  ASP A 161      28.031  54.199  24.661  1.00 42.17           C  
ATOM   2597  OD1 ASP A 161      29.195  54.062  24.226  1.00 43.21           O  
ATOM   2598  OD2 ASP A 161      27.662  55.054  25.496  1.00 43.09           O1-
ATOM   2599  H   ASP A 161      28.089  51.247  25.264  1.00  0.00           H  
ATOM   2600  HA  ASP A 161      25.870  53.057  25.991  1.00  0.00           H  
ATOM   2601  HB2 ASP A 161      27.409  52.594  23.371  1.00  0.00           H  
ATOM   2602  HB3 ASP A 161      26.218  53.851  23.609  1.00  0.00           H  
ATOM   2603  N   CYS A 162      25.136  50.247  24.801  1.00 39.74           N  
ATOM   2604  CA  CYS A 162      24.104  49.289  24.385  1.00 39.25           C  
ATOM   2605  C   CYS A 162      24.196  48.866  22.908  1.00 37.90           C  
ATOM   2606  O   CYS A 162      23.262  48.256  22.386  1.00 37.79           O  
ATOM   2607  CB  CYS A 162      22.675  49.639  24.880  1.00 39.49           C  
ATOM   2608  SG  CYS A 162      22.561  49.427  26.678  1.00 43.18           S  
ATOM   2609  H   CYS A 162      25.912  49.860  25.320  1.00  0.00           H  
ATOM   2610  HA  CYS A 162      24.381  48.377  24.911  1.00  0.00           H  
ATOM   2611  HB2 CYS A 162      22.370  50.649  24.610  1.00  0.00           H  
ATOM   2612  HB3 CYS A 162      21.935  48.969  24.443  1.00  0.00           H  
ATOM   2613  HG  CYS A 162      23.528  50.299  26.981  1.00  0.00           H  
ATOM   2614  N   GLU A 163      25.319  49.176  22.235  1.00 36.38           N  
ATOM   2615  CA  GLU A 163      25.567  48.847  20.834  1.00 35.05           C  
ATOM   2616  C   GLU A 163      25.985  47.372  20.732  1.00 33.49           C  
ATOM   2617  O   GLU A 163      26.985  46.953  21.316  1.00 33.37           O  
ATOM   2618  CB  GLU A 163      26.685  49.731  20.249  1.00 35.39           C  
ATOM   2619  CG  GLU A 163      26.465  51.244  20.437  1.00 37.27           C  
ATOM   2620  CD  GLU A 163      27.643  52.048  19.890  1.00 39.62           C  
ATOM   2621  OE1 GLU A 163      28.733  51.939  20.494  1.00 41.30           O  
ATOM   2622  OE2 GLU A 163      27.439  52.743  18.872  1.00 41.33           O1-
ATOM   2623  H   GLU A 163      26.061  49.653  22.732  1.00  0.00           H  
ATOM   2624  HA  GLU A 163      24.653  49.042  20.279  1.00  0.00           H  
ATOM   2625  HB2 GLU A 163      27.648  49.446  20.665  1.00  0.00           H  
ATOM   2626  HB3 GLU A 163      26.762  49.527  19.180  1.00  0.00           H  
ATOM   2627  HG2 GLU A 163      25.544  51.557  19.945  1.00  0.00           H  
ATOM   2628  HG3 GLU A 163      26.356  51.493  21.493  1.00  0.00           H  
ATOM   2629  N   LEU A 164      25.172  46.596  20.007  1.00 31.35           N  
ATOM   2630  CA  LEU A 164      25.226  45.144  19.901  1.00 29.43           C  
ATOM   2631  C   LEU A 164      26.020  44.714  18.655  1.00 28.47           C  
ATOM   2632  O   LEU A 164      25.995  45.406  17.639  1.00 27.96           O  
ATOM   2633  CB  LEU A 164      23.753  44.678  19.797  1.00 29.22           C  
ATOM   2634  CG  LEU A 164      23.506  43.160  19.630  1.00 28.78           C  
ATOM   2635  CD1 LEU A 164      22.329  42.697  20.503  1.00 27.98           C  
ATOM   2636  CD2 LEU A 164      23.261  42.793  18.153  1.00 26.65           C  
ATOM   2637  H   LEU A 164      24.405  47.052  19.530  1.00  0.00           H  
ATOM   2638  HA  LEU A 164      25.678  44.728  20.799  1.00  0.00           H  
ATOM   2639  HB2 LEU A 164      23.254  45.014  20.709  1.00  0.00           H  
ATOM   2640  HB3 LEU A 164      23.247  45.217  18.996  1.00  0.00           H  
ATOM   2641  HG  LEU A 164      24.383  42.614  19.981  1.00  0.00           H  
ATOM   2642 HD11 LEU A 164      22.132  41.634  20.371  1.00  0.00           H  
ATOM   2643 HD12 LEU A 164      22.531  42.856  21.562  1.00  0.00           H  
ATOM   2644 HD13 LEU A 164      21.416  43.241  20.261  1.00  0.00           H  
ATOM   2645 HD21 LEU A 164      23.149  41.720  18.022  1.00  0.00           H  
ATOM   2646 HD22 LEU A 164      22.357  43.269  17.774  1.00  0.00           H  
ATOM   2647 HD23 LEU A 164      24.081  43.101  17.506  1.00  0.00           H  
ATOM   2648  N   LYS A 165      26.675  43.542  18.739  1.00 27.28           N  
ATOM   2649  CA  LYS A 165      27.279  42.775  17.648  1.00 26.53           C  
ATOM   2650  C   LYS A 165      26.872  41.300  17.761  1.00 25.98           C  
ATOM   2651  O   LYS A 165      26.858  40.741  18.859  1.00 25.36           O  
ATOM   2652  CB  LYS A 165      28.815  42.911  17.621  1.00 26.66           C  
ATOM   2653  CG  LYS A 165      29.324  44.332  17.350  1.00 26.85           C  
ATOM   2654  CD  LYS A 165      30.834  44.369  17.059  1.00 27.05           C  
ATOM   2655  CE  LYS A 165      31.426  45.785  17.101  1.00 28.56           C  
ATOM   2656  NZ  LYS A 165      30.899  46.636  16.021  1.00 28.78           N1+
ATOM   2657  H   LYS A 165      26.654  43.073  19.638  1.00  0.00           H  
ATOM   2658  HA  LYS A 165      26.884  43.148  16.705  1.00  0.00           H  
ATOM   2659  HB2 LYS A 165      29.239  42.545  18.557  1.00  0.00           H  
ATOM   2660  HB3 LYS A 165      29.206  42.256  16.840  1.00  0.00           H  
ATOM   2661  HG2 LYS A 165      28.782  44.754  16.506  1.00  0.00           H  
ATOM   2662  HG3 LYS A 165      29.098  44.959  18.213  1.00  0.00           H  
ATOM   2663  HD2 LYS A 165      31.353  43.762  17.802  1.00  0.00           H  
ATOM   2664  HD3 LYS A 165      31.038  43.901  16.094  1.00  0.00           H  
ATOM   2665  HE2 LYS A 165      31.216  46.257  18.061  1.00  0.00           H  
ATOM   2666  HE3 LYS A 165      32.511  45.736  17.002  1.00  0.00           H  
ATOM   2667  HZ1 LYS A 165      31.292  47.562  16.098  1.00  0.00           H  
ATOM   2668  HZ2 LYS A 165      31.145  46.239  15.122  1.00  0.00           H  
ATOM   2669  HZ3 LYS A 165      29.892  46.695  16.099  1.00  0.00           H  
ATOM   2670  N   ILE A 166      26.582  40.663  16.616  1.00 25.61           N  
ATOM   2671  CA  ILE A 166      26.242  39.245  16.502  1.00 25.62           C  
ATOM   2672  C   ILE A 166      27.546  38.452  16.277  1.00 26.42           C  
ATOM   2673  O   ILE A 166      28.246  38.682  15.290  1.00 26.21           O  
ATOM   2674  CB  ILE A 166      25.285  39.063  15.284  1.00 25.14           C  
ATOM   2675  CG1 ILE A 166      23.949  39.825  15.466  1.00 25.17           C  
ATOM   2676  CG2 ILE A 166      24.988  37.582  14.987  1.00 24.78           C  
ATOM   2677  CD1 ILE A 166      23.123  39.934  14.176  1.00 25.00           C  
ATOM   2678  H   ILE A 166      26.597  41.196  15.758  1.00  0.00           H  
ATOM   2679  HA  ILE A 166      25.749  38.894  17.409  1.00  0.00           H  
ATOM   2680  HB  ILE A 166      25.779  39.476  14.403  1.00  0.00           H  
ATOM   2681 HG12 ILE A 166      23.348  39.355  16.243  1.00  0.00           H  
ATOM   2682 HG13 ILE A 166      24.136  40.839  15.819  1.00  0.00           H  
ATOM   2683 HG21 ILE A 166      24.308  37.485  14.142  1.00  0.00           H  
ATOM   2684 HG22 ILE A 166      25.882  37.019  14.722  1.00  0.00           H  
ATOM   2685 HG23 ILE A 166      24.529  37.092  15.846  1.00  0.00           H  
ATOM   2686 HD11 ILE A 166      22.320  40.657  14.292  1.00  0.00           H  
ATOM   2687 HD12 ILE A 166      23.742  40.265  13.343  1.00  0.00           H  
ATOM   2688 HD13 ILE A 166      22.664  38.986  13.899  1.00  0.00           H  
ATOM   2689  N   LEU A 167      27.836  37.501  17.181  1.00 27.69           N  
ATOM   2690  CA  LEU A 167      28.948  36.547  17.112  1.00 29.42           C  
ATOM   2691  C   LEU A 167      28.423  35.211  16.547  1.00 30.27           C  
ATOM   2692  O   LEU A 167      27.283  34.841  16.818  1.00 30.00           O  
ATOM   2693  CB  LEU A 167      29.463  36.221  18.544  1.00 29.82           C  
ATOM   2694  CG  LEU A 167      29.599  37.383  19.558  1.00 31.21           C  
ATOM   2695  CD1 LEU A 167      30.108  36.828  20.901  1.00 32.91           C  
ATOM   2696  CD2 LEU A 167      30.509  38.521  19.076  1.00 32.49           C  
ATOM   2697  H   LEU A 167      27.188  37.367  17.947  1.00  0.00           H  
ATOM   2698  HA  LEU A 167      29.762  36.937  16.502  1.00  0.00           H  
ATOM   2699  HB2 LEU A 167      28.807  35.483  19.012  1.00  0.00           H  
ATOM   2700  HB3 LEU A 167      30.429  35.722  18.450  1.00  0.00           H  
ATOM   2701  HG  LEU A 167      28.609  37.806  19.733  1.00  0.00           H  
ATOM   2702 HD11 LEU A 167      30.200  37.605  21.657  1.00  0.00           H  
ATOM   2703 HD12 LEU A 167      29.432  36.071  21.298  1.00  0.00           H  
ATOM   2704 HD13 LEU A 167      31.089  36.365  20.791  1.00  0.00           H  
ATOM   2705 HD21 LEU A 167      30.454  39.378  19.743  1.00  0.00           H  
ATOM   2706 HD22 LEU A 167      31.549  38.203  19.061  1.00  0.00           H  
ATOM   2707 HD23 LEU A 167      30.234  38.870  18.082  1.00  0.00           H  
ATOM   2708  N   ASP A 168      29.276  34.450  15.838  1.00 31.68           N  
ATOM   2709  CA  ASP A 168      29.152  32.995  15.620  1.00 33.10           C  
ATOM   2710  C   ASP A 168      28.149  32.552  14.538  1.00 33.65           C  
ATOM   2711  O   ASP A 168      27.645  31.431  14.597  1.00 34.22           O  
ATOM   2712  CB  ASP A 168      29.045  32.170  16.939  1.00 33.38           C  
ATOM   2713  CG  ASP A 168      30.143  32.452  17.968  1.00 35.04           C  
ATOM   2714  OD1 ASP A 168      31.301  32.633  17.536  1.00 36.12           O  
ATOM   2715  OD2 ASP A 168      29.821  32.470  19.174  1.00 36.68           O1-
ATOM   2716  H   ASP A 168      30.190  34.840  15.647  1.00  0.00           H  
ATOM   2717  HA  ASP A 168      30.112  32.724  15.177  1.00  0.00           H  
ATOM   2718  HB2 ASP A 168      28.074  32.337  17.406  1.00  0.00           H  
ATOM   2719  HB3 ASP A 168      29.092  31.103  16.718  1.00  0.00           H  
ATOM   2720  N   PHE A 169      27.861  33.403  13.543  1.00 34.43           N  
ATOM   2721  CA  PHE A 169      26.994  33.095  12.399  1.00 35.22           C  
ATOM   2722  C   PHE A 169      27.674  32.126  11.413  1.00 35.56           C  
ATOM   2723  O   PHE A 169      28.843  32.307  11.076  1.00 35.28           O  
ATOM   2724  CB  PHE A 169      26.639  34.415  11.662  1.00 35.30           C  
ATOM   2725  CG  PHE A 169      27.822  35.309  11.323  1.00 35.83           C  
ATOM   2726  CD1 PHE A 169      28.588  35.086  10.160  1.00 36.86           C  
ATOM   2727  CD2 PHE A 169      28.184  36.349  12.203  1.00 35.67           C  
ATOM   2728  CE1 PHE A 169      29.770  35.814   9.943  1.00 36.89           C  
ATOM   2729  CE2 PHE A 169      29.338  37.109  11.949  1.00 36.49           C  
ATOM   2730  CZ  PHE A 169      30.163  36.811  10.854  1.00 36.47           C  
ATOM   2731  H   PHE A 169      28.310  34.308  13.548  1.00  0.00           H  
ATOM   2732  HA  PHE A 169      26.083  32.632  12.776  1.00  0.00           H  
ATOM   2733  HB2 PHE A 169      26.088  34.198  10.745  1.00  0.00           H  
ATOM   2734  HB3 PHE A 169      25.953  34.997  12.274  1.00  0.00           H  
ATOM   2735  HD1 PHE A 169      28.300  34.320   9.456  1.00  0.00           H  
ATOM   2736  HD2 PHE A 169      27.585  36.566  13.075  1.00  0.00           H  
ATOM   2737  HE1 PHE A 169      30.358  35.640   9.058  1.00  0.00           H  
ATOM   2738  HE2 PHE A 169      29.579  37.945  12.581  1.00  0.00           H  
ATOM   2739  HZ  PHE A 169      31.054  37.394  10.670  1.00  0.00           H  
ATOM   2740  N   GLY A 170      26.939  31.110  10.936  1.00 36.18           N  
ATOM   2741  CA  GLY A 170      27.298  30.342   9.743  1.00 37.14           C  
ATOM   2742  C   GLY A 170      27.930  28.974  10.011  1.00 38.09           C  
ATOM   2743  O   GLY A 170      28.050  28.181   9.077  1.00 38.11           O  
ATOM   2744  H   GLY A 170      26.006  30.976  11.301  1.00  0.00           H  
ATOM   2745  HA2 GLY A 170      26.389  30.170   9.171  1.00  0.00           H  
ATOM   2746  HA3 GLY A 170      27.950  30.918   9.086  1.00  0.00           H  
ATOM   2747  N   LEU A 171      28.359  28.699  11.253  1.00 38.79           N  
ATOM   2748  CA  LEU A 171      29.055  27.474  11.639  1.00 39.61           C  
ATOM   2749  C   LEU A 171      28.047  26.360  11.972  1.00 39.98           C  
ATOM   2750  O   LEU A 171      26.907  26.543  12.394  1.00 40.14           O  
ATOM   2751  CB  LEU A 171      29.918  27.744  12.896  1.00 39.75           C  
ATOM   2752  CG  LEU A 171      31.126  28.704  12.732  1.00 40.19           C  
ATOM   2753  CD1 LEU A 171      31.834  28.610  11.367  1.00 40.03           C  
ATOM   2754  CD2 LEU A 171      30.776  30.156  13.082  1.00 40.87           C  
ATOM   2755  H   LEU A 171      28.218  29.396  11.971  1.00  0.00           H  
ATOM   2756  HA  LEU A 171      29.687  27.123  10.822  1.00  0.00           H  
ATOM   2757  HB2 LEU A 171      29.290  28.077  13.724  1.00  0.00           H  
ATOM   2758  HB3 LEU A 171      30.323  26.789  13.221  1.00  0.00           H  
ATOM   2759  HG  LEU A 171      31.858  28.399  13.481  1.00  0.00           H  
ATOM   2760 HD11 LEU A 171      32.738  29.217  11.358  1.00  0.00           H  
ATOM   2761 HD12 LEU A 171      32.124  27.585  11.135  1.00  0.00           H  
ATOM   2762 HD13 LEU A 171      31.200  28.970  10.557  1.00  0.00           H  
ATOM   2763 HD21 LEU A 171      31.661  30.792  13.048  1.00  0.00           H  
ATOM   2764 HD22 LEU A 171      30.048  30.561  12.386  1.00  0.00           H  
ATOM   2765 HD23 LEU A 171      30.357  30.233  14.086  1.00  0.00           H  
ATOM   2766  N   NMA A 171A     28.556  25.101  11.725  1.00  0.00           N  
ATOM   2767  CA  NMA A 171A     27.733  23.924  11.965  1.00  0.00           C  
ATOM   2768  H   NMA A 171A     29.498  24.996  11.379  1.00  0.00           H  
ATOM   2769 1HA  NMA A 171A     26.739  24.252  12.341  1.00  0.00           H  
ATOM   2770 2HA  NMA A 171A     27.607  23.354  11.017  1.00  0.00           H  
ATOM   2771 3HA  NMA A 171A     28.224  23.269  12.719  1.00  0.00           H  
ATOM   2772  CH3 ACE A 173      28.805  22.582  15.378  1.00  0.00           C  
ATOM   2773  C   ACE A 173      28.383  21.902  16.681  1.00  0.00           C  
ATOM   2774  O   ACE A 173      29.040  20.959  17.117  1.00  0.00           O  
ATOM   2775 1H   ACE A 173      29.719  22.087  14.981  1.00  0.00           H  
ATOM   2776 2H   ACE A 173      27.983  22.503  14.632  1.00  0.00           H  
ATOM   2777 3H   ACE A 173      29.017  23.658  15.571  1.00  0.00           H  
ATOM   2778  N   HIS A 174      27.269  22.343  17.366  1.00 52.31           N  
ATOM   2779  CA  HIS A 174      26.870  21.688  18.612  1.00 52.25           C  
ATOM   2780  C   HIS A 174      26.525  20.213  18.382  1.00 51.98           C  
ATOM   2781  O   HIS A 174      25.735  19.883  17.497  1.00 52.07           O  
ATOM   2782  CB  HIS A 174      25.693  22.420  19.285  1.00 52.42           C  
ATOM   2783  CG  HIS A 174      26.054  23.775  19.831  1.00 53.05           C  
ATOM   2784  ND1 HIS A 174      26.534  23.958  21.133  1.00 53.45           N  
ATOM   2785  CD2 HIS A 174      26.023  24.995  19.192  1.00 53.77           C  
ATOM   2786  CE1 HIS A 174      26.797  25.254  21.219  1.00 53.75           C  
ATOM   2787  NE2 HIS A 174      26.513  25.917  20.097  1.00 54.07           N  
ATOM   2788  H1  HIS A 174      26.730  23.117  17.008  1.00  0.00           H  
ATOM   2789  HA  HIS A 174      27.725  21.734  19.287  1.00  0.00           H  
ATOM   2790  HB2 HIS A 174      24.867  22.534  18.583  1.00  0.00           H  
ATOM   2791  HB3 HIS A 174      25.311  21.830  20.117  1.00  0.00           H  
ATOM   2792  HD2 HIS A 174      25.723  25.270  18.191  1.00  0.00           H  
ATOM   2793  HE1 HIS A 174      27.197  25.720  22.107  1.00  0.00           H  
ATOM   2794  HE2 HIS A 174      26.626  26.908  19.925  1.00  0.00           H  
ATOM   2795  N   THR A 175      27.125  19.337  19.202  1.00 51.59           N  
ATOM   2796  CA  THR A 175      26.901  17.891  19.237  1.00 51.09           C  
ATOM   2797  C   THR A 175      25.562  17.557  19.926  1.00 50.67           C  
ATOM   2798  O   THR A 175      24.978  18.396  20.612  1.00 50.64           O  
ATOM   2799  CB  THR A 175      28.077  17.220  19.999  1.00 51.15           C  
ATOM   2800  OG1 THR A 175      28.104  17.559  21.375  1.00 51.27           O  
ATOM   2801  CG2 THR A 175      29.454  17.502  19.377  1.00 51.22           C  
ATOM   2802  H   THR A 175      27.743  19.715  19.911  1.00  0.00           H  
ATOM   2803  HA  THR A 175      26.872  17.512  18.214  1.00  0.00           H  
ATOM   2804  HB  THR A 175      27.927  16.141  19.956  1.00  0.00           H  
ATOM   2805  HG1 THR A 175      28.305  18.484  21.454  1.00  0.00           H  
ATOM   2806 HG21 THR A 175      30.235  16.936  19.886  1.00  0.00           H  
ATOM   2807 HG22 THR A 175      29.471  17.216  18.325  1.00  0.00           H  
ATOM   2808 HG23 THR A 175      29.719  18.557  19.440  1.00  0.00           H  
ATOM   2809  N   ASP A 176      25.083  16.315  19.748  1.00 50.08           N  
ATOM   2810  CA  ASP A 176      23.813  15.819  20.294  1.00 49.40           C  
ATOM   2811  C   ASP A 176      23.777  15.790  21.832  1.00 48.68           C  
ATOM   2812  O   ASP A 176      22.729  16.075  22.409  1.00 48.74           O  
ATOM   2813  CB  ASP A 176      23.506  14.402  19.751  1.00 49.56           C  
ATOM   2814  CG  ASP A 176      23.496  14.302  18.223  1.00 50.20           C  
ATOM   2815  OD1 ASP A 176      24.178  13.389  17.708  1.00 50.58           O  
ATOM   2816  OD2 ASP A 176      22.803  15.134  17.597  1.00 50.74           O1-
ATOM   2817  H   ASP A 176      25.617  15.671  19.183  1.00  0.00           H  
ATOM   2818  HA  ASP A 176      23.025  16.495  19.957  1.00  0.00           H  
ATOM   2819  HB2 ASP A 176      24.237  13.691  20.140  1.00  0.00           H  
ATOM   2820  HB3 ASP A 176      22.533  14.067  20.112  1.00  0.00           H  
ATOM   2821  N   ASP A 177      24.912  15.484  22.488  1.00 47.65           N  
ATOM   2822  CA  ASP A 177      25.067  15.407  23.944  1.00 46.59           C  
ATOM   2823  C   ASP A 177      24.871  16.774  24.629  1.00 45.60           C  
ATOM   2824  O   ASP A 177      24.104  16.876  25.586  1.00 45.56           O  
ATOM   2825  CB  ASP A 177      26.454  14.793  24.264  1.00 46.82           C  
ATOM   2826  CG  ASP A 177      26.817  14.768  25.755  1.00 47.36           C  
ATOM   2827  OD1 ASP A 177      27.645  15.614  26.158  1.00 47.75           O  
ATOM   2828  OD2 ASP A 177      26.250  13.907  26.461  1.00 48.21           O1-
ATOM   2829  H   ASP A 177      25.726  15.259  21.931  1.00  0.00           H  
ATOM   2830  HA  ASP A 177      24.298  14.733  24.327  1.00  0.00           H  
ATOM   2831  HB2 ASP A 177      26.497  13.769  23.890  1.00  0.00           H  
ATOM   2832  HB3 ASP A 177      27.234  15.341  23.732  1.00  0.00           H  
ATOM   2833  N   GLU A 178      25.540  17.823  24.121  1.00 44.26           N  
ATOM   2834  CA  GLU A 178      25.457  19.187  24.646  1.00 42.91           C  
ATOM   2835  C   GLU A 178      24.169  19.918  24.210  1.00 41.46           C  
ATOM   2836  O   GLU A 178      23.892  20.990  24.744  1.00 41.32           O  
ATOM   2837  CB  GLU A 178      26.747  19.938  24.234  1.00 43.31           C  
ATOM   2838  CG  GLU A 178      26.764  20.627  22.855  1.00 44.35           C  
ATOM   2839  CD  GLU A 178      28.192  20.982  22.434  1.00 46.08           C  
ATOM   2840  OE1 GLU A 178      28.643  20.419  21.412  1.00 46.65           O  
ATOM   2841  OE2 GLU A 178      28.817  21.791  23.153  1.00 46.91           O1-
ATOM   2842  H   GLU A 178      26.153  17.665  23.333  1.00  0.00           H  
ATOM   2843  HA  GLU A 178      25.446  19.125  25.736  1.00  0.00           H  
ATOM   2844  HB2 GLU A 178      26.932  20.710  24.982  1.00  0.00           H  
ATOM   2845  HB3 GLU A 178      27.597  19.258  24.324  1.00  0.00           H  
ATOM   2846  HG2 GLU A 178      26.337  19.966  22.104  1.00  0.00           H  
ATOM   2847  HG3 GLU A 178      26.155  21.533  22.859  1.00  0.00           H  
ATOM   2848  N   MET A 179      23.367  19.328  23.304  1.00 39.64           N  
ATOM   2849  CA  MET A 179      22.027  19.776  22.914  1.00 37.85           C  
ATOM   2850  C   MET A 179      20.918  19.055  23.709  1.00 36.05           C  
ATOM   2851  O   MET A 179      19.762  19.464  23.612  1.00 35.38           O  
ATOM   2852  CB  MET A 179      21.826  19.459  21.416  1.00 38.37           C  
ATOM   2853  CG  MET A 179      22.569  20.438  20.493  1.00 39.99           C  
ATOM   2854  SD  MET A 179      21.818  22.080  20.319  1.00 43.90           S  
ATOM   2855  CE  MET A 179      20.407  21.679  19.257  1.00 42.89           C  
ATOM   2856  H   MET A 179      23.688  18.458  22.902  1.00  0.00           H  
ATOM   2857  HA  MET A 179      21.908  20.847  23.080  1.00  0.00           H  
ATOM   2858  HB2 MET A 179      22.172  18.446  21.211  1.00  0.00           H  
ATOM   2859  HB3 MET A 179      20.769  19.462  21.147  1.00  0.00           H  
ATOM   2860  HG2 MET A 179      23.583  20.580  20.862  1.00  0.00           H  
ATOM   2861  HG3 MET A 179      22.668  20.004  19.497  1.00  0.00           H  
ATOM   2862  HE1 MET A 179      19.868  22.588  19.002  1.00  0.00           H  
ATOM   2863  HE2 MET A 179      20.747  21.211  18.333  1.00  0.00           H  
ATOM   2864  HE3 MET A 179      19.719  21.001  19.760  1.00  0.00           H  
ATOM   2865  N   THR A 180      21.242  18.012  24.496  1.00 34.00           N  
ATOM   2866  CA  THR A 180      20.296  17.257  25.323  1.00 32.15           C  
ATOM   2867  C   THR A 180      20.203  17.922  26.708  1.00 30.94           C  
ATOM   2868  O   THR A 180      21.216  18.326  27.282  1.00 30.41           O  
ATOM   2869  CB  THR A 180      20.825  15.806  25.505  1.00 32.29           C  
ATOM   2870  OG1 THR A 180      20.816  15.157  24.251  1.00 31.72           O  
ATOM   2871  CG2 THR A 180      19.975  14.917  26.434  1.00 32.49           C  
ATOM   2872  H   THR A 180      22.215  17.744  24.556  1.00  0.00           H  
ATOM   2873  HA  THR A 180      19.309  17.234  24.855  1.00  0.00           H  
ATOM   2874  HB  THR A 180      21.847  15.810  25.881  1.00  0.00           H  
ATOM   2875  HG1 THR A 180      21.460  15.571  23.690  1.00  0.00           H  
ATOM   2876 HG21 THR A 180      20.338  13.889  26.429  1.00  0.00           H  
ATOM   2877 HG22 THR A 180      20.012  15.257  27.470  1.00  0.00           H  
ATOM   2878 HG23 THR A 180      18.930  14.901  26.124  1.00  0.00           H  
ATOM   2879  N   GLY A 181      18.978  17.990  27.251  1.00 29.47           N  
ATOM   2880  CA  GLY A 181      18.705  18.331  28.643  1.00 28.31           C  
ATOM   2881  C   GLY A 181      18.032  19.694  28.799  1.00 27.55           C  
ATOM   2882  O   GLY A 181      17.424  20.215  27.866  1.00 27.06           O  
ATOM   2883  H   GLY A 181      18.197  17.654  26.707  1.00  0.00           H  
ATOM   2884  HA2 GLY A 181      18.046  17.566  29.052  1.00  0.00           H  
ATOM   2885  HA3 GLY A 181      19.611  18.297  29.247  1.00  0.00           H  
ATOM   2886  N   TYR A 182      18.151  20.268  30.003  1.00 26.78           N  
ATOM   2887  CA  TYR A 182      17.710  21.616  30.345  1.00 26.21           C  
ATOM   2888  C   TYR A 182      18.881  22.566  30.030  1.00 26.11           C  
ATOM   2889  O   TYR A 182      19.682  22.889  30.908  1.00 25.64           O  
ATOM   2890  CB  TYR A 182      17.347  21.608  31.850  1.00 26.13           C  
ATOM   2891  CG  TYR A 182      16.644  22.854  32.354  1.00 25.90           C  
ATOM   2892  CD1 TYR A 182      15.295  23.085  32.011  1.00 25.60           C  
ATOM   2893  CD2 TYR A 182      17.325  23.783  33.169  1.00 25.84           C  
ATOM   2894  CE1 TYR A 182      14.633  24.237  32.473  1.00 25.08           C  
ATOM   2895  CE2 TYR A 182      16.666  24.942  33.623  1.00 26.08           C  
ATOM   2896  CZ  TYR A 182      15.319  25.170  33.274  1.00 25.82           C  
ATOM   2897  OH  TYR A 182      14.679  26.292  33.713  1.00 26.24           O  
ATOM   2898  H   TYR A 182      18.654  19.759  30.720  1.00  0.00           H  
ATOM   2899  HA  TYR A 182      16.838  21.900  29.760  1.00  0.00           H  
ATOM   2900  HB2 TYR A 182      16.675  20.772  32.047  1.00  0.00           H  
ATOM   2901  HB3 TYR A 182      18.226  21.411  32.465  1.00  0.00           H  
ATOM   2902  HD1 TYR A 182      14.762  22.380  31.392  1.00  0.00           H  
ATOM   2903  HD2 TYR A 182      18.358  23.616  33.439  1.00  0.00           H  
ATOM   2904  HE1 TYR A 182      13.599  24.396  32.205  1.00  0.00           H  
ATOM   2905  HE2 TYR A 182      17.195  25.656  34.237  1.00  0.00           H  
ATOM   2906  HH  TYR A 182      13.760  26.297  33.492  1.00  0.00           H  
ATOM   2907  N   VAL A 183      19.014  22.945  28.745  1.00 25.78           N  
ATOM   2908  CA  VAL A 183      20.184  23.615  28.170  1.00 25.90           C  
ATOM   2909  C   VAL A 183      19.784  24.762  27.228  1.00 25.99           C  
ATOM   2910  O   VAL A 183      18.929  24.592  26.357  1.00 25.78           O  
ATOM   2911  CB  VAL A 183      21.158  22.590  27.517  1.00 25.93           C  
ATOM   2912  CG1 VAL A 183      21.827  21.664  28.548  1.00 26.21           C  
ATOM   2913  CG2 VAL A 183      20.524  21.752  26.388  1.00 25.84           C  
ATOM   2914  H   VAL A 183      18.308  22.643  28.090  1.00  0.00           H  
ATOM   2915  HA  VAL A 183      20.733  24.092  28.984  1.00  0.00           H  
ATOM   2916  HB  VAL A 183      21.966  23.166  27.063  1.00  0.00           H  
ATOM   2917 HG11 VAL A 183      22.594  21.047  28.078  1.00  0.00           H  
ATOM   2918 HG12 VAL A 183      22.307  22.236  29.342  1.00  0.00           H  
ATOM   2919 HG13 VAL A 183      21.108  20.986  29.008  1.00  0.00           H  
ATOM   2920 HG21 VAL A 183      21.263  21.090  25.939  1.00  0.00           H  
ATOM   2921 HG22 VAL A 183      19.713  21.127  26.757  1.00  0.00           H  
ATOM   2922 HG23 VAL A 183      20.125  22.373  25.587  1.00  0.00           H  
ATOM   2923  N   ALA A 184      20.461  25.915  27.374  1.00 26.39           N  
ATOM   2924  CA  ALA A 184      20.306  27.130  26.567  1.00 26.52           C  
ATOM   2925  C   ALA A 184      20.864  27.014  25.138  1.00 26.69           C  
ATOM   2926  O   ALA A 184      20.627  27.900  24.318  1.00 26.74           O  
ATOM   2927  CB  ALA A 184      21.039  28.273  27.283  1.00 26.60           C  
ATOM   2928  H   ALA A 184      21.136  25.965  28.127  1.00  0.00           H  
ATOM   2929  HA  ALA A 184      19.247  27.373  26.486  1.00  0.00           H  
ATOM   2930  HB1 ALA A 184      20.998  29.198  26.710  1.00  0.00           H  
ATOM   2931  HB2 ALA A 184      20.588  28.473  28.255  1.00  0.00           H  
ATOM   2932  HB3 ALA A 184      22.091  28.037  27.446  1.00  0.00           H  
ATOM   2933  N   THR A 185      21.560  25.911  24.821  1.00 26.68           N  
ATOM   2934  CA  THR A 185      22.022  25.539  23.484  1.00 26.90           C  
ATOM   2935  C   THR A 185      20.866  25.115  22.553  1.00 26.18           C  
ATOM   2936  O   THR A 185      21.049  25.155  21.336  1.00 26.80           O  
ATOM   2937  CB  THR A 185      23.033  24.374  23.615  1.00 27.25           C  
ATOM   2938  OG1 THR A 185      22.401  23.258  24.205  1.00 28.35           O  
ATOM   2939  CG2 THR A 185      24.296  24.727  24.415  1.00 28.27           C  
ATOM   2940  H   THR A 185      21.710  25.225  25.548  1.00  0.00           H  
ATOM   2941  HA  THR A 185      22.520  26.397  23.032  1.00  0.00           H  
ATOM   2942  HB  THR A 185      23.353  24.070  22.616  1.00  0.00           H  
ATOM   2943  HG1 THR A 185      23.025  22.546  24.265  1.00  0.00           H  
ATOM   2944 HG21 THR A 185      25.004  23.897  24.408  1.00  0.00           H  
ATOM   2945 HG22 THR A 185      24.803  25.590  23.988  1.00  0.00           H  
ATOM   2946 HG23 THR A 185      24.067  24.954  25.457  1.00  0.00           H  
ATOM   2947  N   ARG A 186      19.683  24.773  23.102  1.00 24.78           N  
ATOM   2948  CA  ARG A 186      18.513  24.319  22.350  1.00 23.65           C  
ATOM   2949  C   ARG A 186      17.277  25.221  22.548  1.00 22.75           C  
ATOM   2950  O   ARG A 186      16.416  25.234  21.670  1.00 22.59           O  
ATOM   2951  CB  ARG A 186      18.233  22.840  22.689  1.00 23.84           C  
ATOM   2952  CG  ARG A 186      17.222  22.151  21.744  1.00 24.08           C  
ATOM   2953  CD  ARG A 186      16.739  20.797  22.268  1.00 23.96           C  
ATOM   2954  NE  ARG A 186      15.886  21.006  23.440  1.00 24.57           N  
ATOM   2955  CZ  ARG A 186      16.229  20.794  24.719  1.00 23.09           C  
ATOM   2956  NH1 ARG A 186      17.378  20.201  25.057  1.00 23.34           N  
ATOM   2957  NH2 ARG A 186      15.407  21.217  25.682  1.00 22.02           N1+
ATOM   2958  H   ARG A 186      19.617  24.762  24.110  1.00  0.00           H  
ATOM   2959  HA  ARG A 186      18.745  24.347  21.290  1.00  0.00           H  
ATOM   2960  HB2 ARG A 186      19.165  22.274  22.662  1.00  0.00           H  
ATOM   2961  HB3 ARG A 186      17.885  22.784  23.722  1.00  0.00           H  
ATOM   2962  HG2 ARG A 186      16.340  22.768  21.587  1.00  0.00           H  
ATOM   2963  HG3 ARG A 186      17.672  22.026  20.759  1.00  0.00           H  
ATOM   2964  HD2 ARG A 186      16.134  20.304  21.508  1.00  0.00           H  
ATOM   2965  HD3 ARG A 186      17.575  20.136  22.478  1.00  0.00           H  
ATOM   2966  HE  ARG A 186      15.014  21.488  23.264  1.00  0.00           H  
ATOM   2967 HH12 ARG A 186      17.610  20.088  26.038  1.00  0.00           H  
ATOM   2968 HH11 ARG A 186      18.044  19.909  24.351  1.00  0.00           H  
ATOM   2969 HH22 ARG A 186      15.644  21.091  26.658  1.00  0.00           H  
ATOM   2970 HH21 ARG A 186      14.553  21.700  25.440  1.00  0.00           H  
ATOM   2971  N   TRP A 187      17.172  25.985  23.654  1.00 21.54           N  
ATOM   2972  CA  TRP A 187      15.999  26.804  24.017  1.00 20.61           C  
ATOM   2973  C   TRP A 187      15.551  27.855  22.982  1.00 20.61           C  
ATOM   2974  O   TRP A 187      14.366  28.182  22.936  1.00 20.27           O  
ATOM   2975  CB  TRP A 187      16.226  27.487  25.382  1.00 20.41           C  
ATOM   2976  CG  TRP A 187      16.279  26.617  26.606  1.00 20.29           C  
ATOM   2977  CD1 TRP A 187      15.827  25.345  26.721  1.00 19.84           C  
ATOM   2978  CD2 TRP A 187      16.831  26.962  27.913  1.00 20.06           C  
ATOM   2979  NE1 TRP A 187      16.068  24.879  27.997  1.00 19.95           N  
ATOM   2980  CE2 TRP A 187      16.699  25.828  28.771  1.00 20.47           C  
ATOM   2981  CE3 TRP A 187      17.444  28.114  28.459  1.00 20.83           C  
ATOM   2982  CZ2 TRP A 187      17.173  25.835  30.092  1.00 20.89           C  
ATOM   2983  CZ3 TRP A 187      17.922  28.130  29.785  1.00 20.57           C  
ATOM   2984  CH2 TRP A 187      17.791  26.990  30.600  1.00 20.41           C  
ATOM   2985  H   TRP A 187      17.916  25.934  24.335  1.00  0.00           H  
ATOM   2986  HA  TRP A 187      15.153  26.128  24.123  1.00  0.00           H  
ATOM   2987  HB2 TRP A 187      17.154  28.059  25.341  1.00  0.00           H  
ATOM   2988  HB3 TRP A 187      15.438  28.217  25.572  1.00  0.00           H  
ATOM   2989  HD1 TRP A 187      15.356  24.780  25.932  1.00  0.00           H  
ATOM   2990  HE1 TRP A 187      15.807  23.948  28.296  1.00  0.00           H  
ATOM   2991  HE3 TRP A 187      17.561  28.995  27.844  1.00  0.00           H  
ATOM   2992  HZ2 TRP A 187      17.068  24.957  30.704  1.00  0.00           H  
ATOM   2993  HZ3 TRP A 187      18.397  29.018  30.174  1.00  0.00           H  
ATOM   2994  HH2 TRP A 187      18.164  27.001  31.614  1.00  0.00           H  
ATOM   2995  N   TYR A 188      16.472  28.366  22.152  1.00 19.92           N  
ATOM   2996  CA  TYR A 188      16.219  29.418  21.162  1.00 20.23           C  
ATOM   2997  C   TYR A 188      16.137  28.845  19.732  1.00 20.43           C  
ATOM   2998  O   TYR A 188      15.974  29.615  18.787  1.00 20.10           O  
ATOM   2999  CB  TYR A 188      17.353  30.468  21.252  1.00 20.06           C  
ATOM   3000  CG  TYR A 188      17.570  31.015  22.653  1.00 19.99           C  
ATOM   3001  CD1 TYR A 188      18.461  30.358  23.525  1.00 19.85           C  
ATOM   3002  CD2 TYR A 188      16.851  32.136  23.113  1.00 19.22           C  
ATOM   3003  CE1 TYR A 188      18.596  30.777  24.858  1.00 19.95           C  
ATOM   3004  CE2 TYR A 188      16.998  32.570  24.445  1.00 19.30           C  
ATOM   3005  CZ  TYR A 188      17.853  31.874  25.323  1.00 19.63           C  
ATOM   3006  OH  TYR A 188      17.971  32.252  26.625  1.00 20.82           O  
ATOM   3007  H   TYR A 188      17.423  28.035  22.232  1.00  0.00           H  
ATOM   3008  HA  TYR A 188      15.275  29.924  21.370  1.00  0.00           H  
ATOM   3009  HB2 TYR A 188      18.294  30.043  20.907  1.00  0.00           H  
ATOM   3010  HB3 TYR A 188      17.143  31.306  20.585  1.00  0.00           H  
ATOM   3011  HD1 TYR A 188      19.019  29.505  23.183  1.00  0.00           H  
ATOM   3012  HD2 TYR A 188      16.176  32.655  22.453  1.00  0.00           H  
ATOM   3013  HE1 TYR A 188      19.259  30.243  25.524  1.00  0.00           H  
ATOM   3014  HE2 TYR A 188      16.445  33.432  24.791  1.00  0.00           H  
ATOM   3015  HH  TYR A 188      17.304  32.877  26.897  1.00  0.00           H  
ATOM   3016  N   ARG A 189      16.218  27.511  19.559  1.00 21.35           N  
ATOM   3017  CA  ARG A 189      16.133  26.823  18.268  1.00 22.50           C  
ATOM   3018  C   ARG A 189      14.664  26.667  17.850  1.00 22.56           C  
ATOM   3019  O   ARG A 189      13.826  26.271  18.660  1.00 21.86           O  
ATOM   3020  CB  ARG A 189      16.703  25.390  18.390  1.00 23.07           C  
ATOM   3021  CG  ARG A 189      18.189  25.310  18.775  1.00 26.40           C  
ATOM   3022  CD  ARG A 189      19.159  25.661  17.640  1.00 32.16           C  
ATOM   3023  NE  ARG A 189      19.481  24.484  16.819  1.00 35.31           N  
ATOM   3024  CZ  ARG A 189      20.700  24.108  16.394  1.00 37.10           C  
ATOM   3025  NH1 ARG A 189      21.809  24.787  16.723  1.00 37.85           N  
ATOM   3026  NH2 ARG A 189      20.807  23.019  15.622  1.00 38.55           N1+
ATOM   3027  H   ARG A 189      16.331  26.931  20.380  1.00  0.00           H  
ATOM   3028  HA  ARG A 189      16.690  27.383  17.519  1.00  0.00           H  
ATOM   3029  HB2 ARG A 189      16.127  24.830  19.128  1.00  0.00           H  
ATOM   3030  HB3 ARG A 189      16.561  24.852  17.451  1.00  0.00           H  
ATOM   3031  HG2 ARG A 189      18.390  25.947  19.635  1.00  0.00           H  
ATOM   3032  HG3 ARG A 189      18.389  24.293  19.106  1.00  0.00           H  
ATOM   3033  HD2 ARG A 189      18.745  26.431  16.996  1.00  0.00           H  
ATOM   3034  HD3 ARG A 189      20.070  26.072  18.075  1.00  0.00           H  
ATOM   3035  HE  ARG A 189      18.685  23.944  16.510  1.00  0.00           H  
ATOM   3036 HH12 ARG A 189      22.715  24.488  16.393  1.00  0.00           H  
ATOM   3037 HH11 ARG A 189      21.750  25.606  17.314  1.00  0.00           H  
ATOM   3038 HH22 ARG A 189      21.712  22.713  15.296  1.00  0.00           H  
ATOM   3039 HH21 ARG A 189      19.986  22.490  15.363  1.00  0.00           H  
ATOM   3040  N   ALA A 190      14.375  26.920  16.564  1.00 22.94           N  
ATOM   3041  CA  ALA A 190      13.086  26.676  15.917  1.00 23.52           C  
ATOM   3042  C   ALA A 190      12.789  25.163  15.859  1.00 23.95           C  
ATOM   3043  O   ALA A 190      13.727  24.368  15.791  1.00 23.49           O  
ATOM   3044  CB  ALA A 190      13.122  27.294  14.509  1.00 23.73           C  
ATOM   3045  H   ALA A 190      15.121  27.271  15.973  1.00  0.00           H  
ATOM   3046  HA  ALA A 190      12.321  27.174  16.505  1.00  0.00           H  
ATOM   3047  HB1 ALA A 190      12.125  27.336  14.073  1.00  0.00           H  
ATOM   3048  HB2 ALA A 190      13.493  28.318  14.539  1.00  0.00           H  
ATOM   3049  HB3 ALA A 190      13.760  26.742  13.821  1.00  0.00           H  
ATOM   3050  N   PRO A 191      11.512  24.729  15.919  1.00 24.62           N  
ATOM   3051  CA  PRO A 191      11.165  23.308  16.060  1.00 25.36           C  
ATOM   3052  C   PRO A 191      11.462  22.435  14.824  1.00 26.08           C  
ATOM   3053  O   PRO A 191      11.623  21.226  14.984  1.00 26.08           O  
ATOM   3054  CB  PRO A 191       9.682  23.296  16.448  1.00 25.27           C  
ATOM   3055  CG  PRO A 191       9.132  24.606  15.912  1.00 25.12           C  
ATOM   3056  CD  PRO A 191      10.316  25.571  15.921  1.00 24.84           C  
ATOM   3057  HA  PRO A 191      11.732  22.895  16.894  1.00  0.00           H  
ATOM   3058  HB2 PRO A 191       9.136  22.430  16.073  1.00  0.00           H  
ATOM   3059  HB3 PRO A 191       9.592  23.285  17.536  1.00  0.00           H  
ATOM   3060  HG2 PRO A 191       8.787  24.458  14.890  1.00  0.00           H  
ATOM   3061  HG3 PRO A 191       8.293  24.976  16.497  1.00  0.00           H  
ATOM   3062  HD3 PRO A 191      10.295  26.164  16.836  1.00  0.00           H  
ATOM   3063  HD2 PRO A 191      10.282  26.252  15.070  1.00  0.00           H  
ATOM   3064  N   GLU A 192      11.600  23.030  13.624  1.00 26.79           N  
ATOM   3065  CA  GLU A 192      11.965  22.333  12.391  1.00 27.83           C  
ATOM   3066  C   GLU A 192      13.477  22.061  12.251  1.00 28.63           C  
ATOM   3067  O   GLU A 192      13.829  21.147  11.507  1.00 29.18           O  
ATOM   3068  CB  GLU A 192      11.435  23.117  11.163  1.00 27.58           C  
ATOM   3069  CG  GLU A 192      12.161  24.413  10.716  1.00 27.29           C  
ATOM   3070  CD  GLU A 192      11.767  25.686  11.472  1.00 25.31           C  
ATOM   3071  OE1 GLU A 192      12.224  26.760  11.027  1.00 26.87           O  
ATOM   3072  OE2 GLU A 192      11.002  25.601  12.457  1.00 25.92           O1-
ATOM   3073  H   GLU A 192      11.439  24.028  13.550  1.00  0.00           H  
ATOM   3074  HA  GLU A 192      11.464  21.364  12.404  1.00  0.00           H  
ATOM   3075  HB2 GLU A 192      11.496  22.435  10.318  1.00  0.00           H  
ATOM   3076  HB3 GLU A 192      10.367  23.294  11.271  1.00  0.00           H  
ATOM   3077  HG2 GLU A 192      13.245  24.306  10.738  1.00  0.00           H  
ATOM   3078  HG3 GLU A 192      11.912  24.591   9.669  1.00  0.00           H  
ATOM   3079  N   ILE A 193      14.357  22.795  12.960  1.00 29.17           N  
ATOM   3080  CA  ILE A 193      15.805  22.532  13.018  1.00 30.30           C  
ATOM   3081  C   ILE A 193      16.172  21.761  14.307  1.00 30.31           C  
ATOM   3082  O   ILE A 193      17.204  21.090  14.334  1.00 30.13           O  
ATOM   3083  CB  ILE A 193      16.607  23.868  12.887  1.00 30.34           C  
ATOM   3084  CG1 ILE A 193      18.131  23.631  12.741  1.00 31.38           C  
ATOM   3085  CG2 ILE A 193      16.310  24.894  13.996  1.00 31.44           C  
ATOM   3086  CD1 ILE A 193      18.935  24.877  12.338  1.00 31.43           C  
ATOM   3087  H   ILE A 193      13.998  23.536  13.546  1.00  0.00           H  
ATOM   3088  HA  ILE A 193      16.095  21.897  12.178  1.00  0.00           H  
ATOM   3089  HB  ILE A 193      16.280  24.322  11.950  1.00  0.00           H  
ATOM   3090 HG12 ILE A 193      18.548  23.241  13.669  1.00  0.00           H  
ATOM   3091 HG13 ILE A 193      18.297  22.861  11.988  1.00  0.00           H  
ATOM   3092 HG21 ILE A 193      16.833  25.835  13.834  1.00  0.00           H  
ATOM   3093 HG22 ILE A 193      15.255  25.140  14.005  1.00  0.00           H  
ATOM   3094 HG23 ILE A 193      16.586  24.528  14.985  1.00  0.00           H  
ATOM   3095 HD11 ILE A 193      19.961  24.608  12.087  1.00  0.00           H  
ATOM   3096 HD12 ILE A 193      18.497  25.368  11.470  1.00  0.00           H  
ATOM   3097 HD13 ILE A 193      18.983  25.605  13.147  1.00  0.00           H  
ATOM   3098  N   MET A 194      15.324  21.813  15.351  1.00 30.37           N  
ATOM   3099  CA  MET A 194      15.492  21.094  16.617  1.00 30.71           C  
ATOM   3100  C   MET A 194      15.208  19.592  16.438  1.00 31.15           C  
ATOM   3101  O   MET A 194      15.972  18.767  16.937  1.00 31.16           O  
ATOM   3102  CB  MET A 194      14.494  21.682  17.642  1.00 30.67           C  
ATOM   3103  CG  MET A 194      14.637  21.121  19.066  1.00 30.16           C  
ATOM   3104  SD  MET A 194      13.550  21.883  20.301  1.00 30.45           S  
ATOM   3105  CE  MET A 194      11.950  21.157  19.855  1.00 29.57           C  
ATOM   3106  H   MET A 194      14.504  22.397  15.264  1.00  0.00           H  
ATOM   3107  HA  MET A 194      16.513  21.234  16.976  1.00  0.00           H  
ATOM   3108  HB2 MET A 194      14.637  22.762  17.695  1.00  0.00           H  
ATOM   3109  HB3 MET A 194      13.474  21.527  17.294  1.00  0.00           H  
ATOM   3110  HG2 MET A 194      14.456  20.046  19.087  1.00  0.00           H  
ATOM   3111  HG3 MET A 194      15.665  21.269  19.395  1.00  0.00           H  
ATOM   3112  HE1 MET A 194      11.179  21.492  20.550  1.00  0.00           H  
ATOM   3113  HE2 MET A 194      11.653  21.449  18.848  1.00  0.00           H  
ATOM   3114  HE3 MET A 194      12.003  20.069  19.899  1.00  0.00           H  
ATOM   3115  N   LEU A 195      14.111  19.254  15.741  1.00 31.91           N  
ATOM   3116  CA  LEU A 195      13.613  17.891  15.547  1.00 32.64           C  
ATOM   3117  C   LEU A 195      13.832  17.387  14.109  1.00 33.25           C  
ATOM   3118  O   LEU A 195      13.554  16.219  13.838  1.00 33.00           O  
ATOM   3119  CB  LEU A 195      12.103  17.889  15.860  1.00 32.67           C  
ATOM   3120  CG  LEU A 195      11.745  18.240  17.321  1.00 33.01           C  
ATOM   3121  CD1 LEU A 195      10.266  18.617  17.442  1.00 33.19           C  
ATOM   3122  CD2 LEU A 195      12.091  17.105  18.297  1.00 32.98           C  
ATOM   3123  H   LEU A 195      13.535  20.000  15.376  1.00  0.00           H  
ATOM   3124  HA  LEU A 195      14.121  17.191  16.213  1.00  0.00           H  
ATOM   3125  HB2 LEU A 195      11.630  18.614  15.200  1.00  0.00           H  
ATOM   3126  HB3 LEU A 195      11.658  16.924  15.610  1.00  0.00           H  
ATOM   3127  HG  LEU A 195      12.310  19.121  17.623  1.00  0.00           H  
ATOM   3128 HD11 LEU A 195      10.026  18.890  18.469  1.00  0.00           H  
ATOM   3129 HD12 LEU A 195      10.025  19.474  16.812  1.00  0.00           H  
ATOM   3130 HD13 LEU A 195       9.617  17.791  17.150  1.00  0.00           H  
ATOM   3131 HD21 LEU A 195      11.797  17.364  19.314  1.00  0.00           H  
ATOM   3132 HD22 LEU A 195      11.576  16.181  18.033  1.00  0.00           H  
ATOM   3133 HD23 LEU A 195      13.162  16.900  18.312  1.00  0.00           H  
ATOM   3134  N   ASN A 196      14.331  18.244  13.198  1.00 34.10           N  
ATOM   3135  CA  ASN A 196      14.781  17.919  11.837  1.00 35.36           C  
ATOM   3136  C   ASN A 196      13.607  17.549  10.910  1.00 35.62           C  
ATOM   3137  O   ASN A 196      13.634  16.514  10.244  1.00 35.46           O  
ATOM   3138  CB  ASN A 196      15.947  16.892  11.818  1.00 35.86           C  
ATOM   3139  CG  ASN A 196      17.168  17.352  12.622  1.00 37.78           C  
ATOM   3140  OD1 ASN A 196      17.368  16.924  13.756  1.00 40.84           O  
ATOM   3141  ND2 ASN A 196      17.999  18.211  12.029  1.00 39.52           N  
ATOM   3142  H   ASN A 196      14.520  19.184  13.515  1.00  0.00           H  
ATOM   3143  HA  ASN A 196      15.177  18.850  11.431  1.00  0.00           H  
ATOM   3144  HB2 ASN A 196      15.619  15.926  12.203  1.00  0.00           H  
ATOM   3145  HB3 ASN A 196      16.266  16.709  10.791  1.00  0.00           H  
ATOM   3146 HD22 ASN A 196      18.817  18.533  12.525  1.00  0.00           H  
ATOM   3147 HD21 ASN A 196      17.809  18.536  11.092  1.00  0.00           H  
ATOM   3148  N   TRP A 197      12.562  18.392  10.898  1.00 36.02           N  
ATOM   3149  CA  TRP A 197      11.314  18.187  10.158  1.00 36.77           C  
ATOM   3150  C   TRP A 197      11.487  18.338   8.639  1.00 37.51           C  
ATOM   3151  O   TRP A 197      10.830  17.629   7.879  1.00 37.47           O  
ATOM   3152  CB  TRP A 197      10.288  19.248  10.615  1.00 36.52           C  
ATOM   3153  CG  TRP A 197       9.699  19.127  11.993  1.00 36.41           C  
ATOM   3154  CD1 TRP A 197       9.982  18.171  12.908  1.00 36.03           C  
ATOM   3155  CD2 TRP A 197       8.713  20.001  12.628  1.00 36.29           C  
ATOM   3156  NE1 TRP A 197       9.246  18.390  14.053  1.00 35.86           N  
ATOM   3157  CE2 TRP A 197       8.471  19.523  13.952  1.00 35.90           C  
ATOM   3158  CE3 TRP A 197       7.997  21.154  12.228  1.00 36.20           C  
ATOM   3159  CZ2 TRP A 197       7.603  20.177  14.842  1.00 36.31           C  
ATOM   3160  CZ3 TRP A 197       7.092  21.795  13.101  1.00 36.17           C  
ATOM   3161  CH2 TRP A 197       6.901  21.316  14.410  1.00 36.15           C  
ATOM   3162  H   TRP A 197      12.629  19.227  11.464  1.00  0.00           H  
ATOM   3163  HA  TRP A 197      10.930  17.185  10.361  1.00  0.00           H  
ATOM   3164  HB2 TRP A 197      10.729  20.239  10.529  1.00  0.00           H  
ATOM   3165  HB3 TRP A 197       9.448  19.261   9.924  1.00  0.00           H  
ATOM   3166  HD1 TRP A 197      10.683  17.362  12.762  1.00  0.00           H  
ATOM   3167  HE1 TRP A 197       9.313  17.794  14.865  1.00  0.00           H  
ATOM   3168  HE3 TRP A 197       8.141  21.549  11.234  1.00  0.00           H  
ATOM   3169  HZ2 TRP A 197       7.472  19.802  15.844  1.00  0.00           H  
ATOM   3170  HZ3 TRP A 197       6.547  22.665  12.766  1.00  0.00           H  
ATOM   3171  HH2 TRP A 197       6.216  21.817  15.078  1.00  0.00           H  
ATOM   3172  N   MET A 198      12.347  19.276   8.214  1.00 38.62           N  
ATOM   3173  CA  MET A 198      12.549  19.696   6.831  1.00 39.85           C  
ATOM   3174  C   MET A 198      13.932  20.335   6.650  1.00 40.24           C  
ATOM   3175  O   MET A 198      14.631  20.606   7.630  1.00 40.26           O  
ATOM   3176  CB  MET A 198      11.377  20.604   6.383  1.00 39.74           C  
ATOM   3177  CG  MET A 198      11.303  21.952   7.125  1.00 40.18           C  
ATOM   3178  SD  MET A 198       9.751  22.860   6.909  1.00 40.87           S  
ATOM   3179  CE  MET A 198       8.703  21.992   8.105  1.00 40.62           C  
ATOM   3180  H   MET A 198      12.875  19.781   8.912  1.00  0.00           H  
ATOM   3181  HA  MET A 198      12.546  18.801   6.209  1.00  0.00           H  
ATOM   3182  HB2 MET A 198      11.435  20.793   5.311  1.00  0.00           H  
ATOM   3183  HB3 MET A 198      10.443  20.062   6.528  1.00  0.00           H  
ATOM   3184  HG2 MET A 198      11.458  21.810   8.192  1.00  0.00           H  
ATOM   3185  HG3 MET A 198      12.112  22.598   6.783  1.00  0.00           H  
ATOM   3186  HE1 MET A 198       7.689  22.388   8.072  1.00  0.00           H  
ATOM   3187  HE2 MET A 198       8.664  20.929   7.881  1.00  0.00           H  
ATOM   3188  HE3 MET A 198       9.094  22.120   9.113  1.00  0.00           H  
ATOM   3189  N   HIS A 199      14.296  20.632   5.390  1.00 40.87           N  
ATOM   3190  CA  HIS A 199      15.429  21.487   5.040  1.00 41.53           C  
ATOM   3191  C   HIS A 199      15.061  22.938   5.391  1.00 41.38           C  
ATOM   3192  O   HIS A 199      14.170  23.529   4.777  1.00 41.51           O  
ATOM   3193  CB  HIS A 199      15.734  21.344   3.531  1.00 42.03           C  
ATOM   3194  CG  HIS A 199      16.885  22.192   3.034  1.00 43.77           C  
ATOM   3195  ND1 HIS A 199      16.744  23.525   2.686  1.00 45.42           N  
ATOM   3196  CD2 HIS A 199      18.225  21.911   2.870  1.00 45.05           C  
ATOM   3197  CE1 HIS A 199      17.953  23.981   2.351  1.00 45.80           C  
ATOM   3198  NE2 HIS A 199      18.901  23.055   2.437  1.00 45.85           N  
ATOM   3199  H   HIS A 199      13.678  20.356   4.637  1.00  0.00           H  
ATOM   3200  HA  HIS A 199      16.309  21.176   5.607  1.00  0.00           H  
ATOM   3201  HB2 HIS A 199      15.980  20.302   3.320  1.00  0.00           H  
ATOM   3202  HB3 HIS A 199      14.851  21.570   2.932  1.00  0.00           H  
ATOM   3203  HD1 HIS A 199      15.890  24.065   2.721  1.00  0.00           H  
ATOM   3204  HD2 HIS A 199      18.753  20.987   3.048  1.00  0.00           H  
ATOM   3205  HE1 HIS A 199      18.143  25.000   2.051  1.00  0.00           H  
ATOM   3206  N   TYR A 200      15.745  23.484   6.404  1.00 41.10           N  
ATOM   3207  CA  TYR A 200      15.513  24.812   6.960  1.00 40.71           C  
ATOM   3208  C   TYR A 200      16.203  25.916   6.139  1.00 39.79           C  
ATOM   3209  O   TYR A 200      17.026  25.648   5.262  1.00 39.80           O  
ATOM   3210  CB  TYR A 200      16.026  24.820   8.417  1.00 41.58           C  
ATOM   3211  CG  TYR A 200      17.500  24.511   8.641  1.00 42.52           C  
ATOM   3212  CD1 TYR A 200      18.468  25.538   8.581  1.00 42.90           C  
ATOM   3213  CD2 TYR A 200      17.902  23.191   8.934  1.00 43.57           C  
ATOM   3214  CE1 TYR A 200      19.827  25.243   8.806  1.00 43.54           C  
ATOM   3215  CE2 TYR A 200      19.259  22.899   9.167  1.00 44.22           C  
ATOM   3216  CZ  TYR A 200      20.222  23.925   9.110  1.00 43.61           C  
ATOM   3217  OH  TYR A 200      21.533  23.642   9.361  1.00 43.96           O  
ATOM   3218  H   TYR A 200      16.467  22.931   6.842  1.00  0.00           H  
ATOM   3219  HA  TYR A 200      14.440  25.009   6.965  1.00  0.00           H  
ATOM   3220  HB2 TYR A 200      15.813  25.792   8.853  1.00  0.00           H  
ATOM   3221  HB3 TYR A 200      15.435  24.116   9.005  1.00  0.00           H  
ATOM   3222  HD1 TYR A 200      18.171  26.554   8.364  1.00  0.00           H  
ATOM   3223  HD2 TYR A 200      17.169  22.400   8.989  1.00  0.00           H  
ATOM   3224  HE1 TYR A 200      20.560  26.033   8.752  1.00  0.00           H  
ATOM   3225  HE2 TYR A 200      19.554  21.886   9.399  1.00  0.00           H  
ATOM   3226  HH  TYR A 200      21.678  22.729   9.558  1.00  0.00           H  
ATOM   3227  N   ASN A 201      15.843  27.169   6.449  1.00 38.33           N  
ATOM   3228  CA  ASN A 201      16.294  28.392   5.782  1.00 36.80           C  
ATOM   3229  C   ASN A 201      16.579  29.513   6.799  1.00 35.27           C  
ATOM   3230  O   ASN A 201      16.736  29.241   7.989  1.00 34.79           O  
ATOM   3231  CB  ASN A 201      15.375  28.734   4.578  1.00 37.19           C  
ATOM   3232  CG  ASN A 201      13.890  28.863   4.928  1.00 37.71           C  
ATOM   3233  OD1 ASN A 201      13.487  29.856   5.525  1.00 38.72           O  
ATOM   3234  ND2 ASN A 201      13.077  27.870   4.563  1.00 38.93           N  
ATOM   3235  H   ASN A 201      15.167  27.289   7.192  1.00  0.00           H  
ATOM   3236  HA  ASN A 201      17.277  28.191   5.356  1.00  0.00           H  
ATOM   3237  HB2 ASN A 201      15.682  29.668   4.110  1.00  0.00           H  
ATOM   3238  HB3 ASN A 201      15.495  27.969   3.809  1.00  0.00           H  
ATOM   3239 HD22 ASN A 201      12.088  27.932   4.762  1.00  0.00           H  
ATOM   3240 HD21 ASN A 201      13.447  27.063   4.082  1.00  0.00           H  
ATOM   3241  N   GLN A 202      16.673  30.770   6.331  1.00 33.43           N  
ATOM   3242  CA  GLN A 202      17.002  31.985   7.095  1.00 31.78           C  
ATOM   3243  C   GLN A 202      16.019  32.323   8.231  1.00 30.26           C  
ATOM   3244  O   GLN A 202      16.380  33.032   9.170  1.00 29.76           O  
ATOM   3245  CB  GLN A 202      17.024  33.169   6.111  1.00 31.66           C  
ATOM   3246  CG  GLN A 202      18.180  33.123   5.094  1.00 32.51           C  
ATOM   3247  CD  GLN A 202      18.013  34.148   3.970  1.00 32.33           C  
ATOM   3248  OE1 GLN A 202      17.185  35.053   4.050  1.00 33.06           O  
ATOM   3249  NE2 GLN A 202      18.797  33.997   2.905  1.00 35.55           N  
ATOM   3250  H   GLN A 202      16.544  30.894   5.337  1.00  0.00           H  
ATOM   3251  HA  GLN A 202      17.989  31.869   7.543  1.00  0.00           H  
ATOM   3252  HB2 GLN A 202      16.068  33.201   5.583  1.00  0.00           H  
ATOM   3253  HB3 GLN A 202      17.091  34.109   6.657  1.00  0.00           H  
ATOM   3254  HG2 GLN A 202      19.132  33.298   5.600  1.00  0.00           H  
ATOM   3255  HG3 GLN A 202      18.245  32.135   4.638  1.00  0.00           H  
ATOM   3256 HE22 GLN A 202      18.734  34.657   2.140  1.00  0.00           H  
ATOM   3257 HE21 GLN A 202      19.448  33.224   2.860  1.00  0.00           H  
ATOM   3258  N   THR A 203      14.779  31.822   8.137  1.00 28.80           N  
ATOM   3259  CA  THR A 203      13.663  32.071   9.048  1.00 27.50           C  
ATOM   3260  C   THR A 203      13.802  31.365  10.416  1.00 26.06           C  
ATOM   3261  O   THR A 203      13.031  31.681  11.322  1.00 25.45           O  
ATOM   3262  CB  THR A 203      12.362  31.628   8.337  1.00 27.77           C  
ATOM   3263  OG1 THR A 203      12.376  30.240   8.088  1.00 29.01           O  
ATOM   3264  CG2 THR A 203      12.087  32.375   7.022  1.00 28.30           C  
ATOM   3265  H   THR A 203      14.582  31.239   7.336  1.00  0.00           H  
ATOM   3266  HA  THR A 203      13.607  33.143   9.240  1.00  0.00           H  
ATOM   3267  HB  THR A 203      11.517  31.815   8.998  1.00  0.00           H  
ATOM   3268  HG1 THR A 203      12.936  30.065   7.344  1.00  0.00           H  
ATOM   3269 HG21 THR A 203      11.257  31.925   6.481  1.00  0.00           H  
ATOM   3270 HG22 THR A 203      11.830  33.416   7.215  1.00  0.00           H  
ATOM   3271 HG23 THR A 203      12.940  32.362   6.344  1.00  0.00           H  
ATOM   3272  N   VAL A 204      14.791  30.465  10.598  1.00 24.60           N  
ATOM   3273  CA  VAL A 204      15.160  29.880  11.895  1.00 23.27           C  
ATOM   3274  C   VAL A 204      15.745  30.948  12.842  1.00 22.36           C  
ATOM   3275  O   VAL A 204      15.514  30.888  14.048  1.00 22.24           O  
ATOM   3276  CB  VAL A 204      16.166  28.707  11.708  1.00 23.38           C  
ATOM   3277  CG1 VAL A 204      15.580  27.561  10.882  1.00 23.03           C  
ATOM   3278  CG2 VAL A 204      17.562  29.107  11.191  1.00 23.04           C  
ATOM   3279  H   VAL A 204      15.377  30.233   9.807  1.00  0.00           H  
ATOM   3280  HA  VAL A 204      14.254  29.485  12.359  1.00  0.00           H  
ATOM   3281  HB  VAL A 204      16.335  28.268  12.689  1.00  0.00           H  
ATOM   3282 HG11 VAL A 204      16.275  26.723  10.846  1.00  0.00           H  
ATOM   3283 HG12 VAL A 204      14.663  27.192  11.335  1.00  0.00           H  
ATOM   3284 HG13 VAL A 204      15.359  27.867   9.860  1.00  0.00           H  
ATOM   3285 HG21 VAL A 204      18.140  28.236  10.881  1.00  0.00           H  
ATOM   3286 HG22 VAL A 204      17.507  29.792  10.347  1.00  0.00           H  
ATOM   3287 HG23 VAL A 204      18.137  29.595  11.976  1.00  0.00           H  
ATOM   3288  N   ASP A 205      16.456  31.946  12.288  1.00 21.48           N  
ATOM   3289  CA  ASP A 205      17.079  33.051  13.017  1.00 21.15           C  
ATOM   3290  C   ASP A 205      16.045  34.082  13.503  1.00 20.77           C  
ATOM   3291  O   ASP A 205      16.307  34.775  14.480  1.00 20.50           O  
ATOM   3292  CB  ASP A 205      18.107  33.779  12.114  1.00 21.17           C  
ATOM   3293  CG  ASP A 205      19.202  32.910  11.478  1.00 21.54           C  
ATOM   3294  OD1 ASP A 205      19.434  31.778  11.952  1.00 21.51           O  
ATOM   3295  OD2 ASP A 205      19.827  33.413  10.521  1.00 21.80           O1-
ATOM   3296  H   ASP A 205      16.594  31.927  11.287  1.00  0.00           H  
ATOM   3297  HA  ASP A 205      17.591  32.652  13.894  1.00  0.00           H  
ATOM   3298  HB2 ASP A 205      17.583  34.293  11.308  1.00  0.00           H  
ATOM   3299  HB3 ASP A 205      18.608  34.557  12.689  1.00  0.00           H  
ATOM   3300  N   ILE A 206      14.865  34.163  12.863  1.00 20.31           N  
ATOM   3301  CA  ILE A 206      13.749  35.028  13.259  1.00 20.13           C  
ATOM   3302  C   ILE A 206      13.010  34.442  14.477  1.00 19.59           C  
ATOM   3303  O   ILE A 206      12.578  35.208  15.339  1.00 19.29           O  
ATOM   3304  CB  ILE A 206      12.777  35.179  12.055  1.00 20.56           C  
ATOM   3305  CG1 ILE A 206      13.461  35.815  10.817  1.00 20.45           C  
ATOM   3306  CG2 ILE A 206      11.456  35.900  12.398  1.00 20.55           C  
ATOM   3307  CD1 ILE A 206      13.971  37.254  11.010  1.00 22.05           C  
ATOM   3308  H   ILE A 206      14.713  33.551  12.074  1.00  0.00           H  
ATOM   3309  HA  ILE A 206      14.132  36.008  13.549  1.00  0.00           H  
ATOM   3310  HB  ILE A 206      12.482  34.174  11.754  1.00  0.00           H  
ATOM   3311 HG12 ILE A 206      14.298  35.194  10.497  1.00  0.00           H  
ATOM   3312 HG13 ILE A 206      12.765  35.799   9.978  1.00  0.00           H  
ATOM   3313 HG21 ILE A 206      10.766  35.858  11.561  1.00  0.00           H  
ATOM   3314 HG22 ILE A 206      10.920  35.429  13.219  1.00  0.00           H  
ATOM   3315 HG23 ILE A 206      11.620  36.944  12.661  1.00  0.00           H  
ATOM   3316 HD11 ILE A 206      14.451  37.606  10.099  1.00  0.00           H  
ATOM   3317 HD12 ILE A 206      13.160  37.946  11.237  1.00  0.00           H  
ATOM   3318 HD13 ILE A 206      14.712  37.324  11.806  1.00  0.00           H  
ATOM   3319  N   TRP A 207      12.899  33.103  14.574  1.00 19.47           N  
ATOM   3320  CA  TRP A 207      12.340  32.406  15.735  1.00 19.03           C  
ATOM   3321  C   TRP A 207      13.222  32.618  16.977  1.00 18.70           C  
ATOM   3322  O   TRP A 207      12.693  32.804  18.073  1.00 18.11           O  
ATOM   3323  CB  TRP A 207      12.229  30.898  15.437  1.00 19.17           C  
ATOM   3324  CG  TRP A 207      11.589  30.082  16.524  1.00 19.59           C  
ATOM   3325  CD1 TRP A 207      12.226  29.569  17.603  1.00 19.80           C  
ATOM   3326  CD2 TRP A 207      10.190  29.696  16.667  1.00 19.95           C  
ATOM   3327  NE1 TRP A 207      11.320  28.911  18.408  1.00 19.50           N  
ATOM   3328  CE2 TRP A 207      10.048  28.959  17.882  1.00 20.11           C  
ATOM   3329  CE3 TRP A 207       9.019  29.903  15.902  1.00 20.21           C  
ATOM   3330  CZ2 TRP A 207       8.810  28.456  18.313  1.00 19.48           C  
ATOM   3331  CZ3 TRP A 207       7.774  29.395  16.323  1.00 20.13           C  
ATOM   3332  CH2 TRP A 207       7.667  28.674  17.525  1.00 20.06           C  
ATOM   3333  H   TRP A 207      13.278  32.535  13.829  1.00  0.00           H  
ATOM   3334  HA  TRP A 207      11.343  32.805  15.934  1.00  0.00           H  
ATOM   3335  HB2 TRP A 207      11.664  30.739  14.518  1.00  0.00           H  
ATOM   3336  HB3 TRP A 207      13.222  30.488  15.253  1.00  0.00           H  
ATOM   3337  HD1 TRP A 207      13.282  29.681  17.802  1.00  0.00           H  
ATOM   3338  HE1 TRP A 207      11.585  28.466  19.280  1.00  0.00           H  
ATOM   3339  HE3 TRP A 207       9.079  30.468  14.985  1.00  0.00           H  
ATOM   3340  HZ2 TRP A 207       8.738  27.908  19.237  1.00  0.00           H  
ATOM   3341  HZ3 TRP A 207       6.891  29.566  15.729  1.00  0.00           H  
ATOM   3342  HH2 TRP A 207       6.709  28.291  17.839  1.00  0.00           H  
ATOM   3343  N   SER A 208      14.554  32.626  16.789  1.00 18.30           N  
ATOM   3344  CA  SER A 208      15.550  32.855  17.830  1.00 17.91           C  
ATOM   3345  C   SER A 208      15.448  34.279  18.397  1.00 18.05           C  
ATOM   3346  O   SER A 208      15.485  34.437  19.613  1.00 17.61           O  
ATOM   3347  CB  SER A 208      16.957  32.639  17.250  1.00 17.61           C  
ATOM   3348  OG  SER A 208      17.134  31.313  16.798  1.00 17.46           O  
ATOM   3349  H   SER A 208      14.903  32.447  15.858  1.00  0.00           H  
ATOM   3350  HA  SER A 208      15.377  32.150  18.644  1.00  0.00           H  
ATOM   3351  HB2 SER A 208      17.166  33.324  16.430  1.00  0.00           H  
ATOM   3352  HB3 SER A 208      17.699  32.831  18.023  1.00  0.00           H  
ATOM   3353  HG  SER A 208      16.928  30.721  17.511  1.00  0.00           H  
ATOM   3354  N   VAL A 209      15.246  35.295  17.536  1.00 18.43           N  
ATOM   3355  CA  VAL A 209      15.021  36.698  17.910  1.00 18.68           C  
ATOM   3356  C   VAL A 209      13.677  36.920  18.635  1.00 18.54           C  
ATOM   3357  O   VAL A 209      13.560  37.898  19.369  1.00 18.92           O  
ATOM   3358  CB  VAL A 209      15.162  37.598  16.648  1.00 18.82           C  
ATOM   3359  CG1 VAL A 209      14.770  39.075  16.857  1.00 19.40           C  
ATOM   3360  CG2 VAL A 209      16.614  37.587  16.161  1.00 19.43           C  
ATOM   3361  H   VAL A 209      15.220  35.079  16.548  1.00  0.00           H  
ATOM   3362  HA  VAL A 209      15.803  36.982  18.614  1.00  0.00           H  
ATOM   3363  HB  VAL A 209      14.529  37.196  15.855  1.00  0.00           H  
ATOM   3364 HG11 VAL A 209      14.984  39.669  15.970  1.00  0.00           H  
ATOM   3365 HG12 VAL A 209      13.711  39.204  17.071  1.00  0.00           H  
ATOM   3366 HG13 VAL A 209      15.337  39.503  17.684  1.00  0.00           H  
ATOM   3367 HG21 VAL A 209      16.727  38.181  15.257  1.00  0.00           H  
ATOM   3368 HG22 VAL A 209      17.264  38.010  16.924  1.00  0.00           H  
ATOM   3369 HG23 VAL A 209      16.980  36.586  15.958  1.00  0.00           H  
ATOM   3370  N   GLY A 210      12.711  35.995  18.521  1.00 18.69           N  
ATOM   3371  CA  GLY A 210      11.416  36.080  19.190  1.00 18.50           C  
ATOM   3372  C   GLY A 210      11.415  35.354  20.537  1.00 18.47           C  
ATOM   3373  O   GLY A 210      10.644  35.727  21.418  1.00 18.41           O  
ATOM   3374  H   GLY A 210      12.873  35.199  17.918  1.00  0.00           H  
ATOM   3375  HA2 GLY A 210      11.123  37.114  19.358  1.00  0.00           H  
ATOM   3376  HA3 GLY A 210      10.658  35.634  18.546  1.00  0.00           H  
ATOM   3377  N   CYS A 211      12.336  34.396  20.734  1.00 18.06           N  
ATOM   3378  CA  CYS A 211      12.651  33.797  22.029  1.00 18.18           C  
ATOM   3379  C   CYS A 211      13.512  34.761  22.868  1.00 18.11           C  
ATOM   3380  O   CYS A 211      13.282  34.885  24.070  1.00 18.17           O  
ATOM   3381  CB  CYS A 211      13.439  32.492  21.802  1.00 17.72           C  
ATOM   3382  SG  CYS A 211      12.367  31.220  21.086  1.00 18.15           S  
ATOM   3383  H   CYS A 211      12.916  34.127  19.951  1.00  0.00           H  
ATOM   3384  HA  CYS A 211      11.736  33.584  22.582  1.00  0.00           H  
ATOM   3385  HB2 CYS A 211      14.289  32.645  21.138  1.00  0.00           H  
ATOM   3386  HB3 CYS A 211      13.827  32.103  22.744  1.00  0.00           H  
ATOM   3387  HG  CYS A 211      13.295  30.261  21.030  1.00  0.00           H  
ATOM   3388  N   ILE A 212      14.468  35.467  22.234  1.00 18.46           N  
ATOM   3389  CA  ILE A 212      15.352  36.461  22.850  1.00 18.61           C  
ATOM   3390  C   ILE A 212      14.561  37.717  23.257  1.00 18.91           C  
ATOM   3391  O   ILE A 212      14.691  38.142  24.402  1.00 18.58           O  
ATOM   3392  CB  ILE A 212      16.529  36.793  21.882  1.00 18.78           C  
ATOM   3393  CG1 ILE A 212      17.464  35.571  21.737  1.00 18.97           C  
ATOM   3394  CG2 ILE A 212      17.361  38.026  22.306  1.00 19.08           C  
ATOM   3395  CD1 ILE A 212      18.363  35.594  20.496  1.00 20.15           C  
ATOM   3396  H   ILE A 212      14.599  35.298  21.245  1.00  0.00           H  
ATOM   3397  HA  ILE A 212      15.771  36.027  23.762  1.00  0.00           H  
ATOM   3398  HB  ILE A 212      16.097  37.014  20.906  1.00  0.00           H  
ATOM   3399 HG12 ILE A 212      18.076  35.481  22.632  1.00  0.00           H  
ATOM   3400 HG13 ILE A 212      16.882  34.654  21.696  1.00  0.00           H  
ATOM   3401 HG21 ILE A 212      18.206  38.190  21.638  1.00  0.00           H  
ATOM   3402 HG22 ILE A 212      16.778  38.946  22.286  1.00  0.00           H  
ATOM   3403 HG23 ILE A 212      17.755  37.904  23.315  1.00  0.00           H  
ATOM   3404 HD11 ILE A 212      18.835  34.625  20.343  1.00  0.00           H  
ATOM   3405 HD12 ILE A 212      17.805  35.832  19.591  1.00  0.00           H  
ATOM   3406 HD13 ILE A 212      19.157  36.325  20.603  1.00  0.00           H  
ATOM   3407  N   MET A 213      13.726  38.281  22.361  1.00 19.38           N  
ATOM   3408  CA  MET A 213      12.878  39.456  22.612  1.00 20.18           C  
ATOM   3409  C   MET A 213      11.882  39.230  23.757  1.00 19.98           C  
ATOM   3410  O   MET A 213      11.729  40.112  24.601  1.00 19.88           O  
ATOM   3411  CB  MET A 213      12.142  39.858  21.315  1.00 19.87           C  
ATOM   3412  CG  MET A 213      11.166  41.036  21.477  1.00 20.74           C  
ATOM   3413  SD  MET A 213      10.529  41.699  19.924  1.00 21.96           S  
ATOM   3414  CE  MET A 213       9.245  42.774  20.592  1.00 20.41           C  
ATOM   3415  H   MET A 213      13.678  37.877  21.435  1.00  0.00           H  
ATOM   3416  HA  MET A 213      13.526  40.279  22.912  1.00  0.00           H  
ATOM   3417  HB2 MET A 213      12.886  40.133  20.567  1.00  0.00           H  
ATOM   3418  HB3 MET A 213      11.601  39.003  20.908  1.00  0.00           H  
ATOM   3419  HG2 MET A 213      10.305  40.721  22.066  1.00  0.00           H  
ATOM   3420  HG3 MET A 213      11.639  41.851  22.025  1.00  0.00           H  
ATOM   3421  HE1 MET A 213       8.792  43.346  19.786  1.00  0.00           H  
ATOM   3422  HE2 MET A 213       8.473  42.181  21.081  1.00  0.00           H  
ATOM   3423  HE3 MET A 213       9.664  43.465  21.323  1.00  0.00           H  
ATOM   3424  N   ALA A 214      11.252  38.045  23.806  1.00 20.17           N  
ATOM   3425  CA  ALA A 214      10.353  37.618  24.875  1.00 20.55           C  
ATOM   3426  C   ALA A 214      11.050  37.563  26.244  1.00 20.88           C  
ATOM   3427  O   ALA A 214      10.443  37.936  27.246  1.00 20.80           O  
ATOM   3428  CB  ALA A 214       9.790  36.239  24.516  1.00 20.34           C  
ATOM   3429  H   ALA A 214      11.436  37.376  23.072  1.00  0.00           H  
ATOM   3430  HA  ALA A 214       9.527  38.328  24.939  1.00  0.00           H  
ATOM   3431  HB1 ALA A 214       9.195  35.829  25.329  1.00  0.00           H  
ATOM   3432  HB2 ALA A 214       9.146  36.296  23.638  1.00  0.00           H  
ATOM   3433  HB3 ALA A 214      10.585  35.524  24.303  1.00  0.00           H  
ATOM   3434  N   GLU A 215      12.329  37.151  26.276  1.00 21.30           N  
ATOM   3435  CA  GLU A 215      13.152  37.071  27.479  1.00 21.66           C  
ATOM   3436  C   GLU A 215      13.716  38.428  27.940  1.00 21.60           C  
ATOM   3437  O   GLU A 215      14.008  38.566  29.127  1.00 21.46           O  
ATOM   3438  CB  GLU A 215      14.271  36.034  27.235  1.00 21.53           C  
ATOM   3439  CG  GLU A 215      15.340  35.937  28.349  1.00 22.09           C  
ATOM   3440  CD  GLU A 215      16.207  34.682  28.291  1.00 22.47           C  
ATOM   3441  OE1 GLU A 215      15.930  33.803  27.446  1.00 22.53           O  
ATOM   3442  OE2 GLU A 215      17.149  34.613  29.111  1.00 23.08           O1-
ATOM   3443  H   GLU A 215      12.761  36.871  25.407  1.00  0.00           H  
ATOM   3444  HA  GLU A 215      12.524  36.725  28.296  1.00  0.00           H  
ATOM   3445  HB2 GLU A 215      13.781  35.068  27.108  1.00  0.00           H  
ATOM   3446  HB3 GLU A 215      14.775  36.240  26.290  1.00  0.00           H  
ATOM   3447  HG2 GLU A 215      15.998  36.804  28.311  1.00  0.00           H  
ATOM   3448  HG3 GLU A 215      14.856  35.946  29.326  1.00  0.00           H  
ATOM   3449  N   LEU A 216      13.809  39.447  27.066  1.00 21.87           N  
ATOM   3450  CA  LEU A 216      14.134  40.813  27.488  1.00 22.26           C  
ATOM   3451  C   LEU A 216      12.896  41.510  28.091  1.00 22.53           C  
ATOM   3452  O   LEU A 216      13.046  42.323  29.000  1.00 22.79           O  
ATOM   3453  CB  LEU A 216      14.630  41.669  26.297  1.00 22.20           C  
ATOM   3454  CG  LEU A 216      15.898  41.189  25.557  1.00 22.78           C  
ATOM   3455  CD1 LEU A 216      16.335  42.218  24.503  1.00 24.25           C  
ATOM   3456  CD2 LEU A 216      17.060  40.864  26.505  1.00 24.15           C  
ATOM   3457  H   LEU A 216      13.572  39.287  26.096  1.00  0.00           H  
ATOM   3458  HA  LEU A 216      14.907  40.787  28.256  1.00  0.00           H  
ATOM   3459  HB2 LEU A 216      13.824  41.796  25.571  1.00  0.00           H  
ATOM   3460  HB3 LEU A 216      14.850  42.660  26.687  1.00  0.00           H  
ATOM   3461  HG  LEU A 216      15.653  40.278  25.022  1.00  0.00           H  
ATOM   3462 HD11 LEU A 216      17.173  41.848  23.911  1.00  0.00           H  
ATOM   3463 HD12 LEU A 216      15.520  42.444  23.816  1.00  0.00           H  
ATOM   3464 HD13 LEU A 216      16.643  43.156  24.964  1.00  0.00           H  
ATOM   3465 HD21 LEU A 216      17.940  40.536  25.954  1.00  0.00           H  
ATOM   3466 HD22 LEU A 216      17.345  41.724  27.109  1.00  0.00           H  
ATOM   3467 HD23 LEU A 216      16.788  40.055  27.179  1.00  0.00           H  
ATOM   3468  N   LEU A 217      11.684  41.171  27.617  1.00 22.71           N  
ATOM   3469  CA  LEU A 217      10.409  41.751  28.051  1.00 22.93           C  
ATOM   3470  C   LEU A 217       9.835  41.096  29.322  1.00 23.09           C  
ATOM   3471  O   LEU A 217       8.911  41.662  29.907  1.00 23.06           O  
ATOM   3472  CB  LEU A 217       9.373  41.546  26.921  1.00 22.99           C  
ATOM   3473  CG  LEU A 217       9.622  42.423  25.678  1.00 23.34           C  
ATOM   3474  CD1 LEU A 217       8.884  41.863  24.458  1.00 23.94           C  
ATOM   3475  CD2 LEU A 217       9.220  43.887  25.908  1.00 24.55           C  
ATOM   3476  H   LEU A 217      11.644  40.496  26.865  1.00  0.00           H  
ATOM   3477  HA  LEU A 217      10.538  42.815  28.257  1.00  0.00           H  
ATOM   3478  HB2 LEU A 217       9.376  40.494  26.632  1.00  0.00           H  
ATOM   3479  HB3 LEU A 217       8.360  41.744  27.277  1.00  0.00           H  
ATOM   3480  HG  LEU A 217      10.686  42.391  25.453  1.00  0.00           H  
ATOM   3481 HD11 LEU A 217       9.111  42.444  23.566  1.00  0.00           H  
ATOM   3482 HD12 LEU A 217       9.188  40.836  24.266  1.00  0.00           H  
ATOM   3483 HD13 LEU A 217       7.803  41.873  24.603  1.00  0.00           H  
ATOM   3484 HD21 LEU A 217       9.412  44.495  25.023  1.00  0.00           H  
ATOM   3485 HD22 LEU A 217       8.156  43.959  26.132  1.00  0.00           H  
ATOM   3486 HD23 LEU A 217       9.768  44.337  26.735  1.00  0.00           H  
ATOM   3487  N   THR A 218      10.365  39.937  29.754  1.00 23.00           N  
ATOM   3488  CA  THR A 218       9.894  39.175  30.918  1.00 23.24           C  
ATOM   3489  C   THR A 218      11.009  38.908  31.938  1.00 23.30           C  
ATOM   3490  O   THR A 218      10.733  38.882  33.137  1.00 23.84           O  
ATOM   3491  CB  THR A 218       9.167  37.876  30.489  1.00 23.02           C  
ATOM   3492  OG1 THR A 218      10.055  36.957  29.885  1.00 23.20           O  
ATOM   3493  CG2 THR A 218       7.954  38.099  29.576  1.00 23.64           C  
ATOM   3494  H   THR A 218      11.118  39.539  29.211  1.00  0.00           H  
ATOM   3495  HA  THR A 218       9.155  39.763  31.457  1.00  0.00           H  
ATOM   3496  HB  THR A 218       8.806  37.387  31.395  1.00  0.00           H  
ATOM   3497  HG1 THR A 218      10.305  37.302  29.037  1.00  0.00           H  
ATOM   3498 HG21 THR A 218       7.432  37.162  29.383  1.00  0.00           H  
ATOM   3499 HG22 THR A 218       7.242  38.782  30.039  1.00  0.00           H  
ATOM   3500 HG23 THR A 218       8.239  38.524  28.614  1.00  0.00           H  
ATOM   3501  N   GLY A 219      12.243  38.668  31.474  1.00 23.09           N  
ATOM   3502  CA  GLY A 219      13.388  38.300  32.303  1.00 23.15           C  
ATOM   3503  C   GLY A 219      13.616  36.785  32.335  1.00 23.19           C  
ATOM   3504  O   GLY A 219      14.594  36.330  32.923  1.00 23.44           O  
ATOM   3505  H   GLY A 219      12.407  38.708  30.478  1.00  0.00           H  
ATOM   3506  HA2 GLY A 219      14.278  38.766  31.880  1.00  0.00           H  
ATOM   3507  HA3 GLY A 219      13.288  38.671  33.323  1.00  0.00           H  
ATOM   3508  N   ARG A 220      12.681  36.014  31.757  1.00 22.49           N  
ATOM   3509  CA  ARG A 220      12.573  34.561  31.822  1.00 22.26           C  
ATOM   3510  C   ARG A 220      12.700  33.975  30.415  1.00 21.77           C  
ATOM   3511  O   ARG A 220      12.288  34.602  29.440  1.00 21.52           O  
ATOM   3512  CB  ARG A 220      11.182  34.191  32.395  1.00 22.15           C  
ATOM   3513  CG  ARG A 220      10.812  34.880  33.724  1.00 23.21           C  
ATOM   3514  CD  ARG A 220      11.752  34.538  34.889  1.00 24.00           C  
ATOM   3515  NE  ARG A 220      11.547  35.459  36.014  1.00 24.56           N  
ATOM   3516  CZ  ARG A 220      12.379  35.617  37.056  1.00 24.94           C  
ATOM   3517  NH1 ARG A 220      13.500  34.893  37.176  1.00 25.99           N  
ATOM   3518  NH2 ARG A 220      12.084  36.520  37.997  1.00 26.08           N1+
ATOM   3519  H   ARG A 220      11.931  36.487  31.272  1.00  0.00           H  
ATOM   3520  HA  ARG A 220      13.362  34.141  32.447  1.00  0.00           H  
ATOM   3521  HB2 ARG A 220      10.409  34.442  31.666  1.00  0.00           H  
ATOM   3522  HB3 ARG A 220      11.123  33.109  32.527  1.00  0.00           H  
ATOM   3523  HG2 ARG A 220      10.765  35.960  33.583  1.00  0.00           H  
ATOM   3524  HG3 ARG A 220       9.799  34.581  33.994  1.00  0.00           H  
ATOM   3525  HD2 ARG A 220      11.608  33.508  35.217  1.00  0.00           H  
ATOM   3526  HD3 ARG A 220      12.791  34.637  34.577  1.00  0.00           H  
ATOM   3527  HE  ARG A 220      10.703  36.014  35.985  1.00  0.00           H  
ATOM   3528 HH12 ARG A 220      14.112  35.032  37.968  1.00  0.00           H  
ATOM   3529 HH11 ARG A 220      13.740  34.208  36.474  1.00  0.00           H  
ATOM   3530 HH22 ARG A 220      12.715  36.663  38.780  1.00  0.00           H  
ATOM   3531 HH21 ARG A 220      11.265  37.106  37.907  1.00  0.00           H  
ATOM   3532  N   THR A 221      13.194  32.733  30.318  1.00 21.40           N  
ATOM   3533  CA  THR A 221      13.251  31.948  29.082  1.00 20.92           C  
ATOM   3534  C   THR A 221      11.813  31.672  28.591  1.00 20.57           C  
ATOM   3535  O   THR A 221      10.934  31.383  29.405  1.00 20.36           O  
ATOM   3536  CB  THR A 221      13.985  30.618  29.376  1.00 21.17           C  
ATOM   3537  OG1 THR A 221      15.264  30.858  29.930  1.00 21.46           O  
ATOM   3538  CG2 THR A 221      14.213  29.741  28.134  1.00 21.90           C  
ATOM   3539  H   THR A 221      13.510  32.276  31.161  1.00  0.00           H  
ATOM   3540  HA  THR A 221      13.797  32.520  28.333  1.00  0.00           H  
ATOM   3541  HB  THR A 221      13.411  30.064  30.116  1.00  0.00           H  
ATOM   3542  HG1 THR A 221      15.607  30.030  30.237  1.00  0.00           H  
ATOM   3543 HG21 THR A 221      14.697  28.804  28.402  1.00  0.00           H  
ATOM   3544 HG22 THR A 221      13.279  29.481  27.643  1.00  0.00           H  
ATOM   3545 HG23 THR A 221      14.843  30.245  27.400  1.00  0.00           H  
ATOM   3546  N   LEU A 222      11.573  31.776  27.273  1.00 20.30           N  
ATOM   3547  CA  LEU A 222      10.254  31.587  26.664  1.00 20.06           C  
ATOM   3548  C   LEU A 222       9.872  30.098  26.576  1.00 19.80           C  
ATOM   3549  O   LEU A 222       8.718  29.761  26.836  1.00 19.43           O  
ATOM   3550  CB  LEU A 222      10.251  32.222  25.253  1.00 20.34           C  
ATOM   3551  CG  LEU A 222       8.895  32.170  24.507  1.00 20.51           C  
ATOM   3552  CD1 LEU A 222       7.759  32.846  25.291  1.00 21.80           C  
ATOM   3553  CD2 LEU A 222       9.012  32.767  23.099  1.00 19.84           C  
ATOM   3554  H   LEU A 222      12.340  32.023  26.660  1.00  0.00           H  
ATOM   3555  HA  LEU A 222       9.516  32.092  27.289  1.00  0.00           H  
ATOM   3556  HB2 LEU A 222      10.561  33.265  25.339  1.00  0.00           H  
ATOM   3557  HB3 LEU A 222      11.013  31.743  24.635  1.00  0.00           H  
ATOM   3558  HG  LEU A 222       8.615  31.127  24.367  1.00  0.00           H  
ATOM   3559 HD11 LEU A 222       6.847  32.902  24.698  1.00  0.00           H  
ATOM   3560 HD12 LEU A 222       7.512  32.293  26.197  1.00  0.00           H  
ATOM   3561 HD13 LEU A 222       8.028  33.858  25.586  1.00  0.00           H  
ATOM   3562 HD21 LEU A 222       8.074  32.649  22.558  1.00  0.00           H  
ATOM   3563 HD22 LEU A 222       9.252  33.828  23.127  1.00  0.00           H  
ATOM   3564 HD23 LEU A 222       9.783  32.263  22.518  1.00  0.00           H  
ATOM   3565  N   PHE A 223      10.833  29.216  26.252  1.00 19.90           N  
ATOM   3566  CA  PHE A 223      10.654  27.770  26.132  1.00 20.04           C  
ATOM   3567  C   PHE A 223      11.767  27.028  26.905  1.00 20.43           C  
ATOM   3568  O   PHE A 223      12.617  26.401  26.268  1.00 20.82           O  
ATOM   3569  CB  PHE A 223      10.585  27.372  24.637  1.00 19.85           C  
ATOM   3570  CG  PHE A 223       9.592  28.130  23.770  1.00 19.34           C  
ATOM   3571  CD1 PHE A 223      10.057  28.843  22.647  1.00 19.25           C  
ATOM   3572  CD2 PHE A 223       8.213  28.122  24.063  1.00 18.74           C  
ATOM   3573  CE1 PHE A 223       9.153  29.501  21.794  1.00 18.90           C  
ATOM   3574  CE2 PHE A 223       7.309  28.810  23.229  1.00 19.34           C  
ATOM   3575  CZ  PHE A 223       7.777  29.474  22.079  1.00 19.03           C  
ATOM   3576  H   PHE A 223      11.751  29.579  26.024  1.00  0.00           H  
ATOM   3577  HA  PHE A 223       9.710  27.469  26.588  1.00  0.00           H  
ATOM   3578  HB2 PHE A 223      11.573  27.480  24.186  1.00  0.00           H  
ATOM   3579  HB3 PHE A 223      10.338  26.313  24.558  1.00  0.00           H  
ATOM   3580  HD1 PHE A 223      11.112  28.878  22.430  1.00  0.00           H  
ATOM   3581  HD2 PHE A 223       7.844  27.594  24.929  1.00  0.00           H  
ATOM   3582  HE1 PHE A 223       9.516  30.025  20.923  1.00  0.00           H  
ATOM   3583  HE2 PHE A 223       6.253  28.800  23.457  1.00  0.00           H  
ATOM   3584  HZ  PHE A 223       7.090  29.968  21.411  1.00  0.00           H  
ATOM   3585  N   PRO A 224      11.797  27.081  28.260  1.00 20.66           N  
ATOM   3586  CA  PRO A 224      12.788  26.370  29.079  1.00 20.96           C  
ATOM   3587  C   PRO A 224      12.377  24.895  29.213  1.00 21.12           C  
ATOM   3588  O   PRO A 224      11.657  24.521  30.139  1.00 21.14           O  
ATOM   3589  CB  PRO A 224      12.752  27.088  30.437  1.00 20.90           C  
ATOM   3590  CG  PRO A 224      11.328  27.610  30.556  1.00 20.82           C  
ATOM   3591  CD  PRO A 224      10.908  27.877  29.111  1.00 20.85           C  
ATOM   3592  HA  PRO A 224      13.788  26.443  28.650  1.00  0.00           H  
ATOM   3593  HB2 PRO A 224      13.035  26.459  31.279  1.00  0.00           H  
ATOM   3594  HB3 PRO A 224      13.459  27.912  30.424  1.00  0.00           H  
ATOM   3595  HG2 PRO A 224      10.684  26.846  30.993  1.00  0.00           H  
ATOM   3596  HG3 PRO A 224      11.256  28.498  31.185  1.00  0.00           H  
ATOM   3597  HD3 PRO A 224      11.060  28.927  28.890  1.00  0.00           H  
ATOM   3598  HD2 PRO A 224       9.855  27.644  28.951  1.00  0.00           H  
ATOM   3599  N   GLY A 225      12.840  24.061  28.275  1.00 21.47           N  
ATOM   3600  CA  GLY A 225      12.438  22.669  28.167  1.00 21.57           C  
ATOM   3601  C   GLY A 225      13.548  21.762  28.684  1.00 21.83           C  
ATOM   3602  O   GLY A 225      14.726  22.011  28.430  1.00 21.54           O  
ATOM   3603  H   GLY A 225      13.438  24.434  27.552  1.00  0.00           H  
ATOM   3604  HA2 GLY A 225      11.497  22.482  28.683  1.00  0.00           H  
ATOM   3605  HA3 GLY A 225      12.260  22.438  27.120  1.00  0.00           H  
ATOM   3606  N   THR A 226      13.156  20.705  29.410  1.00 22.00           N  
ATOM   3607  CA  THR A 226      14.039  19.708  30.023  1.00 22.56           C  
ATOM   3608  C   THR A 226      14.582  18.684  29.006  1.00 22.54           C  
ATOM   3609  O   THR A 226      15.459  17.898  29.356  1.00 22.79           O  
ATOM   3610  CB  THR A 226      13.261  18.971  31.145  1.00 22.80           C  
ATOM   3611  OG1 THR A 226      12.173  18.211  30.647  1.00 23.31           O  
ATOM   3612  CG2 THR A 226      12.747  19.913  32.247  1.00 22.93           C  
ATOM   3613  H   THR A 226      12.160  20.580  29.566  1.00  0.00           H  
ATOM   3614  HA  THR A 226      14.897  20.217  30.463  1.00  0.00           H  
ATOM   3615  HB  THR A 226      13.938  18.260  31.620  1.00  0.00           H  
ATOM   3616  HG1 THR A 226      12.492  17.550  30.045  1.00  0.00           H  
ATOM   3617 HG21 THR A 226      12.278  19.348  33.053  1.00  0.00           H  
ATOM   3618 HG22 THR A 226      13.563  20.490  32.681  1.00  0.00           H  
ATOM   3619 HG23 THR A 226      12.005  20.616  31.868  1.00  0.00           H  
ATOM   3620  N   ASP A 227      14.067  18.699  27.767  1.00 22.46           N  
ATOM   3621  CA  ASP A 227      14.435  17.850  26.634  1.00 22.37           C  
ATOM   3622  C   ASP A 227      13.716  18.382  25.378  1.00 22.04           C  
ATOM   3623  O   ASP A 227      12.926  19.326  25.450  1.00 21.77           O  
ATOM   3624  CB  ASP A 227      14.118  16.357  26.925  1.00 22.73           C  
ATOM   3625  CG  ASP A 227      12.669  16.090  27.339  1.00 24.68           C  
ATOM   3626  OD1 ASP A 227      11.832  15.952  26.423  1.00 24.48           O  
ATOM   3627  OD2 ASP A 227      12.418  16.041  28.562  1.00 28.33           O1-
ATOM   3628  H   ASP A 227      13.334  19.370  27.585  1.00  0.00           H  
ATOM   3629  HA  ASP A 227      15.507  17.959  26.463  1.00  0.00           H  
ATOM   3630  HB2 ASP A 227      14.346  15.743  26.053  1.00  0.00           H  
ATOM   3631  HB3 ASP A 227      14.774  15.981  27.711  1.00  0.00           H  
ATOM   3632  N   HIS A 228      14.000  17.761  24.222  1.00 21.76           N  
ATOM   3633  CA  HIS A 228      13.446  18.071  22.899  1.00 21.91           C  
ATOM   3634  C   HIS A 228      11.909  17.977  22.826  1.00 21.99           C  
ATOM   3635  O   HIS A 228      11.278  18.813  22.180  1.00 22.19           O  
ATOM   3636  CB  HIS A 228      14.064  17.106  21.865  1.00 21.79           C  
ATOM   3637  CG  HIS A 228      15.512  17.343  21.509  1.00 22.47           C  
ATOM   3638  ND1 HIS A 228      16.565  17.181  22.419  1.00 24.40           N  
ATOM   3639  CD2 HIS A 228      16.038  17.694  20.283  1.00 22.81           C  
ATOM   3640  CE1 HIS A 228      17.663  17.440  21.718  1.00 23.21           C  
ATOM   3641  NE2 HIS A 228      17.409  17.755  20.448  1.00 24.55           N  
ATOM   3642  H   HIS A 228      14.666  17.002  24.256  1.00  0.00           H  
ATOM   3643  HA  HIS A 228      13.725  19.095  22.642  1.00  0.00           H  
ATOM   3644  HB2 HIS A 228      13.958  16.073  22.199  1.00  0.00           H  
ATOM   3645  HB3 HIS A 228      13.507  17.172  20.930  1.00  0.00           H  
ATOM   3646  HD2 HIS A 228      15.559  17.884  19.335  1.00  0.00           H  
ATOM   3647  HE1 HIS A 228      18.660  17.395  22.132  1.00  0.00           H  
ATOM   3648  HE2 HIS A 228      18.092  17.968  19.733  1.00  0.00           H  
ATOM   3649  N   ILE A 229      11.315  16.970  23.491  1.00 21.79           N  
ATOM   3650  CA  ILE A 229       9.876  16.695  23.494  1.00 22.16           C  
ATOM   3651  C   ILE A 229       9.143  17.619  24.483  1.00 21.77           C  
ATOM   3652  O   ILE A 229       8.044  18.075  24.170  1.00 21.58           O  
ATOM   3653  CB  ILE A 229       9.644  15.201  23.870  1.00 22.02           C  
ATOM   3654  CG1 ILE A 229      10.340  14.220  22.894  1.00 22.62           C  
ATOM   3655  CG2 ILE A 229       8.156  14.836  24.045  1.00 22.95           C  
ATOM   3656  CD1 ILE A 229       9.875  14.313  21.432  1.00 22.43           C  
ATOM   3657  H   ILE A 229      11.898  16.353  24.040  1.00  0.00           H  
ATOM   3658  HA  ILE A 229       9.469  16.888  22.501  1.00  0.00           H  
ATOM   3659  HB  ILE A 229      10.101  15.021  24.842  1.00  0.00           H  
ATOM   3660 HG12 ILE A 229      11.420  14.368  22.928  1.00  0.00           H  
ATOM   3661 HG13 ILE A 229      10.184  13.200  23.246  1.00  0.00           H  
ATOM   3662 HG21 ILE A 229       8.009  13.757  24.113  1.00  0.00           H  
ATOM   3663 HG22 ILE A 229       7.742  15.268  24.956  1.00  0.00           H  
ATOM   3664 HG23 ILE A 229       7.568  15.208  23.210  1.00  0.00           H  
ATOM   3665 HD11 ILE A 229      10.371  13.557  20.825  1.00  0.00           H  
ATOM   3666 HD12 ILE A 229       8.802  14.149  21.343  1.00  0.00           H  
ATOM   3667 HD13 ILE A 229      10.109  15.283  20.993  1.00  0.00           H  
ATOM   3668  N   ASP A 230       9.750  17.923  25.644  1.00 21.52           N  
ATOM   3669  CA  ASP A 230       9.209  18.862  26.627  1.00 21.29           C  
ATOM   3670  C   ASP A 230       9.210  20.306  26.089  1.00 20.64           C  
ATOM   3671  O   ASP A 230       8.231  21.020  26.295  1.00 20.33           O  
ATOM   3672  CB  ASP A 230      10.000  18.750  27.953  1.00 21.61           C  
ATOM   3673  CG  ASP A 230       9.469  19.670  29.061  1.00 22.79           C  
ATOM   3674  OD1 ASP A 230      10.263  20.497  29.555  1.00 23.16           O  
ATOM   3675  OD2 ASP A 230       8.267  19.542  29.382  1.00 23.73           O1-
ATOM   3676  H   ASP A 230      10.634  17.478  25.857  1.00  0.00           H  
ATOM   3677  HA  ASP A 230       8.173  18.576  26.822  1.00  0.00           H  
ATOM   3678  HB2 ASP A 230       9.957  17.725  28.323  1.00  0.00           H  
ATOM   3679  HB3 ASP A 230      11.056  18.965  27.782  1.00  0.00           H  
ATOM   3680  N   GLN A 231      10.261  20.710  25.350  1.00 20.13           N  
ATOM   3681  CA  GLN A 231      10.358  22.026  24.717  1.00 20.12           C  
ATOM   3682  C   GLN A 231       9.332  22.197  23.584  1.00 19.81           C  
ATOM   3683  O   GLN A 231       8.775  23.283  23.448  1.00 19.68           O  
ATOM   3684  CB  GLN A 231      11.781  22.260  24.171  1.00 20.15           C  
ATOM   3685  CG  GLN A 231      12.007  23.730  23.753  1.00 20.78           C  
ATOM   3686  CD  GLN A 231      13.425  24.011  23.269  1.00 21.25           C  
ATOM   3687  OE1 GLN A 231      14.392  23.494  23.822  1.00 21.02           O  
ATOM   3688  NE2 GLN A 231      13.557  24.834  22.229  1.00 21.10           N  
ATOM   3689  H   GLN A 231      11.031  20.068  25.218  1.00  0.00           H  
ATOM   3690  HA  GLN A 231      10.153  22.774  25.484  1.00  0.00           H  
ATOM   3691  HB2 GLN A 231      12.508  21.989  24.935  1.00  0.00           H  
ATOM   3692  HB3 GLN A 231      11.977  21.594  23.328  1.00  0.00           H  
ATOM   3693  HG2 GLN A 231      11.309  24.021  22.970  1.00  0.00           H  
ATOM   3694  HG3 GLN A 231      11.811  24.383  24.603  1.00  0.00           H  
ATOM   3695 HE22 GLN A 231      14.483  25.034  21.873  1.00  0.00           H  
ATOM   3696 HE21 GLN A 231      12.745  25.252  21.798  1.00  0.00           H  
ATOM   3697  N   LEU A 232       9.043  21.131  22.815  1.00 19.72           N  
ATOM   3698  CA  LEU A 232       8.006  21.112  21.780  1.00 19.84           C  
ATOM   3699  C   LEU A 232       6.602  21.324  22.376  1.00 20.08           C  
ATOM   3700  O   LEU A 232       5.791  22.023  21.776  1.00 20.06           O  
ATOM   3701  CB  LEU A 232       8.077  19.778  21.005  1.00 19.99           C  
ATOM   3702  CG  LEU A 232       7.053  19.620  19.855  1.00 20.24           C  
ATOM   3703  CD1 LEU A 232       7.306  20.608  18.702  1.00 20.21           C  
ATOM   3704  CD2 LEU A 232       7.010  18.167  19.367  1.00 20.08           C  
ATOM   3705  H   LEU A 232       9.543  20.269  22.985  1.00  0.00           H  
ATOM   3706  HA  LEU A 232       8.219  21.929  21.091  1.00  0.00           H  
ATOM   3707  HB2 LEU A 232       9.083  19.648  20.605  1.00  0.00           H  
ATOM   3708  HB3 LEU A 232       7.937  18.959  21.710  1.00  0.00           H  
ATOM   3709  HG  LEU A 232       6.051  19.817  20.235  1.00  0.00           H  
ATOM   3710 HD11 LEU A 232       6.599  20.450  17.889  1.00  0.00           H  
ATOM   3711 HD12 LEU A 232       7.189  21.641  19.028  1.00  0.00           H  
ATOM   3712 HD13 LEU A 232       8.310  20.507  18.293  1.00  0.00           H  
ATOM   3713 HD21 LEU A 232       6.243  18.032  18.606  1.00  0.00           H  
ATOM   3714 HD22 LEU A 232       7.963  17.847  18.951  1.00  0.00           H  
ATOM   3715 HD23 LEU A 232       6.765  17.496  20.191  1.00  0.00           H  
ATOM   3716  N   LYS A 233       6.325  20.766  23.565  1.00 20.32           N  
ATOM   3717  CA  LYS A 233       5.054  20.915  24.274  1.00 20.93           C  
ATOM   3718  C   LYS A 233       4.852  22.326  24.860  1.00 20.76           C  
ATOM   3719  O   LYS A 233       3.705  22.748  25.002  1.00 20.86           O  
ATOM   3720  CB  LYS A 233       4.992  19.860  25.395  1.00 21.33           C  
ATOM   3721  CG  LYS A 233       4.698  18.454  24.848  1.00 22.56           C  
ATOM   3722  CD  LYS A 233       4.807  17.371  25.927  1.00 25.04           C  
ATOM   3723  CE  LYS A 233       4.567  15.964  25.365  1.00 25.55           C  
ATOM   3724  NZ  LYS A 233       4.688  14.942  26.417  1.00 26.78           N1+
ATOM   3725  H   LYS A 233       7.039  20.205  24.009  1.00  0.00           H  
ATOM   3726  HA  LYS A 233       4.236  20.737  23.574  1.00  0.00           H  
ATOM   3727  HB2 LYS A 233       5.926  19.853  25.955  1.00  0.00           H  
ATOM   3728  HB3 LYS A 233       4.216  20.115  26.119  1.00  0.00           H  
ATOM   3729  HG2 LYS A 233       3.701  18.437  24.408  1.00  0.00           H  
ATOM   3730  HG3 LYS A 233       5.391  18.219  24.040  1.00  0.00           H  
ATOM   3731  HD2 LYS A 233       5.799  17.419  26.377  1.00  0.00           H  
ATOM   3732  HD3 LYS A 233       4.093  17.580  26.726  1.00  0.00           H  
ATOM   3733  HE2 LYS A 233       3.575  15.894  24.917  1.00  0.00           H  
ATOM   3734  HE3 LYS A 233       5.291  15.744  24.579  1.00  0.00           H  
ATOM   3735  HZ1 LYS A 233       4.585  14.021  26.017  1.00  0.00           H  
ATOM   3736  HZ2 LYS A 233       5.602  15.022  26.852  1.00  0.00           H  
ATOM   3737  HZ3 LYS A 233       3.977  15.090  27.119  1.00  0.00           H  
ATOM   3738  N   LEU A 234       5.936  23.076  25.134  1.00 20.21           N  
ATOM   3739  CA  LEU A 234       5.886  24.491  25.519  1.00 19.92           C  
ATOM   3740  C   LEU A 234       5.698  25.384  24.277  1.00 19.78           C  
ATOM   3741  O   LEU A 234       4.959  26.366  24.348  1.00 19.57           O  
ATOM   3742  CB  LEU A 234       7.208  24.901  26.214  1.00 19.99           C  
ATOM   3743  CG  LEU A 234       7.526  24.154  27.528  1.00 20.62           C  
ATOM   3744  CD1 LEU A 234       8.949  24.472  28.007  1.00 21.02           C  
ATOM   3745  CD2 LEU A 234       6.508  24.439  28.642  1.00 21.84           C  
ATOM   3746  H   LEU A 234       6.849  22.662  25.004  1.00  0.00           H  
ATOM   3747  HA  LEU A 234       5.046  24.664  26.193  1.00  0.00           H  
ATOM   3748  HB2 LEU A 234       8.038  24.763  25.521  1.00  0.00           H  
ATOM   3749  HB3 LEU A 234       7.184  25.969  26.431  1.00  0.00           H  
ATOM   3750  HG  LEU A 234       7.491  23.087  27.334  1.00  0.00           H  
ATOM   3751 HD11 LEU A 234       9.206  23.882  28.887  1.00  0.00           H  
ATOM   3752 HD12 LEU A 234       9.690  24.250  27.240  1.00  0.00           H  
ATOM   3753 HD13 LEU A 234       9.049  25.524  28.271  1.00  0.00           H  
ATOM   3754 HD21 LEU A 234       6.775  23.909  29.557  1.00  0.00           H  
ATOM   3755 HD22 LEU A 234       6.468  25.501  28.878  1.00  0.00           H  
ATOM   3756 HD23 LEU A 234       5.506  24.113  28.366  1.00  0.00           H  
ATOM   3757  N   ILE A 235       6.333  25.029  23.142  1.00 19.33           N  
ATOM   3758  CA  ILE A 235       6.209  25.683  21.836  1.00 19.17           C  
ATOM   3759  C   ILE A 235       4.766  25.609  21.308  1.00 19.52           C  
ATOM   3760  O   ILE A 235       4.152  26.653  21.090  1.00 19.63           O  
ATOM   3761  CB  ILE A 235       7.273  25.111  20.849  1.00 19.00           C  
ATOM   3762  CG1 ILE A 235       8.688  25.613  21.230  1.00 18.90           C  
ATOM   3763  CG2 ILE A 235       6.971  25.420  19.366  1.00 18.83           C  
ATOM   3764  CD1 ILE A 235       9.846  24.874  20.540  1.00 18.66           C  
ATOM   3765  H   ILE A 235       6.937  24.219  23.182  1.00  0.00           H  
ATOM   3766  HA  ILE A 235       6.422  26.741  21.965  1.00  0.00           H  
ATOM   3767  HB  ILE A 235       7.271  24.027  20.946  1.00  0.00           H  
ATOM   3768 HG12 ILE A 235       8.767  26.679  21.028  1.00  0.00           H  
ATOM   3769 HG13 ILE A 235       8.835  25.528  22.305  1.00  0.00           H  
ATOM   3770 HG21 ILE A 235       7.779  25.103  18.712  1.00  0.00           H  
ATOM   3771 HG22 ILE A 235       6.081  24.898  19.015  1.00  0.00           H  
ATOM   3772 HG23 ILE A 235       6.810  26.485  19.215  1.00  0.00           H  
ATOM   3773 HD11 ILE A 235      10.802  25.220  20.929  1.00  0.00           H  
ATOM   3774 HD12 ILE A 235       9.790  23.800  20.712  1.00  0.00           H  
ATOM   3775 HD13 ILE A 235       9.863  25.047  19.464  1.00  0.00           H  
ATOM   3776  N   LEU A 236       4.226  24.391  21.135  1.00 19.97           N  
ATOM   3777  CA  LEU A 236       2.905  24.137  20.556  1.00 20.48           C  
ATOM   3778  C   LEU A 236       1.738  24.496  21.497  1.00 21.20           C  
ATOM   3779  O   LEU A 236       0.599  24.534  21.036  1.00 21.20           O  
ATOM   3780  CB  LEU A 236       2.781  22.647  20.155  1.00 20.56           C  
ATOM   3781  CG  LEU A 236       3.800  22.131  19.112  1.00 20.35           C  
ATOM   3782  CD1 LEU A 236       3.530  20.651  18.796  1.00 21.76           C  
ATOM   3783  CD2 LEU A 236       3.829  22.957  17.821  1.00 20.70           C  
ATOM   3784  H   LEU A 236       4.790  23.581  21.364  1.00  0.00           H  
ATOM   3785  HA  LEU A 236       2.792  24.760  19.670  1.00  0.00           H  
ATOM   3786  HB2 LEU A 236       2.858  22.029  21.052  1.00  0.00           H  
ATOM   3787  HB3 LEU A 236       1.780  22.470  19.759  1.00  0.00           H  
ATOM   3788  HG  LEU A 236       4.799  22.194  19.534  1.00  0.00           H  
ATOM   3789 HD11 LEU A 236       4.260  20.253  18.092  1.00  0.00           H  
ATOM   3790 HD12 LEU A 236       3.583  20.046  19.700  1.00  0.00           H  
ATOM   3791 HD13 LEU A 236       2.543  20.512  18.356  1.00  0.00           H  
ATOM   3792 HD21 LEU A 236       4.533  22.536  17.102  1.00  0.00           H  
ATOM   3793 HD22 LEU A 236       2.851  22.989  17.350  1.00  0.00           H  
ATOM   3794 HD23 LEU A 236       4.139  23.985  18.004  1.00  0.00           H  
ATOM   3795  N   ARG A 237       1.990  24.803  22.782  1.00 21.50           N  
ATOM   3796  CA  ARG A 237       0.976  25.367  23.673  1.00 22.69           C  
ATOM   3797  C   ARG A 237       0.804  26.877  23.421  1.00 22.12           C  
ATOM   3798  O   ARG A 237      -0.329  27.351  23.462  1.00 21.90           O  
ATOM   3799  CB  ARG A 237       1.359  25.100  25.146  1.00 22.46           C  
ATOM   3800  CG  ARG A 237       0.332  25.653  26.155  1.00 24.31           C  
ATOM   3801  CD  ARG A 237       0.501  25.112  27.578  1.00 25.72           C  
ATOM   3802  NE  ARG A 237      -0.488  25.729  28.475  1.00 31.84           N  
ATOM   3803  CZ  ARG A 237      -0.303  26.812  29.250  1.00 33.75           C  
ATOM   3804  NH1 ARG A 237       0.878  27.444  29.316  1.00 34.08           N  
ATOM   3805  NH2 ARG A 237      -1.330  27.277  29.972  1.00 35.14           N1+
ATOM   3806  H   ARG A 237       2.940  24.742  23.121  1.00  0.00           H  
ATOM   3807  HA  ARG A 237       0.017  24.882  23.483  1.00  0.00           H  
ATOM   3808  HB2 ARG A 237       1.426  24.021  25.285  1.00  0.00           H  
ATOM   3809  HB3 ARG A 237       2.349  25.501  25.368  1.00  0.00           H  
ATOM   3810  HG2 ARG A 237       0.394  26.741  26.183  1.00  0.00           H  
ATOM   3811  HG3 ARG A 237      -0.675  25.414  25.810  1.00  0.00           H  
ATOM   3812  HD2 ARG A 237       0.341  24.034  27.583  1.00  0.00           H  
ATOM   3813  HD3 ARG A 237       1.511  25.274  27.946  1.00  0.00           H  
ATOM   3814  HE  ARG A 237      -1.406  25.306  28.460  1.00  0.00           H  
ATOM   3815 HH12 ARG A 237       0.993  28.266  29.891  1.00  0.00           H  
ATOM   3816 HH11 ARG A 237       1.680  27.081  28.816  1.00  0.00           H  
ATOM   3817 HH22 ARG A 237      -1.215  28.089  30.562  1.00  0.00           H  
ATOM   3818 HH21 ARG A 237      -2.230  26.820  29.935  1.00  0.00           H  
ATOM   3819  N   LEU A 238       1.890  27.619  23.133  1.00 21.69           N  
ATOM   3820  CA  LEU A 238       1.851  29.061  22.872  1.00 21.77           C  
ATOM   3821  C   LEU A 238       1.309  29.358  21.464  1.00 21.96           C  
ATOM   3822  O   LEU A 238       0.352  30.121  21.331  1.00 21.81           O  
ATOM   3823  CB  LEU A 238       3.278  29.652  23.015  1.00 21.63           C  
ATOM   3824  CG  LEU A 238       3.399  31.178  22.758  1.00 21.38           C  
ATOM   3825  CD1 LEU A 238       2.586  32.006  23.762  1.00 21.42           C  
ATOM   3826  CD2 LEU A 238       4.863  31.632  22.757  1.00 22.02           C  
ATOM   3827  H   LEU A 238       2.790  27.163  23.088  1.00  0.00           H  
ATOM   3828  HA  LEU A 238       1.196  29.526  23.610  1.00  0.00           H  
ATOM   3829  HB2 LEU A 238       3.648  29.438  24.018  1.00  0.00           H  
ATOM   3830  HB3 LEU A 238       3.957  29.128  22.341  1.00  0.00           H  
ATOM   3831  HG  LEU A 238       3.019  31.406  21.763  1.00  0.00           H  
ATOM   3832 HD11 LEU A 238       2.709  33.075  23.581  1.00  0.00           H  
ATOM   3833 HD12 LEU A 238       1.521  31.793  23.686  1.00  0.00           H  
ATOM   3834 HD13 LEU A 238       2.900  31.802  24.785  1.00  0.00           H  
ATOM   3835 HD21 LEU A 238       4.946  32.715  22.659  1.00  0.00           H  
ATOM   3836 HD22 LEU A 238       5.373  31.335  23.673  1.00  0.00           H  
ATOM   3837 HD23 LEU A 238       5.392  31.196  21.913  1.00  0.00           H  
ATOM   3838  N   VAL A 239       1.938  28.789  20.423  1.00 21.93           N  
ATOM   3839  CA  VAL A 239       1.670  29.131  19.023  1.00 22.13           C  
ATOM   3840  C   VAL A 239       0.566  28.240  18.418  1.00 22.73           C  
ATOM   3841  O   VAL A 239       0.002  28.601  17.386  1.00 23.06           O  
ATOM   3842  CB  VAL A 239       2.991  29.018  18.202  1.00 21.95           C  
ATOM   3843  CG1 VAL A 239       4.148  29.787  18.870  1.00 21.84           C  
ATOM   3844  CG2 VAL A 239       3.439  27.587  17.848  1.00 21.25           C  
ATOM   3845  H   VAL A 239       2.710  28.163  20.609  1.00  0.00           H  
ATOM   3846  HA  VAL A 239       1.336  30.169  18.966  1.00  0.00           H  
ATOM   3847  HB  VAL A 239       2.807  29.518  17.249  1.00  0.00           H  
ATOM   3848 HG11 VAL A 239       5.015  29.840  18.213  1.00  0.00           H  
ATOM   3849 HG12 VAL A 239       3.856  30.810  19.105  1.00  0.00           H  
ATOM   3850 HG13 VAL A 239       4.477  29.312  19.794  1.00  0.00           H  
ATOM   3851 HG21 VAL A 239       4.416  27.600  17.367  1.00  0.00           H  
ATOM   3852 HG22 VAL A 239       3.510  26.950  18.724  1.00  0.00           H  
ATOM   3853 HG23 VAL A 239       2.750  27.109  17.154  1.00  0.00           H  
ATOM   3854  N   GLY A 240       0.275  27.087  19.042  1.00 22.97           N  
ATOM   3855  CA  GLY A 240      -0.711  26.105  18.603  1.00 23.66           C  
ATOM   3856  C   GLY A 240      -0.012  24.892  17.983  1.00 24.16           C  
ATOM   3857  O   GLY A 240       1.129  24.997  17.531  1.00 24.20           O  
ATOM   3858  H   GLY A 240       0.787  26.866  19.884  1.00  0.00           H  
ATOM   3859  HA2 GLY A 240      -1.289  25.788  19.472  1.00  0.00           H  
ATOM   3860  HA3 GLY A 240      -1.419  26.524  17.888  1.00  0.00           H  
ATOM   3861  N   THR A 241      -0.716  23.754  17.897  1.00 24.68           N  
ATOM   3862  CA  THR A 241      -0.312  22.593  17.094  1.00 25.31           C  
ATOM   3863  C   THR A 241      -0.396  22.924  15.586  1.00 26.22           C  
ATOM   3864  O   THR A 241      -1.187  23.788  15.201  1.00 26.18           O  
ATOM   3865  CB  THR A 241      -1.207  21.381  17.442  1.00 25.14           C  
ATOM   3866  OG1 THR A 241      -2.580  21.689  17.292  1.00 24.25           O  
ATOM   3867  CG2 THR A 241      -0.937  20.819  18.843  1.00 24.86           C  
ATOM   3868  H   THR A 241      -1.653  23.737  18.279  1.00  0.00           H  
ATOM   3869  HA  THR A 241       0.716  22.349  17.355  1.00  0.00           H  
ATOM   3870  HB  THR A 241      -1.004  20.574  16.738  1.00  0.00           H  
ATOM   3871  HG1 THR A 241      -2.766  21.827  16.372  1.00  0.00           H  
ATOM   3872 HG21 THR A 241      -1.467  19.882  19.002  1.00  0.00           H  
ATOM   3873 HG22 THR A 241       0.124  20.612  18.986  1.00  0.00           H  
ATOM   3874 HG23 THR A 241      -1.248  21.516  19.616  1.00  0.00           H  
ATOM   3875  N   PRO A 242       0.394  22.255  14.718  1.00 27.35           N  
ATOM   3876  CA  PRO A 242       0.390  22.522  13.276  1.00 28.16           C  
ATOM   3877  C   PRO A 242      -0.866  21.957  12.599  1.00 29.08           C  
ATOM   3878  O   PRO A 242      -1.432  20.956  13.043  1.00 28.78           O  
ATOM   3879  CB  PRO A 242       1.657  21.838  12.749  1.00 28.27           C  
ATOM   3880  CG  PRO A 242       1.903  20.706  13.717  1.00 28.28           C  
ATOM   3881  CD  PRO A 242       1.358  21.205  15.053  1.00 27.33           C  
ATOM   3882  HA  PRO A 242       0.449  23.595  13.092  1.00  0.00           H  
ATOM   3883  HB2 PRO A 242       1.588  21.503  11.712  1.00  0.00           H  
ATOM   3884  HB3 PRO A 242       2.505  22.510  12.821  1.00  0.00           H  
ATOM   3885  HG2 PRO A 242       1.331  19.838  13.388  1.00  0.00           H  
ATOM   3886  HG3 PRO A 242       2.958  20.441  13.772  1.00  0.00           H  
ATOM   3887  HD3 PRO A 242       2.169  21.630  15.643  1.00  0.00           H  
ATOM   3888  HD2 PRO A 242       0.918  20.386  15.620  1.00  0.00           H  
ATOM   3889  N   GLY A 243      -1.265  22.599  11.496  1.00 30.09           N  
ATOM   3890  CA  GLY A 243      -2.418  22.221  10.690  1.00 30.97           C  
ATOM   3891  C   GLY A 243      -1.964  21.518   9.412  1.00 31.77           C  
ATOM   3892  O   GLY A 243      -0.770  21.290   9.208  1.00 31.59           O  
ATOM   3893  H   GLY A 243      -0.727  23.394  11.184  1.00  0.00           H  
ATOM   3894  HA2 GLY A 243      -3.113  21.581  11.236  1.00  0.00           H  
ATOM   3895  HA3 GLY A 243      -2.964  23.127  10.424  1.00  0.00           H  
ATOM   3896  N   ALA A 244      -2.939  21.144   8.569  1.00 32.59           N  
ATOM   3897  CA  ALA A 244      -2.765  20.343   7.356  1.00 33.04           C  
ATOM   3898  C   ALA A 244      -1.756  20.914   6.344  1.00 33.41           C  
ATOM   3899  O   ALA A 244      -1.050  20.140   5.701  1.00 33.28           O  
ATOM   3900  CB  ALA A 244      -4.135  20.143   6.692  1.00 33.32           C  
ATOM   3901  H   ALA A 244      -3.888  21.382   8.818  1.00  0.00           H  
ATOM   3902  HA  ALA A 244      -2.399  19.365   7.671  1.00  0.00           H  
ATOM   3903  HB1 ALA A 244      -4.056  19.525   5.797  1.00  0.00           H  
ATOM   3904  HB2 ALA A 244      -4.831  19.647   7.369  1.00  0.00           H  
ATOM   3905  HB3 ALA A 244      -4.580  21.096   6.399  1.00  0.00           H  
ATOM   3906  N   GLU A 245      -1.668  22.251   6.232  1.00 33.90           N  
ATOM   3907  CA  GLU A 245      -0.757  22.967   5.342  1.00 34.35           C  
ATOM   3908  C   GLU A 245       0.722  22.793   5.734  1.00 33.92           C  
ATOM   3909  O   GLU A 245       1.540  22.502   4.863  1.00 33.76           O  
ATOM   3910  CB  GLU A 245      -1.169  24.454   5.299  1.00 34.51           C  
ATOM   3911  CG  GLU A 245      -0.235  25.366   4.475  1.00 35.65           C  
ATOM   3912  CD  GLU A 245      -0.773  26.782   4.269  1.00 35.71           C  
ATOM   3913  OE1 GLU A 245      -1.822  27.121   4.861  1.00 37.47           O  
ATOM   3914  OE2 GLU A 245      -0.093  27.532   3.536  1.00 38.24           O1-
ATOM   3915  H   GLU A 245      -2.275  22.814   6.814  1.00  0.00           H  
ATOM   3916  HA  GLU A 245      -0.883  22.562   4.337  1.00  0.00           H  
ATOM   3917  HB2 GLU A 245      -2.181  24.513   4.895  1.00  0.00           H  
ATOM   3918  HB3 GLU A 245      -1.227  24.847   6.314  1.00  0.00           H  
ATOM   3919  HG2 GLU A 245       0.741  25.452   4.954  1.00  0.00           H  
ATOM   3920  HG3 GLU A 245      -0.071  24.924   3.492  1.00  0.00           H  
ATOM   3921  N   LEU A 246       1.056  22.943   7.028  1.00 33.62           N  
ATOM   3922  CA  LEU A 246       2.414  22.786   7.554  1.00 33.44           C  
ATOM   3923  C   LEU A 246       2.793  21.304   7.733  1.00 33.62           C  
ATOM   3924  O   LEU A 246       3.967  20.972   7.589  1.00 33.28           O  
ATOM   3925  CB  LEU A 246       2.509  23.531   8.907  1.00 33.27           C  
ATOM   3926  CG  LEU A 246       3.884  23.487   9.620  1.00 33.16           C  
ATOM   3927  CD1 LEU A 246       5.050  23.922   8.719  1.00 32.63           C  
ATOM   3928  CD2 LEU A 246       3.866  24.360  10.875  1.00 33.46           C  
ATOM   3929  H   LEU A 246       0.328  23.187   7.687  1.00  0.00           H  
ATOM   3930  HA  LEU A 246       3.112  23.240   6.849  1.00  0.00           H  
ATOM   3931  HB2 LEU A 246       2.246  24.576   8.736  1.00  0.00           H  
ATOM   3932  HB3 LEU A 246       1.749  23.144   9.587  1.00  0.00           H  
ATOM   3933  HG  LEU A 246       4.079  22.466   9.948  1.00  0.00           H  
ATOM   3934 HD11 LEU A 246       5.974  23.998   9.289  1.00  0.00           H  
ATOM   3935 HD12 LEU A 246       5.235  23.211   7.919  1.00  0.00           H  
ATOM   3936 HD13 LEU A 246       4.857  24.887   8.257  1.00  0.00           H  
ATOM   3937 HD21 LEU A 246       4.809  24.280  11.414  1.00  0.00           H  
ATOM   3938 HD22 LEU A 246       3.708  25.405  10.624  1.00  0.00           H  
ATOM   3939 HD23 LEU A 246       3.063  24.082  11.548  1.00  0.00           H  
ATOM   3940  N   LEU A 247       1.823  20.406   7.983  1.00 34.12           N  
ATOM   3941  CA  LEU A 247       2.029  18.955   8.071  1.00 35.05           C  
ATOM   3942  C   LEU A 247       2.540  18.329   6.759  1.00 35.50           C  
ATOM   3943  O   LEU A 247       3.303  17.366   6.816  1.00 35.72           O  
ATOM   3944  CB  LEU A 247       0.718  18.266   8.514  1.00 35.04           C  
ATOM   3945  CG  LEU A 247       0.561  18.144  10.044  1.00 35.54           C  
ATOM   3946  CD1 LEU A 247      -0.902  17.872  10.429  1.00 36.40           C  
ATOM   3947  CD2 LEU A 247       1.465  17.034  10.606  1.00 36.00           C  
ATOM   3948  H   LEU A 247       0.878  20.746   8.109  1.00  0.00           H  
ATOM   3949  HA  LEU A 247       2.805  18.781   8.816  1.00  0.00           H  
ATOM   3950  HB2 LEU A 247      -0.127  18.813   8.096  1.00  0.00           H  
ATOM   3951  HB3 LEU A 247       0.639  17.264   8.087  1.00  0.00           H  
ATOM   3952  HG  LEU A 247       0.846  19.092  10.502  1.00  0.00           H  
ATOM   3953 HD11 LEU A 247      -1.018  17.819  11.512  1.00  0.00           H  
ATOM   3954 HD12 LEU A 247      -1.560  18.662  10.070  1.00  0.00           H  
ATOM   3955 HD13 LEU A 247      -1.253  16.930  10.009  1.00  0.00           H  
ATOM   3956 HD21 LEU A 247       1.296  16.895  11.670  1.00  0.00           H  
ATOM   3957 HD22 LEU A 247       1.262  16.078  10.122  1.00  0.00           H  
ATOM   3958 HD23 LEU A 247       2.522  17.253  10.469  1.00  0.00           H  
ATOM   3959  N   LYS A 248       2.178  18.903   5.598  1.00 36.27           N  
ATOM   3960  CA  LYS A 248       2.669  18.500   4.278  1.00 37.15           C  
ATOM   3961  C   LYS A 248       4.121  18.946   4.020  1.00 37.36           C  
ATOM   3962  O   LYS A 248       4.809  18.309   3.223  1.00 37.35           O  
ATOM   3963  CB  LYS A 248       1.782  19.146   3.192  1.00 37.08           C  
ATOM   3964  CG  LYS A 248       0.408  18.476   3.032  1.00 37.83           C  
ATOM   3965  CD  LYS A 248      -0.449  19.110   1.922  1.00 38.05           C  
ATOM   3966  CE  LYS A 248      -0.988  20.504   2.277  1.00 39.38           C  
ATOM   3967  NZ  LYS A 248      -1.727  21.099   1.151  1.00 39.94           N1+
ATOM   3968  H   LYS A 248       1.547  19.691   5.635  1.00  0.00           H  
ATOM   3969  HA  LYS A 248       2.627  17.413   4.188  1.00  0.00           H  
ATOM   3970  HB2 LYS A 248       1.671  20.210   3.401  1.00  0.00           H  
ATOM   3971  HB3 LYS A 248       2.284  19.086   2.225  1.00  0.00           H  
ATOM   3972  HG2 LYS A 248       0.562  17.424   2.792  1.00  0.00           H  
ATOM   3973  HG3 LYS A 248      -0.135  18.489   3.974  1.00  0.00           H  
ATOM   3974  HD2 LYS A 248       0.135  19.159   1.001  1.00  0.00           H  
ATOM   3975  HD3 LYS A 248      -1.291  18.450   1.711  1.00  0.00           H  
ATOM   3976  HE2 LYS A 248      -1.654  20.446   3.137  1.00  0.00           H  
ATOM   3977  HE3 LYS A 248      -0.176  21.180   2.538  1.00  0.00           H  
ATOM   3978  HZ1 LYS A 248      -2.076  22.009   1.418  1.00  0.00           H  
ATOM   3979  HZ2 LYS A 248      -1.107  21.199   0.360  1.00  0.00           H  
ATOM   3980  HZ3 LYS A 248      -2.501  20.502   0.899  1.00  0.00           H  
ATOM   3981  N   LYS A 249       4.588  20.021   4.682  1.00 37.76           N  
ATOM   3982  CA  LYS A 249       5.931  20.589   4.523  1.00 38.19           C  
ATOM   3983  C   LYS A 249       6.976  19.865   5.391  1.00 38.58           C  
ATOM   3984  O   LYS A 249       8.165  19.960   5.086  1.00 38.68           O  
ATOM   3985  CB  LYS A 249       5.913  22.071   4.949  1.00 38.13           C  
ATOM   3986  CG  LYS A 249       4.986  22.944   4.087  1.00 37.96           C  
ATOM   3987  CD  LYS A 249       4.996  24.415   4.519  1.00 37.83           C  
ATOM   3988  CE  LYS A 249       3.986  25.261   3.737  1.00 37.40           C  
ATOM   3989  NZ  LYS A 249       4.092  26.684   4.088  1.00 37.06           N1+
ATOM   3990  H   LYS A 249       3.973  20.479   5.340  1.00  0.00           H  
ATOM   3991  HA  LYS A 249       6.240  20.522   3.479  1.00  0.00           H  
ATOM   3992  HB2 LYS A 249       5.622  22.155   5.993  1.00  0.00           H  
ATOM   3993  HB3 LYS A 249       6.922  22.482   4.888  1.00  0.00           H  
ATOM   3994  HG2 LYS A 249       5.285  22.872   3.041  1.00  0.00           H  
ATOM   3995  HG3 LYS A 249       3.969  22.562   4.141  1.00  0.00           H  
ATOM   3996  HD2 LYS A 249       4.781  24.492   5.585  1.00  0.00           H  
ATOM   3997  HD3 LYS A 249       5.999  24.817   4.373  1.00  0.00           H  
ATOM   3998  HE2 LYS A 249       4.160  25.158   2.665  1.00  0.00           H  
ATOM   3999  HE3 LYS A 249       2.970  24.923   3.938  1.00  0.00           H  
ATOM   4000  HZ1 LYS A 249       3.461  27.225   3.515  1.00  0.00           H  
ATOM   4001  HZ2 LYS A 249       3.867  26.826   5.068  1.00  0.00           H  
ATOM   4002  HZ3 LYS A 249       5.045  26.990   3.920  1.00  0.00           H  
ATOM   4003  N   ILE A 250       6.550  19.111   6.423  1.00 39.07           N  
ATOM   4004  CA  ILE A 250       7.396  18.220   7.221  1.00 39.65           C  
ATOM   4005  C   ILE A 250       7.667  16.977   6.350  1.00 40.44           C  
ATOM   4006  O   ILE A 250       6.823  16.088   6.239  1.00 40.31           O  
ATOM   4007  CB  ILE A 250       6.679  17.855   8.562  1.00 39.56           C  
ATOM   4008  CG1 ILE A 250       6.363  19.116   9.405  1.00 39.25           C  
ATOM   4009  CG2 ILE A 250       7.500  16.849   9.400  1.00 39.62           C  
ATOM   4010  CD1 ILE A 250       5.522  18.856  10.665  1.00 39.35           C  
ATOM   4011  H   ILE A 250       5.558  19.088   6.611  1.00  0.00           H  
ATOM   4012  HA  ILE A 250       8.342  18.712   7.450  1.00  0.00           H  
ATOM   4013  HB  ILE A 250       5.727  17.379   8.320  1.00  0.00           H  
ATOM   4014 HG12 ILE A 250       7.283  19.620   9.690  1.00  0.00           H  
ATOM   4015 HG13 ILE A 250       5.821  19.837   8.800  1.00  0.00           H  
ATOM   4016 HG21 ILE A 250       6.966  16.536  10.296  1.00  0.00           H  
ATOM   4017 HG22 ILE A 250       7.722  15.943   8.845  1.00  0.00           H  
ATOM   4018 HG23 ILE A 250       8.452  17.266   9.716  1.00  0.00           H  
ATOM   4019 HD11 ILE A 250       5.221  19.798  11.125  1.00  0.00           H  
ATOM   4020 HD12 ILE A 250       4.617  18.300  10.427  1.00  0.00           H  
ATOM   4021 HD13 ILE A 250       6.077  18.297  11.418  1.00  0.00           H  
ATOM   4022  N   SER A 251       8.843  16.957   5.702  1.00 41.31           N  
ATOM   4023  CA  SER A 251       9.293  15.924   4.767  1.00 42.23           C  
ATOM   4024  C   SER A 251       9.777  14.644   5.475  1.00 42.71           C  
ATOM   4025  O   SER A 251       9.822  13.588   4.844  1.00 42.82           O  
ATOM   4026  CB  SER A 251      10.426  16.521   3.902  1.00 42.16           C  
ATOM   4027  OG  SER A 251      11.610  16.791   4.631  1.00 42.94           O  
ATOM   4028  H   SER A 251       9.478  17.729   5.855  1.00  0.00           H  
ATOM   4029  HA  SER A 251       8.458  15.660   4.114  1.00  0.00           H  
ATOM   4030  HB2 SER A 251      10.676  15.836   3.091  1.00  0.00           H  
ATOM   4031  HB3 SER A 251      10.095  17.446   3.431  1.00  0.00           H  
ATOM   4032  HG  SER A 251      11.949  15.976   4.973  1.00  0.00           H  
ATOM   4033  N   SER A 252      10.101  14.728   6.777  1.00 43.30           N  
ATOM   4034  CA  SER A 252      10.420  13.599   7.644  1.00 43.79           C  
ATOM   4035  C   SER A 252       9.097  12.936   8.068  1.00 44.10           C  
ATOM   4036  O   SER A 252       8.335  13.507   8.847  1.00 44.31           O  
ATOM   4037  CB  SER A 252      11.176  14.149   8.875  1.00 43.85           C  
ATOM   4038  OG  SER A 252      11.469  13.133   9.815  1.00 43.88           O  
ATOM   4039  H   SER A 252      10.043  15.637   7.215  1.00  0.00           H  
ATOM   4040  HA  SER A 252      11.054  12.883   7.118  1.00  0.00           H  
ATOM   4041  HB2 SER A 252      12.115  14.606   8.561  1.00  0.00           H  
ATOM   4042  HB3 SER A 252      10.603  14.934   9.371  1.00  0.00           H  
ATOM   4043  HG  SER A 252      12.002  13.506  10.502  1.00  0.00           H  
ATOM   4044  N   GLU A 253       8.827  11.735   7.531  1.00 44.47           N  
ATOM   4045  CA  GLU A 253       7.606  10.957   7.755  1.00 44.71           C  
ATOM   4046  C   GLU A 253       7.400  10.548   9.226  1.00 44.50           C  
ATOM   4047  O   GLU A 253       6.265  10.533   9.700  1.00 44.57           O  
ATOM   4048  CB  GLU A 253       7.627   9.727   6.820  1.00 44.81           C  
ATOM   4049  CG  GLU A 253       6.476   8.720   7.031  1.00 45.20           C  
ATOM   4050  CD  GLU A 253       6.431   7.661   5.933  1.00 45.42           C  
ATOM   4051  OE1 GLU A 253       7.432   6.921   5.814  1.00 46.58           O  
ATOM   4052  OE2 GLU A 253       5.396   7.614   5.233  1.00 46.34           O1-
ATOM   4053  H   GLU A 253       9.503  11.344   6.890  1.00  0.00           H  
ATOM   4054  HA  GLU A 253       6.759  11.583   7.470  1.00  0.00           H  
ATOM   4055  HB2 GLU A 253       7.617  10.079   5.787  1.00  0.00           H  
ATOM   4056  HB3 GLU A 253       8.575   9.199   6.942  1.00  0.00           H  
ATOM   4057  HG2 GLU A 253       6.578   8.204   7.986  1.00  0.00           H  
ATOM   4058  HG3 GLU A 253       5.520   9.246   7.059  1.00  0.00           H  
ATOM   4059  N   SER A 254       8.497  10.253   9.945  1.00 44.38           N  
ATOM   4060  CA  SER A 254       8.508   9.860  11.353  1.00 44.12           C  
ATOM   4061  C   SER A 254       8.138  11.033  12.282  1.00 43.57           C  
ATOM   4062  O   SER A 254       7.388  10.835  13.239  1.00 43.41           O  
ATOM   4063  CB  SER A 254       9.920   9.329  11.685  1.00 44.21           C  
ATOM   4064  OG  SER A 254      10.020   8.871  13.019  1.00 45.27           O  
ATOM   4065  H   SER A 254       9.390  10.304   9.476  1.00  0.00           H  
ATOM   4066  HA  SER A 254       7.780   9.058  11.495  1.00  0.00           H  
ATOM   4067  HB2 SER A 254      10.177   8.501  11.023  1.00  0.00           H  
ATOM   4068  HB3 SER A 254      10.672  10.104  11.528  1.00  0.00           H  
ATOM   4069  HG  SER A 254       9.425   8.146  13.137  1.00  0.00           H  
ATOM   4070  N   ALA A 255       8.614  12.253  11.970  1.00 43.19           N  
ATOM   4071  CA  ALA A 255       8.302  13.477  12.707  1.00 42.65           C  
ATOM   4072  C   ALA A 255       6.869  13.952  12.420  1.00 42.46           C  
ATOM   4073  O   ALA A 255       6.182  14.386  13.342  1.00 42.32           O  
ATOM   4074  CB  ALA A 255       9.279  14.582  12.277  1.00 42.78           C  
ATOM   4075  H   ALA A 255       9.209  12.342  11.158  1.00  0.00           H  
ATOM   4076  HA  ALA A 255       8.414  13.294  13.777  1.00  0.00           H  
ATOM   4077  HB1 ALA A 255       9.100  15.495  12.843  1.00  0.00           H  
ATOM   4078  HB2 ALA A 255      10.313  14.285  12.455  1.00  0.00           H  
ATOM   4079  HB3 ALA A 255       9.179  14.825  11.219  1.00  0.00           H  
ATOM   4080  N   ARG A 256       6.404  13.817  11.166  1.00 41.97           N  
ATOM   4081  CA  ARG A 256       5.049  14.133  10.709  1.00 41.65           C  
ATOM   4082  C   ARG A 256       3.981  13.244  11.375  1.00 41.14           C  
ATOM   4083  O   ARG A 256       2.903  13.738  11.702  1.00 40.93           O  
ATOM   4084  CB  ARG A 256       5.023  13.992   9.170  1.00 41.59           C  
ATOM   4085  CG  ARG A 256       3.658  14.235   8.498  1.00 41.98           C  
ATOM   4086  CD  ARG A 256       3.748  14.274   6.967  1.00 42.23           C  
ATOM   4087  NE  ARG A 256       4.075  12.955   6.401  1.00 44.15           N  
ATOM   4088  CZ  ARG A 256       4.973  12.700   5.432  1.00 44.91           C  
ATOM   4089  NH1 ARG A 256       5.722  13.665   4.882  1.00 45.45           N  
ATOM   4090  NH2 ARG A 256       5.134  11.444   4.999  1.00 45.40           N1+
ATOM   4091  H   ARG A 256       7.041  13.454  10.469  1.00  0.00           H  
ATOM   4092  HA  ARG A 256       4.836  15.172  10.970  1.00  0.00           H  
ATOM   4093  HB2 ARG A 256       5.742  14.691   8.744  1.00  0.00           H  
ATOM   4094  HB3 ARG A 256       5.377  13.000   8.891  1.00  0.00           H  
ATOM   4095  HG2 ARG A 256       2.947  13.464   8.793  1.00  0.00           H  
ATOM   4096  HG3 ARG A 256       3.248  15.183   8.847  1.00  0.00           H  
ATOM   4097  HD2 ARG A 256       2.790  14.587   6.550  1.00  0.00           H  
ATOM   4098  HD3 ARG A 256       4.476  15.022   6.662  1.00  0.00           H  
ATOM   4099  HE  ARG A 256       3.531  12.182   6.758  1.00  0.00           H  
ATOM   4100 HH12 ARG A 256       6.399  13.429   4.167  1.00  0.00           H  
ATOM   4101 HH11 ARG A 256       5.669  14.617   5.224  1.00  0.00           H  
ATOM   4102 HH22 ARG A 256       5.824  11.244   4.286  1.00  0.00           H  
ATOM   4103 HH21 ARG A 256       4.596  10.681   5.388  1.00  0.00           H  
ATOM   4104  N   ASN A 257       4.291  11.955  11.601  1.00 40.73           N  
ATOM   4105  CA  ASN A 257       3.411  10.967  12.228  1.00 40.30           C  
ATOM   4106  C   ASN A 257       3.313  11.186  13.751  1.00 39.73           C  
ATOM   4107  O   ASN A 257       2.227  11.023  14.309  1.00 39.54           O  
ATOM   4108  CB  ASN A 257       3.996   9.563  11.938  1.00 40.54           C  
ATOM   4109  CG  ASN A 257       3.037   8.420  12.287  1.00 41.10           C  
ATOM   4110  OD1 ASN A 257       1.997   8.265  11.652  1.00 42.61           O  
ATOM   4111  ND2 ASN A 257       3.374   7.629  13.308  1.00 41.23           N  
ATOM   4112  H   ASN A 257       5.195  11.627  11.288  1.00  0.00           H  
ATOM   4113  HA  ASN A 257       2.416  11.054  11.785  1.00  0.00           H  
ATOM   4114  HB2 ASN A 257       4.200   9.471  10.871  1.00  0.00           H  
ATOM   4115  HB3 ASN A 257       4.955   9.424  12.441  1.00  0.00           H  
ATOM   4116 HD22 ASN A 257       2.760   6.872  13.570  1.00  0.00           H  
ATOM   4117 HD21 ASN A 257       4.233   7.788  13.814  1.00  0.00           H  
ATOM   4118  N   TYR A 258       4.416  11.583  14.414  1.00 39.12           N  
ATOM   4119  CA  TYR A 258       4.456  11.880  15.849  1.00 38.55           C  
ATOM   4120  C   TYR A 258       3.652  13.147  16.196  1.00 38.82           C  
ATOM   4121  O   TYR A 258       2.972  13.175  17.220  1.00 38.52           O  
ATOM   4122  CB  TYR A 258       5.925  12.052  16.305  1.00 37.86           C  
ATOM   4123  CG  TYR A 258       6.064  12.522  17.746  1.00 36.82           C  
ATOM   4124  CD1 TYR A 258       5.611  11.700  18.800  1.00 36.01           C  
ATOM   4125  CD2 TYR A 258       6.537  13.822  18.025  1.00 36.18           C  
ATOM   4126  CE1 TYR A 258       5.584  12.193  20.118  1.00 35.48           C  
ATOM   4127  CE2 TYR A 258       6.515  14.310  19.345  1.00 35.86           C  
ATOM   4128  CZ  TYR A 258       6.019  13.503  20.388  1.00 35.96           C  
ATOM   4129  OH  TYR A 258       5.947  13.992  21.657  1.00 35.54           O  
ATOM   4130  H   TYR A 258       5.275  11.694  13.892  1.00  0.00           H  
ATOM   4131  HA  TYR A 258       4.017  11.040  16.389  1.00  0.00           H  
ATOM   4132  HB2 TYR A 258       6.455  11.104  16.201  1.00  0.00           H  
ATOM   4133  HB3 TYR A 258       6.441  12.757  15.649  1.00  0.00           H  
ATOM   4134  HD1 TYR A 258       5.239  10.708  18.595  1.00  0.00           H  
ATOM   4135  HD2 TYR A 258       6.878  14.462  17.225  1.00  0.00           H  
ATOM   4136  HE1 TYR A 258       5.208  11.570  20.917  1.00  0.00           H  
ATOM   4137  HE2 TYR A 258       6.860  15.312  19.548  1.00  0.00           H  
ATOM   4138  HH  TYR A 258       6.267  14.879  21.727  1.00  0.00           H  
ATOM   4139  N   ILE A 259       3.721  14.183  15.350  1.00 39.18           N  
ATOM   4140  CA  ILE A 259       3.027  15.460  15.520  1.00 39.76           C  
ATOM   4141  C   ILE A 259       1.490  15.316  15.461  1.00 39.84           C  
ATOM   4142  O   ILE A 259       0.790  16.070  16.136  1.00 39.87           O  
ATOM   4143  CB  ILE A 259       3.602  16.442  14.461  1.00 39.90           C  
ATOM   4144  CG1 ILE A 259       5.037  16.899  14.827  1.00 40.11           C  
ATOM   4145  CG2 ILE A 259       2.723  17.657  14.142  1.00 40.40           C  
ATOM   4146  CD1 ILE A 259       5.126  17.936  15.956  1.00 40.96           C  
ATOM   4147  H   ILE A 259       4.313  14.091  14.535  1.00  0.00           H  
ATOM   4148  HA  ILE A 259       3.258  15.832  16.519  1.00  0.00           H  
ATOM   4149  HB  ILE A 259       3.678  15.889  13.522  1.00  0.00           H  
ATOM   4150 HG12 ILE A 259       5.634  16.040  15.126  1.00  0.00           H  
ATOM   4151 HG13 ILE A 259       5.526  17.305  13.941  1.00  0.00           H  
ATOM   4152 HG21 ILE A 259       3.203  18.259  13.371  1.00  0.00           H  
ATOM   4153 HG22 ILE A 259       1.744  17.378  13.759  1.00  0.00           H  
ATOM   4154 HG23 ILE A 259       2.559  18.277  15.023  1.00  0.00           H  
ATOM   4155 HD11 ILE A 259       6.163  18.063  16.259  1.00  0.00           H  
ATOM   4156 HD12 ILE A 259       4.752  18.912  15.643  1.00  0.00           H  
ATOM   4157 HD13 ILE A 259       4.570  17.628  16.840  1.00  0.00           H  
ATOM   4158  N   GLN A 260       0.970  14.334  14.704  1.00 40.13           N  
ATOM   4159  CA  GLN A 260      -0.460  14.043  14.583  1.00 40.40           C  
ATOM   4160  C   GLN A 260      -0.990  13.169  15.738  1.00 39.99           C  
ATOM   4161  O   GLN A 260      -2.207  13.092  15.909  1.00 40.21           O  
ATOM   4162  CB  GLN A 260      -0.699  13.295  13.256  1.00 40.59           C  
ATOM   4163  CG  GLN A 260      -0.462  14.191  12.028  1.00 41.18           C  
ATOM   4164  CD  GLN A 260      -0.687  13.439  10.718  1.00 41.51           C  
ATOM   4165  OE1 GLN A 260      -1.813  13.068  10.396  1.00 43.02           O  
ATOM   4166  NE2 GLN A 260       0.381  13.226   9.949  1.00 43.04           N  
ATOM   4167  H   GLN A 260       1.607  13.744  14.187  1.00  0.00           H  
ATOM   4168  HA  GLN A 260      -1.031  14.974  14.576  1.00  0.00           H  
ATOM   4169  HB2 GLN A 260      -0.056  12.414  13.204  1.00  0.00           H  
ATOM   4170  HB3 GLN A 260      -1.725  12.923  13.219  1.00  0.00           H  
ATOM   4171  HG2 GLN A 260      -1.145  15.041  12.055  1.00  0.00           H  
ATOM   4172  HG3 GLN A 260       0.541  14.612  12.047  1.00  0.00           H  
ATOM   4173 HE22 GLN A 260       0.277  12.737   9.072  1.00  0.00           H  
ATOM   4174 HE21 GLN A 260       1.291  13.535  10.264  1.00  0.00           H  
ATOM   4175  N   SER A 261      -0.109  12.549  16.548  1.00 39.54           N  
ATOM   4176  CA  SER A 261      -0.480  11.796  17.753  1.00 38.90           C  
ATOM   4177  C   SER A 261      -0.701  12.718  18.974  1.00 38.63           C  
ATOM   4178  O   SER A 261      -1.264  12.269  19.972  1.00 38.60           O  
ATOM   4179  CB  SER A 261       0.613  10.738  18.053  1.00 38.96           C  
ATOM   4180  OG  SER A 261       1.744  11.225  18.754  1.00 38.30           O  
ATOM   4181  H   SER A 261       0.876  12.652  16.350  1.00  0.00           H  
ATOM   4182  HA  SER A 261      -1.412  11.264  17.556  1.00  0.00           H  
ATOM   4183  HB2 SER A 261       0.180   9.948  18.668  1.00  0.00           H  
ATOM   4184  HB3 SER A 261       0.947  10.257  17.133  1.00  0.00           H  
ATOM   4185  HG  SER A 261       2.174  11.880  18.219  1.00  0.00           H  
ATOM   4186  N   LEU A 262      -0.295  13.999  18.889  1.00 38.03           N  
ATOM   4187  CA  LEU A 262      -0.502  15.021  19.913  1.00 37.50           C  
ATOM   4188  C   LEU A 262      -1.921  15.595  19.780  1.00 37.23           C  
ATOM   4189  O   LEU A 262      -2.416  15.792  18.668  1.00 37.12           O  
ATOM   4190  CB  LEU A 262       0.498  16.182  19.688  1.00 37.41           C  
ATOM   4191  CG  LEU A 262       1.993  15.792  19.747  1.00 37.20           C  
ATOM   4192  CD1 LEU A 262       2.880  16.987  19.366  1.00 37.17           C  
ATOM   4193  CD2 LEU A 262       2.402  15.242  21.122  1.00 37.06           C  
ATOM   4194  H   LEU A 262       0.144  14.296  18.030  1.00  0.00           H  
ATOM   4195  HA  LEU A 262      -0.370  14.591  20.906  1.00  0.00           H  
ATOM   4196  HB2 LEU A 262       0.299  16.645  18.720  1.00  0.00           H  
ATOM   4197  HB3 LEU A 262       0.313  16.964  20.427  1.00  0.00           H  
ATOM   4198  HG  LEU A 262       2.178  15.014  19.007  1.00  0.00           H  
ATOM   4199 HD11 LEU A 262       3.931  16.700  19.327  1.00  0.00           H  
ATOM   4200 HD12 LEU A 262       2.611  17.383  18.386  1.00  0.00           H  
ATOM   4201 HD13 LEU A 262       2.781  17.796  20.090  1.00  0.00           H  
ATOM   4202 HD21 LEU A 262       3.464  14.998  21.143  1.00  0.00           H  
ATOM   4203 HD22 LEU A 262       2.214  15.968  21.913  1.00  0.00           H  
ATOM   4204 HD23 LEU A 262       1.860  14.330  21.368  1.00  0.00           H  
ATOM   4205  N   THR A 263      -2.560  15.888  20.926  1.00 36.92           N  
ATOM   4206  CA  THR A 263      -3.886  16.505  21.027  1.00 36.82           C  
ATOM   4207  C   THR A 263      -3.789  17.963  20.547  1.00 36.36           C  
ATOM   4208  O   THR A 263      -2.883  18.690  20.959  1.00 36.32           O  
ATOM   4209  CB  THR A 263      -4.354  16.446  22.504  1.00 36.96           C  
ATOM   4210  OG1 THR A 263      -4.530  15.091  22.871  1.00 37.45           O  
ATOM   4211  CG2 THR A 263      -5.700  17.145  22.774  1.00 37.24           C  
ATOM   4212  H   THR A 263      -2.070  15.716  21.795  1.00  0.00           H  
ATOM   4213  HA  THR A 263      -4.588  15.956  20.395  1.00  0.00           H  
ATOM   4214  HB  THR A 263      -3.595  16.880  23.158  1.00  0.00           H  
ATOM   4215  HG1 THR A 263      -3.700  14.647  22.788  1.00  0.00           H  
ATOM   4216 HG21 THR A 263      -6.014  17.004  23.808  1.00  0.00           H  
ATOM   4217 HG22 THR A 263      -5.641  18.221  22.604  1.00  0.00           H  
ATOM   4218 HG23 THR A 263      -6.488  16.749  22.133  1.00  0.00           H  
ATOM   4219  N   GLN A 264      -4.712  18.366  19.659  1.00 35.79           N  
ATOM   4220  CA  GLN A 264      -4.687  19.652  18.969  1.00 35.38           C  
ATOM   4221  C   GLN A 264      -5.019  20.805  19.928  1.00 34.94           C  
ATOM   4222  O   GLN A 264      -6.079  20.817  20.556  1.00 35.04           O  
ATOM   4223  CB  GLN A 264      -5.688  19.638  17.799  1.00 35.43           C  
ATOM   4224  CG  GLN A 264      -5.266  18.673  16.670  1.00 36.15           C  
ATOM   4225  CD  GLN A 264      -6.104  18.839  15.400  1.00 37.00           C  
ATOM   4226  OE1 GLN A 264      -6.375  19.956  14.965  1.00 38.03           O  
ATOM   4227  NE2 GLN A 264      -6.509  17.725  14.788  1.00 37.20           N  
ATOM   4228  H   GLN A 264      -5.447  17.720  19.400  1.00  0.00           H  
ATOM   4229  HA  GLN A 264      -3.687  19.790  18.565  1.00  0.00           H  
ATOM   4230  HB2 GLN A 264      -6.687  19.381  18.153  1.00  0.00           H  
ATOM   4231  HB3 GLN A 264      -5.759  20.650  17.395  1.00  0.00           H  
ATOM   4232  HG2 GLN A 264      -4.227  18.858  16.397  1.00  0.00           H  
ATOM   4233  HG3 GLN A 264      -5.315  17.640  17.019  1.00  0.00           H  
ATOM   4234 HE22 GLN A 264      -7.059  17.791  13.944  1.00  0.00           H  
ATOM   4235 HE21 GLN A 264      -6.234  16.821  15.147  1.00  0.00           H  
ATOM   4236  N   MET A 265      -4.081  21.756  20.033  1.00 34.07           N  
ATOM   4237  CA  MET A 265      -4.161  22.962  20.850  1.00 33.77           C  
ATOM   4238  C   MET A 265      -4.277  24.181  19.917  1.00 32.22           C  
ATOM   4239  O   MET A 265      -3.562  24.235  18.913  1.00 31.62           O  
ATOM   4240  CB  MET A 265      -2.854  23.110  21.659  1.00 33.72           C  
ATOM   4241  CG  MET A 265      -2.679  22.036  22.743  1.00 35.14           C  
ATOM   4242  SD  MET A 265      -1.103  22.113  23.635  1.00 36.37           S  
ATOM   4243  CE  MET A 265      -0.001  21.373  22.400  1.00 35.99           C  
ATOM   4244  H   MET A 265      -3.261  21.663  19.448  1.00  0.00           H  
ATOM   4245  HA  MET A 265      -5.002  22.894  21.537  1.00  0.00           H  
ATOM   4246  HB2 MET A 265      -1.996  23.109  20.988  1.00  0.00           H  
ATOM   4247  HB3 MET A 265      -2.836  24.085  22.147  1.00  0.00           H  
ATOM   4248  HG2 MET A 265      -3.479  22.139  23.476  1.00  0.00           H  
ATOM   4249  HG3 MET A 265      -2.779  21.037  22.320  1.00  0.00           H  
ATOM   4250  HE1 MET A 265       1.018  21.328  22.780  1.00  0.00           H  
ATOM   4251  HE2 MET A 265      -0.324  20.361  22.155  1.00  0.00           H  
ATOM   4252  HE3 MET A 265       0.007  21.965  21.489  1.00  0.00           H  
ATOM   4253  N   PRO A 266      -5.107  25.192  20.253  1.00 31.29           N  
ATOM   4254  CA  PRO A 266      -5.150  26.466  19.527  1.00 30.47           C  
ATOM   4255  C   PRO A 266      -3.986  27.380  19.956  1.00 29.64           C  
ATOM   4256  O   PRO A 266      -3.327  27.138  20.970  1.00 29.50           O  
ATOM   4257  CB  PRO A 266      -6.498  27.077  19.940  1.00 30.47           C  
ATOM   4258  CG  PRO A 266      -6.721  26.572  21.357  1.00 30.83           C  
ATOM   4259  CD  PRO A 266      -6.071  25.188  21.357  1.00 31.30           C  
ATOM   4260  HA  PRO A 266      -5.118  26.313  18.447  1.00  0.00           H  
ATOM   4261  HB2 PRO A 266      -6.529  28.165  19.876  1.00  0.00           H  
ATOM   4262  HB3 PRO A 266      -7.283  26.692  19.288  1.00  0.00           H  
ATOM   4263  HG2 PRO A 266      -6.203  27.223  22.063  1.00  0.00           H  
ATOM   4264  HG3 PRO A 266      -7.774  26.546  21.639  1.00  0.00           H  
ATOM   4265  HD3 PRO A 266      -6.821  24.414  21.182  1.00  0.00           H  
ATOM   4266  HD2 PRO A 266      -5.586  24.992  22.312  1.00  0.00           H  
ATOM   4267  N   LYS A 267      -3.767  28.461  19.194  1.00 28.80           N  
ATOM   4268  CA  LYS A 267      -2.851  29.548  19.529  1.00 28.19           C  
ATOM   4269  C   LYS A 267      -3.410  30.328  20.736  1.00 27.46           C  
ATOM   4270  O   LYS A 267      -4.588  30.689  20.749  1.00 27.21           O  
ATOM   4271  CB  LYS A 267      -2.744  30.475  18.296  1.00 28.46           C  
ATOM   4272  CG  LYS A 267      -1.736  31.632  18.444  1.00 29.61           C  
ATOM   4273  CD  LYS A 267      -1.941  32.742  17.401  1.00 31.75           C  
ATOM   4274  CE  LYS A 267      -1.187  34.037  17.742  1.00 33.06           C  
ATOM   4275  NZ  LYS A 267      -1.819  34.736  18.874  1.00 32.81           N1+
ATOM   4276  H   LYS A 267      -4.333  28.577  18.365  1.00  0.00           H  
ATOM   4277  HA  LYS A 267      -1.871  29.134  19.772  1.00  0.00           H  
ATOM   4278  HB2 LYS A 267      -2.470  29.888  17.417  1.00  0.00           H  
ATOM   4279  HB3 LYS A 267      -3.732  30.883  18.076  1.00  0.00           H  
ATOM   4280  HG2 LYS A 267      -1.832  32.075  19.429  1.00  0.00           H  
ATOM   4281  HG3 LYS A 267      -0.717  31.250  18.398  1.00  0.00           H  
ATOM   4282  HD2 LYS A 267      -1.629  32.383  16.422  1.00  0.00           H  
ATOM   4283  HD3 LYS A 267      -3.002  32.969  17.299  1.00  0.00           H  
ATOM   4284  HE2 LYS A 267      -0.140  33.838  17.972  1.00  0.00           H  
ATOM   4285  HE3 LYS A 267      -1.204  34.708  16.883  1.00  0.00           H  
ATOM   4286  HZ1 LYS A 267      -1.413  35.661  18.983  1.00  0.00           H  
ATOM   4287  HZ2 LYS A 267      -2.811  34.834  18.691  1.00  0.00           H  
ATOM   4288  HZ3 LYS A 267      -1.699  34.203  19.725  1.00  0.00           H  
ATOM   4289  N   MET A 268      -2.553  30.606  21.729  1.00 26.37           N  
ATOM   4290  CA  MET A 268      -2.868  31.432  22.895  1.00 25.98           C  
ATOM   4291  C   MET A 268      -2.868  32.923  22.519  1.00 25.13           C  
ATOM   4292  O   MET A 268      -2.261  33.334  21.530  1.00 25.06           O  
ATOM   4293  CB  MET A 268      -1.794  31.205  23.982  1.00 25.76           C  
ATOM   4294  CG  MET A 268      -2.029  29.919  24.786  1.00 26.12           C  
ATOM   4295  SD  MET A 268      -0.764  29.577  26.042  1.00 27.89           S  
ATOM   4296  CE  MET A 268      -1.320  30.687  27.362  1.00 28.59           C  
ATOM   4297  H   MET A 268      -1.596  30.288  21.638  1.00  0.00           H  
ATOM   4298  HA  MET A 268      -3.854  31.170  23.284  1.00  0.00           H  
ATOM   4299  HB2 MET A 268      -0.800  31.191  23.535  1.00  0.00           H  
ATOM   4300  HB3 MET A 268      -1.787  32.037  24.687  1.00  0.00           H  
ATOM   4301  HG2 MET A 268      -3.004  29.951  25.274  1.00  0.00           H  
ATOM   4302  HG3 MET A 268      -2.065  29.075  24.101  1.00  0.00           H  
ATOM   4303  HE1 MET A 268      -0.629  30.644  28.204  1.00  0.00           H  
ATOM   4304  HE2 MET A 268      -1.368  31.717  27.008  1.00  0.00           H  
ATOM   4305  HE3 MET A 268      -2.311  30.396  27.711  1.00  0.00           H  
ATOM   4306  N   ASN A 269      -3.533  33.737  23.349  1.00 24.34           N  
ATOM   4307  CA  ASN A 269      -3.537  35.194  23.267  1.00 23.80           C  
ATOM   4308  C   ASN A 269      -2.201  35.678  23.862  1.00 23.27           C  
ATOM   4309  O   ASN A 269      -1.939  35.476  25.048  1.00 22.69           O  
ATOM   4310  CB  ASN A 269      -4.727  35.691  24.121  1.00 23.77           C  
ATOM   4311  CG  ASN A 269      -5.070  37.171  23.916  1.00 24.66           C  
ATOM   4312  OD1 ASN A 269      -4.210  38.038  24.040  1.00 25.26           O  
ATOM   4313  ND2 ASN A 269      -6.327  37.468  23.584  1.00 23.45           N  
ATOM   4314  H   ASN A 269      -3.991  33.324  24.152  1.00  0.00           H  
ATOM   4315  HA  ASN A 269      -3.648  35.511  22.229  1.00  0.00           H  
ATOM   4316  HB2 ASN A 269      -5.611  35.101  23.872  1.00  0.00           H  
ATOM   4317  HB3 ASN A 269      -4.551  35.513  25.181  1.00  0.00           H  
ATOM   4318 HD22 ASN A 269      -6.589  38.433  23.445  1.00  0.00           H  
ATOM   4319 HD21 ASN A 269      -7.012  36.733  23.486  1.00  0.00           H  
ATOM   4320  N   PHE A 270      -1.357  36.308  23.028  1.00 23.10           N  
ATOM   4321  CA  PHE A 270      -0.009  36.756  23.391  1.00 23.02           C  
ATOM   4322  C   PHE A 270      -0.021  37.985  24.323  1.00 23.00           C  
ATOM   4323  O   PHE A 270       0.969  38.205  25.016  1.00 22.89           O  
ATOM   4324  CB  PHE A 270       0.804  37.088  22.116  1.00 23.14           C  
ATOM   4325  CG  PHE A 270       1.529  35.928  21.442  1.00 22.66           C  
ATOM   4326  CD1 PHE A 270       0.889  34.690  21.219  1.00 21.99           C  
ATOM   4327  CD2 PHE A 270       2.858  36.101  20.998  1.00 22.00           C  
ATOM   4328  CE1 PHE A 270       1.560  33.645  20.554  1.00 22.36           C  
ATOM   4329  CE2 PHE A 270       3.532  35.057  20.336  1.00 22.64           C  
ATOM   4330  CZ  PHE A 270       2.882  33.831  20.109  1.00 22.54           C  
ATOM   4331  H   PHE A 270      -1.660  36.473  22.078  1.00  0.00           H  
ATOM   4332  HA  PHE A 270       0.497  35.951  23.926  1.00  0.00           H  
ATOM   4333  HB2 PHE A 270       0.170  37.582  21.379  1.00  0.00           H  
ATOM   4334  HB3 PHE A 270       1.580  37.815  22.360  1.00  0.00           H  
ATOM   4335  HD1 PHE A 270      -0.123  34.536  21.551  1.00  0.00           H  
ATOM   4336  HD2 PHE A 270       3.364  37.045  21.146  1.00  0.00           H  
ATOM   4337  HE1 PHE A 270       1.059  32.703  20.384  1.00  0.00           H  
ATOM   4338  HE2 PHE A 270       4.543  35.203  19.990  1.00  0.00           H  
ATOM   4339  HZ  PHE A 270       3.399  33.035  19.594  1.00  0.00           H  
ATOM   4340  N   ALA A 271      -1.127  38.748  24.402  1.00 23.13           N  
ATOM   4341  CA  ALA A 271      -1.288  39.851  25.353  1.00 23.39           C  
ATOM   4342  C   ALA A 271      -1.619  39.347  26.773  1.00 23.51           C  
ATOM   4343  O   ALA A 271      -1.382  40.074  27.737  1.00 23.83           O  
ATOM   4344  CB  ALA A 271      -2.431  40.765  24.881  1.00 23.45           C  
ATOM   4345  H   ALA A 271      -1.923  38.508  23.827  1.00  0.00           H  
ATOM   4346  HA  ALA A 271      -0.366  40.435  25.392  1.00  0.00           H  
ATOM   4347  HB1 ALA A 271      -2.499  41.659  25.503  1.00  0.00           H  
ATOM   4348  HB2 ALA A 271      -2.269  41.100  23.856  1.00  0.00           H  
ATOM   4349  HB3 ALA A 271      -3.400  40.271  24.922  1.00  0.00           H  
ATOM   4350  N   ASN A 272      -2.124  38.106  26.909  1.00 23.62           N  
ATOM   4351  CA  ASN A 272      -2.350  37.422  28.187  1.00 23.95           C  
ATOM   4352  C   ASN A 272      -1.142  36.555  28.603  1.00 24.19           C  
ATOM   4353  O   ASN A 272      -1.112  36.086  29.739  1.00 24.65           O  
ATOM   4354  CB  ASN A 272      -3.587  36.493  28.077  1.00 24.05           C  
ATOM   4355  CG  ASN A 272      -4.924  37.207  27.830  1.00 24.09           C  
ATOM   4356  OD1 ASN A 272      -5.806  36.651  27.181  1.00 25.68           O  
ATOM   4357  ND2 ASN A 272      -5.113  38.410  28.378  1.00 22.24           N  
ATOM   4358  H   ASN A 272      -2.300  37.574  26.068  1.00  0.00           H  
ATOM   4359  HA  ASN A 272      -2.510  38.147  28.986  1.00  0.00           H  
ATOM   4360  HB2 ASN A 272      -3.433  35.759  27.285  1.00  0.00           H  
ATOM   4361  HB3 ASN A 272      -3.708  35.920  28.997  1.00  0.00           H  
ATOM   4362 HD22 ASN A 272      -5.995  38.883  28.244  1.00  0.00           H  
ATOM   4363 HD21 ASN A 272      -4.380  38.846  28.918  1.00  0.00           H  
ATOM   4364  N   VAL A 273      -0.142  36.368  27.723  1.00 24.28           N  
ATOM   4365  CA  VAL A 273       1.140  35.724  28.028  1.00 24.34           C  
ATOM   4366  C   VAL A 273       2.153  36.811  28.432  1.00 24.62           C  
ATOM   4367  O   VAL A 273       2.828  36.668  29.451  1.00 24.83           O  
ATOM   4368  CB  VAL A 273       1.632  34.950  26.770  1.00 24.40           C  
ATOM   4369  CG1 VAL A 273       3.084  34.433  26.867  1.00 24.57           C  
ATOM   4370  CG2 VAL A 273       0.700  33.764  26.461  1.00 24.46           C  
ATOM   4371  H   VAL A 273      -0.247  36.767  26.802  1.00  0.00           H  
ATOM   4372  HA  VAL A 273       1.036  35.021  28.857  1.00  0.00           H  
ATOM   4373  HB  VAL A 273       1.598  35.629  25.918  1.00  0.00           H  
ATOM   4374 HG11 VAL A 273       3.355  33.860  25.981  1.00  0.00           H  
ATOM   4375 HG12 VAL A 273       3.808  35.244  26.940  1.00  0.00           H  
ATOM   4376 HG13 VAL A 273       3.217  33.785  27.734  1.00  0.00           H  
ATOM   4377 HG21 VAL A 273       0.927  33.324  25.492  1.00  0.00           H  
ATOM   4378 HG22 VAL A 273       0.800  32.983  27.214  1.00  0.00           H  
ATOM   4379 HG23 VAL A 273      -0.348  34.057  26.438  1.00  0.00           H  
ATOM   4380  N   PHE A 274       2.242  37.897  27.646  1.00 24.43           N  
ATOM   4381  CA  PHE A 274       3.149  39.025  27.841  1.00 24.81           C  
ATOM   4382  C   PHE A 274       2.340  40.202  28.412  1.00 24.94           C  
ATOM   4383  O   PHE A 274       2.140  41.221  27.749  1.00 24.75           O  
ATOM   4384  CB  PHE A 274       3.787  39.379  26.476  1.00 24.78           C  
ATOM   4385  CG  PHE A 274       4.594  38.247  25.860  1.00 24.88           C  
ATOM   4386  CD1 PHE A 274       4.194  37.661  24.640  1.00 24.63           C  
ATOM   4387  CD2 PHE A 274       5.735  37.755  26.527  1.00 25.61           C  
ATOM   4388  CE1 PHE A 274       4.919  36.581  24.101  1.00 25.49           C  
ATOM   4389  CE2 PHE A 274       6.462  36.678  25.986  1.00 24.94           C  
ATOM   4390  CZ  PHE A 274       6.056  36.094  24.771  1.00 25.09           C  
ATOM   4391  H   PHE A 274       1.656  37.933  26.822  1.00  0.00           H  
ATOM   4392  HA  PHE A 274       3.941  38.781  28.550  1.00  0.00           H  
ATOM   4393  HB2 PHE A 274       3.018  39.692  25.770  1.00  0.00           H  
ATOM   4394  HB3 PHE A 274       4.456  40.234  26.591  1.00  0.00           H  
ATOM   4395  HD1 PHE A 274       3.331  38.033  24.110  1.00  0.00           H  
ATOM   4396  HD2 PHE A 274       6.048  38.197  27.460  1.00  0.00           H  
ATOM   4397  HE1 PHE A 274       4.611  36.131  23.170  1.00  0.00           H  
ATOM   4398  HE2 PHE A 274       7.327  36.301  26.511  1.00  0.00           H  
ATOM   4399  HZ  PHE A 274       6.617  35.276  24.346  1.00  0.00           H  
ATOM   4400  N   ILE A 275       1.863  40.036  29.659  1.00 25.62           N  
ATOM   4401  CA  ILE A 275       1.026  40.984  30.399  1.00 26.29           C  
ATOM   4402  C   ILE A 275       1.885  42.192  30.811  1.00 26.21           C  
ATOM   4403  O   ILE A 275       2.876  42.040  31.528  1.00 26.09           O  
ATOM   4404  CB  ILE A 275       0.430  40.285  31.660  1.00 26.14           C  
ATOM   4405  CG1 ILE A 275      -0.401  39.033  31.286  1.00 26.89           C  
ATOM   4406  CG2 ILE A 275      -0.424  41.254  32.513  1.00 26.75           C  
ATOM   4407  CD1 ILE A 275      -0.800  38.160  32.485  1.00 27.10           C  
ATOM   4408  H   ILE A 275       2.069  39.163  30.124  1.00  0.00           H  
ATOM   4409  HA  ILE A 275       0.209  41.311  29.755  1.00  0.00           H  
ATOM   4410  HB  ILE A 275       1.262  39.947  32.281  1.00  0.00           H  
ATOM   4411 HG12 ILE A 275      -1.293  39.330  30.734  1.00  0.00           H  
ATOM   4412 HG13 ILE A 275       0.168  38.395  30.610  1.00  0.00           H  
ATOM   4413 HG21 ILE A 275      -0.809  40.773  33.411  1.00  0.00           H  
ATOM   4414 HG22 ILE A 275       0.145  42.116  32.862  1.00  0.00           H  
ATOM   4415 HG23 ILE A 275      -1.278  41.628  31.947  1.00  0.00           H  
ATOM   4416 HD11 ILE A 275      -1.291  37.246  32.150  1.00  0.00           H  
ATOM   4417 HD12 ILE A 275       0.073  37.867  33.068  1.00  0.00           H  
ATOM   4418 HD13 ILE A 275      -1.499  38.667  33.149  1.00  0.00           H  
ATOM   4419  N   GLY A 276       1.502  43.383  30.331  1.00 26.50           N  
ATOM   4420  CA  GLY A 276       2.127  44.660  30.666  1.00 26.85           C  
ATOM   4421  C   GLY A 276       2.998  45.214  29.534  1.00 27.01           C  
ATOM   4422  O   GLY A 276       3.413  46.370  29.603  1.00 27.27           O  
ATOM   4423  H   GLY A 276       0.695  43.416  29.723  1.00  0.00           H  
ATOM   4424  HA2 GLY A 276       1.333  45.379  30.875  1.00  0.00           H  
ATOM   4425  HA3 GLY A 276       2.727  44.592  31.575  1.00  0.00           H  
ATOM   4426  N   ALA A 277       3.288  44.392  28.509  1.00 26.85           N  
ATOM   4427  CA  ALA A 277       4.145  44.723  27.376  1.00 26.58           C  
ATOM   4428  C   ALA A 277       3.425  45.634  26.369  1.00 26.46           C  
ATOM   4429  O   ALA A 277       2.195  45.689  26.331  1.00 26.41           O  
ATOM   4430  CB  ALA A 277       4.532  43.413  26.667  1.00 26.43           C  
ATOM   4431  H   ALA A 277       2.886  43.465  28.522  1.00  0.00           H  
ATOM   4432  HA  ALA A 277       5.041  45.218  27.750  1.00  0.00           H  
ATOM   4433  HB1 ALA A 277       5.212  43.597  25.834  1.00  0.00           H  
ATOM   4434  HB2 ALA A 277       5.037  42.732  27.352  1.00  0.00           H  
ATOM   4435  HB3 ALA A 277       3.658  42.895  26.271  1.00  0.00           H  
ATOM   4436  N   ASN A 278       4.219  46.324  25.532  1.00 26.42           N  
ATOM   4437  CA  ASN A 278       3.788  47.198  24.437  1.00 26.37           C  
ATOM   4438  C   ASN A 278       2.938  46.386  23.428  1.00 26.14           C  
ATOM   4439  O   ASN A 278       3.392  45.321  23.013  1.00 26.15           O  
ATOM   4440  CB  ASN A 278       5.070  47.753  23.759  1.00 26.59           C  
ATOM   4441  CG  ASN A 278       4.859  48.931  22.795  1.00 27.05           C  
ATOM   4442  OD1 ASN A 278       3.918  48.949  22.006  1.00 27.89           O  
ATOM   4443  ND2 ASN A 278       5.738  49.932  22.856  1.00 27.25           N  
ATOM   4444  H   ASN A 278       5.218  46.226  25.663  1.00  0.00           H  
ATOM   4445  HA  ASN A 278       3.237  48.024  24.885  1.00  0.00           H  
ATOM   4446  HB2 ASN A 278       5.759  48.082  24.538  1.00  0.00           H  
ATOM   4447  HB3 ASN A 278       5.594  46.967  23.219  1.00  0.00           H  
ATOM   4448 HD22 ASN A 278       5.655  50.722  22.229  1.00  0.00           H  
ATOM   4449 HD21 ASN A 278       6.531  49.876  23.491  1.00  0.00           H  
ATOM   4450  N   PRO A 279       1.738  46.856  23.011  1.00 25.90           N  
ATOM   4451  CA  PRO A 279       0.925  46.244  21.940  1.00 25.60           C  
ATOM   4452  C   PRO A 279       1.669  45.950  20.621  1.00 25.26           C  
ATOM   4453  O   PRO A 279       1.340  44.972  19.954  1.00 24.89           O  
ATOM   4454  CB  PRO A 279      -0.213  47.242  21.682  1.00 25.73           C  
ATOM   4455  CG  PRO A 279      -0.366  47.998  22.988  1.00 25.93           C  
ATOM   4456  CD  PRO A 279       1.026  47.983  23.617  1.00 26.13           C  
ATOM   4457  HA  PRO A 279       0.513  45.313  22.332  1.00  0.00           H  
ATOM   4458  HB2 PRO A 279       0.057  47.952  20.897  1.00  0.00           H  
ATOM   4459  HB3 PRO A 279      -1.136  46.750  21.376  1.00  0.00           H  
ATOM   4460  HG2 PRO A 279      -0.759  49.006  22.852  1.00  0.00           H  
ATOM   4461  HG3 PRO A 279      -1.059  47.457  23.634  1.00  0.00           H  
ATOM   4462  HD3 PRO A 279       0.957  47.888  24.702  1.00  0.00           H  
ATOM   4463  HD2 PRO A 279       1.552  48.910  23.386  1.00  0.00           H  
ATOM   4464  N   LEU A 280       2.677  46.766  20.270  1.00 24.90           N  
ATOM   4465  CA  LEU A 280       3.517  46.613  19.082  1.00 24.60           C  
ATOM   4466  C   LEU A 280       4.640  45.579  19.297  1.00 24.17           C  
ATOM   4467  O   LEU A 280       5.085  44.974  18.323  1.00 24.05           O  
ATOM   4468  CB  LEU A 280       4.174  47.973  18.756  1.00 24.83           C  
ATOM   4469  CG  LEU A 280       3.189  49.119  18.441  1.00 25.20           C  
ATOM   4470  CD1 LEU A 280       3.932  50.461  18.375  1.00 25.81           C  
ATOM   4471  CD2 LEU A 280       2.410  48.869  17.140  1.00 25.48           C  
ATOM   4472  H   LEU A 280       2.888  47.549  20.876  1.00  0.00           H  
ATOM   4473  HA  LEU A 280       2.908  46.288  18.239  1.00  0.00           H  
ATOM   4474  HB2 LEU A 280       4.802  48.271  19.594  1.00  0.00           H  
ATOM   4475  HB3 LEU A 280       4.846  47.860  17.905  1.00  0.00           H  
ATOM   4476  HG  LEU A 280       2.468  49.202  19.255  1.00  0.00           H  
ATOM   4477 HD11 LEU A 280       3.241  51.286  18.201  1.00  0.00           H  
ATOM   4478 HD12 LEU A 280       4.458  50.666  19.308  1.00  0.00           H  
ATOM   4479 HD13 LEU A 280       4.665  50.466  17.570  1.00  0.00           H  
ATOM   4480 HD21 LEU A 280       1.773  49.719  16.894  1.00  0.00           H  
ATOM   4481 HD22 LEU A 280       3.086  48.705  16.302  1.00  0.00           H  
ATOM   4482 HD23 LEU A 280       1.762  47.997  17.221  1.00  0.00           H  
ATOM   4483  N   ALA A 281       5.066  45.330  20.551  1.00 23.90           N  
ATOM   4484  CA  ALA A 281       6.000  44.257  20.900  1.00 23.70           C  
ATOM   4485  C   ALA A 281       5.298  42.893  20.845  1.00 23.74           C  
ATOM   4486  O   ALA A 281       5.860  41.943  20.304  1.00 23.39           O  
ATOM   4487  CB  ALA A 281       6.543  44.459  22.326  1.00 23.52           C  
ATOM   4488  H   ALA A 281       4.643  45.841  21.312  1.00  0.00           H  
ATOM   4489  HA  ALA A 281       6.827  44.273  20.191  1.00  0.00           H  
ATOM   4490  HB1 ALA A 281       7.262  43.683  22.585  1.00  0.00           H  
ATOM   4491  HB2 ALA A 281       7.059  45.409  22.426  1.00  0.00           H  
ATOM   4492  HB3 ALA A 281       5.760  44.429  23.083  1.00  0.00           H  
ATOM   4493  N   VAL A 282       4.056  42.822  21.358  1.00 23.44           N  
ATOM   4494  CA  VAL A 282       3.151  41.670  21.315  1.00 23.61           C  
ATOM   4495  C   VAL A 282       2.791  41.296  19.863  1.00 23.54           C  
ATOM   4496  O   VAL A 282       2.821  40.115  19.519  1.00 23.40           O  
ATOM   4497  CB  VAL A 282       1.895  41.996  22.178  1.00 23.63           C  
ATOM   4498  CG1 VAL A 282       0.733  40.996  22.021  1.00 24.07           C  
ATOM   4499  CG2 VAL A 282       2.261  42.110  23.669  1.00 23.97           C  
ATOM   4500  H   VAL A 282       3.689  43.661  21.788  1.00  0.00           H  
ATOM   4501  HA  VAL A 282       3.667  40.815  21.756  1.00  0.00           H  
ATOM   4502  HB  VAL A 282       1.513  42.968  21.864  1.00  0.00           H  
ATOM   4503 HG11 VAL A 282      -0.093  41.252  22.683  1.00  0.00           H  
ATOM   4504 HG12 VAL A 282       0.331  40.981  21.008  1.00  0.00           H  
ATOM   4505 HG13 VAL A 282       1.054  39.988  22.271  1.00  0.00           H  
ATOM   4506 HG21 VAL A 282       1.396  42.387  24.271  1.00  0.00           H  
ATOM   4507 HG22 VAL A 282       2.636  41.161  24.050  1.00  0.00           H  
ATOM   4508 HG23 VAL A 282       3.031  42.860  23.848  1.00  0.00           H  
ATOM   4509  N   ASP A 283       2.495  42.300  19.018  1.00 23.33           N  
ATOM   4510  CA  ASP A 283       2.158  42.150  17.602  1.00 23.42           C  
ATOM   4511  C   ASP A 283       3.349  41.631  16.769  1.00 23.16           C  
ATOM   4512  O   ASP A 283       3.153  40.775  15.909  1.00 23.23           O  
ATOM   4513  CB  ASP A 283       1.636  43.511  17.076  1.00 23.72           C  
ATOM   4514  CG  ASP A 283       1.177  43.519  15.614  1.00 24.48           C  
ATOM   4515  OD1 ASP A 283       0.339  42.657  15.270  1.00 25.67           O  
ATOM   4516  OD2 ASP A 283       1.668  44.388  14.860  1.00 25.28           O1-
ATOM   4517  H   ASP A 283       2.485  43.239  19.390  1.00  0.00           H  
ATOM   4518  HA  ASP A 283       1.352  41.416  17.531  1.00  0.00           H  
ATOM   4519  HB2 ASP A 283       0.782  43.831  17.672  1.00  0.00           H  
ATOM   4520  HB3 ASP A 283       2.404  44.274  17.205  1.00  0.00           H  
ATOM   4521  N   LEU A 284       4.578  42.103  17.049  1.00 22.85           N  
ATOM   4522  CA  LEU A 284       5.802  41.656  16.378  1.00 22.58           C  
ATOM   4523  C   LEU A 284       6.216  40.239  16.825  1.00 22.76           C  
ATOM   4524  O   LEU A 284       6.686  39.469  15.990  1.00 22.27           O  
ATOM   4525  CB  LEU A 284       6.937  42.665  16.672  1.00 22.47           C  
ATOM   4526  CG  LEU A 284       8.289  42.378  15.974  1.00 22.24           C  
ATOM   4527  CD1 LEU A 284       8.204  42.394  14.438  1.00 21.76           C  
ATOM   4528  CD2 LEU A 284       9.365  43.352  16.460  1.00 22.04           C  
ATOM   4529  H   LEU A 284       4.672  42.807  17.768  1.00  0.00           H  
ATOM   4530  HA  LEU A 284       5.607  41.640  15.305  1.00  0.00           H  
ATOM   4531  HB2 LEU A 284       6.607  43.663  16.384  1.00  0.00           H  
ATOM   4532  HB3 LEU A 284       7.097  42.712  17.751  1.00  0.00           H  
ATOM   4533  HG  LEU A 284       8.629  41.386  16.260  1.00  0.00           H  
ATOM   4534 HD11 LEU A 284       9.179  42.201  13.991  1.00  0.00           H  
ATOM   4535 HD12 LEU A 284       7.526  41.629  14.062  1.00  0.00           H  
ATOM   4536 HD13 LEU A 284       7.860  43.358  14.070  1.00  0.00           H  
ATOM   4537 HD21 LEU A 284      10.339  43.080  16.053  1.00  0.00           H  
ATOM   4538 HD22 LEU A 284       9.139  44.375  16.160  1.00  0.00           H  
ATOM   4539 HD23 LEU A 284       9.456  43.336  17.545  1.00  0.00           H  
ATOM   4540  N   LEU A 285       6.007  39.874  18.105  1.00 22.86           N  
ATOM   4541  CA  LEU A 285       6.276  38.537  18.649  1.00 23.46           C  
ATOM   4542  C   LEU A 285       5.400  37.447  18.013  1.00 23.86           C  
ATOM   4543  O   LEU A 285       5.891  36.343  17.790  1.00 23.85           O  
ATOM   4544  CB  LEU A 285       6.070  38.530  20.182  1.00 23.44           C  
ATOM   4545  CG  LEU A 285       7.272  39.065  20.987  1.00 23.82           C  
ATOM   4546  CD1 LEU A 285       6.839  39.445  22.409  1.00 24.15           C  
ATOM   4547  CD2 LEU A 285       8.422  38.047  21.047  1.00 23.60           C  
ATOM   4548  H   LEU A 285       5.630  40.563  18.743  1.00  0.00           H  
ATOM   4549  HA  LEU A 285       7.311  38.283  18.418  1.00  0.00           H  
ATOM   4550  HB2 LEU A 285       5.178  39.111  20.419  1.00  0.00           H  
ATOM   4551  HB3 LEU A 285       5.853  37.521  20.538  1.00  0.00           H  
ATOM   4552  HG  LEU A 285       7.644  39.966  20.501  1.00  0.00           H  
ATOM   4553 HD11 LEU A 285       7.681  39.834  22.974  1.00  0.00           H  
ATOM   4554 HD12 LEU A 285       6.063  40.210  22.405  1.00  0.00           H  
ATOM   4555 HD13 LEU A 285       6.454  38.581  22.947  1.00  0.00           H  
ATOM   4556 HD21 LEU A 285       9.264  38.439  21.619  1.00  0.00           H  
ATOM   4557 HD22 LEU A 285       8.105  37.121  21.526  1.00  0.00           H  
ATOM   4558 HD23 LEU A 285       8.795  37.793  20.056  1.00  0.00           H  
ATOM   4559  N   GLU A 286       4.139  37.763  17.667  1.00 23.94           N  
ATOM   4560  CA  GLU A 286       3.210  36.863  16.980  1.00 24.86           C  
ATOM   4561  C   GLU A 286       3.615  36.608  15.518  1.00 24.37           C  
ATOM   4562  O   GLU A 286       3.307  35.539  14.993  1.00 24.45           O  
ATOM   4563  CB  GLU A 286       1.809  37.503  16.976  1.00 24.70           C  
ATOM   4564  CG  GLU A 286       1.104  37.405  18.337  1.00 26.14           C  
ATOM   4565  CD  GLU A 286      -0.262  38.085  18.352  1.00 27.06           C  
ATOM   4566  OE1 GLU A 286      -0.379  39.181  17.763  1.00 29.62           O  
ATOM   4567  OE2 GLU A 286      -1.181  37.492  18.955  1.00 31.42           O1-
ATOM   4568  H   GLU A 286       3.802  38.691  17.887  1.00  0.00           H  
ATOM   4569  HA  GLU A 286       3.180  35.904  17.499  1.00  0.00           H  
ATOM   4570  HB2 GLU A 286       1.886  38.544  16.660  1.00  0.00           H  
ATOM   4571  HB3 GLU A 286       1.173  37.011  16.238  1.00  0.00           H  
ATOM   4572  HG2 GLU A 286       0.982  36.355  18.604  1.00  0.00           H  
ATOM   4573  HG3 GLU A 286       1.713  37.857  19.117  1.00  0.00           H  
ATOM   4574  N   LYS A 287       4.306  37.566  14.876  1.00 24.17           N  
ATOM   4575  CA  LYS A 287       4.758  37.484  13.487  1.00 24.57           C  
ATOM   4576  C   LYS A 287       6.138  36.813  13.358  1.00 24.04           C  
ATOM   4577  O   LYS A 287       6.454  36.322  12.275  1.00 23.78           O  
ATOM   4578  CB  LYS A 287       4.864  38.913  12.917  1.00 24.43           C  
ATOM   4579  CG  LYS A 287       3.495  39.585  12.744  1.00 25.54           C  
ATOM   4580  CD  LYS A 287       3.593  41.008  12.171  1.00 26.60           C  
ATOM   4581  CE  LYS A 287       2.417  41.904  12.578  1.00 29.48           C  
ATOM   4582  NZ  LYS A 287       1.113  41.353  12.171  1.00 31.01           N1+
ATOM   4583  H   LYS A 287       4.520  38.415  15.381  1.00  0.00           H  
ATOM   4584  HA  LYS A 287       4.042  36.911  12.896  1.00  0.00           H  
ATOM   4585  HB2 LYS A 287       5.501  39.528  13.555  1.00  0.00           H  
ATOM   4586  HB3 LYS A 287       5.348  38.890  11.941  1.00  0.00           H  
ATOM   4587  HG2 LYS A 287       2.864  38.975  12.096  1.00  0.00           H  
ATOM   4588  HG3 LYS A 287       2.988  39.610  13.706  1.00  0.00           H  
ATOM   4589  HD2 LYS A 287       4.507  41.483  12.534  1.00  0.00           H  
ATOM   4590  HD3 LYS A 287       3.686  40.969  11.085  1.00  0.00           H  
ATOM   4591  HE2 LYS A 287       2.423  42.020  13.658  1.00  0.00           H  
ATOM   4592  HE3 LYS A 287       2.532  42.900  12.150  1.00  0.00           H  
ATOM   4593  HZ1 LYS A 287       0.382  41.978  12.480  1.00  0.00           H  
ATOM   4594  HZ2 LYS A 287       1.078  41.251  11.168  1.00  0.00           H  
ATOM   4595  HZ3 LYS A 287       0.978  40.452  12.613  1.00  0.00           H  
ATOM   4596  N   MET A 288       6.941  36.760  14.435  1.00 23.47           N  
ATOM   4597  CA  MET A 288       8.233  36.073  14.470  1.00 23.82           C  
ATOM   4598  C   MET A 288       8.084  34.615  14.937  1.00 22.90           C  
ATOM   4599  O   MET A 288       8.808  33.748  14.448  1.00 22.98           O  
ATOM   4600  CB  MET A 288       9.153  36.783  15.484  1.00 23.63           C  
ATOM   4601  CG  MET A 288       9.683  38.138  14.986  1.00 24.66           C  
ATOM   4602  SD  MET A 288      11.055  38.816  15.954  1.00 26.50           S  
ATOM   4603  CE  MET A 288      10.261  39.064  17.561  1.00 28.61           C  
ATOM   4604  H   MET A 288       6.627  37.207  15.286  1.00  0.00           H  
ATOM   4605  HA  MET A 288       8.700  36.073  13.484  1.00  0.00           H  
ATOM   4606  HB2 MET A 288       8.635  36.905  16.436  1.00  0.00           H  
ATOM   4607  HB3 MET A 288      10.018  36.150  15.691  1.00  0.00           H  
ATOM   4608  HG2 MET A 288      10.052  38.028  13.968  1.00  0.00           H  
ATOM   4609  HG3 MET A 288       8.886  38.876  14.938  1.00  0.00           H  
ATOM   4610  HE1 MET A 288      11.014  39.350  18.295  1.00  0.00           H  
ATOM   4611  HE2 MET A 288       9.506  39.844  17.517  1.00  0.00           H  
ATOM   4612  HE3 MET A 288       9.782  38.151  17.903  1.00  0.00           H  
ATOM   4613  N   LEU A 289       7.148  34.346  15.866  1.00 22.47           N  
ATOM   4614  CA  LEU A 289       6.895  33.032  16.461  1.00 22.14           C  
ATOM   4615  C   LEU A 289       5.673  32.365  15.799  1.00 22.59           C  
ATOM   4616  O   LEU A 289       4.823  31.789  16.478  1.00 22.70           O  
ATOM   4617  CB  LEU A 289       6.681  33.189  17.988  1.00 21.87           C  
ATOM   4618  CG  LEU A 289       7.907  33.727  18.762  1.00 21.36           C  
ATOM   4619  CD1 LEU A 289       7.487  34.214  20.156  1.00 21.41           C  
ATOM   4620  CD2 LEU A 289       9.027  32.675  18.867  1.00 21.37           C  
ATOM   4621  H   LEU A 289       6.597  35.115  16.221  1.00  0.00           H  
ATOM   4622  HA  LEU A 289       7.744  32.371  16.295  1.00  0.00           H  
ATOM   4623  HB2 LEU A 289       5.821  33.835  18.161  1.00  0.00           H  
ATOM   4624  HB3 LEU A 289       6.408  32.227  18.427  1.00  0.00           H  
ATOM   4625  HG  LEU A 289       8.312  34.593  18.239  1.00  0.00           H  
ATOM   4626 HD11 LEU A 289       8.349  34.522  20.745  1.00  0.00           H  
ATOM   4627 HD12 LEU A 289       6.824  35.075  20.086  1.00  0.00           H  
ATOM   4628 HD13 LEU A 289       6.961  33.433  20.704  1.00  0.00           H  
ATOM   4629 HD21 LEU A 289       9.867  33.046  19.453  1.00  0.00           H  
ATOM   4630 HD22 LEU A 289       8.671  31.762  19.345  1.00  0.00           H  
ATOM   4631 HD23 LEU A 289       9.418  32.406  17.886  1.00  0.00           H  
ATOM   4632  N   VAL A 290       5.607  32.404  14.458  1.00 23.13           N  
ATOM   4633  CA  VAL A 290       4.695  31.595  13.645  1.00 23.67           C  
ATOM   4634  C   VAL A 290       5.395  30.243  13.433  1.00 24.03           C  
ATOM   4635  O   VAL A 290       6.579  30.208  13.092  1.00 23.67           O  
ATOM   4636  CB  VAL A 290       4.458  32.280  12.269  1.00 23.83           C  
ATOM   4637  CG1 VAL A 290       3.458  31.498  11.397  1.00 23.59           C  
ATOM   4638  CG2 VAL A 290       3.965  33.728  12.415  1.00 24.53           C  
ATOM   4639  H   VAL A 290       6.332  32.906  13.967  1.00  0.00           H  
ATOM   4640  HA  VAL A 290       3.741  31.458  14.160  1.00  0.00           H  
ATOM   4641  HB  VAL A 290       5.401  32.323  11.722  1.00  0.00           H  
ATOM   4642 HG11 VAL A 290       3.225  32.046  10.486  1.00  0.00           H  
ATOM   4643 HG12 VAL A 290       3.849  30.527  11.096  1.00  0.00           H  
ATOM   4644 HG13 VAL A 290       2.519  31.332  11.926  1.00  0.00           H  
ATOM   4645 HG21 VAL A 290       3.824  34.195  11.441  1.00  0.00           H  
ATOM   4646 HG22 VAL A 290       3.012  33.768  12.944  1.00  0.00           H  
ATOM   4647 HG23 VAL A 290       4.679  34.341  12.960  1.00  0.00           H  
ATOM   4648  N   LEU A 291       4.676  29.132  13.660  1.00 24.50           N  
ATOM   4649  CA  LEU A 291       5.210  27.769  13.604  1.00 25.27           C  
ATOM   4650  C   LEU A 291       5.629  27.376  12.179  1.00 25.37           C  
ATOM   4651  O   LEU A 291       6.688  26.773  12.017  1.00 25.22           O  
ATOM   4652  CB  LEU A 291       4.146  26.791  14.145  1.00 25.37           C  
ATOM   4653  CG  LEU A 291       4.629  25.348  14.413  1.00 26.12           C  
ATOM   4654  CD1 LEU A 291       5.665  25.266  15.542  1.00 26.57           C  
ATOM   4655  CD2 LEU A 291       3.432  24.443  14.724  1.00 25.88           C  
ATOM   4656  H   LEU A 291       3.705  29.233  13.930  1.00  0.00           H  
ATOM   4657  HA  LEU A 291       6.091  27.747  14.246  1.00  0.00           H  
ATOM   4658  HB2 LEU A 291       3.733  27.190  15.069  1.00  0.00           H  
ATOM   4659  HB3 LEU A 291       3.310  26.760  13.444  1.00  0.00           H  
ATOM   4660  HG  LEU A 291       5.101  24.959  13.513  1.00  0.00           H  
ATOM   4661 HD11 LEU A 291       5.994  24.238  15.696  1.00  0.00           H  
ATOM   4662 HD12 LEU A 291       6.550  25.856  15.311  1.00  0.00           H  
ATOM   4663 HD13 LEU A 291       5.261  25.626  16.487  1.00  0.00           H  
ATOM   4664 HD21 LEU A 291       3.737  23.401  14.815  1.00  0.00           H  
ATOM   4665 HD22 LEU A 291       2.953  24.738  15.656  1.00  0.00           H  
ATOM   4666 HD23 LEU A 291       2.678  24.504  13.940  1.00  0.00           H  
ATOM   4667  N   ASP A 292       4.848  27.771  11.157  1.00 25.55           N  
ATOM   4668  CA  ASP A 292       5.205  27.639   9.746  1.00 25.81           C  
ATOM   4669  C   ASP A 292       6.271  28.695   9.426  1.00 25.80           C  
ATOM   4670  O   ASP A 292       6.010  29.898   9.490  1.00 25.76           O  
ATOM   4671  CB  ASP A 292       3.932  27.821   8.877  1.00 26.08           C  
ATOM   4672  CG  ASP A 292       4.091  27.531   7.376  1.00 26.89           C  
ATOM   4673  OD1 ASP A 292       3.036  27.394   6.720  1.00 27.96           O  
ATOM   4674  OD2 ASP A 292       5.238  27.423   6.888  1.00 27.10           O1-
ATOM   4675  H   ASP A 292       3.986  28.255  11.370  1.00  0.00           H  
ATOM   4676  HA  ASP A 292       5.612  26.641   9.581  1.00  0.00           H  
ATOM   4677  HB2 ASP A 292       3.150  27.157   9.245  1.00  0.00           H  
ATOM   4678  HB3 ASP A 292       3.536  28.830   8.989  1.00  0.00           H  
ATOM   4679  N   SER A 293       7.481  28.212   9.108  1.00 25.71           N  
ATOM   4680  CA  SER A 293       8.678  28.999   8.842  1.00 26.41           C  
ATOM   4681  C   SER A 293       8.557  29.914   7.607  1.00 26.61           C  
ATOM   4682  O   SER A 293       9.148  30.993   7.600  1.00 26.85           O  
ATOM   4683  CB  SER A 293       9.874  28.027   8.758  1.00 26.35           C  
ATOM   4684  OG  SER A 293       9.926  27.280   7.556  1.00 26.70           O  
ATOM   4685  H   SER A 293       7.593  27.207   9.086  1.00  0.00           H  
ATOM   4686  HA  SER A 293       8.833  29.640   9.709  1.00  0.00           H  
ATOM   4687  HB2 SER A 293      10.802  28.575   8.865  1.00  0.00           H  
ATOM   4688  HB3 SER A 293       9.859  27.339   9.603  1.00  0.00           H  
ATOM   4689  HG  SER A 293       9.924  27.876   6.821  1.00  0.00           H  
ATOM   4690  N   ASP A 294       7.738  29.528   6.612  1.00 26.58           N  
ATOM   4691  CA  ASP A 294       7.456  30.300   5.393  1.00 26.76           C  
ATOM   4692  C   ASP A 294       6.517  31.495   5.647  1.00 26.27           C  
ATOM   4693  O   ASP A 294       6.434  32.384   4.800  1.00 26.37           O  
ATOM   4694  CB  ASP A 294       6.761  29.403   4.337  1.00 26.97           C  
ATOM   4695  CG  ASP A 294       7.500  28.122   3.938  1.00 28.36           C  
ATOM   4696  OD1 ASP A 294       6.818  27.260   3.342  1.00 30.35           O  
ATOM   4697  OD2 ASP A 294       8.719  28.023   4.199  1.00 29.23           O1-
ATOM   4698  H   ASP A 294       7.265  28.639   6.707  1.00  0.00           H  
ATOM   4699  HA  ASP A 294       8.396  30.676   4.986  1.00  0.00           H  
ATOM   4700  HB2 ASP A 294       5.772  29.113   4.698  1.00  0.00           H  
ATOM   4701  HB3 ASP A 294       6.594  29.973   3.421  1.00  0.00           H  
ATOM   4702  N   LYS A 295       5.821  31.519   6.796  1.00 25.73           N  
ATOM   4703  CA  LYS A 295       4.859  32.548   7.188  1.00 25.50           C  
ATOM   4704  C   LYS A 295       5.391  33.464   8.306  1.00 24.97           C  
ATOM   4705  O   LYS A 295       4.666  34.360   8.736  1.00 24.84           O  
ATOM   4706  CB  LYS A 295       3.554  31.857   7.627  1.00 25.45           C  
ATOM   4707  CG  LYS A 295       2.815  31.183   6.461  1.00 26.30           C  
ATOM   4708  CD  LYS A 295       1.446  30.636   6.879  1.00 26.63           C  
ATOM   4709  CE  LYS A 295       0.708  29.968   5.714  1.00 29.08           C  
ATOM   4710  NZ  LYS A 295      -0.606  29.467   6.143  1.00 30.96           N1+
ATOM   4711  H   LYS A 295       5.952  30.751   7.441  1.00  0.00           H  
ATOM   4712  HA  LYS A 295       4.631  33.203   6.345  1.00  0.00           H  
ATOM   4713  HB2 LYS A 295       3.762  31.121   8.403  1.00  0.00           H  
ATOM   4714  HB3 LYS A 295       2.879  32.589   8.074  1.00  0.00           H  
ATOM   4715  HG2 LYS A 295       2.682  31.903   5.652  1.00  0.00           H  
ATOM   4716  HG3 LYS A 295       3.423  30.373   6.056  1.00  0.00           H  
ATOM   4717  HD2 LYS A 295       1.578  29.918   7.690  1.00  0.00           H  
ATOM   4718  HD3 LYS A 295       0.839  31.448   7.280  1.00  0.00           H  
ATOM   4719  HE2 LYS A 295       0.567  30.670   4.891  1.00  0.00           H  
ATOM   4720  HE3 LYS A 295       1.293  29.132   5.329  1.00  0.00           H  
ATOM   4721  HZ1 LYS A 295      -1.045  28.967   5.377  1.00  0.00           H  
ATOM   4722  HZ2 LYS A 295      -0.471  28.813   6.905  1.00  0.00           H  
ATOM   4723  HZ3 LYS A 295      -1.196  30.229   6.441  1.00  0.00           H  
ATOM   4724  N   ARG A 296       6.655  33.296   8.739  1.00 24.26           N  
ATOM   4725  CA  ARG A 296       7.354  34.216   9.641  1.00 23.82           C  
ATOM   4726  C   ARG A 296       7.776  35.489   8.884  1.00 23.23           C  
ATOM   4727  O   ARG A 296       7.995  35.461   7.672  1.00 23.45           O  
ATOM   4728  CB  ARG A 296       8.627  33.538  10.197  1.00 23.88           C  
ATOM   4729  CG  ARG A 296       8.331  32.371  11.152  1.00 24.10           C  
ATOM   4730  CD  ARG A 296       9.600  31.706  11.707  1.00 24.64           C  
ATOM   4731  NE  ARG A 296       9.279  30.390  12.275  1.00 23.47           N  
ATOM   4732  CZ  ARG A 296      10.046  29.287  12.254  1.00 23.56           C  
ATOM   4733  NH1 ARG A 296       9.550  28.138  12.725  1.00 23.96           N  
ATOM   4734  NH2 ARG A 296      11.289  29.302  11.759  1.00 22.98           N1+
ATOM   4735  H   ARG A 296       7.193  32.540   8.341  1.00  0.00           H  
ATOM   4736  HA  ARG A 296       6.693  34.483  10.466  1.00  0.00           H  
ATOM   4737  HB2 ARG A 296       9.251  33.190   9.373  1.00  0.00           H  
ATOM   4738  HB3 ARG A 296       9.225  34.270  10.740  1.00  0.00           H  
ATOM   4739  HG2 ARG A 296       7.732  32.737  11.986  1.00  0.00           H  
ATOM   4740  HG3 ARG A 296       7.720  31.627  10.641  1.00  0.00           H  
ATOM   4741  HD2 ARG A 296      10.310  31.567  10.895  1.00  0.00           H  
ATOM   4742  HD3 ARG A 296      10.085  32.332  12.456  1.00  0.00           H  
ATOM   4743  HE  ARG A 296       8.353  30.315  12.684  1.00  0.00           H  
ATOM   4744 HH12 ARG A 296      10.111  27.290  12.687  1.00  0.00           H  
ATOM   4745 HH11 ARG A 296       8.604  28.090  13.074  1.00  0.00           H  
ATOM   4746 HH22 ARG A 296      11.796  28.426  11.645  1.00  0.00           H  
ATOM   4747 HH21 ARG A 296      11.710  30.166  11.444  1.00  0.00           H  
ATOM   4748  N   ILE A 297       7.901  36.606   9.614  1.00 22.64           N  
ATOM   4749  CA  ILE A 297       8.361  37.902   9.110  1.00 22.05           C  
ATOM   4750  C   ILE A 297       9.880  37.847   8.844  1.00 21.71           C  
ATOM   4751  O   ILE A 297      10.627  37.311   9.659  1.00 21.13           O  
ATOM   4752  CB  ILE A 297       7.983  38.979  10.170  1.00 22.20           C  
ATOM   4753  CG1 ILE A 297       8.094  40.412   9.613  1.00 22.07           C  
ATOM   4754  CG2 ILE A 297       8.726  38.842  11.519  1.00 21.92           C  
ATOM   4755  CD1 ILE A 297       7.395  41.471  10.478  1.00 21.63           C  
ATOM   4756  H   ILE A 297       7.698  36.550  10.603  1.00  0.00           H  
ATOM   4757  HA  ILE A 297       7.838  38.113   8.175  1.00  0.00           H  
ATOM   4758  HB  ILE A 297       6.926  38.820  10.376  1.00  0.00           H  
ATOM   4759 HG12 ILE A 297       9.141  40.682   9.482  1.00  0.00           H  
ATOM   4760 HG13 ILE A 297       7.643  40.439   8.621  1.00  0.00           H  
ATOM   4761 HG21 ILE A 297       8.256  39.445  12.296  1.00  0.00           H  
ATOM   4762 HG22 ILE A 297       8.724  37.814  11.874  1.00  0.00           H  
ATOM   4763 HG23 ILE A 297       9.766  39.157  11.444  1.00  0.00           H  
ATOM   4764 HD11 ILE A 297       7.436  42.449  10.000  1.00  0.00           H  
ATOM   4765 HD12 ILE A 297       6.344  41.224  10.632  1.00  0.00           H  
ATOM   4766 HD13 ILE A 297       7.864  41.567  11.456  1.00  0.00           H  
ATOM   4767  N   THR A 298      10.351  38.393   7.711  1.00 21.26           N  
ATOM   4768  CA  THR A 298      11.786  38.470   7.390  1.00 20.82           C  
ATOM   4769  C   THR A 298      12.462  39.584   8.217  1.00 20.66           C  
ATOM   4770  O   THR A 298      11.783  40.419   8.816  1.00 20.24           O  
ATOM   4771  CB  THR A 298      11.986  38.721   5.871  1.00 20.86           C  
ATOM   4772  OG1 THR A 298      11.639  40.034   5.480  1.00 20.96           O  
ATOM   4773  CG2 THR A 298      11.269  37.704   4.969  1.00 20.82           C  
ATOM   4774  H   THR A 298       9.697  38.810   7.064  1.00  0.00           H  
ATOM   4775  HA  THR A 298      12.257  37.518   7.644  1.00  0.00           H  
ATOM   4776  HB  THR A 298      13.051  38.630   5.661  1.00  0.00           H  
ATOM   4777  HG1 THR A 298      10.702  40.128   5.561  1.00  0.00           H  
ATOM   4778 HG21 THR A 298      11.523  37.865   3.921  1.00  0.00           H  
ATOM   4779 HG22 THR A 298      11.558  36.684   5.223  1.00  0.00           H  
ATOM   4780 HG23 THR A 298      10.184  37.773   5.056  1.00  0.00           H  
ATOM   4781  N   ALA A 299      13.805  39.607   8.236  1.00 20.51           N  
ATOM   4782  CA  ALA A 299      14.605  40.603   8.952  1.00 20.60           C  
ATOM   4783  C   ALA A 299      14.418  42.033   8.407  1.00 20.65           C  
ATOM   4784  O   ALA A 299      14.411  42.979   9.191  1.00 20.17           O  
ATOM   4785  CB  ALA A 299      16.086  40.198   8.887  1.00 20.48           C  
ATOM   4786  H   ALA A 299      14.304  38.903   7.711  1.00  0.00           H  
ATOM   4787  HA  ALA A 299      14.293  40.596   9.997  1.00  0.00           H  
ATOM   4788  HB1 ALA A 299      16.711  40.903   9.436  1.00  0.00           H  
ATOM   4789  HB2 ALA A 299      16.247  39.215   9.330  1.00  0.00           H  
ATOM   4790  HB3 ALA A 299      16.452  40.160   7.862  1.00  0.00           H  
ATOM   4791  N   ALA A 300      14.200  42.181   7.087  1.00 20.90           N  
ATOM   4792  CA  ALA A 300      13.927  43.444   6.398  1.00 21.40           C  
ATOM   4793  C   ALA A 300      12.507  43.970   6.676  1.00 21.67           C  
ATOM   4794  O   ALA A 300      12.328  45.178   6.827  1.00 21.84           O  
ATOM   4795  CB  ALA A 300      14.069  43.212   4.885  1.00 21.16           C  
ATOM   4796  H   ALA A 300      14.234  41.349   6.511  1.00  0.00           H  
ATOM   4797  HA  ALA A 300      14.655  44.192   6.711  1.00  0.00           H  
ATOM   4798  HB1 ALA A 300      13.891  44.132   4.326  1.00  0.00           H  
ATOM   4799  HB2 ALA A 300      15.073  42.872   4.631  1.00  0.00           H  
ATOM   4800  HB3 ALA A 300      13.368  42.459   4.522  1.00  0.00           H  
ATOM   4801  N   GLN A 301      11.511  43.071   6.772  1.00 21.91           N  
ATOM   4802  CA  GLN A 301      10.112  43.392   7.070  1.00 22.42           C  
ATOM   4803  C   GLN A 301       9.913  43.733   8.556  1.00 22.40           C  
ATOM   4804  O   GLN A 301       9.070  44.568   8.880  1.00 22.56           O  
ATOM   4805  CB  GLN A 301       9.242  42.159   6.749  1.00 22.53           C  
ATOM   4806  CG  GLN A 301       9.017  41.922   5.243  1.00 23.65           C  
ATOM   4807  CD  GLN A 301       8.468  40.525   4.924  1.00 26.05           C  
ATOM   4808  OE1 GLN A 301       8.215  39.715   5.814  1.00 25.85           O  
ATOM   4809  NE2 GLN A 301       8.318  40.221   3.634  1.00 26.49           N  
ATOM   4810  H   GLN A 301      11.743  42.095   6.645  1.00  0.00           H  
ATOM   4811  HA  GLN A 301       9.786  44.243   6.469  1.00  0.00           H  
ATOM   4812  HB2 GLN A 301       9.697  41.281   7.211  1.00  0.00           H  
ATOM   4813  HB3 GLN A 301       8.261  42.267   7.213  1.00  0.00           H  
ATOM   4814  HG2 GLN A 301       8.332  42.674   4.850  1.00  0.00           H  
ATOM   4815  HG3 GLN A 301       9.955  42.048   4.701  1.00  0.00           H  
ATOM   4816 HE22 GLN A 301       7.977  39.308   3.372  1.00  0.00           H  
ATOM   4817 HE21 GLN A 301       8.543  40.902   2.923  1.00  0.00           H  
ATOM   4818  N   ALA A 302      10.699  43.107   9.449  1.00 22.39           N  
ATOM   4819  CA  ALA A 302      10.649  43.302  10.894  1.00 22.47           C  
ATOM   4820  C   ALA A 302      11.257  44.646  11.321  1.00 22.73           C  
ATOM   4821  O   ALA A 302      10.792  45.207  12.308  1.00 22.81           O  
ATOM   4822  CB  ALA A 302      11.428  42.164  11.566  1.00 22.50           C  
ATOM   4823  H   ALA A 302      11.356  42.420   9.103  1.00  0.00           H  
ATOM   4824  HA  ALA A 302       9.611  43.268  11.227  1.00  0.00           H  
ATOM   4825  HB1 ALA A 302      11.391  42.243  12.653  1.00  0.00           H  
ATOM   4826  HB2 ALA A 302      11.006  41.194  11.304  1.00  0.00           H  
ATOM   4827  HB3 ALA A 302      12.474  42.163  11.258  1.00  0.00           H  
ATOM   4828  N   LEU A 303      12.226  45.196  10.564  1.00 22.98           N  
ATOM   4829  CA  LEU A 303      12.793  46.536  10.772  1.00 23.04           C  
ATOM   4830  C   LEU A 303      11.798  47.648  10.400  1.00 23.33           C  
ATOM   4831  O   LEU A 303      11.820  48.713  11.016  1.00 23.25           O  
ATOM   4832  CB  LEU A 303      14.043  46.708   9.882  1.00 23.29           C  
ATOM   4833  CG  LEU A 303      15.275  45.916  10.356  1.00 23.14           C  
ATOM   4834  CD1 LEU A 303      16.266  45.707   9.204  1.00 23.31           C  
ATOM   4835  CD2 LEU A 303      15.968  46.596  11.542  1.00 23.85           C  
ATOM   4836  H   LEU A 303      12.563  44.672   9.769  1.00  0.00           H  
ATOM   4837  HA  LEU A 303      13.059  46.658  11.823  1.00  0.00           H  
ATOM   4838  HB2 LEU A 303      13.790  46.418   8.861  1.00  0.00           H  
ATOM   4839  HB3 LEU A 303      14.320  47.762   9.822  1.00  0.00           H  
ATOM   4840  HG  LEU A 303      14.947  44.934  10.688  1.00  0.00           H  
ATOM   4841 HD11 LEU A 303      17.083  45.056   9.501  1.00  0.00           H  
ATOM   4842 HD12 LEU A 303      15.779  45.237   8.353  1.00  0.00           H  
ATOM   4843 HD13 LEU A 303      16.695  46.648   8.864  1.00  0.00           H  
ATOM   4844 HD21 LEU A 303      16.799  45.996  11.905  1.00  0.00           H  
ATOM   4845 HD22 LEU A 303      16.368  47.568  11.257  1.00  0.00           H  
ATOM   4846 HD23 LEU A 303      15.288  46.737  12.381  1.00  0.00           H  
ATOM   4847  N   ALA A 304      10.917  47.386   9.419  1.00 23.45           N  
ATOM   4848  CA  ALA A 304       9.865  48.286   8.952  1.00 23.99           C  
ATOM   4849  C   ALA A 304       8.582  48.209   9.806  1.00 24.21           C  
ATOM   4850  O   ALA A 304       7.636  48.946   9.527  1.00 24.52           O  
ATOM   4851  CB  ALA A 304       9.516  47.883   7.509  1.00 23.93           C  
ATOM   4852  H   ALA A 304      10.969  46.480   8.976  1.00  0.00           H  
ATOM   4853  HA  ALA A 304      10.227  49.314   8.961  1.00  0.00           H  
ATOM   4854  HB1 ALA A 304       8.776  48.556   7.074  1.00  0.00           H  
ATOM   4855  HB2 ALA A 304      10.399  47.921   6.871  1.00  0.00           H  
ATOM   4856  HB3 ALA A 304       9.116  46.870   7.454  1.00  0.00           H  
ATOM   4857  N   HIS A 305       8.546  47.361  10.853  1.00 24.37           N  
ATOM   4858  CA  HIS A 305       7.443  47.262  11.810  1.00 24.65           C  
ATOM   4859  C   HIS A 305       7.490  48.457  12.780  1.00 24.65           C  
ATOM   4860  O   HIS A 305       8.564  48.848  13.241  1.00 24.79           O  
ATOM   4861  CB  HIS A 305       7.578  45.947  12.607  1.00 24.43           C  
ATOM   4862  CG  HIS A 305       6.375  45.612  13.458  1.00 24.61           C  
ATOM   4863  ND1 HIS A 305       6.169  46.169  14.726  1.00 24.58           N  
ATOM   4864  CD2 HIS A 305       5.310  44.787  13.157  1.00 24.22           C  
ATOM   4865  CE1 HIS A 305       4.995  45.696  15.118  1.00 24.81           C  
ATOM   4866  NE2 HIS A 305       4.448  44.861  14.237  1.00 24.91           N  
ATOM   4867  H   HIS A 305       9.361  46.791  11.033  1.00  0.00           H  
ATOM   4868  HA  HIS A 305       6.500  47.256  11.261  1.00  0.00           H  
ATOM   4869  HB2 HIS A 305       7.724  45.119  11.912  1.00  0.00           H  
ATOM   4870  HB3 HIS A 305       8.459  45.963  13.250  1.00  0.00           H  
ATOM   4871  HD2 HIS A 305       5.094  44.194  12.281  1.00  0.00           H  
ATOM   4872  HE1 HIS A 305       4.521  45.970  16.048  1.00  0.00           H  
ATOM   4873  HE2 HIS A 305       3.538  44.422  14.328  1.00  0.00           H  
ATOM   4874  N   ALA A 306       6.307  49.017  13.087  1.00 24.85           N  
ATOM   4875  CA  ALA A 306       6.065  50.224  13.885  1.00 24.73           C  
ATOM   4876  C   ALA A 306       6.617  50.226  15.324  1.00 24.73           C  
ATOM   4877  O   ALA A 306       6.693  51.295  15.930  1.00 24.66           O  
ATOM   4878  CB  ALA A 306       4.553  50.492  13.900  1.00 24.86           C  
ATOM   4879  H   ALA A 306       5.485  48.594  12.673  1.00  0.00           H  
ATOM   4880  HA  ALA A 306       6.552  51.050  13.363  1.00  0.00           H  
ATOM   4881  HB1 ALA A 306       4.309  51.396  14.460  1.00  0.00           H  
ATOM   4882  HB2 ALA A 306       4.171  50.626  12.887  1.00  0.00           H  
ATOM   4883  HB3 ALA A 306       4.007  49.663  14.350  1.00  0.00           H  
ATOM   4884  N   TYR A 307       7.040  49.067  15.861  1.00 24.80           N  
ATOM   4885  CA  TYR A 307       7.713  48.935  17.156  1.00 24.88           C  
ATOM   4886  C   TYR A 307       9.095  49.622  17.182  1.00 25.00           C  
ATOM   4887  O   TYR A 307       9.504  50.102  18.236  1.00 25.00           O  
ATOM   4888  CB  TYR A 307       7.862  47.431  17.485  1.00 25.05           C  
ATOM   4889  CG  TYR A 307       8.444  47.116  18.855  1.00 25.10           C  
ATOM   4890  CD1 TYR A 307       7.869  47.669  20.019  1.00 25.63           C  
ATOM   4891  CD2 TYR A 307       9.576  46.284  18.971  1.00 25.21           C  
ATOM   4892  CE1 TYR A 307       8.424  47.397  21.282  1.00 25.09           C  
ATOM   4893  CE2 TYR A 307      10.137  46.016  20.234  1.00 25.50           C  
ATOM   4894  CZ  TYR A 307       9.554  46.563  21.392  1.00 25.51           C  
ATOM   4895  OH  TYR A 307      10.085  46.292  22.619  1.00 25.15           O  
ATOM   4896  H   TYR A 307       6.935  48.226  15.310  1.00  0.00           H  
ATOM   4897  HA  TYR A 307       7.079  49.409  17.906  1.00  0.00           H  
ATOM   4898  HB2 TYR A 307       6.890  46.942  17.431  1.00  0.00           H  
ATOM   4899  HB3 TYR A 307       8.472  46.949  16.718  1.00  0.00           H  
ATOM   4900  HD1 TYR A 307       7.008  48.315  19.953  1.00  0.00           H  
ATOM   4901  HD2 TYR A 307      10.020  45.854  18.088  1.00  0.00           H  
ATOM   4902  HE1 TYR A 307       7.974  47.831  22.162  1.00  0.00           H  
ATOM   4903  HE2 TYR A 307      11.009  45.383  20.312  1.00  0.00           H  
ATOM   4904  HH  TYR A 307       9.622  46.729  23.326  1.00  0.00           H  
ATOM   4905  N   PHE A 308       9.790  49.700  16.034  1.00 24.88           N  
ATOM   4906  CA  PHE A 308      11.118  50.301  15.884  1.00 25.17           C  
ATOM   4907  C   PHE A 308      11.059  51.657  15.160  1.00 25.68           C  
ATOM   4908  O   PHE A 308      12.069  52.075  14.597  1.00 25.63           O  
ATOM   4909  CB  PHE A 308      12.005  49.346  15.059  1.00 24.90           C  
ATOM   4910  CG  PHE A 308      12.115  47.948  15.624  1.00 24.33           C  
ATOM   4911  CD1 PHE A 308      11.656  46.859  14.863  1.00 23.98           C  
ATOM   4912  CD2 PHE A 308      12.653  47.731  16.909  1.00 24.29           C  
ATOM   4913  CE1 PHE A 308      11.737  45.555  15.380  1.00 23.46           C  
ATOM   4914  CE2 PHE A 308      12.740  46.424  17.425  1.00 23.49           C  
ATOM   4915  CZ  PHE A 308      12.275  45.338  16.661  1.00 23.85           C  
ATOM   4916  H   PHE A 308       9.377  49.294  15.204  1.00  0.00           H  
ATOM   4917  HA  PHE A 308      11.582  50.469  16.858  1.00  0.00           H  
ATOM   4918  HB2 PHE A 308      11.640  49.290  14.031  1.00  0.00           H  
ATOM   4919  HB3 PHE A 308      13.020  49.741  14.997  1.00  0.00           H  
ATOM   4920  HD1 PHE A 308      11.230  47.033  13.887  1.00  0.00           H  
ATOM   4921  HD2 PHE A 308      12.994  48.566  17.501  1.00  0.00           H  
ATOM   4922  HE1 PHE A 308      11.380  44.721  14.796  1.00  0.00           H  
ATOM   4923  HE2 PHE A 308      13.150  46.255  18.408  1.00  0.00           H  
ATOM   4924  HZ  PHE A 308      12.310  44.339  17.065  1.00  0.00           H  
ATOM   4925  N   ALA A 309       9.903  52.343  15.155  1.00 26.46           N  
ATOM   4926  CA  ALA A 309       9.652  53.606  14.451  1.00 27.33           C  
ATOM   4927  C   ALA A 309      10.650  54.746  14.739  1.00 28.00           C  
ATOM   4928  O   ALA A 309      10.936  55.526  13.831  1.00 28.36           O  
ATOM   4929  CB  ALA A 309       8.212  54.062  14.726  1.00 27.15           C  
ATOM   4930  H   ALA A 309       9.118  51.937  15.645  1.00  0.00           H  
ATOM   4931  HA  ALA A 309       9.731  53.384  13.386  1.00  0.00           H  
ATOM   4932  HB1 ALA A 309       7.992  55.005  14.225  1.00  0.00           H  
ATOM   4933  HB2 ALA A 309       7.495  53.330  14.358  1.00  0.00           H  
ATOM   4934  HB3 ALA A 309       8.032  54.201  15.793  1.00  0.00           H  
ATOM   4935  N   GLN A 310      11.199  54.828  15.966  1.00 28.74           N  
ATOM   4936  CA  GLN A 310      12.183  55.842  16.358  1.00 29.62           C
[truncated: 55,244 more chars]
