# Supplementary material for: ModBind, a Rapid Simulation-Based Predictor of Ligand Binding and Off-Rates
Source: J Chem Inf Model. 2024 Dec 16;65(1):265–74. doi: 10.1021/acs.jcim.4c01805 (PMC11733936; doi:10.1021/acs.jcim.4c01805)
Supplement: Supplementary file 2 — ci4c01805_si_002.zip [file ci4c01805_si_002.zip › SI_ModBind_Validation/dG/P38_dG/p38a_2aa.sdf]

p38a_2aa
                    3D
 Schrodinger Suite 2021-1.
 43 45  0  0  1  0            999 V2000
   38.2632   36.7144   17.0134 C   0  0  0  0  0  0
   34.5448   34.9770   21.1828 C   0  0  0  0  0  0
   37.5969   36.1886   18.1373 C   0  0  0  0  0  0
   34.0445   38.9756   23.7378 C   0  0  0  0  0  0
   33.1562   38.9294   26.1332 C   0  0  0  0  0  0
   34.8025   37.8108   21.4407 C   0  0  0  0  0  0
   35.2536   37.1252   20.2344 C   0  0  0  0  0  0
   37.6232   36.7427   15.7594 C   0  0  0  0  0  0
   36.3272   36.2163   15.6228 C   0  0  0  0  0  0
   35.6719   35.6684   16.7395 C   0  0  0  0  0  0
   34.3067   37.0366   22.5109 C   0  0  0  0  0  0
   34.8522   39.2088   21.6169 C   0  0  0  0  0  0
   35.1646   35.7815   20.1251 C   0  0  0  0  0  0
   36.2931   35.6640   18.0028 C   0  0  0  0  0  0
   33.6690   34.8315   23.4618 C   0  0  0  0  0  0
   38.1961   36.1968   19.3280 F   0  0  0  0  0  0
   35.6498   35.0616   19.0536 O   0  0  0  0  0  0
   34.4789   39.7925   22.7772 N   0  0  0  0  0  0
   34.3290   33.7761   21.0235 O   0  0  0  0  0  0
   34.2121   35.6181   22.3415 N   0  0  0  0  0  0
   33.9306   37.6499   23.6560 N   0  0  0  0  0  0
   33.6717   39.5652   24.9268 N   0  0  0  0  0  0
   39.2585   37.1158   17.1165 H   0  0  0  0  0  0
   33.6129   37.5010   26.1619 C   0  0  0  0  0  0
   35.7026   37.7356   19.4667 H   0  0  0  0  0  0
   35.8375   36.2249   14.6602 H   0  0  0  0  0  0
   34.6916   35.2304   16.6228 H   0  0  0  0  0  0
   35.2183   39.8565   20.8356 H   0  0  0  0  0  0
   34.0543   35.1876   24.4176 H   0  0  0  0  0  0
   32.5822   34.9190   23.4834 H   0  0  0  0  0  0
   33.9197   33.7705   23.4230 H   0  0  0  0  0  0
   33.7904   40.5685   24.9712 H   0  0  0  0  0  0
   38.2365   37.2743   14.7019 F   0  0  0  0  0  0
   33.6752   39.6520   27.3409 C   0  0  0  0  0  0
   35.0843   39.6023   27.3496 O   0  0  0  0  0  0
   35.4164   40.0648   28.1225 H   0  0  0  0  0  0
   33.3490   40.6916   27.3110 H   0  0  0  0  0  0
   33.2898   39.1766   28.2429 H   0  0  0  0  0  0
   33.1212   36.8729   27.3246 O   0  0  0  0  0  0
   33.2359   36.9806   25.2814 H   0  0  0  0  0  0
   34.7024   37.4673   26.1645 H   0  0  0  0  0  0
   33.4135   35.9587   27.3430 H   0  0  0  0  0  0
   32.0669   38.9679   26.1277 H   0  0  0  0  0  0
  1  3  1  0  0  0
  1  8  2  0  0  0
  1 23  1  0  0  0
  2 13  1  0  0  0
  2 19  2  0  0  0
  2 20  1  0  0  0
  3 14  2  0  0  0
  3 16  1  0  0  0
  4 18  1  0  0  0
  4 21  2  0  0  0
  4 22  1  0  0  0
  5 22  1  0  0  0
  5 24  1  0  0  0
  5 34  1  0  0  0
  5 43  1  0  0  0
  6  7  1  0  0  0
  6 11  2  0  0  0
  6 12  1  0  0  0
  7 13  2  0  0  0
  7 25  1  0  0  0
  8  9  1  0  0  0
  8 33  1  0  0  0
  9 10  2  0  0  0
  9 26  1  0  0  0
 10 14  1  0  0  0
 10 27  1  0  0  0
 11 20  1  0  0  0
 11 21  1  0  0  0
 12 18  2  0  0  0
 12 28  1  0  0  0
 13 17  1  0  0  0
 14 17  1  0  0  0
 15 20  1  0  0  0
 15 29  1  0  0  0
 15 30  1  0  0  0
 15 31  1  0  0  0
 22 32  1  0  0  0
 24 39  1  0  0  0
 24 40  1  0  0  0
 24 41  1  0  0  0
 34 35  1  0  0  0
 34 37  1  0  0  0
 34 38  1  0  0  0
 35 36  1  0  0  0
 39 42  1  0  0  0
M  END
> <r_user_dG.exp>
-9.268

$$$$
