# Supplementary material for: ModBind, a Rapid Simulation-Based Predictor of Ligand Binding and Off-Rates
Source: J Chem Inf Model. 2024 Dec 16;65(1):265–74. doi: 10.1021/acs.jcim.4c01805 (PMC11733936; doi:10.1021/acs.jcim.4c01805)
Supplement: Supplementary file 2 — ci4c01805_si_002.zip [file ci4c01805_si_002.zip › SI_ModBind_Validation/dG/P38_dG/p38a_3flq.sdf]

p38a_3flq
                    3D
 Schrodinger Suite 2021-1.
 47 49  0  0  1  0            999 V2000
   34.7622   38.7439   23.9476 C   0  0  0  0  0  0
   35.2499   37.4721   21.6405 C   0  0  0  0  0  0
   35.5348   36.7418   20.4146 C   0  0  0  0  0  0
   35.0227   36.7418   22.8250 C   0  0  0  0  0  0
   35.5320   35.3906   20.3880 C   0  0  0  0  0  0
   33.7846   38.8689   26.3037 C   0  0  1  0  0  0
   34.5670   39.3018   27.5511 C   0  0  0  0  0  0
   31.2859   36.7201   25.6423 C   0  0  0  0  0  0
   35.0422   35.3092   22.7534 N   0  0  0  0  0  0
   32.3083   39.3132   26.3897 C   0  0  0  0  0  0
   37.8707   37.0007   14.6632 F   0  0  0  0  0  0
   37.3947   36.4157   15.7863 C   0  0  0  0  0  0
   36.1114   35.8372   15.7886 C   0  0  0  0  0  0
   35.6038   35.2536   16.9651 C   0  0  0  0  0  0
   38.1736   36.4029   16.9581 C   0  0  0  0  0  0
   37.6618   35.8347   18.1396 C   0  0  0  0  0  0
   38.4005   35.8692   19.2738 F   0  0  0  0  0  0
   36.3715   35.2572   18.1466 C   0  0  0  0  0  0
   35.8696   34.6526   19.2728 O   0  0  0  0  0  0
   35.1741   34.6161   21.5814 C   0  0  0  0  0  0
   34.9911   33.3993   21.5227 O   0  0  0  0  0  0
   35.2021   38.8782   21.7163 C   0  0  0  0  0  0
   34.9714   39.5160   22.8825 N   0  0  0  0  0  0
   34.7792   37.4089   23.9779 N   0  0  0  0  0  0
   34.8399   34.5573   24.0019 C   0  0  0  0  0  0
   34.4255   39.4035   25.1103 N   0  0  0  0  0  0
   31.1922   38.4913   25.1558 S   0  0  0  0  0  0
   29.8236   38.9620   25.4069 O   0  0  0  0  0  0
   31.7563   38.6165   23.8041 O   0  0  0  0  0  0
   35.7861   37.3321   19.5486 H   0  0  0  0  0  0
   33.8193   37.7810   26.2763 H   0  0  0  0  0  0
   35.6071   38.9786   27.4924 H   0  0  0  0  0  0
   34.5610   40.3853   27.6733 H   0  0  0  0  0  0
   34.1393   38.8652   28.4538 H   0  0  0  0  0  0
   30.5644   36.1528   25.0545 H   0  0  0  0  0  0
   32.2855   36.3331   25.4509 H   0  0  0  0  0  0
   31.0443   36.6182   26.6999 H   0  0  0  0  0  0
   31.9029   39.0851   27.3757 H   0  0  0  0  0  0
   32.2151   40.3909   26.2613 H   0  0  0  0  0  0
   35.5110   35.8478   14.8913 H   0  0  0  0  0  0
   34.6201   34.8071   16.9608 H   0  0  0  0  0  0
   39.1521   36.8577   16.9609 H   0  0  0  0  0  0
   35.3678   39.4918   20.8442 H   0  0  0  0  0  0
   35.2765   33.5576   23.9769 H   0  0  0  0  0  0
   35.3035   35.0572   24.8531 H   0  0  0  0  0  0
   33.7742   34.4569   24.2090 H   0  0  0  0  0  0
   34.4408   40.4123   25.0493 H   0  0  0  0  0  0
  1 23  1  0  0  0
  1 24  2  0  0  0
  1 26  1  0  0  0
  2  3  1  0  0  0
  2  4  2  0  0  0
  2 22  1  0  0  0
  3  5  2  0  0  0
  3 30  1  0  0  0
  4  9  1  0  0  0
  4 24  1  0  0  0
  5 19  1  0  0  0
  5 20  1  0  0  0
  6  7  1  0  0  0
  6 10  1  0  0  0
  6 26  1  0  0  0
  6 31  1  0  0  0
  7 32  1  0  0  0
  7 33  1  0  0  0
  7 34  1  0  0  0
  8 27  1  0  0  0
  8 35  1  0  0  0
  8 36  1  0  0  0
  8 37  1  0  0  0
  9 20  1  0  0  0
  9 25  1  0  0  0
 10 27  1  0  0  0
 10 38  1  0  0  0
 10 39  1  0  0  0
 11 12  1  0  0  0
 12 13  1  0  0  0
 12 15  2  0  0  0
 13 14  2  0  0  0
 13 40  1  0  0  0
 14 18  1  0  0  0
 14 41  1  0  0  0
 15 16  1  0  0  0
 15 42  1  0  0  0
 16 17  1  0  0  0
 16 18  2  0  0  0
 18 19  1  0  0  0
 20 21  2  0  0  0
 22 23  2  0  0  0
 22 43  1  0  0  0
 25 44  1  0  0  0
 25 45  1  0  0  0
 25 46  1  0  0  0
 26 47  1  0  0  0
 27 28  2  0  0  0
 27 29  2  0  0  0
M  END
> <r_user_dG.exp>
-9.93099

$$$$
