# Supplementary material for: ModBind, a Rapid Simulation-Based Predictor of Ligand Binding and Off-Rates
Source: J Chem Inf Model. 2024 Dec 16;65(1):265–74. doi: 10.1021/acs.jcim.4c01805 (PMC11733936; doi:10.1021/acs.jcim.4c01805)
Supplement: Supplementary file 2 — ci4c01805_si_002.zip [file ci4c01805_si_002.zip › SI_ModBind_Validation/dG/JNK1_dG/18634-1.sdf]

18634-1
                    3D
 Schrodinger Suite 2021-1.
 46 47  0  0  1  0            999 V2000
   24.0733   12.4028   30.2323 C   0  0  0  0  0  0
   23.3271   11.0818   30.4341 C   0  0  0  0  0  0
   22.2086   11.3387   31.2785 O   0  0  0  0  0  0
   21.4076   10.2889   31.6938 C   0  0  0  0  0  0
   21.7457    9.0394   31.2730 N   0  0  0  0  0  0
   20.9690    8.0101   31.6444 C   0  0  0  0  0  0
   19.8628    8.1544   32.4699 C   0  0  0  0  0  0
   19.5194    9.4254   32.8937 C   0  0  0  0  0  0
   18.3843    9.5057   33.6914 N   0  0  0  0  0  0
   20.2911   10.5310   32.5018 C   0  0  0  0  0  0
   19.9686   11.9007   32.8839 C   0  0  0  0  0  0
   19.7198   12.9914   33.1811 N   0  0  0  0  0  0
   21.4264    6.8283   31.0989 N   0  0  0  0  0  0
   20.8492    5.6257   31.0244 C   0  0  0  0  0  0
   19.7218    5.3642   31.4396 O   0  0  0  0  0  0
   21.6453    4.5492   30.2959 C   0  0  0  0  0  0
   23.0487    4.3416   30.8592 C   0  0  0  0  0  0
   24.1093    5.1752   30.4706 C   0  0  0  0  0  0
   23.8251    6.2111   29.5994 O   0  0  0  0  0  0
   24.7824    7.2540   29.4258 C   0  0  0  0  0  0
   25.3879    4.9247   30.9874 C   0  0  0  0  0  0
   25.5914    3.9088   31.9220 C   0  0  0  0  0  0
   24.5221    3.1087   32.3472 C   0  0  0  0  0  0
   23.2656    3.3183   31.7864 C   0  0  0  0  0  0
   24.6165    2.1143   33.2977 O   0  0  0  0  0  0
   25.8225    1.9829   34.0425 C   0  0  0  0  0  0
   24.9321   12.2709   29.5744 H   0  0  0  0  0  0
   23.4201   13.1517   29.7829 H   0  0  0  0  0  0
   24.4313   12.7993   31.1825 H   0  0  0  0  0  0
   22.9923   10.6829   29.4737 H   0  0  0  0  0  0
   23.9965   10.3468   30.8876 H   0  0  0  0  0  0
   19.2675    7.3077   32.7672 H   0  0  0  0  0  0
   17.9995   10.4112   33.9502 H   0  0  0  0  0  0
   17.9030    8.6579   33.9746 H   0  0  0  0  0  0
   22.3340    6.9317   30.6726 H   0  0  0  0  0  0
   21.0986    3.6093   30.2959 H   0  0  0  0  0  0
   21.7112    4.8755   29.2640 H   0  0  0  0  0  0
   25.6789    6.8955   28.9178 H   0  0  0  0  0  0
   24.3494    8.0402   28.8073 H   0  0  0  0  0  0
   25.0654    7.7073   30.3780 H   0  0  0  0  0  0
   26.2335    5.5260   30.6895 H   0  0  0  0  0  0
   26.5850    3.7612   32.3164 H   0  0  0  0  0  0
   22.4552    2.6724   32.0911 H   0  0  0  0  0  0
   26.6593    1.6972   33.4036 H   0  0  0  0  0  0
   26.0724    2.9044   34.5706 H   0  0  0  0  0  0
   25.6996    1.2001   34.7908 H   0  0  0  0  0  0
  1  2  1  0  0  0
  1 27  1  0  0  0
  1 28  1  0  0  0
  1 29  1  0  0  0
  2  3  1  0  0  0
  2 30  1  0  0  0
  2 31  1  0  0  0
  3  4  1  0  0  0
  4 10  1  0  0  0
  4  5  2  0  0  0
  5  6  1  0  0  0
  6  7  2  0  0  0
  6 13  1  0  0  0
  7  8  1  0  0  0
  7 32  1  0  0  0
  8  9  1  0  0  0
  8 10  2  0  0  0
  9 33  1  0  0  0
  9 34  1  0  0  0
 10 11  1  0  0  0
 11 12  3  0  0  0
 13 14  1  0  0  0
 13 35  1  0  0  0
 14 15  2  0  0  0
 14 16  1  0  0  0
 16 17  1  0  0  0
 16 36  1  0  0  0
 16 37  1  0  0  0
 17 24  1  0  0  0
 17 18  2  0  0  0
 18 19  1  0  0  0
 18 21  1  0  0  0
 19 20  1  0  0  0
 20 38  1  0  0  0
 20 39  1  0  0  0
 20 40  1  0  0  0
 21 22  2  0  0  0
 21 41  1  0  0  0
 22 23  1  0  0  0
 22 42  1  0  0  0
 23 24  2  0  0  0
 23 25  1  0  0  0
 24 43  1  0  0  0
 25 26  1  0  0  0
 26 44  1  0  0  0
 26 45  1  0  0  0
 26 46  1  0  0  0
M  END
> <r_user_dG.exp>
-9.993231

$$$$
