# Supplementary material for: ModBind, a Rapid Simulation-Based Predictor of Ligand Binding and Off-Rates
Source: J Chem Inf Model. 2024 Dec 16;65(1):265–74. doi: 10.1021/acs.jcim.4c01805 (PMC11733936; doi:10.1021/acs.jcim.4c01805)
Supplement: Supplementary file 2 — ci4c01805_si_002.zip [file ci4c01805_si_002.zip › SI_ModBind_Validation/dG/JNK1_dG/18636-1.sdf]

18636-1
                    3D
 Schrodinger Suite 2021-1.
 38 39  0  0  1  0            999 V2000
   23.9795   12.4589   30.2880 C   0  0  0  0  0  0
   23.2747   11.1170   30.5005 C   0  0  0  0  0  0
   22.1368   11.3490   31.3273 O   0  0  0  0  0  0
   21.3560   10.2807   31.7346 C   0  0  0  0  0  0
   21.7259    9.0407   31.3145 N   0  0  0  0  0  0
   20.9683    7.9946   31.6702 C   0  0  0  0  0  0
   19.8451    8.1072   32.4773 C   0  0  0  0  0  0
   19.4687    9.3702   32.9032 C   0  0  0  0  0  0
   18.3178    9.4274   33.6812 N   0  0  0  0  0  0
   20.2247   10.4942   32.5296 C   0  0  0  0  0  0
   19.8737   11.8560   32.9146 C   0  0  0  0  0  0
   19.6036   12.9410   33.2135 N   0  0  0  0  0  0
   21.4728    6.8392   31.1131 N   0  0  0  0  0  0
   20.9423    5.6177   31.0115 C   0  0  0  0  0  0
   19.8423    5.2962   31.4542 O   0  0  0  0  0  0
   21.7561    4.6026   30.2160 C   0  0  0  0  0  0
   23.0783    4.2283   30.8823 C   0  0  0  0  0  0
   23.1375    3.3173   31.9518 C   0  0  0  0  0  0
   21.5740    2.4705   32.6412 Br  0  0  0  0  0  0
   24.3634    3.0176   32.5456 C   0  0  0  0  0  0
   25.5365    3.6080   32.0767 C   0  0  0  0  0  0
   25.4840    4.5100   31.0173 C   0  0  0  0  0  0
   27.0825    5.3242   30.3860 Br  0  0  0  0  0  0
   24.2614    4.8204   30.4251 C   0  0  0  0  0  0
   24.8608   12.3428   29.6579 H   0  0  0  0  0  0
   23.3134   13.1725   29.8027 H   0  0  0  0  0  0
   24.2960   12.8898   31.2373 H   0  0  0  0  0  0
   22.9681   10.6932   29.5416 H   0  0  0  0  0  0
   23.9606   10.4107   30.9741 H   0  0  0  0  0  0
   19.2630    7.2454   32.7565 H   0  0  0  0  0  0
   17.8620    8.5711   33.9829 H   0  0  0  0  0  0
   17.9267   10.3270   33.9514 H   0  0  0  0  0  0
   22.3648    7.0193   30.6863 H   0  0  0  0  0  0
   21.1607    3.7065   30.0526 H   0  0  0  0  0  0
   21.9267    5.0299   29.2321 H   0  0  0  0  0  0
   24.3992    2.3224   33.3727 H   0  0  0  0  0  0
   26.4874    3.3749   32.5341 H   0  0  0  0  0  0
   24.2431    5.5409   29.6199 H   0  0  0  0  0  0
  1  2  1  0  0  0
  1 25  1  0  0  0
  1 26  1  0  0  0
  1 27  1  0  0  0
  2  3  1  0  0  0
  2 28  1  0  0  0
  2 29  1  0  0  0
  3  4  1  0  0  0
  4 10  1  0  0  0
  4  5  2  0  0  0
  5  6  1  0  0  0
  6  7  2  0  0  0
  6 13  1  0  0  0
  7  8  1  0  0  0
  7 30  1  0  0  0
  8  9  1  0  0  0
  8 10  2  0  0  0
  9 31  1  0  0  0
  9 32  1  0  0  0
 10 11  1  0  0  0
 11 12  3  0  0  0
 13 14  1  0  0  0
 13 33  1  0  0  0
 14 15  2  0  0  0
 14 16  1  0  0  0
 16 17  1  0  0  0
 16 34  1  0  0  0
 16 35  1  0  0  0
 17 24  1  0  0  0
 17 18  2  0  0  0
 18 19  1  0  0  0
 18 20  1  0  0  0
 20 21  2  0  0  0
 20 36  1  0  0  0
 21 22  1  0  0  0
 21 37  1  0  0  0
 22 23  1  0  0  0
 22 24  2  0  0  0
 24 38  1  0  0  0
M  END
> <r_user_dG.exp>
-7.512318

$$$$
