# Supplementary material for: ModBind, a Rapid Simulation-Based Predictor of Ligand Binding and Off-Rates
Source: J Chem Inf Model. 2024 Dec 16;65(1):265–74. doi: 10.1021/acs.jcim.4c01805 (PMC11733936; doi:10.1021/acs.jcim.4c01805)
Supplement: Supplementary file 2 — ci4c01805_si_002.zip [file ci4c01805_si_002.zip › SI_ModBind_Validation/dG/JNK1_dG/18632-1.sdf]

18632-1
                    3D
 Schrodinger Suite 2021-1.
 42 43  0  0  1  0            999 V2000
   22.8348   10.6133   29.0685 C   0  0  0  0  0  0
   23.2564   10.8543   30.5245 C   0  0  0  0  0  0
   22.1208   11.1384   31.3461 O   0  0  0  0  0  0
   21.3028   10.1143   31.7943 C   0  0  0  0  0  0
   21.6562    8.8449   31.4620 N   0  0  0  0  0  0
   20.8562    7.8405   31.8366 C   0  0  0  0  0  0
   19.7056    8.0208   32.5847 C   0  0  0  0  0  0
   19.3552    9.3103   32.9399 C   0  0  0  0  0  0
   18.1854    9.4218   33.6784 N   0  0  0  0  0  0
   20.1562   10.3962   32.5462 C   0  0  0  0  0  0
   19.8394   11.7813   32.8754 C   0  0  0  0  0  0
   19.5962   12.8840   33.1326 N   0  0  0  0  0  0
   21.3594    6.6315   31.4180 N   0  0  0  0  0  0
   20.7263    5.4857   31.1542 C   0  0  0  0  0  0
   19.5060    5.3615   31.2301 O   0  0  0  0  0  0
   21.5718    4.2763   30.7231 C   0  0  0  0  0  0
   23.0667    4.5575   30.5721 C   0  0  0  0  0  0
   23.9662    4.1691   31.5713 C   0  0  0  0  0  0
   25.3371    4.3576   31.4206 C   0  0  0  0  0  0
   26.1329    3.8953   32.4456 O   0  0  0  0  0  0
   27.5411    4.0836   32.3620 C   0  0  0  0  0  0
   25.8096    4.9784   30.2546 C   0  0  0  0  0  0
   24.9199    5.3917   29.2621 C   0  0  0  0  0  0
   23.5514    5.1788   29.4197 C   0  0  0  0  0  0
   23.7034   10.4793   28.4246 H   0  0  0  0  0  0
   22.2151    9.7218   28.9748 H   0  0  0  0  0  0
   22.2619   11.4575   28.6854 H   0  0  0  0  0  0
   23.8512   10.0252   30.9148 H   0  0  0  0  0  0
   23.9087   11.7271   30.5637 H   0  0  0  0  0  0
   19.0962    7.1839   32.8816 H   0  0  0  0  0  0
   17.7193    8.5829   34.0117 H   0  0  0  0  0  0
   17.8208   10.3375   33.9319 H   0  0  0  0  0  0
   22.3511    6.6746   31.2616 H   0  0  0  0  0  0
   21.4061    3.4780   31.4455 H   0  0  0  0  0  0
   21.1892    3.9164   29.7717 H   0  0  0  0  0  0
   23.6107    3.6888   32.4714 H   0  0  0  0  0  0
   28.0177    3.6454   33.2382 H   0  0  0  0  0  0
   27.9621    3.5934   31.4852 H   0  0  0  0  0  0
   27.8009    5.1430   32.3415 H   0  0  0  0  0  0
   26.8653    5.1405   30.1016 H   0  0  0  0  0  0
   25.2923    5.8694   28.3662 H   0  0  0  0  0  0
   22.8725    5.4956   28.6399 H   0  0  0  0  0  0
  1  2  1  0  0  0
  1 25  1  0  0  0
  1 26  1  0  0  0
  1 27  1  0  0  0
  2  3  1  0  0  0
  2 28  1  0  0  0
  2 29  1  0  0  0
  3  4  1  0  0  0
  4 10  1  0  0  0
  4  5  2  0  0  0
  5  6  1  0  0  0
  6  7  2  0  0  0
  6 13  1  0  0  0
  7  8  1  0  0  0
  7 30  1  0  0  0
  8  9  1  0  0  0
  8 10  2  0  0  0
  9 31  1  0  0  0
  9 32  1  0  0  0
 10 11  1  0  0  0
 11 12  3  0  0  0
 13 14  1  0  0  0
 13 33  1  0  0  0
 14 15  2  0  0  0
 14 16  1  0  0  0
 16 17  1  0  0  0
 16 34  1  0  0  0
 16 35  1  0  0  0
 17 24  1  0  0  0
 17 18  2  0  0  0
 18 19  1  0  0  0
 18 36  1  0  0  0
 19 20  1  0  0  0
 19 22  2  0  0  0
 20 21  1  0  0  0
 21 37  1  0  0  0
 21 38  1  0  0  0
 21 39  1  0  0  0
 22 23  1  0  0  0
 22 40  1  0  0  0
 23 24  2  0  0  0
 23 41  1  0  0  0
 24 42  1  0  0  0
M  END
> <r_user_dG.exp>
-9.083236

$$$$
