# Supplementary material for: ModBind, a Rapid Simulation-Based Predictor of Ligand Binding and Off-Rates
Source: J Chem Inf Model. 2024 Dec 16;65(1):265–74. doi: 10.1021/acs.jcim.4c01805 (PMC11733936; doi:10.1021/acs.jcim.4c01805)
Supplement: Supplementary file 2 — ci4c01805_si_002.zip [file ci4c01805_si_002.zip › SI_ModBind_Validation/dG/JNK1_dG/18630-1.sdf]

18630-1
                    3D
 Schrodinger Suite 2021-1.
 41 42  0  0  1  0            999 V2000
   24.0212   12.2423   30.2763 C   0  0  0  0  0  0
   23.2929   10.9217   30.5380 C   0  0  0  0  0  0
   22.1435   11.2077   31.3313 O   0  0  0  0  0  0
   21.3312   10.1711   31.7577 C   0  0  0  0  0  0
   21.6809    8.9094   31.3858 N   0  0  0  0  0  0
   20.8904    7.8933   31.7600 C   0  0  0  0  0  0
   19.7538    8.0604   32.5352 C   0  0  0  0  0  0
   19.4031    9.3419   32.9176 C   0  0  0  0  0  0
   18.2457    9.4395   33.6789 N   0  0  0  0  0  0
   20.1936   10.4361   32.5290 C   0  0  0  0  0  0
   19.8748   11.8145   32.8832 C   0  0  0  0  0  0
   19.6299   12.9119   33.1596 N   0  0  0  0  0  0
   21.3867    6.6852   31.3195 N   0  0  0  0  0  0
   20.7626    5.5181   31.1286 C   0  0  0  0  0  0
   19.5491    5.3722   31.2624 O   0  0  0  0  0  0
   21.6082    4.3050   30.7113 C   0  0  0  0  0  0
   23.1035    4.5843   30.5577 C   0  0  0  0  0  0
   24.0149    4.0448   31.4691 C   0  0  0  0  0  0
   25.3756    4.3277   31.3494 C   0  0  0  0  0  0
   25.8350    5.1529   30.3201 C   0  0  0  0  0  0
   27.3129    5.4673   30.1984 C   0  0  0  0  0  0
   24.9278    5.6839   29.4014 C   0  0  0  0  0  0
   23.5681    5.4012   29.5204 C   0  0  0  0  0  0
   24.9125   12.0836   29.6701 H   0  0  0  0  0  0
   23.3751   12.9405   29.7437 H   0  0  0  0  0  0
   24.3253   12.7145   31.2099 H   0  0  0  0  0  0
   22.9984   10.4586   29.5936 H   0  0  0  0  0  0
   23.9584   10.2281   31.0572 H   0  0  0  0  0  0
   19.1525    7.2183   32.8345 H   0  0  0  0  0  0
   17.7760    8.5960   33.9948 H   0  0  0  0  0  0
   17.8735   10.3508   33.9369 H   0  0  0  0  0  0
   22.3717    6.7302   31.1256 H   0  0  0  0  0  0
   21.4430    3.5138   31.4423 H   0  0  0  0  0  0
   21.2203    3.9323   29.7668 H   0  0  0  0  0  0
   23.6745    3.4074   32.2732 H   0  0  0  0  0  0
   26.0730    3.9081   32.0605 H   0  0  0  0  0  0
   27.8096    4.7114   29.5901 H   0  0  0  0  0  0
   27.4730    6.4405   29.7324 H   0  0  0  0  0  0
   27.7937    5.4911   31.1768 H   0  0  0  0  0  0
   25.2772    6.3171   28.5974 H   0  0  0  0  0  0
   22.8717    5.8252   28.8104 H   0  0  0  0  0  0
  1  2  1  0  0  0
  1 24  1  0  0  0
  1 25  1  0  0  0
  1 26  1  0  0  0
  2  3  1  0  0  0
  2 27  1  0  0  0
  2 28  1  0  0  0
  3  4  1  0  0  0
  4 10  1  0  0  0
  4  5  2  0  0  0
  5  6  1  0  0  0
  6  7  2  0  0  0
  6 13  1  0  0  0
  7  8  1  0  0  0
  7 29  1  0  0  0
  8  9  1  0  0  0
  8 10  2  0  0  0
  9 30  1  0  0  0
  9 31  1  0  0  0
 10 11  1  0  0  0
 11 12  3  0  0  0
 13 14  1  0  0  0
 13 32  1  0  0  0
 14 15  2  0  0  0
 14 16  1  0  0  0
 16 17  1  0  0  0
 16 33  1  0  0  0
 16 34  1  0  0  0
 17 23  1  0  0  0
 17 18  2  0  0  0
 18 19  1  0  0  0
 18 35  1  0  0  0
 19 20  2  0  0  0
 19 36  1  0  0  0
 20 21  1  0  0  0
 20 22  1  0  0  0
 21 37  1  0  0  0
 21 38  1  0  0  0
 21 39  1  0  0  0
 22 23  2  0  0  0
 22 40  1  0  0  0
 23 41  1  0  0  0
M  END
> <r_user_dG.exp>
-9.142359

$$$$
