# Supplementary material for: ModBind, a Rapid Simulation-Based Predictor of Ligand Binding and Off-Rates
Source: J Chem Inf Model. 2024 Dec 16;65(1):265–74. doi: 10.1021/acs.jcim.4c01805 (PMC11733936; doi:10.1021/acs.jcim.4c01805)
Supplement: Supplementary file 2 — ci4c01805_si_002.zip [file ci4c01805_si_002.zip › SI_ModBind_Validation/dG/JNK1_dG/18629-1.sdf]

18629-1
                    3D
 Schrodinger Suite 2021-1.
 41 42  0  0  1  0            999 V2000
   24.0510   12.2016   30.2637 C   0  0  0  0  0  0
   23.3159   10.8864   30.5326 C   0  0  0  0  0  0
   22.1655   11.1828   31.3207 O   0  0  0  0  0  0
   21.3477   10.1523   31.7514 C   0  0  0  0  0  0
   21.6919    8.8874   31.3853 N   0  0  0  0  0  0
   20.8972    7.8767   31.7648 C   0  0  0  0  0  0
   19.7610    8.0525   32.5388 C   0  0  0  0  0  0
   19.4157    9.3373   32.9151 C   0  0  0  0  0  0
   18.2588    9.4438   33.6763 N   0  0  0  0  0  0
   20.2113   10.4260   32.5218 C   0  0  0  0  0  0
   19.8989   11.8070   32.8723 C   0  0  0  0  0  0
   19.6587   12.9061   33.1464 N   0  0  0  0  0  0
   21.3873    6.6638   31.3301 N   0  0  0  0  0  0
   20.7487    5.5080   31.1215 C   0  0  0  0  0  0
   19.5319    5.3796   31.2433 O   0  0  0  0  0  0
   21.5762    4.2864   30.6944 C   0  0  0  0  0  0
   23.0915    4.4911   30.6827 C   0  0  0  0  0  0
   23.6888    5.3698   29.7694 C   0  0  0  0  0  0
   25.0671    5.5919   29.8016 C   0  0  0  0  0  0
   25.7101    6.5802   28.8490 C   0  0  0  0  0  0
   25.8566    4.9019   30.7231 C   0  0  0  0  0  0
   25.2705    4.0092   31.6200 C   0  0  0  0  0  0
   23.8912    3.8073   31.6026 C   0  0  0  0  0  0
   24.9431   12.0347   29.6609 H   0  0  0  0  0  0
   23.4095   12.8989   29.7244 H   0  0  0  0  0  0
   24.3546   12.6790   31.1949 H   0  0  0  0  0  0
   23.0222   10.4181   29.5906 H   0  0  0  0  0  0
   23.9768   10.1935   31.0585 H   0  0  0  0  0  0
   19.1563    7.2141   32.8416 H   0  0  0  0  0  0
   17.7834    8.6037   33.9927 H   0  0  0  0  0  0
   17.8900   10.3575   33.9302 H   0  0  0  0  0  0
   22.3762    6.6961   31.1563 H   0  0  0  0  0  0
   21.3185    3.4656   31.3622 H   0  0  0  0  0  0
   21.2476    3.9881   29.7032 H   0  0  0  0  0  0
   23.0789    5.8960   29.0477 H   0  0  0  0  0  0
   24.9881    7.3051   28.4726 H   0  0  0  0  0  0
   26.5045    7.1383   29.3471 H   0  0  0  0  0  0
   26.1450    6.0542   27.9989 H   0  0  0  0  0  0
   26.9251    5.0640   30.7500 H   0  0  0  0  0  0
   25.8856    3.4782   32.3328 H   0  0  0  0  0  0
   23.4493    3.1153   32.3060 H   0  0  0  0  0  0
  1  2  1  0  0  0
  1 24  1  0  0  0
  1 25  1  0  0  0
  1 26  1  0  0  0
  2  3  1  0  0  0
  2 27  1  0  0  0
  2 28  1  0  0  0
  3  4  1  0  0  0
  4 10  1  0  0  0
  4  5  2  0  0  0
  5  6  1  0  0  0
  6  7  2  0  0  0
  6 13  1  0  0  0
  7  8  1  0  0  0
  7 29  1  0  0  0
  8  9  1  0  0  0
  8 10  2  0  0  0
  9 30  1  0  0  0
  9 31  1  0  0  0
 10 11  1  0  0  0
 11 12  3  0  0  0
 13 14  1  0  0  0
 13 32  1  0  0  0
 14 15  2  0  0  0
 14 16  1  0  0  0
 16 17  1  0  0  0
 16 33  1  0  0  0
 16 34  1  0  0  0
 17 23  1  0  0  0
 17 18  2  0  0  0
 18 19  1  0  0  0
 18 35  1  0  0  0
 19 20  1  0  0  0
 19 21  2  0  0  0
 20 36  1  0  0  0
 20 37  1  0  0  0
 20 38  1  0  0  0
 21 22  1  0  0  0
 21 39  1  0  0  0
 22 23  2  0  0  0
 22 40  1  0  0  0
 23 41  1  0  0  0
M  END
> <r_user_dG.exp>
-8.67377

$$$$
