# Supplementary material for: ModBind, a Rapid Simulation-Based Predictor of Ligand Binding and Off-Rates
Source: J Chem Inf Model. 2024 Dec 16;65(1):265–74. doi: 10.1021/acs.jcim.4c01805 (PMC11733936; doi:10.1021/acs.jcim.4c01805)
Supplement: Supplementary file 2 — ci4c01805_si_002.zip [file ci4c01805_si_002.zip › SI_ModBind_Validation/dG/JNK1_dG/18637-1.sdf]

18637-1
                    3D
 Schrodinger Suite 2021-1.
 53 54  0  0  1  0            999 V2000
   24.0679   12.3974   30.2299 C   0  0  0  0  0  0
   23.3159   11.0783   30.4227 C   0  0  0  0  0  0
   22.2074   11.3318   31.2810 O   0  0  0  0  0  0
   21.4078   10.2815   31.6977 C   0  0  0  0  0  0
   21.7477    9.0318   31.2791 N   0  0  0  0  0  0
   20.9736    8.0017   31.6536 C   0  0  0  0  0  0
   19.8665    8.1461   32.4779 C   0  0  0  0  0  0
   19.5200    9.4177   32.8981 C   0  0  0  0  0  0
   18.3829    9.4988   33.6931 N   0  0  0  0  0  0
   20.2909   10.5235   32.5051 C   0  0  0  0  0  0
   19.9670   11.8935   32.8853 C   0  0  0  0  0  0
   19.7174   12.9843   33.1812 N   0  0  0  0  0  0
   21.4331    6.8194   31.1098 N   0  0  0  0  0  0
   20.8527    5.6189   31.0281 C   0  0  0  0  0  0
   19.7272    5.3573   31.4476 O   0  0  0  0  0  0
   21.6390    4.5479   30.2799 C   0  0  0  0  0  0
   23.0290    4.2861   30.8549 C   0  0  0  0  0  0
   24.1071    5.1197   30.5266 C   0  0  0  0  0  0
   23.8494    6.2028   29.7043 O   0  0  0  0  0  0
   24.8536    7.1989   29.5184 C   0  0  0  0  0  0
   25.3718    4.8226   31.0461 C   0  0  0  0  0  0
   25.5645    3.7381   31.9139 C   0  0  0  0  0  0
   24.4775    2.9179   32.2550 C   0  0  0  0  0  0
   23.2164    3.1999   31.7130 C   0  0  0  0  0  0
   24.7079    1.8722   33.1347 O   0  0  0  0  0  0
   23.7954    0.7759   33.1653 C   0  0  0  0  0  0
   26.8105    3.4129   32.4986 N   0  0  0  0  0  0
   28.0304    3.9580   32.3626 C   0  0  0  0  0  0
   28.3090    4.8809   31.6038 O   0  0  0  0  0  0
   29.1268    3.3864   33.2444 C   0  0  0  0  0  0
   24.9126   12.2714   29.5531 H   0  0  0  0  0  0
   23.4120   13.1593   29.8075 H   0  0  0  0  0  0
   24.4475   12.7735   31.1798 H   0  0  0  0  0  0
   22.9679   10.6939   29.4613 H   0  0  0  0  0  0
   23.9861   10.3339   30.8590 H   0  0  0  0  0  0
   19.2723    7.2992   32.7769 H   0  0  0  0  0  0
   17.9982   10.4045   33.9508 H   0  0  0  0  0  0
   17.9022    8.6511   33.9777 H   0  0  0  0  0  0
   22.3411    6.9232   30.6839 H   0  0  0  0  0  0
   21.0716    3.6218   30.2389 H   0  0  0  0  0  0
   21.7296    4.9031   29.2587 H   0  0  0  0  0  0
   25.1766    7.6318   30.4670 H   0  0  0  0  0  0
   25.7221    6.8023   28.9901 H   0  0  0  0  0  0
   24.4470    8.0095   28.9134 H   0  0  0  0  0  0
   26.2052    5.4494   30.7818 H   0  0  0  0  0  0
   22.3705    2.5750   31.9549 H   0  0  0  0  0  0
   24.1826    0.0083   33.8350 H   0  0  0  0  0  0
   22.8116    1.0576   33.5378 H   0  0  0  0  0  0
   23.6827    0.3201   32.1822 H   0  0  0  0  0  0
   26.7329    2.6375   33.1392 H   0  0  0  0  0  0
   28.7666    2.6002   33.9071 H   0  0  0  0  0  0
   29.9206    2.9779   32.6211 H   0  0  0  0  0  0
   29.5482    4.1842   33.8561 H   0  0  0  0  0  0
  1  2  1  0  0  0
  1 31  1  0  0  0
  1 32  1  0  0  0
  1 33  1  0  0  0
  2  3  1  0  0  0
  2 34  1  0  0  0
  2 35  1  0  0  0
  3  4  1  0  0  0
  4 10  1  0  0  0
  4  5  2  0  0  0
  5  6  1  0  0  0
  6  7  2  0  0  0
  6 13  1  0  0  0
  7  8  1  0  0  0
  7 36  1  0  0  0
  8  9  1  0  0  0
  8 10  2  0  0  0
  9 37  1  0  0  0
  9 38  1  0  0  0
 10 11  1  0  0  0
 11 12  3  0  0  0
 13 14  1  0  0  0
 13 39  1  0  0  0
 14 15  2  0  0  0
 14 16  1  0  0  0
 16 17  1  0  0  0
 16 40  1  0  0  0
 16 41  1  0  0  0
 17 24  1  0  0  0
 17 18  2  0  0  0
 18 19  1  0  0  0
 18 21  1  0  0  0
 19 20  1  0  0  0
 20 42  1  0  0  0
 20 43  1  0  0  0
 20 44  1  0  0  0
 21 22  2  0  0  0
 21 45  1  0  0  0
 22 23  1  0  0  0
 22 27  1  0  0  0
 23 24  2  0  0  0
 23 25  1  0  0  0
 24 46  1  0  0  0
 25 26  1  0  0  0
 26 47  1  0  0  0
 26 48  1  0  0  0
 26 49  1  0  0  0
 27 28  1  0  0  0
 27 50  1  0  0  0
 28 29  2  0  0  0
 28 30  1  0  0  0
 30 51  1  0  0  0
 30 52  1  0  0  0
 30 53  1  0  0  0
M  END
> <r_user_dG.exp>
-10.141692

$$$$
