# Supplementary material for: ModBind, a Rapid Simulation-Based Predictor of Ligand Binding and Off-Rates
Source: J Chem Inf Model. 2024 Dec 16;65(1):265–74. doi: 10.1021/acs.jcim.4c01805 (PMC11733936; doi:10.1021/acs.jcim.4c01805)
Supplement: Supplementary file 2 — ci4c01805_si_002.zip [file ci4c01805_si_002.zip › SI_ModBind_Validation/dG/JNK1_dG/18635-1.sdf]

18635-1
                    3D
 Schrodinger Suite 2021-1.
 44 45  0  0  1  0            999 V2000
   23.9496   12.4061   30.2951 C   0  0  0  0  0  0
   23.2519   11.0659   30.5395 C   0  0  0  0  0  0
   22.1059   11.3120   31.3507 O   0  0  0  0  0  0
   21.3257   10.2498   31.7750 C   0  0  0  0  0  0
   21.7076    9.0020   31.3906 N   0  0  0  0  0  0
   20.9482    7.9622   31.7631 C   0  0  0  0  0  0
   19.8115    8.0884   32.5458 C   0  0  0  0  0  0
   19.4246    9.3586   32.9354 C   0  0  0  0  0  0
   18.2605    9.4247   33.6906 N   0  0  0  0  0  0
   20.1835   10.4770   32.5507 C   0  0  0  0  0  0
   19.8271   11.8457   32.9062 C   0  0  0  0  0  0
   19.5534   12.9361   33.1819 N   0  0  0  0  0  0
   21.4602    6.7905   31.2552 N   0  0  0  0  0  0
   20.8690    5.6163   31.0257 C   0  0  0  0  0  0
   19.7072    5.3517   31.3317 O   0  0  0  0  0  0
   21.6960    4.6002   30.2412 C   0  0  0  0  0  0
   23.0923    4.3587   30.8149 C   0  0  0  0  0  0
   23.3320    3.5009   31.9082 C   0  0  0  0  0  0
   22.2245    2.7564   32.6419 C   0  0  0  0  0  0
   24.6378    3.3402   32.3790 C   0  0  0  0  0  0
   25.7007    4.0060   31.7729 C   0  0  0  0  0  0
   25.4683    4.8553   30.6932 C   0  0  0  0  0  0
   26.6266    5.5872   30.0438 C   0  0  0  0  0  0
   24.1669    5.0304   30.2231 C   0  0  0  0  0  0
   24.8368   12.2785   29.6758 H   0  0  0  0  0  0
   23.2828   13.1011   29.7843 H   0  0  0  0  0  0
   24.2552   12.8660   31.2344 H   0  0  0  0  0  0
   22.9560   10.6141   29.5902 H   0  0  0  0  0  0
   23.9386   10.3777   31.0378 H   0  0  0  0  0  0
   19.2323    7.2271   32.8336 H   0  0  0  0  0  0
   17.8088    8.5700   34.0033 H   0  0  0  0  0  0
   17.8688   10.3268   33.9516 H   0  0  0  0  0  0
   22.4122    6.9078   30.9611 H   0  0  0  0  0  0
   21.1583    3.6552   30.1892 H   0  0  0  0  0  0
   21.7531    4.9685   29.2242 H   0  0  0  0  0  0
   21.3553    2.5384   32.0255 H   0  0  0  0  0  0
   22.5860    1.7998   33.0229 H   0  0  0  0  0  0
   21.8978    3.3487   33.4963 H   0  0  0  0  0  0
   24.8349    2.6931   33.2226 H   0  0  0  0  0  0
   26.7047    3.8657   32.1475 H   0  0  0  0  0  0
   27.2822    6.0176   30.8015 H   0  0  0  0  0  0
   27.2127    4.8995   29.4338 H   0  0  0  0  0  0
   26.2815    6.4018   29.4053 H   0  0  0  0  0  0
   23.9868    5.7101   29.4031 H   0  0  0  0  0  0
  1  2  1  0  0  0
  1 25  1  0  0  0
  1 26  1  0  0  0
  1 27  1  0  0  0
  2  3  1  0  0  0
  2 28  1  0  0  0
  2 29  1  0  0  0
  3  4  1  0  0  0
  4 10  1  0  0  0
  4  5  2  0  0  0
  5  6  1  0  0  0
  6  7  2  0  0  0
  6 13  1  0  0  0
  7  8  1  0  0  0
  7 30  1  0  0  0
  8  9  1  0  0  0
  8 10  2  0  0  0
  9 31  1  0  0  0
  9 32  1  0  0  0
 10 11  1  0  0  0
 11 12  3  0  0  0
 13 14  1  0  0  0
 13 33  1  0  0  0
 14 15  2  0  0  0
 14 16  1  0  0  0
 16 17  1  0  0  0
 16 34  1  0  0  0
 16 35  1  0  0  0
 17 24  1  0  0  0
 17 18  2  0  0  0
 18 19  1  0  0  0
 18 20  1  0  0  0
 19 36  1  0  0  0
 19 37  1  0  0  0
 19 38  1  0  0  0
 20 21  2  0  0  0
 20 39  1  0  0  0
 21 22  1  0  0  0
 21 40  1  0  0  0
 22 23  1  0  0  0
 22 24  2  0  0  0
 23 41  1  0  0  0
 23 42  1  0  0  0
 23 43  1  0  0  0
 24 44  1  0  0  0
M  END
> <r_user_dG.exp>
-7.286071

$$$$
