# Supplementary material for: ModBind, a Rapid Simulation-Based Predictor of Ligand Binding and Off-Rates
Source: J Chem Inf Model. 2024 Dec 16;65(1):265–74. doi: 10.1021/acs.jcim.4c01805 (PMC11733936; doi:10.1021/acs.jcim.4c01805)
Supplement: Supplementary file 2 — ci4c01805_si_002.zip [file ci4c01805_si_002.zip › SI_ModBind_Validation/dG/JNK1_dG/18631-1.sdf]

18631-1
                    3D
 Schrodinger Suite 2021-1.
 42 43  0  0  1  0            999 V2000
   24.0755   12.4055   30.2451 C   0  0  0  0  0  0
   23.3424   11.0801   30.4647 C   0  0  0  0  0  0
   22.2047   11.3422   31.2813 O   0  0  0  0  0  0
   21.4058   10.2921   31.7002 C   0  0  0  0  0  0
   21.7494    9.0415   31.2875 N   0  0  0  0  0  0
   20.9744    8.0116   31.6611 C   0  0  0  0  0  0
   19.8654    8.1565   32.4823 C   0  0  0  0  0  0
   19.5167    9.4285   32.8985 C   0  0  0  0  0  0
   18.3785    9.5086   33.6918 N   0  0  0  0  0  0
   20.2859   10.5348   32.5034 C   0  0  0  0  0  0
   19.9577   11.9052   32.8782 C   0  0  0  0  0  0
   19.7043   12.9964   33.1698 N   0  0  0  0  0  0
   21.4335    6.8284   31.1203 N   0  0  0  0  0  0
   20.8529    5.6284   31.0363 C   0  0  0  0  0  0
   19.7241    5.3670   31.4482 O   0  0  0  0  0  0
   21.6449    4.5576   30.2938 C   0  0  0  0  0  0
   23.0457    4.3201   30.8547 C   0  0  0  0  0  0
   24.1118    5.1697   30.5127 C   0  0  0  0  0  0
   23.8316    6.2511   29.6969 O   0  0  0  0  0  0
   24.8029    7.2847   29.5518 C   0  0  0  0  0  0
   25.3922    4.8833   31.0087 C   0  0  0  0  0  0
   25.6006    3.7978   31.8588 C   0  0  0  0  0  0
   24.5324    2.9786   32.2141 C   0  0  0  0  0  0
   23.2600    3.2339   31.7089 C   0  0  0  0  0  0
   24.9598   12.2663   29.6240 H   0  0  0  0  0  0
   23.4276   13.1271   29.7470 H   0  0  0  0  0  0
   24.3914   12.8398   31.1933 H   0  0  0  0  0  0
   23.0335   10.6532   29.5079 H   0  0  0  0  0  0
   24.0108   10.3654   30.9504 H   0  0  0  0  0  0
   19.2721    7.3090   32.7814 H   0  0  0  0  0  0
   17.8994    8.6601   33.9762 H   0  0  0  0  0  0
   17.9919   10.4140   33.9478 H   0  0  0  0  0  0
   22.3442    6.9276   30.6984 H   0  0  0  0  0  0
   21.0871    3.6245   30.2719 H   0  0  0  0  0  0
   21.7205    4.9000   29.2670 H   0  0  0  0  0  0
   25.0949    7.7043   30.5163 H   0  0  0  0  0  0
   25.6927    6.9310   29.0289 H   0  0  0  0  0  0
   24.3775    8.0953   28.9600 H   0  0  0  0  0  0
   26.2390    5.4990   30.7480 H   0  0  0  0  0  0
   26.5905    3.5910   32.2418 H   0  0  0  0  0  0
   24.6928    2.1325   32.8676 H   0  0  0  0  0  0
   22.4448    2.5727   31.9713 H   0  0  0  0  0  0
  1  2  1  0  0  0
  1 25  1  0  0  0
  1 26  1  0  0  0
  1 27  1  0  0  0
  2  3  1  0  0  0
  2 28  1  0  0  0
  2 29  1  0  0  0
  3  4  1  0  0  0
  4 10  1  0  0  0
  4  5  2  0  0  0
  5  6  1  0  0  0
  6  7  2  0  0  0
  6 13  1  0  0  0
  7  8  1  0  0  0
  7 30  1  0  0  0
  8  9  1  0  0  0
  8 10  2  0  0  0
  9 31  1  0  0  0
  9 32  1  0  0  0
 10 11  1  0  0  0
 11 12  3  0  0  0
 13 14  1  0  0  0
 13 33  1  0  0  0
 14 15  2  0  0  0
 14 16  1  0  0  0
 16 17  1  0  0  0
 16 34  1  0  0  0
 16 35  1  0  0  0
 17 24  1  0  0  0
 17 18  2  0  0  0
 18 19  1  0  0  0
 18 21  1  0  0  0
 19 20  1  0  0  0
 20 36  1  0  0  0
 20 37  1  0  0  0
 20 38  1  0  0  0
 21 22  2  0  0  0
 21 39  1  0  0  0
 22 23  1  0  0  0
 22 40  1  0  0  0
 23 24  2  0  0  0
 23 41  1  0  0  0
 24 42  1  0  0  0
M  END
> <r_user_dG.exp>
-9.413821

$$$$
