# Supplementary material for: ModBind, a Rapid Simulation-Based Predictor of Ligand Binding and Off-Rates
Source: J Chem Inf Model. 2024 Dec 16;65(1):265–74. doi: 10.1021/acs.jcim.4c01805 (PMC11733936; doi:10.1021/acs.jcim.4c01805)
Supplement: Supplementary file 2 — ci4c01805_si_002.zip [file ci4c01805_si_002.zip › SI_ModBind_Validation/dG/JNK1_dG/18628-1.sdf]

18628-1
                    3D
 Schrodinger Suite 2021-1.
 41 42  0  0  1  0            999 V2000
   23.9605   12.3163   30.2947 C   0  0  0  0  0  0
   23.2559   10.9824   30.5536 C   0  0  0  0  0  0
   22.1036   11.2446   31.3514 O   0  0  0  0  0  0
   21.3110   10.1914   31.7754 C   0  0  0  0  0  0
   21.6913    8.9382   31.4088 N   0  0  0  0  0  0
   20.9227    7.9051   31.7793 C   0  0  0  0  0  0
   19.7725    8.0448   32.5397 C   0  0  0  0  0  0
   19.3904    9.3202   32.9187 C   0  0  0  0  0  0
   18.2233    9.3985   33.6687 N   0  0  0  0  0  0
   20.1628   10.4312   32.5383 C   0  0  0  0  0  0
   19.8175   11.8036   32.8910 C   0  0  0  0  0  0
   19.5528   12.8968   33.1655 N   0  0  0  0  0  0
   21.4664    6.7163   31.3474 N   0  0  0  0  0  0
   20.9017    5.5224   31.1455 C   0  0  0  0  0  0
   19.7006    5.3105   31.3000 O   0  0  0  0  0  0
   21.8103    4.3697   30.6812 C   0  0  0  0  0  0
   23.2677    4.7656   30.3673 C   0  0  0  0  0  0
   24.3654    4.2247   31.0652 C   0  0  0  0  0  0
   24.1953    3.1869   32.1607 C   0  0  0  0  0  0
   25.6604    4.6622   30.7690 C   0  0  0  0  0  0
   25.8785    5.6251   29.7872 C   0  0  0  0  0  0
   24.8016    6.1467   29.0788 C   0  0  0  0  0  0
   23.5087    5.7102   29.3592 C   0  0  0  0  0  0
   24.2592   12.7902   31.2292 H   0  0  0  0  0  0
   24.8528   12.1755   29.6855 H   0  0  0  0  0  0
   23.3008   13.0052   29.7667 H   0  0  0  0  0  0
   22.9669   10.5177   29.6084 H   0  0  0  0  0  0
   23.9355   10.2989   31.0678 H   0  0  0  0  0  0
   19.1895    7.1877   32.8320 H   0  0  0  0  0  0
   17.8428   10.3048   33.9318 H   0  0  0  0  0  0
   17.7717    8.5486   33.9946 H   0  0  0  0  0  0
   22.4445    6.8125   31.1370 H   0  0  0  0  0  0
   21.7436    3.5904   31.4370 H   0  0  0  0  0  0
   21.3668    3.9449   29.7835 H   0  0  0  0  0  0
   23.5756    2.3534   31.8283 H   0  0  0  0  0  0
   25.1503    2.7671   32.4785 H   0  0  0  0  0  0
   23.7383    3.6561   33.0277 H   0  0  0  0  0  0
   26.5075    4.2624   31.3084 H   0  0  0  0  0  0
   26.8826    5.9668   29.5753 H   0  0  0  0  0  0
   24.9756    6.8924   28.3166 H   0  0  0  0  0  0
   22.6795    6.1271   28.8055 H   0  0  0  0  0  0
  1  2  1  0  0  0
  1 24  1  0  0  0
  1 25  1  0  0  0
  1 26  1  0  0  0
  2  3  1  0  0  0
  2 27  1  0  0  0
  2 28  1  0  0  0
  3  4  1  0  0  0
  4 10  1  0  0  0
  4  5  2  0  0  0
  5  6  1  0  0  0
  6  7  2  0  0  0
  6 13  1  0  0  0
  7  8  1  0  0  0
  7 29  1  0  0  0
  8  9  1  0  0  0
  8 10  2  0  0  0
  9 30  1  0  0  0
  9 31  1  0  0  0
 10 11  1  0  0  0
 11 12  3  0  0  0
 13 14  1  0  0  0
 13 32  1  0  0  0
 14 15  2  0  0  0
 14 16  1  0  0  0
 16 17  1  0  0  0
 16 33  1  0  0  0
 16 34  1  0  0  0
 17 23  1  0  0  0
 17 18  2  0  0  0
 18 19  1  0  0  0
 18 20  1  0  0  0
 19 35  1  0  0  0
 19 36  1  0  0  0
 19 37  1  0  0  0
 20 21  2  0  0  0
 20 38  1  0  0  0
 21 22  1  0  0  0
 21 39  1  0  0  0
 22 23  2  0  0  0
 22 40  1  0  0  0
 23 41  1  0  0  0
M  END
> <r_user_dG.exp>
-8.702592

$$$$
