# Supplementary material for: ModBind, a Rapid Simulation-Based Predictor of Ligand Binding and Off-Rates
Source: J Chem Inf Model. 2024 Dec 16;65(1):265–74. doi: 10.1021/acs.jcim.4c01805 (PMC11733936; doi:10.1021/acs.jcim.4c01805)
Supplement: Supplementary file 2 — ci4c01805_si_002.zip [file ci4c01805_si_002.zip › SI_ModBind_Validation/dG/JNK1_dG/18652-1.sdf]

18652-1
                    3D
 Schrodinger Suite 2021-1.
 55 56  0  0  1  0            999 V2000
   24.4145   10.2466   30.7179 C   0  0  0  0  0  0
   23.2191   11.0461   30.1836 C   0  0  0  0  0  0
   22.7154   10.5298   28.8282 C   0  0  0  0  0  0
   22.1815   11.2380   31.1572 O   0  0  0  0  0  0
   21.4027   10.2023   31.6505 C   0  0  0  0  0  0
   21.7305    8.9413   31.2769 N   0  0  0  0  0  0
   20.9695    7.9245   31.6884 C   0  0  0  0  0  0
   19.8692    8.0881   32.5165 C   0  0  0  0  0  0
   19.5323    9.3739   32.9065 C   0  0  0  0  0  0
   18.4017    9.4816   33.7079 N   0  0  0  0  0  0
   20.3042   10.4681   32.4772 C   0  0  0  0  0  0
   19.9961   11.8471   32.8385 C   0  0  0  0  0  0
   19.7584   12.9445   33.1218 N   0  0  0  0  0  0
   21.4458    6.7432   31.1644 N   0  0  0  0  0  0
   20.8524    5.5564   31.0443 C   0  0  0  0  0  0
   19.7091    5.3135   31.4219 O   0  0  0  0  0  0
   21.6443    4.4872   30.3016 C   0  0  0  0  0  0
   22.9984    4.1711   30.9304 C   0  0  0  0  0  0
   24.1219    4.9619   30.6449 C   0  0  0  0  0  0
   23.9394    6.0555   29.8171 O   0  0  0  0  0  0
   25.0655    6.8325   29.4151 C   0  0  0  0  0  0
   25.3547    4.6081   31.2081 C   0  0  0  0  0  0
   25.4606    3.5028   32.0584 C   0  0  0  0  0  0
   27.0696    3.0792   32.7393 S   0  0  0  0  0  0
   26.9129    2.7675   34.1691 O   0  0  0  0  0  0
   28.0400    4.1078   32.3298 O   0  0  0  0  0  0
   27.5188    1.5242   31.8684 C   0  0  0  0  0  0
   24.3410    2.7135   32.3514 C   0  0  0  0  0  0
   23.1128    3.0637   31.7753 C   0  0  0  0  0  0
   24.5003    1.6315   33.1956 O   0  0  0  0  0  0
   23.5378    0.5806   33.1826 C   0  0  0  0  0  0
   24.7415   10.6621   31.6655 H   0  0  0  0  0  0
   24.1782    9.1987   30.8859 H   0  0  0  0  0  0
   25.2497   10.2777   30.0192 H   0  0  0  0  0  0
   23.5910   12.0560   30.0010 H   0  0  0  0  0  0
   21.9551   11.1992   28.4337 H   0  0  0  0  0  0
   23.5254   10.4948   28.1009 H   0  0  0  0  0  0
   22.2876    9.5305   28.8821 H   0  0  0  0  0  0
   19.2798    7.2464   32.8395 H   0  0  0  0  0  0
   17.9105    8.6432   34.0020 H   0  0  0  0  0  0
   18.0224   10.3951   33.9434 H   0  0  0  0  0  0
   22.3664    6.8521   30.7686 H   0  0  0  0  0  0
   21.0572    3.5783   30.2104 H   0  0  0  0  0  0
   21.7884    4.8643   29.2940 H   0  0  0  0  0  0
   25.7830    6.2359   28.8495 H   0  0  0  0  0  0
   24.7303    7.6423   28.7665 H   0  0  0  0  0  0
   25.5715    7.2882   30.2675 H   0  0  0  0  0  0
   26.2391    5.1874   30.9959 H   0  0  0  0  0  0
   27.5468    1.7068   30.7961 H   0  0  0  0  0  0
   28.4945    1.1899   32.2143 H   0  0  0  0  0  0
   26.7698    0.7657   32.0904 H   0  0  0  0  0  0
   22.2363    2.4667   31.9693 H   0  0  0  0  0  0
   22.5553    0.9010   33.5259 H   0  0  0  0  0  0
   23.4436    0.1422   32.1903 H   0  0  0  0  0  0
   23.8677   -0.2111   33.8548 H   0  0  0  0  0  0
  1  2  1  0  0  0
  1 32  1  0  0  0
  1 33  1  0  0  0
  1 34  1  0  0  0
  2  3  1  0  0  0
  2  4  1  0  0  0
  2 35  1  0  0  0
  3 36  1  0  0  0
  3 37  1  0  0  0
  3 38  1  0  0  0
  4  5  1  0  0  0
  5 11  1  0  0  0
  5  6  2  0  0  0
  6  7  1  0  0  0
  7  8  2  0  0  0
  7 14  1  0  0  0
  8  9  1  0  0  0
  8 39  1  0  0  0
  9 10  1  0  0  0
  9 11  2  0  0  0
 10 40  1  0  0  0
 10 41  1  0  0  0
 11 12  1  0  0  0
 12 13  3  0  0  0
 14 15  1  0  0  0
 14 42  1  0  0  0
 15 16  2  0  0  0
 15 17  1  0  0  0
 17 18  1  0  0  0
 17 43  1  0  0  0
 17 44  1  0  0  0
 18 29  1  0  0  0
 18 19  2  0  0  0
 19 20  1  0  0  0
 19 22  1  0  0  0
 20 21  1  0  0  0
 21 45  1  0  0  0
 21 46  1  0  0  0
 21 47  1  0  0  0
 22 23  2  0  0  0
 22 48  1  0  0  0
 23 24  1  0  0  0
 23 28  1  0  0  0
 24 25  2  0  0  0
 24 26  2  0  0  0
 24 27  1  0  0  0
 27 49  1  0  0  0
 27 50  1  0  0  0
 27 51  1  0  0  0
 28 29  2  0  0  0
 28 30  1  0  0  0
 29 52  1  0  0  0
 30 31  1  0  0  0
 31 53  1  0  0  0
 31 54  1  0  0  0
 31 55  1  0  0  0
M  END
> <r_user_dG.exp>
-10.682977

$$$$
