# Supplementary material for: ModBind, a Rapid Simulation-Based Predictor of Ligand Binding and Off-Rates
Source: J Chem Inf Model. 2024 Dec 16;65(1):265–74. doi: 10.1021/acs.jcim.4c01805 (PMC11733936; doi:10.1021/acs.jcim.4c01805)
Supplement: Supplementary file 2 — ci4c01805_si_002.zip [file ci4c01805_si_002.zip › SI_ModBind_Validation/dG/JNK1_dG/18633-1.sdf]

18633-1
                    3D
 Schrodinger Suite 2021-1.
 42 43  0  0  1  0            999 V2000
   24.0387   12.2179   30.2669 C   0  0  0  0  0  0
   23.3044   10.9016   30.5332 C   0  0  0  0  0  0
   22.1563   11.1951   31.3256 O   0  0  0  0  0  0
   21.3390   10.1633   31.7540 C   0  0  0  0  0  0
   21.6823    8.8992   31.3837 N   0  0  0  0  0  0
   20.8867    7.8880   31.7599 C   0  0  0  0  0  0
   19.7522    8.0618   32.5365 C   0  0  0  0  0  0
   19.4083    9.3453   32.9173 C   0  0  0  0  0  0
   18.2524    9.4490   33.6800 N   0  0  0  0  0  0
   20.2035   10.4351   32.5260 C   0  0  0  0  0  0
   19.8910   11.8152   32.8794 C   0  0  0  0  0  0
   19.6510   12.9138   33.1554 N   0  0  0  0  0  0
   21.3748    6.6763   31.3202 N   0  0  0  0  0  0
   20.7393    5.5159   31.1264 C   0  0  0  0  0  0
   19.5238    5.3827   31.2542 O   0  0  0  0  0  0
   21.5737    4.2933   30.7142 C   0  0  0  0  0  0
   23.0754    4.5499   30.5850 C   0  0  0  0  0  0
   23.9617    4.0062   31.5176 C   0  0  0  0  0  0
   25.3276    4.2685   31.4147 C   0  0  0  0  0  0
   25.8300    5.0672   30.3878 C   0  0  0  0  0  0
   24.9363    5.6034   29.4476 C   0  0  0  0  0  0
   23.5696    5.3480   29.5477 C   0  0  0  0  0  0
   27.1928    5.2764   30.3815 O   0  0  0  0  0  0
   27.7622    6.0804   29.3514 C   0  0  0  0  0  0
   24.9291   12.0530   29.6611 H   0  0  0  0  0  0
   23.3956   12.9170   29.7318 H   0  0  0  0  0  0
   24.3449   12.6920   31.1989 H   0  0  0  0  0  0
   23.0079   10.4366   29.5904 H   0  0  0  0  0  0
   23.9667   10.2069   31.0548 H   0  0  0  0  0  0
   19.1471    7.2232   32.8380 H   0  0  0  0  0  0
   17.7774    8.6080   33.9939 H   0  0  0  0  0  0
   17.8829   10.3621   33.9354 H   0  0  0  0  0  0
   22.3609    6.7127   31.1322 H   0  0  0  0  0  0
   21.3859    3.5003   31.4380 H   0  0  0  0  0  0
   21.1948    3.9318   29.7615 H   0  0  0  0  0  0
   23.5982    3.3827   32.3233 H   0  0  0  0  0  0
   26.0138    3.8530   32.1380 H   0  0  0  0  0  0
   25.2874    6.2225   28.6362 H   0  0  0  0  0  0
   22.8915    5.7767   28.8218 H   0  0  0  0  0  0
   28.8350    6.1759   29.5197 H   0  0  0  0  0  0
   27.6209    5.6285   28.3678 H   0  0  0  0  0  0
   27.3422    7.0878   29.3414 H   0  0  0  0  0  0
  1  2  1  0  0  0
  1 25  1  0  0  0
  1 26  1  0  0  0
  1 27  1  0  0  0
  2  3  1  0  0  0
  2 28  1  0  0  0
  2 29  1  0  0  0
  3  4  1  0  0  0
  4 10  1  0  0  0
  4  5  2  0  0  0
  5  6  1  0  0  0
  6  7  2  0  0  0
  6 13  1  0  0  0
  7  8  1  0  0  0
  7 30  1  0  0  0
  8  9  1  0  0  0
  8 10  2  0  0  0
  9 31  1  0  0  0
  9 32  1  0  0  0
 10 11  1  0  0  0
 11 12  3  0  0  0
 13 14  1  0  0  0
 13 33  1  0  0  0
 14 15  2  0  0  0
 14 16  1  0  0  0
 16 17  1  0  0  0
 16 34  1  0  0  0
 16 35  1  0  0  0
 17 22  1  0  0  0
 17 18  2  0  0  0
 18 19  1  0  0  0
 18 36  1  0  0  0
 19 20  2  0  0  0
 19 37  1  0  0  0
 20 21  1  0  0  0
 20 23  1  0  0  0
 21 22  2  0  0  0
 21 38  1  0  0  0
 22 39  1  0  0  0
 23 24  1  0  0  0
 24 40  1  0  0  0
 24 41  1  0  0  0
 24 42  1  0  0  0
M  END
> <r_user_dG.exp>
-9.174299

$$$$
