# Supplementary material for: ModBind, a Rapid Simulation-Based Predictor of Ligand Binding and Off-Rates
Source: J Chem Inf Model. 2024 Dec 16;65(1):265–74. doi: 10.1021/acs.jcim.4c01805 (PMC11733936; doi:10.1021/acs.jcim.4c01805)
Supplement: Supplementary file 2 — ci4c01805_si_002.zip [file ci4c01805_si_002.zip › SI_ModBind_Validation/dG/JNK1_dG/18626-1.sdf]

18626-1
                    3D
 Schrodinger Suite 2021-1.
 38 39  0  0  1  0            999 V2000
   23.9635   12.4497   30.2903 C   0  0  0  0  0  0
   23.2574   11.1110   30.5189 C   0  0  0  0  0  0
   22.1169   11.3548   31.3379 O   0  0  0  0  0  0
   21.3337   10.2929   31.7571 C   0  0  0  0  0  0
   21.7030    9.0460   31.3553 N   0  0  0  0  0  0
   20.9397    8.0077   31.7246 C   0  0  0  0  0  0
   19.8167    8.1342   32.5272 C   0  0  0  0  0  0
   19.4419    9.4023   32.9317 C   0  0  0  0  0  0
   18.2880    9.4650   33.7017 N   0  0  0  0  0  0
   20.2000   10.5200   32.5451 C   0  0  0  0  0  0
   19.8477   11.8875   32.9079 C   0  0  0  0  0  0
   19.5764   12.9770   33.1888 N   0  0  0  0  0  0
   21.4299    6.8386   31.1872 N   0  0  0  0  0  0
   20.8469    5.6461   31.0336 C   0  0  0  0  0  0
   19.7112    5.3701   31.4141 O   0  0  0  0  0  0
   21.6405    4.6099   30.2450 C   0  0  0  0  0  0
   23.0890    4.4692   30.6919 C   0  0  0  0  0  0
   23.4115    3.6311   31.7625 C   0  0  0  0  0  0
   24.7308    3.5231   32.1964 C   0  0  0  0  0  0
   25.1131    2.5196   33.5455 Cl  0  0  0  0  0  0
   25.7377    4.2389   31.5498 C   0  0  0  0  0  0
   25.4251    5.0710   30.4731 C   0  0  0  0  0  0
   24.1019    5.1880   30.0463 C   0  0  0  0  0  0
   24.8475   12.3245   29.6656 H   0  0  0  0  0  0
   23.2997   13.1565   29.7922 H   0  0  0  0  0  0
   24.2763   12.8938   31.2348 H   0  0  0  0  0  0
   22.9540   10.6743   29.5648 H   0  0  0  0  0  0
   23.9412   10.4115   31.0051 H   0  0  0  0  0  0
   19.2327    7.2769   32.8172 H   0  0  0  0  0  0
   17.8294    8.6094   34.0005 H   0  0  0  0  0  0
   17.8922   10.3658   33.9622 H   0  0  0  0  0  0
   22.3541    6.9752   30.8225 H   0  0  0  0  0  0
   21.1451    3.6416   30.2910 H   0  0  0  0  0  0
   21.5984    4.9434   29.2151 H   0  0  0  0  0  0
   22.6442    3.0568   32.2589 H   0  0  0  0  0  0
   26.7584    4.1509   31.8923 H   0  0  0  0  0  0
   26.2071    5.6291   29.9754 H   0  0  0  0  0  0
   23.8712    5.8362   29.2115 H   0  0  0  0  0  0
  1  2  1  0  0  0
  1 24  1  0  0  0
  1 25  1  0  0  0
  1 26  1  0  0  0
  2  3  1  0  0  0
  2 27  1  0  0  0
  2 28  1  0  0  0
  3  4  1  0  0  0
  4 10  1  0  0  0
  4  5  2  0  0  0
  5  6  1  0  0  0
  6  7  2  0  0  0
  6 13  1  0  0  0
  7  8  1  0  0  0
  7 29  1  0  0  0
  8  9  1  0  0  0
  8 10  2  0  0  0
  9 30  1  0  0  0
  9 31  1  0  0  0
 10 11  1  0  0  0
 11 12  3  0  0  0
 13 14  1  0  0  0
 13 32  1  0  0  0
 14 15  2  0  0  0
 14 16  1  0  0  0
 16 17  1  0  0  0
 16 33  1  0  0  0
 16 34  1  0  0  0
 17 23  1  0  0  0
 17 18  2  0  0  0
 18 19  1  0  0  0
 18 35  1  0  0  0
 19 20  1  0  0  0
 19 21  2  0  0  0
 21 22  1  0  0  0
 21 36  1  0  0  0
 22 23  2  0  0  0
 22 37  1  0  0  0
 23 38  1  0  0  0
M  END
> <r_user_dG.exp>
-8.872536

$$$$
