# Supplementary material for: ModBind, a Rapid Simulation-Based Predictor of Ligand Binding and Off-Rates
Source: J Chem Inf Model. 2024 Dec 16;65(1):265–74. doi: 10.1021/acs.jcim.4c01805 (PMC11733936; doi:10.1021/acs.jcim.4c01805)
Supplement: Supplementary file 2 — ci4c01805_si_002.zip [file ci4c01805_si_002.zip › SI_ModBind_Validation/dG/JNK1_dG/18624-1.sdf]

18624-1
                    3D
 Schrodinger Suite 2021-1.
 38 39  0  0  1  0            999 V2000
   24.0164   12.2539   30.2762 C   0  0  0  0  0  0
   23.2908   10.9314   30.5359 C   0  0  0  0  0  0
   22.1419   11.2134   31.3311 O   0  0  0  0  0  0
   21.3323   10.1743   31.7566 C   0  0  0  0  0  0
   21.6855    8.9139   31.3839 N   0  0  0  0  0  0
   20.8979    7.8953   31.7573 C   0  0  0  0  0  0
   19.7602    8.0588   32.5320 C   0  0  0  0  0  0
   19.4059    9.3393   32.9154 C   0  0  0  0  0  0
   18.2480    9.4343   33.6766 N   0  0  0  0  0  0
   20.1940   10.4357   32.5279 C   0  0  0  0  0  0
   19.8720   11.8131   32.8833 C   0  0  0  0  0  0
   19.6248   12.9098   33.1606 N   0  0  0  0  0  0
   21.3998    6.6892   31.3168 N   0  0  0  0  0  0
   20.7829    5.5176   31.1304 C   0  0  0  0  0  0
   19.5708    5.3642   31.2684 O   0  0  0  0  0  0
   21.6349    4.3090   30.7130 C   0  0  0  0  0  0
   23.1282    4.5971   30.5483 C   0  0  0  0  0  0
   23.5814    5.4159   29.5068 C   0  0  0  0  0  0
   24.9398    5.7006   29.3735 C   0  0  0  0  0  0
   25.8537    5.1673   30.2817 C   0  0  0  0  0  0
   25.4095    4.3457   31.3184 C   0  0  0  0  0  0
   24.0502    4.0609   31.4520 C   0  0  0  0  0  0
   24.9074   12.0984   29.6688 H   0  0  0  0  0  0
   23.3684   12.9520   29.7458 H   0  0  0  0  0  0
   24.3206   12.7248   31.2106 H   0  0  0  0  0  0
   22.9961   10.4697   29.5909 H   0  0  0  0  0  0
   23.9583   10.2381   31.0529 H   0  0  0  0  0  0
   19.1613    7.2149   32.8307 H   0  0  0  0  0  0
   17.7801    8.5900   33.9930 H   0  0  0  0  0  0
   17.8746   10.3449   33.9353 H   0  0  0  0  0  0
   22.3839    6.7405   31.1200 H   0  0  0  0  0  0
   21.4790    3.5192   31.4477 H   0  0  0  0  0  0
   21.2427    3.9300   29.7726 H   0  0  0  0  0  0
   22.8769    5.8379   28.8038 H   0  0  0  0  0  0
   25.2864    6.3344   28.5687 H   0  0  0  0  0  0
   26.9068    5.3922   30.1824 H   0  0  0  0  0  0
   26.1194    3.9318   32.0207 H   0  0  0  0  0  0
   23.7188    3.4238   32.2602 H   0  0  0  0  0  0
  1  2  1  0  0  0
  1 23  1  0  0  0
  1 24  1  0  0  0
  1 25  1  0  0  0
  2  3  1  0  0  0
  2 26  1  0  0  0
  2 27  1  0  0  0
  3  4  1  0  0  0
  4 10  1  0  0  0
  4  5  2  0  0  0
  5  6  1  0  0  0
  6  7  2  0  0  0
  6 13  1  0  0  0
  7  8  1  0  0  0
  7 28  1  0  0  0
  8  9  1  0  0  0
  8 10  2  0  0  0
  9 29  1  0  0  0
  9 30  1  0  0  0
 10 11  1  0  0  0
 11 12  3  0  0  0
 13 14  1  0  0  0
 13 31  1  0  0  0
 14 15  2  0  0  0
 14 16  1  0  0  0
 16 17  1  0  0  0
 16 32  1  0  0  0
 16 33  1  0  0  0
 17 22  1  0  0  0
 17 18  2  0  0  0
 18 19  1  0  0  0
 18 34  1  0  0  0
 19 20  2  0  0  0
 19 35  1  0  0  0
 20 21  1  0  0  0
 20 36  1  0  0  0
 21 22  2  0  0  0
 21 37  1  0  0  0
 22 38  1  0  0  0
M  END
> <r_user_dG.exp>
-8.49337

$$$$
