# Supplementary material for: ModBind, a Rapid Simulation-Based Predictor of Ligand Binding and Off-Rates
Source: J Chem Inf Model. 2024 Dec 16;65(1):265–74. doi: 10.1021/acs.jcim.4c01805 (PMC11733936; doi:10.1021/acs.jcim.4c01805)
Supplement: Supplementary file 2 — ci4c01805_si_002.zip [file ci4c01805_si_002.zip › SI_ModBind_Validation/dG/JNK1_dG/18639-1.sdf]

18639-1
                    3D
 Schrodinger Suite 2021-1.
 48 49  0  0  1  0            999 V2000
   24.2764   10.8583   30.5311 C   0  0  0  0  0  0
   22.8724   11.1948   30.0242 C   0  0  0  0  0  0
   21.9935   11.3729   31.1346 O   0  0  0  0  0  0
   21.3005   10.2943   31.6577 C   0  0  0  0  0  0
   21.6713    9.0502   31.2482 N   0  0  0  0  0  0
   20.9501    8.0000   31.6666 C   0  0  0  0  0  0
   19.8665    8.1184   32.5257 C   0  0  0  0  0  0
   19.4926    9.3843   32.9417 C   0  0  0  0  0  0
   18.3660    9.4440   33.7525 N   0  0  0  0  0  0
   20.2180   10.5087   32.5170 C   0  0  0  0  0  0
   19.8684   11.8729   32.8958 C   0  0  0  0  0  0
   19.5992   12.9596   33.1898 N   0  0  0  0  0  0
   21.4272    6.8285   31.1136 N   0  0  0  0  0  0
   20.8583    5.6230   31.0220 C   0  0  0  0  0  0
   19.7390    5.3452   31.4465 O   0  0  0  0  0  0
   21.6500    4.5669   30.2607 C   0  0  0  0  0  0
   23.0147    4.2719   30.8751 C   0  0  0  0  0  0
   24.1184    5.0810   30.5810 C   0  0  0  0  0  0
   23.9097    6.1670   29.7482 O   0  0  0  0  0  0
   24.9546    7.1169   29.5477 C   0  0  0  0  0  0
   25.3567    4.7546   31.1456 C   0  0  0  0  0  0
   25.5076    3.6737   32.0309 C   0  0  0  0  0  0
   26.8469    3.4094   32.6231 N   0  3  0  0  0  0
   26.9382    2.7388   33.6465 O   0  5  0  0  0  0
   27.8303    3.9025   32.0768 O   0  0  0  0  0  0
   24.3855    2.8726   32.3281 C   0  0  0  0  0  0
   23.1530    3.1840   31.7378 C   0  0  0  0  0  0
   24.5282    1.8156   33.2068 O   0  0  0  0  0  0
   23.6287    0.7111   33.1397 C   0  0  0  0  0  0
   24.9811   10.7710   29.7049 H   0  0  0  0  0  0
   24.6265   11.6406   31.2026 H   0  0  0  0  0  0
   24.2796    9.9166   31.0795 H   0  0  0  0  0  0
   22.9068   12.1390   29.4793 H   0  0  0  0  0  0
   22.5079   10.4570   29.3055 H   0  0  0  0  0  0
   19.3078    7.2565   32.8493 H   0  0  0  0  0  0
   17.8988    8.5880   34.0374 H   0  0  0  0  0  0
   17.9566   10.3437   33.9935 H   0  0  0  0  0  0
   22.3301    6.9544   30.6849 H   0  0  0  0  0  0
   21.0732    3.6498   30.1768 H   0  0  0  0  0  0
   21.7742    4.9478   29.2516 H   0  0  0  0  0  0
   25.2823    7.5646   30.4872 H   0  0  0  0  0  0
   25.8130    6.6724   29.0416 H   0  0  0  0  0  0
   24.5873    7.9254   28.9151 H   0  0  0  0  0  0
   26.2202    5.3584   30.9137 H   0  0  0  0  0  0
   22.2857    2.5791   31.9490 H   0  0  0  0  0  0
   23.9634   -0.0596   33.8336 H   0  0  0  0  0  0
   22.6108    0.9729   33.4250 H   0  0  0  0  0  0
   23.6162    0.2649   32.1465 H   0  0  0  0  0  0
  1  2  1  0  0  0
  1 30  1  0  0  0
  1 31  1  0  0  0
  1 32  1  0  0  0
  2  3  1  0  0  0
  2 33  1  0  0  0
  2 34  1  0  0  0
  3  4  1  0  0  0
  4 10  1  0  0  0
  4  5  2  0  0  0
  5  6  1  0  0  0
  6  7  2  0  0  0
  6 13  1  0  0  0
  7  8  1  0  0  0
  7 35  1  0  0  0
  8  9  1  0  0  0
  8 10  2  0  0  0
  9 36  1  0  0  0
  9 37  1  0  0  0
 10 11  1  0  0  0
 11 12  3  0  0  0
 13 14  1  0  0  0
 13 38  1  0  0  0
 14 15  2  0  0  0
 14 16  1  0  0  0
 16 17  1  0  0  0
 16 39  1  0  0  0
 16 40  1  0  0  0
 17 27  1  0  0  0
 17 18  2  0  0  0
 18 19  1  0  0  0
 18 21  1  0  0  0
 19 20  1  0  0  0
 20 41  1  0  0  0
 20 42  1  0  0  0
 20 43  1  0  0  0
 21 22  2  0  0  0
 21 44  1  0  0  0
 22 23  1  0  0  0
 22 26  1  0  0  0
 23 24  1  0  0  0
 23 25  2  0  0  0
 26 27  2  0  0  0
 26 28  1  0  0  0
 27 45  1  0  0  0
 28 29  1  0  0  0
 29 46  1  0  0  0
 29 47  1  0  0  0
 29 48  1  0  0  0
M  CHG  2  23   1  24  -1
M  END
> <r_user_dG.exp>
-9.740725

$$$$
