# Supplementary material for: ModBind, a Rapid Simulation-Based Predictor of Ligand Binding and Off-Rates
Source: J Chem Inf Model. 2024 Dec 16;65(1):265–74. doi: 10.1021/acs.jcim.4c01805 (PMC11733936; doi:10.1021/acs.jcim.4c01805)
Supplement: Supplementary file 2 — ci4c01805_si_002.zip [file ci4c01805_si_002.zip › SI_ModBind_Validation/dG/JNK1_dG/18658-1.sdf]

18658-1
                    3D
 Schrodinger Suite 2021-1.
 47 48  0  0  1  0            999 V2000
   24.2852   12.3288   28.3276 O   0  0  0  0  0  0
   23.5037   12.4810   29.5025 C   0  0  0  0  0  0
   22.9866   11.1257   30.0090 C   0  0  0  0  0  0
   22.1131   11.3519   31.1177 O   0  0  0  0  0  0
   21.3839   10.2942   31.6329 C   0  0  0  0  0  0
   21.7293    9.0437   31.2234 N   0  0  0  0  0  0
   20.9896    8.0072   31.6469 C   0  0  0  0  0  0
   19.9094    8.1489   32.5070 C   0  0  0  0  0  0
   19.5594    9.4227   32.9202 C   0  0  0  0  0  0
   18.4400    9.5048   33.7395 N   0  0  0  0  0  0
   20.3035   10.5324   32.4890 C   0  0  0  0  0  0
   19.9761   11.9037   32.8617 C   0  0  0  0  0  0
   19.7239   12.9956   33.1512 N   0  0  0  0  0  0
   21.4466    6.8222   31.1057 N   0  0  0  0  0  0
   20.8624    5.6231   31.0276 C   0  0  0  0  0  0
   19.7368    5.3649   31.4500 O   0  0  0  0  0  0
   21.6464    4.5487   30.2818 C   0  0  0  0  0  0
   23.0171    4.2597   30.8878 C   0  0  0  0  0  0
   24.1155    5.0842   30.5962 C   0  0  0  0  0  0
   23.8945    6.1740   29.7723 O   0  0  0  0  0  0
   24.9287    7.1387   29.5901 C   0  0  0  0  0  0
   25.3625    4.7657   31.1517 C   0  0  0  0  0  0
   25.4998    3.6732   32.0086 C   0  0  0  0  0  0
   24.4115    2.8577   32.3080 C   0  0  0  0  0  0
   23.1685    3.1576   31.7364 C   0  0  0  0  0  0
   24.6403    1.8060   33.1700 O   0  0  0  0  0  0
   23.7219    0.7155   33.1863 C   0  0  0  0  0  0
   23.6925   12.1645   27.5705 H   0  0  0  0  0  0
   24.1054   12.9602   30.2767 H   0  0  0  0  0  0
   22.6668   13.1501   29.2937 H   0  0  0  0  0  0
   22.4486   10.6181   29.2048 H   0  0  0  0  0  0
   23.8206   10.4854   30.3032 H   0  0  0  0  0  0
   19.3382    7.2973   32.8365 H   0  0  0  0  0  0
   17.9523    8.6584   34.0161 H   0  0  0  0  0  0
   18.0427   10.4109   33.9760 H   0  0  0  0  0  0
   22.3576    6.9198   30.6835 H   0  0  0  0  0  0
   21.0656    3.6325   30.2173 H   0  0  0  0  0  0
   21.7673    4.9118   29.2660 H   0  0  0  0  0  0
   25.8009    6.7077   29.0963 H   0  0  0  0  0  0
   24.5598    7.9441   28.9547 H   0  0  0  0  0  0
   25.2352    7.5868   30.5365 H   0  0  0  0  0  0
   26.2360    5.3618   30.9363 H   0  0  0  0  0  0
   26.4616    3.4445   32.4445 H   0  0  0  0  0  0
   22.3141    2.5340   31.9474 H   0  0  0  0  0  0
   24.0963   -0.0558   33.8590 H   0  0  0  0  0  0
   22.7347    1.0021   33.5460 H   0  0  0  0  0  0
   23.6203    0.2633   32.2001 H   0  0  0  0  0  0
  1  2  1  0  0  0
  1 28  1  0  0  0
  2  3  1  0  0  0
  2 29  1  0  0  0
  2 30  1  0  0  0
  3  4  1  0  0  0
  3 31  1  0  0  0
  3 32  1  0  0  0
  4  5  1  0  0  0
  5 11  1  0  0  0
  5  6  2  0  0  0
  6  7  1  0  0  0
  7  8  2  0  0  0
  7 14  1  0  0  0
  8  9  1  0  0  0
  8 33  1  0  0  0
  9 10  1  0  0  0
  9 11  2  0  0  0
 10 34  1  0  0  0
 10 35  1  0  0  0
 11 12  1  0  0  0
 12 13  3  0  0  0
 14 15  1  0  0  0
 14 36  1  0  0  0
 15 16  2  0  0  0
 15 17  1  0  0  0
 17 18  1  0  0  0
 17 37  1  0  0  0
 17 38  1  0  0  0
 18 25  1  0  0  0
 18 19  2  0  0  0
 19 20  1  0  0  0
 19 22  1  0  0  0
 20 21  1  0  0  0
 21 39  1  0  0  0
 21 40  1  0  0  0
 21 41  1  0  0  0
 22 23  2  0  0  0
 22 42  1  0  0  0
 23 24  1  0  0  0
 23 43  1  0  0  0
 24 25  2  0  0  0
 24 26  1  0  0  0
 25 44  1  0  0  0
 26 27  1  0  0  0
 27 45  1  0  0  0
 27 46  1  0  0  0
 27 47  1  0  0  0
M  END
> <r_user_dG.exp>
-9.699398

$$$$
