# Supplementary material for: ModBind, a Rapid Simulation-Based Predictor of Ligand Binding and Off-Rates
Source: J Chem Inf Model. 2024 Dec 16;65(1):265–74. doi: 10.1021/acs.jcim.4c01805 (PMC11733936; doi:10.1021/acs.jcim.4c01805)
Supplement: Supplementary file 2 — ci4c01805_si_002.zip [file ci4c01805_si_002.zip › SI_ModBind_Validation/dG/JNK1_dG/18625-1.sdf]

18625-1
                    3D
 Schrodinger Suite 2021-1.
 38 39  0  0  1  0            999 V2000
   23.9836   12.4667   30.2867 C   0  0  0  0  0  0
   23.2737   11.1272   30.4972 C   0  0  0  0  0  0
   22.1371   11.3623   31.3251 O   0  0  0  0  0  0
   21.3544   10.2954   31.7327 C   0  0  0  0  0  0
   21.7200    9.0555   31.3102 N   0  0  0  0  0  0
   20.9619    8.0098   31.6663 C   0  0  0  0  0  0
   19.8426    8.1238   32.4782 C   0  0  0  0  0  0
   19.4695    9.3867   32.9059 C   0  0  0  0  0  0
   18.3212    9.4436   33.6872 N   0  0  0  0  0  0
   20.2252   10.5101   32.5303 C   0  0  0  0  0  0
   19.8753   11.8722   32.9144 C   0  0  0  0  0  0
   19.6057   12.9576   33.2124 N   0  0  0  0  0  0
   21.4575    6.8521   31.1054 N   0  0  0  0  0  0
   20.9156    5.6355   31.0009 C   0  0  0  0  0  0
   19.8099    5.3226   31.4377 O   0  0  0  0  0  0
   21.7255    4.6155   30.2083 C   0  0  0  0  0  0
   23.0587    4.2602   30.8639 C   0  0  0  0  0  0
   23.1402    3.3559   31.9374 C   0  0  0  0  0  0
   21.7341    2.5734   32.5724 Cl  0  0  0  0  0  0
   24.3761    3.0744   32.5186 C   0  0  0  0  0  0
   25.5378    3.6730   32.0318 C   0  0  0  0  0  0
   25.4624    4.5663   30.9649 C   0  0  0  0  0  0
   24.2283    4.8614   30.3873 C   0  0  0  0  0  0
   24.8633   12.3484   29.6549 H   0  0  0  0  0  0
   23.3197   13.1844   29.8043 H   0  0  0  0  0  0
   24.3036   12.8938   31.2365 H   0  0  0  0  0  0
   22.9649   10.7062   29.5378 H   0  0  0  0  0  0
   23.9573   10.4175   30.9690 H   0  0  0  0  0  0
   19.2603    7.2626   32.7589 H   0  0  0  0  0  0
   17.9290   10.3428   33.9568 H   0  0  0  0  0  0
   17.8636    8.5866   33.9837 H   0  0  0  0  0  0
   22.3528    7.0201   30.6785 H   0  0  0  0  0  0
   21.1373    3.7123   30.0604 H   0  0  0  0  0  0
   21.8841    5.0365   29.2197 H   0  0  0  0  0  0
   24.4287    2.3849   33.3488 H   0  0  0  0  0  0
   26.4943    3.4488   32.4838 H   0  0  0  0  0  0
   26.3590    5.0424   30.5919 H   0  0  0  0  0  0
   24.1838    5.5759   29.5770 H   0  0  0  0  0  0
  1  2  1  0  0  0
  1 24  1  0  0  0
  1 25  1  0  0  0
  1 26  1  0  0  0
  2  3  1  0  0  0
  2 27  1  0  0  0
  2 28  1  0  0  0
  3  4  1  0  0  0
  4 10  1  0  0  0
  4  5  2  0  0  0
  5  6  1  0  0  0
  6  7  2  0  0  0
  6 13  1  0  0  0
  7  8  1  0  0  0
  7 29  1  0  0  0
  8  9  1  0  0  0
  8 10  2  0  0  0
  9 30  1  0  0  0
  9 31  1  0  0  0
 10 11  1  0  0  0
 11 12  3  0  0  0
 13 14  1  0  0  0
 13 32  1  0  0  0
 14 15  2  0  0  0
 14 16  1  0  0  0
 16 17  1  0  0  0
 16 33  1  0  0  0
 16 34  1  0  0  0
 17 23  1  0  0  0
 17 18  2  0  0  0
 18 19  1  0  0  0
 18 20  1  0  0  0
 20 21  2  0  0  0
 20 35  1  0  0  0
 21 22  1  0  0  0
 21 36  1  0  0  0
 22 23  2  0  0  0
 22 37  1  0  0  0
 23 38  1  0  0  0
M  END
> <r_user_dG.exp>
-8.105004

$$$$
