# Supplementary material for: ModBind, a Rapid Simulation-Based Predictor of Ligand Binding and Off-Rates
Source: J Chem Inf Model. 2024 Dec 16;65(1):265–74. doi: 10.1021/acs.jcim.4c01805 (PMC11733936; doi:10.1021/acs.jcim.4c01805)
Supplement: Supplementary file 2 — ci4c01805_si_002.zip [file ci4c01805_si_002.zip › SI_ModBind_Validation/dG/JNK1_dG/18660-1.sdf]

18660-1
                    3D
 Schrodinger Suite 2021-1.
 52 53  0  0  1  0            999 V2000
   21.2242   13.7577   29.7743 C   0  0  0  0  0  0
   22.9858   13.4243   29.4250 S   0  0  0  0  0  0
   23.3325   14.1347   28.1853 O   0  0  0  0  0  0
   23.7515   13.6655   30.6540 O   0  0  0  0  0  0
   23.0345   11.6250   29.1007 C   0  0  0  0  0  0
   23.2416   10.8260   30.3896 C   0  0  0  0  0  0
   22.1374   11.0915   31.2625 O   0  0  0  0  0  0
   21.3481   10.0698   31.7543 C   0  0  0  0  0  0
   21.6928    8.8106   31.3991 N   0  0  0  0  0  0
   20.9169    7.7999   31.7865 C   0  0  0  0  0  0
   19.7851    7.9631   32.5715 C   0  0  0  0  0  0
   19.4339    9.2500   32.9461 C   0  0  0  0  0  0
   18.2722    9.3640   33.7009 N   0  0  0  0  0  0
   20.2235   10.3414   32.5432 C   0  0  0  0  0  0
   19.9110   11.7214   32.8945 C   0  0  0  0  0  0
   19.6714   12.8208   33.1675 N   0  0  0  0  0  0
   21.4154    6.6269   31.2767 N   0  0  0  0  0  0
   20.7987    5.4740   31.0443 C   0  0  0  0  0  0
   19.6158    5.2719   31.3028 O   0  0  0  0  0  0
   21.6200    4.4088   30.3253 C   0  0  0  0  0  0
   22.9824    4.1291   30.9583 C   0  0  0  0  0  0
   24.0821    4.9595   30.6887 C   0  0  0  0  0  0
   23.8687    6.0491   29.8635 O   0  0  0  0  0  0
   24.9419    6.9455   29.5869 C   0  0  0  0  0  0
   25.3204    4.6479   31.2676 C   0  0  0  0  0  0
   25.4495    3.5512   32.1202 C   0  0  0  0  0  0
   24.3619    2.7258   32.3925 C   0  0  0  0  0  0
   23.1276    3.0227   31.8010 C   0  0  0  0  0  0
   24.5822    1.6654   33.2461 O   0  0  0  0  0  0
   23.6524    0.5847   33.2552 C   0  0  0  0  0  0
   20.6224   13.4455   28.9242 H   0  0  0  0  0  0
   20.9239   13.2060   30.6603 H   0  0  0  0  0  0
   21.0976   14.8220   29.9576 H   0  0  0  0  0  0
   22.1221   11.3399   28.5828 H   0  0  0  0  0  0
   23.8612   11.4529   28.4152 H   0  0  0  0  0  0
   23.4140    9.7837   30.1198 H   0  0  0  0  0  0
   24.1564   11.1350   30.8975 H   0  0  0  0  0  0
   19.1830    7.1215   32.8686 H   0  0  0  0  0  0
   17.9080   10.2805   33.9495 H   0  0  0  0  0  0
   17.7984    8.5273   34.0307 H   0  0  0  0  0  0
   22.3652    6.7216   30.9520 H   0  0  0  0  0  0
   21.0528    3.4878   30.2402 H   0  0  0  0  0  0
   21.7618    4.7818   29.3166 H   0  0  0  0  0  0
   25.7707    6.4417   29.0871 H   0  0  0  0  0  0
   24.5889    7.7313   28.9191 H   0  0  0  0  0  0
   25.3079    7.4296   30.4933 H   0  0  0  0  0  0
   26.1942    5.2498   31.0718 H   0  0  0  0  0  0
   26.4048    3.3255   32.5717 H   0  0  0  0  0  0
   22.2756    2.3889   31.9880 H   0  0  0  0  0  0
   24.0231   -0.2004   33.9140 H   0  0  0  0  0  0
   22.6722    0.8804   33.6279 H   0  0  0  0  0  0
   23.5373    0.1485   32.2627 H   0  0  0  0  0  0
  1  2  1  0  0  0
  1 31  1  0  0  0
  1 32  1  0  0  0
  1 33  1  0  0  0
  2  3  2  0  0  0
  2  4  2  0  0  0
  2  5  1  0  0  0
  5  6  1  0  0  0
  5 34  1  0  0  0
  5 35  1  0  0  0
  6  7  1  0  0  0
  6 36  1  0  0  0
  6 37  1  0  0  0
  7  8  1  0  0  0
  8 14  1  0  0  0
  8  9  2  0  0  0
  9 10  1  0  0  0
 10 11  2  0  0  0
 10 17  1  0  0  0
 11 12  1  0  0  0
 11 38  1  0  0  0
 12 13  1  0  0  0
 12 14  2  0  0  0
 13 39  1  0  0  0
 13 40  1  0  0  0
 14 15  1  0  0  0
 15 16  3  0  0  0
 17 18  1  0  0  0
 17 41  1  0  0  0
 18 19  2  0  0  0
 18 20  1  0  0  0
 20 21  1  0  0  0
 20 42  1  0  0  0
 20 43  1  0  0  0
 21 28  1  0  0  0
 21 22  2  0  0  0
 22 23  1  0  0  0
 22 25  1  0  0  0
 23 24  1  0  0  0
 24 44  1  0  0  0
 24 45  1  0  0  0
 24 46  1  0  0  0
 25 26  2  0  0  0
 25 47  1  0  0  0
 26 27  1  0  0  0
 26 48  1  0  0  0
 27 28  2  0  0  0
 27 29  1  0  0  0
 28 49  1  0  0  0
 29 30  1  0  0  0
 30 50  1  0  0  0
 30 51  1  0  0  0
 30 52  1  0  0  0
M  END
> <r_user_dG.exp>
-8.702592

$$$$
