# Supplementary material for: ModBind, a Rapid Simulation-Based Predictor of Ligand Binding and Off-Rates
Source: J Chem Inf Model. 2024 Dec 16;65(1):265–74. doi: 10.1021/acs.jcim.4c01805 (PMC11733936; doi:10.1021/acs.jcim.4c01805)
Supplement: Supplementary file 2 — ci4c01805_si_002.zip [file ci4c01805_si_002.zip › SI_ModBind_Validation/dG/JNK1_dG/17124-1.sdf]

17124-1
                    3D
 Schrodinger Suite 2021-1.
 46 47  0  0  1  0            999 V2000
   24.0816   12.3916   30.2423 C   0  0  0  0  0  0
   23.3500   11.0657   30.4628 C   0  0  0  0  0  0
   22.2121   11.3274   31.2794 O   0  0  0  0  0  0
   21.4127   10.2773   31.6976 C   0  0  0  0  0  0
   21.7567    9.0266   31.2850 N   0  0  0  0  0  0
   20.9811    7.9971   31.6572 C   0  0  0  0  0  0
   19.8706    8.1421   32.4769 C   0  0  0  0  0  0
   19.5217    9.4143   32.8937 C   0  0  0  0  0  0
   18.3827    9.4958   33.6863 N   0  0  0  0  0  0
   20.2923   10.5202   32.5003 C   0  0  0  0  0  0
   19.9657   11.8905   32.8774 C   0  0  0  0  0  0
   19.7135   12.9814   33.1712 N   0  0  0  0  0  0
   21.4435    6.8153   31.1146 N   0  0  0  0  0  0
   20.8639    5.6146   31.0308 C   0  0  0  0  0  0
   19.7396    5.3500   31.4512 O   0  0  0  0  0  0
   21.6499    4.5466   30.2798 C   0  0  0  0  0  0
   23.0247    4.2587   30.8770 C   0  0  0  0  0  0
   24.1218    5.0797   30.5737 C   0  0  0  0  0  0
   23.8940    6.1755   29.7600 O   0  0  0  0  0  0
   24.9260    7.1419   29.5741 C   0  0  0  0  0  0
   25.3756    4.7488   31.1028 C   0  0  0  0  0  0
   25.5283    3.6468   31.9432 C   0  0  0  0  0  0
   27.2648    3.2511   32.6230 Br  0  0  0  0  0  0
   24.4329    2.8399   32.2701 C   0  0  0  0  0  0
   23.1819    3.1565   31.7231 C   0  0  0  0  0  0
   24.6457    1.7801   33.1306 O   0  0  0  0  0  0
   23.7084    0.7066   33.1601 C   0  0  0  0  0  0
   24.9658   12.2529   29.6210 H   0  0  0  0  0  0
   23.4330   13.1123   29.7438 H   0  0  0  0  0  0
   24.3974   12.8270   31.1900 H   0  0  0  0  0  0
   23.0415   10.6380   29.5063 H   0  0  0  0  0  0
   24.0190   10.3518   30.9488 H   0  0  0  0  0  0
   19.2757    7.2952   32.7747 H   0  0  0  0  0  0
   17.9031    8.6482   33.9732 H   0  0  0  0  0  0
   17.9977   10.4016   33.9433 H   0  0  0  0  0  0
   22.3516    6.9230   30.6906 H   0  0  0  0  0  0
   21.0717    3.6287   30.2152 H   0  0  0  0  0  0
   21.7630    4.9135   29.2646 H   0  0  0  0  0  0
   24.5476    7.9548   28.9541 H   0  0  0  0  0  0
   25.2471    7.5788   30.5210 H   0  0  0  0  0  0
   25.7903    6.7169   29.0616 H   0  0  0  0  0  0
   26.2494    5.3384   30.8749 H   0  0  0  0  0  0
   22.3237    2.5419   31.9463 H   0  0  0  0  0  0
   24.0776   -0.0691   33.8306 H   0  0  0  0  0  0
   22.7306    1.0102   33.5310 H   0  0  0  0  0  0
   23.5885    0.2529   32.1771 H   0  0  0  0  0  0
  1  2  1  0  0  0
  1 28  1  0  0  0
  1 29  1  0  0  0
  1 30  1  0  0  0
  2  3  1  0  0  0
  2 31  1  0  0  0
  2 32  1  0  0  0
  3  4  1  0  0  0
  4 10  1  0  0  0
  4  5  2  0  0  0
  5  6  1  0  0  0
  6  7  2  0  0  0
  6 13  1  0  0  0
  7  8  1  0  0  0
  7 33  1  0  0  0
  8  9  1  0  0  0
  8 10  2  0  0  0
  9 34  1  0  0  0
  9 35  1  0  0  0
 10 11  1  0  0  0
 11 12  3  0  0  0
 13 14  1  0  0  0
 13 36  1  0  0  0
 14 15  2  0  0  0
 14 16  1  0  0  0
 16 17  1  0  0  0
 16 37  1  0  0  0
 16 38  1  0  0  0
 17 25  1  0  0  0
 17 18  2  0  0  0
 18 19  1  0  0  0
 18 21  1  0  0  0
 19 20  1  0  0  0
 20 39  1  0  0  0
 20 40  1  0  0  0
 20 41  1  0  0  0
 21 22  2  0  0  0
 21 42  1  0  0  0
 22 23  1  0  0  0
 22 24  1  0  0  0
 24 25  2  0  0  0
 24 26  1  0  0  0
 25 43  1  0  0  0
 26 27  1  0  0  0
 27 44  1  0  0  0
 27 45  1  0  0  0
 27 46  1  0  0  0
M  END
> <r_user_dG.exp>
-9.675922

$$$$
