# Supplementary material for: ModBind, a Rapid Simulation-Based Predictor of Ligand Binding and Off-Rates
Source: J Chem Inf Model. 2024 Dec 16;65(1):265–74. doi: 10.1021/acs.jcim.4c01805 (PMC11733936; doi:10.1021/acs.jcim.4c01805)
Supplement: Supplementary file 2 — ci4c01805_si_002.zip [file ci4c01805_si_002.zip › SI_ModBind_Validation/dG/JNK1_dG/18627-1.sdf]

18627-1
                    3D
 Schrodinger Suite 2021-1.
 38 39  0  0  1  0            999 V2000
   24.0455   12.2310   30.2644 C   0  0  0  0  0  0
   23.3145   10.9118   30.5250 C   0  0  0  0  0  0
   22.1664   11.2000   31.3187 O   0  0  0  0  0  0
   21.3513   10.1659   31.7455 C   0  0  0  0  0  0
   21.6956    8.9024   31.3722 N   0  0  0  0  0  0
   20.9003    7.8904   31.7476 C   0  0  0  0  0  0
   19.7671    8.0627   32.5273 C   0  0  0  0  0  0
   19.4228    9.3455   32.9112 C   0  0  0  0  0  0
   18.2685    9.4486   33.6770 N   0  0  0  0  0  0
   20.2166   10.4359   32.5197 C   0  0  0  0  0  0
   19.9034   11.8154   32.8755 C   0  0  0  0  0  0
   19.6627   12.9133   33.1535 N   0  0  0  0  0  0
   21.3886    6.6799   31.3021 N   0  0  0  0  0  0
   20.7526    5.5183   31.1147 C   0  0  0  0  0  0
   19.5388    5.3838   31.2541 O   0  0  0  0  0  0
   21.5779    4.2945   30.6927 C   0  0  0  0  0  0
   23.0905    4.5085   30.6435 C   0  0  0  0  0  0
   23.6658    5.3064   29.6460 C   0  0  0  0  0  0
   25.0464    5.5098   29.6200 C   0  0  0  0  0  0
   25.8561    4.9156   30.5871 C   0  0  0  0  0  0
   27.5599    5.1731   30.5675 Cl  0  0  0  0  0  0
   25.2884    4.1164   31.5778 C   0  0  0  0  0  0
   23.9087    3.9120   31.6076 C   0  0  0  0  0  0
   24.9364   12.0713   29.6579 H   0  0  0  0  0  0
   23.4006   12.9310   29.7325 H   0  0  0  0  0  0
   24.3505   12.7019   31.1984 H   0  0  0  0  0  0
   23.0186   10.4502   29.5804 H   0  0  0  0  0  0
   23.9785   10.2165   31.0438 H   0  0  0  0  0  0
   19.1622    7.2240   32.8293 H   0  0  0  0  0  0
   17.7921    8.6077   33.9893 H   0  0  0  0  0  0
   17.8985   10.3613   33.9326 H   0  0  0  0  0  0
   22.3727    6.7236   31.1098 H   0  0  0  0  0  0
   21.3384    3.4827   31.3789 H   0  0  0  0  0  0
   21.2281    3.9764   29.7145 H   0  0  0  0  0  0
   23.0434    5.7716   28.8932 H   0  0  0  0  0  0
   25.4959    6.1265   28.8545 H   0  0  0  0  0  0
   25.9236    3.6580   32.3215 H   0  0  0  0  0  0
   23.4814    3.2862   32.3792 H   0  0  0  0  0  0
  1  2  1  0  0  0
  1 24  1  0  0  0
  1 25  1  0  0  0
  1 26  1  0  0  0
  2  3  1  0  0  0
  2 27  1  0  0  0
  2 28  1  0  0  0
  3  4  1  0  0  0
  4 10  1  0  0  0
  4  5  2  0  0  0
  5  6  1  0  0  0
  6  7  2  0  0  0
  6 13  1  0  0  0
  7  8  1  0  0  0
  7 29  1  0  0  0
  8  9  1  0  0  0
  8 10  2  0  0  0
  9 30  1  0  0  0
  9 31  1  0  0  0
 10 11  1  0  0  0
 11 12  3  0  0  0
 13 14  1  0  0  0
 13 32  1  0  0  0
 14 15  2  0  0  0
 14 16  1  0  0  0
 16 17  1  0  0  0
 16 33  1  0  0  0
 16 34  1  0  0  0
 17 23  1  0  0  0
 17 18  2  0  0  0
 18 19  1  0  0  0
 18 35  1  0  0  0
 19 20  2  0  0  0
 19 36  1  0  0  0
 20 21  1  0  0  0
 20 22  1  0  0  0
 22 23  2  0  0  0
 22 37  1  0  0  0
 23 38  1  0  0  0
M  END
> <r_user_dG.exp>
-8.483096

$$$$
