# Supplementary material for: ModBind, a Rapid Simulation-Based Predictor of Ligand Binding and Off-Rates
Source: J Chem Inf Model. 2024 Dec 16;65(1):265–74. doi: 10.1021/acs.jcim.4c01805 (PMC11733936; doi:10.1021/acs.jcim.4c01805)
Supplement: Supplementary file 2 — ci4c01805_si_002.zip [file ci4c01805_si_002.zip › SI_ModBind_Validation/dG/JNK1_dG/Jnk1.pdb]

TITLE     Jnk1
REMARK   4      COMPLIES WITH FORMAT V. 3.0, 1-DEC-2006
REMARK 888
REMARK 888 WRITTEN BY MAESTRO (A PRODUCT OF SCHRODINGER, LLC)
ATOM      1  N   ASN A   8      22.820  15.033  57.750  1.00 71.98           N1+
ATOM      2  CA  ASN A   8      22.111  14.244  58.778  1.00 71.98           C  
ATOM      3  C   ASN A   8      21.962  12.784  58.352  1.00 71.98           C  
ATOM      4  O   ASN A   8      22.700  11.931  58.842  1.00 71.98           O  
ATOM      5  CB  ASN A   8      20.737  14.866  59.132  1.00 99.90           C  
ATOM      6  CG  ASN A   8      20.841  16.060  60.081  1.00 99.90           C  
ATOM      7  ND2 ASN A   8      19.709  16.481  60.645  1.00 99.90           N  
ATOM      8  OD1 ASN A   8      21.924  16.591  60.315  1.00 99.90           O  
ATOM      9 1H   ASN A   8      22.969  15.970  58.098  1.00  0.00           H  
ATOM     10 2H   ASN A   8      23.715  14.603  57.562  1.00  0.00           H  
ATOM     11 3H   ASN A   8      22.279  15.070  56.899  1.00  0.00           H  
ATOM     12  HA  ASN A   8      22.743  14.231  59.669  1.00  0.00           H  
ATOM     13 1HB  ASN A   8      20.207  15.172  58.229  1.00  0.00           H  
ATOM     14 2HB  ASN A   8      20.107  14.122  59.625  1.00  0.00           H  
ATOM     15 1HD2 ASN A   8      19.745  17.256  61.293  1.00  0.00           H  
ATOM     16 2HD2 ASN A   8      18.840  15.995  60.486  1.00  0.00           H  
ATOM     17  N   ASN A   9      21.007  12.500  57.452  1.00 99.90           N  
ATOM     18  CA  ASN A   9      20.689  11.155  56.959  1.00 99.90           C  
ATOM     19  C   ASN A   9      21.183  10.943  55.517  1.00 99.90           C  
ATOM     20  O   ASN A   9      20.957   9.895  54.920  1.00 99.90           O  
ATOM     21  CB  ASN A   9      19.163  10.949  57.065  1.00 99.90           C  
ATOM     22  CG  ASN A   9      18.771   9.469  57.067  1.00 99.90           C  
ATOM     23  ND2 ASN A   9      18.482   8.902  55.895  1.00 99.90           N  
ATOM     24  OD1 ASN A   9      18.723   8.844  58.123  1.00 99.90           O  
ATOM     25  H   ASN A   9      20.428  13.252  57.110  1.00  0.00           H  
ATOM     26  HA  ASN A   9      21.186  10.409  57.582  1.00  0.00           H  
ATOM     27 1HB  ASN A   9      18.795  11.377  57.998  1.00  0.00           H  
ATOM     28 2HB  ASN A   9      18.639  11.475  56.265  1.00  0.00           H  
ATOM     29 1HD2 ASN A   9      18.206   7.931  55.866  1.00  0.00           H  
ATOM     30 2HD2 ASN A   9      18.556   9.439  55.044  1.00  0.00           H  
ATOM     31  N   PHE A  10      21.869  11.935  54.953  1.00 49.66           N  
ATOM     32  CA  PHE A  10      22.469  11.911  53.632  1.00 49.66           C  
ATOM     33  C   PHE A  10      23.936  11.532  53.838  1.00 49.66           C  
ATOM     34  O   PHE A  10      24.392  11.388  54.975  1.00 49.66           O  
ATOM     35  CB  PHE A  10      22.331  13.310  52.997  1.00 49.38           C  
ATOM     36  CG  PHE A  10      20.909  13.823  52.818  1.00 49.38           C  
ATOM     37  CD1 PHE A  10      20.060  14.021  53.933  1.00 49.38           C  
ATOM     38  CD2 PHE A  10      20.434  14.158  51.536  1.00 49.38           C  
ATOM     39  CE1 PHE A  10      18.749  14.489  53.771  1.00 49.38           C  
ATOM     40  CE2 PHE A  10      19.135  14.673  51.380  1.00 49.38           C  
ATOM     41  CZ  PHE A  10      18.288  14.833  52.492  1.00 49.38           C  
ATOM     42  H   PHE A  10      22.047  12.754  55.513  1.00  0.00           H  
ATOM     43  HA  PHE A  10      21.988  11.167  52.998  1.00  0.00           H  
ATOM     44 1HB  PHE A  10      22.878  14.048  53.587  1.00  0.00           H  
ATOM     45 2HB  PHE A  10      22.815  13.298  52.020  1.00  0.00           H  
ATOM     46  HD1 PHE A  10      20.396  13.847  54.940  1.00  0.00           H  
ATOM     47  HD2 PHE A  10      21.060  14.028  50.667  1.00  0.00           H  
ATOM     48  HE1 PHE A  10      18.108  14.623  54.629  1.00  0.00           H  
ATOM     49  HE2 PHE A  10      18.779  14.946  50.405  1.00  0.00           H  
ATOM     50  HZ  PHE A  10      17.291  15.224  52.359  1.00  0.00           H  
ATOM     51  N   TYR A  11      24.692  11.359  52.753  1.00 61.95           N  
ATOM     52  CA  TYR A  11      26.110  11.048  52.857  1.00 61.95           C  
ATOM     53  C   TYR A  11      26.869  11.623  51.668  1.00 61.95           C  
ATOM     54  O   TYR A  11      26.351  11.679  50.554  1.00 61.95           O  
ATOM     55  CB  TYR A  11      26.314   9.527  53.043  1.00 68.66           C  
ATOM     56  CG  TYR A  11      26.177   8.670  51.804  1.00 68.66           C  
ATOM     57  CD1 TYR A  11      24.993   8.700  51.049  1.00 68.66           C  
ATOM     58  CD2 TYR A  11      27.249   7.850  51.401  1.00 68.66           C  
ATOM     59  CE1 TYR A  11      24.922   7.991  49.850  1.00 68.66           C  
ATOM     60  CE2 TYR A  11      27.154   7.096  50.223  1.00 68.66           C  
ATOM     61  CZ  TYR A  11      26.010   7.213  49.423  1.00 68.66           C  
ATOM     62  OH  TYR A  11      26.005   6.641  48.198  1.00 68.66           O  
ATOM     63  H   TYR A  11      24.288  11.455  51.831  1.00  0.00           H  
ATOM     64  HA  TYR A  11      26.513  11.547  53.742  1.00  0.00           H  
ATOM     65 1HB  TYR A  11      27.311   9.370  53.458  1.00  0.00           H  
ATOM     66 2HB  TYR A  11      25.630   9.139  53.799  1.00  0.00           H  
ATOM     67  HD1 TYR A  11      24.144   9.274  51.374  1.00  0.00           H  
ATOM     68  HD2 TYR A  11      28.159   7.809  51.983  1.00  0.00           H  
ATOM     69  HE1 TYR A  11      24.026   8.075  49.278  1.00  0.00           H  
ATOM     70  HE2 TYR A  11      27.990   6.494  49.897  1.00  0.00           H  
ATOM     71  HH  TYR A  11      25.151   6.702  47.793  1.00  0.00           H  
ATOM     72  N   SER A  12      28.113  12.033  51.938  1.00 38.55           N  
ATOM     73  CA  SER A  12      29.005  12.717  51.016  1.00 38.55           C  
ATOM     74  C   SER A  12      29.748  11.687  50.156  1.00 38.55           C  
ATOM     75  O   SER A  12      30.651  11.008  50.641  1.00 38.55           O  
ATOM     76  CB  SER A  12      29.993  13.565  51.833  1.00 99.90           C  
ATOM     77  OG  SER A  12      29.300  14.554  52.567  1.00 99.90           O  
ATOM     78  H   SER A  12      28.451  11.926  52.883  1.00  0.00           H  
ATOM     79  HA  SER A  12      28.430  13.393  50.383  1.00  0.00           H  
ATOM     80 1HB  SER A  12      30.568  12.950  52.527  1.00  0.00           H  
ATOM     81 2HB  SER A  12      30.707  14.061  51.177  1.00  0.00           H  
ATOM     82  HG  SER A  12      29.931  15.075  53.040  1.00  0.00           H  
ATOM     83  N   VAL A  13      29.361  11.572  48.883  1.00 52.72           N  
ATOM     84  CA  VAL A  13      29.945  10.683  47.894  1.00 52.72           C  
ATOM     85  C   VAL A  13      30.878  11.511  47.016  1.00 52.72           C  
ATOM     86  O   VAL A  13      30.435  12.293  46.175  1.00 52.72           O  
ATOM     87  CB  VAL A  13      28.863  10.009  47.035  1.00 99.90           C  
ATOM     88  CG1 VAL A  13      29.479   8.972  46.087  1.00 99.90           C  
ATOM     89  CG2 VAL A  13      27.759   9.371  47.863  1.00 99.90           C  
ATOM     90  H   VAL A  13      28.597  12.161  48.570  1.00  0.00           H  
ATOM     91  HA  VAL A  13      30.515   9.894  48.391  1.00  0.00           H  
ATOM     92  HB  VAL A  13      28.377  10.765  46.434  1.00  0.00           H  
ATOM     93 1HG1 VAL A  13      29.020   9.112  45.116  1.00  0.00           H  
ATOM     94 2HG1 VAL A  13      30.553   9.082  45.942  1.00  0.00           H  
ATOM     95 3HG1 VAL A  13      29.305   7.947  46.417  1.00  0.00           H  
ATOM     96 1HG2 VAL A  13      27.032   8.868  47.228  1.00  0.00           H  
ATOM     97 2HG2 VAL A  13      28.209   8.644  48.530  1.00  0.00           H  
ATOM     98 3HG2 VAL A  13      27.213  10.098  48.465  1.00  0.00           H  
ATOM     99  N   GLU A  14      32.177  11.314  47.234  1.00 89.53           N  
ATOM    100  CA  GLU A  14      33.297  11.867  46.487  1.00 89.53           C  
ATOM    101  C   GLU A  14      33.300  11.435  45.009  1.00 89.53           C  
ATOM    102  O   GLU A  14      33.939  10.446  44.655  1.00 89.53           O  
ATOM    103  CB  GLU A  14      34.598  11.517  47.245  1.00 97.25           C  
ATOM    104  CG  GLU A  14      34.722  10.052  47.759  1.00 97.25           C  
ATOM    105  CD  GLU A  14      35.020   9.939  49.261  1.00 97.25           C  
ATOM    106  OE1 GLU A  14      34.435  10.716  50.047  1.00 97.25           O  
ATOM    107  OE2 GLU A  14      35.842   9.060  49.597  1.00 97.25           O1-
ATOM    108  H   GLU A  14      32.427  10.682  47.982  1.00  0.00           H  
ATOM    109  HA  GLU A  14      33.209  12.954  46.489  1.00  0.00           H  
ATOM    110 1HB  GLU A  14      35.457  11.743  46.612  1.00  0.00           H  
ATOM    111 2HB  GLU A  14      34.691  12.222  48.071  1.00  0.00           H  
ATOM    112 1HG  GLU A  14      33.840   9.451  47.545  1.00  0.00           H  
ATOM    113 2HG  GLU A  14      35.529   9.564  47.211  1.00  0.00           H  
ATOM    114  N   ILE A  15      32.571  12.175  44.152  1.00 91.48           N  
ATOM    115  CA  ILE A  15      32.444  11.909  42.717  1.00 91.48           C  
ATOM    116  C   ILE A  15      33.042  13.076  41.942  1.00 91.48           C  
ATOM    117  O   ILE A  15      32.469  14.167  41.940  1.00 91.48           O  
ATOM    118  CB  ILE A  15      30.967  11.721  42.300  1.00 99.90           C  
ATOM    119  CG1 ILE A  15      30.243  10.610  43.079  1.00 99.90           C  
ATOM    120  CG2 ILE A  15      30.803  11.505  40.781  1.00 99.90           C  
ATOM    121  CD1 ILE A  15      30.890   9.227  42.927  1.00 99.90           C  
ATOM    122  H   ILE A  15      32.064  12.968  44.518  1.00  0.00           H  
ATOM    123  HA  ILE A  15      32.994  11.008  42.440  1.00  0.00           H  
ATOM    124  HB  ILE A  15      30.464  12.653  42.527  1.00  0.00           H  
ATOM    125 1HG1 ILE A  15      30.202  10.871  44.131  1.00  0.00           H  
ATOM    126 2HG1 ILE A  15      29.203  10.556  42.755  1.00  0.00           H  
ATOM    127 1HG2 ILE A  15      29.756  11.377  40.526  1.00  0.00           H  
ATOM    128 2HG2 ILE A  15      31.145  12.357  40.194  1.00  0.00           H  
ATOM    129 3HG2 ILE A  15      31.345  10.627  40.429  1.00  0.00           H  
ATOM    130 1HD1 ILE A  15      30.328   8.471  43.467  1.00  0.00           H  
ATOM    131 2HD1 ILE A  15      30.922   8.906  41.886  1.00  0.00           H  
ATOM    132 3HD1 ILE A  15      31.904   9.202  43.321  1.00  0.00           H  
ATOM    133  N   GLY A  16      34.141  12.798  41.225  1.00 99.90           N  
ATOM    134  CA  GLY A  16      34.846  13.713  40.337  1.00 99.90           C  
ATOM    135  C   GLY A  16      35.196  15.042  41.009  1.00 99.90           C  
ATOM    136  O   GLY A  16      36.178  15.116  41.744  1.00 99.90           O  
ATOM    137  H   GLY A  16      34.520  11.866  41.299  1.00  0.00           H  
ATOM    138 1HA  GLY A  16      35.766  13.235  40.000  1.00  0.00           H  
ATOM    139 2HA  GLY A  16      34.241  13.890  39.446  1.00  0.00           H  
ATOM    140  N   ASP A  17      34.355  16.061  40.778  1.00 99.90           N  
ATOM    141  CA  ASP A  17      34.506  17.415  41.303  1.00 99.90           C  
ATOM    142  C   ASP A  17      33.541  17.605  42.478  1.00 99.90           C  
ATOM    143  O   ASP A  17      33.809  17.073  43.556  1.00 99.90           O  
ATOM    144  CB  ASP A  17      34.285  18.423  40.156  1.00 99.90           C  
ATOM    145  CG  ASP A  17      35.340  18.273  39.062  1.00 99.90           C  
ATOM    146  OD1 ASP A  17      36.532  18.476  39.380  1.00 99.90           O  
ATOM    147  OD2 ASP A  17      34.932  17.929  37.932  1.00 99.90           O1-
ATOM    148  H   ASP A  17      33.552  15.886  40.193  1.00  0.00           H  
ATOM    149  HA  ASP A  17      35.512  17.563  41.701  1.00  0.00           H  
ATOM    150 1HB  ASP A  17      33.295  18.302  39.713  1.00  0.00           H  
ATOM    151 2HB  ASP A  17      34.340  19.446  40.532  1.00  0.00           H  
ATOM    152  N   SER A  18      32.432  18.347  42.284  1.00 99.90           N  
ATOM    153  CA  SER A  18      31.374  18.566  43.273  1.00 99.90           C  
ATOM    154  C   SER A  18      30.889  17.237  43.867  1.00 99.90           C  
ATOM    155  O   SER A  18      30.479  16.337  43.133  1.00 99.90           O  
ATOM    156  CB  SER A  18      30.197  19.341  42.647  1.00 60.64           C  
ATOM    157  OG  SER A  18      30.431  20.733  42.704  1.00 60.64           O  
ATOM    158  H   SER A  18      32.297  18.762  41.374  1.00  0.00           H  
ATOM    159  HA  SER A  18      31.798  19.162  44.084  1.00  0.00           H  
ATOM    160 1HB  SER A  18      30.016  19.034  41.616  1.00  0.00           H  
ATOM    161 2HB  SER A  18      29.272  19.156  43.195  1.00  0.00           H  
ATOM    162  HG  SER A  18      29.659  21.183  42.395  1.00  0.00           H  
ATOM    163  N   THR A  19      30.998  17.116  45.195  1.00 99.90           N  
ATOM    164  CA  THR A  19      30.711  15.896  45.942  1.00 99.90           C  
ATOM    165  C   THR A  19      29.189  15.781  46.125  1.00 99.90           C  
ATOM    166  O   THR A  19      28.513  16.767  46.422  1.00 99.90           O  
ATOM    167  CB  THR A  19      31.454  15.990  47.295  1.00 99.90           C  
ATOM    168  OG1 THR A  19      32.850  16.024  47.054  1.00 99.90           O  
ATOM    169  CG2 THR A  19      31.218  14.806  48.243  1.00 99.90           C  
ATOM    170  H   THR A  19      31.345  17.905  45.720  1.00  0.00           H  
ATOM    171  HA  THR A  19      31.078  15.029  45.388  1.00  0.00           H  
ATOM    172  HB  THR A  19      31.170  16.911  47.806  1.00  0.00           H  
ATOM    173  HG1 THR A  19      33.034  16.688  46.408  1.00  0.00           H  
ATOM    174 1HG2 THR A  19      31.690  14.998  49.207  1.00  0.00           H  
ATOM    175 2HG2 THR A  19      30.163  14.616  48.437  1.00  0.00           H  
ATOM    176 3HG2 THR A  19      31.670  13.903  47.858  1.00  0.00           H  
ATOM    177  N   PHE A  20      28.659  14.566  45.947  1.00 58.14           N  
ATOM    178  CA  PHE A  20      27.235  14.259  46.023  1.00 58.14           C  
ATOM    179  C   PHE A  20      26.804  14.021  47.467  1.00 58.14           C  
ATOM    180  O   PHE A  20      27.380  13.190  48.149  1.00 58.14           O  
ATOM    181  CB  PHE A  20      26.944  13.002  45.185  1.00 24.07           C  
ATOM    182  CG  PHE A  20      26.738  13.261  43.714  1.00 24.07           C  
ATOM    183  CD1 PHE A  20      27.855  13.460  42.889  1.00 24.07           C  
ATOM    184  CD2 PHE A  20      25.446  13.277  43.157  1.00 24.07           C  
ATOM    185  CE1 PHE A  20      27.694  13.652  41.505  1.00 24.07           C  
ATOM    186  CE2 PHE A  20      25.278  13.495  41.778  1.00 24.07           C  
ATOM    187  CZ  PHE A  20      26.401  13.677  40.950  1.00 24.07           C  
ATOM    188  H   PHE A  20      29.284  13.794  45.752  1.00  0.00           H  
ATOM    189  HA  PHE A  20      26.666  15.097  45.620  1.00  0.00           H  
ATOM    190 1HB  PHE A  20      27.779  12.313  45.251  1.00  0.00           H  
ATOM    191 2HB  PHE A  20      26.079  12.457  45.561  1.00  0.00           H  
ATOM    192  HD1 PHE A  20      28.828  13.495  43.344  1.00  0.00           H  
ATOM    193  HD2 PHE A  20      24.580  13.097  43.774  1.00  0.00           H  
ATOM    194  HE1 PHE A  20      28.558  13.804  40.875  1.00  0.00           H  
ATOM    195  HE2 PHE A  20      24.287  13.495  41.349  1.00  0.00           H  
ATOM    196  HZ  PHE A  20      26.268  13.826  39.889  1.00  0.00           H  
ATOM    197  N   THR A  21      25.760  14.717  47.916  1.00 69.76           N  
ATOM    198  CA  THR A  21      25.117  14.537  49.208  1.00 69.76           C  
ATOM    199  C   THR A  21      23.711  14.024  48.917  1.00 69.76           C  
ATOM    200  O   THR A  21      22.750  14.792  48.888  1.00 69.76           O  
ATOM    201  CB  THR A  21      25.143  15.836  50.035  1.00 72.54           C  
ATOM    202  OG1 THR A  21      26.487  16.213  50.252  1.00 72.54           O  
ATOM    203  CG2 THR A  21      24.529  15.655  51.432  1.00 72.54           C  
ATOM    204  H   THR A  21      25.343  15.404  47.298  1.00  0.00           H  
ATOM    205  HA  THR A  21      25.631  13.788  49.797  1.00  0.00           H  
ATOM    206  HB  THR A  21      24.643  16.646  49.505  1.00  0.00           H  
ATOM    207  HG1 THR A  21      26.916  16.290  49.413  1.00  0.00           H  
ATOM    208 1HG2 THR A  21      24.593  16.577  52.010  1.00  0.00           H  
ATOM    209 2HG2 THR A  21      23.481  15.376  51.387  1.00  0.00           H  
ATOM    210 3HG2 THR A  21      25.048  14.877  51.994  1.00  0.00           H  
ATOM    211  N   VAL A  22      23.617  12.716  48.661  1.00 38.76           N  
ATOM    212  CA  VAL A  22      22.370  12.025  48.368  1.00 38.76           C  
ATOM    213  C   VAL A  22      21.917  11.284  49.619  1.00 38.76           C  
ATOM    214  O   VAL A  22      22.714  11.058  50.529  1.00 38.76           O  
ATOM    215  CB  VAL A  22      22.549  11.109  47.130  1.00 40.66           C  
ATOM    216  CG1 VAL A  22      23.009  11.908  45.907  1.00 40.66           C  
ATOM    217  CG2 VAL A  22      23.469   9.911  47.358  1.00 40.66           C  
ATOM    218  H   VAL A  22      24.455  12.154  48.715  1.00  0.00           H  
ATOM    219  HA  VAL A  22      21.602  12.749  48.137  1.00  0.00           H  
ATOM    220  HB  VAL A  22      21.578  10.684  46.878  1.00  0.00           H  
ATOM    221 1HG1 VAL A  22      23.213  11.258  45.058  1.00  0.00           H  
ATOM    222 2HG1 VAL A  22      22.248  12.623  45.610  1.00  0.00           H  
ATOM    223 3HG1 VAL A  22      23.923  12.464  46.100  1.00  0.00           H  
ATOM    224 1HG2 VAL A  22      23.705   9.401  46.425  1.00  0.00           H  
ATOM    225 2HG2 VAL A  22      24.410  10.188  47.834  1.00  0.00           H  
ATOM    226 3HG2 VAL A  22      22.952   9.189  47.977  1.00  0.00           H  
ATOM    227  N   LEU A  23      20.643  10.875  49.648  1.00 32.25           N  
ATOM    228  CA  LEU A  23      20.069  10.021  50.688  1.00 32.25           C  
ATOM    229  C   LEU A  23      20.851   8.704  50.769  1.00 32.25           C  
ATOM    230  O   LEU A  23      21.428   8.265  49.774  1.00 32.25           O  
ATOM    231  CB  LEU A  23      18.596   9.715  50.328  1.00 63.01           C  
ATOM    232  CG  LEU A  23      17.720  10.947  50.023  1.00 63.01           C  
ATOM    233  CD1 LEU A  23      16.312  10.544  49.566  1.00 63.01           C  
ATOM    234  CD2 LEU A  23      17.599  11.865  51.237  1.00 63.01           C  
ATOM    235  H   LEU A  23      20.047  11.108  48.867  1.00  0.00           H  
ATOM    236  HA  LEU A  23      20.133  10.533  51.648  1.00  0.00           H  
ATOM    237 1HB  LEU A  23      18.574   9.060  49.456  1.00  0.00           H  
ATOM    238 2HB  LEU A  23      18.139   9.144  51.137  1.00  0.00           H  
ATOM    239  HG  LEU A  23      18.172  11.509  49.207  1.00  0.00           H  
ATOM    240 1HD1 LEU A  23      15.783  11.388  49.121  1.00  0.00           H  
ATOM    241 2HD1 LEU A  23      16.312   9.729  48.850  1.00  0.00           H  
ATOM    242 3HD1 LEU A  23      15.715  10.196  50.410  1.00  0.00           H  
ATOM    243 1HD2 LEU A  23      17.058  12.775  50.980  1.00  0.00           H  
ATOM    244 2HD2 LEU A  23      17.058  11.379  52.049  1.00  0.00           H  
ATOM    245 3HD2 LEU A  23      18.574  12.137  51.628  1.00  0.00           H  
ATOM    246  N   LYS A  24      20.838   8.046  51.935  1.00 86.55           N  
ATOM    247  CA  LYS A  24      21.422   6.713  52.112  1.00 86.55           C  
ATOM    248  C   LYS A  24      20.709   5.629  51.295  1.00 86.55           C  
ATOM    249  O   LYS A  24      21.297   4.579  51.039  1.00 86.55           O  
ATOM    250  CB  LYS A  24      21.461   6.343  53.597  1.00 90.65           C  
ATOM    251  CG  LYS A  24      22.569   7.093  54.338  1.00 90.65           C  
ATOM    252  CD  LYS A  24      22.604   6.741  55.826  1.00 90.65           C  
ATOM    253  CE  LYS A  24      23.653   7.564  56.580  1.00 90.65           C  
ATOM    254  NZ  LYS A  24      23.837   7.064  57.951  1.00 90.65           N1+
ATOM    255  H   LYS A  24      20.372   8.463  52.729  1.00  0.00           H  
ATOM    256  HA  LYS A  24      22.449   6.743  51.739  1.00  0.00           H  
ATOM    257 1HB  LYS A  24      20.493   6.545  54.059  1.00  0.00           H  
ATOM    258 2HB  LYS A  24      21.637   5.273  53.715  1.00  0.00           H  
ATOM    259 1HG  LYS A  24      23.531   6.833  53.894  1.00  0.00           H  
ATOM    260 2HG  LYS A  24      22.473   8.165  54.196  1.00  0.00           H  
ATOM    261 1HD  LYS A  24      21.622   6.912  56.270  1.00  0.00           H  
ATOM    262 2HD  LYS A  24      22.816   5.677  55.935  1.00  0.00           H  
ATOM    263 1HE  LYS A  24      24.614   7.515  56.067  1.00  0.00           H  
ATOM    264 2HE  LYS A  24      23.361   8.615  56.613  1.00  0.00           H  
ATOM    265 1HZ  LYS A  24      24.535   7.622  58.423  1.00  0.00           H  
ATOM    266 2HZ  LYS A  24      22.963   7.126  58.454  1.00  0.00           H  
ATOM    267 3HZ  LYS A  24      24.141   6.101  57.923  1.00  0.00           H  
ATOM    268  N   ARG A  25      19.471   5.924  50.853  1.00 55.51           N  
ATOM    269  CA  ARG A  25      18.686   5.226  49.839  1.00 55.51           C  
ATOM    270  C   ARG A  25      19.565   4.819  48.648  1.00 55.51           C  
ATOM    271  O   ARG A  25      19.618   3.651  48.278  1.00 55.51           O  
ATOM    272  CB  ARG A  25      17.518   6.143  49.382  1.00 90.40           C  
ATOM    273  CG  ARG A  25      16.177   5.418  49.254  1.00 90.40           C  
ATOM    274  CD  ARG A  25      15.206   6.076  48.258  1.00 90.40           C  
ATOM    275  NE  ARG A  25      13.850   5.503  48.303  1.00 90.40           N  
ATOM    276  CZ  ARG A  25      12.928   5.574  47.323  1.00 90.40           C  
ATOM    277  NH1 ARG A  25      13.203   6.137  46.138  1.00 90.40           N1+
ATOM    278  NH2 ARG A  25      11.699   5.084  47.533  1.00 90.40           N  
ATOM    279  H   ARG A  25      19.094   6.808  51.160  1.00  0.00           H  
ATOM    280  HA  ARG A  25      18.296   4.324  50.314  1.00  0.00           H  
ATOM    281 1HB  ARG A  25      17.378   6.971  50.078  1.00  0.00           H  
ATOM    282 2HB  ARG A  25      17.758   6.616  48.431  1.00  0.00           H  
ATOM    283 1HG  ARG A  25      16.402   4.403  48.962  1.00  0.00           H  
ATOM    284 2HG  ARG A  25      15.715   5.375  50.237  1.00  0.00           H  
ATOM    285 1HD  ARG A  25      15.125   7.143  48.465  1.00  0.00           H  
ATOM    286 2HD  ARG A  25      15.602   5.978  47.255  1.00  0.00           H  
ATOM    287  HE  ARG A  25      13.586   5.075  49.177  1.00  0.00           H  
ATOM    288 1HH1 ARG A  25      12.509   6.171  45.406  1.00  0.00           H  
ATOM    289 2HH1 ARG A  25      14.131   6.499  45.956  1.00  0.00           H  
ATOM    290 1HH2 ARG A  25      10.998   5.140  46.809  1.00  0.00           H  
ATOM    291 2HH2 ARG A  25      11.462   4.657  48.416  1.00  0.00           H  
ATOM    292  N   TYR A  26      20.307   5.807  48.129  1.00 62.90           N  
ATOM    293  CA  TYR A  26      21.168   5.704  46.970  1.00 62.90           C  
ATOM    294  C   TYR A  26      22.598   5.464  47.413  1.00 62.90           C  
ATOM    295  O   TYR A  26      23.214   6.346  47.992  1.00 62.90           O  
ATOM    296  CB  TYR A  26      21.072   6.992  46.158  1.00 35.53           C  
ATOM    297  CG  TYR A  26      19.643   7.388  45.913  1.00 35.53           C  
ATOM    298  CD1 TYR A  26      18.842   6.559  45.112  1.00 35.53           C  
ATOM    299  CD2 TYR A  26      19.076   8.464  46.620  1.00 35.53           C  
ATOM    300  CE1 TYR A  26      17.457   6.774  45.060  1.00 35.53           C  
ATOM    301  CE2 TYR A  26      17.691   8.683  46.546  1.00 35.53           C  
ATOM    302  CZ  TYR A  26      16.879   7.818  45.792  1.00 35.53           C  
ATOM    303  OH  TYR A  26      15.531   8.005  45.727  1.00 35.53           O  
ATOM    304  H   TYR A  26      20.250   6.717  48.563  1.00  0.00           H  
ATOM    305  HA  TYR A  26      20.820   4.891  46.339  1.00  0.00           H  
ATOM    306 1HB  TYR A  26      21.608   7.823  46.616  1.00  0.00           H  
ATOM    307 2HB  TYR A  26      21.533   6.773  45.206  1.00  0.00           H  
ATOM    308  HD1 TYR A  26      19.287   5.733  44.578  1.00  0.00           H  
ATOM    309  HD2 TYR A  26      19.689   9.099  47.242  1.00  0.00           H  
ATOM    310  HE1 TYR A  26      16.821   6.139  44.469  1.00  0.00           H  
ATOM    311  HE2 TYR A  26      17.259   9.525  47.054  1.00  0.00           H  
ATOM    312  HH  TYR A  26      15.226   8.769  46.199  1.00  0.00           H  
ATOM    313  N   GLN A  27      23.119   4.272  47.134  1.00 64.29           N  
ATOM    314  CA  GLN A  27      24.463   3.851  47.483  1.00 64.29           C  
ATOM    315  C   GLN A  27      25.209   3.349  46.258  1.00 64.29           C  
ATOM    316  O   GLN A  27      24.586   2.923  45.287  1.00 64.29           O  
ATOM    317  CB  GLN A  27      24.411   2.859  48.641  1.00 84.52           C  
ATOM    318  CG  GLN A  27      23.571   1.603  48.363  1.00 84.52           C  
ATOM    319  CD  GLN A  27      23.529   0.638  49.546  1.00 84.52           C  
ATOM    320  OE1 GLN A  27      22.715  -0.278  49.549  1.00 84.52           O  
ATOM    321  NE2 GLN A  27      24.403   0.804  50.542  1.00 84.52           N  
ATOM    322  H   GLN A  27      22.544   3.605  46.632  1.00  0.00           H  
ATOM    323  HA  GLN A  27      25.031   4.669  47.862  1.00  0.00           H  
ATOM    324 1HB  GLN A  27      25.435   2.578  48.895  1.00  0.00           H  
ATOM    325 2HB  GLN A  27      24.012   3.375  49.517  1.00  0.00           H  
ATOM    326 1HG  GLN A  27      22.543   1.873  48.117  1.00  0.00           H  
ATOM    327 2HG  GLN A  27      23.969   1.064  47.503  1.00  0.00           H  
ATOM    328 1HE2 GLN A  27      24.390   0.167  51.324  1.00  0.00           H  
ATOM    329 2HE2 GLN A  27      25.066   1.565  50.514  1.00  0.00           H  
ATOM    330  N   ASN A  28      26.550   3.399  46.316  1.00 69.71           N  
ATOM    331  CA  ASN A  28      27.452   2.940  45.264  1.00 69.71           C  
ATOM    332  C   ASN A  28      27.281   3.788  43.986  1.00 69.71           C  
ATOM    333  O   ASN A  28      26.765   3.304  42.981  1.00 69.71           O  
ATOM    334  CB  ASN A  28      27.256   1.409  45.058  1.00 99.90           C  
ATOM    335  CG  ASN A  28      28.170   0.743  44.031  1.00 99.90           C  
ATOM    336  OD1 ASN A  28      27.829  -0.311  43.504  1.00 99.90           O  
ATOM    337  ND2 ASN A  28      29.335   1.325  43.752  1.00 99.90           N  
ATOM    338  H   ASN A  28      26.974   3.774  47.153  1.00  0.00           H  
ATOM    339  HA  ASN A  28      28.462   3.114  45.637  1.00  0.00           H  
ATOM    340 1HB  ASN A  28      27.408   0.894  46.008  1.00  0.00           H  
ATOM    341 2HB  ASN A  28      26.237   1.173  44.752  1.00  0.00           H  
ATOM    342 1HD2 ASN A  28      29.950   0.883  43.086  1.00  0.00           H  
ATOM    343 2HD2 ASN A  28      29.601   2.186  44.207  1.00  0.00           H  
ATOM    344  N   LEU A  29      27.707   5.058  44.036  1.00 80.34           N  
ATOM    345  CA  LEU A  29      27.576   6.014  42.936  1.00 80.34           C  
ATOM    346  C   LEU A  29      28.794   5.930  42.014  1.00 80.34           C  
ATOM    347  O   LEU A  29      29.926   6.143  42.448  1.00 80.34           O  
ATOM    348  CB  LEU A  29      27.462   7.440  43.506  1.00 14.21           C  
ATOM    349  CG  LEU A  29      26.041   7.957  43.779  1.00 14.21           C  
ATOM    350  CD1 LEU A  29      25.353   7.158  44.892  1.00 14.21           C  
ATOM    351  CD2 LEU A  29      26.084   9.448  44.145  1.00 14.21           C  
ATOM    352  H   LEU A  29      28.125   5.393  44.892  1.00  0.00           H  
ATOM    353  HA  LEU A  29      26.676   5.801  42.353  1.00  0.00           H  
ATOM    354 1HB  LEU A  29      28.029   7.459  44.429  1.00  0.00           H  
ATOM    355 2HB  LEU A  29      27.942   8.153  42.831  1.00  0.00           H  
ATOM    356  HG  LEU A  29      25.467   7.875  42.857  1.00  0.00           H  
ATOM    357 1HD1 LEU A  29      24.334   7.498  45.069  1.00  0.00           H  
ATOM    358 2HD1 LEU A  29      25.316   6.093  44.678  1.00  0.00           H  
ATOM    359 3HD1 LEU A  29      25.904   7.279  45.819  1.00  0.00           H  
ATOM    360 1HD2 LEU A  29      25.091   9.843  44.349  1.00  0.00           H  
ATOM    361 2HD2 LEU A  29      26.685   9.625  45.034  1.00  0.00           H  
ATOM    362 3HD2 LEU A  29      26.509  10.042  43.336  1.00  0.00           H  
ATOM    363  N   LYS A  30      28.537   5.653  40.732  1.00 64.09           N  
ATOM    364  CA  LYS A  30      29.519   5.683  39.653  1.00 64.09           C  
ATOM    365  C   LYS A  30      29.044   6.716  38.624  1.00 64.09           C  
ATOM    366  O   LYS A  30      27.836   6.861  38.454  1.00 64.09           O  
ATOM    367  CB  LYS A  30      29.584   4.287  39.001  1.00 99.90           C  
ATOM    368  CG  LYS A  30      30.045   3.159  39.941  1.00 99.90           C  
ATOM    369  CD  LYS A  30      31.481   3.329  40.463  1.00 99.90           C  
ATOM    370  CE  LYS A  30      31.922   2.137  41.320  1.00 99.90           C  
ATOM    371  NZ  LYS A  30      33.280   2.320  41.857  1.00 99.90           N1+
ATOM    372  H   LYS A  30      27.578   5.484  40.464  1.00  0.00           H  
ATOM    373  HA  LYS A  30      30.499   5.967  40.033  1.00  0.00           H  
ATOM    374 1HB  LYS A  30      28.601   4.024  38.603  1.00  0.00           H  
ATOM    375 2HB  LYS A  30      30.251   4.317  38.138  1.00  0.00           H  
ATOM    376 1HG  LYS A  30      29.355   3.065  40.780  1.00  0.00           H  
ATOM    377 2HG  LYS A  30      29.977   2.216  39.398  1.00  0.00           H  
ATOM    378 1HD  LYS A  30      32.164   3.451  39.622  1.00  0.00           H  
ATOM    379 2HD  LYS A  30      31.553   4.238  41.060  1.00  0.00           H  
ATOM    380 1HE  LYS A  30      31.244   2.013  42.160  1.00  0.00           H  
ATOM    381 2HE  LYS A  30      31.892   1.214  40.739  1.00  0.00           H  
ATOM    382 1HZ  LYS A  30      33.534   1.521  42.420  1.00  0.00           H  
ATOM    383 2HZ  LYS A  30      33.935   2.412  41.093  1.00  0.00           H  
ATOM    384 3HZ  LYS A  30      33.310   3.155  42.426  1.00  0.00           H  
ATOM    385  N   PRO A  31      29.947   7.415  37.908  1.00 63.67           N  
ATOM    386  CA  PRO A  31      29.569   8.414  36.902  1.00 63.67           C  
ATOM    387  C   PRO A  31      29.152   7.739  35.587  1.00 63.67           C  
ATOM    388  O   PRO A  31      29.811   6.801  35.136  1.00 63.67           O  
ATOM    389  CB  PRO A  31      30.835   9.261  36.741  1.00 96.91           C  
ATOM    390  CG  PRO A  31      31.965   8.266  36.961  1.00 96.91           C  
ATOM    391  CD  PRO A  31      31.405   7.321  38.026  1.00 96.91           C  
ATOM    392  HA  PRO A  31      28.756   9.046  37.264  1.00  0.00           H  
ATOM    393 1HB  PRO A  31      30.900   9.766  35.776  1.00  0.00           H  
ATOM    394 2HB  PRO A  31      30.863  10.029  37.516  1.00  0.00           H  
ATOM    395 1HG  PRO A  31      32.167   7.717  36.041  1.00  0.00           H  
ATOM    396 2HG  PRO A  31      32.894   8.744  37.271  1.00  0.00           H  
ATOM    397 1HD  PRO A  31      31.708   7.658  39.019  1.00  0.00           H  
ATOM    398 2HD  PRO A  31      31.764   6.301  37.883  1.00  0.00           H  
ATOM    399  N   ILE A  32      28.075   8.238  34.966  1.00 69.82           N  
ATOM    400  CA  ILE A  32      27.607   7.794  33.649  1.00 69.82           C  
ATOM    401  C   ILE A  32      27.728   8.900  32.608  1.00 69.82           C  
ATOM    402  O   ILE A  32      27.891   8.614  31.423  1.00 69.82           O  
ATOM    403  CB  ILE A  32      26.170   7.240  33.706  1.00 47.75           C  
ATOM    404  CG1 ILE A  32      25.083   8.296  34.004  1.00 47.75           C  
ATOM    405  CG2 ILE A  32      26.107   6.046  34.651  1.00 47.75           C  
ATOM    406  CD1 ILE A  32      23.651   7.762  33.961  1.00 47.75           C  
ATOM    407  H   ILE A  32      27.573   8.995  35.409  1.00  0.00           H  
ATOM    408  HA  ILE A  32      28.242   6.987  33.279  1.00  0.00           H  
ATOM    409  HB  ILE A  32      25.958   6.850  32.710  1.00  0.00           H  
ATOM    410 1HG1 ILE A  32      25.263   8.757  34.973  1.00  0.00           H  
ATOM    411 2HG1 ILE A  32      25.128   9.082  33.253  1.00  0.00           H  
ATOM    412 1HG2 ILE A  32      25.252   5.434  34.374  1.00  0.00           H  
ATOM    413 2HG2 ILE A  32      26.985   5.408  34.558  1.00  0.00           H  
ATOM    414 3HG2 ILE A  32      26.029   6.361  35.690  1.00  0.00           H  
ATOM    415 1HD1 ILE A  32      22.929   8.576  34.021  1.00  0.00           H  
ATOM    416 2HD1 ILE A  32      23.455   7.216  33.039  1.00  0.00           H  
ATOM    417 3HD1 ILE A  32      23.453   7.088  34.794  1.00  0.00           H  
ATOM    418  N   GLY A  33      27.602  10.156  33.046  1.00 91.08           N  
ATOM    419  CA  GLY A  33      27.631  11.297  32.165  1.00 91.08           C  
ATOM    420  C   GLY A  33      27.432  12.594  32.929  1.00 91.08           C  
ATOM    421  O   GLY A  33      27.267  12.621  34.149  1.00 91.08           O  
ATOM    422  H   GLY A  33      27.457  10.333  34.030  1.00  0.00           H  
ATOM    423 1HA  GLY A  33      28.588  11.332  31.642  1.00  0.00           H  
ATOM    424 2HA  GLY A  33      26.846  11.201  31.413  1.00  0.00           H  
ATOM    425  N   SER A  34      27.459  13.680  32.160  1.00 99.90           N  
ATOM    426  CA  SER A  34      27.246  15.034  32.616  1.00 99.90           C  
ATOM    427  C   SER A  34      26.383  15.723  31.568  1.00 99.90           C  
ATOM    428  O   SER A  34      26.875  16.106  30.506  1.00 99.90           O  
ATOM    429  CB  SER A  34      28.605  15.714  32.891  1.00 87.46           C  
ATOM    430  OG  SER A  34      29.395  15.843  31.723  1.00 87.46           O  
ATOM    431  H   SER A  34      27.627  13.562  31.171  1.00  0.00           H  
ATOM    432  HA  SER A  34      26.676  15.014  33.541  1.00  0.00           H  
ATOM    433 1HB  SER A  34      28.440  16.710  33.304  1.00  0.00           H  
ATOM    434 2HB  SER A  34      29.169  15.157  33.640  1.00  0.00           H  
ATOM    435  HG  SER A  34      28.876  16.281  31.063  1.00  0.00           H  
ATOM    436  N   GLY A  35      25.085  15.875  31.873  1.00 99.90           N  
ATOM    437  CA  GLY A  35      24.116  16.598  31.056  1.00 99.90           C  
ATOM    438  C   GLY A  35      24.438  18.094  30.936  1.00 99.90           C  
ATOM    439  O   GLY A  35      25.538  18.546  31.257  1.00 99.90           O  
ATOM    440  H   GLY A  35      24.761  15.521  32.761  1.00  0.00           H  
ATOM    441 1HA  GLY A  35      24.072  16.157  30.059  1.00  0.00           H  
ATOM    442 2HA  GLY A  35      23.129  16.476  31.503  1.00  0.00           H  
ATOM    443  N   ALA A  36      23.466  18.883  30.469  1.00 99.90           N  
ATOM    444  CA  ALA A  36      23.636  20.324  30.278  1.00 99.90           C  
ATOM    445  C   ALA A  36      23.222  21.146  31.516  1.00 99.90           C  
ATOM    446  O   ALA A  36      22.881  22.320  31.374  1.00 99.90           O  
ATOM    447  CB  ALA A  36      22.838  20.712  29.021  1.00 99.90           C  
ATOM    448  H   ALA A  36      22.573  18.480  30.222  1.00  0.00           H  
ATOM    449  HA  ALA A  36      24.681  20.564  30.077  1.00  0.00           H  
ATOM    450 1HB  ALA A  36      22.893  21.782  28.816  1.00  0.00           H  
ATOM    451 2HB  ALA A  36      23.234  20.201  28.143  1.00  0.00           H  
ATOM    452 3HB  ALA A  36      21.787  20.438  29.102  1.00  0.00           H  
ATOM    453  N   GLN A  37      23.205  20.542  32.720  1.00 99.90           N  
ATOM    454  CA  GLN A  37      22.713  21.158  33.956  1.00 99.90           C  
ATOM    455  C   GLN A  37      23.735  20.943  35.071  1.00 99.90           C  
ATOM    456  O   GLN A  37      24.350  21.901  35.537  1.00 99.90           O  
ATOM    457  CB  GLN A  37      21.326  20.592  34.351  1.00 99.90           C  
ATOM    458  CG  GLN A  37      20.159  21.017  33.432  1.00 99.90           C  
ATOM    459  CD  GLN A  37      20.163  20.305  32.079  1.00 99.90           C  
ATOM    460  OE1 GLN A  37      20.366  19.095  32.010  1.00 99.90           O  
ATOM    461  NE2 GLN A  37      20.012  21.063  30.992  1.00 99.90           N  
ATOM    462  H   GLN A  37      23.518  19.583  32.769  1.00  0.00           H  
ATOM    463  HA  GLN A  37      22.615  22.239  33.836  1.00  0.00           H  
ATOM    464 1HB  GLN A  37      21.374  19.506  34.414  1.00  0.00           H  
ATOM    465 2HB  GLN A  37      21.082  20.930  35.360  1.00  0.00           H  
ATOM    466 1HG  GLN A  37      19.213  20.777  33.919  1.00  0.00           H  
ATOM    467 2HG  GLN A  37      20.166  22.099  33.295  1.00  0.00           H  
ATOM    468 1HE2 GLN A  37      19.999  20.616  30.085  1.00  0.00           H  
ATOM    469 2HE2 GLN A  37      19.892  22.061  31.077  1.00  0.00           H  
ATOM    470  N   GLY A  38      23.916  19.686  35.490  1.00 99.90           N  
ATOM    471  CA  GLY A  38      24.896  19.308  36.487  1.00 99.90           C  
ATOM    472  C   GLY A  38      25.598  18.034  36.046  1.00 99.90           C  
ATOM    473  O   GLY A  38      26.233  18.033  34.993  1.00 99.90           O  
ATOM    474  H   GLY A  38      23.380  18.947  35.060  1.00  0.00           H  
ATOM    475 1HA  GLY A  38      25.666  20.070  36.617  1.00  0.00           H  
ATOM    476 2HA  GLY A  38      24.397  19.222  37.436  1.00  0.00           H  
ATOM    477  N   ILE A  39      25.532  16.973  36.861  1.00 94.34           N  
ATOM    478  CA  ILE A  39      26.169  15.679  36.587  1.00 94.34           C  
ATOM    479  C   ILE A  39      25.152  14.576  36.899  1.00 94.34           C  
ATOM    480  O   ILE A  39      24.188  14.831  37.616  1.00 94.34           O  
ATOM    481  CB  ILE A  39      27.484  15.527  37.412  1.00 81.31           C  
ATOM    482  CG1 ILE A  39      28.400  16.770  37.287  1.00 81.31           C  
ATOM    483  CG2 ILE A  39      28.269  14.256  37.006  1.00 81.31           C  
ATOM    484  CD1 ILE A  39      29.676  16.722  38.136  1.00 81.31           C  
ATOM    485  H   ILE A  39      24.988  17.047  37.710  1.00  0.00           H  
ATOM    486  HA  ILE A  39      26.410  15.606  35.532  1.00  0.00           H  
ATOM    487  HB  ILE A  39      27.217  15.435  38.465  1.00  0.00           H  
ATOM    488 1HG1 ILE A  39      28.665  16.936  36.242  1.00  0.00           H  
ATOM    489 2HG1 ILE A  39      27.868  17.662  37.614  1.00  0.00           H  
ATOM    490 1HG2 ILE A  39      29.207  14.163  37.549  1.00  0.00           H  
ATOM    491 2HG2 ILE A  39      27.733  13.338  37.237  1.00  0.00           H  
ATOM    492 3HG2 ILE A  39      28.505  14.256  35.942  1.00  0.00           H  
ATOM    493 1HD1 ILE A  39      30.170  17.694  38.136  1.00  0.00           H  
ATOM    494 2HD1 ILE A  39      29.455  16.466  39.173  1.00  0.00           H  
ATOM    495 3HD1 ILE A  39      30.401  16.004  37.753  1.00  0.00           H  
ATOM    496  N   VAL A  40      25.368  13.356  36.382  1.00 31.69           N  
ATOM    497  CA  VAL A  40      24.541  12.190  36.671  1.00 31.69           C  
ATOM    498  C   VAL A  40      25.387  10.936  36.951  1.00 31.69           C  
ATOM    499  O   VAL A  40      26.416  10.696  36.316  1.00 31.69           O  
ATOM    500  CB  VAL A  40      23.508  12.003  35.536  1.00 20.80           C  
ATOM    501  CG1 VAL A  40      24.156  11.750  34.166  1.00 20.80           C  
ATOM    502  CG2 VAL A  40      22.464  10.928  35.873  1.00 20.80           C  
ATOM    503  H   VAL A  40      26.176  13.207  35.791  1.00  0.00           H  
ATOM    504  HA  VAL A  40      23.995  12.395  37.586  1.00  0.00           H  
ATOM    505  HB  VAL A  40      22.945  12.934  35.448  1.00  0.00           H  
ATOM    506 1HG1 VAL A  40      23.431  11.376  33.453  1.00  0.00           H  
ATOM    507 2HG1 VAL A  40      24.562  12.675  33.756  1.00  0.00           H  
ATOM    508 3HG1 VAL A  40      24.966  11.032  34.210  1.00  0.00           H  
ATOM    509 1HG2 VAL A  40      21.731  10.837  35.075  1.00  0.00           H  
ATOM    510 2HG2 VAL A  40      22.910   9.943  36.008  1.00  0.00           H  
ATOM    511 3HG2 VAL A  40      21.913  11.176  36.777  1.00  0.00           H  
ATOM    512  N   CYS A  41      24.907  10.125  37.906  1.00 56.23           N  
ATOM    513  CA  CYS A  41      25.504   8.867  38.341  1.00 56.23           C  
ATOM    514  C   CYS A  41      24.478   7.733  38.286  1.00 56.23           C  
ATOM    515  O   CYS A  41      23.287   7.988  38.421  1.00 56.23           O  
ATOM    516  CB  CYS A  41      25.984   9.031  39.797  1.00 72.81           C  
ATOM    517  SG  CYS A  41      27.413  10.134  39.870  1.00 72.81           S  
ATOM    518  H   CYS A  41      24.047  10.398  38.365  1.00  0.00           H  
ATOM    519  HA  CYS A  41      26.331   8.605  37.682  1.00  0.00           H  
ATOM    520 1HB  CYS A  41      25.191   9.431  40.432  1.00  0.00           H  
ATOM    521 2HB  CYS A  41      26.279   8.074  40.230  1.00  0.00           H  
ATOM    522  HG  CYS A  41      28.188   9.411  39.057  1.00  0.00           H  
ATOM    523  N   ALA A  42      24.956   6.484  38.151  1.00 73.08           N  
ATOM    524  CA  ALA A  42      24.165   5.254  38.163  1.00 73.08           C  
ATOM    525  C   ALA A  42      24.327   4.514  39.484  1.00 73.08           C  
ATOM    526  O   ALA A  42      25.092   3.553  39.578  1.00 73.08           O  
ATOM    527  CB  ALA A  42      24.567   4.331  37.002  1.00 49.81           C  
ATOM    528  H   ALA A  42      25.959   6.376  38.075  1.00  0.00           H  
ATOM    529  HA  ALA A  42      23.110   5.502  38.081  1.00  0.00           H  
ATOM    530 1HB  ALA A  42      24.065   3.364  37.067  1.00  0.00           H  
ATOM    531 2HB  ALA A  42      24.285   4.752  36.050  1.00  0.00           H  
ATOM    532 3HB  ALA A  42      25.642   4.147  36.981  1.00  0.00           H  
ATOM    533  N   ALA A  43      23.585   4.958  40.501  1.00 21.91           N  
ATOM    534  CA  ALA A  43      23.608   4.369  41.830  1.00 21.91           C  
ATOM    535  C   ALA A  43      22.532   3.304  41.997  1.00 21.91           C  
ATOM    536  O   ALA A  43      21.555   3.265  41.254  1.00 21.91           O  
ATOM    537  CB  ALA A  43      23.336   5.478  42.829  1.00 99.90           C  
ATOM    538  H   ALA A  43      22.941   5.720  40.338  1.00  0.00           H  
ATOM    539  HA  ALA A  43      24.583   3.935  42.037  1.00  0.00           H  
ATOM    540 1HB  ALA A  43      23.444   5.135  43.858  1.00  0.00           H  
ATOM    541 2HB  ALA A  43      24.009   6.312  42.661  1.00  0.00           H  
ATOM    542 3HB  ALA A  43      22.315   5.842  42.709  1.00  0.00           H  
ATOM    543  N   TYR A  44      22.703   2.484  43.037  1.00 20.59           N  
ATOM    544  CA  TYR A  44      21.739   1.498  43.490  1.00 20.59           C  
ATOM    545  C   TYR A  44      20.856   2.135  44.564  1.00 20.59           C  
ATOM    546  O   TYR A  44      21.368   2.683  45.536  1.00 20.59           O  
ATOM    547  CB  TYR A  44      22.520   0.295  44.046  1.00 45.30           C  
ATOM    548  CG  TYR A  44      21.655  -0.805  44.626  1.00 45.30           C  
ATOM    549  CD1 TYR A  44      20.790  -1.540  43.791  1.00 45.30           C  
ATOM    550  CD2 TYR A  44      21.705  -1.087  46.007  1.00 45.30           C  
ATOM    551  CE1 TYR A  44      19.977  -2.553  44.335  1.00 45.30           C  
ATOM    552  CE2 TYR A  44      20.908  -2.112  46.546  1.00 45.30           C  
ATOM    553  CZ  TYR A  44      20.038  -2.840  45.712  1.00 45.30           C  
ATOM    554  OH  TYR A  44      19.244  -3.816  46.238  1.00 45.30           O  
ATOM    555  H   TYR A  44      23.522   2.615  43.617  1.00  0.00           H  
ATOM    556  HA  TYR A  44      21.121   1.157  42.659  1.00  0.00           H  
ATOM    557 1HB  TYR A  44      23.126  -0.142  43.251  1.00  0.00           H  
ATOM    558 2HB  TYR A  44      23.229   0.625  44.808  1.00  0.00           H  
ATOM    559  HD1 TYR A  44      20.743  -1.329  42.732  1.00  0.00           H  
ATOM    560  HD2 TYR A  44      22.359  -0.525  46.657  1.00  0.00           H  
ATOM    561  HE1 TYR A  44      19.307  -3.107  43.695  1.00  0.00           H  
ATOM    562  HE2 TYR A  44      20.959  -2.328  47.603  1.00  0.00           H  
ATOM    563  HH  TYR A  44      19.336  -3.915  47.174  1.00  0.00           H  
ATOM    564  N   ASP A  45      19.534   2.020  44.395  1.00 35.08           N  
ATOM    565  CA  ASP A  45      18.529   2.469  45.344  1.00 35.08           C  
ATOM    566  C   ASP A  45      17.986   1.247  46.081  1.00 35.08           C  
ATOM    567  O   ASP A  45      16.939   0.734  45.692  1.00 35.08           O  
ATOM    568  CB  ASP A  45      17.427   3.231  44.589  1.00 53.08           C  
ATOM    569  CG  ASP A  45      16.227   3.652  45.437  1.00 53.08           C  
ATOM    570  OD1 ASP A  45      16.384   3.754  46.668  1.00 53.08           O  
ATOM    571  OD2 ASP A  45      15.163   3.864  44.823  1.00 53.08           O1-
ATOM    572  H   ASP A  45      19.195   1.550  43.567  1.00  0.00           H  
ATOM    573  HA  ASP A  45      18.962   3.162  46.055  1.00  0.00           H  
ATOM    574 1HB  ASP A  45      17.862   4.128  44.177  1.00  0.00           H  
ATOM    575 2HB  ASP A  45      17.065   2.644  43.743  1.00  0.00           H  
ATOM    576  N   ALA A  46      18.679   0.792  47.136  1.00 97.81           N  
ATOM    577  CA  ALA A  46      18.304  -0.350  47.976  1.00 97.81           C  
ATOM    578  C   ALA A  46      16.816  -0.424  48.334  1.00 97.81           C  
ATOM    579  O   ALA A  46      16.178  -1.425  48.017  1.00 97.81           O  
ATOM    580  CB  ALA A  46      19.171  -0.384  49.237  1.00  2.00           C  
ATOM    581  H   ALA A  46      19.522   1.290  47.389  1.00  0.00           H  
ATOM    582  HA  ALA A  46      18.518  -1.244  47.396  1.00  0.00           H  
ATOM    583 1HB  ALA A  46      18.929  -1.243  49.865  1.00  0.00           H  
ATOM    584 2HB  ALA A  46      20.224  -0.459  48.975  1.00  0.00           H  
ATOM    585 3HB  ALA A  46      19.045   0.518  49.837  1.00  0.00           H  
ATOM    586  N   ILE A  47      16.267   0.655  48.921  1.00 55.83           N  
ATOM    587  CA  ILE A  47      14.854   0.832  49.294  1.00 55.83           C  
ATOM    588  C   ILE A  47      13.840   0.397  48.227  1.00 55.83           C  
ATOM    589  O   ILE A  47      12.760  -0.070  48.585  1.00 55.83           O  
ATOM    590  CB  ILE A  47      14.591   2.285  49.765  1.00 87.24           C  
ATOM    591  CG1 ILE A  47      15.270   2.586  51.120  1.00 87.24           C  
ATOM    592  CG2 ILE A  47      13.108   2.716  49.812  1.00 87.24           C  
ATOM    593  CD1 ILE A  47      14.709   1.792  52.310  1.00 87.24           C  
ATOM    594  H   ILE A  47      16.876   1.441  49.096  1.00  0.00           H  
ATOM    595  HA  ILE A  47      14.678   0.148  50.123  1.00  0.00           H  
ATOM    596  HB  ILE A  47      15.028   2.911  48.998  1.00  0.00           H  
ATOM    597 1HG1 ILE A  47      16.345   2.418  51.045  1.00  0.00           H  
ATOM    598 2HG1 ILE A  47      15.153   3.640  51.360  1.00  0.00           H  
ATOM    599 1HG2 ILE A  47      12.996   3.698  50.271  1.00  0.00           H  
ATOM    600 2HG2 ILE A  47      12.671   2.779  48.816  1.00  0.00           H  
ATOM    601 3HG2 ILE A  47      12.505   2.019  50.394  1.00  0.00           H  
ATOM    602 1HD1 ILE A  47      15.193   2.110  53.234  1.00  0.00           H  
ATOM    603 2HD1 ILE A  47      13.639   1.949  52.440  1.00  0.00           H  
ATOM    604 3HD1 ILE A  47      14.887   0.722  52.217  1.00  0.00           H  
ATOM    605  N   LEU A  48      14.173   0.572  46.944  1.00 62.87           N  
ATOM    606  CA  LEU A  48      13.305   0.247  45.825  1.00 62.87           C  
ATOM    607  C   LEU A  48      13.729  -1.035  45.097  1.00 62.87           C  
ATOM    608  O   LEU A  48      12.865  -1.744  44.587  1.00 62.87           O  
ATOM    609  CB  LEU A  48      13.228   1.462  44.898  1.00 64.90           C  
ATOM    610  CG  LEU A  48      11.819   1.811  44.405  1.00 64.90           C  
ATOM    611  CD1 LEU A  48      11.881   3.044  43.503  1.00 64.90           C  
ATOM    612  CD2 LEU A  48      11.098   0.641  43.731  1.00 64.90           C  
ATOM    613  H   LEU A  48      15.081   0.965  46.731  1.00  0.00           H  
ATOM    614  HA  LEU A  48      12.300   0.062  46.208  1.00  0.00           H  
ATOM    615 1HB  LEU A  48      13.527   2.327  45.482  1.00  0.00           H  
ATOM    616 2HB  LEU A  48      13.936   1.380  44.070  1.00  0.00           H  
ATOM    617  HG  LEU A  48      11.225   2.087  45.277  1.00  0.00           H  
ATOM    618 1HD1 LEU A  48      10.887   3.351  43.179  1.00  0.00           H  
ATOM    619 2HD1 LEU A  48      12.325   3.884  44.038  1.00  0.00           H  
ATOM    620 3HD1 LEU A  48      12.480   2.849  42.613  1.00  0.00           H  
ATOM    621 1HD2 LEU A  48      10.152   0.964  43.303  1.00  0.00           H  
ATOM    622 2HD2 LEU A  48      11.706   0.169  42.967  1.00  0.00           H  
ATOM    623 3HD2 LEU A  48      10.836  -0.129  44.456  1.00  0.00           H  
ATOM    624  N   GLU A  49      15.039  -1.327  45.047  1.00 50.26           N  
ATOM    625  CA  GLU A  49      15.673  -2.482  44.408  1.00 50.26           C  
ATOM    626  C   GLU A  49      15.677  -2.346  42.885  1.00 50.26           C  
ATOM    627  O   GLU A  49      14.826  -2.916  42.202  1.00 50.26           O  
ATOM    628  CB  GLU A  49      15.075  -3.835  44.846  1.00 90.29           C  
ATOM    629  CG  GLU A  49      15.238  -4.130  46.343  1.00 90.29           C  
ATOM    630  CD  GLU A  49      14.718  -5.512  46.741  1.00 90.29           C  
ATOM    631  OE1 GLU A  49      14.986  -5.893  47.900  1.00 90.29           O  
ATOM    632  OE2 GLU A  49      14.062  -6.169  45.901  1.00 90.29           O1-
ATOM    633  H   GLU A  49      15.667  -0.675  45.498  1.00  0.00           H  
ATOM    634  HA  GLU A  49      16.714  -2.469  44.734  1.00  0.00           H  
ATOM    635 1HB  GLU A  49      14.026  -3.920  44.562  1.00  0.00           H  
ATOM    636 2HB  GLU A  49      15.585  -4.626  44.293  1.00  0.00           H  
ATOM    637 1HG  GLU A  49      16.288  -4.056  46.628  1.00  0.00           H  
ATOM    638 2HG  GLU A  49      14.696  -3.389  46.932  1.00  0.00           H  
ATOM    639  N   ARG A  50      16.643  -1.567  42.380  1.00 75.84           N  
ATOM    640  CA  ARG A  50      16.932  -1.271  40.977  1.00 75.84           C  
ATOM    641  C   ARG A  50      17.878  -0.071  40.920  1.00 75.84           C  
ATOM    642  O   ARG A  50      17.798   0.832  41.756  1.00 75.84           O  
ATOM    643  CB  ARG A  50      15.658  -1.040  40.120  1.00 99.90           C  
ATOM    644  CG  ARG A  50      14.602  -0.057  40.678  1.00 99.90           C  
ATOM    645  CD  ARG A  50      13.298  -0.154  39.876  1.00 99.90           C  
ATOM    646  NE  ARG A  50      12.185   0.548  40.525  1.00 99.90           N  
ATOM    647  CZ  ARG A  50      10.921   0.578  40.066  1.00 99.90           C  
ATOM    648  NH1 ARG A  50      10.587  -0.032  38.921  1.00 99.90           N1+
ATOM    649  NH2 ARG A  50       9.975   1.230  40.749  1.00 99.90           N  
ATOM    650  H   ARG A  50      17.255  -1.120  43.047  1.00  0.00           H  
ATOM    651  HA  ARG A  50      17.467  -2.134  40.575  1.00  0.00           H  
ATOM    652 1HB  ARG A  50      15.955  -0.695  39.128  1.00  0.00           H  
ATOM    653 2HB  ARG A  50      15.190  -2.005  39.930  1.00  0.00           H  
ATOM    654 1HG  ARG A  50      14.382  -0.249  41.727  1.00  0.00           H  
ATOM    655 2HG  ARG A  50      14.990   0.961  40.636  1.00  0.00           H  
ATOM    656 1HD  ARG A  50      13.443   0.242  38.870  1.00  0.00           H  
ATOM    657 2HD  ARG A  50      13.005  -1.200  39.772  1.00  0.00           H  
ATOM    658  HE  ARG A  50      12.403   1.025  41.388  1.00  0.00           H  
ATOM    659 1HH1 ARG A  50       9.638  -0.002  38.578  1.00  0.00           H  
ATOM    660 2HH1 ARG A  50      11.289  -0.530  38.394  1.00  0.00           H  
ATOM    661 1HH2 ARG A  50       9.023   1.257  40.413  1.00  0.00           H  
ATOM    662 2HH2 ARG A  50      10.206   1.704  41.611  1.00  0.00           H  
ATOM    663  N   ASN A  51      18.770  -0.064  39.917  1.00 33.70           N  
ATOM    664  CA  ASN A  51      19.718   1.020  39.670  1.00 33.70           C  
ATOM    665  C   ASN A  51      18.977   2.216  39.069  1.00 33.70           C  
ATOM    666  O   ASN A  51      18.266   2.060  38.079  1.00 33.70           O  
ATOM    667  CB  ASN A  51      20.849   0.560  38.726  1.00 59.46           C  
ATOM    668  CG  ASN A  51      21.874  -0.332  39.429  1.00 59.46           C  
ATOM    669  OD1 ASN A  51      21.556  -1.445  39.842  1.00 59.46           O  
ATOM    670  ND2 ASN A  51      23.109   0.154  39.570  1.00 59.46           N  
ATOM    671  H   ASN A  51      18.778  -0.840  39.272  1.00  0.00           H  
ATOM    672  HA  ASN A  51      20.148   1.317  40.624  1.00  0.00           H  
ATOM    673 1HB  ASN A  51      20.440   0.025  37.868  1.00  0.00           H  
ATOM    674 2HB  ASN A  51      21.369   1.429  38.317  1.00  0.00           H  
ATOM    675 1HD2 ASN A  51      23.813  -0.406  40.028  1.00  0.00           H  
ATOM    676 2HD2 ASN A  51      23.336   1.076  39.228  1.00  0.00           H  
ATOM    677  N   VAL A  52      19.127   3.390  39.692  1.00 37.78           N  
ATOM    678  CA  VAL A  52      18.460   4.634  39.319  1.00 37.78           C  
ATOM    679  C   VAL A  52      19.490   5.754  39.173  1.00 37.78           C  
ATOM    680  O   VAL A  52      20.523   5.770  39.847  1.00 37.78           O  
ATOM    681  CB  VAL A  52      17.394   4.994  40.374  1.00 23.89           C  
ATOM    682  CG1 VAL A  52      16.268   3.951  40.427  1.00 23.89           C  
ATOM    683  CG2 VAL A  52      17.984   5.236  41.767  1.00 23.89           C  
ATOM    684  H   VAL A  52      19.764   3.435  40.477  1.00  0.00           H  
ATOM    685  HA  VAL A  52      17.957   4.521  38.357  1.00  0.00           H  
ATOM    686  HB  VAL A  52      16.926   5.929  40.069  1.00  0.00           H  
ATOM    687 1HG1 VAL A  52      15.480   4.261  41.114  1.00  0.00           H  
ATOM    688 2HG1 VAL A  52      15.819   3.802  39.444  1.00  0.00           H  
ATOM    689 3HG1 VAL A  52      16.628   2.984  40.776  1.00  0.00           H  
ATOM    690 1HG2 VAL A  52      17.178   5.430  42.469  1.00  0.00           H  
ATOM    691 2HG2 VAL A  52      18.545   4.369  42.114  1.00  0.00           H  
ATOM    692 3HG2 VAL A  52      18.654   6.094  41.799  1.00  0.00           H  
ATOM    693  N   ALA A  53      19.177   6.703  38.281  1.00  5.86           N  
ATOM    694  CA  ALA A  53      20.051   7.798  37.898  1.00  5.86           C  
ATOM    695  C   ALA A  53      19.779   9.002  38.782  1.00  5.86           C  
ATOM    696  O   ALA A  53      18.707   9.591  38.681  1.00  5.86           O  
ATOM    697  CB  ALA A  53      19.848   8.152  36.417  1.00 34.18           C  
ATOM    698  H   ALA A  53      18.277   6.652  37.821  1.00  0.00           H  
ATOM    699  HA  ALA A  53      21.075   7.478  38.019  1.00  0.00           H  
ATOM    700 1HB  ALA A  53      20.431   9.027  36.133  1.00  0.00           H  
ATOM    701 2HB  ALA A  53      20.137   7.347  35.744  1.00  0.00           H  
ATOM    702 3HB  ALA A  53      18.803   8.372  36.210  1.00  0.00           H  
ATOM    703  N   ILE A  54      20.757   9.369  39.621  1.00  5.31           N  
ATOM    704  CA  ILE A  54      20.708  10.559  40.460  1.00  5.31           C  
ATOM    705  C   ILE A  54      21.441  11.658  39.700  1.00  5.31           C  
ATOM    706  O   ILE A  54      22.564  11.438  39.253  1.00  5.31           O  
ATOM    707  CB  ILE A  54      21.431  10.364  41.808  1.00 61.90           C  
ATOM    708  CG1 ILE A  54      21.220   8.986  42.455  1.00 61.90           C  
ATOM    709  CG2 ILE A  54      21.038  11.506  42.771  1.00 61.90           C  
ATOM    710  CD1 ILE A  54      22.238   8.783  43.571  1.00 61.90           C  
ATOM    711  H   ILE A  54      21.615   8.835  39.619  1.00  0.00           H  
ATOM    712  HA  ILE A  54      19.673  10.830  40.659  1.00  0.00           H  
ATOM    713  HB  ILE A  54      22.505  10.443  41.631  1.00  0.00           H  
ATOM    714 1HG1 ILE A  54      20.202   8.854  42.821  1.00  0.00           H  
ATOM    715 2HG1 ILE A  54      21.391   8.189  41.732  1.00  0.00           H  
ATOM    716 1HG2 ILE A  54      21.465  11.372  43.757  1.00  0.00           H  
ATOM    717 2HG2 ILE A  54      21.370  12.479  42.409  1.00  0.00           H  
ATOM    718 3HG2 ILE A  54      19.957  11.557  42.904  1.00  0.00           H  
ATOM    719 1HD1 ILE A  54      22.455   7.739  43.710  1.00  0.00           H  
ATOM    720 2HD1 ILE A  54      23.195   9.240  43.329  1.00  0.00           H  
ATOM    721 3HD1 ILE A  54      21.895   9.203  44.516  1.00  0.00           H  
ATOM    722  N   LYS A  55      20.822  12.833  39.599  1.00 33.77           N  
ATOM    723  CA  LYS A  55      21.327  13.987  38.888  1.00 33.77           C  
ATOM    724  C   LYS A  55      21.379  15.173  39.848  1.00 33.77           C  
ATOM    725  O   LYS A  55      20.331  15.695  40.210  1.00 33.77           O  
ATOM    726  CB  LYS A  55      20.414  14.242  37.678  1.00 44.64           C  
ATOM    727  CG  LYS A  55      20.843  15.409  36.778  1.00 44.64           C  
ATOM    728  CD  LYS A  55      19.790  15.667  35.696  1.00 44.64           C  
ATOM    729  CE  LYS A  55      20.207  16.739  34.686  1.00 44.64           C  
ATOM    730  NZ  LYS A  55      19.216  16.873  33.602  1.00 44.64           N1+
ATOM    731  H   LYS A  55      19.882  12.902  39.970  1.00  0.00           H  
ATOM    732  HA  LYS A  55      22.324  13.773  38.528  1.00  0.00           H  
ATOM    733 1HB  LYS A  55      20.374  13.336  37.071  1.00  0.00           H  
ATOM    734 2HB  LYS A  55      19.394  14.404  38.017  1.00  0.00           H  
ATOM    735 1HG  LYS A  55      20.983  16.321  37.359  1.00  0.00           H  
ATOM    736 2HG  LYS A  55      21.804  15.179  36.318  1.00  0.00           H  
ATOM    737 1HD  LYS A  55      19.584  14.739  35.173  1.00  0.00           H  
ATOM    738 2HD  LYS A  55      18.850  15.960  36.167  1.00  0.00           H  
ATOM    739 1HE  LYS A  55      20.309  17.698  35.193  1.00  0.00           H  
ATOM    740 2HE  LYS A  55      21.174  16.496  34.245  1.00  0.00           H  
ATOM    741 1HZ  LYS A  55      19.526  17.571  32.937  1.00  0.00           H  
ATOM    742 2HZ  LYS A  55      19.103  15.989  33.126  1.00  0.00           H  
ATOM    743 3HZ  LYS A  55      18.321  17.167  33.973  1.00  0.00           H  
ATOM    744  N   LYS A  56      22.585  15.616  40.233  1.00 61.60           N  
ATOM    745  CA  LYS A  56      22.787  16.806  41.058  1.00 61.60           C  
ATOM    746  C   LYS A  56      22.924  18.019  40.143  1.00 61.60           C  
ATOM    747  O   LYS A  56      23.772  18.006  39.260  1.00 61.60           O  
ATOM    748  CB  LYS A  56      24.063  16.658  41.910  1.00 98.34           C  
ATOM    749  CG  LYS A  56      24.286  17.837  42.881  1.00 -1.00           C  
ATOM    750  CD  LYS A  56      25.655  17.836  43.577  1.00 -1.00           C  
ATOM    751  CE  LYS A  56      25.781  19.015  44.560  1.00 -1.00           C  
ATOM    752  NZ  LYS A  56      27.057  19.002  45.291  1.00 -1.00           N1+
ATOM    753  H   LYS A  56      23.406  15.159  39.864  1.00  0.00           H  
ATOM    754  HA  LYS A  56      21.948  16.941  41.737  1.00  0.00           H  
ATOM    755 1HB  LYS A  56      24.002  15.739  42.486  1.00  0.00           H  
ATOM    756 2HB  LYS A  56      24.934  16.547  41.262  1.00  0.00           H  
ATOM    757 1HG  LYS A  56      24.204  18.784  42.357  1.00 -1.00           H  
ATOM    758 2HG  LYS A  56      23.484  17.850  43.618  1.00 -1.00           H  
ATOM    759 1HD  LYS A  56      25.808  16.893  44.099  1.00 -1.00           H  
ATOM    760 2HD  LYS A  56      26.446  17.894  42.829  1.00 -1.00           H  
ATOM    761 1HE  LYS A  56      25.713  19.961  44.041  1.00 -1.00           H  
ATOM    762 2HE  LYS A  56      24.959  19.033  45.270  1.00 -1.00           H  
ATOM    763 1HZ  LYS A  56      27.820  19.094  44.637  1.00 -1.00           H  
ATOM    764 2HZ  LYS A  56      27.079  19.778  45.937  1.00 -1.00           H  
ATOM    765 3HZ  LYS A  56      27.160  18.134  45.801  1.00 -1.00           H  
ATOM    766  N   LEU A  57      22.147  19.075  40.416  1.00 96.76           N  
ATOM    767  CA  LEU A  57      22.201  20.377  39.764  1.00 96.76           C  
ATOM    768  C   LEU A  57      22.922  21.330  40.724  1.00 96.76           C  
ATOM    769  O   LEU A  57      22.317  22.288  41.208  1.00 96.76           O  
ATOM    770  CB  LEU A  57      20.770  20.895  39.475  1.00 72.21           C  
ATOM    771  CG  LEU A  57      19.896  20.053  38.528  1.00 72.21           C  
ATOM    772  CD1 LEU A  57      19.236  18.863  39.243  1.00 72.21           C  
ATOM    773  CD2 LEU A  57      18.798  20.934  37.913  1.00 72.21           C  
ATOM    774  H   LEU A  57      21.475  18.977  41.168  1.00  0.00           H  
ATOM    775  HA  LEU A  57      22.759  20.332  38.828  1.00  0.00           H  
ATOM    776 1HB  LEU A  57      20.221  21.046  40.407  1.00  0.00           H  
ATOM    777 2HB  LEU A  57      20.874  21.889  39.035  1.00  0.00           H  
ATOM    778  HG  LEU A  57      20.517  19.676  37.714  1.00  0.00           H  
ATOM    779 1HD1 LEU A  57      18.564  18.337  38.565  1.00  0.00           H  
ATOM    780 2HD1 LEU A  57      19.958  18.129  39.583  1.00  0.00           H  
ATOM    781 3HD1 LEU A  57      18.650  19.186  40.104  1.00  0.00           H  
ATOM    782 1HD2 LEU A  57      18.173  20.363  37.224  1.00  0.00           H  
ATOM    783 2HD2 LEU A  57      18.146  21.355  38.680  1.00  0.00           H  
ATOM    784 3HD2 LEU A  57      19.224  21.763  37.347  1.00  0.00           H  
ATOM    785  N   SER A  58      24.202  21.037  41.027  1.00 99.90           N  
ATOM    786  CA  SER A  58      25.053  21.751  41.984  1.00 99.90           C  
ATOM    787  C   SER A  58      24.997  23.258  41.751  1.00 99.90           C  
ATOM    788  O   SER A  58      25.362  23.691  40.659  1.00 99.90           O  
ATOM    789  CB  SER A  58      26.508  21.246  41.862  1.00 48.88           C  
ATOM    790  OG  SER A  58      27.330  21.776  42.887  1.00 48.88           O  
ATOM    791  H   SER A  58      24.610  20.233  40.572  1.00  0.00           H  
ATOM    792  HA  SER A  58      24.656  21.531  42.973  1.00  0.00           H  
ATOM    793 1HB  SER A  58      26.546  20.158  41.913  1.00  0.00           H  
ATOM    794 2HB  SER A  58      26.935  21.515  40.895  1.00  0.00           H  
ATOM    795  HG  SER A  58      27.296  22.721  42.843  1.00  0.00           H  
ATOM    796  N   ARG A  59      24.489  24.028  42.731  1.00 67.27           N  
ATOM    797  CA  ARG A  59      24.191  25.454  42.590  1.00 67.27           C  
ATOM    798  C   ARG A  59      23.247  25.711  41.395  1.00 67.27           C  
ATOM    799  O   ARG A  59      23.739  25.965  40.295  1.00 67.27           O  
ATOM    800  CB  ARG A  59      25.503  26.256  42.550  1.00 55.01           C  
ATOM    801  CG  ARG A  59      25.286  27.774  42.588  1.00 -1.00           C  
ATOM    802  CD  ARG A  59      26.609  28.531  42.707  1.00 -1.00           C  
ATOM    803  NE  ARG A  59      27.081  28.556  44.098  1.00 -1.00           N  
ATOM    804  CZ  ARG A  59      28.224  29.118  44.522  1.00 -1.00           C  
ATOM    805  NH1 ARG A  59      29.069  29.708  43.666  1.00 -1.00           N1+
ATOM    806  NH2 ARG A  59      28.522  29.092  45.825  1.00 -1.00           N  
ATOM    807  H   ARG A  59      24.242  23.589  43.610  1.00  0.00           H  
ATOM    808  HA  ARG A  59      23.701  25.809  43.484  1.00  0.00           H  
ATOM    809 1HB  ARG A  59      26.111  25.966  43.408  1.00  0.00           H  
ATOM    810 2HB  ARG A  59      26.090  26.001  41.667  1.00  0.00           H  
ATOM    811 1HG  ARG A  59      24.770  28.106  41.686  1.00 -1.00           H  
ATOM    812 2HG  ARG A  59      24.633  28.037  43.422  1.00 -1.00           H  
ATOM    813 1HD  ARG A  59      27.369  28.099  42.054  1.00 -1.00           H  
ATOM    814 2HD  ARG A  59      26.464  29.564  42.387  1.00 -1.00           H  
ATOM    815  HE  ARG A  59      26.480  28.122  44.787  1.00 -1.00           H  
ATOM    816 1HH1 ARG A  59      29.925  30.130  43.994  1.00 -1.00           H  
ATOM    817 2HH1 ARG A  59      28.851  29.731  42.680  1.00 -1.00           H  
ATOM    818 1HH2 ARG A  59      29.375  29.505  46.174  1.00 -1.00           H  
ATOM    819 2HH2 ARG A  59      27.877  28.652  46.475  1.00 -1.00           H  
ATOM    820  N   PRO A  60      21.911  25.603  41.568  1.00 99.90           N  
ATOM    821  CA  PRO A  60      20.944  25.683  40.471  1.00 99.90           C  
ATOM    822  C   PRO A  60      20.843  27.109  39.923  1.00 99.90           C  
ATOM    823  O   PRO A  60      21.344  27.401  38.842  1.00 99.90           O  
ATOM    824  CB  PRO A  60      19.631  25.162  41.076  1.00 99.90           C  
ATOM    825  CG  PRO A  60      19.731  25.510  42.553  1.00 99.90           C  
ATOM    826  CD  PRO A  60      21.224  25.412  42.845  1.00 99.90           C  
ATOM    827  HA  PRO A  60      21.248  25.022  39.657  1.00  0.00           H  
ATOM    828 1HB  PRO A  60      18.735  25.569  40.605  1.00  0.00           H  
ATOM    829 2HB  PRO A  60      19.589  24.077  40.964  1.00  0.00           H  
ATOM    830 1HG  PRO A  60      19.369  26.520  42.742  1.00  0.00           H  
ATOM    831 2HG  PRO A  60      19.149  24.839  43.180  1.00  0.00           H  
ATOM    832 1HD  PRO A  60      21.460  24.415  43.216  1.00  0.00           H  
ATOM    833 2HD  PRO A  60      21.511  26.157  43.588  1.00  0.00           H  
ATOM    834  N   PHE A  61      20.224  27.991  40.707  1.00 97.13           N  
ATOM    835  CA  PHE A  61      19.932  29.390  40.443  1.00 97.13           C  
ATOM    836  C   PHE A  61      21.143  30.328  40.428  1.00 97.13           C  
ATOM    837  O   PHE A  61      21.066  31.421  40.991  1.00 97.13           O  
ATOM    838  CB  PHE A  61      18.917  29.827  41.514  1.00 93.95           C  
ATOM    839  CG  PHE A  61      19.298  29.488  42.954  1.00 93.95           C  
ATOM    840  CD1 PHE A  61      20.633  29.380  43.424  1.00 93.95           C  
ATOM    841  CD2 PHE A  61      18.256  29.158  43.824  1.00 93.95           C  
ATOM    842  CE1 PHE A  61      20.904  28.982  44.742  1.00 93.95           C  
ATOM    843  CE2 PHE A  61      18.524  28.760  45.143  1.00 93.95           C  
ATOM    844  CZ  PHE A  61      19.844  28.692  45.610  1.00 93.95           C  
ATOM    845  H   PHE A  61      19.889  27.643  41.594  1.00  0.00           H  
ATOM    846  HA  PHE A  61      19.484  29.439  39.459  1.00  0.00           H  
ATOM    847 1HB  PHE A  61      18.683  30.890  41.448  1.00  0.00           H  
ATOM    848 2HB  PHE A  61      17.974  29.329  41.286  1.00  0.00           H  
ATOM    849  HD1 PHE A  61      21.490  29.578  42.808  1.00  0.00           H  
ATOM    850  HD2 PHE A  61      17.255  29.156  43.432  1.00  0.00           H  
ATOM    851  HE1 PHE A  61      21.925  28.905  45.086  1.00  0.00           H  
ATOM    852  HE2 PHE A  61      17.718  28.452  45.782  1.00  0.00           H  
ATOM    853  HZ  PHE A  61      20.041  28.388  46.623  1.00  0.00           H  
ATOM    854  N   GLN A  62      22.258  29.932  39.794  1.00 63.32           N  
ATOM    855  CA  GLN A  62      23.434  30.778  39.601  1.00 63.32           C  
ATOM    856  C   GLN A  62      23.032  32.121  38.975  1.00 63.32           C  
ATOM    857  O   GLN A  62      23.397  33.185  39.470  1.00 63.32           O  
ATOM    858  CB  GLN A  62      24.484  30.047  38.744  1.00 99.90           C  
ATOM    859  CG  GLN A  62      25.784  30.860  38.582  1.00 99.90           C  
ATOM    860  CD  GLN A  62      26.782  30.183  37.650  1.00 99.90           C  
ATOM    861  OE1 GLN A  62      27.127  29.020  37.842  1.00 99.90           O  
ATOM    862  NE2 GLN A  62      27.260  30.912  36.640  1.00 99.90           N  
ATOM    863  H   GLN A  62      22.260  29.015  39.364  1.00  0.00           H  
ATOM    864  HA  GLN A  62      23.862  30.975  40.585  1.00  0.00           H  
ATOM    865 1HB  GLN A  62      24.714  29.085  39.206  1.00  0.00           H  
ATOM    866 2HB  GLN A  62      24.066  29.815  37.763  1.00  0.00           H  
ATOM    867 1HG  GLN A  62      25.579  31.858  38.193  1.00  0.00           H  
ATOM    868 2HG  GLN A  62      26.258  31.000  39.554  1.00  0.00           H  
ATOM    869 1HE2 GLN A  62      27.931  30.499  36.008  1.00  0.00           H  
ATOM    870 2HE2 GLN A  62      26.975  31.873  36.527  1.00  0.00           H  
ATOM    871  N   ASN A  63      22.229  32.034  37.913  1.00 99.90           N  
ATOM    872  CA  ASN A  63      21.667  33.155  37.186  1.00 99.90           C  
ATOM    873  C   ASN A  63      20.307  32.756  36.611  1.00 99.90           C  
ATOM    874  O   ASN A  63      19.866  31.613  36.739  1.00 99.90           O  
ATOM    875  CB  ASN A  63      22.692  33.637  36.129  1.00 99.90           C  
ATOM    876  CG  ASN A  63      23.169  32.530  35.182  1.00 99.90           C  
ATOM    877  OD1 ASN A  63      22.363  31.866  34.547  1.00 99.90           O  
ATOM    878  ND2 ASN A  63      24.479  32.299  35.115  1.00 99.90           N  
ATOM    879  H   ASN A  63      21.946  31.114  37.607  1.00  0.00           H  
ATOM    880  HA  ASN A  63      21.472  33.972  37.883  1.00  0.00           H  
ATOM    881 1HB  ASN A  63      22.272  34.443  35.527  1.00  0.00           H  
ATOM    882 2HB  ASN A  63      23.554  34.071  36.638  1.00  0.00           H  
ATOM    883 1HD2 ASN A  63      24.826  31.563  34.517  1.00  0.00           H  
ATOM    884 2HD2 ASN A  63      25.118  32.867  35.651  1.00  0.00           H  
ATOM    885  N   GLN A  64      19.672  33.709  35.925  1.00 47.20           N  
ATOM    886  CA  GLN A  64      18.369  33.576  35.291  1.00 47.20           C  
ATOM    887  C   GLN A  64      18.288  32.515  34.163  1.00 47.20           C  
ATOM    888  O   GLN A  64      17.206  32.295  33.625  1.00 47.20           O  
ATOM    889  CB  GLN A  64      17.972  34.956  34.765  1.00 99.90           C  
ATOM    890  CG  GLN A  64      17.828  36.071  35.820  1.00 99.90           C  
ATOM    891  CD  GLN A  64      17.540  37.463  35.235  1.00 99.90           C  
ATOM    892  OE1 GLN A  64      17.214  38.385  35.975  1.00 99.90           O  
ATOM    893  NE2 GLN A  64      17.683  37.656  33.924  1.00 99.90           N  
ATOM    894  H   GLN A  64      20.119  34.611  35.848  1.00  0.00           H  
ATOM    895  HA  GLN A  64      17.656  33.276  36.060  1.00  0.00           H  
ATOM    896 1HB  GLN A  64      18.647  35.244  33.958  1.00  0.00           H  
ATOM    897 2HB  GLN A  64      16.992  34.822  34.352  1.00  0.00           H  
ATOM    898 1HG  GLN A  64      17.035  35.809  36.521  1.00  0.00           H  
ATOM    899 2HG  GLN A  64      18.740  36.158  36.411  1.00  0.00           H  
ATOM    900 1HE2 GLN A  64      17.478  38.563  33.531  1.00  0.00           H  
ATOM    901 2HE2 GLN A  64      17.890  36.880  33.311  1.00  0.00           H  
ATOM    902  N   THR A  65      19.399  31.840  33.819  1.00 74.40           N  
ATOM    903  CA  THR A  65      19.464  30.761  32.834  1.00 74.40           C  
ATOM    904  C   THR A  65      19.326  29.411  33.547  1.00 74.40           C  
ATOM    905  O   THR A  65      18.331  28.719  33.339  1.00 74.40           O  
ATOM    906  CB  THR A  65      20.774  30.844  32.016  1.00 63.00           C  
ATOM    907  OG1 THR A  65      20.794  32.067  31.308  1.00 63.00           O  
ATOM    908  CG2 THR A  65      20.926  29.723  30.981  1.00 63.00           C  
ATOM    909  H   THR A  65      20.263  32.076  34.289  1.00  0.00           H  
ATOM    910  HA  THR A  65      18.631  30.850  32.133  1.00  0.00           H  
ATOM    911  HB  THR A  65      21.650  30.780  32.646  1.00  0.00           H  
ATOM    912  HG1 THR A  65      21.611  32.133  30.837  1.00  0.00           H  
ATOM    913 1HG2 THR A  65      21.873  29.810  30.446  1.00  0.00           H  
ATOM    914 2HG2 THR A  65      20.897  28.731  31.423  1.00  0.00           H  
ATOM    915 3HG2 THR A  65      20.126  29.770  30.242  1.00  0.00           H  
ATOM    916  N   HIS A  66      20.301  29.036  34.396  1.00 99.90           N  
ATOM    917  CA  HIS A  66      20.345  27.753  35.118  1.00 99.90           C  
ATOM    918  C   HIS A  66      19.225  27.600  36.167  1.00 99.90           C  
ATOM    919  O   HIS A  66      19.116  26.558  36.810  1.00 99.90           O  
ATOM    920  CB  HIS A  66      21.726  27.577  35.781  1.00 99.90           C  
ATOM    921  CG  HIS A  66      22.918  27.524  34.860  1.00 99.90           C  
ATOM    922  ND1 HIS A  66      24.221  27.417  35.356  1.00 99.90           N  
ATOM    923  CD2 HIS A  66      22.975  27.565  33.482  1.00 99.90           C  
ATOM    924  CE1 HIS A  66      25.000  27.414  34.283  1.00 99.90           C  
ATOM    925  NE2 HIS A  66      24.314  27.514  33.145  1.00 99.90           N  
ATOM    926  H   HIS A  66      21.077  29.669  34.539  1.00  0.00           H  
ATOM    927  HA  HIS A  66      20.207  26.949  34.392  1.00  0.00           H  
ATOM    928 1HB  HIS A  66      21.897  28.391  36.486  1.00  0.00           H  
ATOM    929 2HB  HIS A  66      21.746  26.651  36.358  1.00  0.00           H  
ATOM    930  HD2 HIS A  66      22.199  27.624  32.738  1.00  0.00           H  
ATOM    931  HE1 HIS A  66      26.077  27.341  34.331  1.00  0.00           H  
ATOM    932  HE2 HIS A  66      24.702  27.523  32.212  1.00  0.00           H  
ATOM    933  N   ALA A  67      18.392  28.636  36.324  1.00 99.90           N  
ATOM    934  CA  ALA A  67      17.232  28.707  37.188  1.00 99.90           C  
ATOM    935  C   ALA A  67      15.918  28.537  36.411  1.00 99.90           C  
ATOM    936  O   ALA A  67      14.952  28.002  36.951  1.00 99.90           O  
ATOM    937  CB  ALA A  67      17.249  30.068  37.865  1.00  4.18           C  
ATOM    938  H   ALA A  67      18.589  29.460  35.774  1.00  0.00           H  
ATOM    939  HA  ALA A  67      17.298  27.934  37.955  1.00  0.00           H  
ATOM    940 1HB  ALA A  67      16.670  30.015  38.772  1.00  0.00           H  
ATOM    941 2HB  ALA A  67      18.241  30.396  38.145  1.00  0.00           H  
ATOM    942 3HB  ALA A  67      16.845  30.844  37.216  1.00  0.00           H  
ATOM    943  N   LYS A  68      15.870  29.003  35.153  1.00 41.68           N  
ATOM    944  CA  LYS A  68      14.717  28.868  34.266  1.00 41.68           C  
ATOM    945  C   LYS A  68      14.683  27.475  33.626  1.00 41.68           C  
ATOM    946  O   LYS A  68      13.618  26.865  33.544  1.00 41.68           O  
ATOM    947  CB  LYS A  68      14.731  29.974  33.202  1.00 95.42           C  
ATOM    948  CG  LYS A  68      13.454  29.988  32.347  1.00 95.42           C  
ATOM    949  CD  LYS A  68      13.522  31.001  31.208  1.00 95.42           C  
ATOM    950  CE  LYS A  68      12.261  30.951  30.339  1.00 95.42           C  
ATOM    951  NZ  LYS A  68      12.358  31.896  29.219  1.00 95.42           N1+
ATOM    952  H   LYS A  68      16.695  29.444  34.771  1.00  0.00           H  
ATOM    953  HA  LYS A  68      13.808  28.990  34.859  1.00  0.00           H  
ATOM    954 1HB  LYS A  68      14.833  30.944  33.691  1.00  0.00           H  
ATOM    955 2HB  LYS A  68      15.609  29.864  32.562  1.00  0.00           H  
ATOM    956 1HG  LYS A  68      13.274  29.007  31.907  1.00  0.00           H  
ATOM    957 2HG  LYS A  68      12.592  30.202  32.982  1.00  0.00           H  
ATOM    958 1HD  LYS A  68      13.656  32.005  31.616  1.00  0.00           H  
ATOM    959 2HD  LYS A  68      14.399  30.795  30.592  1.00  0.00           H  
ATOM    960 1HE  LYS A  68      12.103  29.948  29.940  1.00  0.00           H  
ATOM    961 2HE  LYS A  68      11.385  31.206  30.935  1.00  0.00           H  
ATOM    962 1HZ  LYS A  68      11.502  31.879  28.681  1.00  0.00           H  
ATOM    963 2HZ  LYS A  68      12.504  32.828  29.582  1.00  0.00           H  
ATOM    964 3HZ  LYS A  68      13.139  31.644  28.630  1.00  0.00           H  
ATOM    965  N   ARG A  69      15.853  26.971  33.196  1.00 80.23           N  
ATOM    966  CA  ARG A  69      16.049  25.613  32.686  1.00 80.23           C  
ATOM    967  C   ARG A  69      15.762  24.546  33.754  1.00 80.23           C  
ATOM    968  O   ARG A  69      15.396  23.428  33.404  1.00 80.23           O  
ATOM    969  CB  ARG A  69      17.468  25.443  32.101  1.00 61.70           C  
ATOM    970  CG  ARG A  69      17.630  25.947  30.656  1.00 61.70           C  
ATOM    971  CD  ARG A  69      17.651  27.467  30.487  1.00 61.70           C  
ATOM    972  NE  ARG A  69      17.773  27.842  29.075  1.00 61.70           N  
ATOM    973  CZ  ARG A  69      18.896  27.748  28.346  1.00 61.70           C  
ATOM    974  NH1 ARG A  69      20.031  27.249  28.860  1.00 61.70           N1+
ATOM    975  NH2 ARG A  69      18.875  28.165  27.076  1.00 61.70           N  
ATOM    976  H   ARG A  69      16.678  27.548  33.293  1.00  0.00           H  
ATOM    977  HA  ARG A  69      15.323  25.449  31.887  1.00  0.00           H  
ATOM    978 1HB  ARG A  69      18.212  25.906  32.752  1.00  0.00           H  
ATOM    979 2HB  ARG A  69      17.719  24.381  32.086  1.00  0.00           H  
ATOM    980 1HG  ARG A  69      18.549  25.523  30.254  1.00  0.00           H  
ATOM    981 2HG  ARG A  69      16.836  25.571  30.024  1.00  0.00           H  
ATOM    982 1HD  ARG A  69      16.741  27.921  30.876  1.00  0.00           H  
ATOM    983 2HD  ARG A  69      18.492  27.897  31.024  1.00  0.00           H  
ATOM    984  HE  ARG A  69      16.961  28.267  28.637  1.00  0.00           H  
ATOM    985 1HH1 ARG A  69      20.865  27.184  28.296  1.00  0.00           H  
ATOM    986 2HH1 ARG A  69      20.053  26.935  29.819  1.00  0.00           H  
ATOM    987 1HH2 ARG A  69      19.704  28.129  26.501  1.00  0.00           H  
ATOM    988 2HH2 ARG A  69      18.017  28.537  26.679  1.00  0.00           H  
ATOM    989  N   ALA A  70      15.913  24.906  35.041  1.00 38.66           N  
ATOM    990  CA  ALA A  70      15.640  24.069  36.201  1.00 38.66           C  
ATOM    991  C   ALA A  70      14.147  24.002  36.524  1.00 38.66           C  
ATOM    992  O   ALA A  70      13.603  22.906  36.572  1.00 38.66           O  
ATOM    993  CB  ALA A  70      16.431  24.574  37.411  1.00 77.32           C  
ATOM    994  H   ALA A  70      16.222  25.849  35.225  1.00  0.00           H  
ATOM    995  HA  ALA A  70      15.992  23.058  35.987  1.00  0.00           H  
ATOM    996 1HB  ALA A  70      16.208  23.987  38.304  1.00  0.00           H  
ATOM    997 2HB  ALA A  70      17.503  24.491  37.234  1.00  0.00           H  
ATOM    998 3HB  ALA A  70      16.210  25.617  37.637  1.00  0.00           H  
ATOM    999  N   TYR A  71      13.477  25.149  36.738  1.00 61.36           N  
ATOM   1000  CA  TYR A  71      12.035  25.230  37.012  1.00 61.36           C  
ATOM   1001  C   TYR A  71      11.195  24.533  35.931  1.00 61.36           C  
ATOM   1002  O   TYR A  71      10.209  23.868  36.235  1.00 61.36           O  
ATOM   1003  CB  TYR A  71      11.602  26.695  37.199  1.00 99.90           C  
ATOM   1004  CG  TYR A  71      10.331  26.863  38.011  1.00 99.90           C  
ATOM   1005  CD1 TYR A  71      10.427  27.069  39.401  1.00 99.90           C  
ATOM   1006  CD2 TYR A  71       9.058  26.811  37.403  1.00 99.90           C  
ATOM   1007  CE1 TYR A  71       9.263  27.219  40.171  1.00 99.90           C  
ATOM   1008  CE2 TYR A  71       7.896  26.995  38.177  1.00 99.90           C  
ATOM   1009  CZ  TYR A  71       7.999  27.203  39.565  1.00 99.90           C  
ATOM   1010  OH  TYR A  71       6.886  27.392  40.329  1.00 99.90           O  
ATOM   1011  H   TYR A  71      13.990  26.019  36.697  1.00  0.00           H  
ATOM   1012  HA  TYR A  71      11.876  24.703  37.956  1.00  0.00           H  
ATOM   1013 1HB  TYR A  71      12.391  27.244  37.715  1.00  0.00           H  
ATOM   1014 2HB  TYR A  71      11.488  27.194  36.234  1.00  0.00           H  
ATOM   1015  HD1 TYR A  71      11.390  27.094  39.886  1.00  0.00           H  
ATOM   1016  HD2 TYR A  71       8.972  26.652  36.339  1.00  0.00           H  
ATOM   1017  HE1 TYR A  71       9.327  27.342  41.235  1.00  0.00           H  
ATOM   1018  HE2 TYR A  71       6.930  26.996  37.696  1.00  0.00           H  
ATOM   1019  HH  TYR A  71       7.070  27.392  41.257  1.00  0.00           H  
ATOM   1020  N   ARG A  72      11.642  24.651  34.673  1.00 67.54           N  
ATOM   1021  CA  ARG A  72      11.117  23.940  33.523  1.00 67.54           C  
ATOM   1022  C   ARG A  72      11.383  22.431  33.614  1.00 67.54           C  
ATOM   1023  O   ARG A  72      10.428  21.669  33.539  1.00 67.54           O  
ATOM   1024  CB  ARG A  72      11.688  24.570  32.251  1.00 99.90           C  
ATOM   1025  CG  ARG A  72      11.131  23.944  30.970  1.00 99.90           C  
ATOM   1026  CD  ARG A  72      11.325  24.845  29.758  1.00 99.90           C  
ATOM   1027  NE  ARG A  72      12.749  25.086  29.495  1.00 99.90           N  
ATOM   1028  CZ  ARG A  72      13.250  26.163  28.871  1.00 99.90           C  
ATOM   1029  NH1 ARG A  72      12.470  27.172  28.461  1.00 99.90           N1+
ATOM   1030  NH2 ARG A  72      14.564  26.237  28.643  1.00 99.90           N  
ATOM   1031  H   ARG A  72      12.456  25.230  34.516  1.00  0.00           H  
ATOM   1032  HA  ARG A  72      10.035  24.088  33.513  1.00  0.00           H  
ATOM   1033 1HB  ARG A  72      11.444  25.634  32.260  1.00  0.00           H  
ATOM   1034 2HB  ARG A  72      12.778  24.509  32.249  1.00  0.00           H  
ATOM   1035 1HG  ARG A  72      11.604  22.979  30.792  1.00  0.00           H  
ATOM   1036 2HG  ARG A  72      10.063  23.759  31.090  1.00  0.00           H  
ATOM   1037 1HD  ARG A  72      10.887  24.377  28.880  1.00  0.00           H  
ATOM   1038 2HD  ARG A  72      10.799  25.786  29.915  1.00  0.00           H  
ATOM   1039  HE  ARG A  72      13.379  24.335  29.743  1.00  0.00           H  
ATOM   1040 1HH1 ARG A  72      12.881  27.924  27.923  1.00  0.00           H  
ATOM   1041 2HH1 ARG A  72      11.472  27.145  28.612  1.00  0.00           H  
ATOM   1042 1HH2 ARG A  72      14.937  27.021  28.121  1.00  0.00           H  
ATOM   1043 2HH2 ARG A  72      15.176  25.490  28.940  1.00  0.00           H  
ATOM   1044  N   GLU A  73      12.645  22.003  33.815  1.00 47.18           N  
ATOM   1045  CA  GLU A  73      13.059  20.612  34.069  1.00 47.18           C  
ATOM   1046  C   GLU A  73      12.204  19.936  35.149  1.00 47.18           C  
ATOM   1047  O   GLU A  73      11.679  18.858  34.903  1.00 47.18           O  
ATOM   1048  CB  GLU A  73      14.563  20.559  34.428  1.00 66.35           C  
ATOM   1049  CG  GLU A  73      15.134  19.212  34.943  1.00 66.35           C  
ATOM   1050  CD  GLU A  73      15.750  18.345  33.851  1.00 66.35           C  
ATOM   1051  OE1 GLU A  73      16.692  18.845  33.201  1.00 66.35           O  
ATOM   1052  OE2 GLU A  73      15.315  17.180  33.717  1.00 66.35           O1-
ATOM   1053  H   GLU A  73      13.378  22.698  33.851  1.00  0.00           H  
ATOM   1054  HA  GLU A  73      12.912  20.055  33.142  1.00  0.00           H  
ATOM   1055 1HB  GLU A  73      15.133  20.888  33.561  1.00  0.00           H  
ATOM   1056 2HB  GLU A  73      14.777  21.295  35.194  1.00  0.00           H  
ATOM   1057 1HG  GLU A  73      15.948  19.436  35.633  1.00  0.00           H  
ATOM   1058 2HG  GLU A  73      14.429  18.626  35.531  1.00  0.00           H  
ATOM   1059  N   LEU A  74      12.064  20.578  36.319  1.00 73.89           N  
ATOM   1060  CA  LEU A  74      11.267  20.152  37.468  1.00 73.89           C  
ATOM   1061  C   LEU A  74       9.821  19.833  37.090  1.00 73.89           C  
ATOM   1062  O   LEU A  74       9.433  18.667  37.109  1.00 73.89           O  
ATOM   1063  CB  LEU A  74      11.348  21.227  38.582  1.00 53.83           C  
ATOM   1064  CG  LEU A  74      12.191  20.840  39.813  1.00 53.83           C  
ATOM   1065  CD1 LEU A  74      13.567  20.249  39.460  1.00 53.83           C  
ATOM   1066  CD2 LEU A  74      12.397  22.061  40.720  1.00 53.83           C  
ATOM   1067  H   LEU A  74      12.553  21.460  36.417  1.00  0.00           H  
ATOM   1068  HA  LEU A  74      11.683  19.211  37.824  1.00  0.00           H  
ATOM   1069 1HB  LEU A  74      11.722  22.164  38.169  1.00  0.00           H  
ATOM   1070 2HB  LEU A  74      10.353  21.480  38.953  1.00  0.00           H  
ATOM   1071  HG  LEU A  74      11.632  20.090  40.375  1.00  0.00           H  
ATOM   1072 1HD1 LEU A  74      14.176  20.133  40.356  1.00  0.00           H  
ATOM   1073 2HD1 LEU A  74      13.499  19.264  39.001  1.00  0.00           H  
ATOM   1074 3HD1 LEU A  74      14.113  20.900  38.775  1.00  0.00           H  
ATOM   1075 1HD2 LEU A  74      12.629  21.761  41.742  1.00  0.00           H  
ATOM   1076 2HD2 LEU A  74      13.222  22.676  40.360  1.00  0.00           H  
ATOM   1077 3HD2 LEU A  74      11.534  22.715  40.747  1.00  0.00           H  
ATOM   1078  N   VAL A  75       9.047  20.863  36.716  1.00 57.52           N  
ATOM   1079  CA  VAL A  75       7.637  20.766  36.338  1.00 57.52           C  
ATOM   1080  C   VAL A  75       7.418  19.737  35.228  1.00 57.52           C  
ATOM   1081  O   VAL A  75       6.578  18.855  35.381  1.00 57.52           O  
ATOM   1082  CB  VAL A  75       7.078  22.147  35.938  1.00  9.58           C  
ATOM   1083  CG1 VAL A  75       5.602  22.076  35.489  1.00  9.58           C  
ATOM   1084  CG2 VAL A  75       7.212  23.150  37.091  1.00  9.58           C  
ATOM   1085  H   VAL A  75       9.461  21.786  36.699  1.00  0.00           H  
ATOM   1086  HA  VAL A  75       7.094  20.417  37.219  1.00  0.00           H  
ATOM   1087  HB  VAL A  75       7.666  22.532  35.101  1.00  0.00           H  
ATOM   1088 1HG1 VAL A  75       5.201  23.074  35.311  1.00  0.00           H  
ATOM   1089 2HG1 VAL A  75       5.480  21.527  34.555  1.00  0.00           H  
ATOM   1090 3HG1 VAL A  75       4.978  21.595  36.243  1.00  0.00           H  
ATOM   1091 1HG2 VAL A  75       6.959  24.153  36.750  1.00  0.00           H  
ATOM   1092 2HG2 VAL A  75       6.560  22.881  37.921  1.00  0.00           H  
ATOM   1093 3HG2 VAL A  75       8.216  23.200  37.505  1.00  0.00           H  
ATOM   1094  N   LEU A  76       8.194  19.838  34.139  1.00 45.41           N  
ATOM   1095  CA  LEU A  76       8.145  18.912  33.018  1.00 45.41           C  
ATOM   1096  C   LEU A  76       8.420  17.464  33.409  1.00 45.41           C  
ATOM   1097  O   LEU A  76       7.699  16.582  32.950  1.00 45.41           O  
ATOM   1098  CB  LEU A  76       9.101  19.329  31.905  1.00 61.95           C  
ATOM   1099  CG  LEU A  76       8.719  20.627  31.184  1.00 61.95           C  
ATOM   1100  CD1 LEU A  76       9.737  20.914  30.091  1.00 61.95           C  
ATOM   1101  CD2 LEU A  76       7.304  20.589  30.603  1.00 61.95           C  
ATOM   1102  H   LEU A  76       8.882  20.579  34.098  1.00  0.00           H  
ATOM   1103  HA  LEU A  76       7.124  18.922  32.638  1.00  0.00           H  
ATOM   1104 1HB  LEU A  76      10.121  19.387  32.288  1.00  0.00           H  
ATOM   1105 2HB  LEU A  76       9.096  18.528  31.173  1.00  0.00           H  
ATOM   1106  HG  LEU A  76       8.731  21.462  31.880  1.00  0.00           H  
ATOM   1107 1HD1 LEU A  76       9.568  21.926  29.732  1.00  0.00           H  
ATOM   1108 2HD1 LEU A  76      10.761  20.851  30.458  1.00  0.00           H  
ATOM   1109 3HD1 LEU A  76       9.629  20.233  29.248  1.00  0.00           H  
ATOM   1110 1HD2 LEU A  76       7.136  21.414  29.909  1.00  0.00           H  
ATOM   1111 2HD2 LEU A  76       7.134  19.654  30.072  1.00  0.00           H  
ATOM   1112 3HD2 LEU A  76       6.547  20.676  31.383  1.00  0.00           H  
ATOM   1113  N   MET A  77       9.422  17.224  34.271  1.00 95.83           N  
ATOM   1114  CA  MET A  77       9.721  15.911  34.832  1.00 95.83           C  
ATOM   1115  C   MET A  77       8.509  15.255  35.488  1.00 95.83           C  
ATOM   1116  O   MET A  77       8.167  14.125  35.144  1.00 95.83           O  
ATOM   1117  CB  MET A  77      10.927  15.935  35.793  1.00 77.83           C  
ATOM   1118  CG  MET A  77      12.282  15.794  35.095  1.00 77.83           C  
ATOM   1119  SD  MET A  77      12.685  14.105  34.569  1.00 77.83           S  
ATOM   1120  CE  MET A  77      11.855  13.990  32.961  1.00 77.83           C  
ATOM   1121  H   MET A  77       9.985  18.002  34.593  1.00  0.00           H  
ATOM   1122  HA  MET A  77       9.947  15.284  33.980  1.00  0.00           H  
ATOM   1123 1HB  MET A  77      10.923  16.847  36.383  1.00  0.00           H  
ATOM   1124 2HB  MET A  77      10.847  15.130  36.525  1.00  0.00           H  
ATOM   1125 1HG  MET A  77      12.369  16.468  34.243  1.00  0.00           H  
ATOM   1126 2HG  MET A  77      13.061  16.094  35.796  1.00  0.00           H  
ATOM   1127 1HE  MET A  77      12.424  13.333  32.305  1.00  0.00           H  
ATOM   1128 2HE  MET A  77      10.859  13.559  33.063  1.00  0.00           H  
ATOM   1129 3HE  MET A  77      11.785  14.965  32.477  1.00  0.00           H  
ATOM   1130  N   LYS A  78       7.840  15.990  36.387  1.00 93.85           N  
ATOM   1131  CA  LYS A  78       6.659  15.515  37.093  1.00 93.85           C  
ATOM   1132  C   LYS A  78       5.378  15.459  36.233  1.00 93.85           C  
ATOM   1133  O   LYS A  78       4.440  14.753  36.601  1.00 93.85           O  
ATOM   1134  CB  LYS A  78       6.476  16.307  38.405  1.00 88.07           C  
ATOM   1135  CG  LYS A  78       5.320  15.815  39.302  1.00 88.07           C  
ATOM   1136  CD  LYS A  78       5.380  14.309  39.634  1.00 88.07           C  
ATOM   1137  CE  LYS A  78       4.092  13.785  40.271  1.00 88.07           C  
ATOM   1138  NZ  LYS A  78       4.142  12.321  40.425  1.00 88.07           N1+
ATOM   1139  H   LYS A  78       8.173  16.923  36.594  1.00  0.00           H  
ATOM   1140  HA  LYS A  78       6.897  14.486  37.357  1.00  0.00           H  
ATOM   1141 1HB  LYS A  78       7.403  16.254  38.979  1.00  0.00           H  
ATOM   1142 2HB  LYS A  78       6.329  17.364  38.177  1.00  0.00           H  
ATOM   1143 1HG  LYS A  78       5.326  16.385  40.232  1.00  0.00           H  
ATOM   1144 2HG  LYS A  78       4.367  16.055  38.830  1.00  0.00           H  
ATOM   1145 1HD  LYS A  78       5.543  13.710  38.742  1.00  0.00           H  
ATOM   1146 2HD  LYS A  78       6.228  14.117  40.291  1.00  0.00           H  
ATOM   1147 1HE  LYS A  78       3.932  14.247  41.246  1.00  0.00           H  
ATOM   1148 2HE  LYS A  78       3.233  14.035  39.648  1.00  0.00           H  
ATOM   1149 1HZ  LYS A  78       3.283  11.996  40.846  1.00  0.00           H  
ATOM   1150 2HZ  LYS A  78       4.253  11.891  39.517  1.00  0.00           H  
ATOM   1151 3HZ  LYS A  78       4.922  12.069  41.014  1.00  0.00           H  
ATOM   1152  N   CYS A  79       5.318  16.180  35.105  1.00 36.96           N  
ATOM   1153  CA  CYS A  79       4.140  16.248  34.238  1.00 36.96           C  
ATOM   1154  C   CYS A  79       4.113  15.169  33.151  1.00 36.96           C  
ATOM   1155  O   CYS A  79       3.030  14.719  32.774  1.00 36.96           O  
ATOM   1156  CB  CYS A  79       3.997  17.650  33.623  1.00 82.62           C  
ATOM   1157  SG  CYS A  79       3.308  18.792  34.853  1.00 82.62           S  
ATOM   1158  H   CYS A  79       6.112  16.757  34.861  1.00  0.00           H  
ATOM   1159  HA  CYS A  79       3.243  16.071  34.836  1.00  0.00           H  
ATOM   1160 1HB  CYS A  79       4.950  18.026  33.252  1.00  0.00           H  
ATOM   1161 2HB  CYS A  79       3.308  17.637  32.776  1.00  0.00           H  
ATOM   1162  HG  CYS A  79       3.215  19.840  34.031  1.00  0.00           H  
ATOM   1163  N   VAL A  80       5.283  14.775  32.627  1.00 85.45           N  
ATOM   1164  CA  VAL A  80       5.381  13.863  31.495  1.00 85.45           C  
ATOM   1165  C   VAL A  80       5.543  12.421  31.982  1.00 85.45           C  
ATOM   1166  O   VAL A  80       6.533  12.072  32.624  1.00 85.45           O  
ATOM   1167  CB  VAL A  80       6.524  14.293  30.559  1.00 99.90           C  
ATOM   1168  CG1 VAL A  80       6.614  13.335  29.372  1.00 99.90           C  
ATOM   1169  CG2 VAL A  80       6.301  15.715  30.018  1.00 99.90           C  
ATOM   1170  H   VAL A  80       6.141  15.174  32.984  1.00  0.00           H  
ATOM   1171  HA  VAL A  80       4.463  13.925  30.905  1.00  0.00           H  
ATOM   1172  HB  VAL A  80       7.473  14.280  31.099  1.00  0.00           H  
ATOM   1173 1HG1 VAL A  80       7.186  13.807  28.579  1.00  0.00           H  
ATOM   1174 2HG1 VAL A  80       7.074  12.385  29.643  1.00  0.00           H  
ATOM   1175 3HG1 VAL A  80       5.630  13.126  28.956  1.00  0.00           H  
ATOM   1176 1HG2 VAL A  80       7.136  16.037  29.405  1.00  0.00           H  
ATOM   1177 2HG2 VAL A  80       5.399  15.770  29.406  1.00  0.00           H  
ATOM   1178 3HG2 VAL A  80       6.199  16.452  30.812  1.00  0.00           H  
ATOM   1179  N   ASN A  81       4.562  11.592  31.613  1.00 70.47           N  
ATOM   1180  CA  ASN A  81       4.554  10.157  31.823  1.00 70.47           C  
ATOM   1181  C   ASN A  81       4.275   9.511  30.468  1.00 70.47           C  
ATOM   1182  O   ASN A  81       3.235   9.771  29.861  1.00 70.47           O  
ATOM   1183  CB  ASN A  81       3.459   9.809  32.851  1.00 99.90           C  
ATOM   1184  CG  ASN A  81       3.479   8.328  33.232  1.00 99.90           C  
ATOM   1185  OD1 ASN A  81       4.430   7.860  33.852  1.00 99.90           O  
ATOM   1186  ND2 ASN A  81       2.440   7.584  32.846  1.00 99.90           N  
ATOM   1187  H   ASN A  81       3.789  11.974  31.088  1.00  0.00           H  
ATOM   1188  HA  ASN A  81       5.525   9.814  32.190  1.00  0.00           H  
ATOM   1189 1HB  ASN A  81       3.620  10.385  33.764  1.00  0.00           H  
ATOM   1190 2HB  ASN A  81       2.472  10.094  32.485  1.00  0.00           H  
ATOM   1191 1HD2 ASN A  81       2.421   6.601  33.076  1.00  0.00           H  
ATOM   1192 2HD2 ASN A  81       1.680   8.002  32.329  1.00  0.00           H  
ATOM   1193  N   HIS A  82       5.194   8.656  30.008  1.00 30.05           N  
ATOM   1194  CA  HIS A  82       5.019   7.880  28.793  1.00 30.05           C  
ATOM   1195  C   HIS A  82       5.988   6.698  28.796  1.00 30.05           C  
ATOM   1196  O   HIS A  82       7.068   6.773  29.381  1.00 30.05           O  
ATOM   1197  CB  HIS A  82       5.249   8.787  27.565  1.00 92.18           C  
ATOM   1198  CG  HIS A  82       4.791   8.155  26.283  1.00 92.18           C  
ATOM   1199  CD2 HIS A  82       3.515   7.763  25.939  1.00 92.18           C  
ATOM   1200  ND1 HIS A  82       5.661   7.829  25.243  1.00 92.18           N  
ATOM   1201  NE2 HIS A  82       3.610   7.198  24.683  1.00 92.18           N  
ATOM   1202  CE1 HIS A  82       4.890   7.267  24.322  1.00 92.18           C  
ATOM   1203  H   HIS A  82       6.034   8.491  30.546  1.00  0.00           H  
ATOM   1204  HA  HIS A  82       4.000   7.486  28.781  1.00  0.00           H  
ATOM   1205 1HB  HIS A  82       4.711   9.729  27.660  1.00  0.00           H  
ATOM   1206 2HB  HIS A  82       6.301   9.051  27.474  1.00  0.00           H  
ATOM   1207  HD2 HIS A  82       2.579   7.830  26.475  1.00  0.00           H  
ATOM   1208  HE2 HIS A  82       2.854   6.812  24.136  1.00  0.00           H  
ATOM   1209  HE1 HIS A  82       5.261   6.905  23.377  1.00  0.00           H  
ATOM   1210  N   LYS A  83       5.623   5.620  28.084  1.00 90.56           N  
ATOM   1211  CA  LYS A  83       6.458   4.443  27.829  1.00 90.56           C  
ATOM   1212  C   LYS A  83       7.833   4.800  27.235  1.00 90.56           C  
ATOM   1213  O   LYS A  83       8.825   4.130  27.524  1.00 90.56           O  
ATOM   1214  CB  LYS A  83       5.698   3.473  26.904  1.00 99.90           C  
ATOM   1215  CG  LYS A  83       6.466   2.177  26.584  1.00 99.90           C  
ATOM   1216  CD  LYS A  83       5.814   1.374  25.461  1.00 99.90           C  
ATOM   1217  CE  LYS A  83       6.723   0.238  24.986  1.00 99.90           C  
ATOM   1218  NZ  LYS A  83       6.140  -0.431  23.816  1.00 99.90           N1+
ATOM   1219  H   LYS A  83       4.723   5.643  27.626  1.00  0.00           H  
ATOM   1220  HA  LYS A  83       6.629   3.949  28.787  1.00  0.00           H  
ATOM   1221 1HB  LYS A  83       4.738   3.214  27.352  1.00  0.00           H  
ATOM   1222 2HB  LYS A  83       5.463   3.991  25.972  1.00  0.00           H  
ATOM   1223 1HG  LYS A  83       7.479   2.395  26.250  1.00  0.00           H  
ATOM   1224 2HG  LYS A  83       6.565   1.566  27.482  1.00  0.00           H  
ATOM   1225 1HD  LYS A  83       4.850   0.983  25.790  1.00  0.00           H  
ATOM   1226 2HD  LYS A  83       5.608   2.038  24.619  1.00  0.00           H  
ATOM   1227 1HE  LYS A  83       7.704   0.622  24.705  1.00  0.00           H  
ATOM   1228 2HE  LYS A  83       6.877  -0.492  25.781  1.00  0.00           H  
ATOM   1229 1HZ  LYS A  83       6.772  -1.145  23.483  1.00  0.00           H  
ATOM   1230 2HZ  LYS A  83       5.251  -0.834  24.076  1.00  0.00           H  
ATOM   1231 3HZ  LYS A  83       5.987   0.252  23.086  1.00  0.00           H  
ATOM   1232  N   ASN A  84       7.859   5.844  26.395  1.00 62.79           N  
ATOM   1233  CA  ASN A  84       9.012   6.274  25.624  1.00 62.79           C  
ATOM   1234  C   ASN A  84       9.594   7.590  26.106  1.00 62.79           C  
ATOM   1235  O   ASN A  84      10.599   8.013  25.564  1.00 62.79           O  
ATOM   1236  CB  ASN A  84       8.646   6.425  24.141  1.00 87.98           C  
ATOM   1237  CG  ASN A  84       8.073   5.137  23.581  1.00 87.98           C  
ATOM   1238  OD1 ASN A  84       6.871   4.898  23.632  1.00 87.98           O  
ATOM   1239  ND2 ASN A  84       8.953   4.293  23.076  1.00 87.98           N  
ATOM   1240  H   ASN A  84       6.989   6.328  26.216  1.00  0.00           H  
ATOM   1241  HA  ASN A  84       9.792   5.531  25.719  1.00  0.00           H  
ATOM   1242 1HB  ASN A  84       7.912   7.215  24.001  1.00  0.00           H  
ATOM   1243 2HB  ASN A  84       9.517   6.712  23.549  1.00  0.00           H  
ATOM   1244 1HD2 ASN A  84       8.655   3.386  22.745  1.00  0.00           H  
ATOM   1245 2HD2 ASN A  84       9.935   4.526  23.094  1.00  0.00           H  
ATOM   1246  N   ILE A  85       8.992   8.281  27.071  1.00 44.81           N  
ATOM   1247  CA  ILE A  85       9.632   9.436  27.679  1.00 44.81           C  
ATOM   1248  C   ILE A  85       9.909   9.031  29.108  1.00 44.81           C  
ATOM   1249  O   ILE A  85       8.968   8.756  29.850  1.00 44.81           O  
ATOM   1250  CB  ILE A  85       8.748  10.686  27.650  1.00 53.56           C  
ATOM   1251  CG1 ILE A  85       8.321  11.087  26.227  1.00 53.56           C  
ATOM   1252  CG2 ILE A  85       9.511  11.827  28.342  1.00 53.56           C  
ATOM   1253  CD1 ILE A  85       7.345  12.262  26.273  1.00 53.56           C  
ATOM   1254  H   ILE A  85       8.152   7.918  27.500  1.00  0.00           H  
ATOM   1255  HA  ILE A  85      10.580   9.699  27.206  1.00  0.00           H  
ATOM   1256  HB  ILE A  85       7.844  10.495  28.229  1.00  0.00           H  
ATOM   1257 1HG1 ILE A  85       9.181  11.324  25.601  1.00  0.00           H  
ATOM   1258 2HG1 ILE A  85       7.812  10.245  25.762  1.00  0.00           H  
ATOM   1259 1HG2 ILE A  85       8.929  12.727  28.362  1.00  0.00           H  
ATOM   1260 2HG2 ILE A  85       9.742  11.630  29.387  1.00  0.00           H  
ATOM   1261 3HG2 ILE A  85      10.450  12.040  27.830  1.00  0.00           H  
ATOM   1262 1HD1 ILE A  85       6.754  12.390  25.384  1.00  0.00           H  
ATOM   1263 2HD1 ILE A  85       6.602  12.094  27.049  1.00  0.00           H  
ATOM   1264 3HD1 ILE A  85       7.855  13.201  26.475  1.00  0.00           H  
ATOM   1265  N   ILE A  86      11.193   9.065  29.487  1.00 78.12           N  
ATOM   1266  CA  ILE A  86      11.686   8.794  30.829  1.00 78.12           C  
ATOM   1267  C   ILE A  86      10.827   9.430  31.929  1.00 78.12           C  
ATOM   1268  O   ILE A  86      10.377  10.570  31.795  1.00 78.12           O  
ATOM   1269  CB  ILE A  86      13.174   9.206  30.915  1.00 11.21           C  
ATOM   1270  CG1 ILE A  86      13.919   8.375  31.979  1.00 11.21           C  
ATOM   1271  CG2 ILE A  86      13.368  10.722  31.123  1.00 11.21           C  
ATOM   1272  CD1 ILE A  86      15.413   8.205  31.694  1.00 11.21           C  
ATOM   1273  H   ILE A  86      11.882   9.339  28.801  1.00  0.00           H  
ATOM   1274  HA  ILE A  86      11.586   7.720  30.947  1.00  0.00           H  
ATOM   1275  HB  ILE A  86      13.630   8.955  29.959  1.00  0.00           H  
ATOM   1276 1HG1 ILE A  86      13.768   8.797  32.974  1.00  0.00           H  
ATOM   1277 2HG1 ILE A  86      13.494   7.374  32.021  1.00  0.00           H  
ATOM   1278 1HG2 ILE A  86      14.411  10.994  31.013  1.00  0.00           H  
ATOM   1279 2HG2 ILE A  86      12.804  11.302  30.391  1.00  0.00           H  
ATOM   1280 3HG2 ILE A  86      13.066  11.042  32.120  1.00  0.00           H  
ATOM   1281 1HD1 ILE A  86      15.854   7.475  32.372  1.00  0.00           H  
ATOM   1282 2HD1 ILE A  86      15.600   7.868  30.674  1.00  0.00           H  
ATOM   1283 3HD1 ILE A  86      15.935   9.144  31.856  1.00  0.00           H  
ATOM   1284  N   GLY A  87      10.574   8.661  32.987  1.00 99.90           N  
ATOM   1285  CA  GLY A  87       9.774   9.106  34.108  1.00 99.90           C  
ATOM   1286  C   GLY A  87      10.663   9.655  35.212  1.00 99.90           C  
ATOM   1287  O   GLY A  87      11.884   9.469  35.210  1.00 99.90           O  
ATOM   1288  H   GLY A  87      10.957   7.726  33.040  1.00  0.00           H  
ATOM   1289 1HA  GLY A  87       9.025   9.844  33.815  1.00  0.00           H  
ATOM   1290 2HA  GLY A  87       9.230   8.245  34.498  1.00  0.00           H  
ATOM   1291  N   LEU A  88      10.012  10.273  36.206  1.00 37.75           N  
ATOM   1292  CA  LEU A  88      10.627  10.697  37.458  1.00 37.75           C  
ATOM   1293  C   LEU A  88      10.928   9.469  38.336  1.00 37.75           C  
ATOM   1294  O   LEU A  88      11.125   8.365  37.826  1.00 37.75           O  
ATOM   1295  CB  LEU A  88       9.717  11.755  38.131  1.00 17.26           C  
ATOM   1296  CG  LEU A  88      10.340  12.573  39.289  1.00 17.26           C  
ATOM   1297  CD1 LEU A  88      11.733  13.105  38.917  1.00 17.26           C  
ATOM   1298  CD2 LEU A  88       9.391  13.699  39.706  1.00 17.26           C  
ATOM   1299  H   LEU A  88       9.012  10.379  36.126  1.00  0.00           H  
ATOM   1300  HA  LEU A  88      11.583  11.151  37.196  1.00  0.00           H  
ATOM   1301 1HB  LEU A  88       9.412  12.465  37.359  1.00  0.00           H  
ATOM   1302 2HB  LEU A  88       8.793  11.286  38.471  1.00  0.00           H  
ATOM   1303  HG  LEU A  88      10.447  11.971  40.187  1.00  0.00           H  
ATOM   1304 1HD1 LEU A  88      12.076  13.855  39.616  1.00  0.00           H  
ATOM   1305 2HD1 LEU A  88      12.480  12.313  38.912  1.00  0.00           H  
ATOM   1306 3HD1 LEU A  88      11.734  13.568  37.931  1.00  0.00           H  
ATOM   1307 1HD2 LEU A  88       9.784  14.266  40.549  1.00  0.00           H  
ATOM   1308 2HD2 LEU A  88       9.223  14.400  38.887  1.00  0.00           H  
ATOM   1309 3HD2 LEU A  88       8.423  13.299  40.006  1.00  0.00           H  
ATOM   1310  N   LEU A  89      11.000   9.654  39.655  1.00 37.96           N  
ATOM   1311  CA  LEU A  89      11.248   8.623  40.648  1.00 37.96           C  
ATOM   1312  C   LEU A  89      11.294   9.264  42.033  1.00 37.96           C  
ATOM   1313  O   LEU A  89      10.630   8.782  42.948  1.00 37.96           O  
ATOM   1314  CB  LEU A  89      12.563   7.860  40.363  1.00 11.60           C  
ATOM   1315  CG  LEU A  89      12.519   6.362  40.662  1.00 11.60           C  
ATOM   1316  CD1 LEU A  89      13.373   5.600  39.637  1.00 11.60           C  
ATOM   1317  CD2 LEU A  89      12.993   6.101  42.094  1.00 11.60           C  
ATOM   1318  H   LEU A  89      10.854  10.589  40.004  1.00  0.00           H  
ATOM   1319  HA  LEU A  89      10.396   7.942  40.608  1.00  0.00           H  
ATOM   1320 1HB  LEU A  89      12.872   7.957  39.336  1.00  0.00           H  
ATOM   1321 2HB  LEU A  89      13.395   8.313  40.900  1.00  0.00           H  
ATOM   1322  HG  LEU A  89      11.500   5.988  40.558  1.00  0.00           H  
ATOM   1323 1HD1 LEU A  89      13.369   4.529  39.840  1.00  0.00           H  
ATOM   1324 2HD1 LEU A  89      12.991   5.737  38.625  1.00  0.00           H  
ATOM   1325 3HD1 LEU A  89      14.405   5.948  39.652  1.00  0.00           H  
ATOM   1326 1HD2 LEU A  89      13.131   5.037  42.261  1.00  0.00           H  
ATOM   1327 2HD2 LEU A  89      13.956   6.568  42.297  1.00  0.00           H  
ATOM   1328 3HD2 LEU A  89      12.279   6.472  42.829  1.00  0.00           H  
ATOM   1329  N   ASN A  90      12.102  10.326  42.190  1.00 70.21           N  
ATOM   1330  CA  ASN A  90      12.292  11.047  43.444  1.00 70.21           C  
ATOM   1331  C   ASN A  90      13.115  12.316  43.177  1.00 70.21           C  
ATOM   1332  O   ASN A  90      13.977  12.332  42.309  1.00 70.21           O  
ATOM   1333  CB  ASN A  90      12.986  10.105  44.474  1.00 68.44           C  
ATOM   1334  CG  ASN A  90      13.082  10.616  45.911  1.00 68.44           C  
ATOM   1335  OD1 ASN A  90      13.836  10.057  46.700  1.00 68.44           O  
ATOM   1336  ND2 ASN A  90      12.312  11.634  46.290  1.00 68.44           N  
ATOM   1337  H   ASN A  90      12.651  10.636  41.398  1.00  0.00           H  
ATOM   1338  HA  ASN A  90      11.302  11.340  43.801  1.00  0.00           H  
ATOM   1339 1HB  ASN A  90      12.466   9.153  44.555  1.00  0.00           H  
ATOM   1340 2HB  ASN A  90      13.992   9.849  44.166  1.00  0.00           H  
ATOM   1341 1HD2 ASN A  90      12.376  11.976  47.239  1.00  0.00           H  
ATOM   1342 2HD2 ASN A  90      11.637  12.030  45.655  1.00  0.00           H  
ATOM   1343  N   VAL A  91      12.857  13.387  43.937  1.00 43.90           N  
ATOM   1344  CA  VAL A  91      13.649  14.612  43.952  1.00 43.90           C  
ATOM   1345  C   VAL A  91      13.829  15.025  45.414  1.00 43.90           C  
ATOM   1346  O   VAL A  91      12.904  14.878  46.215  1.00 43.90           O  
ATOM   1347  CB  VAL A  91      12.956  15.716  43.117  1.00 18.24           C  
ATOM   1348  CG1 VAL A  91      12.521  15.217  41.735  1.00 18.24           C  
ATOM   1349  CG2 VAL A  91      11.767  16.392  43.773  1.00 18.24           C  
ATOM   1350  H   VAL A  91      12.118  13.335  44.622  1.00  0.00           H  
ATOM   1351  HA  VAL A  91      14.637  14.415  43.534  1.00  0.00           H  
ATOM   1352  HB  VAL A  91      13.682  16.513  42.989  1.00  0.00           H  
ATOM   1353 1HG1 VAL A  91      12.176  16.037  41.104  1.00  0.00           H  
ATOM   1354 2HG1 VAL A  91      13.354  14.731  41.230  1.00  0.00           H  
ATOM   1355 3HG1 VAL A  91      11.704  14.501  41.808  1.00  0.00           H  
ATOM   1356 1HG2 VAL A  91      11.427  17.186  43.112  1.00  0.00           H  
ATOM   1357 2HG2 VAL A  91      10.965  15.672  43.899  1.00  0.00           H  
ATOM   1358 3HG2 VAL A  91      12.003  16.865  44.726  1.00  0.00           H  
ATOM   1359  N   PHE A  92      15.004  15.557  45.762  1.00 59.50           N  
ATOM   1360  CA  PHE A  92      15.307  15.982  47.123  1.00 59.50           C  
ATOM   1361  C   PHE A  92      16.412  17.039  47.132  1.00 59.50           C  
ATOM   1362  O   PHE A  92      17.215  17.126  46.203  1.00 59.50           O  
ATOM   1363  CB  PHE A  92      15.690  14.743  47.971  1.00 49.74           C  
ATOM   1364  CG  PHE A  92      16.952  14.021  47.531  1.00 49.74           C  
ATOM   1365  CD1 PHE A  92      18.211  14.548  47.874  1.00 49.74           C  
ATOM   1366  CD2 PHE A  92      16.874  12.846  46.755  1.00 49.74           C  
ATOM   1367  CE1 PHE A  92      19.386  13.917  47.449  1.00 49.74           C  
ATOM   1368  CE2 PHE A  92      18.054  12.214  46.324  1.00 49.74           C  
ATOM   1369  CZ  PHE A  92      19.305  12.750  46.667  1.00 49.74           C  
ATOM   1370  H   PHE A  92      15.728  15.666  45.063  1.00  0.00           H  
ATOM   1371  HA  PHE A  92      14.419  16.447  47.557  1.00  0.00           H  
ATOM   1372 1HB  PHE A  92      15.824  15.043  49.011  1.00  0.00           H  
ATOM   1373 2HB  PHE A  92      14.865  14.030  47.989  1.00  0.00           H  
ATOM   1374  HD1 PHE A  92      18.283  15.465  48.436  1.00  0.00           H  
ATOM   1375  HD2 PHE A  92      15.913  12.438  46.476  1.00  0.00           H  
ATOM   1376  HE1 PHE A  92      20.336  14.370  47.685  1.00  0.00           H  
ATOM   1377  HE2 PHE A  92      18.003  11.328  45.713  1.00  0.00           H  
ATOM   1378  HZ  PHE A  92      20.194  12.277  46.293  1.00  0.00           H  
ATOM   1379  N   THR A  93      16.488  17.786  48.241  1.00 47.64           N  
ATOM   1380  CA  THR A  93      17.580  18.699  48.554  1.00 47.64           C  
ATOM   1381  C   THR A  93      18.190  18.286  49.907  1.00 47.64           C  
ATOM   1382  O   THR A  93      17.448  18.139  50.879  1.00 47.64           O  
ATOM   1383  CB  THR A  93      17.077  20.163  48.537  1.00 27.41           C  
ATOM   1384  OG1 THR A  93      18.151  21.041  48.799  1.00 27.41           O  
ATOM   1385  CG2 THR A  93      15.975  20.497  49.557  1.00 27.41           C  
ATOM   1386  H   THR A  93      15.798  17.644  48.965  1.00  0.00           H  
ATOM   1387  HA  THR A  93      18.324  18.625  47.765  1.00  0.00           H  
ATOM   1388  HB  THR A  93      16.709  20.398  47.538  1.00  0.00           H  
ATOM   1389  HG1 THR A  93      18.753  21.020  48.066  1.00  0.00           H  
ATOM   1390 1HG2 THR A  93      15.638  21.527  49.431  1.00  0.00           H  
ATOM   1391 2HG2 THR A  93      15.102  19.857  49.425  1.00  0.00           H  
ATOM   1392 3HG2 THR A  93      16.310  20.397  50.585  1.00  0.00           H  
ATOM   1393  N   PRO A  94      19.526  18.130  50.010  1.00 42.37           N  
ATOM   1394  CA  PRO A  94      20.225  17.852  51.271  1.00 42.37           C  
ATOM   1395  C   PRO A  94      20.200  18.972  52.306  1.00 42.37           C  
ATOM   1396  O   PRO A  94      20.555  18.742  53.461  1.00 42.37           O  
ATOM   1397  CB  PRO A  94      21.636  17.447  50.872  1.00 45.08           C  
ATOM   1398  CG  PRO A  94      21.868  18.145  49.560  1.00 45.08           C  
ATOM   1399  CD  PRO A  94      20.486  18.222  48.916  1.00 45.08           C  
ATOM   1400  HA  PRO A  94      19.747  17.027  51.780  1.00  0.00           H  
ATOM   1401 1HB  PRO A  94      22.396  17.684  51.616  1.00  0.00           H  
ATOM   1402 2HB  PRO A  94      21.655  16.375  50.702  1.00  0.00           H  
ATOM   1403 1HG  PRO A  94      22.260  19.135  49.730  1.00  0.00           H  
ATOM   1404 2HG  PRO A  94      22.607  17.598  48.986  1.00  0.00           H  
ATOM   1405 1HD  PRO A  94      20.318  17.345  48.296  1.00  0.00           H  
ATOM   1406 2HD  PRO A  94      20.385  19.124  48.312  1.00  0.00           H  
ATOM   1407  N   GLN A  95      19.765  20.164  51.896  1.00 44.06           N  
ATOM   1408  CA  GLN A  95      19.661  21.338  52.731  1.00 44.06           C  
ATOM   1409  C   GLN A  95      18.299  21.357  53.426  1.00 44.06           C  
ATOM   1410  O   GLN A  95      17.286  20.944  52.861  1.00 44.06           O  
ATOM   1411  CB  GLN A  95      19.838  22.565  51.834  1.00 57.63           C  
ATOM   1412  CG  GLN A  95      21.290  22.782  51.364  1.00 57.63           C  
ATOM   1413  CD  GLN A  95      21.769  21.844  50.270  1.00 57.63           C  
ATOM   1414  OE1 GLN A  95      21.041  21.565  49.320  1.00 57.63           O  
ATOM   1415  NE2 GLN A  95      23.011  21.378  50.396  1.00 57.63           N  
ATOM   1416  H   GLN A  95      19.479  20.265  50.932  1.00  0.00           H  
ATOM   1417  HA  GLN A  95      20.448  21.336  53.489  1.00  0.00           H  
ATOM   1418 1HB  GLN A  95      19.157  22.507  50.984  1.00  0.00           H  
ATOM   1419 2HB  GLN A  95      19.530  23.445  52.389  1.00  0.00           H  
ATOM   1420 1HG  GLN A  95      21.372  23.749  50.890  1.00  0.00           H  
ATOM   1421 2HG  GLN A  95      21.978  22.778  52.209  1.00  0.00           H  
ATOM   1422 1HE2 GLN A  95      23.409  20.815  49.658  1.00  0.00           H  
ATOM   1423 2HE2 GLN A  95      23.574  21.648  51.189  1.00  0.00           H  
ATOM   1424  N   LYS A  96      18.300  21.850  54.670  1.00 64.37           N  
ATOM   1425  CA  LYS A  96      17.142  21.887  55.550  1.00 64.37           C  
ATOM   1426  C   LYS A  96      16.364  23.185  55.307  1.00 64.37           C  
ATOM   1427  O   LYS A  96      15.379  23.166  54.572  1.00 64.37           O  
ATOM   1428  CB  LYS A  96      17.618  21.763  57.016  1.00 99.90           C  
ATOM   1429  CG  LYS A  96      18.403  20.481  57.342  1.00 99.90           C  
ATOM   1430  CD  LYS A  96      17.573  19.192  57.275  1.00 99.90           C  
ATOM   1431  CE  LYS A  96      18.392  17.973  57.720  1.00 99.90           C  
ATOM   1432  NZ  LYS A  96      17.588  16.740  57.684  1.00 99.90           N1+
ATOM   1433  H   LYS A  96      19.174  22.184  55.048  1.00  0.00           H  
ATOM   1434  HA  LYS A  96      16.475  21.052  55.328  1.00  0.00           H  
ATOM   1435 1HB  LYS A  96      18.266  22.603  57.268  1.00  0.00           H  
ATOM   1436 2HB  LYS A  96      16.761  21.835  57.687  1.00  0.00           H  
ATOM   1437 1HG  LYS A  96      19.274  20.394  56.690  1.00  0.00           H  
ATOM   1438 2HG  LYS A  96      18.804  20.583  58.351  1.00  0.00           H  
ATOM   1439 1HD  LYS A  96      16.691  19.294  57.909  1.00  0.00           H  
ATOM   1440 2HD  LYS A  96      17.213  19.035  56.258  1.00  0.00           H  
ATOM   1441 1HE  LYS A  96      19.262  17.844  57.076  1.00  0.00           H  
ATOM   1442 2HE  LYS A  96      18.761  18.126  58.733  1.00  0.00           H  
ATOM   1443 1HZ  LYS A  96      18.148  15.954  57.978  1.00  0.00           H  
ATOM   1444 2HZ  LYS A  96      16.793  16.838  58.300  1.00  0.00           H  
ATOM   1445 3HZ  LYS A  96      17.258  16.584  56.742  1.00  0.00           H  
ATOM   1446  N   SER A  97      16.814  24.295  55.917  1.00 99.90           N  
ATOM   1447  CA  SER A  97      16.197  25.622  55.902  1.00 99.90           C  
ATOM   1448  C   SER A  97      15.982  26.208  54.492  1.00 99.90           C  
ATOM   1449  O   SER A  97      16.589  25.769  53.513  1.00 99.90           O  
ATOM   1450  CB  SER A  97      17.019  26.551  56.835  1.00 99.90           C  
ATOM   1451  OG  SER A  97      16.658  27.917  56.765  1.00 99.90           O  
ATOM   1452  H   SER A  97      17.650  24.203  56.476  1.00  0.00           H  
ATOM   1453  HA  SER A  97      15.203  25.510  56.339  1.00  0.00           H  
ATOM   1454 1HB  SER A  97      16.889  26.225  57.868  1.00  0.00           H  
ATOM   1455 2HB  SER A  97      18.083  26.487  56.642  1.00  0.00           H  
ATOM   1456  HG  SER A  97      17.182  28.399  57.389  1.00  0.00           H  
ATOM   1457  N   LEU A  98      15.104  27.221  54.420  1.00 54.42           N  
ATOM   1458  CA  LEU A  98      14.805  28.058  53.257  1.00 54.42           C  
ATOM   1459  C   LEU A  98      16.053  28.680  52.631  1.00 54.42           C  
ATOM   1460  O   LEU A  98      16.209  28.668  51.410  1.00 54.42           O  
ATOM   1461  CB  LEU A  98      13.757  29.119  53.654  1.00 99.90           C  
ATOM   1462  CG  LEU A  98      13.511  30.257  52.634  1.00 99.90           C  
ATOM   1463  CD1 LEU A  98      13.028  29.748  51.266  1.00 99.90           C  
ATOM   1464  CD2 LEU A  98      12.516  31.271  53.206  1.00 99.90           C  
ATOM   1465  H   LEU A  98      14.661  27.496  55.285  1.00  0.00           H  
ATOM   1466  HA  LEU A  98      14.381  27.427  52.489  1.00  0.00           H  
ATOM   1467 1HB  LEU A  98      12.812  28.615  53.863  1.00  0.00           H  
ATOM   1468 2HB  LEU A  98      14.063  29.574  54.597  1.00  0.00           H  
ATOM   1469  HG  LEU A  98      14.439  30.807  52.474  1.00  0.00           H  
ATOM   1470 1HD1 LEU A  98      12.864  30.577  50.577  1.00  0.00           H  
ATOM   1471 2HD1 LEU A  98      13.742  29.078  50.791  1.00  0.00           H  
ATOM   1472 3HD1 LEU A  98      12.082  29.215  51.362  1.00  0.00           H  
ATOM   1473 1HD2 LEU A  98      12.362  32.102  52.517  1.00  0.00           H  
ATOM   1474 2HD2 LEU A  98      11.545  30.812  53.392  1.00  0.00           H  
ATOM   1475 3HD2 LEU A  98      12.874  31.689  54.147  1.00  0.00           H  
ATOM   1476  N   GLU A  99      16.920  29.234  53.486  1.00 92.36           N  
ATOM   1477  CA  GLU A  99      18.184  29.842  53.108  1.00 92.36           C  
ATOM   1478  C   GLU A  99      19.197  28.782  52.695  1.00 92.36           C  
ATOM   1479  O   GLU A  99      19.852  28.954  51.667  1.00 92.36           O  
ATOM   1480  CB  GLU A  99      18.728  30.671  54.276  1.00 99.90           C  
ATOM   1481  CG  GLU A  99      20.079  31.362  53.986  1.00 99.90           C  
ATOM   1482  CD  GLU A  99      20.797  31.721  55.279  1.00 99.90           C  
ATOM   1483  OE1 GLU A  99      20.191  32.483  56.062  1.00 99.90           O  
ATOM   1484  OE2 GLU A  99      21.928  31.223  55.467  1.00 99.90           O1-
ATOM   1485  H   GLU A  99      16.702  29.197  54.472  1.00  0.00           H  
ATOM   1486  HA  GLU A  99      18.002  30.511  52.268  1.00  0.00           H  
ATOM   1487 1HB  GLU A  99      17.996  31.431  54.553  1.00  0.00           H  
ATOM   1488 2HB  GLU A  99      18.825  30.025  55.152  1.00  0.00           H  
ATOM   1489 1HG  GLU A  99      20.764  30.743  53.409  1.00  0.00           H  
ATOM   1490 2HG  GLU A  99      19.921  32.267  53.398  1.00  0.00           H  
ATOM   1491  N   GLU A 100      19.330  27.732  53.529  1.00 99.90           N  
ATOM   1492  CA  GLU A 100      20.283  26.632  53.419  1.00 99.90           C  
ATOM   1493  C   GLU A 100      20.443  26.134  51.988  1.00 99.90           C  
ATOM   1494  O   GLU A 100      21.573  25.993  51.525  1.00 99.90           O  
ATOM   1495  CB  GLU A 100      19.893  25.489  54.378  1.00 99.90           C  
ATOM   1496  CG  GLU A 100      21.038  24.537  54.766  1.00 99.90           C  
ATOM   1497  CD  GLU A 100      21.925  25.134  55.860  1.00 99.90           C  
ATOM   1498  OE1 GLU A 100      22.588  26.154  55.575  1.00 99.90           O  
ATOM   1499  OE2 GLU A 100      21.911  24.566  56.973  1.00 99.90           O1-
ATOM   1500  H   GLU A 100      18.731  27.719  54.342  1.00  0.00           H  
ATOM   1501  HA  GLU A 100      21.238  27.061  53.719  1.00  0.00           H  
ATOM   1502 1HB  GLU A 100      19.525  25.929  55.296  1.00  0.00           H  
ATOM   1503 2HB  GLU A 100      19.053  24.921  53.980  1.00  0.00           H  
ATOM   1504 1HG  GLU A 100      20.621  23.598  55.131  1.00  0.00           H  
ATOM   1505 2HG  GLU A 100      21.654  24.288  53.904  1.00  0.00           H  
ATOM   1506  N   PHE A 101      19.298  25.943  51.305  1.00 98.58           N  
ATOM   1507  CA  PHE A 101      19.160  25.554  49.911  1.00 98.58           C  
ATOM   1508  C   PHE A 101      20.162  26.219  48.966  1.00 98.58           C  
ATOM   1509  O   PHE A 101      20.236  27.443  48.865  1.00 98.58           O  
ATOM   1510  CB  PHE A 101      17.727  25.800  49.431  1.00 55.18           C  
ATOM   1511  CG  PHE A 101      17.488  25.443  47.971  1.00 55.18           C  
ATOM   1512  CD1 PHE A 101      18.127  24.336  47.381  1.00 55.18           C  
ATOM   1513  CD2 PHE A 101      16.681  26.269  47.173  1.00 55.18           C  
ATOM   1514  CE1 PHE A 101      18.005  24.115  46.007  1.00 55.18           C  
ATOM   1515  CE2 PHE A 101      16.443  25.958  45.822  1.00 55.18           C  
ATOM   1516  CZ  PHE A 101      17.130  24.887  45.230  1.00 55.18           C  
ATOM   1517  H   PHE A 101      18.438  26.121  51.804  1.00  0.00           H  
ATOM   1518  HA  PHE A 101      19.335  24.480  49.898  1.00  0.00           H  
ATOM   1519 1HB  PHE A 101      17.057  25.204  50.046  1.00  0.00           H  
ATOM   1520 2HB  PHE A 101      17.454  26.844  49.599  1.00  0.00           H  
ATOM   1521  HD1 PHE A 101      18.764  23.681  47.953  1.00  0.00           H  
ATOM   1522  HD2 PHE A 101      16.283  27.170  47.608  1.00  0.00           H  
ATOM   1523  HE1 PHE A 101      18.592  23.343  45.556  1.00  0.00           H  
ATOM   1524  HE2 PHE A 101      15.807  26.593  45.222  1.00  0.00           H  
ATOM   1525  HZ  PHE A 101      17.024  24.690  44.176  1.00  0.00           H  
ATOM   1526  N   GLN A 102      20.908  25.355  48.276  1.00 99.90           N  
ATOM   1527  CA  GLN A 102      21.866  25.708  47.255  1.00 99.90           C  
ATOM   1528  C   GLN A 102      22.066  24.557  46.265  1.00 99.90           C  
ATOM   1529  O   GLN A 102      22.829  24.730  45.329  1.00 99.90           O  
ATOM   1530  CB  GLN A 102      23.175  26.118  47.953  1.00 99.90           C  
ATOM   1531  CG  GLN A 102      24.215  26.779  47.027  1.00 99.90           C  
ATOM   1532  CD  GLN A 102      25.433  27.334  47.759  1.00 99.90           C  
ATOM   1533  OE1 GLN A 102      26.338  27.845  47.110  1.00 99.90           O  
ATOM   1534  NE2 GLN A 102      25.484  27.245  49.091  1.00 99.90           N  
ATOM   1535  H   GLN A 102      20.795  24.374  48.477  1.00  0.00           H  
ATOM   1536  HA  GLN A 102      21.480  26.552  46.681  1.00  0.00           H  
ATOM   1537 1HB  GLN A 102      22.928  26.822  48.750  1.00  0.00           H  
ATOM   1538 2HB  GLN A 102      23.614  25.247  48.443  1.00  0.00           H  
ATOM   1539 1HG  GLN A 102      24.601  26.069  46.298  1.00  0.00           H  
ATOM   1540 2HG  GLN A 102      23.752  27.592  46.467  1.00  0.00           H  
ATOM   1541 1HE2 GLN A 102      26.285  27.606  49.588  1.00  0.00           H  
ATOM   1542 2HE2 GLN A 102      24.723  26.816  49.598  1.00  0.00           H  
ATOM   1543  N   ASP A 103      21.450  23.376  46.448  1.00 66.45           N  
ATOM   1544  CA  ASP A 103      21.680  22.203  45.595  1.00 66.45           C  
ATOM   1545  C   ASP A 103      20.394  21.378  45.505  1.00 66.45           C  
ATOM   1546  O   ASP A 103      19.638  21.311  46.473  1.00 66.45           O  
ATOM   1547  CB  ASP A 103      22.800  21.325  46.202  1.00 99.90           C  
ATOM   1548  CG  ASP A 103      24.139  22.047  46.373  1.00 99.90           C  
ATOM   1549  OD1 ASP A 103      24.706  22.465  45.341  1.00 99.90           O  
ATOM   1550  OD2 ASP A 103      24.557  22.191  47.542  1.00 99.90           O1-
ATOM   1551  H   ASP A 103      20.825  23.252  47.230  1.00  0.00           H  
ATOM   1552  HA  ASP A 103      21.956  22.505  44.582  1.00  0.00           H  
ATOM   1553 1HB  ASP A 103      22.489  20.926  47.169  1.00  0.00           H  
ATOM   1554 2HB  ASP A 103      22.973  20.458  45.563  1.00  0.00           H  
ATOM   1555  N   VAL A 104      20.148  20.737  44.352  1.00 85.87           N  
ATOM   1556  CA  VAL A 104      18.992  19.862  44.135  1.00 85.87           C  
ATOM   1557  C   VAL A 104      19.479  18.596  43.433  1.00 85.87           C  
ATOM   1558  O   VAL A 104      20.212  18.681  42.452  1.00 85.87           O  
ATOM   1559  CB  VAL A 104      17.908  20.536  43.251  1.00 32.92           C  
ATOM   1560  CG1 VAL A 104      16.570  19.784  43.377  1.00 32.92           C  
ATOM   1561  CG2 VAL A 104      17.653  22.008  43.556  1.00 32.92           C  
ATOM   1562  H   VAL A 104      20.806  20.828  43.591  1.00  0.00           H  
ATOM   1563  HA  VAL A 104      18.552  19.577  45.094  1.00  0.00           H  
ATOM   1564  HB  VAL A 104      18.224  20.500  42.206  1.00  0.00           H  
ATOM   1565 1HG1 VAL A 104      15.786  20.264  42.789  1.00  0.00           H  
ATOM   1566 2HG1 VAL A 104      16.648  18.758  43.018  1.00  0.00           H  
ATOM   1567 3HG1 VAL A 104      16.231  19.743  44.412  1.00  0.00           H  
ATOM   1568 1HG2 VAL A 104      16.938  22.431  42.849  1.00  0.00           H  
ATOM   1569 2HG2 VAL A 104      17.210  22.095  44.545  1.00  0.00           H  
ATOM   1570 3HG2 VAL A 104      18.557  22.609  43.482  1.00  0.00           H  
ATOM   1571  N   TYR A 105      19.023  17.433  43.910  1.00 53.53           N  
ATOM   1572  CA  TYR A 105      19.318  16.121  43.350  1.00 53.53           C  
ATOM   1573  C   TYR A 105      18.014  15.524  42.823  1.00 53.53           C  
ATOM   1574  O   TYR A 105      16.981  15.616  43.485  1.00 53.53           O  
ATOM   1575  CB  TYR A 105      19.903  15.220  44.441  1.00 75.20           C  
ATOM   1576  CG  TYR A 105      21.231  15.682  45.010  1.00 75.20           C  
ATOM   1577  CD1 TYR A 105      21.261  16.770  45.898  1.00 75.20           C  
ATOM   1578  CD2 TYR A 105      22.438  15.056  44.646  1.00 75.20           C  
ATOM   1579  CE1 TYR A 105      22.479  17.242  46.404  1.00 75.20           C  
ATOM   1580  CE2 TYR A 105      23.650  15.479  45.224  1.00 75.20           C  
ATOM   1581  CZ  TYR A 105      23.671  16.570  46.110  1.00 75.20           C  
ATOM   1582  OH  TYR A 105      24.839  17.010  46.655  1.00 75.20           O  
ATOM   1583  H   TYR A 105      18.389  17.451  44.700  1.00  0.00           H  
ATOM   1584  HA  TYR A 105      20.042  16.194  42.548  1.00  0.00           H  
ATOM   1585 1HB  TYR A 105      19.178  15.170  45.248  1.00  0.00           H  
ATOM   1586 2HB  TYR A 105      20.019  14.201  44.066  1.00  0.00           H  
ATOM   1587  HD1 TYR A 105      20.346  17.287  46.145  1.00  0.00           H  
ATOM   1588  HD2 TYR A 105      22.434  14.235  43.945  1.00  0.00           H  
ATOM   1589  HE1 TYR A 105      22.496  18.145  46.990  1.00  0.00           H  
ATOM   1590  HE2 TYR A 105      24.568  14.980  44.973  1.00  0.00           H  
ATOM   1591  HH  TYR A 105      24.707  17.733  47.251  1.00  0.00           H  
ATOM   1592  N   ILE A 106      18.072  14.914  41.633  1.00 82.50           N  
ATOM   1593  CA  ILE A 106      16.937  14.345  40.914  1.00 82.50           C  
ATOM   1594  C   ILE A 106      17.226  12.882  40.609  1.00 82.50           C  
ATOM   1595  O   ILE A 106      18.114  12.574  39.824  1.00 82.50           O  
ATOM   1596  CB  ILE A 106      16.685  15.129  39.600  1.00 11.09           C  
ATOM   1597  CG1 ILE A 106      16.417  16.626  39.837  1.00 11.09           C  
ATOM   1598  CG2 ILE A 106      15.570  14.497  38.744  1.00 11.09           C  
ATOM   1599  CD1 ILE A 106      15.245  16.933  40.763  1.00 11.09           C  
ATOM   1600  H   ILE A 106      18.958  14.920  41.144  1.00  0.00           H  
ATOM   1601  HA  ILE A 106      16.035  14.373  41.525  1.00  0.00           H  
ATOM   1602  HB  ILE A 106      17.592  15.088  39.001  1.00  0.00           H  
ATOM   1603 1HG1 ILE A 106      17.309  17.084  40.261  1.00  0.00           H  
ATOM   1604 2HG1 ILE A 106      16.260  17.128  38.881  1.00  0.00           H  
ATOM   1605 1HG2 ILE A 106      15.378  15.094  37.852  1.00  0.00           H  
ATOM   1606 2HG2 ILE A 106      15.815  13.488  38.414  1.00  0.00           H  
ATOM   1607 3HG2 ILE A 106      14.633  14.432  39.296  1.00  0.00           H  
ATOM   1608 1HD1 ILE A 106      15.177  18.005  40.946  1.00  0.00           H  
ATOM   1609 2HD1 ILE A 106      14.306  16.625  40.311  1.00  0.00           H  
ATOM   1610 3HD1 ILE A 106      15.365  16.455  41.727  1.00  0.00           H  
ATOM   1611  N   VAL A 107      16.408  11.990  41.161  1.00 30.91           N  
ATOM   1612  CA  VAL A 107      16.437  10.563  40.903  1.00 30.91           C  
ATOM   1613  C   VAL A 107      15.367  10.250  39.857  1.00 30.91           C  
ATOM   1614  O   VAL A 107      14.202  10.623  39.990  1.00 30.91           O  
ATOM   1615  CB  VAL A 107      16.191   9.785  42.198  1.00 77.75           C  
ATOM   1616  CG1 VAL A 107      16.294   8.267  41.977  1.00 77.75           C  
ATOM   1617  CG2 VAL A 107      17.160  10.220  43.308  1.00 77.75           C  
ATOM   1618  H   VAL A 107      15.647  12.323  41.741  1.00  0.00           H  
ATOM   1619  HA  VAL A 107      17.420  10.274  40.550  1.00  0.00           H  
ATOM   1620  HB  VAL A 107      15.180  10.009  42.511  1.00  0.00           H  
ATOM   1621 1HG1 VAL A 107      16.045   7.727  42.887  1.00  0.00           H  
ATOM   1622 2HG1 VAL A 107      15.626   7.900  41.201  1.00  0.00           H  
ATOM   1623 3HG1 VAL A 107      17.308   7.994  41.687  1.00  0.00           H  
ATOM   1624 1HG2 VAL A 107      16.829   9.827  44.258  1.00  0.00           H  
ATOM   1625 2HG2 VAL A 107      18.174   9.871  43.121  1.00  0.00           H  
ATOM   1626 3HG2 VAL A 107      17.199  11.300  43.444  1.00  0.00           H  
ATOM   1627  N   MET A 108      15.790   9.534  38.823  1.00 50.02           N  
ATOM   1628  CA  MET A 108      14.983   9.109  37.696  1.00 50.02           C  
ATOM   1629  C   MET A 108      15.391   7.691  37.298  1.00 50.02           C  
ATOM   1630  O   MET A 108      16.341   7.131  37.848  1.00 50.02           O  
ATOM   1631  CB  MET A 108      15.084  10.156  36.572  1.00 41.95           C  
ATOM   1632  CG  MET A 108      16.495  10.694  36.297  1.00 41.95           C  
ATOM   1633  SD  MET A 108      16.548  11.810  34.876  1.00 41.95           S  
ATOM   1634  CE  MET A 108      15.916  13.337  35.600  1.00 41.95           C  
ATOM   1635  H   MET A 108      16.766   9.268  38.802  1.00  0.00           H  
ATOM   1636  HA  MET A 108      13.934   9.067  37.967  1.00  0.00           H  
ATOM   1637 1HB  MET A 108      14.665   9.753  35.649  1.00  0.00           H  
ATOM   1638 2HB  MET A 108      14.439  10.996  36.834  1.00  0.00           H  
ATOM   1639 1HG  MET A 108      16.904  11.222  37.159  1.00  0.00           H  
ATOM   1640 2HG  MET A 108      17.160   9.859  36.094  1.00  0.00           H  
ATOM   1641 1HE  MET A 108      15.739  14.077  34.819  1.00  0.00           H  
ATOM   1642 2HE  MET A 108      14.985  13.163  36.137  1.00  0.00           H  
ATOM   1643 3HE  MET A 108      16.659  13.744  36.284  1.00  0.00           H  
ATOM   1644  N   GLU A 109      14.665   7.106  36.334  1.00 26.68           N  
ATOM   1645  CA  GLU A 109      14.932   5.780  35.773  1.00 26.68           C  
ATOM   1646  C   GLU A 109      16.338   5.689  35.153  1.00 26.68           C  
ATOM   1647  O   GLU A 109      17.028   6.697  34.975  1.00 26.68           O  
ATOM   1648  CB  GLU A 109      13.867   5.453  34.709  1.00 48.92           C  
ATOM   1649  CG  GLU A 109      12.436   5.341  35.262  1.00 48.92           C  
ATOM   1650  CD  GLU A 109      11.460   4.887  34.176  1.00 48.92           C  
ATOM   1651  OE1 GLU A 109      11.543   3.700  33.791  1.00 48.92           O  
ATOM   1652  OE2 GLU A 109      10.661   5.737  33.726  1.00 48.92           O1-
ATOM   1653  H   GLU A 109      13.891   7.622  35.938  1.00  0.00           H  
ATOM   1654  HA  GLU A 109      14.871   5.048  36.581  1.00  0.00           H  
ATOM   1655 1HB  GLU A 109      13.894   6.212  33.928  1.00  0.00           H  
ATOM   1656 2HB  GLU A 109      14.122   4.513  34.217  1.00  0.00           H  
ATOM   1657 1HG  GLU A 109      12.403   4.622  36.081  1.00  0.00           H  
ATOM   1658 2HG  GLU A 109      12.104   6.297  35.670  1.00  0.00           H  
ATOM   1659  N   LEU A 110      16.773   4.463  34.843  1.00 19.96           N  
ATOM   1660  CA  LEU A 110      18.106   4.210  34.327  1.00 19.96           C  
ATOM   1661  C   LEU A 110      18.059   2.951  33.466  1.00 19.96           C  
ATOM   1662  O   LEU A 110      17.886   1.851  33.985  1.00 19.96           O  
ATOM   1663  CB  LEU A 110      19.079   4.102  35.517  1.00  3.50           C  
ATOM   1664  CG  LEU A 110      20.563   4.287  35.182  1.00  3.50           C  
ATOM   1665  CD1 LEU A 110      21.339   4.802  36.372  1.00  3.50           C  
ATOM   1666  CD2 LEU A 110      21.243   3.009  34.703  1.00  3.50           C  
ATOM   1667  H   LEU A 110      16.175   3.666  35.008  1.00  0.00           H  
ATOM   1668  HA  LEU A 110      18.397   5.052  33.700  1.00  0.00           H  
ATOM   1669 1HB  LEU A 110      18.807   4.872  36.236  1.00  0.00           H  
ATOM   1670 2HB  LEU A 110      18.941   3.158  36.034  1.00  0.00           H  
ATOM   1671  HG  LEU A 110      20.651   5.058  34.420  1.00  0.00           H  
ATOM   1672 1HD1 LEU A 110      22.276   5.208  36.014  1.00  0.00           H  
ATOM   1673 2HD1 LEU A 110      20.847   5.623  36.842  1.00  0.00           H  
ATOM   1674 3HD1 LEU A 110      21.516   4.032  37.124  1.00  0.00           H  
ATOM   1675 1HD2 LEU A 110      22.305   3.201  34.567  1.00  0.00           H  
ATOM   1676 2HD2 LEU A 110      21.128   2.187  35.410  1.00  0.00           H  
ATOM   1677 3HD2 LEU A 110      20.856   2.697  33.738  1.00  0.00           H  
ATOM   1678  N   MET A 111      18.227   3.132  32.150  1.00 53.31           N  
ATOM   1679  CA  MET A 111      18.259   2.111  31.107  1.00 53.31           C  
ATOM   1680  C   MET A 111      19.519   1.231  31.198  1.00 53.31           C  
ATOM   1681  O   MET A 111      19.983   0.885  32.282  1.00 53.31           O  
ATOM   1682  CB  MET A 111      18.110   2.800  29.726  1.00 76.53           C  
ATOM   1683  CG  MET A 111      16.828   3.620  29.600  1.00 76.53           C  
ATOM   1684  SD  MET A 111      15.332   2.615  29.648  1.00 76.53           S  
ATOM   1685  CE  MET A 111      14.975   2.598  27.880  1.00 76.53           C  
ATOM   1686  H   MET A 111      18.418   4.077  31.848  1.00  0.00           H  
ATOM   1687  HA  MET A 111      17.413   1.440  31.262  1.00  0.00           H  
ATOM   1688 1HB  MET A 111      18.963   3.453  29.542  1.00  0.00           H  
ATOM   1689 2HB  MET A 111      18.106   2.064  28.920  1.00  0.00           H  
ATOM   1690 1HG  MET A 111      16.766   4.386  30.373  1.00  0.00           H  
ATOM   1691 2HG  MET A 111      16.820   4.148  28.653  1.00  0.00           H  
ATOM   1692 1HE  MET A 111      14.122   1.960  27.666  1.00  0.00           H  
ATOM   1693 2HE  MET A 111      14.721   3.605  27.554  1.00  0.00           H  
ATOM   1694 3HE  MET A 111      15.837   2.268  27.311  1.00  0.00           H  
ATOM   1695  N   ASP A 112      20.046   0.825  30.041  1.00 49.01           N  
ATOM   1696  CA  ASP A 112      21.200  -0.055  29.900  1.00 49.01           C  
ATOM   1697  C   ASP A 112      22.336   0.705  29.221  1.00 49.01           C  
ATOM   1698  O   ASP A 112      23.495   0.559  29.604  1.00 49.01           O  
ATOM   1699  CB  ASP A 112      20.813  -1.311  29.095  1.00 79.28           C  
ATOM   1700  CG  ASP A 112      19.841  -2.218  29.853  1.00 79.28           C  
ATOM   1701  OD1 ASP A 112      18.708  -1.762  30.109  1.00 79.28           O  
ATOM   1702  OD2 ASP A 112      20.230  -3.366  30.148  1.00 79.28           O1-
ATOM   1703  H   ASP A 112      19.586   1.110  29.189  1.00  0.00           H  
ATOM   1704  HA  ASP A 112      21.575  -0.375  30.874  1.00  0.00           H  
ATOM   1705 1HB  ASP A 112      20.360  -1.035  28.142  1.00  0.00           H  
ATOM   1706 2HB  ASP A 112      21.706  -1.890  28.852  1.00  0.00           H  
ATOM   1707  N   ALA A 113      21.997   1.517  28.213  1.00 71.22           N  
ATOM   1708  CA  ALA A 113      22.924   2.357  27.479  1.00 71.22           C  
ATOM   1709  C   ALA A 113      22.185   3.575  26.934  1.00 71.22           C  
ATOM   1710  O   ALA A 113      20.991   3.775  27.169  1.00 71.22           O  
ATOM   1711  CB  ALA A 113      23.553   1.540  26.337  1.00  2.00           C  
ATOM   1712  H   ALA A 113      21.025   1.576  27.944  1.00  0.00           H  
ATOM   1713  HA  ALA A 113      23.708   2.715  28.150  1.00  0.00           H  
ATOM   1714 1HB  ALA A 113      24.376   2.080  25.868  1.00  0.00           H  
ATOM   1715 2HB  ALA A 113      23.960   0.594  26.695  1.00  0.00           H  
ATOM   1716 3HB  ALA A 113      22.823   1.319  25.557  1.00  0.00           H  
ATOM   1717  N   ASN A 114      22.928   4.386  26.188  1.00 30.50           N  
ATOM   1718  CA  ASN A 114      22.433   5.483  25.380  1.00 30.50           C  
ATOM   1719  C   ASN A 114      22.488   5.075  23.908  1.00 30.50           C  
ATOM   1720  O   ASN A 114      23.221   4.164  23.537  1.00 30.50           O  
ATOM   1721  CB  ASN A 114      23.223   6.764  25.693  1.00 36.14           C  
ATOM   1722  CG  ASN A 114      24.708   6.710  25.335  1.00 36.14           C  
ATOM   1723  ND2 ASN A 114      25.274   7.876  25.045  1.00 36.14           N  
ATOM   1724  OD1 ASN A 114      25.336   5.652  25.321  1.00 36.14           O  
ATOM   1725  H   ASN A 114      23.905   4.157  26.065  1.00  0.00           H  
ATOM   1726  HA  ASN A 114      21.411   5.698  25.640  1.00  0.00           H  
ATOM   1727 1HB  ASN A 114      22.762   7.605  25.171  1.00  0.00           H  
ATOM   1728 2HB  ASN A 114      23.139   6.993  26.756  1.00  0.00           H  
ATOM   1729 1HD2 ASN A 114      26.255   7.911  24.809  1.00  0.00           H  
ATOM   1730 2HD2 ASN A 114      24.725   8.723  25.064  1.00  0.00           H  
ATOM   1731  N   LEU A 115      21.738   5.779  23.060  1.00 11.36           N  
ATOM   1732  CA  LEU A 115      21.639   5.567  21.625  1.00 11.36           C  
ATOM   1733  C   LEU A 115      22.977   5.689  20.886  1.00 11.36           C  
ATOM   1734  O   LEU A 115      23.143   5.043  19.853  1.00 11.36           O  
ATOM   1735  CB  LEU A 115      20.545   6.487  21.069  1.00  3.13           C  
ATOM   1736  CG  LEU A 115      20.011   6.219  19.647  1.00  3.13           C  
ATOM   1737  CD1 LEU A 115      20.819   6.895  18.536  1.00  3.13           C  
ATOM   1738  CD2 LEU A 115      19.806   4.731  19.398  1.00  3.13           C  
ATOM   1739  H   LEU A 115      21.165   6.520  23.451  1.00  0.00           H  
ATOM   1740  HA  LEU A 115      21.315   4.531  21.538  1.00  0.00           H  
ATOM   1741 1HB  LEU A 115      19.705   6.367  21.741  1.00  0.00           H  
ATOM   1742 2HB  LEU A 115      20.853   7.517  21.178  1.00  0.00           H  
ATOM   1743  HG  LEU A 115      19.020   6.671  19.595  1.00  0.00           H  
ATOM   1744 1HD1 LEU A 115      20.524   6.529  17.552  1.00  0.00           H  
ATOM   1745 2HD1 LEU A 115      20.624   7.967  18.539  1.00  0.00           H  
ATOM   1746 3HD1 LEU A 115      21.885   6.759  18.646  1.00  0.00           H  
ATOM   1747 1HD2 LEU A 115      19.379   4.542  18.414  1.00  0.00           H  
ATOM   1748 2HD2 LEU A 115      20.764   4.247  19.459  1.00  0.00           H  
ATOM   1749 3HD2 LEU A 115      19.147   4.286  20.143  1.00  0.00           H  
ATOM   1750  N   CYS A 116      23.966   6.415  21.451  1.00 24.92           N  
ATOM   1751  CA  CYS A 116      25.375   6.428  21.014  1.00 24.92           C  
ATOM   1752  C   CYS A 116      26.030   5.033  21.009  1.00 24.92           C  
ATOM   1753  O   CYS A 116      27.172   4.896  20.577  1.00 24.92           O  
ATOM   1754  CB  CYS A 116      26.259   7.320  21.909  1.00 95.35           C  
ATOM   1755  SG  CYS A 116      25.754   9.049  22.005  1.00 95.35           S  
ATOM   1756  H   CYS A 116      23.751   6.912  22.304  1.00  0.00           H  
ATOM   1757  HA  CYS A 116      25.405   6.809  19.992  1.00  0.00           H  
ATOM   1758 1HB  CYS A 116      26.330   6.902  22.910  1.00  0.00           H  
ATOM   1759 2HB  CYS A 116      27.279   7.333  21.523  1.00  0.00           H  
ATOM   1760  HG  CYS A 116      25.734   9.264  20.686  1.00  0.00           H  
ATOM   1761  N   GLN A 117      25.320   4.016  21.512  1.00 23.58           N  
ATOM   1762  CA  GLN A 117      25.672   2.617  21.508  1.00 23.58           C  
ATOM   1763  C   GLN A 117      25.047   1.878  20.325  1.00 23.58           C  
ATOM   1764  O   GLN A 117      25.710   1.017  19.746  1.00 23.58           O  
ATOM   1765  CB  GLN A 117      25.250   2.003  22.858  1.00 99.90           C  
ATOM   1766  CG  GLN A 117      25.751   0.575  23.117  1.00 99.90           C  
ATOM   1767  CD  GLN A 117      27.273   0.409  23.123  1.00 99.90           C  
ATOM   1768  OE1 GLN A 117      27.749  -0.719  23.128  1.00 99.90           O  
ATOM   1769  NE2 GLN A 117      28.054   1.493  23.147  1.00 99.90           N  
ATOM   1770  H   GLN A 117      24.421   4.242  21.915  1.00  0.00           H  
ATOM   1771  HA  GLN A 117      26.747   2.553  21.363  1.00  0.00           H  
ATOM   1772 1HB  GLN A 117      25.573   2.648  23.677  1.00  0.00           H  
ATOM   1773 2HB  GLN A 117      24.162   1.969  22.916  1.00  0.00           H  
ATOM   1774 1HG  GLN A 117      25.374   0.230  24.080  1.00  0.00           H  
ATOM   1775 2HG  GLN A 117      25.341  -0.108  22.373  1.00  0.00           H  
ATOM   1776 1HE2 GLN A 117      29.057   1.376  23.156  1.00  0.00           H  
ATOM   1777 2HE2 GLN A 117      27.646   2.416  23.158  1.00  0.00           H  
ATOM   1778  N   VAL A 118      23.793   2.201  19.963  1.00 20.66           N  
ATOM   1779  CA  VAL A 118      23.109   1.582  18.830  1.00 20.66           C  
ATOM   1780  C   VAL A 118      23.591   2.172  17.513  1.00 20.66           C  
ATOM   1781  O   VAL A 118      23.780   1.415  16.569  1.00 20.66           O  
ATOM   1782  CB  VAL A 118      21.576   1.665  18.863  1.00 25.15           C  
ATOM   1783  CG1 VAL A 118      20.935   0.663  17.896  1.00 25.15           C  
ATOM   1784  CG2 VAL A 118      20.998   1.469  20.262  1.00 25.15           C  
ATOM   1785  H   VAL A 118      23.310   2.933  20.464  1.00  0.00           H  
ATOM   1786  HA  VAL A 118      23.369   0.529  18.868  1.00  0.00           H  
ATOM   1787  HB  VAL A 118      21.274   2.625  18.471  1.00  0.00           H  
ATOM   1788 1HG1 VAL A 118      19.849   0.684  17.979  1.00  0.00           H  
ATOM   1789 2HG1 VAL A 118      21.181   0.873  16.856  1.00  0.00           H  
ATOM   1790 3HG1 VAL A 118      21.265  -0.350  18.124  1.00  0.00           H  
ATOM   1791 1HG2 VAL A 118      19.911   1.529  20.227  1.00  0.00           H  
ATOM   1792 2HG2 VAL A 118      21.274   0.493  20.664  1.00  0.00           H  
ATOM   1793 3HG2 VAL A 118      21.341   2.231  20.960  1.00  0.00           H  
ATOM   1794  N   ILE A 119      23.790   3.503  17.428  1.00 45.89           N  
ATOM   1795  CA  ILE A 119      24.431   4.177  16.288  1.00 45.89           C  
ATOM   1796  C   ILE A 119      25.604   3.362  15.755  1.00 45.89           C  
ATOM   1797  O   ILE A 119      25.654   3.075  14.569  1.00 45.89           O  
ATOM   1798  CB  ILE A 119      24.877   5.618  16.646  1.00 15.22           C  
ATOM   1799  CG1 ILE A 119      23.705   6.572  16.415  1.00 15.22           C  
ATOM   1800  CG2 ILE A 119      26.113   6.131  15.854  1.00 15.22           C  
ATOM   1801  CD1 ILE A 119      23.949   7.927  17.054  1.00 15.22           C  
ATOM   1802  H   ILE A 119      23.584   4.068  18.243  1.00  0.00           H  
ATOM   1803  HA  ILE A 119      23.695   4.218  15.483  1.00  0.00           H  
ATOM   1804  HB  ILE A 119      25.146   5.634  17.703  1.00  0.00           H  
ATOM   1805 1HG1 ILE A 119      23.529   6.700  15.347  1.00  0.00           H  
ATOM   1806 2HG1 ILE A 119      22.794   6.128  16.807  1.00  0.00           H  
ATOM   1807 1HG2 ILE A 119      26.386   7.152  16.110  1.00  0.00           H  
ATOM   1808 2HG2 ILE A 119      27.018   5.560  16.063  1.00  0.00           H  
ATOM   1809 3HG2 ILE A 119      25.938   6.105  14.778  1.00  0.00           H  
ATOM   1810 1HD1 ILE A 119      23.083   8.577  16.927  1.00  0.00           H  
ATOM   1811 2HD1 ILE A 119      24.166   7.793  18.110  1.00  0.00           H  
ATOM   1812 3HD1 ILE A 119      24.800   8.433  16.624  1.00  0.00           H  
ATOM   1813  N   GLN A 120      26.484   2.947  16.674  1.00 49.91           N  
ATOM   1814  CA  GLN A 120      27.682   2.178  16.408  1.00 49.91           C  
ATOM   1815  C   GLN A 120      27.436   0.654  16.422  1.00 49.91           C  
ATOM   1816  O   GLN A 120      28.289  -0.100  16.884  1.00 49.91           O  
ATOM   1817  CB  GLN A 120      28.716   2.615  17.471  1.00 99.90           C  
ATOM   1818  CG  GLN A 120      30.178   2.225  17.168  1.00 99.90           C  
ATOM   1819  CD  GLN A 120      30.878   3.178  16.204  1.00 99.90           C  
ATOM   1820  NE2 GLN A 120      30.392   3.300  14.967  1.00 99.90           N  
ATOM   1821  OE1 GLN A 120      31.889   3.773  16.565  1.00 99.90           O  
ATOM   1822  H   GLN A 120      26.312   3.199  17.637  1.00  0.00           H  
ATOM   1823  HA  GLN A 120      28.034   2.434  15.411  1.00  0.00           H  
ATOM   1824 1HB  GLN A 120      28.671   3.697  17.609  1.00  0.00           H  
ATOM   1825 2HB  GLN A 120      28.431   2.199  18.439  1.00  0.00           H  
ATOM   1826 1HG  GLN A 120      30.734   2.245  18.107  1.00  0.00           H  
ATOM   1827 2HG  GLN A 120      30.293   1.213  16.788  1.00  0.00           H  
ATOM   1828 1HE2 GLN A 120      30.852   3.917  14.314  1.00  0.00           H  
ATOM   1829 2HE2 GLN A 120      29.578   2.775  14.686  1.00  0.00           H  
ATOM   1830  N   MET A 121      26.306   0.168  15.889  1.00 38.51           N  
ATOM   1831  CA  MET A 121      26.053  -1.261  15.710  1.00 38.51           C  
ATOM   1832  C   MET A 121      25.106  -1.486  14.529  1.00 38.51           C  
ATOM   1833  O   MET A 121      24.287  -0.625  14.202  1.00 38.51           O  
ATOM   1834  CB  MET A 121      25.549  -1.905  17.030  1.00 64.08           C  
ATOM   1835  CG  MET A 121      24.048  -1.778  17.325  1.00 64.08           C  
ATOM   1836  SD  MET A 121      23.543  -2.298  18.980  1.00 64.08           S  
ATOM   1837  CE  MET A 121      23.216  -4.035  18.610  1.00 64.08           C  
ATOM   1838  H   MET A 121      25.607   0.811  15.540  1.00  0.00           H  
ATOM   1839  HA  MET A 121      26.999  -1.737  15.441  1.00  0.00           H  
ATOM   1840 1HB  MET A 121      25.796  -2.967  17.012  1.00  0.00           H  
ATOM   1841 2HB  MET A 121      26.110  -1.498  17.872  1.00  0.00           H  
ATOM   1842 1HG  MET A 121      23.721  -0.767  17.201  1.00  0.00           H  
ATOM   1843 2HG  MET A 121      23.471  -2.346  16.596  1.00  0.00           H  
ATOM   1844 1HE  MET A 121      22.726  -4.507  19.459  1.00  0.00           H  
ATOM   1845 2HE  MET A 121      22.549  -4.130  17.753  1.00  0.00           H  
ATOM   1846 3HE  MET A 121      24.144  -4.565  18.395  1.00  0.00           H  
ATOM   1847  N   GLU A 122      25.210  -2.669  13.909  1.00 35.22           N  
ATOM   1848  CA  GLU A 122      24.413  -3.054  12.752  1.00 35.22           C  
ATOM   1849  C   GLU A 122      23.057  -3.612  13.186  1.00 35.22           C  
ATOM   1850  O   GLU A 122      22.924  -4.813  13.431  1.00 35.22           O  
ATOM   1851  CB  GLU A 122      25.194  -4.055  11.881  1.00 99.90           C  
ATOM   1852  CG  GLU A 122      24.401  -4.499  10.633  1.00 99.90           C  
ATOM   1853  CD  GLU A 122      25.270  -5.163   9.572  1.00 99.90           C  
ATOM   1854  OE1 GLU A 122      26.194  -5.911   9.959  1.00 99.90           O  
ATOM   1855  OE2 GLU A 122      24.983  -4.915   8.382  1.00 99.90           O1-
ATOM   1856  H   GLU A 122      25.889  -3.336  14.244  1.00  0.00           H  
ATOM   1857  HA  GLU A 122      24.235  -2.171  12.134  1.00  0.00           H  
ATOM   1858 1HB  GLU A 122      26.129  -3.587  11.570  1.00  0.00           H  
ATOM   1859 2HB  GLU A 122      25.475  -4.932  12.468  1.00  0.00           H  
ATOM   1860 1HG  GLU A 122      23.606  -5.196  10.897  1.00  0.00           H  
ATOM   1861 2HG  GLU A 122      23.916  -3.633  10.179  1.00  0.00           H  
ATOM   1862  N   LEU A 123      22.033  -2.746  13.223  1.00 27.00           N  
ATOM   1863  CA  LEU A 123      20.650  -3.172  13.396  1.00 27.00           C  
ATOM   1864  C   LEU A 123      20.133  -3.984  12.201  1.00 27.00           C  
ATOM   1865  O   LEU A 123      20.771  -4.117  11.158  1.00 27.00           O  
ATOM   1866  CB  LEU A 123      19.724  -1.956  13.639  1.00 13.25           C  
ATOM   1867  CG  LEU A 123      19.775  -1.318  15.036  1.00 13.25           C  
ATOM   1868  CD1 LEU A 123      18.453  -0.615  15.311  1.00 13.25           C  
ATOM   1869  CD2 LEU A 123      20.068  -2.300  16.177  1.00 13.25           C  
ATOM   1870  H   LEU A 123      22.209  -1.773  13.019  1.00  0.00           H  
ATOM   1871  HA  LEU A 123      20.603  -3.862  14.238  1.00  0.00           H  
ATOM   1872 1HB  LEU A 123      19.895  -1.193  12.877  1.00  0.00           H  
ATOM   1873 2HB  LEU A 123      18.689  -2.263  13.492  1.00  0.00           H  
ATOM   1874  HG  LEU A 123      20.572  -0.574  15.032  1.00  0.00           H  
ATOM   1875 1HD1 LEU A 123      18.538  -0.053  16.236  1.00  0.00           H  
ATOM   1876 2HD1 LEU A 123      18.245   0.111  14.528  1.00  0.00           H  
ATOM   1877 3HD1 LEU A 123      17.620  -1.311  15.389  1.00  0.00           H  
ATOM   1878 1HD2 LEU A 123      19.920  -1.835  17.148  1.00  0.00           H  
ATOM   1879 2HD2 LEU A 123      19.398  -3.159  16.138  1.00  0.00           H  
ATOM   1880 3HD2 LEU A 123      21.094  -2.664  16.144  1.00  0.00           H  
ATOM   1881  N   ASP A 124      18.931  -4.511  12.404  1.00 49.81           N  
ATOM   1882  CA  ASP A 124      18.045  -5.131  11.437  1.00 49.81           C  
ATOM   1883  C   ASP A 124      16.859  -4.176  11.213  1.00 49.81           C  
ATOM   1884  O   ASP A 124      16.806  -3.094  11.805  1.00 49.81           O  
ATOM   1885  CB  ASP A 124      17.644  -6.527  11.960  1.00 68.67           C  
ATOM   1886  CG  ASP A 124      17.068  -6.515  13.378  1.00 68.67           C  
ATOM   1887  OD1 ASP A 124      17.882  -6.488  14.329  1.00 68.67           O  
ATOM   1888  OD2 ASP A 124      15.824  -6.497  13.481  1.00 68.67           O1-
ATOM   1889  H   ASP A 124      18.535  -4.392  13.326  1.00  0.00           H  
ATOM   1890  HA  ASP A 124      18.558  -5.272  10.487  1.00  0.00           H  
ATOM   1891 1HB  ASP A 124      16.925  -6.996  11.286  1.00  0.00           H  
ATOM   1892 2HB  ASP A 124      18.518  -7.180  11.957  1.00  0.00           H  
ATOM   1893  N   HIS A 125      15.918  -4.549  10.334  1.00 29.90           N  
ATOM   1894  CA  HIS A 125      14.820  -3.667   9.946  1.00 29.90           C  
ATOM   1895  C   HIS A 125      13.738  -3.508  11.012  1.00 29.90           C  
ATOM   1896  O   HIS A 125      13.562  -2.391  11.501  1.00 29.90           O  
ATOM   1897  CB  HIS A 125      14.228  -4.052   8.581  1.00 33.28           C  
ATOM   1898  CG  HIS A 125      14.609  -3.100   7.484  1.00 33.28           C  
ATOM   1899  ND1 HIS A 125      14.547  -1.720   7.639  1.00 33.28           N  
ATOM   1900  CD2 HIS A 125      15.027  -3.365   6.203  1.00 33.28           C  
ATOM   1901  CE1 HIS A 125      14.976  -1.200   6.502  1.00 33.28           C  
ATOM   1902  NE2 HIS A 125      15.253  -2.136   5.604  1.00 33.28           N  
ATOM   1903  H   HIS A 125      15.984  -5.453   9.888  1.00  0.00           H  
ATOM   1904  HA  HIS A 125      15.261  -2.674   9.852  1.00  0.00           H  
ATOM   1905 1HB  HIS A 125      14.504  -5.068   8.296  1.00  0.00           H  
ATOM   1906 2HB  HIS A 125      13.143  -4.033   8.612  1.00  0.00           H  
ATOM   1907  HD2 HIS A 125      15.192  -4.301   5.692  1.00  0.00           H  
ATOM   1908  HE1 HIS A 125      15.071  -0.141   6.316  1.00  0.00           H  
ATOM   1909  HE2 HIS A 125      15.610  -1.990   4.670  1.00  0.00           H  
ATOM   1910  N   GLU A 126      13.043  -4.603  11.380  1.00 83.20           N  
ATOM   1911  CA  GLU A 126      12.016  -4.687  12.437  1.00 83.20           C  
ATOM   1912  C   GLU A 126      12.394  -3.881  13.686  1.00 83.20           C  
ATOM   1913  O   GLU A 126      11.584  -3.156  14.253  1.00 83.20           O  
ATOM   1914  CB  GLU A 126      11.802  -6.146  12.878  1.00 90.34           C  
ATOM   1915  CG  GLU A 126      11.460  -7.157  11.771  1.00 90.34           C  
ATOM   1916  CD  GLU A 126      12.037  -8.529  12.132  1.00 90.34           C  
ATOM   1917  OE1 GLU A 126      11.587  -9.065  13.166  1.00 90.34           O  
ATOM   1918  OE2 GLU A 126      12.936  -9.010  11.411  1.00 90.34           O1-
ATOM   1919  H   GLU A 126      13.270  -5.473  10.916  1.00  0.00           H  
ATOM   1920  HA  GLU A 126      11.079  -4.292  12.052  1.00  0.00           H  
ATOM   1921 1HB  GLU A 126      12.709  -6.475  13.392  1.00  0.00           H  
ATOM   1922 2HB  GLU A 126      11.015  -6.186  13.634  1.00  0.00           H  
ATOM   1923 1HG  GLU A 126      10.380  -7.236  11.650  1.00  0.00           H  
ATOM   1924 2HG  GLU A 126      11.842  -6.835  10.809  1.00  0.00           H  
ATOM   1925  N   ARG A 127      13.667  -3.998  14.075  1.00 36.19           N  
ATOM   1926  CA  ARG A 127      14.279  -3.336  15.206  1.00 36.19           C  
ATOM   1927  C   ARG A 127      14.433  -1.837  15.034  1.00 36.19           C  
ATOM   1928  O   ARG A 127      13.860  -1.095  15.824  1.00 36.19           O  
ATOM   1929  CB  ARG A 127      15.629  -3.983  15.450  1.00 64.88           C  
ATOM   1930  CG  ARG A 127      16.160  -3.749  16.867  1.00 64.88           C  
ATOM   1931  CD  ARG A 127      17.041  -4.912  17.315  1.00 64.88           C  
ATOM   1932  NE  ARG A 127      16.302  -6.176  17.212  1.00 64.88           N  
ATOM   1933  CZ  ARG A 127      16.777  -7.390  17.496  1.00 64.88           C  
ATOM   1934  NH1 ARG A 127      17.987  -7.536  18.046  1.00 64.88           N1+
ATOM   1935  NH2 ARG A 127      16.028  -8.464  17.216  1.00 64.88           N  
ATOM   1936  H   ARG A 127      14.260  -4.622  13.541  1.00  0.00           H  
ATOM   1937  HA  ARG A 127      13.634  -3.510  16.067  1.00  0.00           H  
ATOM   1938 1HB  ARG A 127      15.448  -5.039  15.306  1.00  0.00           H  
ATOM   1939 2HB  ARG A 127      16.377  -3.714  14.703  1.00  0.00           H  
ATOM   1940 1HG  ARG A 127      16.709  -2.809  16.924  1.00  0.00           H  
ATOM   1941 2HG  ARG A 127      15.332  -3.659  17.568  1.00  0.00           H  
ATOM   1942 1HD  ARG A 127      17.934  -4.973  16.693  1.00  0.00           H  
ATOM   1943 2HD  ARG A 127      17.368  -4.772  18.342  1.00  0.00           H  
ATOM   1944  HE  ARG A 127      15.397  -6.115  16.769  1.00  0.00           H  
ATOM   1945 1HH1 ARG A 127      18.361  -8.454  18.232  1.00  0.00           H  
ATOM   1946 2HH1 ARG A 127      18.552  -6.719  18.226  1.00  0.00           H  
ATOM   1947 1HH2 ARG A 127      16.366  -9.393  17.416  1.00  0.00           H  
ATOM   1948 2HH2 ARG A 127      15.142  -8.354  16.742  1.00  0.00           H  
ATOM   1949  N   MET A 128      15.212  -1.390  14.035  1.00 32.91           N  
ATOM   1950  CA  MET A 128      15.457   0.023  13.746  1.00 32.91           C  
ATOM   1951  C   MET A 128      14.152   0.805  13.614  1.00 32.91           C  
ATOM   1952  O   MET A 128      13.977   1.809  14.294  1.00 32.91           O  
ATOM   1953  CB  MET A 128      16.321   0.180  12.487  1.00 60.44           C  
ATOM   1954  CG  MET A 128      16.851   1.609  12.295  1.00 60.44           C  
ATOM   1955  SD  MET A 128      17.648   1.849  10.691  1.00 60.44           S  
ATOM   1956  CE  MET A 128      16.548   3.076   9.951  1.00 60.44           C  
ATOM   1957  H   MET A 128      15.643  -2.068  13.420  1.00  0.00           H  
ATOM   1958  HA  MET A 128      15.994   0.441  14.596  1.00  0.00           H  
ATOM   1959 1HB  MET A 128      17.171  -0.501  12.528  1.00  0.00           H  
ATOM   1960 2HB  MET A 128      15.749  -0.122  11.608  1.00  0.00           H  
ATOM   1961 1HG  MET A 128      16.066   2.352  12.402  1.00  0.00           H  
ATOM   1962 2HG  MET A 128      17.582   1.837  13.068  1.00  0.00           H  
ATOM   1963 1HE  MET A 128      16.811   3.223   8.904  1.00  0.00           H  
ATOM   1964 2HE  MET A 128      15.510   2.752  10.001  1.00  0.00           H  
ATOM   1965 3HE  MET A 128      16.673   4.027  10.463  1.00  0.00           H  
ATOM   1966  N   SER A 129      13.225   0.290  12.794  1.00 45.45           N  
ATOM   1967  CA  SER A 129      11.857   0.775  12.644  1.00 45.45           C  
ATOM   1968  C   SER A 129      11.089   0.879  13.965  1.00 45.45           C  
ATOM   1969  O   SER A 129      10.319   1.823  14.139  1.00 45.45           O  
ATOM   1970  CB  SER A 129      11.117  -0.061  11.587  1.00  6.87           C  
ATOM   1971  OG  SER A 129      10.875  -1.373  12.016  1.00  6.87           O  
ATOM   1972  H   SER A 129      13.467  -0.550  12.285  1.00  0.00           H  
ATOM   1973  HA  SER A 129      11.927   1.792  12.263  1.00  0.00           H  
ATOM   1974 1HB  SER A 129      10.163   0.404  11.344  1.00  0.00           H  
ATOM   1975 2HB  SER A 129      11.681  -0.137  10.663  1.00  0.00           H  
ATOM   1976  HG  SER A 129      11.706  -1.818  12.105  1.00  0.00           H  
ATOM   1977  N   TYR A 130      11.305  -0.073  14.888  1.00 27.20           N  
ATOM   1978  CA  TYR A 130      10.718  -0.078  16.219  1.00 27.20           C  
ATOM   1979  C   TYR A 130      11.270   1.045  17.090  1.00 27.20           C  
ATOM   1980  O   TYR A 130      10.478   1.769  17.665  1.00 27.20           O  
ATOM   1981  CB  TYR A 130      10.799  -1.463  16.890  1.00 50.43           C  
ATOM   1982  CG  TYR A 130      10.142  -1.566  18.254  1.00 50.43           C  
ATOM   1983  CD1 TYR A 130       8.919  -0.910  18.513  1.00 50.43           C  
ATOM   1984  CD2 TYR A 130      10.744  -2.338  19.268  1.00 50.43           C  
ATOM   1985  CE1 TYR A 130       8.331  -0.981  19.785  1.00 50.43           C  
ATOM   1986  CE2 TYR A 130      10.138  -2.438  20.533  1.00 50.43           C  
ATOM   1987  CZ  TYR A 130       8.944  -1.741  20.797  1.00 50.43           C  
ATOM   1988  OH  TYR A 130       8.377  -1.810  22.036  1.00 50.43           O  
ATOM   1989  H   TYR A 130      11.944  -0.823  14.665  1.00  0.00           H  
ATOM   1990  HA  TYR A 130       9.664   0.145  16.076  1.00  0.00           H  
ATOM   1991 1HB  TYR A 130      10.301  -2.195  16.255  1.00  0.00           H  
ATOM   1992 2HB  TYR A 130      11.831  -1.793  16.981  1.00  0.00           H  
ATOM   1993  HD1 TYR A 130       8.418  -0.343  17.744  1.00  0.00           H  
ATOM   1994  HD2 TYR A 130      11.674  -2.852  19.083  1.00  0.00           H  
ATOM   1995  HE1 TYR A 130       7.405  -0.459  19.979  1.00  0.00           H  
ATOM   1996  HE2 TYR A 130      10.609  -3.030  21.305  1.00  0.00           H  
ATOM   1997  HH  TYR A 130       8.903  -2.319  22.636  1.00  0.00           H  
ATOM   1998  N   LEU A 131      12.594   1.224  17.161  1.00 64.12           N  
ATOM   1999  CA  LEU A 131      13.259   2.306  17.891  1.00 64.12           C  
ATOM   2000  C   LEU A 131      12.858   3.683  17.361  1.00 64.12           C  
ATOM   2001  O   LEU A 131      12.545   4.580  18.132  1.00 64.12           O  
ATOM   2002  CB  LEU A 131      14.776   2.143  17.811  1.00  2.00           C  
ATOM   2003  CG  LEU A 131      15.278   0.874  18.518  1.00  2.00           C  
ATOM   2004  CD1 LEU A 131      16.599   0.441  17.902  1.00  2.00           C  
ATOM   2005  CD2 LEU A 131      15.414   1.060  20.030  1.00  2.00           C  
ATOM   2006  H   LEU A 131      13.185   0.582  16.647  1.00  0.00           H  
ATOM   2007  HA  LEU A 131      12.972   2.228  18.937  1.00  0.00           H  
ATOM   2008 1HB  LEU A 131      15.064   2.115  16.758  1.00  0.00           H  
ATOM   2009 2HB  LEU A 131      15.283   3.015  18.227  1.00  0.00           H  
ATOM   2010  HG  LEU A 131      14.579   0.054  18.349  1.00  0.00           H  
ATOM   2011 1HD1 LEU A 131      16.993  -0.454  18.388  1.00  0.00           H  
ATOM   2012 2HD1 LEU A 131      16.436   0.201  16.855  1.00  0.00           H  
ATOM   2013 3HD1 LEU A 131      17.354   1.225  17.969  1.00  0.00           H  
ATOM   2014 1HD2 LEU A 131      15.736   0.137  20.514  1.00  0.00           H  
ATOM   2015 2HD2 LEU A 131      16.151   1.824  20.253  1.00  0.00           H  
ATOM   2016 3HD2 LEU A 131      14.469   1.349  20.487  1.00  0.00           H  
ATOM   2017  N   LEU A 132      12.834   3.826  16.032  1.00 34.25           N  
ATOM   2018  CA  LEU A 132      12.337   4.988  15.317  1.00 34.25           C  
ATOM   2019  C   LEU A 132      10.922   5.326  15.727  1.00 34.25           C  
ATOM   2020  O   LEU A 132      10.719   6.448  16.164  1.00 34.25           O  
ATOM   2021  CB  LEU A 132      12.409   4.739  13.820  1.00 21.64           C  
ATOM   2022  CG  LEU A 132      13.757   5.055  13.176  1.00 21.64           C  
ATOM   2023  CD1 LEU A 132      15.006   4.966  14.066  1.00 21.64           C  
ATOM   2024  CD2 LEU A 132      13.905   4.217  11.923  1.00 21.64           C  
ATOM   2025  H   LEU A 132      13.130   3.039  15.468  1.00  0.00           H  
ATOM   2026  HA  LEU A 132      12.945   5.852  15.580  1.00  0.00           H  
ATOM   2027 1HB  LEU A 132      12.110   3.714  13.610  1.00  0.00           H  
ATOM   2028 2HB  LEU A 132      11.683   5.364  13.310  1.00  0.00           H  
ATOM   2029  HG  LEU A 132      13.690   6.089  12.872  1.00  0.00           H  
ATOM   2030 1HD1 LEU A 132      15.899   5.164  13.473  1.00  0.00           H  
ATOM   2031 2HD1 LEU A 132      15.004   5.703  14.865  1.00  0.00           H  
ATOM   2032 3HD1 LEU A 132      15.140   3.985  14.515  1.00  0.00           H  
ATOM   2033 1HD2 LEU A 132      14.774   4.533  11.362  1.00  0.00           H  
ATOM   2034 2HD2 LEU A 132      14.008   3.164  12.152  1.00  0.00           H  
ATOM   2035 3HD2 LEU A 132      13.041   4.360  11.275  1.00  0.00           H  
ATOM   2036  N   TYR A 133      10.006   4.344  15.656  1.00 28.76           N  
ATOM   2037  CA  TYR A 133       8.659   4.408  16.205  1.00 28.76           C  
ATOM   2038  C   TYR A 133       8.675   4.816  17.662  1.00 28.76           C  
ATOM   2039  O   TYR A 133       8.113   5.844  17.983  1.00 28.76           O  
ATOM   2040  CB  TYR A 133       7.931   3.077  16.041  1.00 41.22           C  
ATOM   2041  CG  TYR A 133       6.629   2.943  16.820  1.00 41.22           C  
ATOM   2042  CD1 TYR A 133       5.477   3.632  16.399  1.00 41.22           C  
ATOM   2043  CD2 TYR A 133       6.579   2.165  17.997  1.00 41.22           C  
ATOM   2044  CE1 TYR A 133       4.284   3.545  17.137  1.00 41.22           C  
ATOM   2045  CE2 TYR A 133       5.390   2.084  18.745  1.00 41.22           C  
ATOM   2046  CZ  TYR A 133       4.245   2.786  18.322  1.00 41.22           C  
ATOM   2047  OH  TYR A 133       3.113   2.776  19.080  1.00 41.22           O  
ATOM   2048  H   TYR A 133      10.295   3.455  15.267  1.00  0.00           H  
ATOM   2049  HA  TYR A 133       8.107   5.168  15.652  1.00  0.00           H  
ATOM   2050 1HB  TYR A 133       7.745   2.988  14.981  1.00  0.00           H  
ATOM   2051 2HB  TYR A 133       8.565   2.234  16.289  1.00  0.00           H  
ATOM   2052  HD1 TYR A 133       5.497   4.227  15.506  1.00  0.00           H  
ATOM   2053  HD2 TYR A 133       7.462   1.648  18.341  1.00  0.00           H  
ATOM   2054  HE1 TYR A 133       3.407   4.084  16.813  1.00  0.00           H  
ATOM   2055  HE2 TYR A 133       5.371   1.503  19.654  1.00  0.00           H  
ATOM   2056  HH  TYR A 133       3.215   2.280  19.881  1.00  0.00           H  
ATOM   2057  N   GLN A 134       9.315   4.018  18.519  1.00 45.26           N  
ATOM   2058  CA  GLN A 134       9.462   4.219  19.947  1.00 45.26           C  
ATOM   2059  C   GLN A 134       9.809   5.658  20.301  1.00 45.26           C  
ATOM   2060  O   GLN A 134       8.953   6.371  20.818  1.00 45.26           O  
ATOM   2061  CB  GLN A 134      10.528   3.270  20.484  1.00 35.37           C  
ATOM   2062  CG  GLN A 134      10.016   1.843  20.655  1.00 35.37           C  
ATOM   2063  CD  GLN A 134      10.319   1.354  22.044  1.00 35.37           C  
ATOM   2064  OE1 GLN A 134       9.611   1.620  23.007  1.00 35.37           O  
ATOM   2065  NE2 GLN A 134      11.412   0.634  22.127  1.00 35.37           N  
ATOM   2066  H   GLN A 134       9.751   3.185  18.140  1.00  0.00           H  
ATOM   2067  HA  GLN A 134       8.497   3.997  20.406  1.00  0.00           H  
ATOM   2068 1HB  GLN A 134      11.409   3.275  19.861  1.00  0.00           H  
ATOM   2069 2HB  GLN A 134      10.872   3.664  21.436  1.00  0.00           H  
ATOM   2070 1HG  GLN A 134       8.940   1.773  20.491  1.00  0.00           H  
ATOM   2071 2HG  GLN A 134      10.484   1.161  19.951  1.00  0.00           H  
ATOM   2072 1HE2 GLN A 134      11.691   0.226  23.005  1.00  0.00           H  
ATOM   2073 2HE2 GLN A 134      11.955   0.437  21.299  1.00  0.00           H  
ATOM   2074  N   MET A 135      11.023   6.089  19.939  1.00 11.41           N  
ATOM   2075  CA  MET A 135      11.493   7.468  19.955  1.00 11.41           C  
ATOM   2076  C   MET A 135      10.430   8.433  19.435  1.00 11.41           C  
ATOM   2077  O   MET A 135      10.040   9.331  20.172  1.00 11.41           O  
ATOM   2078  CB  MET A 135      12.773   7.546  19.123  1.00 33.08           C  
ATOM   2079  CG  MET A 135      13.312   8.954  18.875  1.00 33.08           C  
ATOM   2080  SD  MET A 135      14.956   8.976  18.133  1.00 33.08           S  
ATOM   2081  CE  MET A 135      14.796   7.651  16.906  1.00 33.08           C  
ATOM   2082  H   MET A 135      11.629   5.421  19.479  1.00  0.00           H  
ATOM   2083  HA  MET A 135      11.709   7.752  20.984  1.00  0.00           H  
ATOM   2084 1HB  MET A 135      13.547   6.935  19.574  1.00  0.00           H  
ATOM   2085 2HB  MET A 135      12.564   7.098  18.153  1.00  0.00           H  
ATOM   2086 1HG  MET A 135      12.655   9.478  18.183  1.00  0.00           H  
ATOM   2087 2HG  MET A 135      13.347   9.526  19.803  1.00  0.00           H  
ATOM   2088 1HE  MET A 135      15.681   7.635  16.269  1.00  0.00           H  
ATOM   2089 2HE  MET A 135      14.711   6.673  17.378  1.00  0.00           H  
ATOM   2090 3HE  MET A 135      13.928   7.827  16.272  1.00  0.00           H  
ATOM   2091  N   LEU A 136       9.926   8.194  18.212  1.00 11.81           N  
ATOM   2092  CA  LEU A 136       8.841   8.932  17.567  1.00 11.81           C  
ATOM   2093  C   LEU A 136       7.619   9.204  18.429  1.00 11.81           C  
ATOM   2094  O   LEU A 136       7.153  10.336  18.462  1.00 11.81           O  
ATOM   2095  CB  LEU A 136       8.347   8.311  16.246  1.00  2.00           C  
ATOM   2096  CG  LEU A 136       8.799   9.074  15.013  1.00  2.00           C  
ATOM   2097  CD1 LEU A 136       8.411   8.287  13.767  1.00  2.00           C  
ATOM   2098  CD2 LEU A 136       8.154  10.464  14.980  1.00  2.00           C  
ATOM   2099  H   LEU A 136      10.301   7.411  17.689  1.00  0.00           H  
ATOM   2100  HA  LEU A 136       9.267   9.905  17.352  1.00  0.00           H  
ATOM   2101 1HB  LEU A 136       8.596   7.273  16.148  1.00  0.00           H  
ATOM   2102 2HB  LEU A 136       7.256   8.285  16.204  1.00  0.00           H  
ATOM   2103  HG  LEU A 136       9.885   9.175  15.033  1.00  0.00           H  
ATOM   2104 1HD1 LEU A 136       8.846   8.731  12.872  1.00  0.00           H  
ATOM   2105 2HD1 LEU A 136       8.781   7.269  13.839  1.00  0.00           H  
ATOM   2106 3HD1 LEU A 136       7.329   8.253  13.639  1.00  0.00           H  
ATOM   2107 1HD2 LEU A 136       8.402  10.955  14.044  1.00  0.00           H  
ATOM   2108 2HD2 LEU A 136       7.066  10.403  15.035  1.00  0.00           H  
ATOM   2109 3HD2 LEU A 136       8.494  11.123  15.777  1.00  0.00           H  
ATOM   2110  N   CYS A 137       7.084   8.159  19.076  1.00 61.42           N  
ATOM   2111  CA  CYS A 137       5.895   8.186  19.922  1.00 61.42           C  
ATOM   2112  C   CYS A 137       6.089   9.133  21.083  1.00 61.42           C  
ATOM   2113  O   CYS A 137       5.279  10.034  21.265  1.00 61.42           O  
ATOM   2114  CB  CYS A 137       5.576   6.825  20.545  1.00 54.21           C  
ATOM   2115  SG  CYS A 137       5.439   5.569  19.303  1.00 54.21           S  
ATOM   2116  H   CYS A 137       7.526   7.256  18.945  1.00  0.00           H  
ATOM   2117  HA  CYS A 137       5.047   8.510  19.320  1.00  0.00           H  
ATOM   2118 1HB  CYS A 137       6.342   6.494  21.247  1.00  0.00           H  
ATOM   2119 2HB  CYS A 137       4.632   6.864  21.090  1.00  0.00           H  
ATOM   2120  HG  CYS A 137       5.137   4.572  20.140  1.00  0.00           H  
ATOM   2121  N   GLY A 138       7.175   8.918  21.846  1.00 26.97           N  
ATOM   2122  CA  GLY A 138       7.632   9.775  22.929  1.00 26.97           C  
ATOM   2123  C   GLY A 138       7.592  11.243  22.521  1.00 26.97           C  
ATOM   2124  O   GLY A 138       6.939  12.056  23.156  1.00 26.97           O  
ATOM   2125  H   GLY A 138       7.778   8.147  21.592  1.00  0.00           H  
ATOM   2126 1HA  GLY A 138       6.988   9.622  23.791  1.00  0.00           H  
ATOM   2127 2HA  GLY A 138       8.648   9.499  23.215  1.00  0.00           H  
ATOM   2128  N   ILE A 139       8.189  11.552  21.371  1.00 58.00           N  
ATOM   2129  CA  ILE A 139       8.184  12.871  20.754  1.00 58.00           C  
ATOM   2130  C   ILE A 139       6.764  13.382  20.472  1.00 58.00           C  
ATOM   2131  O   ILE A 139       6.428  14.465  20.946  1.00 58.00           O  
ATOM   2132  CB  ILE A 139       9.079  12.851  19.506  1.00  6.54           C  
ATOM   2133  CG1 ILE A 139      10.494  12.393  19.888  1.00  6.54           C  
ATOM   2134  CG2 ILE A 139       9.133  14.221  18.811  1.00  6.54           C  
ATOM   2135  CD1 ILE A 139      11.275  11.900  18.689  1.00  6.54           C  
ATOM   2136  H   ILE A 139       8.672  10.815  20.874  1.00  0.00           H  
ATOM   2137  HA  ILE A 139       8.634  13.557  21.474  1.00  0.00           H  
ATOM   2138  HB  ILE A 139       8.678  12.145  18.786  1.00  0.00           H  
ATOM   2139 1HG1 ILE A 139      11.018  13.218  20.368  1.00  0.00           H  
ATOM   2140 2HG1 ILE A 139      10.514  11.618  20.644  1.00  0.00           H  
ATOM   2141 1HG2 ILE A 139       9.787  14.217  17.940  1.00  0.00           H  
ATOM   2142 2HG2 ILE A 139       8.153  14.518  18.444  1.00  0.00           H  
ATOM   2143 3HG2 ILE A 139       9.491  14.994  19.490  1.00  0.00           H  
ATOM   2144 1HD1 ILE A 139      12.249  11.527  18.995  1.00  0.00           H  
ATOM   2145 2HD1 ILE A 139      10.770  11.124  18.129  1.00  0.00           H  
ATOM   2146 3HD1 ILE A 139      11.430  12.754  18.046  1.00  0.00           H  
ATOM   2147  N   LYS A 140       5.939  12.601  19.749  1.00 38.23           N  
ATOM   2148  CA  LYS A 140       4.515  12.851  19.484  1.00 38.23           C  
ATOM   2149  C   LYS A 140       3.768  13.250  20.754  1.00 38.23           C  
ATOM   2150  O   LYS A 140       3.125  14.293  20.775  1.00 38.23           O  
ATOM   2151  CB  LYS A 140       3.861  11.641  18.769  1.00 86.07           C  
ATOM   2152  CG  LYS A 140       2.358  11.381  19.047  1.00 86.07           C  
ATOM   2153  CD  LYS A 140       1.418  12.505  18.569  1.00 86.07           C  
ATOM   2154  CE  LYS A 140       0.012  12.416  19.179  1.00 86.07           C  
ATOM   2155  NZ  LYS A 140      -0.790  11.366  18.537  1.00 86.07           N1+
ATOM   2156  H   LYS A 140       6.315  11.728  19.400  1.00  0.00           H  
ATOM   2157  HA  LYS A 140       4.450  13.710  18.814  1.00  0.00           H  
ATOM   2158 1HB  LYS A 140       4.012  11.747  17.696  1.00  0.00           H  
ATOM   2159 2HB  LYS A 140       4.400  10.740  19.042  1.00  0.00           H  
ATOM   2160 1HG  LYS A 140       2.057  10.457  18.558  1.00  0.00           H  
ATOM   2161 2HG  LYS A 140       2.201  11.179  20.106  1.00  0.00           H  
ATOM   2162 1HD  LYS A 140       1.824  13.483  18.813  1.00  0.00           H  
ATOM   2163 2HD  LYS A 140       1.360  12.498  17.480  1.00  0.00           H  
ATOM   2164 1HE  LYS A 140       0.055  12.228  20.251  1.00  0.00           H  
ATOM   2165 2HE  LYS A 140      -0.508  13.363  19.036  1.00  0.00           H  
ATOM   2166 1HZ  LYS A 140      -1.729  11.386  18.910  1.00  0.00           H  
ATOM   2167 2HZ  LYS A 140      -0.823  11.527  17.540  1.00  0.00           H  
ATOM   2168 3HZ  LYS A 140      -0.373  10.466  18.729  1.00  0.00           H  
ATOM   2169  N   HIS A 141       3.879  12.418  21.798  1.00 28.24           N  
ATOM   2170  CA  HIS A 141       3.299  12.617  23.115  1.00 28.24           C  
ATOM   2171  C   HIS A 141       3.695  13.970  23.704  1.00 28.24           C  
ATOM   2172  O   HIS A 141       2.820  14.756  24.050  1.00 28.24           O  
ATOM   2173  CB  HIS A 141       3.692  11.450  24.037  1.00 82.63           C  
ATOM   2174  CG  HIS A 141       3.225  11.593  25.464  1.00 82.63           C  
ATOM   2175  ND1 HIS A 141       3.838  12.458  26.377  1.00 82.63           N  
ATOM   2176  CD2 HIS A 141       2.197  10.939  26.102  1.00 82.63           C  
ATOM   2177  CE1 HIS A 141       3.175  12.286  27.508  1.00 82.63           C  
ATOM   2178  NE2 HIS A 141       2.184  11.405  27.401  1.00 82.63           N  
ATOM   2179  H   HIS A 141       4.440  11.584  21.669  1.00  0.00           H  
ATOM   2180  HA  HIS A 141       2.213  12.608  23.001  1.00  0.00           H  
ATOM   2181 1HB  HIS A 141       3.275  10.524  23.638  1.00  0.00           H  
ATOM   2182 2HB  HIS A 141       4.768  11.300  24.060  1.00  0.00           H  
ATOM   2183  HD2 HIS A 141       1.498  10.197  25.754  1.00  0.00           H  
ATOM   2184  HE1 HIS A 141       3.436  12.780  28.429  1.00  0.00           H  
ATOM   2185  HE2 HIS A 141       1.566  11.107  28.142  1.00  0.00           H  
ATOM   2186  N   LEU A 142       5.005  14.243  23.806  1.00 67.26           N  
ATOM   2187  CA  LEU A 142       5.528  15.493  24.340  1.00 67.26           C  
ATOM   2188  C   LEU A 142       4.969  16.721  23.611  1.00 67.26           C  
ATOM   2189  O   LEU A 142       4.515  17.667  24.249  1.00 67.26           O  
ATOM   2190  CB  LEU A 142       7.063  15.480  24.340  1.00 23.66           C  
ATOM   2191  CG  LEU A 142       7.700  16.657  25.102  1.00 23.66           C  
ATOM   2192  CD1 LEU A 142       7.031  16.914  26.465  1.00 23.66           C  
ATOM   2193  CD2 LEU A 142       9.204  16.421  25.262  1.00 23.66           C  
ATOM   2194  H   LEU A 142       5.671  13.545  23.499  1.00  0.00           H  
ATOM   2195  HA  LEU A 142       5.162  15.516  25.367  1.00  0.00           H  
ATOM   2196 1HB  LEU A 142       7.405  14.549  24.782  1.00  0.00           H  
ATOM   2197 2HB  LEU A 142       7.439  15.466  23.316  1.00  0.00           H  
ATOM   2198  HG  LEU A 142       7.577  17.558  24.505  1.00  0.00           H  
ATOM   2199 1HD1 LEU A 142       7.588  17.644  27.045  1.00  0.00           H  
ATOM   2200 2HD1 LEU A 142       6.022  17.310  26.374  1.00  0.00           H  
ATOM   2201 3HD1 LEU A 142       6.976  15.994  27.047  1.00  0.00           H  
ATOM   2202 1HD2 LEU A 142       9.681  17.236  25.808  1.00  0.00           H  
ATOM   2203 2HD2 LEU A 142       9.405  15.491  25.789  1.00  0.00           H  
ATOM   2204 3HD2 LEU A 142       9.689  16.354  24.289  1.00  0.00           H  
ATOM   2205  N   HIS A 143       4.924  16.649  22.274  1.00 27.46           N  
ATOM   2206  CA  HIS A 143       4.310  17.637  21.394  1.00 27.46           C  
ATOM   2207  C   HIS A 143       2.814  17.827  21.623  1.00 27.46           C  
ATOM   2208  O   HIS A 143       2.329  18.938  21.440  1.00 27.46           O  
ATOM   2209  CB  HIS A 143       4.528  17.275  19.926  1.00 21.86           C  
ATOM   2210  CG  HIS A 143       5.954  17.296  19.485  1.00 21.86           C  
ATOM   2211  ND1 HIS A 143       6.291  16.992  18.185  1.00 21.86           N1+
ATOM   2212  CD2 HIS A 143       7.127  17.554  20.158  1.00 21.86           C  
ATOM   2213  CE1 HIS A 143       7.604  17.094  18.085  1.00 21.86           C  
ATOM   2214  NE2 HIS A 143       8.141  17.459  19.239  1.00 21.86           N  
ATOM   2215  H   HIS A 143       5.303  15.817  21.839  1.00  0.00           H  
ATOM   2216  HA  HIS A 143       4.779  18.603  21.583  1.00  0.00           H  
ATOM   2217 1HB  HIS A 143       4.118  16.294  19.696  1.00  0.00           H  
ATOM   2218 2HB  HIS A 143       3.995  17.983  19.288  1.00  0.00           H  
ATOM   2219  HD1 HIS A 143       5.651  16.763  17.439  1.00  0.00           H  
ATOM   2220  HD2 HIS A 143       7.353  17.776  21.181  1.00  0.00           H  
ATOM   2221  HE1 HIS A 143       8.148  16.944  17.164  1.00  0.00           H  
ATOM   2222  HE2 HIS A 143       9.105  17.744  19.398  1.00  0.00           H  
ATOM   2223  N   SER A 144       2.088  16.772  22.034  1.00 76.05           N  
ATOM   2224  CA  SER A 144       0.642  16.769  22.290  1.00 76.05           C  
ATOM   2225  C   SER A 144       0.224  17.652  23.486  1.00 76.05           C  
ATOM   2226  O   SER A 144      -0.923  17.588  23.915  1.00 76.05           O  
ATOM   2227  CB  SER A 144       0.141  15.326  22.522  1.00 99.90           C  
ATOM   2228  OG  SER A 144       0.440  14.501  21.423  1.00 99.90           O  
ATOM   2229  H   SER A 144       2.579  15.902  22.192  1.00  0.00           H  
ATOM   2230  HA  SER A 144       0.145  17.170  21.405  1.00  0.00           H  
ATOM   2231 1HB  SER A 144       0.517  14.885  23.441  1.00  0.00           H  
ATOM   2232 2HB  SER A 144      -0.945  15.321  22.623  1.00  0.00           H  
ATOM   2233  HG  SER A 144       1.379  14.501  21.288  1.00  0.00           H  
ATOM   2234  N   ALA A 145       1.132  18.484  24.010  1.00 69.58           N  
ATOM   2235  CA  ALA A 145       0.897  19.513  25.009  1.00 69.58           C  
ATOM   2236  C   ALA A 145       1.520  20.852  24.588  1.00 69.58           C  
ATOM   2237  O   ALA A 145       1.654  21.750  25.418  1.00 69.58           O  
ATOM   2238  CB  ALA A 145       1.491  19.012  26.330  1.00 99.90           C  
ATOM   2239  H   ALA A 145       2.064  18.446  23.621  1.00  0.00           H  
ATOM   2240  HA  ALA A 145      -0.172  19.690  25.142  1.00  0.00           H  
ATOM   2241 1HB  ALA A 145       1.396  19.749  27.128  1.00  0.00           H  
ATOM   2242 2HB  ALA A 145       0.962  18.119  26.662  1.00  0.00           H  
ATOM   2243 3HB  ALA A 145       2.547  18.761  26.228  1.00  0.00           H  
ATOM   2244  N   GLY A 146       1.898  21.004  23.311  1.00 90.49           N  
ATOM   2245  CA  GLY A 146       2.575  22.179  22.788  1.00 90.49           C  
ATOM   2246  C   GLY A 146       4.012  22.307  23.295  1.00 90.49           C  
ATOM   2247  O   GLY A 146       4.452  23.430  23.519  1.00 90.49           O  
ATOM   2248  H   GLY A 146       1.757  20.237  22.665  1.00  0.00           H  
ATOM   2249 1HA  GLY A 146       2.543  22.176  21.709  1.00  0.00           H  
ATOM   2250 2HA  GLY A 146       2.017  23.069  23.087  1.00  0.00           H  
ATOM   2251  N   ILE A 147       4.725  21.186  23.504  1.00 11.26           N  
ATOM   2252  CA  ILE A 147       6.080  21.172  24.055  1.00 11.26           C  
ATOM   2253  C   ILE A 147       7.007  20.554  23.019  1.00 11.26           C  
ATOM   2254  O   ILE A 147       6.923  19.359  22.765  1.00 11.26           O  
ATOM   2255  CB  ILE A 147       6.156  20.400  25.402  1.00 35.74           C  
ATOM   2256  CG1 ILE A 147       5.286  21.056  26.492  1.00 35.74           C  
ATOM   2257  CG2 ILE A 147       7.618  20.277  25.897  1.00 35.74           C  
ATOM   2258  CD1 ILE A 147       5.062  20.171  27.721  1.00 35.74           C  
ATOM   2259  H   ILE A 147       4.300  20.295  23.294  1.00  0.00           H  
ATOM   2260  HA  ILE A 147       6.416  22.189  24.250  1.00  0.00           H  
ATOM   2261  HB  ILE A 147       5.784  19.395  25.253  1.00  0.00           H  
ATOM   2262 1HG1 ILE A 147       5.748  21.989  26.813  1.00  0.00           H  
ATOM   2263 2HG1 ILE A 147       4.307  21.320  26.095  1.00  0.00           H  
ATOM   2264 1HG2 ILE A 147       7.695  19.842  26.890  1.00  0.00           H  
ATOM   2265 2HG2 ILE A 147       8.238  19.661  25.247  1.00  0.00           H  
ATOM   2266 3HG2 ILE A 147       8.090  21.257  25.958  1.00  0.00           H  
ATOM   2267 1HD1 ILE A 147       4.429  20.677  28.450  1.00  0.00           H  
ATOM   2268 2HD1 ILE A 147       4.570  19.238  27.447  1.00  0.00           H  
ATOM   2269 3HD1 ILE A 147       5.991  19.915  28.218  1.00  0.00           H  
ATOM   2270  N   ILE A 148       7.944  21.351  22.498  1.00  2.00           N  
ATOM   2271  CA  ILE A 148       9.091  20.887  21.732  1.00  2.00           C  
ATOM   2272  C   ILE A 148      10.208  20.492  22.692  1.00  2.00           C  
ATOM   2273  O   ILE A 148      10.338  21.093  23.749  1.00  2.00           O  
ATOM   2274  CB  ILE A 148       9.596  21.982  20.761  1.00  2.00           C  
ATOM   2275  CG1 ILE A 148       9.840  23.373  21.374  1.00  2.00           C  
ATOM   2276  CG2 ILE A 148       8.740  22.064  19.512  1.00  2.00           C  
ATOM   2277  CD1 ILE A 148       8.611  24.274  21.442  1.00  2.00           C  
ATOM   2278  H   ILE A 148       7.966  22.313  22.806  1.00  0.00           H  
ATOM   2279  HA  ILE A 148       8.778  20.011  21.169  1.00  0.00           H  
ATOM   2280  HB  ILE A 148      10.573  21.651  20.403  1.00  0.00           H  
ATOM   2281 1HG1 ILE A 148      10.298  23.295  22.358  1.00  0.00           H  
ATOM   2282 2HG1 ILE A 148      10.570  23.892  20.754  1.00  0.00           H  
ATOM   2283 1HG2 ILE A 148       9.076  22.871  18.865  1.00  0.00           H  
ATOM   2284 2HG2 ILE A 148       8.830  21.133  18.955  1.00  0.00           H  
ATOM   2285 3HG2 ILE A 148       7.699  22.234  19.766  1.00  0.00           H  
ATOM   2286 1HD1 ILE A 148       8.907  25.192  21.941  1.00  0.00           H  
ATOM   2287 2HD1 ILE A 148       8.263  24.551  20.449  1.00  0.00           H  
ATOM   2288 3HD1 ILE A 148       7.771  23.833  21.970  1.00  0.00           H  
ATOM   2289  N   HIS A 149      11.039  19.519  22.305  1.00 17.41           N  
ATOM   2290  CA  HIS A 149      12.216  19.112  23.055  1.00 17.41           C  
ATOM   2291  C   HIS A 149      13.422  19.986  22.708  1.00 17.41           C  
ATOM   2292  O   HIS A 149      14.042  20.578  23.587  1.00 17.41           O  
ATOM   2293  CB  HIS A 149      12.527  17.630  22.859  1.00 29.68           C  
ATOM   2294  CG  HIS A 149      13.575  17.140  23.816  1.00 29.68           C  
ATOM   2295  ND1 HIS A 149      14.903  17.553  23.769  1.00 29.68           N1+
ATOM   2296  CD2 HIS A 149      13.458  16.264  24.867  1.00 29.68           C  
ATOM   2297  CE1 HIS A 149      15.534  16.939  24.762  1.00 29.68           C  
ATOM   2298  NE2 HIS A 149      14.712  16.141  25.421  1.00 29.68           N  
ATOM   2299  H   HIS A 149      10.893  19.107  21.389  1.00  0.00           H  
ATOM   2300  HA  HIS A 149      11.991  19.229  24.104  1.00  0.00           H  
ATOM   2301 1HB  HIS A 149      11.623  17.041  23.018  1.00  0.00           H  
ATOM   2302 2HB  HIS A 149      12.868  17.399  21.854  1.00  0.00           H  
ATOM   2303  HD1 HIS A 149      15.309  18.231  23.139  1.00  0.00           H  
ATOM   2304  HD2 HIS A 149      12.609  15.731  25.270  1.00  0.00           H  
ATOM   2305  HE1 HIS A 149      16.573  17.051  25.030  1.00  0.00           H  
ATOM   2306  HE2 HIS A 149      14.941  15.602  26.253  1.00  0.00           H  
ATOM   2307  N   ARG A 150      13.758  20.052  21.417  1.00 44.21           N  
ATOM   2308  CA  ARG A 150      14.801  20.869  20.811  1.00 44.21           C  
ATOM   2309  C   ARG A 150      16.211  20.375  21.181  1.00 44.21           C  
ATOM   2310  O   ARG A 150      17.092  21.207  21.391  1.00 44.21           O  
ATOM   2311  CB  ARG A 150      14.666  22.345  21.265  1.00 14.12           C  
ATOM   2312  CG  ARG A 150      13.253  22.934  21.416  1.00 14.12           C  
ATOM   2313  CD  ARG A 150      13.304  24.341  22.012  1.00 14.12           C  
ATOM   2314  NE  ARG A 150      14.095  24.417  23.253  1.00 14.12           N  
ATOM   2315  CZ  ARG A 150      14.495  25.568  23.821  1.00 14.12           C  
ATOM   2316  NH1 ARG A 150      14.113  26.752  23.337  1.00 14.12           N1+
ATOM   2317  NH2 ARG A 150      15.303  25.580  24.882  1.00 14.12           N  
ATOM   2318  H   ARG A 150      13.202  19.498  20.768  1.00  0.00           H  
ATOM   2319  HA  ARG A 150      14.679  20.806  19.729  1.00  0.00           H  
ATOM   2320 1HB  ARG A 150      15.165  22.451  22.228  1.00  0.00           H  
ATOM   2321 2HB  ARG A 150      15.232  22.977  20.579  1.00  0.00           H  
ATOM   2322 1HG  ARG A 150      12.777  22.967  20.435  1.00  0.00           H  
ATOM   2323 2HG  ARG A 150      12.594  22.347  22.048  1.00  0.00           H  
ATOM   2324 1HD  ARG A 150      13.769  25.001  21.282  1.00  0.00           H  
ATOM   2325 2HD  ARG A 150      12.302  24.727  22.197  1.00  0.00           H  
ATOM   2326  HE  ARG A 150      14.366  23.538  23.671  1.00  0.00           H  
ATOM   2327 1HH1 ARG A 150      14.441  27.600  23.783  1.00  0.00           H  
ATOM   2328 2HH1 ARG A 150      13.500  26.826  22.537  1.00  0.00           H  
ATOM   2329 1HH2 ARG A 150      15.585  26.471  25.277  1.00  0.00           H  
ATOM   2330 2HH2 ARG A 150      15.621  24.721  25.304  1.00  0.00           H  
ATOM   2331  N   ASP A 151      16.454  19.061  21.307  1.00 15.57           N  
ATOM   2332  CA  ASP A 151      17.779  18.562  21.701  1.00 15.57           C  
ATOM   2333  C   ASP A 151      17.891  17.040  21.564  1.00 15.57           C  
ATOM   2334  O   ASP A 151      18.766  16.426  22.176  1.00 15.57           O  
ATOM   2335  CB  ASP A 151      18.121  19.023  23.152  1.00 90.56           C  
ATOM   2336  CG  ASP A 151      19.605  18.914  23.494  1.00 90.56           C  
ATOM   2337  OD1 ASP A 151      20.413  19.543  22.777  1.00 90.56           O  
ATOM   2338  OD2 ASP A 151      19.916  18.175  24.453  1.00 90.56           O1-
ATOM   2339  H   ASP A 151      15.719  18.399  21.107  1.00  0.00           H  
ATOM   2340  HA  ASP A 151      18.504  18.983  21.002  1.00  0.00           H  
ATOM   2341 1HB  ASP A 151      17.862  20.060  23.352  1.00  0.00           H  
ATOM   2342 2HB  ASP A 151      17.553  18.459  23.879  1.00  0.00           H  
ATOM   2343  N   LEU A 152      17.045  16.409  20.738  1.00 32.32           N  
ATOM   2344  CA  LEU A 152      17.124  14.974  20.495  1.00 32.32           C  
ATOM   2345  C   LEU A 152      18.419  14.700  19.730  1.00 32.32           C  
ATOM   2346  O   LEU A 152      18.747  15.361  18.749  1.00 32.32           O  
ATOM   2347  CB  LEU A 152      15.893  14.472  19.726  1.00 14.07           C  
ATOM   2348  CG  LEU A 152      14.554  15.021  20.250  1.00 14.07           C  
ATOM   2349  CD1 LEU A 152      13.400  14.420  19.462  1.00 14.07           C  
ATOM   2350  CD2 LEU A 152      14.368  14.743  21.742  1.00 14.07           C  
ATOM   2351  H   LEU A 152      16.379  16.944  20.200  1.00  0.00           H  
ATOM   2352  HA  LEU A 152      17.157  14.461  21.460  1.00  0.00           H  
ATOM   2353 1HB  LEU A 152      15.976  14.709  18.669  1.00  0.00           H  
ATOM   2354 2HB  LEU A 152      15.880  13.382  19.771  1.00  0.00           H  
ATOM   2355  HG  LEU A 152      14.517  16.100  20.094  1.00  0.00           H  
ATOM   2356 1HD1 LEU A 152      12.446  14.833  19.789  1.00  0.00           H  
ATOM   2357 2HD1 LEU A 152      13.500  14.645  18.402  1.00  0.00           H  
ATOM   2358 3HD1 LEU A 152      13.383  13.340  19.585  1.00  0.00           H  
ATOM   2359 1HD2 LEU A 152      13.373  15.030  22.076  1.00  0.00           H  
ATOM   2360 2HD2 LEU A 152      14.476  13.678  21.945  1.00  0.00           H  
ATOM   2361 3HD2 LEU A 152      15.101  15.264  22.354  1.00  0.00           H  
ATOM   2362  N   LYS A 153      19.207  13.787  20.270  1.00 30.26           N  
ATOM   2363  CA  LYS A 153      20.550  13.451  19.841  1.00 30.26           C  
ATOM   2364  C   LYS A 153      20.864  12.174  20.605  1.00 30.26           C  
ATOM   2365  O   LYS A 153      20.289  11.954  21.673  1.00 30.26           O  
ATOM   2366  CB  LYS A 153      21.511  14.623  20.126  1.00 43.15           C  
ATOM   2367  CG  LYS A 153      21.781  14.857  21.605  1.00 43.15           C  
ATOM   2368  CD  LYS A 153      22.462  16.193  21.828  1.00 43.15           C  
ATOM   2369  CE  LYS A 153      22.818  16.457  23.290  1.00 43.15           C  
ATOM   2370  NZ  LYS A 153      23.021  17.891  23.537  1.00 43.15           N1+
ATOM   2371  H   LYS A 153      18.880  13.307  21.097  1.00  0.00           H  
ATOM   2372  HA  LYS A 153      20.589  13.263  18.778  1.00  0.00           H  
ATOM   2373 1HB  LYS A 153      22.461  14.494  19.617  1.00  0.00           H  
ATOM   2374 2HB  LYS A 153      21.109  15.538  19.689  1.00  0.00           H  
ATOM   2375 1HG  LYS A 153      20.835  14.862  22.139  1.00  0.00           H  
ATOM   2376 2HG  LYS A 153      22.378  14.043  22.004  1.00  0.00           H  
ATOM   2377 1HD  LYS A 153      23.342  16.259  21.193  1.00  0.00           H  
ATOM   2378 2HD  LYS A 153      21.752  16.956  21.509  1.00  0.00           H  
ATOM   2379 1HE  LYS A 153      22.017  16.118  23.948  1.00  0.00           H  
ATOM   2380 2HE  LYS A 153      23.725  15.927  23.574  1.00  0.00           H  
ATOM   2381 1HZ  LYS A 153      23.251  18.040  24.509  1.00  0.00           H  
ATOM   2382 2HZ  LYS A 153      23.763  18.244  22.951  1.00  0.00           H  
ATOM   2383 3HZ  LYS A 153      22.160  18.386  23.329  1.00  0.00           H  
ATOM   2384  N   PRO A 154      21.772  11.324  20.109  1.00 21.46           N  
ATOM   2385  CA  PRO A 154      22.096  10.060  20.754  1.00 21.46           C  
ATOM   2386  C   PRO A 154      22.536  10.158  22.217  1.00 21.46           C  
ATOM   2387  O   PRO A 154      22.110   9.345  23.035  1.00 21.46           O  
ATOM   2388  CB  PRO A 154      23.107   9.427  19.826  1.00 48.81           C  
ATOM   2389  CG  PRO A 154      23.836  10.602  19.210  1.00 48.81           C  
ATOM   2390  CD  PRO A 154      22.721  11.617  19.038  1.00 48.81           C  
ATOM   2391  HA  PRO A 154      21.175   9.487  20.730  1.00  0.00           H  
ATOM   2392 1HB  PRO A 154      23.749   8.686  20.277  1.00  0.00           H  
ATOM   2393 2HB  PRO A 154      22.540   8.928  19.052  1.00  0.00           H  
ATOM   2394 1HG  PRO A 154      24.589  10.983  19.901  1.00  0.00           H  
ATOM   2395 2HG  PRO A 154      24.338  10.366  18.272  1.00  0.00           H  
ATOM   2396 1HD  PRO A 154      22.233  11.494  18.072  1.00  0.00           H  
ATOM   2397 2HD  PRO A 154      23.146  12.611  19.101  1.00  0.00           H  
ATOM   2398  N   SER A 155      23.301  11.215  22.549  1.00 43.31           N  
ATOM   2399  CA  SER A 155      23.717  11.620  23.896  1.00 43.31           C  
ATOM   2400  C   SER A 155      22.533  11.829  24.866  1.00 43.31           C  
ATOM   2401  O   SER A 155      22.740  11.995  26.066  1.00 43.31           O  
ATOM   2402  CB  SER A 155      24.516  12.934  23.798  1.00 90.72           C  
ATOM   2403  OG  SER A 155      25.585  12.836  22.880  1.00 90.72           O  
ATOM   2404  H   SER A 155      23.609  11.817  21.798  1.00  0.00           H  
ATOM   2405  HA  SER A 155      24.358  10.837  24.304  1.00  0.00           H  
ATOM   2406 1HB  SER A 155      23.874  13.752  23.493  1.00  0.00           H  
ATOM   2407 2HB  SER A 155      24.919  13.209  24.774  1.00  0.00           H  
ATOM   2408  HG  SER A 155      26.148  12.125  23.148  1.00  0.00           H  
ATOM   2409  N   ASN A 156      21.305  11.857  24.330  1.00  7.80           N  
ATOM   2410  CA  ASN A 156      20.057  12.165  24.993  1.00  7.80           C  
ATOM   2411  C   ASN A 156      18.931  11.177  24.654  1.00  7.80           C  
ATOM   2412  O   ASN A 156      17.781  11.474  24.962  1.00  7.80           O  
ATOM   2413  CB  ASN A 156      19.698  13.603  24.569  1.00 25.08           C  
ATOM   2414  CG  ASN A 156      19.379  14.482  25.760  1.00 25.08           C  
ATOM   2415  ND2 ASN A 156      20.411  14.836  26.530  1.00 25.08           N  
ATOM   2416  OD1 ASN A 156      18.226  14.849  25.960  1.00 25.08           O  
ATOM   2417  H   ASN A 156      21.239  11.710  23.331  1.00  0.00           H  
ATOM   2418  HA  ASN A 156      20.205  12.094  26.072  1.00  0.00           H  
ATOM   2419 1HB  ASN A 156      20.542  14.084  24.082  1.00  0.00           H  
ATOM   2420 2HB  ASN A 156      18.883  13.639  23.843  1.00  0.00           H  
ATOM   2421 1HD2 ASN A 156      20.257  15.466  27.305  1.00  0.00           H  
ATOM   2422 2HD2 ASN A 156      21.339  14.497  26.325  1.00  0.00           H  
ATOM   2423  N   ILE A 157      19.230  10.019  24.048  1.00 59.13           N  
ATOM   2424  CA  ILE A 157      18.272   8.934  23.813  1.00 59.13           C  
ATOM   2425  C   ILE A 157      18.861   7.680  24.442  1.00 59.13           C  
ATOM   2426  O   ILE A 157      20.064   7.464  24.360  1.00 59.13           O  
ATOM   2427  CB  ILE A 157      17.999   8.764  22.295  1.00 14.03           C  
ATOM   2428  CG1 ILE A 157      17.265   9.985  21.701  1.00 14.03           C  
ATOM   2429  CG2 ILE A 157      17.215   7.475  21.944  1.00 14.03           C  
ATOM   2430  CD1 ILE A 157      15.950  10.352  22.396  1.00 14.03           C  
ATOM   2431  H   ILE A 157      20.197   9.828  23.823  1.00  0.00           H  
ATOM   2432  HA  ILE A 157      17.335   9.127  24.334  1.00  0.00           H  
ATOM   2433  HB  ILE A 157      18.960   8.702  21.786  1.00  0.00           H  
ATOM   2434 1HG1 ILE A 157      17.918  10.856  21.720  1.00  0.00           H  
ATOM   2435 2HG1 ILE A 157      17.066   9.800  20.644  1.00  0.00           H  
ATOM   2436 1HG2 ILE A 157      17.061   7.390  20.868  1.00  0.00           H  
ATOM   2437 2HG2 ILE A 157      17.691   6.554  22.271  1.00  0.00           H  
ATOM   2438 3HG2 ILE A 157      16.231   7.475  22.410  1.00  0.00           H  
ATOM   2439 1HD1 ILE A 157      15.418  11.101  21.809  1.00  0.00           H  
ATOM   2440 2HD1 ILE A 157      15.292   9.493  22.506  1.00  0.00           H  
ATOM   2441 3HD1 ILE A 157      16.116  10.789  23.371  1.00  0.00           H  
ATOM   2442  N   VAL A 158      18.016   6.867  25.082  1.00 58.40           N  
ATOM   2443  CA  VAL A 158      18.439   5.711  25.861  1.00 58.40           C  
ATOM   2444  C   VAL A 158      17.599   4.491  25.524  1.00 58.40           C  
ATOM   2445  O   VAL A 158      16.391   4.552  25.656  1.00 58.40           O  
ATOM   2446  CB  VAL A 158      18.420   6.076  27.364  1.00  5.30           C  
ATOM   2447  CG1 VAL A 158      19.602   6.965  27.760  1.00  5.30           C  
ATOM   2448  CG2 VAL A 158      17.107   6.724  27.837  1.00  5.30           C  
ATOM   2449  H   VAL A 158      17.035   7.114  25.113  1.00  0.00           H  
ATOM   2450  HA  VAL A 158      19.440   5.419  25.583  1.00  0.00           H  
ATOM   2451  HB  VAL A 158      18.568   5.152  27.918  1.00  0.00           H  
ATOM   2452 1HG1 VAL A 158      19.544   7.232  28.815  1.00  0.00           H  
ATOM   2453 2HG1 VAL A 158      20.555   6.461  27.608  1.00  0.00           H  
ATOM   2454 3HG1 VAL A 158      19.623   7.895  27.195  1.00  0.00           H  
ATOM   2455 1HG2 VAL A 158      17.075   6.791  28.924  1.00  0.00           H  
ATOM   2456 2HG2 VAL A 158      16.990   7.736  27.449  1.00  0.00           H  
ATOM   2457 3HG2 VAL A 158      16.252   6.143  27.521  1.00  0.00           H  
ATOM   2458  N   VAL A 159      18.240   3.386  25.115  1.00  7.17           N  
ATOM   2459  CA  VAL A 159      17.591   2.125  24.771  1.00  7.17           C  
ATOM   2460  C   VAL A 159      17.931   1.078  25.829  1.00  7.17           C  
ATOM   2461  O   VAL A 159      19.052   1.026  26.338  1.00  7.17           O  
ATOM   2462  CB  VAL A 159      17.994   1.674  23.349  1.00 99.90           C  
ATOM   2463  CG1 VAL A 159      17.740   2.780  22.313  1.00 99.90           C  
ATOM   2464  CG2 VAL A 159      19.431   1.144  23.229  1.00 99.90           C  
ATOM   2465  H   VAL A 159      19.249   3.405  25.070  1.00  0.00           H  
ATOM   2466  HA  VAL A 159      16.513   2.236  24.773  1.00  0.00           H  
ATOM   2467  HB  VAL A 159      17.338   0.842  23.088  1.00  0.00           H  
ATOM   2468 1HG1 VAL A 159      17.963   2.430  21.307  1.00  0.00           H  
ATOM   2469 2HG1 VAL A 159      16.701   3.101  22.344  1.00  0.00           H  
ATOM   2470 3HG1 VAL A 159      18.365   3.657  22.486  1.00  0.00           H  
ATOM   2471 1HG2 VAL A 159      19.566   0.680  22.258  1.00  0.00           H  
ATOM   2472 2HG2 VAL A 159      20.172   1.935  23.348  1.00  0.00           H  
ATOM   2473 3HG2 VAL A 159      19.657   0.357  23.941  1.00  0.00           H  
ATOM   2474  N   LYS A 160      16.949   0.227  26.126  1.00 57.70           N  
ATOM   2475  CA  LYS A 160      17.062  -0.866  27.076  1.00 57.70           C  
ATOM   2476  C   LYS A 160      17.393  -2.139  26.288  1.00 57.70           C  
ATOM   2477  O   LYS A 160      17.175  -2.197  25.074  1.00 57.70           O  
ATOM   2478  CB  LYS A 160      15.709  -0.936  27.796  1.00 67.75           C  
ATOM   2479  CG  LYS A 160      15.708  -1.564  29.195  1.00 67.75           C  
ATOM   2480  CD  LYS A 160      14.378  -1.355  29.937  1.00 67.75           C  
ATOM   2481  CE  LYS A 160      14.457  -1.738  31.415  1.00 67.75           C  
ATOM   2482  NZ  LYS A 160      13.153  -1.547  32.071  1.00 67.75           N1+
ATOM   2483  H   LYS A 160      16.076   0.312  25.626  1.00  0.00           H  
ATOM   2484  HA  LYS A 160      17.852  -0.660  27.801  1.00  0.00           H  
ATOM   2485 1HB  LYS A 160      15.357   0.077  27.946  1.00  0.00           H  
ATOM   2486 2HB  LYS A 160      14.983  -1.377  27.125  1.00  0.00           H  
ATOM   2487 1HG  LYS A 160      15.974  -2.620  29.154  1.00  0.00           H  
ATOM   2488 2HG  LYS A 160      16.465  -1.053  29.782  1.00  0.00           H  
ATOM   2489 1HD  LYS A 160      14.093  -0.304  29.869  1.00  0.00           H  
ATOM   2490 2HD  LYS A 160      13.570  -1.907  29.468  1.00  0.00           H  
ATOM   2491 1HE  LYS A 160      14.757  -2.781  31.521  1.00  0.00           H  
ATOM   2492 2HE  LYS A 160      15.206  -1.132  31.928  1.00  0.00           H  
ATOM   2493 1HZ  LYS A 160      13.223  -1.810  33.044  1.00  0.00           H  
ATOM   2494 2HZ  LYS A 160      12.880  -0.577  32.002  1.00  0.00           H  
ATOM   2495 3HZ  LYS A 160      12.462  -2.125  31.615  1.00  0.00           H  
ATOM   2496  N   SER A 161      17.918  -3.167  26.971  1.00 49.03           N  
ATOM   2497  CA  SER A 161      18.247  -4.460  26.365  1.00 49.03           C  
ATOM   2498  C   SER A 161      17.008  -5.214  25.856  1.00 49.03           C  
ATOM   2499  O   SER A 161      17.097  -5.917  24.851  1.00 49.03           O  
ATOM   2500  CB  SER A 161      19.085  -5.321  27.322  1.00 97.62           C  
ATOM   2501  OG  SER A 161      19.426  -6.560  26.725  1.00 97.62           O  
ATOM   2502  H   SER A 161      18.089  -3.054  27.962  1.00  0.00           H  
ATOM   2503  HA  SER A 161      18.871  -4.252  25.492  1.00  0.00           H  
ATOM   2504 1HB  SER A 161      20.002  -4.800  27.601  1.00  0.00           H  
ATOM   2505 2HB  SER A 161      18.537  -5.515  28.245  1.00  0.00           H  
ATOM   2506  HG  SER A 161      19.922  -6.387  25.938  1.00  0.00           H  
ATOM   2507  N   ASP A 162      15.846  -5.023  26.507  1.00 31.08           N  
ATOM   2508  CA  ASP A 162      14.547  -5.542  26.060  1.00 31.08           C  
ATOM   2509  C   ASP A 162      13.991  -4.773  24.844  1.00 31.08           C  
ATOM   2510  O   ASP A 162      12.832  -4.946  24.480  1.00 31.08           O  
ATOM   2511  CB  ASP A 162      13.540  -5.563  27.239  1.00 84.72           C  
ATOM   2512  CG  ASP A 162      12.895  -4.212  27.553  1.00 84.72           C  
ATOM   2513  OD1 ASP A 162      13.623  -3.207  27.461  1.00 84.72           O  
ATOM   2514  OD2 ASP A 162      11.677  -4.188  27.822  1.00 84.72           O1-
ATOM   2515  H   ASP A 162      15.839  -4.411  27.311  1.00  0.00           H  
ATOM   2516  HA  ASP A 162      14.707  -6.574  25.755  1.00  0.00           H  
ATOM   2517 1HB  ASP A 162      12.743  -6.271  27.006  1.00  0.00           H  
ATOM   2518 2HB  ASP A 162      14.020  -5.941  28.142  1.00  0.00           H  
ATOM   2519  N   CYS A 163      14.805  -3.893  24.255  1.00 43.27           N  
ATOM   2520  CA  CYS A 163      14.542  -3.075  23.095  1.00 43.27           C  
ATOM   2521  C   CYS A 163      13.573  -1.935  23.368  1.00 43.27           C  
ATOM   2522  O   CYS A 163      12.984  -1.468  22.401  1.00 43.27           O  
ATOM   2523  CB  CYS A 163      14.063  -3.942  21.906  1.00 49.00           C  
ATOM   2524  SG  CYS A 163      14.563  -3.232  20.311  1.00 49.00           S  
ATOM   2525  H   CYS A 163      15.730  -3.799  24.652  1.00  0.00           H  
ATOM   2526  HA  CYS A 163      15.505  -2.633  22.882  1.00  0.00           H  
ATOM   2527 1HB  CYS A 163      14.443  -4.951  21.987  1.00  0.00           H  
ATOM   2528 2HB  CYS A 163      12.978  -4.057  21.906  1.00  0.00           H  
ATOM   2529  HG  CYS A 163      13.939  -2.064  20.491  1.00  0.00           H  
ATOM   2530  N   THR A 164      13.438  -1.442  24.618  1.00 36.87           N  
ATOM   2531  CA  THR A 164      12.676  -0.223  24.934  1.00 36.87           C  
ATOM   2532  C   THR A 164      13.471   0.992  24.402  1.00 36.87           C  
ATOM   2533  O   THR A 164      14.408   0.839  23.618  1.00 36.87           O  
ATOM   2534  CB  THR A 164      12.301  -0.128  26.440  1.00 56.96           C  
ATOM   2535  OG1 THR A 164      11.657  -1.317  26.825  1.00 56.96           O  
ATOM   2536  CG2 THR A 164      11.260   0.963  26.786  1.00 56.96           C  
ATOM   2537  H   THR A 164      13.935  -1.895  25.372  1.00  0.00           H  
ATOM   2538  HA  THR A 164      11.726  -0.290  24.409  1.00  0.00           H  
ATOM   2539  HB  THR A 164      13.182  -0.007  27.064  1.00  0.00           H  
ATOM   2540  HG1 THR A 164      12.298  -2.015  26.910  1.00  0.00           H  
ATOM   2541 1HG2 THR A 164      10.840   0.799  27.779  1.00  0.00           H  
ATOM   2542 2HG2 THR A 164      11.683   1.965  26.819  1.00  0.00           H  
ATOM   2543 3HG2 THR A 164      10.429   0.966  26.079  1.00  0.00           H  
ATOM   2544  N   LEU A 165      13.082   2.210  24.766  1.00 38.77           N  
ATOM   2545  CA  LEU A 165      13.751   3.434  24.371  1.00 38.77           C  
ATOM   2546  C   LEU A 165      13.083   4.576  25.106  1.00 38.77           C  
ATOM   2547  O   LEU A 165      11.856   4.606  25.148  1.00 38.77           O  
ATOM   2548  CB  LEU A 165      13.674   3.627  22.845  1.00  2.00           C  
ATOM   2549  CG  LEU A 165      14.322   4.897  22.269  1.00  2.00           C  
ATOM   2550  CD1 LEU A 165      14.638   4.659  20.790  1.00  2.00           C  
ATOM   2551  CD2 LEU A 165      13.421   6.135  22.397  1.00  2.00           C  
ATOM   2552  H   LEU A 165      12.273   2.308  25.362  1.00  0.00           H  
ATOM   2553  HA  LEU A 165      14.776   3.332  24.659  1.00  0.00           H  
ATOM   2554 1HB  LEU A 165      14.158   2.794  22.345  1.00  0.00           H  
ATOM   2555 2HB  LEU A 165      12.638   3.570  22.533  1.00  0.00           H  
ATOM   2556  HG  LEU A 165      15.265   5.090  22.782  1.00  0.00           H  
ATOM   2557 1HD1 LEU A 165      15.098   5.533  20.331  1.00  0.00           H  
ATOM   2558 2HD1 LEU A 165      15.340   3.842  20.655  1.00  0.00           H  
ATOM   2559 3HD1 LEU A 165      13.732   4.411  20.247  1.00  0.00           H  
ATOM   2560 1HD2 LEU A 165      13.769   6.935  21.747  1.00  0.00           H  
ATOM   2561 2HD2 LEU A 165      12.388   5.899  22.156  1.00  0.00           H  
ATOM   2562 3HD2 LEU A 165      13.426   6.583  23.379  1.00  0.00           H  
ATOM   2563  N   LYS A 166      13.874   5.536  25.613  1.00 33.65           N  
ATOM   2564  CA  LYS A 166      13.381   6.761  26.208  1.00 33.65           C  
ATOM   2565  C   LYS A 166      14.063   8.037  25.705  1.00 33.65           C  
ATOM   2566  O   LYS A 166      15.268   8.058  25.461  1.00 33.65           O  
ATOM   2567  CB  LYS A 166      13.359   6.645  27.739  1.00 52.77           C  
ATOM   2568  CG  LYS A 166      12.162   5.835  28.251  1.00 52.77           C  
ATOM   2569  CD  LYS A 166      12.384   5.294  29.662  1.00 52.77           C  
ATOM   2570  CE  LYS A 166      11.159   4.549  30.205  1.00 52.77           C  
ATOM   2571  NZ  LYS A 166      10.019   5.445  30.474  1.00 52.77           N1+
ATOM   2572  H   LYS A 166      14.879   5.421  25.540  1.00  0.00           H  
ATOM   2573  HA  LYS A 166      12.373   6.819  25.882  1.00  0.00           H  
ATOM   2574 1HB  LYS A 166      14.270   6.180  28.100  1.00  0.00           H  
ATOM   2575 2HB  LYS A 166      13.326   7.633  28.193  1.00  0.00           H  
ATOM   2576 1HG  LYS A 166      11.266   6.453  28.211  1.00  0.00           H  
ATOM   2577 2HG  LYS A 166      11.964   4.977  27.615  1.00  0.00           H  
ATOM   2578 1HD  LYS A 166      13.215   4.591  29.625  1.00  0.00           H  
ATOM   2579 2HD  LYS A 166      12.712   6.071  30.343  1.00  0.00           H  
ATOM   2580 1HE  LYS A 166      10.845   3.776  29.503  1.00  0.00           H  
ATOM   2581 2HE  LYS A 166      11.420   4.041  31.133  1.00  0.00           H  
ATOM   2582 1HZ  LYS A 166       9.231   4.897  30.786  1.00  0.00           H  
ATOM   2583 2HZ  LYS A 166      10.267   6.096  31.207  1.00  0.00           H  
ATOM   2584 3HZ  LYS A 166       9.764   5.950  29.638  1.00  0.00           H  
ATOM   2585  N   ILE A 167      13.275   9.128  25.637  1.00 37.02           N  
ATOM   2586  CA  ILE A 167      13.738  10.512  25.492  1.00 37.02           C  
ATOM   2587  C   ILE A 167      14.435  10.923  26.804  1.00 37.02           C  
ATOM   2588  O   ILE A 167      14.541  10.121  27.734  1.00 37.02           O  
ATOM   2589  CB  ILE A 167      12.560  11.451  25.080  1.00 63.10           C  
ATOM   2590  CG1 ILE A 167      11.681  10.883  23.942  1.00 63.10           C  
ATOM   2591  CG2 ILE A 167      13.028  12.869  24.688  1.00 63.10           C  
ATOM   2592  CD1 ILE A 167      12.453  10.399  22.711  1.00 63.10           C  
ATOM   2593  H   ILE A 167      12.287   8.997  25.812  1.00  0.00           H  
ATOM   2594  HA  ILE A 167      14.489  10.529  24.710  1.00  0.00           H  
ATOM   2595  HB  ILE A 167      11.900  11.564  25.941  1.00  0.00           H  
ATOM   2596 1HG1 ILE A 167      11.077  10.062  24.315  1.00  0.00           H  
ATOM   2597 2HG1 ILE A 167      10.952  11.632  23.631  1.00  0.00           H  
ATOM   2598 1HG2 ILE A 167      12.251  13.421  24.160  1.00  0.00           H  
ATOM   2599 2HG2 ILE A 167      13.271  13.466  25.565  1.00  0.00           H  
ATOM   2600 3HG2 ILE A 167      13.906  12.836  24.044  1.00  0.00           H  
ATOM   2601 1HD1 ILE A 167      11.762  10.088  21.932  1.00  0.00           H  
ATOM   2602 2HD1 ILE A 167      13.079  11.188  22.295  1.00  0.00           H  
ATOM   2603 3HD1 ILE A 167      13.077   9.536  22.936  1.00  0.00           H  
ATOM   2604  N   LEU A 168      14.971  12.143  26.896  1.00 55.46           N  
ATOM   2605  CA  LEU A 168      15.752  12.554  28.058  1.00 55.46           C  
ATOM   2606  C   LEU A 168      15.729  14.068  28.227  1.00 55.46           C  
ATOM   2607  O   LEU A 168      14.855  14.708  27.656  1.00 55.46           O  
ATOM   2608  CB  LEU A 168      17.165  11.940  27.911  1.00 23.93           C  
ATOM   2609  CG  LEU A 168      17.950  11.592  29.183  1.00 23.93           C  
ATOM   2610  CD1 LEU A 168      17.080  10.955  30.265  1.00 23.93           C  
ATOM   2611  CD2 LEU A 168      19.084  10.633  28.804  1.00 23.93           C  
ATOM   2612  H   LEU A 168      14.887  12.790  26.126  1.00  0.00           H  
ATOM   2613  HA  LEU A 168      15.242  12.174  28.941  1.00  0.00           H  
ATOM   2614 1HB  LEU A 168      17.079  11.004  27.360  1.00  0.00           H  
ATOM   2615 2HB  LEU A 168      17.782  12.579  27.283  1.00  0.00           H  
ATOM   2616  HG  LEU A 168      18.395  12.498  29.596  1.00  0.00           H  
ATOM   2617 1HD1 LEU A 168      17.692  10.508  31.044  1.00  0.00           H  
ATOM   2618 2HD1 LEU A 168      16.462  11.705  30.755  1.00  0.00           H  
ATOM   2619 3HD1 LEU A 168      16.443  10.175  29.848  1.00  0.00           H  
ATOM   2620 1HD2 LEU A 168      19.659  10.346  29.679  1.00  0.00           H  
ATOM   2621 2HD2 LEU A 168      18.696   9.715  28.363  1.00  0.00           H  
ATOM   2622 3HD2 LEU A 168      19.771  11.086  28.090  1.00  0.00           H  
ATOM   2623  N   ASP A 169      16.663  14.608  29.028  1.00 35.05           N  
ATOM   2624  CA  ASP A 169      16.928  16.011  29.379  1.00 35.05           C  
ATOM   2625  C   ASP A 169      15.846  17.032  28.975  1.00 35.05           C  
ATOM   2626  O   ASP A 169      15.838  17.530  27.848  1.00 35.05           O  
ATOM   2627  CB  ASP A 169      18.318  16.409  28.828  1.00 64.50           C  
ATOM   2628  CG  ASP A 169      18.828  17.784  29.265  1.00 64.50           C  
ATOM   2629  OD1 ASP A 169      19.799  18.254  28.633  1.00 64.50           O  
ATOM   2630  OD2 ASP A 169      18.243  18.351  30.210  1.00 64.50           O1-
ATOM   2631  H   ASP A 169      17.303  13.948  29.444  1.00  0.00           H  
ATOM   2632  HA  ASP A 169      16.991  16.019  30.469  1.00  0.00           H  
ATOM   2633 1HB  ASP A 169      19.065  15.668  29.113  1.00  0.00           H  
ATOM   2634 2HB  ASP A 169      18.287  16.438  27.744  1.00  0.00           H  
ATOM   2635  N   PHE A 170      14.964  17.367  29.924  1.00 46.76           N  
ATOM   2636  CA  PHE A 170      13.913  18.370  29.763  1.00 46.76           C  
ATOM   2637  C   PHE A 170      14.406  19.755  30.199  1.00 46.76           C  
ATOM   2638  O   PHE A 170      13.606  20.629  30.529  1.00 46.76           O  
ATOM   2639  CB  PHE A 170      12.682  17.912  30.566  1.00 49.44           C  
ATOM   2640  CG  PHE A 170      11.887  16.847  29.846  1.00 49.44           C  
ATOM   2641  CD1 PHE A 170      12.444  15.576  29.596  1.00 49.44           C  
ATOM   2642  CD2 PHE A 170      10.604  17.150  29.361  1.00 49.44           C  
ATOM   2643  CE1 PHE A 170      11.748  14.638  28.817  1.00 49.44           C  
ATOM   2644  CE2 PHE A 170       9.886  16.196  28.634  1.00 49.44           C  
ATOM   2645  CZ  PHE A 170      10.476  14.964  28.323  1.00 49.44           C  
ATOM   2646  H   PHE A 170      15.059  16.945  30.838  1.00  0.00           H  
ATOM   2647  HA  PHE A 170      13.628  18.462  28.714  1.00  0.00           H  
ATOM   2648 1HB  PHE A 170      12.976  17.538  31.548  1.00  0.00           H  
ATOM   2649 2HB  PHE A 170      12.008  18.744  30.764  1.00  0.00           H  
ATOM   2650  HD1 PHE A 170      13.420  15.316  29.974  1.00  0.00           H  
ATOM   2651  HD2 PHE A 170      10.191  18.133  29.483  1.00  0.00           H  
ATOM   2652  HE1 PHE A 170      12.201  13.686  28.581  1.00  0.00           H  
ATOM   2653  HE2 PHE A 170       8.923  16.444  28.235  1.00  0.00           H  
ATOM   2654  HZ  PHE A 170       9.968  14.304  27.646  1.00  0.00           H  
ATOM   2655  N   GLY A 171      15.730  19.965  30.156  1.00 68.44           N  
ATOM   2656  CA  GLY A 171      16.418  21.208  30.445  1.00 68.44           C  
ATOM   2657  C   GLY A 171      16.040  22.320  29.474  1.00 68.44           C  
ATOM   2658  O   GLY A 171      15.849  23.455  29.893  1.00 68.44           O  
ATOM   2659  H   GLY A 171      16.324  19.178  29.924  1.00  0.00           H  
ATOM   2660 1HA  GLY A 171      16.214  21.514  31.471  1.00  0.00           H  
ATOM   2661 2HA  GLY A 171      17.487  21.030  30.368  1.00  0.00           H  
ATOM   2662  N   LEU A 172      15.935  21.989  28.181  1.00 35.68           N  
ATOM   2663  CA  LEU A 172      15.629  22.924  27.110  1.00 35.68           C  
ATOM   2664  C   LEU A 172      14.156  22.862  26.728  1.00 35.68           C  
ATOM   2665  O   LEU A 172      13.536  23.917  26.635  1.00 35.68           O  
ATOM   2666  CB  LEU A 172      16.549  22.661  25.900  1.00 17.72           C  
ATOM   2667  CG  LEU A 172      18.035  23.050  26.095  1.00 17.72           C  
ATOM   2668  CD1 LEU A 172      18.255  24.385  26.833  1.00 17.72           C  
ATOM   2669  CD2 LEU A 172      18.850  21.919  26.742  1.00 17.72           C  
ATOM   2670  H   LEU A 172      16.113  21.028  27.925  1.00  0.00           H  
ATOM   2671  HA  LEU A 172      15.789  23.947  27.449  1.00  0.00           H  
ATOM   2672 1HB  LEU A 172      16.484  21.611  25.609  1.00  0.00           H  
ATOM   2673 2HB  LEU A 172      16.178  23.193  25.028  1.00  0.00           H  
ATOM   2674  HG  LEU A 172      18.447  23.173  25.092  1.00  0.00           H  
ATOM   2675 1HD1 LEU A 172      19.302  24.682  26.787  1.00  0.00           H  
ATOM   2676 2HD1 LEU A 172      17.674  25.191  26.387  1.00  0.00           H  
ATOM   2677 3HD1 LEU A 172      17.991  24.318  27.889  1.00  0.00           H  
ATOM   2678 1HD2 LEU A 172      19.915  22.151  26.723  1.00  0.00           H  
ATOM   2679 2HD2 LEU A 172      18.576  21.755  27.784  1.00  0.00           H  
ATOM   2680 3HD2 LEU A 172      18.717  20.976  26.210  1.00  0.00           H  
ATOM   2681  N   ALA A 173      13.633  21.646  26.504  1.00 75.79           N  
ATOM   2682  CA  ALA A 173      12.279  21.289  26.085  1.00 75.79           C  
ATOM   2683  C   ALA A 173      11.160  22.239  26.518  1.00 75.79           C  
ATOM   2684  O   ALA A 173      10.543  22.017  27.546  1.00 75.79           O  
ATOM   2685  CB  ALA A 173      11.981  19.846  26.528  1.00 36.66           C  
ATOM   2686  H   ALA A 173      14.260  20.865  26.623  1.00  0.00           H  
ATOM   2687  HA  ALA A 173      12.308  21.343  25.008  1.00  0.00           H  
ATOM   2688 1HB  ALA A 173      11.016  19.501  26.153  1.00  0.00           H  
ATOM   2689 2HB  ALA A 173      12.750  19.153  26.186  1.00  0.00           H  
ATOM   2690 3HB  ALA A 173      11.949  19.768  27.616  1.00  0.00           H  
ATOM   2691  N   ARG A 174      10.913  23.305  25.750  1.00 20.47           N  
ATOM   2692  CA  ARG A 174       9.959  24.352  26.094  1.00 20.47           C  
ATOM   2693  C   ARG A 174       8.780  24.347  25.128  1.00 20.47           C  
ATOM   2694  O   ARG A 174       8.591  23.379  24.403  1.00 20.47           O  
ATOM   2695  CB  ARG A 174      10.709  25.682  26.171  1.00 71.42           C  
ATOM   2696  CG  ARG A 174      11.190  26.260  24.835  1.00 71.42           C  
ATOM   2697  CD  ARG A 174      10.706  27.692  24.631  1.00 71.42           C  
ATOM   2698  NE  ARG A 174      11.530  28.676  25.324  1.00 71.42           N  
ATOM   2699  CZ  ARG A 174      11.184  29.963  25.465  1.00 71.42           C  
ATOM   2700  NH1 ARG A 174      10.075  30.452  24.894  1.00 71.42           N1+
ATOM   2701  NH2 ARG A 174      11.968  30.779  26.172  1.00 71.42           N  
ATOM   2702  H   ARG A 174      11.440  23.416  24.897  1.00  0.00           H  
ATOM   2703  HA  ARG A 174       9.519  24.172  27.075  1.00  0.00           H  
ATOM   2704 1HB  ARG A 174      10.117  26.400  26.729  1.00  0.00           H  
ATOM   2705 2HB  ARG A 174      11.581  25.521  26.796  1.00  0.00           H  
ATOM   2706 1HG  ARG A 174      12.272  26.227  24.859  1.00  0.00           H  
ATOM   2707 2HG  ARG A 174      10.892  25.645  23.985  1.00  0.00           H  
ATOM   2708 1HD  ARG A 174      10.645  27.939  23.573  1.00  0.00           H  
ATOM   2709 2HD  ARG A 174       9.721  27.798  25.069  1.00  0.00           H  
ATOM   2710  HE  ARG A 174      12.437  28.370  25.668  1.00  0.00           H  
ATOM   2711 1HH1 ARG A 174       9.823  31.424  25.008  1.00  0.00           H  
ATOM   2712 2HH1 ARG A 174       9.453  29.824  24.407  1.00  0.00           H  
ATOM   2713 1HH2 ARG A 174      11.720  31.754  26.270  1.00  0.00           H  
ATOM   2714 2HH2 ARG A 174      12.906  30.471  26.407  1.00  0.00           H  
ATOM   2715  N   THR A 175       7.983  25.420  25.127  1.00 53.57           N  
ATOM   2716  CA  THR A 175       6.851  25.618  24.222  1.00 53.57           C  
ATOM   2717  C   THR A 175       7.205  26.747  23.248  1.00 53.57           C  
ATOM   2718  O   THR A 175       7.952  27.652  23.607  1.00 53.57           O  
ATOM   2719  CB  THR A 175       5.591  25.950  25.055  1.00 80.36           C  
ATOM   2720  OG1 THR A 175       5.605  27.272  25.557  1.00 80.36           O  
ATOM   2721  CG2 THR A 175       5.344  24.979  26.220  1.00 80.36           C  
ATOM   2722  H   THR A 175       8.192  26.176  25.767  1.00  0.00           H  
ATOM   2723  HA  THR A 175       6.650  24.713  23.653  1.00  0.00           H  
ATOM   2724  HB  THR A 175       4.730  25.900  24.388  1.00  0.00           H  
ATOM   2725  HG1 THR A 175       6.321  27.358  26.170  1.00  0.00           H  
ATOM   2726 1HG2 THR A 175       4.375  25.167  26.683  1.00  0.00           H  
ATOM   2727 2HG2 THR A 175       5.345  23.950  25.871  1.00  0.00           H  
ATOM   2728 3HG2 THR A 175       6.101  25.069  27.000  1.00  0.00           H  
ATOM   2729  N   ALA A 176       6.668  26.724  22.019  1.00 83.81           N  
ATOM   2730  CA  ALA A 176       6.931  27.747  21.003  1.00 83.81           C  
ATOM   2731  C   ALA A 176       6.192  29.059  21.333  1.00 83.81           C  
ATOM   2732  O   ALA A 176       5.165  29.371  20.735  1.00 83.81           O  
ATOM   2733  CB  ALA A 176       6.587  27.204  19.607  1.00 99.90           C  
ATOM   2734  H   ALA A 176       6.046  25.968  21.772  1.00  0.00           H  
ATOM   2735  HA  ALA A 176       7.999  27.967  21.000  1.00  0.00           H  
ATOM   2736 1HB  ALA A 176       6.765  27.955  18.836  1.00  0.00           H  
ATOM   2737 2HB  ALA A 176       7.201  26.339  19.359  1.00  0.00           H  
ATOM   2738 3HB  ALA A 176       5.542  26.898  19.540  1.00  0.00           H  
ATOM   2739  N   GLY A 177       6.723  29.804  22.314  1.00 99.90           N  
ATOM   2740  CA  GLY A 177       6.180  31.039  22.865  1.00 99.90           C  
ATOM   2741  C   GLY A 177       6.996  32.250  22.419  1.00 99.90           C  
ATOM   2742  O   GLY A 177       6.426  33.276  22.056  1.00 99.90           O  
ATOM   2743  H   GLY A 177       7.532  29.418  22.779  1.00  0.00           H  
ATOM   2744 1HA  GLY A 177       5.133  31.175  22.588  1.00  0.00           H  
ATOM   2745 2HA  GLY A 177       6.210  30.977  23.953  1.00  0.00           H  
ATOM   2746  N   THR A 178       8.331  32.125  22.460  1.00 99.90           N  
ATOM   2747  CA  THR A 178       9.293  33.118  21.982  1.00 99.90           C  
ATOM   2748  C   THR A 178       9.935  32.571  20.693  1.00 99.90           C  
ATOM   2749  O   THR A 178       9.807  31.388  20.369  1.00 99.90           O  
ATOM   2750  CB  THR A 178      10.327  33.389  23.108  1.00 99.90           C  
ATOM   2751  OG1 THR A 178       9.648  33.897  24.244  1.00 99.90           O  
ATOM   2752  CG2 THR A 178      11.411  34.422  22.757  1.00 99.90           C  
ATOM   2753  H   THR A 178       8.711  31.238  22.752  1.00  0.00           H  
ATOM   2754  HA  THR A 178       8.791  34.055  21.730  1.00  0.00           H  
ATOM   2755  HB  THR A 178      10.826  32.462  23.388  1.00  0.00           H  
ATOM   2756  HG1 THR A 178       9.196  34.690  23.999  1.00  0.00           H  
ATOM   2757 1HG2 THR A 178      12.004  34.677  23.637  1.00  0.00           H  
ATOM   2758 2HG2 THR A 178      12.115  34.040  22.018  1.00  0.00           H  
ATOM   2759 3HG2 THR A 178      10.979  35.346  22.373  1.00  0.00           H  
ATOM   2760  N   SER A 179      10.619  33.449  19.947  1.00 65.49           N  
ATOM   2761  CA  SER A 179      11.225  33.164  18.650  1.00 65.49           C  
ATOM   2762  C   SER A 179      12.664  32.634  18.813  1.00 65.49           C  
ATOM   2763  O   SER A 179      12.931  31.773  19.654  1.00 65.49           O  
ATOM   2764  CB  SER A 179      11.135  34.445  17.792  1.00 99.90           C  
ATOM   2765  OG  SER A 179       9.786  34.773  17.544  1.00 99.90           O  
ATOM   2766  H   SER A 179      10.707  34.393  20.291  1.00  0.00           H  
ATOM   2767  HA  SER A 179      10.662  32.378  18.142  1.00  0.00           H  
ATOM   2768 1HB  SER A 179      11.628  35.287  18.282  1.00  0.00           H  
ATOM   2769 2HB  SER A 179      11.603  34.310  16.816  1.00  0.00           H  
ATOM   2770  HG  SER A 179       9.341  34.876  18.371  1.00  0.00           H  
ATOM   2771  N   PHE A 180      13.583  33.143  17.982  1.00 99.90           N  
ATOM   2772  CA  PHE A 180      15.014  32.877  17.954  1.00 99.90           C  
ATOM   2773  C   PHE A 180      15.742  33.392  19.214  1.00 99.90           C  
ATOM   2774  O   PHE A 180      15.143  33.735  20.232  1.00 99.90           O  
ATOM   2775  CB  PHE A 180      15.593  33.505  16.654  1.00 94.76           C  
ATOM   2776  CG  PHE A 180      15.875  35.005  16.728  1.00 94.76           C  
ATOM   2777  CD1 PHE A 180      17.202  35.482  16.657  1.00 94.76           C  
ATOM   2778  CD2 PHE A 180      14.826  35.914  16.981  1.00 94.76           C  
ATOM   2779  CE1 PHE A 180      17.471  36.848  16.862  1.00 94.76           C  
ATOM   2780  CE2 PHE A 180      15.101  37.275  17.201  1.00 94.76           C  
ATOM   2781  CZ  PHE A 180      16.426  37.742  17.147  1.00 94.76           C  
ATOM   2782  H   PHE A 180      13.260  33.819  17.306  1.00  0.00           H  
ATOM   2783  HA  PHE A 180      15.145  31.794  17.908  1.00  0.00           H  
ATOM   2784 1HB  PHE A 180      16.520  32.991  16.396  1.00  0.00           H  
ATOM   2785 2HB  PHE A 180      14.922  33.321  15.814  1.00  0.00           H  
ATOM   2786  HD1 PHE A 180      18.020  34.802  16.467  1.00  0.00           H  
ATOM   2787  HD2 PHE A 180      13.804  35.575  17.033  1.00  0.00           H  
ATOM   2788  HE1 PHE A 180      18.477  37.223  16.791  1.00  0.00           H  
ATOM   2789  HE2 PHE A 180      14.294  37.963  17.409  1.00  0.00           H  
ATOM   2790  HZ  PHE A 180      16.638  38.789  17.308  1.00  0.00           H  
ATOM   2791  N   MET A 181      17.065  33.475  19.087  1.00 99.90           N  
ATOM   2792  CA  MET A 181      18.028  34.133  19.949  1.00 99.90           C  
ATOM   2793  C   MET A 181      19.356  33.953  19.207  1.00 99.90           C  
ATOM   2794  O   MET A 181      19.538  32.928  18.553  1.00 99.90           O  
ATOM   2795  CB  MET A 181      18.003  33.468  21.350  1.00 99.90           C  
ATOM   2796  CG  MET A 181      19.061  33.968  22.335  1.00 99.90           C  
ATOM   2797  SD  MET A 181      19.111  35.759  22.612  1.00 99.90           S  
ATOM   2798  CE  MET A 181      18.094  35.872  24.104  1.00 99.90           C  
ATOM   2799  H   MET A 181      17.458  33.116  18.229  1.00  0.00           H  
ATOM   2800  HA  MET A 181      17.782  35.194  20.013  1.00  0.00           H  
ATOM   2801 1HB  MET A 181      17.036  33.624  21.823  1.00  0.00           H  
ATOM   2802 2HB  MET A 181      18.114  32.387  21.244  1.00  0.00           H  
ATOM   2803 1HG  MET A 181      18.941  33.464  23.294  1.00  0.00           H  
ATOM   2804 2HG  MET A 181      20.034  33.666  21.982  1.00  0.00           H  
ATOM   2805 1HE  MET A 181      18.002  36.912  24.417  1.00  0.00           H  
ATOM   2806 2HE  MET A 181      17.095  35.479  23.913  1.00  0.00           H  
ATOM   2807 3HE  MET A 181      18.543  35.304  24.919  1.00  0.00           H  
ATOM   2808  N   MET A 182      20.285  34.919  19.301  1.00 99.90           N  
ATOM   2809  CA  MET A 182      21.634  34.812  18.717  1.00 99.90           C  
ATOM   2810  C   MET A 182      22.617  34.220  19.743  1.00 99.90           C  
ATOM   2811  O   MET A 182      23.815  34.490  19.714  1.00 99.90           O  
ATOM   2812  CB  MET A 182      22.100  36.189  18.206  1.00 99.90           C  
ATOM   2813  CG  MET A 182      21.052  36.864  17.315  1.00 99.90           C  
ATOM   2814  SD  MET A 182      21.685  38.031  16.088  1.00 99.90           S  
ATOM   2815  CE  MET A 182      21.584  36.987  14.609  1.00 99.90           C  
ATOM   2816  H   MET A 182      20.081  35.737  19.859  1.00  0.00           H  
ATOM   2817  HA  MET A 182      21.619  34.135  17.860  1.00  0.00           H  
ATOM   2818 1HB  MET A 182      22.356  36.853  19.033  1.00  0.00           H  
ATOM   2819 2HB  MET A 182      23.017  36.050  17.631  1.00  0.00           H  
ATOM   2820 1HG  MET A 182      20.474  36.107  16.784  1.00  0.00           H  
ATOM   2821 2HG  MET A 182      20.352  37.400  17.956  1.00  0.00           H  
ATOM   2822 1HE  MET A 182      21.957  37.530  13.740  1.00  0.00           H  
ATOM   2823 2HE  MET A 182      22.185  36.086  14.737  1.00  0.00           H  
ATOM   2824 3HE  MET A 182      20.552  36.694  14.414  1.00  0.00           H  
ATOM   2825  N   GLU A 183      22.073  33.389  20.638  1.00 99.90           N  
ATOM   2826  CA  GLU A 183      22.734  32.593  21.646  1.00 99.90           C  
ATOM   2827  C   GLU A 183      21.956  31.271  21.855  1.00 99.90           C  
ATOM   2828  O   GLU A 183      21.715  30.904  23.007  1.00 99.90           O  
ATOM   2829  CB  GLU A 183      22.801  33.470  22.928  1.00 99.90           C  
ATOM   2830  CG  GLU A 183      23.779  32.999  24.017  1.00 -1.00           C  
ATOM   2831  CD  GLU A 183      25.229  33.081  23.555  1.00 -1.00           C  
ATOM   2832  OE1 GLU A 183      25.787  34.198  23.631  1.00 -1.00           O  
ATOM   2833  OE2 GLU A 183      25.748  32.027  23.129  1.00 -1.00           O1-
ATOM   2834  H   GLU A 183      21.078  33.244  20.557  1.00  0.00           H  
ATOM   2835  HA  GLU A 183      23.735  32.349  21.293  1.00  0.00           H  
ATOM   2836 1HB  GLU A 183      23.081  34.490  22.657  1.00  0.00           H  
ATOM   2837 2HB  GLU A 183      21.811  33.563  23.374  1.00  0.00           H  
ATOM   2838 1HG  GLU A 183      23.667  33.629  24.900  1.00 -1.00           H  
ATOM   2839 2HG  GLU A 183      23.562  31.983  24.345  1.00 -1.00           H  
ATOM   2840  N   PRO A 184      21.561  30.511  20.799  1.00 98.93           N  
ATOM   2841  CA  PRO A 184      20.897  29.215  20.960  1.00 98.93           C  
ATOM   2842  C   PRO A 184      21.963  28.105  20.889  1.00 98.93           C  
ATOM   2843  O   PRO A 184      21.621  26.940  20.717  1.00 98.93           O  
ATOM   2844  CB  PRO A 184      19.962  29.145  19.754  1.00 99.90           C  
ATOM   2845  CG  PRO A 184      20.845  29.691  18.640  1.00 99.90           C  
ATOM   2846  CD  PRO A 184      21.692  30.756  19.352  1.00 99.90           C  
ATOM   2847  HA  PRO A 184      20.329  29.126  21.888  1.00  0.00           H  
ATOM   2848 1HB  PRO A 184      19.581  28.145  19.542  1.00  0.00           H  
ATOM   2849 2HB  PRO A 184      19.104  29.801  19.909  1.00  0.00           H  
ATOM   2850 1HG  PRO A 184      21.481  28.906  18.228  1.00  0.00           H  
ATOM   2851 2HG  PRO A 184      20.262  30.105  17.817  1.00  0.00           H  
ATOM   2852 1HD  PRO A 184      21.413  31.734  19.020  1.00  0.00           H  
ATOM   2853 2HD  PRO A 184      22.734  30.643  19.067  1.00  0.00           H  
ATOM   2854  N   GLU A 185      23.254  28.479  20.980  1.00 86.12           N  
ATOM   2855  CA  GLU A 185      24.450  27.661  20.811  1.00 86.12           C  
ATOM   2856  C   GLU A 185      24.489  26.438  21.747  1.00 86.12           C  
ATOM   2857  O   GLU A 185      25.274  25.520  21.529  1.00 86.12           O  
ATOM   2858  CB  GLU A 185      25.713  28.544  20.963  1.00 99.90           C  
ATOM   2859  CG  GLU A 185      25.710  29.929  20.263  1.00 -1.00           C  
ATOM   2860  CD  GLU A 185      25.430  29.962  18.756  1.00 -1.00           C  
ATOM   2861  OE1 GLU A 185      25.522  28.900  18.108  1.00 -1.00           O  
ATOM   2862  OE2 GLU A 185      25.113  31.069  18.269  1.00 -1.00           O1-
ATOM   2863  H   GLU A 185      23.430  29.463  21.118  1.00  0.00           H  
ATOM   2864  HA  GLU A 185      24.416  27.267  19.802  1.00  0.00           H  
ATOM   2865 1HB  GLU A 185      25.886  28.725  22.025  1.00  0.00           H  
ATOM   2866 2HB  GLU A 185      26.585  27.986  20.626  1.00  0.00           H  
ATOM   2867 1HG  GLU A 185      24.982  30.573  20.752  1.00 -1.00           H  
ATOM   2868 2HG  GLU A 185      26.676  30.408  20.426  1.00 -1.00           H  
ATOM   2869  N   VAL A 186      23.616  26.425  22.770  1.00 99.90           N  
ATOM   2870  CA  VAL A 186      23.331  25.335  23.692  1.00 99.90           C  
ATOM   2871  C   VAL A 186      22.847  24.040  23.020  1.00 99.90           C  
ATOM   2872  O   VAL A 186      23.312  22.967  23.404  1.00 99.90           O  
ATOM   2873  CB  VAL A 186      22.363  25.816  24.799  1.00 65.94           C  
ATOM   2874  CG1 VAL A 186      20.966  26.224  24.282  1.00 65.94           C  
ATOM   2875  CG2 VAL A 186      22.237  24.776  25.926  1.00 65.94           C  
ATOM   2876  H   VAL A 186      23.028  27.240  22.857  1.00  0.00           H  
ATOM   2877  HA  VAL A 186      24.284  25.100  24.169  1.00  0.00           H  
ATOM   2878  HB  VAL A 186      22.812  26.706  25.245  1.00  0.00           H  
ATOM   2879 1HG1 VAL A 186      20.375  26.661  25.086  1.00  0.00           H  
ATOM   2880 2HG1 VAL A 186      21.027  26.968  23.489  1.00  0.00           H  
ATOM   2881 3HG1 VAL A 186      20.401  25.372  23.904  1.00  0.00           H  
ATOM   2882 1HG2 VAL A 186      21.698  25.191  26.778  1.00  0.00           H  
ATOM   2883 2HG2 VAL A 186      21.697  23.885  25.605  1.00  0.00           H  
ATOM   2884 3HG2 VAL A 186      23.217  24.460  26.286  1.00  0.00           H  
ATOM   2885  N   VAL A 187      21.912  24.121  22.054  1.00 33.02           N  
ATOM   2886  CA  VAL A 187      21.424  22.955  21.317  1.00 33.02           C  
ATOM   2887  C   VAL A 187      22.500  22.535  20.324  1.00 33.02           C  
ATOM   2888  O   VAL A 187      22.841  23.307  19.433  1.00 33.02           O  
ATOM   2889  CB  VAL A 187      20.053  23.202  20.634  1.00 21.28           C  
ATOM   2890  CG1 VAL A 187      19.939  24.513  19.841  1.00 21.28           C  
ATOM   2891  CG2 VAL A 187      19.633  22.009  19.749  1.00 21.28           C  
ATOM   2892  H   VAL A 187      21.587  25.033  21.762  1.00  0.00           H  
ATOM   2893  HA  VAL A 187      21.273  22.140  22.028  1.00  0.00           H  
ATOM   2894  HB  VAL A 187      19.311  23.261  21.433  1.00  0.00           H  
ATOM   2895 1HG1 VAL A 187      19.048  24.496  19.215  1.00  0.00           H  
ATOM   2896 2HG1 VAL A 187      19.802  25.347  20.525  1.00  0.00           H  
ATOM   2897 3HG1 VAL A 187      20.795  24.722  19.205  1.00  0.00           H  
ATOM   2898 1HG2 VAL A 187      18.607  22.122  19.400  1.00  0.00           H  
ATOM   2899 2HG2 VAL A 187      20.258  21.908  18.861  1.00  0.00           H  
ATOM   2900 3HG2 VAL A 187      19.688  21.071  20.302  1.00  0.00           H  
ATOM   2901  N   THR A 188      23.017  21.311  20.494  1.00 30.13           N  
ATOM   2902  CA  THR A 188      24.008  20.657  19.639  1.00 30.13           C  
ATOM   2903  C   THR A 188      23.864  20.943  18.142  1.00 30.13           C  
ATOM   2904  O   THR A 188      22.778  20.854  17.577  1.00 30.13           O  
ATOM   2905  CB  THR A 188      24.014  19.147  19.912  1.00 75.07           C  
ATOM   2906  OG1 THR A 188      22.686  18.654  19.965  1.00 75.07           O  
ATOM   2907  CG2 THR A 188      24.853  18.803  21.142  1.00 75.07           C  
ATOM   2908  H   THR A 188      22.642  20.752  21.247  1.00  0.00           H  
ATOM   2909  HA  THR A 188      24.971  21.066  19.951  1.00  0.00           H  
ATOM   2910  HB  THR A 188      24.512  18.648  19.081  1.00  0.00           H  
ATOM   2911  HG1 THR A 188      22.709  17.710  19.975  1.00  0.00           H  
ATOM   2912 1HG2 THR A 188      24.885  17.737  21.350  1.00  0.00           H  
ATOM   2913 2HG2 THR A 188      25.887  19.113  20.988  1.00  0.00           H  
ATOM   2914 3HG2 THR A 188      24.501  19.339  22.021  1.00  0.00           H  
ATOM   2915  N   ARG A 189      25.003  21.321  17.553  1.00 25.18           N  
ATOM   2916  CA  ARG A 189      25.244  21.720  16.172  1.00 25.18           C  
ATOM   2917  C   ARG A 189      24.674  20.751  15.150  1.00 25.18           C  
ATOM   2918  O   ARG A 189      23.789  21.089  14.373  1.00 25.18           O  
ATOM   2919  CB  ARG A 189      26.761  21.881  16.043  1.00 17.56           C  
ATOM   2920  CG  ARG A 189      27.247  22.364  14.681  1.00 17.56           C  
ATOM   2921  CD  ARG A 189      28.770  22.420  14.580  1.00 17.56           C  
ATOM   2922  NE  ARG A 189      29.354  23.140  15.714  1.00 17.56           N  
ATOM   2923  CZ  ARG A 189      30.624  23.072  16.134  1.00 17.56           C  
ATOM   2924  NH1 ARG A 189      31.536  22.331  15.499  1.00 17.56           N1+
ATOM   2925  NH2 ARG A 189      30.997  23.754  17.218  1.00 17.56           N  
ATOM   2926  H   ARG A 189      25.818  21.342  18.149  1.00  0.00           H  
ATOM   2927  HA  ARG A 189      24.782  22.677  15.969  1.00  0.00           H  
ATOM   2928 1HB  ARG A 189      27.092  22.572  16.808  1.00  0.00           H  
ATOM   2929 2HB  ARG A 189      27.267  20.953  16.287  1.00  0.00           H  
ATOM   2930 1HG  ARG A 189      26.905  21.650  13.946  1.00  0.00           H  
ATOM   2931 2HG  ARG A 189      26.806  23.331  14.440  1.00  0.00           H  
ATOM   2932 1HD  ARG A 189      29.172  21.406  14.565  1.00  0.00           H  
ATOM   2933 2HD  ARG A 189      29.070  22.911  13.656  1.00  0.00           H  
ATOM   2934  HE  ARG A 189      28.726  23.713  16.272  1.00  0.00           H  
ATOM   2935 1HH1 ARG A 189      32.483  22.282  15.845  1.00  0.00           H  
ATOM   2936 2HH1 ARG A 189      31.287  21.809  14.667  1.00  0.00           H  
ATOM   2937 1HH2 ARG A 189      31.950  23.735  17.548  1.00  0.00           H  
ATOM   2938 2HH2 ARG A 189      30.310  24.289  17.747  1.00  0.00           H  
ATOM   2939  N   TYR A 190      25.202  19.537  15.171  1.00 27.56           N  
ATOM   2940  CA  TYR A 190      24.944  18.441  14.267  1.00 27.56           C  
ATOM   2941  C   TYR A 190      23.462  18.022  14.226  1.00 27.56           C  
ATOM   2942  O   TYR A 190      23.037  17.373  13.274  1.00 27.56           O  
ATOM   2943  CB  TYR A 190      25.856  17.260  14.638  1.00 30.47           C  
ATOM   2944  CG  TYR A 190      27.304  17.542  15.055  1.00 30.47           C  
ATOM   2945  CD1 TYR A 190      28.375  16.928  14.377  1.00 30.47           C  
ATOM   2946  CD2 TYR A 190      27.605  18.376  16.155  1.00 30.47           C  
ATOM   2947  CE1 TYR A 190      29.709  17.232  14.715  1.00 30.47           C  
ATOM   2948  CE2 TYR A 190      28.926  18.741  16.450  1.00 30.47           C  
ATOM   2949  CZ  TYR A 190      29.983  18.175  15.724  1.00 30.47           C  
ATOM   2950  OH  TYR A 190      31.265  18.524  16.027  1.00 30.47           O  
ATOM   2951  H   TYR A 190      25.930  19.374  15.849  1.00  0.00           H  
ATOM   2952  HA  TYR A 190      25.213  18.799  13.274  1.00  0.00           H  
ATOM   2953 1HB  TYR A 190      25.403  16.635  15.404  1.00  0.00           H  
ATOM   2954 2HB  TYR A 190      25.873  16.686  13.721  1.00  0.00           H  
ATOM   2955  HD1 TYR A 190      28.183  16.237  13.572  1.00  0.00           H  
ATOM   2956  HD2 TYR A 190      26.829  18.760  16.799  1.00  0.00           H  
ATOM   2957  HE1 TYR A 190      30.517  16.769  14.168  1.00  0.00           H  
ATOM   2958  HE2 TYR A 190      29.131  19.422  17.263  1.00  0.00           H  
ATOM   2959  HH  TYR A 190      31.906  18.079  15.493  1.00  0.00           H  
ATOM   2960  N   TYR A 191      22.690  18.401  15.259  1.00 37.82           N  
ATOM   2961  CA  TYR A 191      21.268  18.116  15.442  1.00 37.82           C  
ATOM   2962  C   TYR A 191      20.446  19.412  15.502  1.00 37.82           C  
ATOM   2963  O   TYR A 191      19.274  19.374  15.880  1.00 37.82           O  
ATOM   2964  CB  TYR A 191      21.092  17.312  16.748  1.00  7.73           C  
ATOM   2965  CG  TYR A 191      22.035  16.133  16.861  1.00  7.73           C  
ATOM   2966  CD1 TYR A 191      23.332  16.341  17.367  1.00  7.73           C  
ATOM   2967  CD2 TYR A 191      21.663  14.861  16.390  1.00  7.73           C  
ATOM   2968  CE1 TYR A 191      24.262  15.294  17.397  1.00  7.73           C  
ATOM   2969  CE2 TYR A 191      22.597  13.809  16.414  1.00  7.73           C  
ATOM   2970  CZ  TYR A 191      23.897  14.031  16.914  1.00  7.73           C  
ATOM   2971  OH  TYR A 191      24.817  13.033  16.962  1.00  7.73           O  
ATOM   2972  H   TYR A 191      23.128  18.949  15.985  1.00  0.00           H  
ATOM   2973  HA  TYR A 191      20.888  17.522  14.609  1.00  0.00           H  
ATOM   2974 1HB  TYR A 191      21.251  17.958  17.613  1.00  0.00           H  
ATOM   2975 2HB  TYR A 191      20.066  16.949  16.830  1.00  0.00           H  
ATOM   2976  HD1 TYR A 191      23.625  17.322  17.694  1.00  0.00           H  
ATOM   2977  HD2 TYR A 191      20.674  14.702  15.987  1.00  0.00           H  
ATOM   2978  HE1 TYR A 191      25.259  15.465  17.777  1.00  0.00           H  
ATOM   2979  HE2 TYR A 191      22.318  12.834  16.042  1.00  0.00           H  
ATOM   2980  HH  TYR A 191      24.636  12.314  16.365  1.00  0.00           H  
ATOM   2981  N   ARG A 192      21.040  20.553  15.123  1.00 24.41           N  
ATOM   2982  CA  ARG A 192      20.402  21.859  15.106  1.00 24.41           C  
ATOM   2983  C   ARG A 192      19.685  22.003  13.771  1.00 24.41           C  
ATOM   2984  O   ARG A 192      20.283  21.767  12.719  1.00 24.41           O  
ATOM   2985  CB  ARG A 192      21.474  22.948  15.284  1.00 29.58           C  
ATOM   2986  CG  ARG A 192      21.041  24.053  16.241  1.00 29.58           C  
ATOM   2987  CD  ARG A 192      22.123  25.111  16.470  1.00 29.58           C  
ATOM   2988  NE  ARG A 192      23.386  24.497  16.887  1.00 29.58           N  
ATOM   2989  CZ  ARG A 192      24.464  25.152  17.328  1.00 29.58           C  
ATOM   2990  NH1 ARG A 192      24.450  26.478  17.419  1.00 29.58           N1+
ATOM   2991  NH2 ARG A 192      25.556  24.484  17.691  1.00 29.58           N  
ATOM   2992  H   ARG A 192      22.000  20.510  14.805  1.00  0.00           H  
ATOM   2993  HA  ARG A 192      19.685  21.912  15.928  1.00  0.00           H  
ATOM   2994 1HB  ARG A 192      22.356  22.498  15.720  1.00  0.00           H  
ATOM   2995 2HB  ARG A 192      21.799  23.369  14.330  1.00  0.00           H  
ATOM   2996 1HG  ARG A 192      20.161  24.523  15.816  1.00  0.00           H  
ATOM   2997 2HG  ARG A 192      20.740  23.619  17.194  1.00  0.00           H  
ATOM   2998 1HD  ARG A 192      22.294  25.679  15.555  1.00  0.00           H  
ATOM   2999 2HD  ARG A 192      21.792  25.818  17.232  1.00  0.00           H  
ATOM   3000  HE  ARG A 192      23.397  23.488  16.907  1.00  0.00           H  
ATOM   3001 1HH1 ARG A 192      25.245  27.005  17.770  1.00  0.00           H  
ATOM   3002 2HH1 ARG A 192      23.624  26.993  17.157  1.00  0.00           H  
ATOM   3003 1HH2 ARG A 192      26.376  24.968  18.050  1.00  0.00           H  
ATOM   3004 2HH2 ARG A 192      25.567  23.476  17.674  1.00  0.00           H  
ATOM   3005  N   ALA A 193      18.399  22.369  13.826  1.00 29.33           N  
ATOM   3006  CA  ALA A 193      17.554  22.488  12.647  1.00 29.33           C  
ATOM   3007  C   ALA A 193      17.779  23.824  11.930  1.00 29.33           C  
ATOM   3008  O   ALA A 193      18.154  24.792  12.581  1.00 29.33           O  
ATOM   3009  CB  ALA A 193      16.090  22.325  13.063  1.00 37.36           C  
ATOM   3010  H   ALA A 193      17.975  22.537  14.727  1.00  0.00           H  
ATOM   3011  HA  ALA A 193      17.806  21.681  11.981  1.00  0.00           H  
ATOM   3012 1HB  ALA A 193      15.441  22.215  12.193  1.00  0.00           H  
ATOM   3013 2HB  ALA A 193      15.948  21.446  13.692  1.00  0.00           H  
ATOM   3014 3HB  ALA A 193      15.746  23.199  13.616  1.00  0.00           H  
ATOM   3015  N   PRO A 194      17.551  23.902  10.604  1.00  2.00           N  
ATOM   3016  CA  PRO A 194      17.588  25.112   9.775  1.00  2.00           C  
ATOM   3017  C   PRO A 194      16.890  26.339  10.360  1.00  2.00           C  
ATOM   3018  O   PRO A 194      17.490  27.411  10.375  1.00  2.00           O  
ATOM   3019  CB  PRO A 194      16.944  24.687   8.457  1.00  2.00           C  
ATOM   3020  CG  PRO A 194      17.460  23.273   8.325  1.00  2.00           C  
ATOM   3021  CD  PRO A 194      17.391  22.744   9.742  1.00  2.00           C  
ATOM   3022  HA  PRO A 194      18.638  25.356   9.600  1.00  0.00           H  
ATOM   3023 1HB  PRO A 194      15.855  24.673   8.535  1.00  0.00           H  
ATOM   3024 2HB  PRO A 194      17.209  25.329   7.618  1.00  0.00           H  
ATOM   3025 1HG  PRO A 194      16.893  22.639   7.661  1.00  0.00           H  
ATOM   3026 2HG  PRO A 194      18.494  23.286   7.977  1.00  0.00           H  
ATOM   3027 1HD  PRO A 194      18.216  22.060   9.898  1.00  0.00           H  
ATOM   3028 2HD  PRO A 194      16.440  22.247   9.938  1.00  0.00           H  
ATOM   3029  N   GLU A 195      15.666  26.182  10.891  1.00  5.52           N  
ATOM   3030  CA  GLU A 195      14.958  27.234  11.615  1.00  5.52           C  
ATOM   3031  C   GLU A 195      15.687  27.727  12.874  1.00  5.52           C  
ATOM   3032  O   GLU A 195      15.523  28.882  13.249  1.00  5.52           O  
ATOM   3033  CB  GLU A 195      13.496  26.861  11.916  1.00 68.90           C  
ATOM   3034  CG  GLU A 195      13.306  25.578  12.750  1.00 68.90           C  
ATOM   3035  CD  GLU A 195      12.901  24.380  11.899  1.00 68.90           C  
ATOM   3036  OE1 GLU A 195      13.556  24.154  10.857  1.00 68.90           O  
ATOM   3037  OE2 GLU A 195      11.936  23.700  12.305  1.00 68.90           O1-
ATOM   3038  H   GLU A 195      15.206  25.281  10.822  1.00  0.00           H  
ATOM   3039  HA  GLU A 195      14.934  28.080  10.933  1.00  0.00           H  
ATOM   3040 1HB  GLU A 195      13.023  27.680  12.458  1.00  0.00           H  
ATOM   3041 2HB  GLU A 195      12.942  26.801  10.978  1.00  0.00           H  
ATOM   3042 1HG  GLU A 195      14.198  25.321  13.319  1.00  0.00           H  
ATOM   3043 2HG  GLU A 195      12.524  25.744  13.486  1.00  0.00           H  
ATOM   3044  N   VAL A 196      16.500  26.878  13.518  1.00 16.72           N  
ATOM   3045  CA  VAL A 196      17.357  27.263  14.634  1.00 16.72           C  
ATOM   3046  C   VAL A 196      18.602  27.981  14.109  1.00 16.72           C  
ATOM   3047  O   VAL A 196      18.808  29.128  14.500  1.00 16.72           O  
ATOM   3048  CB  VAL A 196      17.728  26.062  15.534  1.00 43.93           C  
ATOM   3049  CG1 VAL A 196      18.665  26.497  16.678  1.00 43.93           C  
ATOM   3050  CG2 VAL A 196      16.482  25.384  16.122  1.00 43.93           C  
ATOM   3051  H   VAL A 196      16.617  25.946  13.146  1.00  0.00           H  
ATOM   3052  HA  VAL A 196      16.807  27.970  15.260  1.00  0.00           H  
ATOM   3053  HB  VAL A 196      18.254  25.313  14.951  1.00  0.00           H  
ATOM   3054 1HG1 VAL A 196      18.850  25.671  17.359  1.00  0.00           H  
ATOM   3055 2HG1 VAL A 196      19.637  26.838  16.324  1.00  0.00           H  
ATOM   3056 3HG1 VAL A 196      18.225  27.304  17.264  1.00  0.00           H  
ATOM   3057 1HG2 VAL A 196      16.755  24.537  16.751  1.00  0.00           H  
ATOM   3058 2HG2 VAL A 196      15.903  26.078  16.731  1.00  0.00           H  
ATOM   3059 3HG2 VAL A 196      15.824  25.002  15.340  1.00  0.00           H  
ATOM   3060  N   ILE A 197      19.416  27.312  13.260  1.00 22.44           N  
ATOM   3061  CA  ILE A 197      20.648  27.817  12.624  1.00 22.44           C  
ATOM   3062  C   ILE A 197      20.472  29.259  12.154  1.00 22.44           C  
ATOM   3063  O   ILE A 197      21.144  30.167  12.638  1.00 22.44           O  
ATOM   3064  CB  ILE A 197      21.073  26.939  11.408  1.00  2.35           C  
ATOM   3065  CG1 ILE A 197      21.609  25.564  11.839  1.00  2.35           C  
ATOM   3066  CG2 ILE A 197      22.125  27.623  10.498  1.00  2.35           C  
ATOM   3067  CD1 ILE A 197      21.918  24.645  10.646  1.00  2.35           C  
ATOM   3068  H   ILE A 197      19.135  26.374  13.006  1.00  0.00           H  
ATOM   3069  HA  ILE A 197      21.443  27.804  13.372  1.00  0.00           H  
ATOM   3070  HB  ILE A 197      20.188  26.767  10.795  1.00  0.00           H  
ATOM   3071 1HG1 ILE A 197      22.502  25.676  12.455  1.00  0.00           H  
ATOM   3072 2HG1 ILE A 197      20.869  25.070  12.469  1.00  0.00           H  
ATOM   3073 1HG2 ILE A 197      22.359  26.990   9.650  1.00  0.00           H  
ATOM   3074 2HG2 ILE A 197      21.796  28.554  10.045  1.00  0.00           H  
ATOM   3075 3HG2 ILE A 197      23.053  27.819  11.036  1.00  0.00           H  
ATOM   3076 1HD1 ILE A 197      22.041  23.617  10.987  1.00  0.00           H  
ATOM   3077 2HD1 ILE A 197      21.096  24.640   9.930  1.00  0.00           H  
ATOM   3078 3HD1 ILE A 197      22.825  24.932  10.117  1.00  0.00           H  
ATOM   3079  N   LEU A 198      19.536  29.431  11.212  1.00  3.44           N  
ATOM   3080  CA  LEU A 198      19.248  30.679  10.531  1.00  3.44           C  
ATOM   3081  C   LEU A 198      18.409  31.634  11.378  1.00  3.44           C  
ATOM   3082  O   LEU A 198      17.883  32.602  10.831  1.00  3.44           O  
ATOM   3083  CB  LEU A 198      18.520  30.351   9.216  1.00  8.00           C  
ATOM   3084  CG  LEU A 198      19.345  29.528   8.218  1.00  8.00           C  
ATOM   3085  CD1 LEU A 198      18.496  29.266   6.978  1.00  8.00           C  
ATOM   3086  CD2 LEU A 198      20.646  30.241   7.816  1.00  8.00           C  
ATOM   3087  H   LEU A 198      19.004  28.622  10.917  1.00  0.00           H  
ATOM   3088  HA  LEU A 198      20.180  31.204  10.323  1.00  0.00           H  
ATOM   3089 1HB  LEU A 198      17.585  29.833   9.429  1.00  0.00           H  
ATOM   3090 2HB  LEU A 198      18.237  31.279   8.719  1.00  0.00           H  
ATOM   3091  HG  LEU A 198      19.603  28.563   8.656  1.00  0.00           H  
ATOM   3092 1HD1 LEU A 198      19.093  28.833   6.192  1.00  0.00           H  
ATOM   3093 2HD1 LEU A 198      17.650  28.610   7.187  1.00  0.00           H  
ATOM   3094 3HD1 LEU A 198      18.127  30.197   6.565  1.00  0.00           H  
ATOM   3095 1HD2 LEU A 198      21.179  29.680   7.050  1.00  0.00           H  
ATOM   3096 2HD2 LEU A 198      20.445  31.230   7.405  1.00  0.00           H  
ATOM   3097 3HD2 LEU A 198      21.336  30.357   8.650  1.00  0.00           H  
ATOM   3098  N   GLY A 199      18.306  31.380  12.695  1.00 31.57           N  
ATOM   3099  CA  GLY A 199      17.521  32.099  13.685  1.00 31.57           C  
ATOM   3100  C   GLY A 199      16.169  32.534  13.134  1.00 31.57           C  
ATOM   3101  O   GLY A 199      15.938  33.721  12.955  1.00 31.57           O  
ATOM   3102  H   GLY A 199      18.803  30.570  13.041  1.00  0.00           H  
ATOM   3103 1HA  GLY A 199      17.365  31.459  14.553  1.00  0.00           H  
ATOM   3104 2HA  GLY A 199      18.082  32.970  14.025  1.00  0.00           H  
ATOM   3105  N   MET A 200      15.320  31.572  12.769  1.00 54.74           N  
ATOM   3106  CA  MET A 200      14.006  31.826  12.205  1.00 54.74           C  
ATOM   3107  C   MET A 200      13.009  31.905  13.361  1.00 54.74           C  
ATOM   3108  O   MET A 200      12.714  32.993  13.851  1.00 54.74           O  
ATOM   3109  CB  MET A 200      13.614  30.716  11.215  1.00 36.50           C  
ATOM   3110  CG  MET A 200      14.466  30.651   9.951  1.00 36.50           C  
ATOM   3111  SD  MET A 200      13.717  29.568   8.712  1.00 36.50           S  
ATOM   3112  CE  MET A 200      12.370  30.644   8.135  1.00 36.50           C  
ATOM   3113  H   MET A 200      15.584  30.605  12.920  1.00  0.00           H  
ATOM   3114  HA  MET A 200      13.986  32.778  11.671  1.00  0.00           H  
ATOM   3115 1HB  MET A 200      13.616  29.741  11.691  1.00  0.00           H  
ATOM   3116 2HB  MET A 200      12.578  30.891  10.924  1.00  0.00           H  
ATOM   3117 1HG  MET A 200      14.599  31.644   9.521  1.00  0.00           H  
ATOM   3118 2HG  MET A 200      15.460  30.278  10.195  1.00  0.00           H  
ATOM   3119 1HE  MET A 200      11.919  30.215   7.242  1.00  0.00           H  
ATOM   3120 2HE  MET A 200      11.591  30.728   8.892  1.00  0.00           H  
ATOM   3121 3HE  MET A 200      12.723  31.646   7.899  1.00  0.00           H  
ATOM   3122  N   GLY A 201      12.512  30.744  13.797  1.00 57.51           N  
ATOM   3123  CA  GLY A 201      11.466  30.603  14.786  1.00 57.51           C  
ATOM   3124  C   GLY A 201      10.900  29.198  14.655  1.00 57.51           C  
ATOM   3125  O   GLY A 201      10.290  28.863  13.639  1.00 57.51           O  
ATOM   3126  H   GLY A 201      12.836  29.895  13.356  1.00  0.00           H  
ATOM   3127 1HA  GLY A 201      11.872  30.779  15.784  1.00  0.00           H  
ATOM   3128 2HA  GLY A 201      10.669  31.330  14.618  1.00  0.00           H  
ATOM   3129  N   TYR A 202      11.128  28.374  15.683  1.00 79.73           N  
ATOM   3130  CA  TYR A 202      10.734  26.973  15.716  1.00 79.73           C  
ATOM   3131  C   TYR A 202       9.242  26.749  15.996  1.00 79.73           C  
ATOM   3132  O   TYR A 202       8.510  27.631  16.447  1.00 79.73           O  
ATOM   3133  CB  TYR A 202      11.639  26.211  16.709  1.00 61.37           C  
ATOM   3134  CG  TYR A 202      11.821  26.805  18.100  1.00 61.37           C  
ATOM   3135  CD1 TYR A 202      10.768  27.447  18.792  1.00 61.37           C  
ATOM   3136  CD2 TYR A 202      13.089  26.729  18.711  1.00 61.37           C  
ATOM   3137  CE1 TYR A 202      10.986  28.054  20.033  1.00 61.37           C  
ATOM   3138  CE2 TYR A 202      13.304  27.317  19.970  1.00 61.37           C  
ATOM   3139  CZ  TYR A 202      12.254  27.989  20.623  1.00 61.37           C  
ATOM   3140  OH  TYR A 202      12.460  28.592  21.825  1.00 61.37           O  
ATOM   3141  H   TYR A 202      11.623  28.731  16.488  1.00  0.00           H  
ATOM   3142  HA  TYR A 202      10.912  26.552  14.727  1.00  0.00           H  
ATOM   3143 1HB  TYR A 202      11.283  25.190  16.832  1.00  0.00           H  
ATOM   3144 2HB  TYR A 202      12.625  26.113  16.252  1.00  0.00           H  
ATOM   3145  HD1 TYR A 202       9.768  27.501  18.412  1.00  0.00           H  
ATOM   3146  HD2 TYR A 202      13.908  26.236  18.207  1.00  0.00           H  
ATOM   3147  HE1 TYR A 202      10.175  28.564  20.534  1.00  0.00           H  
ATOM   3148  HE2 TYR A 202      14.285  27.274  20.420  1.00  0.00           H  
ATOM   3149  HH  TYR A 202      11.754  29.170  22.073  1.00  0.00           H  
ATOM   3150  N   LYS A 203       8.823  25.516  15.719  1.00 41.37           N  
ATOM   3151  CA  LYS A 203       7.525  24.932  16.017  1.00 41.37           C  
ATOM   3152  C   LYS A 203       7.784  23.465  16.357  1.00 41.37           C  
ATOM   3153  O   LYS A 203       8.920  23.009  16.239  1.00 41.37           O  
ATOM   3154  CB  LYS A 203       6.617  25.047  14.777  1.00 99.90           C  
ATOM   3155  CG  LYS A 203       6.310  26.498  14.387  1.00 99.90           C  
ATOM   3156  CD  LYS A 203       5.331  26.604  13.215  1.00 99.90           C  
ATOM   3157  CE  LYS A 203       5.099  28.059  12.787  1.00 99.90           C  
ATOM   3158  NZ  LYS A 203       4.432  28.837  13.847  1.00 99.90           N1+
ATOM   3159  H   LYS A 203       9.507  24.868  15.353  1.00  0.00           H  
ATOM   3160  HA  LYS A 203       7.070  25.417  16.883  1.00  0.00           H  
ATOM   3161 1HB  LYS A 203       7.070  24.530  13.929  1.00  0.00           H  
ATOM   3162 2HB  LYS A 203       5.671  24.538  14.971  1.00  0.00           H  
ATOM   3163 1HG  LYS A 203       5.915  27.025  15.257  1.00  0.00           H  
ATOM   3164 2HG  LYS A 203       7.228  27.009  14.101  1.00  0.00           H  
ATOM   3165 1HD  LYS A 203       5.728  26.046  12.366  1.00  0.00           H  
ATOM   3166 2HD  LYS A 203       4.381  26.134  13.474  1.00  0.00           H  
ATOM   3167 1HE  LYS A 203       6.045  28.539  12.532  1.00  0.00           H  
ATOM   3168 2HE  LYS A 203       4.476  28.088  11.893  1.00  0.00           H  
ATOM   3169 1HZ  LYS A 203       4.286  29.785  13.531  1.00  0.00           H  
ATOM   3170 2HZ  LYS A 203       3.541  28.415  14.067  1.00  0.00           H  
ATOM   3171 3HZ  LYS A 203       5.012  28.845  14.674  1.00  0.00           H  
ATOM   3172  N   GLU A 204       6.732  22.717  16.726  1.00 61.06           N  
ATOM   3173  CA  GLU A 204       6.676  21.264  16.970  1.00 61.06           C  
ATOM   3174  C   GLU A 204       7.621  20.428  16.087  1.00 61.06           C  
ATOM   3175  O   GLU A 204       8.305  19.531  16.573  1.00 61.06           O  
ATOM   3176  CB  GLU A 204       5.227  20.763  16.842  1.00 99.90           C  
ATOM   3177  CG  GLU A 204       4.151  21.649  17.503  1.00 99.90           C  
ATOM   3178  CD  GLU A 204       4.302  21.829  19.013  1.00 99.90           C  
ATOM   3179  OE1 GLU A 204       5.286  22.467  19.445  1.00 99.90           O  
ATOM   3180  OE2 GLU A 204       3.399  21.337  19.712  1.00 99.90           O1-
ATOM   3181  H   GLU A 204       5.851  23.199  16.835  1.00  0.00           H  
ATOM   3182  HA  GLU A 204       6.948  21.076  17.999  1.00  0.00           H  
ATOM   3183 1HB  GLU A 204       4.969  20.672  15.785  1.00  0.00           H  
ATOM   3184 2HB  GLU A 204       5.158  19.752  17.247  1.00  0.00           H  
ATOM   3185 1HG  GLU A 204       4.118  22.635  17.039  1.00  0.00           H  
ATOM   3186 2HG  GLU A 204       3.172  21.209  17.305  1.00  0.00           H  
ATOM   3187  N   ASN A 205       7.672  20.779  14.792  1.00 12.03           N  
ATOM   3188  CA  ASN A 205       8.498  20.202  13.738  1.00 12.03           C  
ATOM   3189  C   ASN A 205       9.991  20.088  14.031  1.00 12.03           C  
ATOM   3190  O   ASN A 205      10.536  19.039  13.723  1.00 12.03           O  
ATOM   3191  CB  ASN A 205       8.311  20.952  12.411  1.00 70.98           C  
ATOM   3192  CG  ASN A 205       6.935  20.690  11.816  1.00 70.98           C  
ATOM   3193  OD1 ASN A 205       5.964  21.340  12.192  1.00 70.98           O  
ATOM   3194  ND2 ASN A 205       6.851  19.733  10.894  1.00 70.98           N  
ATOM   3195  H   ASN A 205       7.066  21.536  14.508  1.00  0.00           H  
ATOM   3196  HA  ASN A 205       8.140  19.178  13.607  1.00  0.00           H  
ATOM   3197 1HB  ASN A 205       8.441  22.026  12.555  1.00  0.00           H  
ATOM   3198 2HB  ASN A 205       9.065  20.654  11.679  1.00  0.00           H  
ATOM   3199 1HD2 ASN A 205       5.962  19.535  10.456  1.00  0.00           H  
ATOM   3200 2HD2 ASN A 205       7.673  19.222  10.609  1.00  0.00           H  
ATOM   3201  N   VAL A 206      10.654  21.134  14.565  1.00 12.42           N  
ATOM   3202  CA  VAL A 206      12.086  21.189  14.928  1.00 12.42           C  
ATOM   3203  C   VAL A 206      12.661  19.865  15.451  1.00 12.42           C  
ATOM   3204  O   VAL A 206      13.700  19.404  14.988  1.00 12.42           O  
ATOM   3205  CB  VAL A 206      12.361  22.346  15.925  1.00 17.15           C  
ATOM   3206  CG1 VAL A 206      11.637  22.186  17.277  1.00 17.15           C  
ATOM   3207  CG2 VAL A 206      13.864  22.536  16.201  1.00 17.15           C  
ATOM   3208  H   VAL A 206      10.110  21.956  14.787  1.00  0.00           H  
ATOM   3209  HA  VAL A 206      12.617  21.418  14.003  1.00  0.00           H  
ATOM   3210  HB  VAL A 206      11.992  23.258  15.455  1.00  0.00           H  
ATOM   3211 1HG1 VAL A 206      11.486  23.145  17.771  1.00  0.00           H  
ATOM   3212 2HG1 VAL A 206      10.674  21.691  17.190  1.00  0.00           H  
ATOM   3213 3HG1 VAL A 206      12.217  21.570  17.965  1.00  0.00           H  
ATOM   3214 1HG2 VAL A 206      14.035  23.426  16.807  1.00  0.00           H  
ATOM   3215 2HG2 VAL A 206      14.309  21.693  16.731  1.00  0.00           H  
ATOM   3216 3HG2 VAL A 206      14.409  22.670  15.272  1.00  0.00           H  
ATOM   3217  N   ASP A 207      11.937  19.244  16.390  1.00 31.00           N  
ATOM   3218  CA  ASP A 207      12.232  17.944  16.967  1.00 31.00           C  
ATOM   3219  C   ASP A 207      12.377  16.836  15.938  1.00 31.00           C  
ATOM   3220  O   ASP A 207      13.316  16.065  16.044  1.00 31.00           O  
ATOM   3221  CB  ASP A 207      11.157  17.570  17.982  1.00 24.20           C  
ATOM   3222  CG  ASP A 207      11.302  18.400  19.237  1.00 24.20           C  
ATOM   3223  OD1 ASP A 207      12.432  18.458  19.748  1.00 24.20           O  
ATOM   3224  OD2 ASP A 207      10.287  18.968  19.668  1.00 24.20           O1-
ATOM   3225  H   ASP A 207      11.090  19.699  16.703  1.00  0.00           H  
ATOM   3226  HA  ASP A 207      13.208  18.021  17.451  1.00  0.00           H  
ATOM   3227 1HB  ASP A 207      10.180  17.724  17.532  1.00  0.00           H  
ATOM   3228 2HB  ASP A 207      11.224  16.519  18.268  1.00  0.00           H  
ATOM   3229  N   LEU A 208      11.500  16.766  14.928  1.00 31.93           N  
ATOM   3230  CA  LEU A 208      11.620  15.836  13.811  1.00 31.93           C  
ATOM   3231  C   LEU A 208      12.925  15.947  13.038  1.00 31.93           C  
ATOM   3232  O   LEU A 208      13.490  14.911  12.712  1.00 31.93           O  
ATOM   3233  CB  LEU A 208      10.446  15.906  12.815  1.00 15.59           C  
ATOM   3234  CG  LEU A 208       9.247  15.033  13.185  1.00 20.00           C  
ATOM   3235  CD1 LEU A 208       9.637  13.581  13.462  1.00 15.59           C  
ATOM   3236  CD2 LEU A 208       8.432  15.621  14.329  1.00 20.00           C  
ATOM   3237  H   LEU A 208      10.776  17.470  14.870  1.00  0.00           H  
ATOM   3238  HA  LEU A 208      11.659  14.849  14.270  1.00  0.00           H  
ATOM   3239 1HB  LEU A 208      10.124  16.926  12.629  1.00  0.00           H  
ATOM   3240 2HB  LEU A 208      10.776  15.551  11.835  1.00  0.00           H  
ATOM   3241  HG  LEU A 208       8.596  15.021  12.315  1.00  0.00           H  
ATOM   3242 1HD1 LEU A 208       8.816  12.917  13.199  1.00  0.00           H  
ATOM   3243 2HD1 LEU A 208      10.496  13.320  12.863  1.00  0.00           H  
ATOM   3244 3HD1 LEU A 208       9.895  13.410  14.508  1.00  0.00           H  
ATOM   3245 1HD2 LEU A 208       7.538  15.034  14.493  1.00  0.00           H  
ATOM   3246 2HD2 LEU A 208       8.993  15.633  15.263  1.00  0.00           H  
ATOM   3247 3HD2 LEU A 208       8.119  16.642  14.110  1.00  0.00           H  
ATOM   3248  N   TRP A 209      13.408  17.169  12.750  1.00  6.51           N  
ATOM   3249  CA  TRP A 209      14.721  17.384  12.142  1.00  6.51           C  
ATOM   3250  C   TRP A 209      15.821  16.702  12.947  1.00  6.51           C  
ATOM   3251  O   TRP A 209      16.662  16.028  12.354  1.00  6.51           O  
ATOM   3252  CB  TRP A 209      15.060  18.871  11.980  1.00 44.22           C  
ATOM   3253  CG  TRP A 209      16.451  19.135  11.487  1.00 44.22           C  
ATOM   3254  CD1 TRP A 209      17.576  19.166  12.242  1.00 44.22           C  
ATOM   3255  CD2 TRP A 209      16.879  19.365  10.122  1.00 44.22           C  
ATOM   3256  NE1 TRP A 209      18.668  19.392  11.434  1.00 44.22           N  
ATOM   3257  CE2 TRP A 209      18.299  19.511  10.116  1.00 44.22           C  
ATOM   3258  CE3 TRP A 209      16.209  19.470   8.885  1.00 44.22           C  
ATOM   3259  CZ2 TRP A 209      19.021  19.765   8.942  1.00 44.22           C  
ATOM   3260  CZ3 TRP A 209      16.927  19.726   7.704  1.00 44.22           C  
ATOM   3261  CH2 TRP A 209      18.320  19.881   7.732  1.00 44.22           C  
ATOM   3262  H   TRP A 209      12.894  17.979  13.068  1.00  0.00           H  
ATOM   3263  HA  TRP A 209      14.701  16.930  11.148  1.00  0.00           H  
ATOM   3264 1HB  TRP A 209      14.361  19.335  11.288  1.00  0.00           H  
ATOM   3265 2HB  TRP A 209      14.953  19.398  12.923  1.00  0.00           H  
ATOM   3266  HD1 TRP A 209      17.604  19.027  13.313  1.00  0.00           H  
ATOM   3267  HE1 TRP A 209      19.610  19.467  11.794  1.00  0.00           H  
ATOM   3268  HE3 TRP A 209      15.137  19.353   8.847  1.00  0.00           H  
ATOM   3269  HZ2 TRP A 209      20.094  19.882   8.973  1.00  0.00           H  
ATOM   3270  HZ3 TRP A 209      16.428  19.789   6.755  1.00  0.00           H  
ATOM   3271  HH2 TRP A 209      18.840  20.070   6.810  1.00  0.00           H  
ATOM   3272  N   SER A 210      15.793  16.884  14.281  1.00  2.00           N  
ATOM   3273  CA  SER A 210      16.683  16.215  15.214  1.00  2.00           C  
ATOM   3274  C   SER A 210      16.638  14.705  14.955  1.00  2.00           C  
ATOM   3275  O   SER A 210      17.661  14.183  14.526  1.00  2.00           O  
ATOM   3276  CB  SER A 210      16.379  16.579  16.673  1.00 23.58           C  
ATOM   3277  OG  SER A 210      16.586  17.948  16.939  1.00 23.58           O  
ATOM   3278  H   SER A 210      15.071  17.474  14.674  1.00  0.00           H  
ATOM   3279  HA  SER A 210      17.696  16.558  14.990  1.00  0.00           H  
ATOM   3280 1HB  SER A 210      15.399  16.284  17.021  1.00  0.00           H  
ATOM   3281 2HB  SER A 210      17.076  16.038  17.291  1.00  0.00           H  
ATOM   3282  HG  SER A 210      17.463  18.185  16.671  1.00  0.00           H  
ATOM   3283  N   VAL A 211      15.444  14.073  15.043  1.00 16.07           N  
ATOM   3284  CA  VAL A 211      15.118  12.685  14.640  1.00 16.07           C  
ATOM   3285  C   VAL A 211      15.635  12.293  13.238  1.00 16.07           C  
ATOM   3286  O   VAL A 211      16.002  11.143  13.014  1.00 16.07           O  
ATOM   3287  CB  VAL A 211      13.614  12.352  14.769  1.00 47.50           C  
ATOM   3288  CG1 VAL A 211      13.331  10.842  14.637  1.00 47.50           C  
ATOM   3289  CG2 VAL A 211      13.021  12.774  16.099  1.00 47.50           C  
ATOM   3290  H   VAL A 211      14.661  14.632  15.357  1.00  0.00           H  
ATOM   3291  HA  VAL A 211      15.590  12.025  15.360  1.00  0.00           H  
ATOM   3292  HB  VAL A 211      13.062  12.871  13.993  1.00  0.00           H  
ATOM   3293 1HG1 VAL A 211      12.263  10.635  14.702  1.00  0.00           H  
ATOM   3294 2HG1 VAL A 211      13.684  10.415  13.702  1.00  0.00           H  
ATOM   3295 3HG1 VAL A 211      13.818  10.281  15.436  1.00  0.00           H  
ATOM   3296 1HG2 VAL A 211      11.938  12.670  16.032  1.00  0.00           H  
ATOM   3297 2HG2 VAL A 211      13.399  12.151  16.910  1.00  0.00           H  
ATOM   3298 3HG2 VAL A 211      13.231  13.794  16.363  1.00  0.00           H  
ATOM   3299  N   GLY A 212      15.660  13.236  12.289  1.00  3.97           N  
ATOM   3300  CA  GLY A 212      16.211  13.082  10.950  1.00  3.97           C  
ATOM   3301  C   GLY A 212      17.719  12.839  10.999  1.00  3.97           C  
ATOM   3302  O   GLY A 212      18.191  11.797  10.545  1.00  3.97           O  
ATOM   3303  H   GLY A 212      15.299  14.149  12.530  1.00  0.00           H  
ATOM   3304 1HA  GLY A 212      15.710  12.261  10.434  1.00  0.00           H  
ATOM   3305 2HA  GLY A 212      16.008  13.988  10.378  1.00  0.00           H  
ATOM   3306  N   CYS A 213      18.453  13.782  11.616  1.00 50.21           N  
ATOM   3307  CA  CYS A 213      19.889  13.723  11.924  1.00 50.21           C  
ATOM   3308  C   CYS A 213      20.274  12.517  12.788  1.00 50.21           C  
ATOM   3309  O   CYS A 213      21.451  12.175  12.833  1.00 50.21           O  
ATOM   3310  CB  CYS A 213      20.382  14.997  12.633  1.00 58.34           C  
ATOM   3311  SG  CYS A 213      19.832  16.480  11.781  1.00 58.34           S  
ATOM   3312  H   CYS A 213      17.950  14.581  11.982  1.00  0.00           H  
ATOM   3313  HA  CYS A 213      20.422  13.642  10.980  1.00  0.00           H  
ATOM   3314 1HB  CYS A 213      20.012  15.046  13.657  1.00  0.00           H  
ATOM   3315 2HB  CYS A 213      21.471  15.014  12.687  1.00  0.00           H  
ATOM   3316  HG  CYS A 213      18.528  16.184  11.819  1.00  0.00           H  
ATOM   3317  N   ILE A 214      19.297  11.895  13.475  1.00 18.97           N  
ATOM   3318  CA  ILE A 214      19.458  10.663  14.241  1.00 18.97           C  
ATOM   3319  C   ILE A 214      19.501   9.488  13.289  1.00 18.97           C  
ATOM   3320  O   ILE A 214      20.466   8.744  13.303  1.00 18.97           O  
ATOM   3321  CB  ILE A 214      18.316  10.416  15.269  1.00  3.64           C  
ATOM   3322  CG1 ILE A 214      18.095  11.547  16.267  1.00  3.64           C  
ATOM   3323  CG2 ILE A 214      18.504   9.104  16.046  1.00  3.64           C  
ATOM   3324  CD1 ILE A 214      19.344  12.159  16.856  1.00  3.64           C  
ATOM   3325  H   ILE A 214      18.366  12.283  13.419  1.00  0.00           H  
ATOM   3326  HA  ILE A 214      20.413  10.697  14.769  1.00  0.00           H  
ATOM   3327  HB  ILE A 214      17.372  10.288  14.753  1.00  0.00           H  
ATOM   3328 1HG1 ILE A 214      17.559  12.326  15.788  1.00  0.00           H  
ATOM   3329 2HG1 ILE A 214      17.434  11.225  17.073  1.00  0.00           H  
ATOM   3330 1HG2 ILE A 214      17.754   8.985  16.828  1.00  0.00           H  
ATOM   3331 2HG2 ILE A 214      18.411   8.229  15.406  1.00  0.00           H  
ATOM   3332 3HG2 ILE A 214      19.483   9.064  16.525  1.00  0.00           H  
ATOM   3333 1HD1 ILE A 214      19.035  13.030  17.424  1.00  0.00           H  
ATOM   3334 2HD1 ILE A 214      19.865  11.458  17.508  1.00  0.00           H  
ATOM   3335 3HD1 ILE A 214      20.032  12.507  16.091  1.00  0.00           H  
ATOM   3336  N   MET A 215      18.429   9.284  12.519  1.00 33.40           N  
ATOM   3337  CA  MET A 215      18.227   8.127  11.665  1.00 33.40           C  
ATOM   3338  C   MET A 215      19.341   7.970  10.649  1.00 33.40           C  
ATOM   3339  O   MET A 215      19.930   6.904  10.558  1.00 33.40           O  
ATOM   3340  CB  MET A 215      16.875   8.261  10.997  1.00 62.57           C  
ATOM   3341  CG  MET A 215      16.324   6.938  10.469  1.00 62.57           C  
ATOM   3342  SD  MET A 215      14.638   7.080   9.840  1.00 62.57           S  
ATOM   3343  CE  MET A 215      13.895   8.154  11.109  1.00 62.57           C  
ATOM   3344  H   MET A 215      17.672   9.954  12.575  1.00  0.00           H  
ATOM   3345  HA  MET A 215      18.216   7.253  12.319  1.00  0.00           H  
ATOM   3346 1HB  MET A 215      16.223   8.643  11.777  1.00  0.00           H  
ATOM   3347 2HB  MET A 215      16.872   9.026  10.226  1.00  0.00           H  
ATOM   3348 1HG  MET A 215      16.958   6.535   9.678  1.00  0.00           H  
ATOM   3349 2HG  MET A 215      16.323   6.210  11.279  1.00  0.00           H  
ATOM   3350 1HE  MET A 215      12.812   8.121  11.088  1.00  0.00           H  
ATOM   3351 2HE  MET A 215      14.222   7.914  12.116  1.00  0.00           H  
ATOM   3352 3HE  MET A 215      14.187   9.186  10.918  1.00  0.00           H  
ATOM   3353  N   GLY A 216      19.695   9.067   9.974  1.00 31.55           N  
ATOM   3354  CA  GLY A 216      20.868   9.169   9.132  1.00 31.55           C  
ATOM   3355  C   GLY A 216      22.177   8.746   9.813  1.00 31.55           C  
ATOM   3356  O   GLY A 216      23.076   8.280   9.135  1.00 31.55           O  
ATOM   3357  H   GLY A 216      19.167   9.915  10.136  1.00  0.00           H  
ATOM   3358 1HA  GLY A 216      20.704   8.528   8.267  1.00  0.00           H  
ATOM   3359 2HA  GLY A 216      20.919  10.196   8.785  1.00  0.00           H  
ATOM   3360  N   GLU A 217      22.276   8.894  11.138  1.00 36.35           N  
ATOM   3361  CA  GLU A 217      23.376   8.451  11.988  1.00 36.35           C  
ATOM   3362  C   GLU A 217      23.255   6.970  12.374  1.00 36.35           C  
ATOM   3363  O   GLU A 217      24.259   6.268  12.437  1.00 36.35           O  
ATOM   3364  CB  GLU A 217      23.415   9.359  13.221  1.00 28.62           C  
ATOM   3365  CG  GLU A 217      24.802   9.565  13.816  1.00 28.62           C  
ATOM   3366  CD  GLU A 217      24.807  10.706  14.825  1.00 28.62           C  
ATOM   3367  OE1 GLU A 217      24.108  11.716  14.593  1.00 28.62           O  
ATOM   3368  OE2 GLU A 217      25.538  10.566  15.825  1.00 28.62           O1-
ATOM   3369  H   GLU A 217      21.481   9.290  11.622  1.00  0.00           H  
ATOM   3370  HA  GLU A 217      24.302   8.580  11.425  1.00  0.00           H  
ATOM   3371 1HB  GLU A 217      23.025  10.326  12.916  1.00  0.00           H  
ATOM   3372 2HB  GLU A 217      22.760   8.997  14.013  1.00  0.00           H  
ATOM   3373 1HG  GLU A 217      25.153   8.644  14.283  1.00  0.00           H  
ATOM   3374 2HG  GLU A 217      25.521   9.809  13.045  1.00  0.00           H  
ATOM   3375  N   MET A 218      22.027   6.477  12.597  1.00 92.71           N  
ATOM   3376  CA  MET A 218      21.703   5.062  12.783  1.00 92.71           C  
ATOM   3377  C   MET A 218      21.940   4.236  11.505  1.00 92.71           C  
ATOM   3378  O   MET A 218      22.031   3.013  11.575  1.00 92.71           O  
ATOM   3379  CB  MET A 218      20.248   4.907  13.258  1.00 24.60           C  
ATOM   3380  CG  MET A 218      19.972   5.575  14.611  1.00 24.60           C  
ATOM   3381  SD  MET A 218      18.298   5.303  15.231  1.00 24.60           S  
ATOM   3382  CE  MET A 218      18.443   3.557  15.687  1.00 24.60           C  
ATOM   3383  H   MET A 218      21.251   7.125  12.557  1.00  0.00           H  
ATOM   3384  HA  MET A 218      22.363   4.660  13.554  1.00  0.00           H  
ATOM   3385 1HB  MET A 218      19.555   5.295  12.513  1.00  0.00           H  
ATOM   3386 2HB  MET A 218      20.024   3.844  13.336  1.00  0.00           H  
ATOM   3387 1HG  MET A 218      20.678   5.210  15.358  1.00  0.00           H  
ATOM   3388 2HG  MET A 218      20.128   6.647  14.551  1.00  0.00           H  
ATOM   3389 1HE  MET A 218      17.529   3.226  16.181  1.00  0.00           H  
ATOM   3390 2HE  MET A 218      18.594   2.931  14.810  1.00  0.00           H  
ATOM   3391 3HE  MET A 218      19.279   3.400  16.368  1.00  0.00           H  
ATOM   3392  N   VAL A 219      22.032   4.915  10.351  1.00 31.84           N  
ATOM   3393  CA  VAL A 219      22.225   4.356   9.024  1.00 31.84           C  
ATOM   3394  C   VAL A 219      23.692   4.566   8.603  1.00 31.84           C  
ATOM   3395  O   VAL A 219      24.401   3.582   8.403  1.00 31.84           O  
ATOM   3396  CB  VAL A 219      21.195   4.997   8.057  1.00 14.82           C  
ATOM   3397  CG1 VAL A 219      21.334   4.491   6.616  1.00 14.82           C  
ATOM   3398  CG2 VAL A 219      19.739   4.734   8.485  1.00 14.82           C  
ATOM   3399  H   VAL A 219      21.910   5.916  10.404  1.00  0.00           H  
ATOM   3400  HA  VAL A 219      22.039   3.280   9.042  1.00  0.00           H  
ATOM   3401  HB  VAL A 219      21.352   6.077   8.057  1.00  0.00           H  
ATOM   3402 1HG1 VAL A 219      20.613   4.986   5.963  1.00  0.00           H  
ATOM   3403 2HG1 VAL A 219      22.318   4.703   6.205  1.00  0.00           H  
ATOM   3404 3HG1 VAL A 219      21.137   3.425   6.551  1.00  0.00           H  
ATOM   3405 1HG2 VAL A 219      19.055   5.434   8.004  1.00  0.00           H  
ATOM   3406 2HG2 VAL A 219      19.431   3.728   8.198  1.00  0.00           H  
ATOM   3407 3HG2 VAL A 219      19.570   4.779   9.556  1.00  0.00           H  
ATOM   3408  N   CYS A 220      24.154   5.825   8.465  1.00 36.66           N  
ATOM   3409  CA  CYS A 220      25.513   6.174   8.031  1.00 36.66           C  
ATOM   3410  C   CYS A 220      26.606   5.758   9.015  1.00 36.66           C  
ATOM   3411  O   CYS A 220      27.675   5.352   8.564  1.00 36.66           O  
ATOM   3412  CB  CYS A 220      25.699   7.672   7.694  1.00 99.90           C  
ATOM   3413  SG  CYS A 220      24.924   8.096   6.113  1.00 99.90           S  
ATOM   3414  H   CYS A 220      23.528   6.597   8.657  1.00  0.00           H  
ATOM   3415  HA  CYS A 220      25.708   5.606   7.121  1.00  0.00           H  
ATOM   3416 1HB  CYS A 220      25.375   8.333   8.494  1.00  0.00           H  
ATOM   3417 2HB  CYS A 220      26.759   7.891   7.562  1.00  0.00           H  
ATOM   3418  HG  CYS A 220      25.347   9.363   6.081  1.00  0.00           H  
ATOM   3419  N   HIS A 221      26.364   5.913  10.330  1.00 38.32           N  
ATOM   3420  CA  HIS A 221      27.299   5.689  11.448  1.00 38.32           C  
ATOM   3421  C   HIS A 221      28.161   6.918  11.745  1.00 38.32           C  
ATOM   3422  O   HIS A 221      28.620   7.100  12.871  1.00 38.32           O  
ATOM   3423  CB  HIS A 221      28.170   4.427  11.299  1.00 58.57           C  
ATOM   3424  CG  HIS A 221      27.366   3.177  11.080  1.00 58.57           C  
ATOM   3425  ND1 HIS A 221      26.508   2.685  12.037  1.00 58.57           N  
ATOM   3426  CD2 HIS A 221      27.256   2.318  10.011  1.00 58.57           C  
ATOM   3427  CE1 HIS A 221      25.936   1.588  11.546  1.00 58.57           C  
ATOM   3428  NE2 HIS A 221      26.349   1.301  10.320  1.00 58.57           N  
ATOM   3429  H   HIS A 221      25.443   6.237  10.594  1.00  0.00           H  
ATOM   3430  HA  HIS A 221      26.679   5.542  12.332  1.00  0.00           H  
ATOM   3431 1HB  HIS A 221      28.912   4.528  10.507  1.00  0.00           H  
ATOM   3432 2HB  HIS A 221      28.749   4.280  12.211  1.00  0.00           H  
ATOM   3433  HD1 HIS A 221      26.320   3.074  12.955  1.00  0.00           H  
ATOM   3434  HD2 HIS A 221      27.751   2.352   9.052  1.00  0.00           H  
ATOM   3435  HE1 HIS A 221      25.212   0.998  12.087  1.00  0.00           H  
ATOM   3436  N   LYS A 222      28.366   7.757  10.725  1.00 62.60           N  
ATOM   3437  CA  LYS A 222      28.930   9.091  10.816  1.00 62.60           C  
ATOM   3438  C   LYS A 222      27.783  10.043  11.150  1.00 62.60           C  
ATOM   3439  O   LYS A 222      26.623   9.740  10.859  1.00 62.60           O  
ATOM   3440  CB  LYS A 222      29.494   9.469   9.435  1.00 57.22           C  
ATOM   3441  CG  LYS A 222      30.591   8.529   8.916  1.00 57.22           C  
ATOM   3442  CD  LYS A 222      31.163   9.030   7.584  1.00 57.22           C  
ATOM   3443  CE  LYS A 222      32.321   8.167   7.072  1.00 57.22           C  
ATOM   3444  NZ  LYS A 222      32.943   8.766   5.879  1.00 57.22           N1+
ATOM   3445  H   LYS A 222      27.967   7.499   9.835  1.00  0.00           H  
ATOM   3446  HA  LYS A 222      29.708   9.139  11.581  1.00  0.00           H  
ATOM   3447 1HB  LYS A 222      28.687   9.506   8.701  1.00  0.00           H  
ATOM   3448 2HB  LYS A 222      29.897  10.483   9.487  1.00  0.00           H  
ATOM   3449 1HG  LYS A 222      31.388   8.460   9.657  1.00  0.00           H  
ATOM   3450 2HG  LYS A 222      30.198   7.520   8.784  1.00  0.00           H  
ATOM   3451 1HD  LYS A 222      30.371   9.068   6.835  1.00  0.00           H  
ATOM   3452 2HD  LYS A 222      31.513  10.056   7.714  1.00  0.00           H  
ATOM   3453 1HE  LYS A 222      33.086   8.062   7.842  1.00  0.00           H  
ATOM   3454 2HE  LYS A 222      31.969   7.163   6.828  1.00  0.00           H  
ATOM   3455 1HZ  LYS A 222      33.702   8.179   5.564  1.00  0.00           H  
ATOM   3456 2HZ  LYS A 222      32.255   8.848   5.144  1.00  0.00           H  
ATOM   3457 3HZ  LYS A 222      33.301   9.682   6.108  1.00  0.00           H  
ATOM   3458  N   ILE A 223      28.104  11.219  11.703  1.00 36.82           N  
ATOM   3459  CA  ILE A 223      27.102  12.256  11.919  1.00 36.82           C  
ATOM   3460  C   ILE A 223      26.818  12.947  10.582  1.00 36.82           C  
ATOM   3461  O   ILE A 223      27.736  13.202   9.802  1.00 36.82           O  
ATOM   3462  CB  ILE A 223      27.541  13.254  13.009  1.00  9.78           C  
ATOM   3463  CG1 ILE A 223      27.974  12.525  14.302  1.00  9.78           C  
ATOM   3464  CG2 ILE A 223      26.374  14.219  13.259  1.00  9.78           C  
ATOM   3465  CD1 ILE A 223      28.047  13.379  15.576  1.00  9.78           C  
ATOM   3466  H   ILE A 223      29.068  11.433  11.910  1.00  0.00           H  
ATOM   3467  HA  ILE A 223      26.179  11.786  12.262  1.00  0.00           H  
ATOM   3468  HB  ILE A 223      28.393  13.839  12.658  1.00  0.00           H  
ATOM   3469 1HG1 ILE A 223      27.321  11.679  14.485  1.00  0.00           H  
ATOM   3470 2HG1 ILE A 223      28.959  12.087  14.136  1.00  0.00           H  
ATOM   3471 1HG2 ILE A 223      26.528  14.786  14.164  1.00  0.00           H  
ATOM   3472 2HG2 ILE A 223      26.250  14.923  12.438  1.00  0.00           H  
ATOM   3473 3HG2 ILE A 223      25.430  13.690  13.393  1.00  0.00           H  
ATOM   3474 1HD1 ILE A 223      28.500  12.807  16.386  1.00  0.00           H  
ATOM   3475 2HD1 ILE A 223      28.658  14.268  15.424  1.00  0.00           H  
ATOM   3476 3HD1 ILE A 223      27.066  13.690  15.930  1.00  0.00           H  
ATOM   3477  N   LEU A 224      25.533  13.228  10.341  1.00 52.82           N  
ATOM   3478  CA  LEU A 224      24.995  13.773   9.105  1.00 52.82           C  
ATOM   3479  C   LEU A 224      25.663  15.058   8.613  1.00 52.82           C  
ATOM   3480  O   LEU A 224      26.293  15.049   7.556  1.00 52.82           O  
ATOM   3481  CB  LEU A 224      23.463  13.907   9.248  1.00 73.96           C  
ATOM   3482  CG  LEU A 224      22.709  13.160   8.148  1.00 73.96           C  
ATOM   3483  CD1 LEU A 224      23.048  11.664   8.144  1.00 73.96           C  
ATOM   3484  CD2 LEU A 224      21.201  13.340   8.297  1.00 73.96           C  
ATOM   3485  H   LEU A 224      24.862  12.981  11.055  1.00  0.00           H  
ATOM   3486  HA  LEU A 224      25.252  13.040   8.345  1.00  0.00           H  
ATOM   3487 1HB  LEU A 224      23.129  13.528  10.216  1.00  0.00           H  
ATOM   3488 2HB  LEU A 224      23.156  14.953   9.242  1.00  0.00           H  
ATOM   3489  HG  LEU A 224      23.000  13.588   7.188  1.00  0.00           H  
ATOM   3490 1HD1 LEU A 224      22.384  11.127   7.470  1.00  0.00           H  
ATOM   3491 2HD1 LEU A 224      24.050  11.442   7.786  1.00  0.00           H  
ATOM   3492 3HD1 LEU A 224      22.960  11.254   9.147  1.00  0.00           H  
ATOM   3493 1HD2 LEU A 224      20.743  13.089   7.346  1.00  0.00           H  
ATOM   3494 2HD2 LEU A 224      20.784  12.675   9.053  1.00  0.00           H  
ATOM   3495 3HD2 LEU A 224      20.923  14.361   8.548  1.00  0.00           H  
ATOM   3496  N   PHE A 225      25.532  16.143   9.386  1.00 19.18           N  
ATOM   3497  CA  PHE A 225      26.037  17.468   9.041  1.00 19.18           C  
ATOM   3498  C   PHE A 225      26.997  17.885  10.157  1.00 19.18           C  
ATOM   3499  O   PHE A 225      26.526  18.436  11.151  1.00 19.18           O  
ATOM   3500  CB  PHE A 225      24.864  18.471   8.889  1.00 31.88           C  
ATOM   3501  CG  PHE A 225      23.609  17.889   8.276  1.00 31.88           C  
ATOM   3502  CD1 PHE A 225      23.626  17.394   6.957  1.00 31.88           C  
ATOM   3503  CD2 PHE A 225      22.441  17.772   9.059  1.00 31.88           C  
ATOM   3504  CE1 PHE A 225      22.479  16.787   6.419  1.00 31.88           C  
ATOM   3505  CE2 PHE A 225      21.292  17.173   8.514  1.00 31.88           C  
ATOM   3506  CZ  PHE A 225      21.312  16.682   7.196  1.00 31.88           C  
ATOM   3507  H   PHE A 225      25.010  16.060  10.247  1.00  0.00           H  
ATOM   3508  HA  PHE A 225      26.569  17.454   8.089  1.00  0.00           H  
ATOM   3509 1HB  PHE A 225      24.564  18.894   9.845  1.00  0.00           H  
ATOM   3510 2HB  PHE A 225      25.185  19.321   8.285  1.00  0.00           H  
ATOM   3511  HD1 PHE A 225      24.524  17.468   6.361  1.00  0.00           H  
ATOM   3512  HD2 PHE A 225      22.422  18.131  10.078  1.00  0.00           H  
ATOM   3513  HE1 PHE A 225      22.492  16.406   5.409  1.00  0.00           H  
ATOM   3514  HE2 PHE A 225      20.391  17.087   9.101  1.00  0.00           H  
ATOM   3515  HZ  PHE A 225      20.437  16.217   6.770  1.00  0.00           H  
ATOM   3516  N   PRO A 226      28.316  17.600  10.053  1.00 58.92           N  
ATOM   3517  CA  PRO A 226      29.318  17.957  11.065  1.00 58.92           C  
ATOM   3518  C   PRO A 226      29.292  19.434  11.486  1.00 58.92           C  
ATOM   3519  O   PRO A 226      28.693  19.763  12.507  1.00 58.92           O  
ATOM   3520  CB  PRO A 226      30.666  17.538  10.457  1.00  2.00           C  
ATOM   3521  CG  PRO A 226      30.296  16.347   9.604  1.00  2.00           C  
ATOM   3522  CD  PRO A 226      28.913  16.701   9.062  1.00  2.00           C  
ATOM   3523  HA  PRO A 226      29.131  17.334  11.931  1.00  0.00           H  
ATOM   3524 1HB  PRO A 226      31.101  18.295   9.804  1.00  0.00           H  
ATOM   3525 2HB  PRO A 226      31.407  17.291  11.218  1.00  0.00           H  
ATOM   3526 1HG  PRO A 226      31.020  16.145   8.814  1.00  0.00           H  
ATOM   3527 2HG  PRO A 226      30.228  15.456  10.230  1.00  0.00           H  
ATOM   3528 1HD  PRO A 226      28.339  15.790   8.923  1.00  0.00           H  
ATOM   3529 2HD  PRO A 226      28.990  17.212   8.102  1.00  0.00           H  
ATOM   3530  N   GLY A 227      29.926  20.316  10.705  1.00 56.53           N  
ATOM   3531  CA  GLY A 227      30.094  21.726  11.008  1.00 56.53           C  
ATOM   3532  C   GLY A 227      31.252  21.941  11.977  1.00 56.53           C  
ATOM   3533  O   GLY A 227      31.508  21.131  12.869  1.00 56.53           O  
ATOM   3534  H   GLY A 227      30.384  19.969   9.876  1.00  0.00           H  
ATOM   3535 1HA  GLY A 227      30.273  22.253  10.072  1.00  0.00           H  
ATOM   3536 2HA  GLY A 227      29.192  22.159  11.434  1.00  0.00           H  
ATOM   3537  N   ARG A 228      31.938  23.068  11.800  1.00 39.38           N  
ATOM   3538  CA  ARG A 228      33.155  23.422  12.525  1.00 39.38           C  
ATOM   3539  C   ARG A 228      32.950  24.645  13.423  1.00 39.38           C  
ATOM   3540  O   ARG A 228      33.873  25.095  14.097  1.00 39.38           O  
ATOM   3541  CB  ARG A 228      34.227  23.705  11.476  1.00 39.81           C  
ATOM   3542  CG  ARG A 228      34.415  22.530  10.491  1.00 39.81           C  
ATOM   3543  CD  ARG A 228      35.657  22.690   9.626  1.00 39.81           C  
ATOM   3544  NE  ARG A 228      36.803  22.767  10.526  1.00 39.81           N  
ATOM   3545  CZ  ARG A 228      38.006  23.273  10.256  1.00 39.81           C  
ATOM   3546  NH1 ARG A 228      38.430  23.444   8.998  1.00 39.81           N1+
ATOM   3547  NH2 ARG A 228      38.778  23.634  11.285  1.00 39.81           N  
ATOM   3548  H   ARG A 228      31.667  23.676  11.038  1.00  0.00           H  
ATOM   3549  HA  ARG A 228      33.496  22.603  13.161  1.00  0.00           H  
ATOM   3550 1HB  ARG A 228      33.975  24.605  10.910  1.00  0.00           H  
ATOM   3551 2HB  ARG A 228      35.153  23.936  12.003  1.00  0.00           H  
ATOM   3552 1HG  ARG A 228      34.489  21.595  11.049  1.00  0.00           H  
ATOM   3553 2HG  ARG A 228      33.550  22.417   9.842  1.00  0.00           H  
ATOM   3554 1HD  ARG A 228      35.775  21.846   8.946  1.00  0.00           H  
ATOM   3555 2HD  ARG A 228      35.590  23.598   9.026  1.00  0.00           H  
ATOM   3556  HE  ARG A 228      36.591  22.558  11.491  1.00  0.00           H  
ATOM   3557 1HH1 ARG A 228      39.340  23.839   8.809  1.00  0.00           H  
ATOM   3558 2HH1 ARG A 228      37.836  23.175   8.227  1.00  0.00           H  
ATOM   3559 1HH2 ARG A 228      39.694  24.028  11.124  1.00  0.00           H  
ATOM   3560 2HH2 ARG A 228      38.446  23.536  12.234  1.00  0.00           H  
ATOM   3561  N   ASP A 229      31.731  25.179  13.397  1.00  2.00           N  
ATOM   3562  CA  ASP A 229      31.246  26.409  13.989  1.00  2.00           C  
ATOM   3563  C   ASP A 229      29.782  26.492  13.544  1.00  2.00           C  
ATOM   3564  O   ASP A 229      29.399  25.899  12.529  1.00  2.00           O  
ATOM   3565  CB  ASP A 229      32.126  27.631  13.574  1.00 65.56           C  
ATOM   3566  CG  ASP A 229      32.491  27.721  12.086  1.00 65.56           C  
ATOM   3567  OD1 ASP A 229      31.548  27.681  11.285  1.00 65.56           O  
ATOM   3568  OD2 ASP A 229      33.695  27.813  11.764  1.00 65.56           O1-
ATOM   3569  H   ASP A 229      31.056  24.714  12.807  1.00  0.00           H  
ATOM   3570  HA  ASP A 229      31.263  26.300  15.075  1.00  0.00           H  
ATOM   3571 1HB  ASP A 229      31.624  28.558  13.854  1.00  0.00           H  
ATOM   3572 2HB  ASP A 229      33.052  27.621  14.150  1.00  0.00           H  
ATOM   3573  N   TYR A 230      28.946  27.216  14.298  1.00 40.91           N  
ATOM   3574  CA  TYR A 230      27.517  27.388  14.010  1.00 40.91           C  
ATOM   3575  C   TYR A 230      27.213  28.013  12.630  1.00 40.91           C  
ATOM   3576  O   TYR A 230      26.112  27.840  12.111  1.00 40.91           O  
ATOM   3577  CB  TYR A 230      26.834  28.156  15.155  1.00 40.33           C  
ATOM   3578  CG  TYR A 230      27.079  29.655  15.167  1.00 40.33           C  
ATOM   3579  CD1 TYR A 230      26.034  30.536  14.820  1.00 40.33           C  
ATOM   3580  CD2 TYR A 230      28.345  30.172  15.510  1.00 40.33           C  
ATOM   3581  CE1 TYR A 230      26.252  31.926  14.823  1.00 40.33           C  
ATOM   3582  CE2 TYR A 230      28.566  31.561  15.502  1.00 40.33           C  
ATOM   3583  CZ  TYR A 230      27.517  32.439  15.164  1.00 40.33           C  
ATOM   3584  OH  TYR A 230      27.728  33.786  15.162  1.00 40.33           O  
ATOM   3585  H   TYR A 230      29.301  27.642  15.143  1.00  0.00           H  
ATOM   3586  HA  TYR A 230      27.089  26.383  14.001  1.00  0.00           H  
ATOM   3587 1HB  TYR A 230      25.758  27.983  15.103  1.00  0.00           H  
ATOM   3588 2HB  TYR A 230      27.141  27.745  16.118  1.00  0.00           H  
ATOM   3589  HD1 TYR A 230      25.061  30.151  14.554  1.00  0.00           H  
ATOM   3590  HD2 TYR A 230      29.151  29.508  15.787  1.00  0.00           H  
ATOM   3591  HE1 TYR A 230      25.444  32.593  14.562  1.00  0.00           H  
ATOM   3592  HE2 TYR A 230      29.537  31.954  15.766  1.00  0.00           H  
ATOM   3593  HH  TYR A 230      26.944  34.282  14.988  1.00  0.00           H  
ATOM   3594  N   ILE A 231      28.192  28.728  12.048  1.00 22.76           N  
ATOM   3595  CA  ILE A 231      28.128  29.380  10.741  1.00 22.76           C  
ATOM   3596  C   ILE A 231      28.419  28.393   9.599  1.00 22.76           C  
ATOM   3597  O   ILE A 231      27.765  28.466   8.558  1.00 22.76           O  
ATOM   3598  CB  ILE A 231      29.050  30.628  10.722  1.00 48.77           C  
ATOM   3599  CG1 ILE A 231      28.499  31.699  11.693  1.00 48.77           C  
ATOM   3600  CG2 ILE A 231      29.219  31.221   9.305  1.00 48.77           C  
ATOM   3601  CD1 ILE A 231      29.392  32.933  11.869  1.00 48.77           C  
ATOM   3602  H   ILE A 231      29.066  28.807  12.548  1.00  0.00           H  
ATOM   3603  HA  ILE A 231      27.105  29.728  10.587  1.00  0.00           H  
ATOM   3604  HB  ILE A 231      30.040  30.327  11.070  1.00  0.00           H  
ATOM   3605 1HG1 ILE A 231      27.508  32.019  11.370  1.00  0.00           H  
ATOM   3606 2HG1 ILE A 231      28.361  31.254  12.676  1.00  0.00           H  
ATOM   3607 1HG2 ILE A 231      29.857  32.104   9.308  1.00  0.00           H  
ATOM   3608 2HG2 ILE A 231      29.693  30.526   8.614  1.00  0.00           H  
ATOM   3609 3HG2 ILE A 231      28.256  31.512   8.885  1.00  0.00           H  
ATOM   3610 1HD1 ILE A 231      29.008  33.573  12.662  1.00  0.00           H  
ATOM   3611 2HD1 ILE A 231      30.409  32.649  12.140  1.00  0.00           H  
ATOM   3612 3HD1 ILE A 231      29.436  33.540  10.965  1.00  0.00           H  
ATOM   3613  N   ASP A 232      29.393  27.488   9.772  1.00 20.76           N  
ATOM   3614  CA  ASP A 232      29.740  26.431   8.826  1.00 20.76           C  
ATOM   3615  C   ASP A 232      28.679  25.342   8.834  1.00 20.76           C  
ATOM   3616  O   ASP A 232      28.497  24.703   7.803  1.00 20.76           O  
ATOM   3617  CB  ASP A 232      31.136  25.811   9.065  1.00 58.28           C  
ATOM   3618  CG  ASP A 232      31.492  24.718   8.046  1.00 58.28           C  
ATOM   3619  OD1 ASP A 232      31.404  25.000   6.831  1.00 58.28           O  
ATOM   3620  OD2 ASP A 232      31.783  23.591   8.501  1.00 58.28           O1-
ATOM   3621  H   ASP A 232      29.972  27.545  10.606  1.00  0.00           H  
ATOM   3622  HA  ASP A 232      29.765  26.896   7.844  1.00  0.00           H  
ATOM   3623 1HB  ASP A 232      31.903  26.582   8.991  1.00  0.00           H  
ATOM   3624 2HB  ASP A 232      31.199  25.395  10.071  1.00  0.00           H  
ATOM   3625  N   GLN A 233      28.000  25.120   9.974  1.00 19.54           N  
ATOM   3626  CA  GLN A 233      26.913  24.162  10.102  1.00 19.54           C  
ATOM   3627  C   GLN A 233      25.926  24.271   8.949  1.00 19.54           C  
ATOM   3628  O   GLN A 233      25.738  23.283   8.244  1.00 19.54           O  
ATOM   3629  CB  GLN A 233      26.206  24.276  11.466  1.00 30.07           C  
ATOM   3630  CG  GLN A 233      25.047  23.270  11.684  1.00 30.07           C  
ATOM   3631  CD  GLN A 233      25.405  21.790  11.543  1.00 30.07           C  
ATOM   3632  OE1 GLN A 233      24.528  20.939  11.459  1.00 30.07           O  
ATOM   3633  NE2 GLN A 233      26.686  21.454  11.541  1.00 30.07           N  
ATOM   3634  H   GLN A 233      28.244  25.670  10.788  1.00  0.00           H  
ATOM   3635  HA  GLN A 233      27.412  23.202   9.996  1.00  0.00           H  
ATOM   3636 1HB  GLN A 233      26.944  24.165  12.261  1.00  0.00           H  
ATOM   3637 2HB  GLN A 233      25.806  25.283  11.584  1.00  0.00           H  
ATOM   3638 1HG  GLN A 233      24.611  23.423  12.672  1.00  0.00           H  
ATOM   3639 2HG  GLN A 233      24.257  23.463  10.969  1.00  0.00           H  
ATOM   3640 1HE2 GLN A 233      26.941  20.475  11.499  1.00  0.00           H  
ATOM   3641 2HE2 GLN A 233      27.398  22.162  11.630  1.00  0.00           H  
ATOM   3642  N   TRP A 234      25.426  25.498   8.714  1.00  4.58           N  
ATOM   3643  CA  TRP A 234      24.674  25.881   7.530  1.00  4.58           C  
ATOM   3644  C   TRP A 234      25.363  25.456   6.229  1.00  4.58           C  
ATOM   3645  O   TRP A 234      24.825  24.624   5.507  1.00  4.58           O  
ATOM   3646  CB  TRP A 234      24.384  27.379   7.482  1.00  9.35           C  
ATOM   3647  CG  TRP A 234      23.510  27.697   6.313  1.00  9.35           C  
ATOM   3648  CD1 TRP A 234      23.909  28.337   5.192  1.00  9.35           C  
ATOM   3649  CD2 TRP A 234      22.148  27.245   6.063  1.00  9.35           C  
ATOM   3650  NE1 TRP A 234      22.876  28.352   4.286  1.00  9.35           N  
ATOM   3651  CE2 TRP A 234      21.752  27.727   4.782  1.00  9.35           C  
ATOM   3652  CE3 TRP A 234      21.210  26.468   6.783  1.00  9.35           C  
ATOM   3653  CZ2 TRP A 234      20.463  27.519   4.271  1.00  9.35           C  
ATOM   3654  CZ3 TRP A 234      19.941  26.192   6.251  1.00  9.35           C  
ATOM   3655  CH2 TRP A 234      19.569  26.722   5.004  1.00  9.35           C  
ATOM   3656  H   TRP A 234      25.681  26.238   9.351  1.00  0.00           H  
ATOM   3657  HA  TRP A 234      23.706  25.401   7.613  1.00  0.00           H  
ATOM   3658 1HB  TRP A 234      23.905  27.731   8.390  1.00  0.00           H  
ATOM   3659 2HB  TRP A 234      25.310  27.950   7.405  1.00  0.00           H  
ATOM   3660  HD1 TRP A 234      24.898  28.744   5.037  1.00  0.00           H  
ATOM   3661  HE1 TRP A 234      22.950  28.794   3.381  1.00  0.00           H  
ATOM   3662  HE3 TRP A 234      21.470  26.072   7.752  1.00  0.00           H  
ATOM   3663  HZ2 TRP A 234      20.179  27.923   3.311  1.00  0.00           H  
ATOM   3664  HZ3 TRP A 234      19.248  25.587   6.812  1.00  0.00           H  
ATOM   3665  HH2 TRP A 234      18.580  26.546   4.634  1.00  0.00           H  
ATOM   3666  N   ASN A 235      26.561  26.003   5.963  1.00 24.85           N  
ATOM   3667  CA  ASN A 235      27.423  25.682   4.823  1.00 24.85           C  
ATOM   3668  C   ASN A 235      27.693  24.188   4.583  1.00 24.85           C  
ATOM   3669  O   ASN A 235      28.193  23.842   3.517  1.00 24.85           O  
ATOM   3670  CB  ASN A 235      28.755  26.456   4.924  1.00 61.53           C  
ATOM   3671  CG  ASN A 235      28.766  27.672   4.016  1.00 61.53           C  
ATOM   3672  ND2 ASN A 235      29.146  27.477   2.751  1.00 61.53           N  
ATOM   3673  OD1 ASN A 235      28.422  28.765   4.456  1.00 61.53           O  
ATOM   3674  H   ASN A 235      26.929  26.664   6.633  1.00  0.00           H  
ATOM   3675  HA  ASN A 235      26.871  26.005   3.936  1.00  0.00           H  
ATOM   3676 1HB  ASN A 235      28.920  26.796   5.941  1.00  0.00           H  
ATOM   3677 2HB  ASN A 235      29.620  25.835   4.680  1.00  0.00           H  
ATOM   3678 1HD2 ASN A 235      29.109  28.221   2.072  1.00  0.00           H  
ATOM   3679 2HD2 ASN A 235      29.411  26.547   2.452  1.00  0.00           H  
ATOM   3680  N   LYS A 236      27.368  23.324   5.555  1.00  3.84           N  
ATOM   3681  CA  LYS A 236      27.505  21.884   5.507  1.00  3.84           C  
ATOM   3682  C   LYS A 236      26.171  21.167   5.273  1.00  3.84           C  
ATOM   3683  O   LYS A 236      26.146  20.228   4.479  1.00  3.84           O  
ATOM   3684  CB  LYS A 236      28.210  21.389   6.780  1.00 39.73           C  
ATOM   3685  CG  LYS A 236      28.746  19.952   6.654  1.00 39.73           C  
ATOM   3686  CD  LYS A 236      29.903  19.777   5.646  1.00 39.73           C  
ATOM   3687  CE  LYS A 236      31.297  20.014   6.245  1.00 39.73           C  
ATOM   3688  NZ  LYS A 236      31.526  21.419   6.615  1.00 39.73           N1+
ATOM   3689  H   LYS A 236      26.988  23.712   6.408  1.00  0.00           H  
ATOM   3690  HA  LYS A 236      28.125  21.649   4.645  1.00  0.00           H  
ATOM   3691 1HB  LYS A 236      29.024  22.065   7.040  1.00  0.00           H  
ATOM   3692 2HB  LYS A 236      27.523  21.434   7.625  1.00  0.00           H  
ATOM   3693 1HG  LYS A 236      29.067  19.605   7.637  1.00  0.00           H  
ATOM   3694 2HG  LYS A 236      27.930  19.285   6.375  1.00  0.00           H  
ATOM   3695 1HD  LYS A 236      29.879  18.741   5.305  1.00  0.00           H  
ATOM   3696 2HD  LYS A 236      29.779  20.367   4.740  1.00  0.00           H  
ATOM   3697 1HE  LYS A 236      31.446  19.386   7.124  1.00  0.00           H  
ATOM   3698 2HE  LYS A 236      32.059  19.726   5.520  1.00  0.00           H  
ATOM   3699 1HZ  LYS A 236      32.462  21.541   6.975  1.00  0.00           H  
ATOM   3700 2HZ  LYS A 236      31.411  22.009   5.803  1.00  0.00           H  
ATOM   3701 3HZ  LYS A 236      30.870  21.716   7.323  1.00  0.00           H  
ATOM   3702  N   VAL A 237      25.074  21.572   5.944  1.00 14.81           N  
ATOM   3703  CA  VAL A 237      23.728  21.022   5.724  1.00 14.81           C  
ATOM   3704  C   VAL A 237      23.272  21.196   4.274  1.00 14.81           C  
ATOM   3705  O   VAL A 237      22.833  20.234   3.650  1.00 14.81           O  
ATOM   3706  CB  VAL A 237      22.670  21.549   6.734  1.00 18.55           C  
ATOM   3707  CG1 VAL A 237      22.625  23.062   6.899  1.00 18.55           C  
ATOM   3708  CG2 VAL A 237      21.246  21.089   6.397  1.00 18.55           C  
ATOM   3709  H   VAL A 237      25.167  22.334   6.604  1.00  0.00           H  
ATOM   3710  HA  VAL A 237      23.807  19.948   5.888  1.00  0.00           H  
ATOM   3711  HB  VAL A 237      22.923  21.128   7.709  1.00  0.00           H  
ATOM   3712 1HG1 VAL A 237      21.863  23.364   7.618  1.00  0.00           H  
ATOM   3713 2HG1 VAL A 237      23.569  23.377   7.300  1.00  0.00           H  
ATOM   3714 3HG1 VAL A 237      22.424  23.587   5.969  1.00  0.00           H  
ATOM   3715 1HG2 VAL A 237      20.570  21.405   7.189  1.00  0.00           H  
ATOM   3716 2HG2 VAL A 237      20.864  21.522   5.471  1.00  0.00           H  
ATOM   3717 3HG2 VAL A 237      21.192  20.003   6.318  1.00  0.00           H  
ATOM   3718  N   ILE A 238      23.379  22.421   3.749  1.00  5.39           N  
ATOM   3719  CA  ILE A 238      22.925  22.776   2.411  1.00  5.39           C  
ATOM   3720  C   ILE A 238      23.813  22.241   1.300  1.00  5.39           C  
ATOM   3721  O   ILE A 238      23.346  22.082   0.177  1.00  5.39           O  
ATOM   3722  CB  ILE A 238      22.767  24.287   2.265  1.00  6.60           C  
ATOM   3723  CG1 ILE A 238      24.094  25.090   2.284  1.00  6.60           C  
ATOM   3724  CG2 ILE A 238      21.767  24.789   3.297  1.00  6.60           C  
ATOM   3725  CD1 ILE A 238      23.960  26.491   1.699  1.00  6.60           C  
ATOM   3726  H   ILE A 238      23.765  23.159   4.323  1.00  0.00           H  
ATOM   3727  HA  ILE A 238      21.942  22.322   2.262  1.00  0.00           H  
ATOM   3728  HB  ILE A 238      22.313  24.446   1.285  1.00  0.00           H  
ATOM   3729 1HG1 ILE A 238      24.462  25.190   3.292  1.00  0.00           H  
ATOM   3730 2HG1 ILE A 238      24.894  24.600   1.736  1.00  0.00           H  
ATOM   3731 1HG2 ILE A 238      21.312  25.682   2.885  1.00  0.00           H  
ATOM   3732 2HG2 ILE A 238      20.955  24.082   3.473  1.00  0.00           H  
ATOM   3733 3HG2 ILE A 238      22.239  25.021   4.250  1.00  0.00           H  
ATOM   3734 1HD1 ILE A 238      24.871  27.072   1.851  1.00  0.00           H  
ATOM   3735 2HD1 ILE A 238      23.771  26.447   0.626  1.00  0.00           H  
ATOM   3736 3HD1 ILE A 238      23.129  27.036   2.134  1.00  0.00           H  
ATOM   3737  N   GLU A 239      25.091  21.973   1.601  1.00 31.81           N  
ATOM   3738  CA  GLU A 239      26.004  21.296   0.692  1.00 31.81           C  
ATOM   3739  C   GLU A 239      25.496  19.886   0.344  1.00 31.81           C  
ATOM   3740  O   GLU A 239      25.741  19.397  -0.756  1.00 31.81           O  
ATOM   3741  CB  GLU A 239      27.415  21.290   1.290  1.00 65.12           C  
ATOM   3742  CG  GLU A 239      28.461  20.622   0.380  1.00 65.12           C  
ATOM   3743  CD  GLU A 239      29.871  20.624   0.958  1.00 65.12           C  
ATOM   3744  OE1 GLU A 239      30.720  19.955   0.330  1.00 65.12           O  
ATOM   3745  OE2 GLU A 239      30.090  21.276   2.003  1.00 65.12           O1-
ATOM   3746  H   GLU A 239      25.415  22.153   2.541  1.00  0.00           H  
ATOM   3747  HA  GLU A 239      26.035  21.866  -0.236  1.00  0.00           H  
ATOM   3748 1HB  GLU A 239      27.713  22.323   1.471  1.00  0.00           H  
ATOM   3749 2HB  GLU A 239      27.407  20.794   2.261  1.00  0.00           H  
ATOM   3750 1HG  GLU A 239      28.205  19.580   0.191  1.00  0.00           H  
ATOM   3751 2HG  GLU A 239      28.485  21.123  -0.589  1.00  0.00           H  
ATOM   3752  N   GLN A 240      24.761  19.270   1.282  1.00 33.22           N  
ATOM   3753  CA  GLN A 240      24.144  17.960   1.169  1.00 33.22           C  
ATOM   3754  C   GLN A 240      22.746  18.001   0.554  1.00 33.22           C  
ATOM   3755  O   GLN A 240      22.451  17.189  -0.322  1.00 33.22           O  
ATOM   3756  CB  GLN A 240      24.118  17.292   2.559  1.00 55.79           C  
ATOM   3757  CG  GLN A 240      25.514  16.903   3.071  1.00 55.79           C  
ATOM   3758  CD  GLN A 240      26.012  15.619   2.412  1.00 55.79           C  
ATOM   3759  NE2 GLN A 240      26.450  15.693   1.155  1.00 55.79           N  
ATOM   3760  OE1 GLN A 240      26.011  14.564   3.040  1.00 55.79           O  
ATOM   3761  H   GLN A 240      24.615  19.762   2.152  1.00  0.00           H  
ATOM   3762  HA  GLN A 240      24.732  17.361   0.478  1.00  0.00           H  
ATOM   3763 1HB  GLN A 240      23.650  17.946   3.290  1.00  0.00           H  
ATOM   3764 2HB  GLN A 240      23.486  16.402   2.534  1.00  0.00           H  
ATOM   3765 1HG  GLN A 240      26.237  17.707   2.927  1.00  0.00           H  
ATOM   3766 2HG  GLN A 240      25.464  16.733   4.147  1.00  0.00           H  
ATOM   3767 1HE2 GLN A 240      26.789  14.859   0.697  1.00  0.00           H  
ATOM   3768 2HE2 GLN A 240      26.459  16.579   0.670  1.00  0.00           H  
ATOM   3769  N   LEU A 241      21.882  18.913   1.025  1.00 52.30           N  
ATOM   3770  CA  LEU A 241      20.457  18.949   0.683  1.00 52.30           C  
ATOM   3771  C   LEU A 241      20.123  20.013  -0.378  1.00 52.30           C  
ATOM   3772  O   LEU A 241      18.949  20.300  -0.603  1.00 52.30           O  
ATOM   3773  CB  LEU A 241      19.647  19.223   1.966  1.00 18.31           C  
ATOM   3774  CG  LEU A 241      19.978  18.336   3.185  1.00 18.31           C  
ATOM   3775  CD1 LEU A 241      19.094  18.744   4.368  1.00 18.31           C  
ATOM   3776  CD2 LEU A 241      19.856  16.833   2.901  1.00 18.31           C  
ATOM   3777  H   LEU A 241      22.200  19.542   1.750  1.00  0.00           H  
ATOM   3778  HA  LEU A 241      20.138  17.988   0.278  1.00  0.00           H  
ATOM   3779 1HB  LEU A 241      19.790  20.266   2.258  1.00  0.00           H  
ATOM   3780 2HB  LEU A 241      18.583  19.122   1.744  1.00  0.00           H  
ATOM   3781  HG  LEU A 241      21.007  18.517   3.488  1.00  0.00           H  
ATOM   3782 1HD1 LEU A 241      19.369  18.198   5.270  1.00  0.00           H  
ATOM   3783 2HD1 LEU A 241      19.196  19.808   4.578  1.00  0.00           H  
ATOM   3784 3HD1 LEU A 241      18.040  18.546   4.167  1.00  0.00           H  
ATOM   3785 1HD2 LEU A 241      20.064  16.247   3.797  1.00  0.00           H  
ATOM   3786 2HD2 LEU A 241      18.852  16.573   2.561  1.00  0.00           H  
ATOM   3787 3HD2 LEU A 241      20.562  16.511   2.137  1.00  0.00           H  
ATOM   3788  N   GLY A 242      21.140  20.606  -1.019  1.00 15.27           N  
ATOM   3789  CA  GLY A 242      21.020  21.662  -2.020  1.00 15.27           C  
ATOM   3790  C   GLY A 242      20.663  23.015  -1.418  1.00 15.27           C  
ATOM   3791  O   GLY A 242      20.178  23.093  -0.287  1.00 15.27           O  
ATOM   3792  H   GLY A 242      22.077  20.345  -0.748  1.00  0.00           H  
ATOM   3793 1HA  GLY A 242      21.980  21.748  -2.528  1.00  0.00           H  
ATOM   3794 2HA  GLY A 242      20.273  21.402  -2.770  1.00  0.00           H  
ATOM   3795  N   THR A 243      20.883  24.089  -2.193  1.00 34.08           N  
ATOM   3796  CA  THR A 243      20.573  25.443  -1.752  1.00 34.08           C  
ATOM   3797  C   THR A 243      19.046  25.622  -1.798  1.00 34.08           C  
ATOM   3798  O   THR A 243      18.449  25.397  -2.853  1.00 34.08           O  
ATOM   3799  CB  THR A 243      21.273  26.522  -2.590  1.00 58.47           C  
ATOM   3800  OG1 THR A 243      22.659  26.299  -2.519  1.00 58.47           O  
ATOM   3801  CG2 THR A 243      21.035  27.922  -1.988  1.00 58.47           C  
ATOM   3802  H   THR A 243      21.283  23.966  -3.115  1.00  0.00           H  
ATOM   3803  HA  THR A 243      21.003  25.539  -0.758  1.00  0.00           H  
ATOM   3804  HB  THR A 243      20.959  26.488  -3.635  1.00  0.00           H  
ATOM   3805  HG1 THR A 243      22.927  26.351  -1.614  1.00  0.00           H  
ATOM   3806 1HG2 THR A 243      21.622  28.688  -2.482  1.00  0.00           H  
ATOM   3807 2HG2 THR A 243      19.991  28.227  -2.071  1.00  0.00           H  
ATOM   3808 3HG2 THR A 243      21.303  27.953  -0.931  1.00  0.00           H  
ATOM   3809  N   PRO A 244      18.418  25.994  -0.666  1.00 29.37           N  
ATOM   3810  CA  PRO A 244      16.962  26.087  -0.520  1.00 29.37           C  
ATOM   3811  C   PRO A 244      16.219  26.996  -1.512  1.00 29.37           C  
ATOM   3812  O   PRO A 244      16.778  27.937  -2.077  1.00 29.37           O  
ATOM   3813  CB  PRO A 244      16.794  26.645   0.877  1.00 13.22           C  
ATOM   3814  CG  PRO A 244      17.952  26.088   1.647  1.00 13.22           C  
ATOM   3815  CD  PRO A 244      19.076  26.103   0.642  1.00 13.22           C  
ATOM   3816  HA  PRO A 244      16.558  25.074  -0.568  1.00  0.00           H  
ATOM   3817 1HB  PRO A 244      16.895  27.722   0.853  1.00  0.00           H  
ATOM   3818 2HB  PRO A 244      15.831  26.364   1.305  1.00  0.00           H  
ATOM   3819 1HG  PRO A 244      18.170  26.661   2.543  1.00  0.00           H  
ATOM   3820 2HG  PRO A 244      17.730  25.056   1.911  1.00  0.00           H  
ATOM   3821 1HD  PRO A 244      19.749  25.284   0.885  1.00  0.00           H  
ATOM   3822 2HD  PRO A 244      19.630  27.041   0.695  1.00  0.00           H  
ATOM   3823  N   CYS A 245      14.930  26.676  -1.695  1.00 22.90           N  
ATOM   3824  CA  CYS A 245      14.020  27.277  -2.663  1.00 22.90           C  
ATOM   3825  C   CYS A 245      13.733  28.760  -2.349  1.00 22.90           C  
ATOM   3826  O   CYS A 245      13.335  29.040  -1.228  1.00 22.90           O  
ATOM   3827  CB  CYS A 245      12.725  26.437  -2.739  1.00 99.90           C  
ATOM   3828  SG  CYS A 245      11.952  26.115  -1.121  1.00 99.90           S  
ATOM   3829  H   CYS A 245      14.557  25.912  -1.151  1.00  0.00           H  
ATOM   3830  HA  CYS A 245      14.511  27.159  -3.625  1.00  0.00           H  
ATOM   3831 1HB  CYS A 245      11.994  26.924  -3.386  1.00  0.00           H  
ATOM   3832 2HB  CYS A 245      12.944  25.472  -3.197  1.00  0.00           H  
ATOM   3833  HG  CYS A 245      10.931  25.393  -1.591  1.00  0.00           H  
ATOM   3834  N   PRO A 246      13.920  29.701  -3.303  1.00 53.74           N  
ATOM   3835  CA  PRO A 246      13.691  31.157  -3.193  1.00 53.74           C  
ATOM   3836  C   PRO A 246      12.549  31.681  -2.306  1.00 53.74           C  
ATOM   3837  O   PRO A 246      12.731  32.701  -1.645  1.00 53.74           O  
ATOM   3838  CB  PRO A 246      13.517  31.626  -4.635  1.00 82.74           C  
ATOM   3839  CG  PRO A 246      14.494  30.739  -5.381  1.00 82.74           C  
ATOM   3840  CD  PRO A 246      14.385  29.399  -4.659  1.00 82.74           C  
ATOM   3841  HA  PRO A 246      14.621  31.580  -2.814  1.00  0.00           H  
ATOM   3842 1HB  PRO A 246      12.501  31.441  -4.990  1.00  0.00           H  
ATOM   3843 2HB  PRO A 246      13.734  32.687  -4.764  1.00  0.00           H  
ATOM   3844 1HG  PRO A 246      14.275  30.665  -6.447  1.00  0.00           H  
ATOM   3845 2HG  PRO A 246      15.504  31.136  -5.273  1.00  0.00           H  
ATOM   3846 1HD  PRO A 246      15.353  28.896  -4.662  1.00  0.00           H  
ATOM   3847 2HD  PRO A 246      13.656  28.761  -5.161  1.00  0.00           H  
ATOM   3848  N   GLU A 247      11.393  30.995  -2.261  1.00 50.92           N  
ATOM   3849  CA  GLU A 247      10.303  31.283  -1.325  1.00 50.92           C  
ATOM   3850  C   GLU A 247      10.772  31.236   0.134  1.00 50.92           C  
ATOM   3851  O   GLU A 247      10.512  32.174   0.881  1.00 50.92           O  
ATOM   3852  CB  GLU A 247       9.111  30.333  -1.566  1.00  5.08           C  
ATOM   3853  CG  GLU A 247       7.899  30.528  -0.618  1.00 -1.00           C  
ATOM   3854  CD  GLU A 247       7.253  31.919  -0.658  1.00 -1.00           C  
ATOM   3855  OE1 GLU A 247       7.446  32.633  -1.667  1.00 -1.00           O  
ATOM   3856  OE2 GLU A 247       6.556  32.241   0.329  1.00 -1.00           O1-
ATOM   3857  H   GLU A 247      11.300  30.172  -2.838  1.00  0.00           H  
ATOM   3858  HA  GLU A 247       9.988  32.307  -1.532  1.00  0.00           H  
ATOM   3859 1HB  GLU A 247       8.774  30.442  -2.597  1.00  0.00           H  
ATOM   3860 2HB  GLU A 247       9.452  29.300  -1.480  1.00  0.00           H  
ATOM   3861 1HG  GLU A 247       7.127  29.805  -0.881  1.00 -1.00           H  
ATOM   3862 2HG  GLU A 247       8.178  30.299   0.411  1.00 -1.00           H  
ATOM   3863  N   PHE A 248      11.502  30.172   0.511  1.00 33.06           N  
ATOM   3864  CA  PHE A 248      12.191  30.005   1.788  1.00 33.06           C  
ATOM   3865  C   PHE A 248      13.015  31.229   2.185  1.00 33.06           C  
ATOM   3866  O   PHE A 248      12.927  31.660   3.329  1.00 33.06           O  
ATOM   3867  CB  PHE A 248      13.103  28.771   1.792  1.00 13.59           C  
ATOM   3868  CG  PHE A 248      13.723  28.443   3.138  1.00 13.59           C  
ATOM   3869  CD1 PHE A 248      12.962  28.456   4.321  1.00 13.59           C  
ATOM   3870  CD2 PHE A 248      15.086  28.133   3.215  1.00 13.59           C  
ATOM   3871  CE1 PHE A 248      13.550  28.088   5.543  1.00 13.59           C  
ATOM   3872  CE2 PHE A 248      15.669  27.716   4.420  1.00 13.59           C  
ATOM   3873  CZ  PHE A 248      14.896  27.682   5.590  1.00 13.59           C  
ATOM   3874  H   PHE A 248      11.684  29.463  -0.186  1.00  0.00           H  
ATOM   3875  HA  PHE A 248      11.401  29.851   2.520  1.00  0.00           H  
ATOM   3876 1HB  PHE A 248      12.563  27.892   1.443  1.00  0.00           H  
ATOM   3877 2HB  PHE A 248      13.925  28.915   1.094  1.00  0.00           H  
ATOM   3878  HD1 PHE A 248      11.913  28.704   4.304  1.00  0.00           H  
ATOM   3879  HD2 PHE A 248      15.697  28.281   2.354  1.00  0.00           H  
ATOM   3880  HE1 PHE A 248      12.946  28.063   6.436  1.00  0.00           H  
ATOM   3881  HE2 PHE A 248      16.718  27.482   4.457  1.00  0.00           H  
ATOM   3882  HZ  PHE A 248      15.338  27.379   6.527  1.00  0.00           H  
ATOM   3883  N   MET A 249      13.788  31.792   1.240  1.00 27.56           N  
ATOM   3884  CA  MET A 249      14.582  33.007   1.428  1.00 27.56           C  
ATOM   3885  C   MET A 249      13.742  34.161   1.976  1.00 27.56           C  
ATOM   3886  O   MET A 249      14.104  34.720   3.009  1.00 27.56           O  
ATOM   3887  CB  MET A 249      15.317  33.442   0.145  1.00 15.46           C  
ATOM   3888  CG  MET A 249      16.167  32.333  -0.479  1.00 15.46           C  
ATOM   3889  SD  MET A 249      17.492  31.747   0.605  1.00 15.46           S  
ATOM   3890  CE  MET A 249      17.688  30.096  -0.084  1.00 15.46           C  
ATOM   3891  H   MET A 249      13.783  31.380   0.319  1.00  0.00           H  
ATOM   3892  HA  MET A 249      15.330  32.771   2.187  1.00  0.00           H  
ATOM   3893 1HB  MET A 249      14.619  33.826  -0.595  1.00  0.00           H  
ATOM   3894 2HB  MET A 249      15.970  34.284   0.378  1.00  0.00           H  
ATOM   3895 1HG  MET A 249      15.529  31.490  -0.742  1.00  0.00           H  
ATOM   3896 2HG  MET A 249      16.615  32.682  -1.410  1.00  0.00           H  
ATOM   3897 1HE  MET A 249      18.382  29.508   0.517  1.00  0.00           H  
ATOM   3898 2HE  MET A 249      16.714  29.613  -0.100  1.00  0.00           H  
ATOM   3899 3HE  MET A 249      18.068  30.153  -1.104  1.00  0.00           H  
ATOM   3900  N   LYS A 250      12.587  34.445   1.341  1.00 19.71           N  
ATOM   3901  CA  LYS A 250      11.589  35.425   1.791  1.00 19.71           C  
ATOM   3902  C   LYS A 250      11.134  35.258   3.254  1.00 19.71           C  
ATOM   3903  O   LYS A 250      10.666  36.223   3.854  1.00 19.71           O  
ATOM   3904  CB  LYS A 250      10.358  35.467   0.858  1.00 99.90           C  
ATOM   3905  CG  LYS A 250      10.654  35.971  -0.559  1.00 99.90           C  
ATOM   3906  CD  LYS A 250       9.371  36.196  -1.376  1.00 99.90           C  
ATOM   3907  CE  LYS A 250       9.632  36.776  -2.775  1.00 99.90           C  
ATOM   3908  NZ  LYS A 250      10.119  38.168  -2.720  1.00 99.90           N1+
ATOM   3909  H   LYS A 250      12.352  33.894   0.527  1.00  0.00           H  
ATOM   3910  HA  LYS A 250      12.077  36.399   1.744  1.00  0.00           H  
ATOM   3911 1HB  LYS A 250       9.860  34.502   0.812  1.00  0.00           H  
ATOM   3912 2HB  LYS A 250       9.619  36.141   1.295  1.00  0.00           H  
ATOM   3913 1HG  LYS A 250      11.189  36.914  -0.486  1.00  0.00           H  
ATOM   3914 2HG  LYS A 250      11.310  35.270  -1.077  1.00  0.00           H  
ATOM   3915 1HD  LYS A 250       8.854  35.241  -1.482  1.00  0.00           H  
ATOM   3916 2HD  LYS A 250       8.687  36.849  -0.832  1.00  0.00           H  
ATOM   3917 1HE  LYS A 250      10.353  36.161  -3.315  1.00  0.00           H  
ATOM   3918 2HE  LYS A 250       8.708  36.762  -3.354  1.00  0.00           H  
ATOM   3919 1HZ  LYS A 250      10.242  38.515  -3.661  1.00  0.00           H  
ATOM   3920 2HZ  LYS A 250       9.442  38.742  -2.238  1.00  0.00           H  
ATOM   3921 3HZ  LYS A 250      11.002  38.200  -2.234  1.00  0.00           H  
ATOM   3922  N   LYS A 251      11.276  34.050   3.821  1.00 39.63           N  
ATOM   3923  CA  LYS A 251      10.919  33.713   5.192  1.00 39.63           C  
ATOM   3924  C   LYS A 251      12.000  34.141   6.180  1.00 39.63           C  
ATOM   3925  O   LYS A 251      11.674  34.804   7.164  1.00 39.63           O  
ATOM   3926  CB  LYS A 251      10.640  32.211   5.332  1.00 77.77           C  
ATOM   3927  CG  LYS A 251       9.748  31.675   4.206  1.00 77.77           C  
ATOM   3928  CD  LYS A 251       9.120  30.325   4.530  1.00 77.77           C  
ATOM   3929  CE  LYS A 251       7.911  30.507   5.451  1.00 77.77           C  
ATOM   3930  NZ  LYS A 251       7.260  29.222   5.728  1.00 77.77           N1+
ATOM   3931  H   LYS A 251      11.684  33.312   3.263  1.00  0.00           H  
ATOM   3932  HA  LYS A 251       9.998  34.244   5.442  1.00  0.00           H  
ATOM   3933 1HB  LYS A 251      11.559  31.628   5.373  1.00  0.00           H  
ATOM   3934 2HB  LYS A 251      10.161  32.054   6.299  1.00  0.00           H  
ATOM   3935 1HG  LYS A 251       8.959  32.393   3.974  1.00  0.00           H  
ATOM   3936 2HG  LYS A 251      10.328  31.590   3.297  1.00  0.00           H  
ATOM   3937 1HD  LYS A 251       8.798  29.852   3.600  1.00  0.00           H  
ATOM   3938 2HD  LYS A 251       9.857  29.656   4.976  1.00  0.00           H  
ATOM   3939 1HE  LYS A 251       8.201  30.952   6.402  1.00  0.00           H  
ATOM   3940 2HE  LYS A 251       7.177  31.172   4.994  1.00  0.00           H  
ATOM   3941 1HZ  LYS A 251       6.475  29.360   6.348  1.00  0.00           H  
ATOM   3942 2HZ  LYS A 251       6.938  28.811   4.863  1.00  0.00           H  
ATOM   3943 3HZ  LYS A 251       7.923  28.590   6.153  1.00  0.00           H  
ATOM   3944  N   LEU A 252      13.270  33.768   5.917  1.00 53.24           N  
ATOM   3945  CA  LEU A 252      14.457  34.127   6.702  1.00 53.24           C  
ATOM   3946  C   LEU A 252      14.481  35.634   6.963  1.00 53.24           C  
ATOM   3947  O   LEU A 252      14.111  36.407   6.076  1.00 53.24           O  
ATOM   3948  CB  LEU A 252      15.743  33.748   5.926  1.00 55.69           C  
ATOM   3949  CG  LEU A 252      15.805  32.296   5.419  1.00 55.69           C  
ATOM   3950  CD1 LEU A 252      17.058  32.038   4.594  1.00 55.69           C  
ATOM   3951  CD2 LEU A 252      15.711  31.298   6.563  1.00 55.69           C  
ATOM   3952  H   LEU A 252      13.430  33.239   5.070  1.00  0.00           H  
ATOM   3953  HA  LEU A 252      14.416  33.597   7.654  1.00  0.00           H  
ATOM   3954 1HB  LEU A 252      15.854  34.410   5.066  1.00  0.00           H  
ATOM   3955 2HB  LEU A 252      16.613  33.943   6.556  1.00  0.00           H  
ATOM   3956  HG  LEU A 252      14.963  32.124   4.753  1.00  0.00           H  
ATOM   3957 1HD1 LEU A 252      17.015  31.061   4.111  1.00  0.00           H  
ATOM   3958 2HD1 LEU A 252      17.171  32.787   3.811  1.00  0.00           H  
ATOM   3959 3HD1 LEU A 252      17.932  32.045   5.240  1.00  0.00           H  
ATOM   3960 1HD2 LEU A 252      15.815  30.271   6.216  1.00  0.00           H  
ATOM   3961 2HD2 LEU A 252      16.451  31.493   7.336  1.00  0.00           H  
ATOM   3962 3HD2 LEU A 252      14.735  31.388   7.016  1.00  0.00           H  
ATOM   3963  N   GLN A 253      14.920  36.039   8.166  1.00 26.48           N  
ATOM   3964  CA  GLN A 253      15.110  37.428   8.603  1.00 26.48           C  
ATOM   3965  C   GLN A 253      15.839  38.288   7.549  1.00 26.48           C  
ATOM   3966  O   GLN A 253      16.545  37.720   6.715  1.00 26.48           O  
ATOM   3967  CB  GLN A 253      15.937  37.376   9.900  1.00 99.90           C  
ATOM   3968  CG  GLN A 253      15.137  36.888  11.119  1.00 99.90           C  
ATOM   3969  CD  GLN A 253      15.820  37.313  12.417  1.00 99.90           C  
ATOM   3970  OE1 GLN A 253      15.874  38.497  12.732  1.00 99.90           O  
ATOM   3971  NE2 GLN A 253      16.358  36.368  13.181  1.00 99.90           N  
ATOM   3972  H   GLN A 253      15.190  35.323   8.825  1.00  0.00           H  
ATOM   3973  HA  GLN A 253      14.129  37.866   8.790  1.00  0.00           H  
ATOM   3974 1HB  GLN A 253      16.793  36.713   9.757  1.00  0.00           H  
ATOM   3975 2HB  GLN A 253      16.396  38.339  10.117  1.00  0.00           H  
ATOM   3976 1HG  GLN A 253      14.141  37.331  11.117  1.00  0.00           H  
ATOM   3977 2HG  GLN A 253      15.000  35.806  11.086  1.00  0.00           H  
ATOM   3978 1HE2 GLN A 253      16.809  36.627  14.046  1.00  0.00           H  
ATOM   3979 2HE2 GLN A 253      16.272  35.389  12.927  1.00  0.00           H  
ATOM   3980  N   PRO A 254      15.711  39.633   7.565  1.00 54.06           N  
ATOM   3981  CA  PRO A 254      16.354  40.509   6.571  1.00 54.06           C  
ATOM   3982  C   PRO A 254      17.857  40.273   6.374  1.00 54.06           C  
ATOM   3983  O   PRO A 254      18.278  39.937   5.271  1.00 54.06           O  
ATOM   3984  CB  PRO A 254      16.020  41.940   7.005  1.00 47.30           C  
ATOM   3985  CG  PRO A 254      15.751  41.823   8.494  1.00 47.30           C  
ATOM   3986  CD  PRO A 254      15.146  40.431   8.658  1.00 47.30           C  
ATOM   3987  HA  PRO A 254      15.874  40.325   5.608  1.00  0.00           H  
ATOM   3988 1HB  PRO A 254      16.803  42.665   6.778  1.00  0.00           H  
ATOM   3989 2HB  PRO A 254      15.113  42.272   6.498  1.00  0.00           H  
ATOM   3990 1HG  PRO A 254      16.693  41.882   9.042  1.00  0.00           H  
ATOM   3991 2HG  PRO A 254      15.100  42.613   8.870  1.00  0.00           H  
ATOM   3992 1HD  PRO A 254      14.064  40.475   8.521  1.00  0.00           H  
ATOM   3993 2HD  PRO A 254      15.329  40.059   9.661  1.00  0.00           H  
ATOM   3994  N   THR A 255      18.644  40.404   7.450  1.00 53.62           N  
ATOM   3995  CA  THR A 255      20.094  40.225   7.472  1.00 53.62           C  
ATOM   3996  C   THR A 255      20.512  38.839   6.984  1.00 53.62           C  
ATOM   3997  O   THR A 255      21.184  38.739   5.963  1.00 53.62           O  
ATOM   3998  CB  THR A 255      20.618  40.470   8.901  1.00 23.96           C  
ATOM   3999  OG1 THR A 255      20.397  41.823   9.233  1.00 23.96           O  
ATOM   4000  CG2 THR A 255      22.126  40.189   9.065  1.00 23.96           C  
ATOM   4001  H   THR A 255      18.218  40.696   8.317  1.00  0.00           H  
ATOM   4002  HA  THR A 255      20.533  40.958   6.793  1.00  0.00           H  
ATOM   4003  HB  THR A 255      20.064  39.863   9.620  1.00  0.00           H  
ATOM   4004  HG1 THR A 255      20.920  42.361   8.645  1.00  0.00           H  
ATOM   4005 1HG2 THR A 255      22.478  40.521  10.042  1.00  0.00           H  
ATOM   4006 2HG2 THR A 255      22.359  39.127   8.993  1.00  0.00           H  
ATOM   4007 3HG2 THR A 255      22.715  40.711   8.311  1.00  0.00           H  
ATOM   4008  N   VAL A 256      20.119  37.787   7.724  1.00 24.63           N  
ATOM   4009  CA  VAL A 256      20.426  36.380   7.460  1.00 24.63           C  
ATOM   4010  C   VAL A 256      20.210  36.017   5.989  1.00 24.63           C  
ATOM   4011  O   VAL A 256      21.094  35.414   5.392  1.00 24.63           O  
ATOM   4012  CB  VAL A 256      19.621  35.449   8.394  1.00 12.36           C  
ATOM   4013  CG1 VAL A 256      20.001  33.970   8.184  1.00 12.36           C  
ATOM   4014  CG2 VAL A 256      19.803  35.821   9.875  1.00 12.36           C  
ATOM   4015  H   VAL A 256      19.563  37.978   8.544  1.00  0.00           H  
ATOM   4016  HA  VAL A 256      21.488  36.251   7.678  1.00  0.00           H  
ATOM   4017  HB  VAL A 256      18.559  35.554   8.164  1.00  0.00           H  
ATOM   4018 1HG1 VAL A 256      19.498  33.331   8.907  1.00  0.00           H  
ATOM   4019 2HG1 VAL A 256      19.714  33.606   7.197  1.00  0.00           H  
ATOM   4020 3HG1 VAL A 256      21.074  33.812   8.301  1.00  0.00           H  
ATOM   4021 1HG2 VAL A 256      19.249  35.138  10.520  1.00  0.00           H  
ATOM   4022 2HG2 VAL A 256      20.852  35.776  10.170  1.00  0.00           H  
ATOM   4023 3HG2 VAL A 256      19.437  36.824  10.094  1.00  0.00           H  
ATOM   4024  N   ARG A 257      19.073  36.453   5.418  1.00  8.51           N  
ATOM   4025  CA  ARG A 257      18.720  36.384   4.004  1.00  8.51           C  
ATOM   4026  C   ARG A 257      19.834  36.849   3.053  1.00  8.51           C  
ATOM   4027  O   ARG A 257      20.126  36.149   2.094  1.00  8.51           O  
ATOM   4028  CB  ARG A 257      17.409  37.121   3.747  1.00 87.00           C  
ATOM   4029  CG  ARG A 257      16.874  36.977   2.323  1.00 87.00           C  
ATOM   4030  CD  ARG A 257      16.618  38.322   1.643  1.00 87.00           C  
ATOM   4031  NE  ARG A 257      15.670  38.110   0.552  1.00 87.00           N  
ATOM   4032  CZ  ARG A 257      14.353  38.355   0.602  1.00 87.00           C  
ATOM   4033  NH1 ARG A 257      13.789  38.964   1.655  1.00 87.00           N1+
ATOM   4034  NH2 ARG A 257      13.589  37.964  -0.420  1.00 87.00           N  
ATOM   4035  H   ARG A 257      18.422  36.952   6.010  1.00  0.00           H  
ATOM   4036  HA  ARG A 257      18.488  35.347   3.787  1.00  0.00           H  
ATOM   4037 1HB  ARG A 257      16.646  36.730   4.420  1.00  0.00           H  
ATOM   4038 2HB  ARG A 257      17.509  38.168   3.989  1.00  0.00           H  
ATOM   4039 1HG  ARG A 257      17.522  36.356   1.708  1.00  0.00           H  
ATOM   4040 2HG  ARG A 257      15.939  36.420   2.373  1.00  0.00           H  
ATOM   4041 1HD  ARG A 257      16.237  39.064   2.344  1.00  0.00           H  
ATOM   4042 2HD  ARG A 257      17.551  38.721   1.243  1.00  0.00           H  
ATOM   4043  HE  ARG A 257      16.071  37.630  -0.249  1.00  0.00           H  
ATOM   4044 1HH1 ARG A 257      12.794  39.129   1.691  1.00  0.00           H  
ATOM   4045 2HH1 ARG A 257      14.365  39.247   2.434  1.00  0.00           H  
ATOM   4046 1HH2 ARG A 257      12.593  38.117  -0.394  1.00  0.00           H  
ATOM   4047 2HH2 ARG A 257      14.009  37.493  -1.210  1.00  0.00           H  
ATOM   4048  N   THR A 258      20.469  37.999   3.311  1.00 34.70           N  
ATOM   4049  CA  THR A 258      21.599  38.508   2.532  1.00 34.70           C  
ATOM   4050  C   THR A 258      22.760  37.500   2.532  1.00 34.70           C  
ATOM   4051  O   THR A 258      23.163  37.042   1.468  1.00 34.70           O  
ATOM   4052  CB  THR A 258      22.052  39.883   3.069  1.00 66.58           C  
ATOM   4053  OG1 THR A 258      20.957  40.776   3.023  1.00 20.00           O  
ATOM   4054  CG2 THR A 258      23.188  40.506   2.241  1.00 20.00           C  
ATOM   4055  H   THR A 258      20.192  38.537   4.121  1.00  0.00           H  
ATOM   4056  HA  THR A 258      21.259  38.631   1.502  1.00  0.00           H  
ATOM   4057  HB  THR A 258      22.386  39.812   4.102  1.00  0.00           H  
ATOM   4058  HG1 THR A 258      21.206  41.580   3.454  1.00  0.00           H  
ATOM   4059 1HG2 THR A 258      23.406  41.520   2.578  1.00  0.00           H  
ATOM   4060 2HG2 THR A 258      24.114  39.938   2.334  1.00  0.00           H  
ATOM   4061 3HG2 THR A 258      22.928  40.557   1.183  1.00  0.00           H  
ATOM   4062  N   TYR A 259      23.263  37.133   3.721  1.00 42.53           N  
ATOM   4063  CA  TYR A 259      24.336  36.159   3.911  1.00 42.53           C  
ATOM   4064  C   TYR A 259      24.019  34.788   3.290  1.00 42.53           C  
ATOM   4065  O   TYR A 259      24.780  34.305   2.458  1.00 42.53           O  
ATOM   4066  CB  TYR A 259      24.673  36.027   5.408  1.00 12.08           C  
ATOM   4067  CG  TYR A 259      25.563  34.835   5.709  1.00 12.08           C  
ATOM   4068  CD1 TYR A 259      26.932  34.877   5.382  1.00 12.08           C  
ATOM   4069  CD2 TYR A 259      24.987  33.635   6.180  1.00 12.08           C  
ATOM   4070  CE1 TYR A 259      27.728  33.728   5.546  1.00 12.08           C  
ATOM   4071  CE2 TYR A 259      25.780  32.485   6.336  1.00 12.08           C  
ATOM   4072  CZ  TYR A 259      27.155  32.536   6.031  1.00 12.08           C  
ATOM   4073  OH  TYR A 259      27.915  31.406   6.112  1.00 12.08           O  
ATOM   4074  H   TYR A 259      22.851  37.534   4.553  1.00  0.00           H  
ATOM   4075  HA  TYR A 259      25.221  36.545   3.403  1.00  0.00           H  
ATOM   4076 1HB  TYR A 259      25.165  36.935   5.760  1.00  0.00           H  
ATOM   4077 2HB  TYR A 259      23.758  35.937   5.995  1.00  0.00           H  
ATOM   4078  HD1 TYR A 259      27.370  35.781   4.985  1.00  0.00           H  
ATOM   4079  HD2 TYR A 259      23.930  33.586   6.398  1.00  0.00           H  
ATOM   4080  HE1 TYR A 259      28.775  33.756   5.283  1.00  0.00           H  
ATOM   4081  HE2 TYR A 259      25.329  31.564   6.677  1.00  0.00           H  
ATOM   4082  HH  TYR A 259      27.455  30.657   6.460  1.00  0.00           H  
ATOM   4083  N   VAL A 260      22.913  34.162   3.718  1.00 13.44           N  
ATOM   4084  CA  VAL A 260      22.422  32.862   3.261  1.00 13.44           C  
ATOM   4085  C   VAL A 260      22.217  32.814   1.729  1.00 13.44           C  
ATOM   4086  O   VAL A 260      22.397  31.761   1.119  1.00 13.44           O  
ATOM   4087  CB  VAL A 260      21.166  32.457   4.057  1.00 58.24           C  
ATOM   4088  CG1 VAL A 260      19.938  33.224   3.618  1.00 58.24           C  
ATOM   4089  CG2 VAL A 260      20.869  30.963   4.009  1.00 58.24           C  
ATOM   4090  H   VAL A 260      22.335  34.644   4.398  1.00  0.00           H  
ATOM   4091  HA  VAL A 260      23.188  32.144   3.545  1.00  0.00           H  
ATOM   4092  HB  VAL A 260      21.349  32.703   5.105  1.00  0.00           H  
ATOM   4093 1HG1 VAL A 260      19.301  33.424   4.473  1.00  0.00           H  
ATOM   4094 2HG1 VAL A 260      20.250  34.177   3.246  1.00  0.00           H  
ATOM   4095 3HG1 VAL A 260      19.375  32.726   2.830  1.00  0.00           H  
ATOM   4096 1HG2 VAL A 260      19.922  30.728   4.494  1.00  0.00           H  
ATOM   4097 2HG2 VAL A 260      20.837  30.564   2.995  1.00  0.00           H  
ATOM   4098 3HG2 VAL A 260      21.642  30.456   4.572  1.00  0.00           H  
ATOM   4099  N   GLU A 261      21.872  33.962   1.117  1.00 28.11           N  
ATOM   4100  CA  GLU A 261      21.799  34.153  -0.329  1.00 28.11           C  
ATOM   4101  C   GLU A 261      23.176  34.229  -0.976  1.00 28.11           C  
ATOM   4102  O   GLU A 261      23.367  33.648  -2.040  1.00 28.11           O  
ATOM   4103  CB  GLU A 261      21.021  35.415  -0.720  1.00 37.95           C  
ATOM   4104  CG  GLU A 261      19.512  35.184  -0.838  1.00 37.95           C  
ATOM   4105  CD  GLU A 261      18.767  36.463  -1.213  1.00 37.95           C  
ATOM   4106  OE1 GLU A 261      19.361  37.322  -1.902  1.00 37.95           O  
ATOM   4107  OE2 GLU A 261      17.589  36.555  -0.815  1.00 37.95           O1-
ATOM   4108  H   GLU A 261      21.697  34.776   1.690  1.00  0.00           H  
ATOM   4109  HA  GLU A 261      21.292  33.288  -0.762  1.00  0.00           H  
ATOM   4110 1HB  GLU A 261      21.254  36.248  -0.062  1.00  0.00           H  
ATOM   4111 2HB  GLU A 261      21.357  35.749  -1.705  1.00  0.00           H  
ATOM   4112 1HG  GLU A 261      19.304  34.433  -1.600  1.00  0.00           H  
ATOM   4113 2HG  GLU A 261      19.111  34.794   0.099  1.00  0.00           H  
ATOM   4114  N   ASN A 262      24.119  34.961  -0.364  1.00 35.99           N  
ATOM   4115  CA  ASN A 262      25.498  35.102  -0.828  1.00 35.99           C  
ATOM   4116  C   ASN A 262      26.243  33.777  -0.936  1.00 35.99           C  
ATOM   4117  O   ASN A 262      27.131  33.666  -1.780  1.00 35.99           O  
ATOM   4118  CB  ASN A 262      26.291  36.088   0.051  1.00 48.74           C  
ATOM   4119  CG  ASN A 262      26.143  37.521  -0.444  1.00 48.74           C  
ATOM   4120  OD1 ASN A 262      26.743  37.896  -1.446  1.00 48.74           O  
ATOM   4121  ND2 ASN A 262      25.349  38.329   0.253  1.00 48.74           N  
ATOM   4122  H   ASN A 262      23.866  35.439   0.491  1.00  0.00           H  
ATOM   4123  HA  ASN A 262      25.450  35.488  -1.849  1.00  0.00           H  
ATOM   4124 1HB  ASN A 262      26.004  36.021   1.098  1.00  0.00           H  
ATOM   4125 2HB  ASN A 262      27.359  35.865   0.024  1.00  0.00           H  
ATOM   4126 1HD2 ASN A 262      25.231  39.287  -0.044  1.00  0.00           H  
ATOM   4127 2HD2 ASN A 262      24.819  37.967   1.035  1.00  0.00           H  
ATOM   4128  N   ARG A 263      25.876  32.781  -0.110  1.00 10.04           N  
ATOM   4129  CA  ARG A 263      26.475  31.451  -0.094  1.00 10.04           C  
ATOM   4130  C   ARG A 263      26.558  30.841  -1.490  1.00 10.04           C  
ATOM   4131  O   ARG A 263      25.662  31.094  -2.303  1.00 10.04           O  
ATOM   4132  CB  ARG A 263      25.674  30.484   0.794  1.00 56.43           C  
ATOM   4133  CG  ARG A 263      25.457  30.989   2.211  1.00 56.43           C  
ATOM   4134  CD  ARG A 263      26.640  31.717   2.828  1.00 56.43           C  
ATOM   4135  NE  ARG A 263      27.865  30.916   2.802  1.00 56.43           N  
ATOM   4136  CZ  ARG A 263      29.100  31.356   2.512  1.00 56.43           C  
ATOM   4137  NH1 ARG A 263      29.336  32.641   2.217  1.00 56.43           N1+
ATOM   4138  NH2 ARG A 263      30.125  30.497   2.529  1.00 56.43           N  
ATOM   4139  H   ARG A 263      25.123  32.962   0.539  1.00  0.00           H  
ATOM   4140  HA  ARG A 263      27.467  31.608   0.311  1.00  0.00           H  
ATOM   4141 1HB  ARG A 263      24.703  30.263   0.346  1.00  0.00           H  
ATOM   4142 2HB  ARG A 263      26.200  29.529   0.847  1.00  0.00           H  
ATOM   4143 1HG  ARG A 263      24.664  31.715   2.157  1.00  0.00           H  
ATOM   4144 2HG  ARG A 263      25.106  30.185   2.859  1.00  0.00           H  
ATOM   4145 1HD  ARG A 263      26.799  32.684   2.358  1.00  0.00           H  
ATOM   4146 2HD  ARG A 263      26.352  31.928   3.840  1.00  0.00           H  
ATOM   4147  HE  ARG A 263      27.782  29.975   3.171  1.00  0.00           H  
ATOM   4148 1HH1 ARG A 263      30.272  32.961   2.016  1.00  0.00           H  
ATOM   4149 2HH1 ARG A 263      28.574  33.303   2.210  1.00  0.00           H  
ATOM   4150 1HH2 ARG A 263      31.059  30.807   2.303  1.00  0.00           H  
ATOM   4151 2HH2 ARG A 263      29.990  29.557   2.873  1.00  0.00           H  
ATOM   4152  N   PRO A 264      27.607  30.042  -1.777  1.00 12.55           N  
ATOM   4153  CA  PRO A 264      27.759  29.386  -3.076  1.00 12.55           C  
ATOM   4154  C   PRO A 264      26.562  28.455  -3.308  1.00 12.55           C  
ATOM   4155  O   PRO A 264      26.090  27.816  -2.364  1.00 12.55           O  
ATOM   4156  CB  PRO A 264      29.048  28.561  -2.958  1.00  2.00           C  
ATOM   4157  CG  PRO A 264      29.827  29.202  -1.826  1.00  2.00           C  
ATOM   4158  CD  PRO A 264      28.770  29.808  -0.918  1.00  2.00           C  
ATOM   4159  HA  PRO A 264      27.845  30.140  -3.861  1.00  0.00           H  
ATOM   4160 1HB  PRO A 264      28.839  27.524  -2.685  1.00  0.00           H  
ATOM   4161 2HB  PRO A 264      29.614  28.540  -3.889  1.00  0.00           H  
ATOM   4162 1HG  PRO A 264      30.484  28.502  -1.308  1.00  0.00           H  
ATOM   4163 2HG  PRO A 264      30.450  29.999  -2.234  1.00  0.00           H  
ATOM   4164 1HD  PRO A 264      29.177  30.713  -0.468  1.00  0.00           H  
ATOM   4165 2HD  PRO A 264      28.497  29.112  -0.123  1.00  0.00           H  
ATOM   4166  N   LYS A 265      26.059  28.402  -4.546  1.00 45.35           N  
ATOM   4167  CA  LYS A 265      24.908  27.575  -4.881  1.00 45.35           C  
ATOM   4168  C   LYS A 265      25.327  26.108  -4.981  1.00 45.35           C  
ATOM   4169  O   LYS A 265      26.330  25.780  -5.614  1.00 45.35           O  
ATOM   4170  CB  LYS A 265      24.246  28.083  -6.177  1.00 98.90           C  
ATOM   4171  CG  LYS A 265      23.629  29.490  -6.056  1.00 98.90           C  
ATOM   4172  CD  LYS A 265      22.523  29.583  -4.990  1.00 98.90           C  
ATOM   4173  CE  LYS A 265      21.917  30.979  -4.838  1.00 98.90           C  
ATOM   4174  NZ  LYS A 265      22.878  31.897  -4.207  1.00 98.90           N1+
ATOM   4175  H   LYS A 265      26.494  28.937  -5.283  1.00  0.00           H  
ATOM   4176  HA  LYS A 265      24.188  27.640  -4.069  1.00  0.00           H  
ATOM   4177 1HB  LYS A 265      24.975  28.078  -6.989  1.00  0.00           H  
ATOM   4178 2HB  LYS A 265      23.462  27.387  -6.478  1.00  0.00           H  
ATOM   4179 1HG  LYS A 265      24.417  30.212  -5.838  1.00  0.00           H  
ATOM   4180 2HG  LYS A 265      23.218  29.778  -7.024  1.00  0.00           H  
ATOM   4181 1HD  LYS A 265      21.735  28.864  -5.221  1.00  0.00           H  
ATOM   4182 2HD  LYS A 265      22.931  29.308  -4.023  1.00  0.00           H  
ATOM   4183 1HE  LYS A 265      21.603  31.377  -5.803  1.00  0.00           H  
ATOM   4184 2HE  LYS A 265      21.030  30.930  -4.206  1.00  0.00           H  
ATOM   4185 1HZ  LYS A 265      22.458  32.807  -4.077  1.00  0.00           H  
ATOM   4186 2HZ  LYS A 265      23.159  31.541  -3.303  1.00  0.00           H  
ATOM   4187 3HZ  LYS A 265      23.697  31.990  -4.790  1.00  0.00           H  
ATOM   4188  N   TYR A 266      24.554  25.241  -4.320  1.00 28.20           N  
ATOM   4189  CA  TYR A 266      24.760  23.805  -4.248  1.00 28.20           C  
ATOM   4190  C   TYR A 266      23.564  23.117  -4.895  1.00 28.20           C  
ATOM   4191  O   TYR A 266      22.411  23.456  -4.619  1.00 28.20           O  
ATOM   4192  CB  TYR A 266      24.912  23.379  -2.776  1.00 25.59           C  
ATOM   4193  CG  TYR A 266      26.165  23.916  -2.106  1.00 25.59           C  
ATOM   4194  CD1 TYR A 266      27.443  23.540  -2.572  1.00 25.59           C  
ATOM   4195  CD2 TYR A 266      26.057  24.790  -1.007  1.00 25.59           C  
ATOM   4196  CE1 TYR A 266      28.601  24.039  -1.944  1.00 25.59           C  
ATOM   4197  CE2 TYR A 266      27.212  25.284  -0.374  1.00 25.59           C  
ATOM   4198  CZ  TYR A 266      28.486  24.909  -0.842  1.00 25.59           C  
ATOM   4199  OH  TYR A 266      29.604  25.388  -0.224  1.00 25.59           O  
ATOM   4200  H   TYR A 266      23.763  25.609  -3.804  1.00  0.00           H  
ATOM   4201  HA  TYR A 266      25.659  23.514  -4.794  1.00  0.00           H  
ATOM   4202 1HB  TYR A 266      24.034  23.681  -2.202  1.00  0.00           H  
ATOM   4203 2HB  TYR A 266      24.948  22.291  -2.707  1.00  0.00           H  
ATOM   4204  HD1 TYR A 266      27.541  22.866  -3.410  1.00  0.00           H  
ATOM   4205  HD2 TYR A 266      25.083  25.081  -0.647  1.00  0.00           H  
ATOM   4206  HE1 TYR A 266      29.575  23.747  -2.308  1.00  0.00           H  
ATOM   4207  HE2 TYR A 266      27.118  25.950   0.472  1.00  0.00           H  
ATOM   4208  HH  TYR A 266      30.403  25.043  -0.592  1.00  0.00           H  
ATOM   4209  N   ALA A 267      23.866  22.132  -5.751  1.00 67.03           N  
ATOM   4210  CA  ALA A 267      22.906  21.295  -6.461  1.00 67.03           C  
ATOM   4211  C   ALA A 267      21.980  20.543  -5.503  1.00 67.03           C  
ATOM   4212  O   ALA A 267      20.762  20.552  -5.670  1.00 67.03           O  
ATOM   4213  CB  ALA A 267      23.667  20.311  -7.363  1.00 99.90           C  
ATOM   4214  H   ALA A 267      24.842  21.938  -5.917  1.00  0.00           H  
ATOM   4215  HA  ALA A 267      22.292  21.942  -7.090  1.00  0.00           H  
ATOM   4216 1HB  ALA A 267      22.979  19.670  -7.916  1.00  0.00           H  
ATOM   4217 2HB  ALA A 267      24.276  20.842  -8.095  1.00  0.00           H  
ATOM   4218 3HB  ALA A 267      24.331  19.663  -6.788  1.00  0.00           H  
ATOM   4219  N   GLY A 268      22.586  19.890  -4.503  1.00 37.54           N  
ATOM   4220  CA  GLY A 268      21.919  18.974  -3.602  1.00 37.54           C  
ATOM   4221  C   GLY A 268      21.868  17.592  -4.220  1.00 37.54           C  
ATOM   4222  O   GLY A 268      21.929  17.428  -5.439  1.00 37.54           O  
ATOM   4223  H   GLY A 268      23.591  19.950  -4.437  1.00  0.00           H  
ATOM   4224 1HA  GLY A 268      22.477  18.939  -2.666  1.00  0.00           H  
ATOM   4225 2HA  GLY A 268      20.897  19.283  -3.384  1.00  0.00           H  
ATOM   4226  N   TYR A 269      21.752  16.592  -3.352  1.00 99.90           N  
ATOM   4227  CA  TYR A 269      21.796  15.193  -3.728  1.00 99.90           C  
ATOM   4228  C   TYR A 269      20.442  14.601  -3.369  1.00 99.90           C  
ATOM   4229  O   TYR A 269      19.881  14.908  -2.314  1.00 99.90           O  
ATOM   4230  CB  TYR A 269      22.949  14.517  -2.961  1.00 99.90           C  
ATOM   4231  CG  TYR A 269      24.336  15.015  -3.345  1.00 99.90           C  
ATOM   4232  CD1 TYR A 269      24.772  16.292  -2.930  1.00 99.90           C  
ATOM   4233  CD2 TYR A 269      25.206  14.204  -4.102  1.00 99.90           C  
ATOM   4234  CE1 TYR A 269      26.044  16.767  -3.290  1.00 98.93           C  
ATOM   4235  CE2 TYR A 269      26.492  14.668  -4.444  1.00 98.93           C  
ATOM   4236  CZ  TYR A 269      26.909  15.953  -4.042  1.00 98.93           C  
ATOM   4237  OH  TYR A 269      28.154  16.408  -4.362  1.00 98.93           O  
ATOM   4238  H   TYR A 269      21.680  16.803  -2.365  1.00  0.00           H  
ATOM   4239  HA  TYR A 269      21.967  15.056  -4.798  1.00  0.00           H  
ATOM   4240 1HB  TYR A 269      22.824  14.675  -1.889  1.00  0.00           H  
ATOM   4241 2HB  TYR A 269      22.908  13.437  -3.112  1.00  0.00           H  
ATOM   4242  HD1 TYR A 269      24.138  16.922  -2.326  1.00  0.00           H  
ATOM   4243  HD2 TYR A 269      24.891  13.222  -4.416  1.00  0.00           H  
ATOM   4244  HE1 TYR A 269      26.363  17.749  -2.969  1.00  0.00           H  
ATOM   4245  HE2 TYR A 269      27.154  14.037  -5.017  1.00  0.00           H  
ATOM   4246  HH  TYR A 269      28.669  15.786  -4.853  1.00  0.00           H  
ATOM   4247  N   SER A 270      19.928  13.727  -4.245  1.00 88.23           N  
ATOM   4248  CA  SER A 270      18.718  12.964  -3.975  1.00 88.23           C  
ATOM   4249  C   SER A 270      19.040  11.941  -2.881  1.00 88.23           C  
ATOM   4250  O   SER A 270      20.133  11.373  -2.869  1.00 88.23           O  
ATOM   4251  CB  SER A 270      18.234  12.302  -5.280  1.00 99.90           C  
ATOM   4252  OG  SER A 270      16.982  11.671  -5.094  1.00 99.90           O  
ATOM   4253  H   SER A 270      20.438  13.521  -5.091  1.00  0.00           H  
ATOM   4254  HA  SER A 270      17.943  13.648  -3.620  1.00  0.00           H  
ATOM   4255 1HB  SER A 270      18.122  13.051  -6.064  1.00  0.00           H  
ATOM   4256 2HB  SER A 270      18.955  11.566  -5.639  1.00  0.00           H  
ATOM   4257  HG  SER A 270      16.699  11.309  -5.920  1.00  0.00           H  
ATOM   4258  N   PHE A 271      18.088  11.723  -1.963  1.00 53.10           N  
ATOM   4259  CA  PHE A 271      18.177  10.791  -0.836  1.00 53.10           C  
ATOM   4260  C   PHE A 271      18.526   9.351  -1.236  1.00 53.10           C  
ATOM   4261  O   PHE A 271      19.074   8.598  -0.435  1.00 53.10           O  
ATOM   4262  CB  PHE A 271      16.899  10.828   0.005  1.00 23.26           C  
ATOM   4263  CG  PHE A 271      16.693  12.141   0.727  1.00 23.26           C  
ATOM   4264  CD1 PHE A 271      16.202  13.265   0.032  1.00 23.26           C  
ATOM   4265  CD2 PHE A 271      16.987  12.239   2.097  1.00 23.26           C  
ATOM   4266  CE1 PHE A 271      16.014  14.486   0.704  1.00 23.26           C  
ATOM   4267  CE2 PHE A 271      16.830  13.466   2.758  1.00 23.26           C  
ATOM   4268  CZ  PHE A 271      16.336  14.587   2.068  1.00 23.26           C  
ATOM   4269  H   PHE A 271      17.227  12.241  -2.052  1.00  0.00           H  
ATOM   4270  HA  PHE A 271      18.972  11.156  -0.205  1.00  0.00           H  
ATOM   4271 1HB  PHE A 271      16.028  10.629  -0.623  1.00  0.00           H  
ATOM   4272 2HB  PHE A 271      16.914  10.030   0.750  1.00  0.00           H  
ATOM   4273  HD1 PHE A 271      15.954  13.195  -1.017  1.00  0.00           H  
ATOM   4274  HD2 PHE A 271      17.329  11.374   2.642  1.00  0.00           H  
ATOM   4275  HE1 PHE A 271      15.638  15.346   0.170  1.00  0.00           H  
ATOM   4276  HE2 PHE A 271      17.117  13.533   3.788  1.00  0.00           H  
ATOM   4277  HZ  PHE A 271      16.227  15.531   2.573  1.00  0.00           H  
ATOM   4278  N   GLU A 272      18.228   8.989  -2.493  1.00 66.38           N  
ATOM   4279  CA  GLU A 272      18.636   7.764  -3.168  1.00 66.38           C  
ATOM   4280  C   GLU A 272      20.162   7.554  -3.197  1.00 66.38           C  
ATOM   4281  O   GLU A 272      20.620   6.415  -3.166  1.00 66.38           O  
ATOM   4282  CB  GLU A 272      18.003   7.730  -4.579  1.00 99.90           C  
ATOM   4283  CG  GLU A 272      16.909   6.654  -4.740  1.00 99.90           C  
ATOM   4284  CD  GLU A 272      17.433   5.216  -4.849  1.00 99.90           C  
ATOM   4285  OE1 GLU A 272      16.570   4.316  -4.924  1.00 61.05           O  
ATOM   4286  OE2 GLU A 272      18.668   5.028  -4.872  1.00 61.05           O1-
ATOM   4287  H   GLU A 272      17.756   9.675  -3.065  1.00  0.00           H  
ATOM   4288  HA  GLU A 272      18.236   6.937  -2.581  1.00  0.00           H  
ATOM   4289 1HB  GLU A 272      17.564   8.700  -4.818  1.00  0.00           H  
ATOM   4290 2HB  GLU A 272      18.765   7.587  -5.348  1.00  0.00           H  
ATOM   4291 1HG  GLU A 272      16.197   6.714  -3.916  1.00  0.00           H  
ATOM   4292 2HG  GLU A 272      16.343   6.859  -5.649  1.00  0.00           H  
ATOM   4293  N   LYS A 273      20.938   8.648  -3.232  1.00 29.04           N  
ATOM   4294  CA  LYS A 273      22.395   8.654  -3.196  1.00 29.04           C  
ATOM   4295  C   LYS A 273      22.945   9.034  -1.816  1.00 29.04           C  
ATOM   4296  O   LYS A 273      24.003   8.529  -1.444  1.00 29.04           O  
ATOM   4297  CB  LYS A 273      22.951   9.570  -4.296  1.00 99.90           C  
ATOM   4298  CG  LYS A 273      24.476   9.448  -4.439  1.00 99.90           C  
ATOM   4299  CD  LYS A 273      25.041  10.236  -5.618  1.00 99.90           C  
ATOM   4300  CE  LYS A 273      26.570  10.131  -5.667  1.00 99.90           C  
ATOM   4301  NZ  LYS A 273      27.126  10.918  -6.778  1.00 99.90           N1+
ATOM   4302  H   LYS A 273      20.480   9.550  -3.248  1.00  0.00           H  
ATOM   4303  HA  LYS A 273      22.758   7.646  -3.407  1.00  0.00           H  
ATOM   4304 1HB  LYS A 273      22.486   9.303  -5.246  1.00  0.00           H  
ATOM   4305 2HB  LYS A 273      22.674  10.608  -4.102  1.00  0.00           H  
ATOM   4306 1HG  LYS A 273      24.965   9.803  -3.531  1.00  0.00           H  
ATOM   4307 2HG  LYS A 273      24.750   8.397  -4.547  1.00  0.00           H  
ATOM   4308 1HD  LYS A 273      24.613   9.860  -6.548  1.00  0.00           H  
ATOM   4309 2HD  LYS A 273      24.740  11.280  -5.539  1.00  0.00           H  
ATOM   4310 1HE  LYS A 273      27.005  10.495  -4.735  1.00  0.00           H  
ATOM   4311 2HE  LYS A 273      26.877   9.091  -5.782  1.00  0.00           H  
ATOM   4312 1HZ  LYS A 273      28.133  10.830  -6.782  1.00  0.00           H  
ATOM   4313 2HZ  LYS A 273      26.758  10.572  -7.653  1.00  0.00           H  
ATOM   4314 3HZ  LYS A 273      26.874  11.889  -6.668  1.00  0.00           H  
ATOM   4315  N   LEU A 274      22.260   9.910  -1.056  1.00 23.14           N  
ATOM   4316  CA  LEU A 274      22.644  10.250   0.321  1.00 23.14           C  
ATOM   4317  C   LEU A 274      22.582   9.054   1.275  1.00 23.14           C  
ATOM   4318  O   LEU A 274      23.260   9.052   2.301  1.00 23.14           O  
ATOM   4319  CB  LEU A 274      21.796  11.393   0.907  1.00 14.12           C  
ATOM   4320  CG  LEU A 274      22.205  12.806   0.490  1.00 14.12           C  
ATOM   4321  CD1 LEU A 274      21.148  13.826   0.940  1.00 14.12           C  
ATOM   4322  CD2 LEU A 274      23.571  13.172   1.089  1.00 14.12           C  
ATOM   4323  H   LEU A 274      21.413  10.320  -1.426  1.00  0.00           H  
ATOM   4324  HA  LEU A 274      23.692  10.546   0.300  1.00  0.00           H  
ATOM   4325 1HB  LEU A 274      20.756  11.210   0.688  1.00  0.00           H  
ATOM   4326 2HB  LEU A 274      21.855  11.371   1.996  1.00  0.00           H  
ATOM   4327  HG  LEU A 274      22.268  12.839  -0.597  1.00  0.00           H  
ATOM   4328 1HD1 LEU A 274      21.412  14.830   0.610  1.00  0.00           H  
ATOM   4329 2HD1 LEU A 274      20.170  13.593   0.515  1.00  0.00           H  
ATOM   4330 3HD1 LEU A 274      21.044  13.845   2.025  1.00  0.00           H  
ATOM   4331 1HD2 LEU A 274      23.821  14.206   0.852  1.00  0.00           H  
ATOM   4332 2HD2 LEU A 274      23.573  13.077   2.176  1.00  0.00           H  
ATOM   4333 3HD2 LEU A 274      24.382  12.560   0.696  1.00  0.00           H  
ATOM   4334  N   PHE A 275      21.735   8.069   0.951  1.00 12.23           N  
ATOM   4335  CA  PHE A 275      21.524   6.852   1.710  1.00 12.23           C  
ATOM   4336  C   PHE A 275      21.314   5.743   0.682  1.00 12.23           C  
ATOM   4337  O   PHE A 275      20.160   5.432   0.379  1.00 12.23           O  
ATOM   4338  CB  PHE A 275      20.286   6.997   2.626  1.00 11.03           C  
ATOM   4339  CG  PHE A 275      20.250   8.261   3.447  1.00 11.03           C  
ATOM   4340  CD1 PHE A 275      20.782   8.280   4.747  1.00 11.03           C  
ATOM   4341  CD2 PHE A 275      19.725   9.443   2.881  1.00 11.03           C  
ATOM   4342  CE1 PHE A 275      20.792   9.485   5.471  1.00 11.03           C  
ATOM   4343  CE2 PHE A 275      19.763  10.648   3.600  1.00 11.03           C  
ATOM   4344  CZ  PHE A 275      20.284  10.666   4.902  1.00 11.03           C  
ATOM   4345  H   PHE A 275      21.187   8.178   0.108  1.00  0.00           H  
ATOM   4346  HA  PHE A 275      22.394   6.620   2.326  1.00  0.00           H  
ATOM   4347 1HB  PHE A 275      19.356   6.993   2.055  1.00  0.00           H  
ATOM   4348 2HB  PHE A 275      20.230   6.139   3.297  1.00  0.00           H  
ATOM   4349  HD1 PHE A 275      21.202   7.386   5.184  1.00  0.00           H  
ATOM   4350  HD2 PHE A 275      19.325   9.441   1.881  1.00  0.00           H  
ATOM   4351  HE1 PHE A 275      21.233   9.512   6.451  1.00  0.00           H  
ATOM   4352  HE2 PHE A 275      19.415  11.567   3.155  1.00  0.00           H  
ATOM   4353  HZ  PHE A 275      20.323  11.591   5.457  1.00  0.00           H  
ATOM   4354  N   PRO A 276      22.385   5.141   0.114  1.00 52.91           N  
ATOM   4355  CA  PRO A 276      22.261   4.030  -0.841  1.00 52.91           C  
ATOM   4356  C   PRO A 276      21.466   2.851  -0.253  1.00 52.91           C  
ATOM   4357  O   PRO A 276      21.289   2.751   0.964  1.00 52.91           O  
ATOM   4358  CB  PRO A 276      23.711   3.600  -1.118  1.00 38.87           C  
ATOM   4359  CG  PRO A 276      24.518   4.865  -0.898  1.00 38.87           C  
ATOM   4360  CD  PRO A 276      23.779   5.569   0.235  1.00 38.87           C  
ATOM   4361  HA  PRO A 276      21.786   4.396  -1.752  1.00  0.00           H  
ATOM   4362 1HB  PRO A 276      24.044   2.839  -0.410  1.00  0.00           H  
ATOM   4363 2HB  PRO A 276      23.840   3.197  -2.123  1.00  0.00           H  
ATOM   4364 1HG  PRO A 276      25.565   4.669  -0.664  1.00  0.00           H  
ATOM   4365 2HG  PRO A 276      24.482   5.483  -1.796  1.00  0.00           H  
ATOM   4366 1HD  PRO A 276      23.916   6.646   0.199  1.00  0.00           H  
ATOM   4367 2HD  PRO A 276      24.160   5.217   1.191  1.00  0.00           H  
ATOM   4368  N   ASP A 277      21.014   1.936  -1.121  1.00 60.95           N  
ATOM   4369  CA  ASP A 277      20.347   0.685  -0.737  1.00 60.95           C  
ATOM   4370  C   ASP A 277      21.211  -0.223   0.161  1.00 60.95           C  
ATOM   4371  O   ASP A 277      20.683  -1.119   0.815  1.00 60.95           O  
ATOM   4372  CB  ASP A 277      19.871  -0.072  -2.000  1.00 44.84           C  
ATOM   4373  CG  ASP A 277      18.429   0.244  -2.411  1.00 44.84           C  
ATOM   4374  OD1 ASP A 277      18.031   1.424  -2.313  1.00 44.84           O  
ATOM   4375  OD2 ASP A 277      17.739  -0.711  -2.823  1.00 44.84           O1-
ATOM   4376  H   ASP A 277      21.166   2.092  -2.107  1.00  0.00           H  
ATOM   4377  HA  ASP A 277      19.481   0.946  -0.124  1.00  0.00           H  
ATOM   4378 1HB  ASP A 277      20.529   0.127  -2.846  1.00  0.00           H  
ATOM   4379 2HB  ASP A 277      19.921  -1.151  -1.840  1.00  0.00           H  
ATOM   4380  N   VAL A 278      22.530   0.022   0.189  1.00 47.17           N  
ATOM   4381  CA  VAL A 278      23.540  -0.733   0.915  1.00 47.17           C  
ATOM   4382  C   VAL A 278      23.634  -0.319   2.390  1.00 47.17           C  
ATOM   4383  O   VAL A 278      23.781  -1.195   3.241  1.00 47.17           O  
ATOM   4384  CB  VAL A 278      24.906  -0.607   0.204  1.00 46.56           C  
ATOM   4385  CG1 VAL A 278      25.989  -1.468   0.884  1.00 31.66           C  
ATOM   4386  CG2 VAL A 278      24.805  -0.992  -1.283  1.00 31.66           C  
ATOM   4387  H   VAL A 278      22.863   0.786  -0.381  1.00  0.00           H  
ATOM   4388  HA  VAL A 278      23.249  -1.785   0.892  1.00  0.00           H  
ATOM   4389  HB  VAL A 278      25.232   0.433   0.249  1.00  0.00           H  
ATOM   4390 1HG1 VAL A 278      26.924  -1.433   0.325  1.00  0.00           H  
ATOM   4391 2HG1 VAL A 278      26.219  -1.123   1.892  1.00  0.00           H  
ATOM   4392 3HG1 VAL A 278      25.683  -2.513   0.949  1.00  0.00           H  
ATOM   4393 1HG2 VAL A 278      25.781  -0.946  -1.767  1.00  0.00           H  
ATOM   4394 2HG2 VAL A 278      24.425  -2.007  -1.405  1.00  0.00           H  
ATOM   4395 3HG2 VAL A 278      24.149  -0.322  -1.839  1.00  0.00           H  
ATOM   4396  N   LEU A 279      23.557   0.988   2.705  1.00 51.70           N  
ATOM   4397  CA  LEU A 279      23.619   1.492   4.083  1.00 51.70           C  
ATOM   4398  C   LEU A 279      22.399   1.115   4.932  1.00 51.70           C  
ATOM   4399  O   LEU A 279      22.392   1.392   6.130  1.00 51.70           O  
ATOM   4400  CB  LEU A 279      23.812   3.022   4.112  1.00 65.44           C  
ATOM   4401  CG  LEU A 279      25.180   3.546   3.647  1.00 65.44           C  
ATOM   4402  CD1 LEU A 279      25.227   5.069   3.839  1.00 65.44           C  
ATOM   4403  CD2 LEU A 279      26.354   2.892   4.397  1.00 65.44           C  
ATOM   4404  H   LEU A 279      23.414   1.660   1.965  1.00  0.00           H  
ATOM   4405  HA  LEU A 279      24.462   1.014   4.582  1.00  0.00           H  
ATOM   4406 1HB  LEU A 279      23.017   3.500   3.535  1.00  0.00           H  
ATOM   4407 2HB  LEU A 279      23.689   3.369   5.136  1.00  0.00           H  
ATOM   4408  HG  LEU A 279      25.290   3.333   2.582  1.00  0.00           H  
ATOM   4409 1HD1 LEU A 279      26.125   5.498   3.394  1.00  0.00           H  
ATOM   4410 2HD1 LEU A 279      24.366   5.564   3.391  1.00  0.00           H  
ATOM   4411 3HD1 LEU A 279      25.226   5.327   4.896  1.00  0.00           H  
ATOM   4412 1HD2 LEU A 279      27.296   3.383   4.149  1.00  0.00           H  
ATOM   4413 2HD2 LEU A 279      26.222   2.959   5.478  1.00  0.00           H  
ATOM   4414 3HD2 LEU A 279      26.471   1.841   4.132  1.00  0.00           H  
ATOM   4415  N   PHE A 280      21.384   0.483   4.327  1.00 99.90           N  
ATOM   4416  CA  PHE A 280      20.165   0.086   4.999  1.00 99.90           C  
ATOM   4417  C   PHE A 280      20.172  -1.388   5.400  1.00 99.90           C  
ATOM   4418  O   PHE A 280      20.653  -2.219   4.624  1.00 99.90           O  
ATOM   4419  CB  PHE A 280      18.968   0.401   4.098  1.00 16.85           C  
ATOM   4420  CG  PHE A 280      18.538   1.841   4.248  1.00 16.85           C  
ATOM   4421  CD1 PHE A 280      18.087   2.304   5.502  1.00 16.85           C  
ATOM   4422  CD2 PHE A 280      18.613   2.729   3.159  1.00 16.85           C  
ATOM   4423  CE1 PHE A 280      17.723   3.647   5.676  1.00 16.85           C  
ATOM   4424  CE2 PHE A 280      18.224   4.069   3.328  1.00 16.85           C  
ATOM   4425  CZ  PHE A 280      17.781   4.527   4.584  1.00 16.85           C  
ATOM   4426  H   PHE A 280      21.474   0.252   3.348  1.00  0.00           H  
ATOM   4427  HA  PHE A 280      20.083   0.705   5.885  1.00  0.00           H  
ATOM   4428 1HB  PHE A 280      19.181   0.160   3.055  1.00  0.00           H  
ATOM   4429 2HB  PHE A 280      18.107  -0.209   4.378  1.00  0.00           H  
ATOM   4430  HD1 PHE A 280      18.020   1.644   6.349  1.00  0.00           H  
ATOM   4431  HD2 PHE A 280      18.960   2.386   2.196  1.00  0.00           H  
ATOM   4432  HE1 PHE A 280      17.385   4.000   6.638  1.00  0.00           H  
ATOM   4433  HE2 PHE A 280      18.274   4.749   2.492  1.00  0.00           H  
ATOM   4434  HZ  PHE A 280      17.491   5.558   4.706  1.00  0.00           H  
ATOM   4435  N   PRO A 281      19.585  -1.719   6.580  1.00 43.39           N  
ATOM   4436  CA  PRO A 281      19.353  -3.092   7.049  1.00 43.39           C  
ATOM   4437  C   PRO A 281      18.681  -3.944   5.971  1.00 43.39           C  
ATOM   4438  O   PRO A 281      17.804  -3.425   5.287  1.00 43.39           O  
ATOM   4439  CB  PRO A 281      18.398  -2.927   8.237  1.00 83.53           C  
ATOM   4440  CG  PRO A 281      18.737  -1.573   8.813  1.00 83.53           C  
ATOM   4441  CD  PRO A 281      19.109  -0.760   7.586  1.00 83.53           C  
ATOM   4442  HA  PRO A 281      20.303  -3.525   7.368  1.00  0.00           H  
ATOM   4443 1HB  PRO A 281      17.353  -2.929   7.928  1.00  0.00           H  
ATOM   4444 2HB  PRO A 281      18.531  -3.724   8.961  1.00  0.00           H  
ATOM   4445 1HG  PRO A 281      17.918  -1.136   9.386  1.00  0.00           H  
ATOM   4446 2HG  PRO A 281      19.599  -1.665   9.475  1.00  0.00           H  
ATOM   4447 1HD  PRO A 281      19.853  -0.010   7.859  1.00  0.00           H  
ATOM   4448 2HD  PRO A 281      18.215  -0.270   7.206  1.00  0.00           H  
ATOM   4449  N   ALA A 282      19.138  -5.195   5.800  1.00 99.90           N  
ATOM   4450  CA  ALA A 282      18.746  -6.180   4.783  1.00 99.90           C  
ATOM   4451  C   ALA A 282      17.306  -6.046   4.257  1.00 99.90           C  
ATOM   4452  O   ALA A 282      16.390  -6.644   4.819  1.00 99.90           O  
ATOM   4453  CB  ALA A 282      19.013  -7.591   5.328  1.00 24.19           C  
ATOM   4454  H   ALA A 282      19.872  -5.492   6.426  1.00  0.00           H  
ATOM   4455  HA  ALA A 282      19.415  -6.027   3.934  1.00  0.00           H  
ATOM   4456 1HB  ALA A 282      18.750  -8.356   4.596  1.00  0.00           H  
ATOM   4457 2HB  ALA A 282      20.068  -7.724   5.571  1.00  0.00           H  
ATOM   4458 3HB  ALA A 282      18.439  -7.786   6.235  1.00  0.00           H  
ATOM   4459  N   ASP A 283      17.124  -5.211   3.216  1.00 99.90           N  
ATOM   4460  CA  ASP A 283      15.855  -4.847   2.586  1.00 99.90           C  
ATOM   4461  C   ASP A 283      15.179  -6.087   1.992  1.00 99.90           C  
ATOM   4462  O   ASP A 283      15.422  -6.407   0.829  1.00 99.90           O  
ATOM   4463  CB  ASP A 283      16.131  -3.784   1.495  1.00 99.90           C  
ATOM   4464  CG  ASP A 283      14.886  -3.413   0.682  1.00 99.90           C  
ATOM   4465  OD1 ASP A 283      13.885  -3.071   1.328  1.00 99.90           O  
ATOM   4466  OD2 ASP A 283      14.925  -3.534  -0.559  1.00 99.90           O1-
ATOM   4467  H   ASP A 283      17.945  -4.748   2.853  1.00  0.00           H  
ATOM   4468  HA  ASP A 283      15.198  -4.417   3.344  1.00  0.00           H  
ATOM   4469 1HB  ASP A 283      16.538  -2.891   1.957  1.00  0.00           H  
ATOM   4470 2HB  ASP A 283      16.901  -4.138   0.807  1.00  0.00           H  
ATOM   4471  N   SER A 284      14.369  -6.807   2.782  1.00 99.90           N  
ATOM   4472  CA  SER A 284      13.823  -8.094   2.360  1.00 99.90           C  
ATOM   4473  C   SER A 284      12.778  -8.661   3.328  1.00 99.90           C  
ATOM   4474  O   SER A 284      12.758  -9.878   3.516  1.00 99.90           O  
ATOM   4475  CB  SER A 284      14.995  -9.101   2.149  1.00 99.90           C  
ATOM   4476  OG  SER A 284      15.663  -9.406   3.359  1.00 99.90           O  
ATOM   4477  H   SER A 284      14.233  -6.521   3.742  1.00  0.00           H  
ATOM   4478  HA  SER A 284      13.310  -7.950   1.408  1.00  0.00           H  
ATOM   4479 1HB  SER A 284      14.616 -10.034   1.731  1.00  0.00           H  
ATOM   4480 2HB  SER A 284      15.733  -8.757   1.427  1.00  0.00           H  
ATOM   4481  HG  SER A 284      15.943  -8.596   3.762  1.00  0.00           H  
ATOM   4482  N   GLU A 285      11.890  -7.845   3.927  1.00 99.90           N  
ATOM   4483  CA  GLU A 285      10.925  -8.381   4.891  1.00 99.90           C  
ATOM   4484  C   GLU A 285       9.793  -7.406   5.246  1.00 99.90           C  
ATOM   4485  O   GLU A 285      10.004  -6.199   5.361  1.00 99.90           O  
ATOM   4486  CB  GLU A 285      11.698  -8.861   6.145  1.00 99.90           C  
ATOM   4487  CG  GLU A 285      12.421  -7.742   6.913  1.00 99.90           C  
ATOM   4488  CD  GLU A 285      13.265  -8.255   8.072  1.00 99.90           C  
ATOM   4489  OE1 GLU A 285      13.843  -9.358   7.957  1.00 99.90           O  
ATOM   4490  OE2 GLU A 285      13.336  -7.491   9.054  1.00 99.90           O1-
ATOM   4491  H   GLU A 285      11.903  -6.850   3.753  1.00  0.00           H  
ATOM   4492  HA  GLU A 285      10.451  -9.251   4.432  1.00  0.00           H  
ATOM   4493 1HB  GLU A 285      11.036  -9.421   6.790  1.00  0.00           H  
ATOM   4494 2HB  GLU A 285      12.430  -9.620   5.877  1.00  0.00           H  
ATOM   4495 1HG  GLU A 285      13.088  -7.190   6.250  1.00  0.00           H  
ATOM   4496 2HG  GLU A 285      11.703  -7.021   7.302  1.00  0.00           H  
ATOM   4497  N   HIS A 286       8.604  -7.990   5.485  1.00 77.94           N  
ATOM   4498  CA  HIS A 286       7.368  -7.400   6.015  1.00 77.94           C  
ATOM   4499  C   HIS A 286       6.988  -6.074   5.345  1.00 77.94           C  
ATOM   4500  O   HIS A 286       6.931  -5.046   6.020  1.00 77.94           O  
ATOM   4501  CB  HIS A 286       7.461  -7.247   7.552  1.00 99.90           C  
ATOM   4502  CG  HIS A 286       7.973  -8.464   8.270  1.00 99.90           C  
ATOM   4503  ND1 HIS A 286       9.322  -8.740   8.359  1.00 99.90           N  
ATOM   4504  CD2 HIS A 286       7.344  -9.501   8.916  1.00 99.90           C  
ATOM   4505  CE1 HIS A 286       9.456  -9.920   8.961  1.00 99.90           C  
ATOM   4506  NE2 HIS A 286       8.294 -10.432   9.344  1.00 99.90           N  
ATOM   4507  H   HIS A 286       8.577  -8.992   5.366  1.00  0.00           H  
ATOM   4508  HA  HIS A 286       6.572  -8.113   5.797  1.00  0.00           H  
ATOM   4509 1HB  HIS A 286       8.120  -6.420   7.818  1.00  0.00           H  
ATOM   4510 2HB  HIS A 286       6.479  -7.001   7.957  1.00  0.00           H  
ATOM   4511  HD1 HIS A 286      10.078  -8.166   8.013  1.00  0.00           H  
ATOM   4512  HD2 HIS A 286       6.289  -9.671   9.072  1.00  0.00           H  
ATOM   4513  HE1 HIS A 286      10.412 -10.387   9.153  1.00  0.00           H  
ATOM   4514  N   ASN A 287       6.724  -6.137   4.025  1.00 99.90           N  
ATOM   4515  CA  ASN A 287       6.295  -5.072   3.102  1.00 99.90           C  
ATOM   4516  C   ASN A 287       6.595  -3.632   3.550  1.00 99.90           C  
ATOM   4517  O   ASN A 287       7.702  -3.159   3.307  1.00 99.90           O  
ATOM   4518  CB  ASN A 287       4.825  -5.310   2.665  1.00 99.90           C  
ATOM   4519  CG  ASN A 287       3.830  -5.644   3.792  1.00 99.90           C  
ATOM   4520  OD1 ASN A 287       3.795  -5.009   4.843  1.00 99.90           O  
ATOM   4521  ND2 ASN A 287       3.022  -6.681   3.579  1.00 99.90           N  
ATOM   4522  H   ASN A 287       6.833  -7.047   3.602  1.00  0.00           H  
ATOM   4523  HA  ASN A 287       6.904  -5.213   2.208  1.00  0.00           H  
ATOM   4524 1HB  ASN A 287       4.447  -4.446   2.117  1.00  0.00           H  
ATOM   4525 2HB  ASN A 287       4.816  -6.130   1.946  1.00  0.00           H  
ATOM   4526 1HD2 ASN A 287       2.358  -6.950   4.289  1.00  0.00           H  
ATOM   4527 2HD2 ASN A 287       3.073  -7.194   2.711  1.00  0.00           H  
ATOM   4528  N   LYS A 288       5.628  -2.998   4.238  1.00 99.90           N  
ATOM   4529  CA  LYS A 288       5.615  -1.720   4.952  1.00 99.90           C  
ATOM   4530  C   LYS A 288       6.976  -1.175   5.390  1.00 99.90           C  
ATOM   4531  O   LYS A 288       7.212   0.013   5.199  1.00 99.90           O  
ATOM   4532  CB  LYS A 288       4.677  -1.837   6.159  1.00 99.90           C  
ATOM   4533  CG  LYS A 288       3.185  -1.818   5.791  1.00 99.90           C  
ATOM   4534  CD  LYS A 288       2.239  -2.051   6.980  1.00 99.90           C  
ATOM   4535  CE  LYS A 288       2.431  -3.421   7.665  1.00 99.90           C  
ATOM   4536  NZ  LYS A 288       1.556  -3.572   8.837  1.00 99.90           N1+
ATOM   4537  H   LYS A 288       4.791  -3.549   4.377  1.00  0.00           H  
ATOM   4538  HA  LYS A 288       5.199  -0.985   4.261  1.00  0.00           H  
ATOM   4539 1HB  LYS A 288       4.937  -2.753   6.687  1.00  0.00           H  
ATOM   4540 2HB  LYS A 288       4.849  -1.030   6.862  1.00  0.00           H  
ATOM   4541 1HG  LYS A 288       2.947  -0.856   5.335  1.00  0.00           H  
ATOM   4542 2HG  LYS A 288       2.980  -2.564   5.024  1.00  0.00           H  
ATOM   4543 1HD  LYS A 288       2.316  -1.224   7.682  1.00  0.00           H  
ATOM   4544 2HD  LYS A 288       1.216  -1.998   6.607  1.00  0.00           H  
ATOM   4545 1HE  LYS A 288       2.212  -4.224   6.961  1.00  0.00           H  
ATOM   4546 2HE  LYS A 288       3.451  -3.574   8.006  1.00  0.00           H  
ATOM   4547 1HZ  LYS A 288       1.706  -4.480   9.253  1.00  0.00           H  
ATOM   4548 2HZ  LYS A 288       1.768  -2.854   9.514  1.00  0.00           H  
ATOM   4549 3HZ  LYS A 288       0.590  -3.491   8.551  1.00  0.00           H  
ATOM   4550  N   LEU A 289       7.858  -2.040   5.933  1.00 99.90           N  
ATOM   4551  CA  LEU A 289       9.297  -1.829   6.131  1.00 99.90           C  
ATOM   4552  C   LEU A 289       9.980  -1.439   4.819  1.00 99.90           C  
ATOM   4553  O   LEU A 289       9.635  -0.405   4.280  1.00 99.90           O  
ATOM   4554  CB  LEU A 289       9.909  -3.068   6.819  1.00 39.12           C  
ATOM   4555  CG  LEU A 289      10.000  -2.959   8.346  1.00 39.12           C  
ATOM   4556  CD1 LEU A 289       8.713  -2.448   9.013  1.00 39.12           C  
ATOM   4557  CD2 LEU A 289      10.379  -4.327   8.919  1.00 39.12           C  
ATOM   4558  H   LEU A 289       7.537  -2.991   6.053  1.00  0.00           H  
ATOM   4559  HA  LEU A 289       9.431  -0.959   6.776  1.00  0.00           H  
ATOM   4560 1HB  LEU A 289       9.339  -3.954   6.543  1.00  0.00           H  
ATOM   4561 2HB  LEU A 289      10.928  -3.268   6.488  1.00  0.00           H  
ATOM   4562  HG  LEU A 289      10.801  -2.257   8.585  1.00  0.00           H  
ATOM   4563 1HD1 LEU A 289       8.821  -2.463  10.098  1.00  0.00           H  
ATOM   4564 2HD1 LEU A 289       8.477  -1.420   8.740  1.00  0.00           H  
ATOM   4565 3HD1 LEU A 289       7.856  -3.071   8.754  1.00  0.00           H  
ATOM   4566 1HD2 LEU A 289      10.717  -4.232   9.944  1.00  0.00           H  
ATOM   4567 2HD2 LEU A 289       9.526  -5.005   8.920  1.00  0.00           H  
ATOM   4568 3HD2 LEU A 289      11.165  -4.815   8.345  1.00  0.00           H  
ATOM   4569  N   LYS A 290      10.936  -2.198   4.277  1.00 90.69           N  
ATOM   4570  CA  LYS A 290      11.667  -1.873   3.053  1.00 90.69           C  
ATOM   4571  C   LYS A 290      12.594  -0.644   3.226  1.00 90.69           C  
ATOM   4572  O   LYS A 290      12.200   0.389   3.765  1.00 90.69           O  
ATOM   4573  CB  LYS A 290      10.688  -1.694   1.853  1.00 99.90           C  
ATOM   4574  CG  LYS A 290      11.347  -1.513   0.480  1.00 99.90           C  
ATOM   4575  CD  LYS A 290      10.363  -1.017  -0.581  1.00 99.90           C  
ATOM   4576  CE  LYS A 290      11.034  -0.906  -1.956  1.00 99.90           C  
ATOM   4577  NZ  LYS A 290      10.139  -0.282  -2.943  1.00 99.90           N1+
ATOM   4578  H   LYS A 290      11.188  -3.055   4.748  1.00  0.00           H  
ATOM   4579  HA  LYS A 290      12.256  -2.770   2.914  1.00  0.00           H  
ATOM   4580 1HB  LYS A 290      10.008  -2.545   1.807  1.00  0.00           H  
ATOM   4581 2HB  LYS A 290      10.059  -0.819   1.996  1.00  0.00           H  
ATOM   4582 1HG  LYS A 290      12.177  -0.811   0.528  1.00  0.00           H  
ATOM   4583 2HG  LYS A 290      11.762  -2.467   0.155  1.00  0.00           H  
ATOM   4584 1HD  LYS A 290       9.510  -1.694  -0.641  1.00  0.00           H  
ATOM   4585 2HD  LYS A 290       9.966  -0.047  -0.279  1.00  0.00           H  
ATOM   4586 1HE  LYS A 290      11.964  -0.343  -1.905  1.00  0.00           H  
ATOM   4587 2HE  LYS A 290      11.302  -1.901  -2.314  1.00  0.00           H  
ATOM   4588 1HZ  LYS A 290      10.601  -0.253  -3.841  1.00  0.00           H  
ATOM   4589 2HZ  LYS A 290       9.290  -0.824  -3.020  1.00  0.00           H  
ATOM   4590 3HZ  LYS A 290       9.916   0.659  -2.652  1.00  0.00           H  
ATOM   4591  N   ALA A 291      13.827  -0.734   2.707  1.00 40.18           N  
ATOM   4592  CA  ALA A 291      14.831   0.330   2.659  1.00 40.18           C  
ATOM   4593  C   ALA A 291      14.322   1.645   2.064  1.00 40.18           C  
ATOM   4594  O   ALA A 291      14.513   2.691   2.678  1.00 40.18           O  
ATOM   4595  CB  ALA A 291      16.085  -0.132   1.912  1.00 12.51           C  
ATOM   4596  H   ALA A 291      14.053  -1.606   2.234  1.00  0.00           H  
ATOM   4597  HA  ALA A 291      15.121   0.540   3.690  1.00  0.00           H  
ATOM   4598 1HB  ALA A 291      16.766   0.698   1.720  1.00  0.00           H  
ATOM   4599 2HB  ALA A 291      16.639  -0.848   2.513  1.00  0.00           H  
ATOM   4600 3HB  ALA A 291      15.845  -0.588   0.950  1.00  0.00           H  
ATOM   4601  N   SER A 292      13.640   1.591   0.906  1.00 53.55           N  
ATOM   4602  CA  SER A 292      12.998   2.738   0.253  1.00 53.55           C  
ATOM   4603  C   SER A 292      12.016   3.507   1.150  1.00 53.55           C  
ATOM   4604  O   SER A 292      11.783   4.682   0.892  1.00 53.55           O  
ATOM   4605  CB  SER A 292      12.314   2.314  -1.057  1.00 94.10           C  
ATOM   4606  OG  SER A 292      11.671   3.390  -1.715  1.00 94.10           O  
ATOM   4607  H   SER A 292      13.536   0.688   0.465  1.00  0.00           H  
ATOM   4608  HA  SER A 292      13.799   3.434  -0.002  1.00  0.00           H  
ATOM   4609 1HB  SER A 292      13.031   1.856  -1.739  1.00  0.00           H  
ATOM   4610 2HB  SER A 292      11.549   1.576  -0.830  1.00  0.00           H  
ATOM   4611  HG  SER A 292      11.149   3.866  -1.086  1.00  0.00           H  
ATOM   4612  N   GLN A 293      11.445   2.864   2.180  1.00 39.72           N  
ATOM   4613  CA  GLN A 293      10.573   3.513   3.150  1.00 39.72           C  
ATOM   4614  C   GLN A 293      11.339   4.101   4.323  1.00 39.72           C  
ATOM   4615  O   GLN A 293      10.963   5.172   4.788  1.00 39.72           O  
ATOM   4616  CB  GLN A 293       9.507   2.565   3.681  1.00 99.90           C  
ATOM   4617  CG  GLN A 293       8.521   2.059   2.614  1.00 99.90           C  
ATOM   4618  CD  GLN A 293       7.605   3.178   2.112  1.00 99.90           C  
ATOM   4619  NE2 GLN A 293       6.720   2.860   1.174  1.00 99.90           N  
ATOM   4620  OE1 GLN A 293       7.671   4.315   2.575  1.00 99.90           O  
ATOM   4621  H   GLN A 293      11.681   1.894   2.344  1.00  0.00           H  
ATOM   4622  HA  GLN A 293      10.087   4.350   2.663  1.00  0.00           H  
ATOM   4623 1HB  GLN A 293      10.040   1.780   4.183  1.00  0.00           H  
ATOM   4624 2HB  GLN A 293       8.932   3.047   4.473  1.00  0.00           H  
ATOM   4625 1HG  GLN A 293       9.052   1.611   1.775  1.00  0.00           H  
ATOM   4626 2HG  GLN A 293       7.892   1.277   3.036  1.00  0.00           H  
ATOM   4627 1HE2 GLN A 293       6.095   3.569   0.818  1.00  0.00           H  
ATOM   4628 2HE2 GLN A 293       6.671   1.914   0.823  1.00  0.00           H  
ATOM   4629  N   ALA A 294      12.404   3.431   4.795  1.00 99.90           N  
ATOM   4630  CA  ALA A 294      13.358   3.974   5.767  1.00 99.90           C  
ATOM   4631  C   ALA A 294      13.978   5.282   5.256  1.00 99.90           C  
ATOM   4632  O   ALA A 294      14.176   6.230   6.011  1.00 99.90           O  
ATOM   4633  CB  ALA A 294      14.464   2.952   6.048  1.00 52.45           C  
ATOM   4634  H   ALA A 294      12.628   2.537   4.378  1.00  0.00           H  
ATOM   4635  HA  ALA A 294      12.819   4.179   6.693  1.00  0.00           H  
ATOM   4636 1HB  ALA A 294      15.053   3.239   6.919  1.00  0.00           H  
ATOM   4637 2HB  ALA A 294      14.062   1.963   6.233  1.00  0.00           H  
ATOM   4638 3HB  ALA A 294      15.142   2.848   5.202  1.00  0.00           H  
ATOM   4639  N   ARG A 295      14.241   5.316   3.943  1.00 18.64           N  
ATOM   4640  CA  ARG A 295      14.678   6.465   3.179  1.00 18.64           C  
ATOM   4641  C   ARG A 295      13.552   7.467   2.969  1.00 18.64           C  
ATOM   4642  O   ARG A 295      13.744   8.621   3.314  1.00 18.64           O  
ATOM   4643  CB  ARG A 295      15.202   5.998   1.830  1.00 22.18           C  
ATOM   4644  CG  ARG A 295      15.685   7.145   0.922  1.00 22.18           C  
ATOM   4645  CD  ARG A 295      15.962   6.625  -0.475  1.00 22.18           C  
ATOM   4646  NE  ARG A 295      17.035   5.634  -0.407  1.00 22.18           N  
ATOM   4647  CZ  ARG A 295      17.041   4.431  -0.991  1.00 22.18           C  
ATOM   4648  NH1 ARG A 295      16.047   4.010  -1.784  1.00 22.18           N1+
ATOM   4649  NH2 ARG A 295      18.089   3.638  -0.778  1.00 22.18           N  
ATOM   4650  H   ARG A 295      14.083   4.462   3.422  1.00  0.00           H  
ATOM   4651  HA  ARG A 295      15.491   6.955   3.715  1.00  0.00           H  
ATOM   4652 1HB  ARG A 295      16.014   5.290   1.996  1.00  0.00           H  
ATOM   4653 2HB  ARG A 295      14.425   5.434   1.313  1.00  0.00           H  
ATOM   4654 1HG  ARG A 295      14.950   7.943   0.820  1.00  0.00           H  
ATOM   4655 2HG  ARG A 295      16.579   7.605   1.345  1.00  0.00           H  
ATOM   4656 1HD  ARG A 295      15.053   6.202  -0.900  1.00  0.00           H  
ATOM   4657 2HD  ARG A 295      16.266   7.438  -1.132  1.00  0.00           H  
ATOM   4658  HE  ARG A 295      17.865   5.913   0.099  1.00  0.00           H  
ATOM   4659 1HH1 ARG A 295      16.144   3.128  -2.272  1.00  0.00           H  
ATOM   4660 2HH1 ARG A 295      15.266   4.611  -1.996  1.00  0.00           H  
ATOM   4661 1HH2 ARG A 295      18.145   2.747  -1.276  1.00  0.00           H  
ATOM   4662 2HH2 ARG A 295      18.872   3.952  -0.220  1.00  0.00           H  
ATOM   4663  N   ASP A 296      12.410   7.076   2.372  1.00 50.95           N  
ATOM   4664  CA  ASP A 296      11.250   7.954   2.160  1.00 50.95           C  
ATOM   4665  C   ASP A 296      10.836   8.686   3.446  1.00 50.95           C  
ATOM   4666  O   ASP A 296      10.427   9.839   3.394  1.00 50.95           O  
ATOM   4667  CB  ASP A 296      10.062   7.212   1.523  1.00 74.59           C  
ATOM   4668  CG  ASP A 296       8.872   8.128   1.232  1.00 74.59           C  
ATOM   4669  OD1 ASP A 296       9.069   9.125   0.505  1.00 74.59           O  
ATOM   4670  OD2 ASP A 296       7.787   7.842   1.782  1.00 74.59           O1-
ATOM   4671  H   ASP A 296      12.324   6.118   2.059  1.00  0.00           H  
ATOM   4672  HA  ASP A 296      11.570   8.698   1.437  1.00  0.00           H  
ATOM   4673 1HB  ASP A 296      10.360   6.762   0.577  1.00  0.00           H  
ATOM   4674 2HB  ASP A 296       9.729   6.407   2.175  1.00  0.00           H  
ATOM   4675  N   LEU A 297      11.012   8.036   4.603  1.00 77.03           N  
ATOM   4676  CA  LEU A 297      10.925   8.645   5.917  1.00 77.03           C  
ATOM   4677  C   LEU A 297      11.856   9.860   6.031  1.00 77.03           C  
ATOM   4678  O   LEU A 297      11.346  10.977   6.094  1.00 77.03           O  
ATOM   4679  CB  LEU A 297      11.214   7.587   6.988  1.00 36.12           C  
ATOM   4680  CG  LEU A 297      11.068   8.059   8.437  1.00 36.12           C  
ATOM   4681  CD1 LEU A 297       9.789   8.876   8.701  1.00 36.12           C  
ATOM   4682  CD2 LEU A 297      11.124   6.842   9.361  1.00 36.12           C  
ATOM   4683  H   LEU A 297      11.337   7.079   4.561  1.00  0.00           H  
ATOM   4684  HA  LEU A 297       9.894   8.987   6.022  1.00  0.00           H  
ATOM   4685 1HB  LEU A 297      10.572   6.727   6.837  1.00  0.00           H  
ATOM   4686 2HB  LEU A 297      12.219   7.206   6.870  1.00  0.00           H  
ATOM   4687  HG  LEU A 297      11.927   8.683   8.671  1.00  0.00           H  
ATOM   4688 1HD1 LEU A 297       9.706   9.123   9.760  1.00  0.00           H  
ATOM   4689 2HD1 LEU A 297       9.788   9.824   8.166  1.00  0.00           H  
ATOM   4690 3HD1 LEU A 297       8.886   8.336   8.428  1.00  0.00           H  
ATOM   4691 1HD2 LEU A 297      11.050   7.138  10.403  1.00  0.00           H  
ATOM   4692 2HD2 LEU A 297      10.295   6.164   9.168  1.00  0.00           H  
ATOM   4693 3HD2 LEU A 297      12.038   6.266   9.226  1.00  0.00           H  
ATOM   4694  N   LEU A 298      13.189   9.648   5.978  1.00 27.71           N  
ATOM   4695  CA  LEU A 298      14.229  10.686   5.876  1.00 27.71           C  
ATOM   4696  C   LEU A 298      13.892  11.775   4.857  1.00 27.71           C  
ATOM   4697  O   LEU A 298      13.984  12.953   5.184  1.00 27.71           O  
ATOM   4698  CB  LEU A 298      15.606  10.111   5.481  1.00 16.54           C  
ATOM   4699  CG  LEU A 298      16.353   9.337   6.568  1.00 16.54           C  
ATOM   4700  CD1 LEU A 298      17.378   8.408   5.909  1.00 16.54           C  
ATOM   4701  CD2 LEU A 298      17.071  10.287   7.528  1.00 16.54           C  
ATOM   4702  H   LEU A 298      13.505   8.690   5.916  1.00  0.00           H  
ATOM   4703  HA  LEU A 298      14.308  11.161   6.854  1.00  0.00           H  
ATOM   4704 1HB  LEU A 298      15.510   9.476   4.609  1.00  0.00           H  
ATOM   4705 2HB  LEU A 298      16.263  10.915   5.144  1.00  0.00           H  
ATOM   4706  HG  LEU A 298      15.648   8.725   7.131  1.00  0.00           H  
ATOM   4707 1HD1 LEU A 298      18.011   7.919   6.650  1.00  0.00           H  
ATOM   4708 2HD1 LEU A 298      16.880   7.626   5.342  1.00  0.00           H  
ATOM   4709 3HD1 LEU A 298      18.019   8.956   5.223  1.00  0.00           H  
ATOM   4710 1HD2 LEU A 298      17.546   9.733   8.332  1.00  0.00           H  
ATOM   4711 2HD2 LEU A 298      17.873  10.795   7.005  1.00  0.00           H  
ATOM   4712 3HD2 LEU A 298      16.403  11.026   7.970  1.00  0.00           H  
ATOM   4713  N   SER A 299      13.481  11.364   3.644  1.00 34.34           N  
ATOM   4714  CA  SER A 299      13.089  12.201   2.509  1.00 34.34           C  
ATOM   4715  C   SER A 299      12.089  13.303   2.884  1.00 34.34           C  
ATOM   4716  O   SER A 299      12.093  14.359   2.257  1.00 34.34           O  
ATOM   4717  CB  SER A 299      12.520  11.363   1.347  1.00 47.65           C  
ATOM   4718  OG  SER A 299      13.427  10.364   0.926  1.00 47.65           O  
ATOM   4719  H   SER A 299      13.440  10.363   3.501  1.00  0.00           H  
ATOM   4720  HA  SER A 299      13.995  12.696   2.159  1.00  0.00           H  
ATOM   4721 1HB  SER A 299      11.554  10.930   1.580  1.00  0.00           H  
ATOM   4722 2HB  SER A 299      12.344  12.012   0.488  1.00  0.00           H  
ATOM   4723  HG  SER A 299      13.577   9.771   1.649  1.00  0.00           H  
ATOM   4724  N   LYS A 300      11.252  13.060   3.905  1.00  9.56           N  
ATOM   4725  CA  LYS A 300      10.260  13.997   4.404  1.00  9.56           C  
ATOM   4726  C   LYS A 300      10.668  14.678   5.725  1.00  9.56           C  
ATOM   4727  O   LYS A 300      10.073  15.699   6.059  1.00  9.56           O  
ATOM   4728  CB  LYS A 300       8.909  13.288   4.541  1.00 80.66           C  
ATOM   4729  CG  LYS A 300       8.420  12.540   3.301  1.00 80.66           C  
ATOM   4730  CD  LYS A 300       7.034  11.914   3.521  1.00 80.66           C  
ATOM   4731  CE  LYS A 300       6.819  10.652   2.691  1.00 80.66           C  
ATOM   4732  NZ  LYS A 300       6.951  10.910   1.247  1.00 80.66           N1+
ATOM   4733  H   LYS A 300      11.313  12.163   4.370  1.00  0.00           H  
ATOM   4734  HA  LYS A 300      10.119  14.802   3.679  1.00  0.00           H  
ATOM   4735 1HB  LYS A 300       8.929  12.594   5.378  1.00  0.00           H  
ATOM   4736 2HB  LYS A 300       8.173  14.063   4.733  1.00  0.00           H  
ATOM   4737 1HG  LYS A 300       8.383  13.220   2.449  1.00  0.00           H  
ATOM   4738 2HG  LYS A 300       9.134  11.775   3.025  1.00  0.00           H  
ATOM   4739 1HD  LYS A 300       6.912  11.637   4.565  1.00  0.00           H  
ATOM   4740 2HD  LYS A 300       6.257  12.650   3.315  1.00  0.00           H  
ATOM   4741 1HE  LYS A 300       7.554   9.920   3.013  1.00  0.00           H  
ATOM   4742 2HE  LYS A 300       5.835  10.226   2.889  1.00  0.00           H  
ATOM   4743 1HZ  LYS A 300       6.890  10.027   0.756  1.00  0.00           H  
ATOM   4744 2HZ  LYS A 300       6.229  11.538   0.929  1.00  0.00           H  
ATOM   4745 3HZ  LYS A 300       7.863  11.303   1.062  1.00  0.00           H  
ATOM   4746  N   MET A 301      11.641  14.138   6.483  1.00 36.98           N  
ATOM   4747  CA  MET A 301      12.124  14.660   7.771  1.00 36.98           C  
ATOM   4748  C   MET A 301      13.264  15.660   7.590  1.00 36.98           C  
ATOM   4749  O   MET A 301      13.226  16.755   8.140  1.00 36.98           O  
ATOM   4750  CB  MET A 301      12.639  13.519   8.661  1.00 46.68           C  
ATOM   4751  CG  MET A 301      11.557  12.554   9.125  1.00 46.68           C  
ATOM   4752  SD  MET A 301      12.271  11.124   9.951  1.00 46.68           S  
ATOM   4753  CE  MET A 301      11.806  11.491  11.640  1.00 46.68           C  
ATOM   4754  H   MET A 301      12.091  13.303   6.134  1.00  0.00           H  
ATOM   4755  HA  MET A 301      11.320  15.173   8.299  1.00  0.00           H  
ATOM   4756 1HB  MET A 301      13.405  12.958   8.124  1.00  0.00           H  
ATOM   4757 2HB  MET A 301      13.132  13.926   9.547  1.00  0.00           H  
ATOM   4758 1HG  MET A 301      10.846  13.058   9.780  1.00  0.00           H  
ATOM   4759 2HG  MET A 301      10.993  12.178   8.277  1.00  0.00           H  
ATOM   4760 1HE  MET A 301      12.092  10.657  12.271  1.00  0.00           H  
ATOM   4761 2HE  MET A 301      12.292  12.407  11.970  1.00  0.00           H  
ATOM   4762 3HE  MET A 301      10.722  11.576  11.691  1.00  0.00           H  
ATOM   4763  N   LEU A 302      14.301  15.279   6.838  1.00 34.29           N  
ATOM   4764  CA  LEU A 302      15.448  16.115   6.515  1.00 34.29           C  
ATOM   4765  C   LEU A 302      15.045  17.142   5.459  1.00 34.29           C  
ATOM   4766  O   LEU A 302      15.370  17.005   4.283  1.00 34.29           O  
ATOM   4767  CB  LEU A 302      16.580  15.223   6.002  1.00 13.10           C  
ATOM   4768  CG  LEU A 302      17.218  14.322   7.062  1.00 13.10           C  
ATOM   4769  CD1 LEU A 302      18.216  13.380   6.393  1.00 13.10           C  
ATOM   4770  CD2 LEU A 302      17.891  15.147   8.168  1.00 13.10           C  
ATOM   4771  H   LEU A 302      14.259  14.370   6.395  1.00  0.00           H  
ATOM   4772  HA  LEU A 302      15.775  16.666   7.398  1.00  0.00           H  
ATOM   4773 1HB  LEU A 302      16.155  14.602   5.220  1.00  0.00           H  
ATOM   4774 2HB  LEU A 302      17.363  15.826   5.537  1.00  0.00           H  
ATOM   4775  HG  LEU A 302      16.447  13.702   7.523  1.00  0.00           H  
ATOM   4776 1HD1 LEU A 302      18.676  12.753   7.150  1.00  0.00           H  
ATOM   4777 2HD1 LEU A 302      17.729  12.717   5.681  1.00  0.00           H  
ATOM   4778 3HD1 LEU A 302      19.004  13.925   5.872  1.00  0.00           H  
ATOM   4779 1HD2 LEU A 302      18.533  14.528   8.792  1.00  0.00           H  
ATOM   4780 2HD2 LEU A 302      18.501  15.948   7.757  1.00  0.00           H  
ATOM   4781 3HD2 LEU A 302      17.158  15.607   8.830  1.00  0.00           H  
ATOM   4782  N   VAL A 303      14.290  18.157   5.884  1.00 52.88           N  
ATOM   4783  CA  VAL A 303      13.764  19.201   5.024  1.00 52.88           C  
ATOM   4784  C   VAL A 303      14.181  20.533   5.615  1.00 52.88           C  
ATOM   4785  O   VAL A 303      14.005  20.773   6.806  1.00 52.88           O  
ATOM   4786  CB  VAL A 303      12.230  19.090   4.927  1.00 19.73           C  
ATOM   4787  CG1 VAL A 303      11.629  20.294   4.186  1.00 19.73           C  
ATOM   4788  CG2 VAL A 303      11.819  17.810   4.186  1.00 19.73           C  
ATOM   4789  H   VAL A 303      14.031  18.180   6.861  1.00  0.00           H  
ATOM   4790  HA  VAL A 303      14.181  19.133   4.017  1.00  0.00           H  
ATOM   4791  HB  VAL A 303      11.806  19.062   5.931  1.00  0.00           H  
ATOM   4792 1HG1 VAL A 303      10.546  20.242   4.149  1.00  0.00           H  
ATOM   4793 2HG1 VAL A 303      11.885  21.240   4.644  1.00  0.00           H  
ATOM   4794 3HG1 VAL A 303      11.985  20.336   3.156  1.00  0.00           H  
ATOM   4795 1HG2 VAL A 303      10.734  17.720   4.128  1.00  0.00           H  
ATOM   4796 2HG2 VAL A 303      12.208  17.794   3.168  1.00  0.00           H  
ATOM   4797 3HG2 VAL A 303      12.190  16.918   4.690  1.00  0.00           H  
ATOM   4798  N   ILE A 304      14.692  21.410   4.750  1.00 30.20           N  
ATOM   4799  CA  ILE A 304      15.203  22.715   5.111  1.00 30.20           C  
ATOM   4800  C   ILE A 304      14.073  23.662   5.502  1.00 30.20           C  
ATOM   4801  O   ILE A 304      14.056  24.164   6.626  1.00 30.20           O  
ATOM   4802  CB  ILE A 304      16.112  23.316   4.018  1.00 45.99           C  
ATOM   4803  CG1 ILE A 304      16.929  22.268   3.226  1.00 45.99           C  
ATOM   4804  CG2 ILE A 304      17.060  24.310   4.701  1.00 45.99           C  
ATOM   4805  CD1 ILE A 304      16.166  21.617   2.058  1.00 45.99           C  
ATOM   4806  H   ILE A 304      14.780  21.134   3.783  1.00  0.00           H  
ATOM   4807  HA  ILE A 304      15.809  22.536   5.986  1.00  0.00           H  
ATOM   4808  HB  ILE A 304      15.520  23.877   3.293  1.00  0.00           H  
ATOM   4809 1HG1 ILE A 304      17.806  22.750   2.793  1.00  0.00           H  
ATOM   4810 2HG1 ILE A 304      17.325  21.504   3.897  1.00  0.00           H  
ATOM   4811 1HG2 ILE A 304      17.782  24.706   3.999  1.00  0.00           H  
ATOM   4812 2HG2 ILE A 304      16.525  25.144   5.152  1.00  0.00           H  
ATOM   4813 3HG2 ILE A 304      17.643  23.827   5.486  1.00  0.00           H  
ATOM   4814 1HD1 ILE A 304      16.847  21.009   1.463  1.00  0.00           H  
ATOM   4815 2HD1 ILE A 304      15.354  20.963   2.366  1.00  0.00           H  
ATOM   4816 3HD1 ILE A 304      15.751  22.376   1.392  1.00  0.00           H  
ATOM   4817  N   ASP A 305      13.119  23.863   4.579  1.00 39.97           N  
ATOM   4818  CA  ASP A 305      11.931  24.672   4.803  1.00 39.97           C  
ATOM   4819  C   ASP A 305      11.065  23.973   5.855  1.00 39.97           C  
ATOM   4820  O   ASP A 305      10.510  22.907   5.598  1.00 39.97           O  
ATOM   4821  CB  ASP A 305      11.194  24.911   3.465  1.00 49.38           C  
ATOM   4822  CG  ASP A 305      10.415  26.231   3.430  1.00 49.38           C  
ATOM   4823  OD1 ASP A 305       9.837  26.609   4.473  1.00 49.38           O  
ATOM   4824  OD2 ASP A 305      10.429  26.861   2.353  1.00 49.38           O1-
ATOM   4825  H   ASP A 305      13.204  23.399   3.687  1.00  0.00           H  
ATOM   4826  HA  ASP A 305      12.274  25.632   5.193  1.00  0.00           H  
ATOM   4827 1HB  ASP A 305      11.921  24.948   2.651  1.00  0.00           H  
ATOM   4828 2HB  ASP A 305      10.518  24.090   3.223  1.00  0.00           H  
ATOM   4829  N   ALA A 306      11.007  24.559   7.059  1.00 84.38           N  
ATOM   4830  CA  ALA A 306      10.317  24.035   8.238  1.00 84.38           C  
ATOM   4831  C   ALA A 306       8.853  23.649   7.978  1.00 84.38           C  
ATOM   4832  O   ALA A 306       8.377  22.633   8.482  1.00 84.38           O  
ATOM   4833  CB  ALA A 306      10.419  25.055   9.376  1.00 62.56           C  
ATOM   4834  H   ALA A 306      11.520  25.420   7.181  1.00  0.00           H  
ATOM   4835  HA  ALA A 306      10.844  23.130   8.542  1.00  0.00           H  
ATOM   4836 1HB  ALA A 306      10.021  24.651  10.308  1.00  0.00           H  
ATOM   4837 2HB  ALA A 306      11.457  25.335   9.555  1.00  0.00           H  
ATOM   4838 3HB  ALA A 306       9.871  25.970   9.146  1.00  0.00           H  
ATOM   4839  N   SER A 307       8.165  24.450   7.152  1.00 83.18           N  
ATOM   4840  CA  SER A 307       6.768  24.298   6.762  1.00 83.18           C  
ATOM   4841  C   SER A 307       6.485  23.194   5.720  1.00 83.18           C  
ATOM   4842  O   SER A 307       5.339  23.074   5.288  1.00 83.18           O  
ATOM   4843  CB  SER A 307       6.261  25.687   6.328  1.00 47.79           C  
ATOM   4844  OG  SER A 307       6.988  26.206   5.233  1.00 40.52           O  
ATOM   4845  H   SER A 307       8.657  25.236   6.748  1.00  0.00           H  
ATOM   4846  HA  SER A 307       6.206  24.015   7.654  1.00  0.00           H  
ATOM   4847 1HB  SER A 307       5.205  25.645   6.058  1.00  0.00           H  
ATOM   4848 2HB  SER A 307       6.337  26.391   7.158  1.00  0.00           H  
ATOM   4849  HG  SER A 307       6.978  25.575   4.529  1.00  0.00           H  
ATOM   4850  N   LYS A 308       7.478  22.376   5.333  1.00 31.20           N  
ATOM   4851  CA  LYS A 308       7.311  21.229   4.432  1.00 31.20           C  
ATOM   4852  C   LYS A 308       7.929  19.941   4.991  1.00 31.20           C  
ATOM   4853  O   LYS A 308       8.264  19.032   4.230  1.00 31.20           O  
ATOM   4854  CB  LYS A 308       7.874  21.599   3.041  1.00 99.90           C  
ATOM   4855  CG  LYS A 308       6.795  22.197   2.134  1.00 99.90           C  
ATOM   4856  CD  LYS A 308       7.287  22.403   0.696  1.00 99.90           C  
ATOM   4857  CE  LYS A 308       6.140  22.689  -0.281  1.00 99.90           C  
ATOM   4858  NZ  LYS A 308       5.442  23.943   0.050  1.00 99.90           N1+
ATOM   4859  H   LYS A 308       8.404  22.534   5.709  1.00  0.00           H  
ATOM   4860  HA  LYS A 308       6.254  20.976   4.331  1.00  0.00           H  
ATOM   4861 1HB  LYS A 308       8.716  22.287   3.136  1.00  0.00           H  
ATOM   4862 2HB  LYS A 308       8.275  20.729   2.522  1.00  0.00           H  
ATOM   4863 1HG  LYS A 308       5.937  21.523   2.117  1.00  0.00           H  
ATOM   4864 2HG  LYS A 308       6.441  23.140   2.553  1.00  0.00           H  
ATOM   4865 1HD  LYS A 308       8.025  23.206   0.666  1.00  0.00           H  
ATOM   4866 2HD  LYS A 308       7.803  21.504   0.357  1.00  0.00           H  
ATOM   4867 1HE  LYS A 308       6.528  22.766  -1.297  1.00  0.00           H  
ATOM   4868 2HE  LYS A 308       5.421  21.869  -0.277  1.00  0.00           H  
ATOM   4869 1HZ  LYS A 308       4.702  24.105  -0.617  1.00  0.00           H  
ATOM   4870 2HZ  LYS A 308       5.049  23.875   0.978  1.00  0.00           H  
ATOM   4871 3HZ  LYS A 308       6.097  24.712   0.019  1.00  0.00           H  
ATOM   4872  N   ARG A 309       8.045  19.835   6.320  1.00 35.80           N  
ATOM   4873  CA  ARG A 309       8.623  18.681   6.991  1.00 35.80           C  
ATOM   4874  C   ARG A 309       7.503  17.830   7.583  1.00 35.80           C  
ATOM   4875  O   ARG A 309       6.657  18.367   8.297  1.00 35.80           O  
ATOM   4876  CB  ARG A 309       9.563  19.209   8.081  1.00 45.97           C  
ATOM   4877  CG  ARG A 309      10.498  18.128   8.635  1.00 45.97           C  
ATOM   4878  CD  ARG A 309      11.476  18.690   9.674  1.00 45.97           C  
ATOM   4879  NE  ARG A 309      12.270  19.802   9.122  1.00 45.97           N  
ATOM   4880  CZ  ARG A 309      12.629  20.908   9.796  1.00 45.97           C  
ATOM   4881  NH1 ARG A 309      12.368  21.041  11.100  1.00 45.97           N1+
ATOM   4882  NH2 ARG A 309      13.244  21.914   9.168  1.00 45.97           N  
ATOM   4883  H   ARG A 309       7.723  20.598   6.898  1.00  0.00           H  
ATOM   4884  HA  ARG A 309       9.211  18.089   6.290  1.00  0.00           H  
ATOM   4885 1HB  ARG A 309      10.163  20.011   7.647  1.00  0.00           H  
ATOM   4886 2HB  ARG A 309       8.999  19.671   8.892  1.00  0.00           H  
ATOM   4887 1HG  ARG A 309       9.920  17.323   9.090  1.00  0.00           H  
ATOM   4888 2HG  ARG A 309      11.030  17.685   7.798  1.00  0.00           H  
ATOM   4889 1HD  ARG A 309      10.893  19.037  10.527  1.00  0.00           H  
ATOM   4890 2HD  ARG A 309      12.139  17.918  10.063  1.00  0.00           H  
ATOM   4891  HE  ARG A 309      12.551  19.722   8.154  1.00  0.00           H  
ATOM   4892 1HH1 ARG A 309      12.532  21.931  11.561  1.00  0.00           H  
ATOM   4893 2HH1 ARG A 309      11.914  20.297  11.610  1.00  0.00           H  
ATOM   4894 1HH2 ARG A 309      13.462  22.771   9.673  1.00  0.00           H  
ATOM   4895 2HH2 ARG A 309      13.495  21.827   8.189  1.00  0.00           H  
ATOM   4896  N   ILE A 310       7.521  16.511   7.315  1.00 42.41           N  
ATOM   4897  CA  ILE A 310       6.645  15.491   7.906  1.00 42.41           C  
ATOM   4898  C   ILE A 310       6.547  15.670   9.421  1.00 42.41           C  
ATOM   4899  O   ILE A 310       7.508  15.395  10.136  1.00 42.41           O  
ATOM   4900  CB  ILE A 310       7.145  14.066   7.547  1.00 89.18           C  
ATOM   4901  CG1 ILE A 310       6.175  12.945   7.962  1.00 89.18           C  
ATOM   4902  CG2 ILE A 310       8.556  13.754   8.082  1.00 89.18           C  
ATOM   4903  CD1 ILE A 310       6.734  11.539   7.708  1.00 89.18           C  
ATOM   4904  H   ILE A 310       8.269  16.171   6.723  1.00  0.00           H  
ATOM   4905  HA  ILE A 310       5.652  15.628   7.472  1.00  0.00           H  
ATOM   4906  HB  ILE A 310       7.166  14.037   6.470  1.00  0.00           H  
ATOM   4907 1HG1 ILE A 310       5.908  13.020   9.014  1.00  0.00           H  
ATOM   4908 2HG1 ILE A 310       5.253  13.064   7.394  1.00  0.00           H  
ATOM   4909 1HG2 ILE A 310       9.062  13.005   7.481  1.00  0.00           H  
ATOM   4910 2HG2 ILE A 310       9.182  14.637   8.136  1.00  0.00           H  
ATOM   4911 3HG2 ILE A 310       8.516  13.350   9.094  1.00  0.00           H  
ATOM   4912 1HD1 ILE A 310       5.943  10.794   7.708  1.00  0.00           H  
ATOM   4913 2HD1 ILE A 310       7.222  11.472   6.738  1.00  0.00           H  
ATOM   4914 3HD1 ILE A 310       7.470  11.254   8.460  1.00  0.00           H  
ATOM   4915  N   SER A 311       5.402  16.153   9.917  1.00 67.34           N  
ATOM   4916  CA  SER A 311       5.177  16.254  11.353  1.00 67.34           C  
ATOM   4917  C   SER A 311       5.065  14.844  11.965  1.00 67.34           C  
ATOM   4918  O   SER A 311       4.918  13.849  11.254  1.00 67.34           O  
ATOM   4919  CB  SER A 311       4.002  17.219  11.630  1.00 11.44           C  
ATOM   4920  OG  SER A 311       3.600  17.235  12.985  1.00 11.44           O  
ATOM   4921  H   SER A 311       4.634  16.368   9.297  1.00  0.00           H  
ATOM   4922  HA  SER A 311       6.060  16.712  11.805  1.00  0.00           H  
ATOM   4923 1HB  SER A 311       4.317  18.231  11.373  1.00  0.00           H  
ATOM   4924 2HB  SER A 311       3.135  17.025  11.005  1.00  0.00           H  
ATOM   4925  HG  SER A 311       2.883  16.625  13.088  1.00  0.00           H  
ATOM   4926  N   VAL A 312       5.200  14.768  13.291  1.00 29.20           N  
ATOM   4927  CA  VAL A 312       5.196  13.563  14.122  1.00 29.20           C  
ATOM   4928  C   VAL A 312       4.125  12.540  13.751  1.00 29.20           C  
ATOM   4929  O   VAL A 312       4.446  11.379  13.531  1.00 29.20           O  
ATOM   4930  CB  VAL A 312       5.087  13.908  15.628  1.00  2.85           C  
ATOM   4931  CG1 VAL A 312       6.223  13.254  16.423  1.00  2.85           C  
ATOM   4932  CG2 VAL A 312       4.933  15.404  15.936  1.00  2.85           C  
ATOM   4933  H   VAL A 312       5.302  15.643  13.784  1.00  0.00           H  
ATOM   4934  HA  VAL A 312       6.158  13.085  13.929  1.00  0.00           H  
ATOM   4935  HB  VAL A 312       4.172  13.472  16.035  1.00  0.00           H  
ATOM   4936 1HG1 VAL A 312       6.262  13.650  17.431  1.00  0.00           H
[truncated: 138,482 more chars]
