# Supplementary material for: ModBind, a Rapid Simulation-Based Predictor of Ligand Binding and Off-Rates
Source: J Chem Inf Model. 2024 Dec 16;65(1):265–74. doi: 10.1021/acs.jcim.4c01805 (PMC11733936; doi:10.1021/acs.jcim.4c01805)
Supplement: Supplementary file 2 — ci4c01805_si_002.zip [file ci4c01805_si_002.zip › SI_ModBind_Validation/dG/JNK1_dG/18638-1.sdf]

18638-1
                    3D
 Schrodinger Suite 2021-1.
 52 53  0  0  1  0            999 V2000
   24.0828   12.3868   30.2428 C   0  0  0  0  0  0
   23.3511   11.0608   30.4631 C   0  0  0  0  0  0
   22.2130   11.3224   31.2794 O   0  0  0  0  0  0
   21.4137   10.2724   31.6978 C   0  0  0  0  0  0
   21.7583    9.0214   31.2860 N   0  0  0  0  0  0
   20.9833    7.9917   31.6587 C   0  0  0  0  0  0
   19.8720    8.1371   32.4777 C   0  0  0  0  0  0
   19.5223    9.4096   32.8934 C   0  0  0  0  0  0
   18.3826    9.4917   33.6852 N   0  0  0  0  0  0
   20.2930   10.5154   32.4999 C   0  0  0  0  0  0
   19.9661   11.8857   32.8768 C   0  0  0  0  0  0
   19.7139   12.9766   33.1706 N   0  0  0  0  0  0
   21.4471    6.8094   31.1176 N   0  0  0  0  0  0
   20.8648    5.6102   31.0302 C   0  0  0  0  0  0
   19.7384    5.3480   31.4462 O   0  0  0  0  0  0
   21.6493    4.5406   30.2812 C   0  0  0  0  0  0
   23.0099    4.2326   30.8981 C   0  0  0  0  0  0
   24.1205    5.0418   30.6147 C   0  0  0  0  0  0
   23.9162    6.1432   29.8018 O   0  0  0  0  0  0
   24.9744    7.0761   29.5922 C   0  0  0  0  0  0
   25.3630    4.6931   31.1582 C   0  0  0  0  0  0
   25.4887    3.5794   31.9953 C   0  0  0  0  0  0
   27.1113    3.1594   32.6460 S   0  0  0  0  0  0
   28.0639    4.2094   32.2494 O   0  0  0  0  0  0
   26.9781    2.8102   34.0695 O   0  0  0  0  0  0
   27.5657    1.6315   31.7313 C   0  0  0  0  0  0
   24.3792    2.7781   32.2959 C   0  0  0  0  0  0
   23.1415    3.1205   31.7349 C   0  0  0  0  0  0
   24.5589    1.6919   33.1307 O   0  0  0  0  0  0
   23.5930    0.6441   33.1472 C   0  0  0  0  0  0
   24.9667   12.2481   29.6211 H   0  0  0  0  0  0
   23.4340   13.1077   29.7447 H   0  0  0  0  0  0
   24.3990   12.8219   31.1906 H   0  0  0  0  0  0
   23.0429   10.6331   29.5065 H   0  0  0  0  0  0
   24.0201   10.3469   30.9492 H   0  0  0  0  0  0
   19.2773    7.2904   32.7761 H   0  0  0  0  0  0
   17.9032    8.6443   33.9735 H   0  0  0  0  0  0
   17.9980   10.3977   33.9421 H   0  0  0  0  0  0
   22.3581    6.9165   30.6994 H   0  0  0  0  0  0
   21.0631    3.6295   30.2004 H   0  0  0  0  0  0
   21.7824    4.9132   29.2703 H   0  0  0  0  0  0
   24.6154    7.8880   28.9593 H   0  0  0  0  0  0
   25.3134    7.5216   30.5284 H   0  0  0  0  0  0
   25.8233    6.6177   29.0824 H   0  0  0  0  0  0
   26.2396    5.2813   30.9372 H   0  0  0  0  0  0
   27.5804    1.8413   30.6637 H   0  0  0  0  0  0
   28.5481    1.2980   32.0584 H   0  0  0  0  0  0
   26.8259    0.8607   31.9422 H   0  0  0  0  0  0
   22.2718    2.5149   31.9348 H   0  0  0  0  0  0
   23.4748    0.1971   32.1618 H   0  0  0  0  0  0
   22.6191    0.9694   33.5092 H   0  0  0  0  0  0
   23.9356   -0.1431   33.8184 H   0  0  0  0  0  0
  1  2  1  0  0  0
  1 31  1  0  0  0
  1 32  1  0  0  0
  1 33  1  0  0  0
  2  3  1  0  0  0
  2 34  1  0  0  0
  2 35  1  0  0  0
  3  4  1  0  0  0
  4 10  1  0  0  0
  4  5  2  0  0  0
  5  6  1  0  0  0
  6  7  2  0  0  0
  6 13  1  0  0  0
  7  8  1  0  0  0
  7 36  1  0  0  0
  8  9  1  0  0  0
  8 10  2  0  0  0
  9 37  1  0  0  0
  9 38  1  0  0  0
 10 11  1  0  0  0
 11 12  3  0  0  0
 13 14  1  0  0  0
 13 39  1  0  0  0
 14 15  2  0  0  0
 14 16  1  0  0  0
 16 17  1  0  0  0
 16 40  1  0  0  0
 16 41  1  0  0  0
 17 28  1  0  0  0
 17 18  2  0  0  0
 18 19  1  0  0  0
 18 21  1  0  0  0
 19 20  1  0  0  0
 20 42  1  0  0  0
 20 43  1  0  0  0
 20 44  1  0  0  0
 21 22  2  0  0  0
 21 45  1  0  0  0
 22 23  1  0  0  0
 22 27  1  0  0  0
 23 24  2  0  0  0
 23 25  2  0  0  0
 23 26  1  0  0  0
 26 46  1  0  0  0
 26 47  1  0  0  0
 26 48  1  0  0  0
 27 28  2  0  0  0
 27 29  1  0  0  0
 28 49  1  0  0  0
 29 30  1  0  0  0
 30 50  1  0  0  0
 30 51  1  0  0  0
 30 52  1  0  0  0
M  END
> <r_user_dG.exp>
-10.093111

$$$$
