# Supplementary material for: ModBind, a Rapid Simulation-Based Predictor of Ligand Binding and Off-Rates
Source: J Chem Inf Model. 2024 Dec 16;65(1):265–74. doi: 10.1021/acs.jcim.4c01805 (PMC11733936; doi:10.1021/acs.jcim.4c01805)
Supplement: Supplementary file 2 — ci4c01805_si_002.zip [file ci4c01805_si_002.zip › SI_ModBind_Validation/dG/JNK1_dG/18659-1.sdf]

18659-1
                    3D
 Schrodinger Suite 2021-1.
 50 51  0  0  1  0            999 V2000
   25.3050   12.1344   28.3533 C   0  0  0  0  0  0
   25.3255   12.3475   29.7610 O   0  0  0  0  0  0
   24.0339   12.4868   30.3516 C   0  0  0  0  0  0
   23.3142   11.1388   30.5400 C   0  0  0  0  0  0
   22.1418   11.3640   31.3238 O   0  0  0  0  0  0
   21.3619   10.2949   31.7280 C   0  0  0  0  0  0
   21.7291    9.0548   31.3049 N   0  0  0  0  0  0
   20.9668    8.0091   31.6649 C   0  0  0  0  0  0
   19.8501    8.1315   32.4812 C   0  0  0  0  0  0
   19.4780    9.3944   32.9057 C   0  0  0  0  0  0
   18.3316    9.4546   33.6892 N   0  0  0  0  0  0
   20.2337   10.5143   32.5251 C   0  0  0  0  0  0
   19.8862   11.8780   32.9066 C   0  0  0  0  0  0
   19.6195   12.9648   33.2019 N   0  0  0  0  0  0
   21.4412    6.8348   31.1127 N   0  0  0  0  0  0
   20.8679    5.6312   31.0118 C   0  0  0  0  0  0
   19.7432    5.3541   31.4246 O   0  0  0  0  0  0
   21.6641    4.5751   30.2539 C   0  0  0  0  0  0
   23.0297    4.2834   30.8691 C   0  0  0  0  0  0
   24.1299    5.1089   30.5871 C   0  0  0  0  0  0
   23.9130    6.2046   29.7697 O   0  0  0  0  0  0
   24.9454    7.1747   29.6060 C   0  0  0  0  0  0
   25.3741    4.7857   31.1456 C   0  0  0  0  0  0
   25.5056    3.6911   32.0008 C   0  0  0  0  0  0
   24.4142    2.8780   32.2954 C   0  0  0  0  0  0
   23.1745    3.1802   31.7177 C   0  0  0  0  0  0
   24.6372    1.8269   33.1598 O   0  0  0  0  0  0
   23.7198    0.7356   33.1705 C   0  0  0  0  0  0
   26.3276   12.0663   27.9821 H   0  0  0  0  0  0
   24.7968   11.2069   28.0860 H   0  0  0  0  0  0
   24.8188   12.9601   27.8307 H   0  0  0  0  0  0
   24.1841   12.9412   31.3310 H   0  0  0  0  0  0
   23.4112   13.1869   29.7908 H   0  0  0  0  0  0
   23.0447   10.7045   29.5760 H   0  0  0  0  0  0
   23.9826   10.4389   31.0456 H   0  0  0  0  0  0
   19.2656    7.2744   32.7693 H   0  0  0  0  0  0
   17.8696    8.5990   33.9826 H   0  0  0  0  0  0
   17.9384   10.3545   33.9550 H   0  0  0  0  0  0
   22.3546    6.9473   30.7003 H   0  0  0  0  0  0
   21.0888    3.6569   30.1676 H   0  0  0  0  0  0
   21.7922    4.9565   29.2453 H   0  0  0  0  0  0
   25.8243    6.7515   29.1175 H   0  0  0  0  0  0
   25.2403    7.6161   30.5591 H   0  0  0  0  0  0
   24.5798    7.9840   28.9737 H   0  0  0  0  0  0
   26.2495    5.3806   30.9352 H   0  0  0  0  0  0
   26.4650    3.4600   32.4406 H   0  0  0  0  0  0
   22.3175    2.5586   31.9244 H   0  0  0  0  0  0
   24.0868   -0.0315   33.8520 H   0  0  0  0  0  0
   22.7275    1.0218   33.5161 H   0  0  0  0  0  0
   23.6316    0.2777   32.1859 H   0  0  0  0  0  0
  1  2  1  0  0  0
  1 29  1  0  0  0
  1 30  1  0  0  0
  1 31  1  0  0  0
  2  3  1  0  0  0
  3  4  1  0  0  0
  3 32  1  0  0  0
  3 33  1  0  0  0
  4  5  1  0  0  0
  4 34  1  0  0  0
  4 35  1  0  0  0
  5  6  1  0  0  0
  6 12  1  0  0  0
  6  7  2  0  0  0
  7  8  1  0  0  0
  8  9  2  0  0  0
  8 15  1  0  0  0
  9 10  1  0  0  0
  9 36  1  0  0  0
 10 11  1  0  0  0
 10 12  2  0  0  0
 11 37  1  0  0  0
 11 38  1  0  0  0
 12 13  1  0  0  0
 13 14  3  0  0  0
 15 16  1  0  0  0
 15 39  1  0  0  0
 16 17  2  0  0  0
 16 18  1  0  0  0
 18 19  1  0  0  0
 18 40  1  0  0  0
 18 41  1  0  0  0
 19 26  1  0  0  0
 19 20  2  0  0  0
 20 21  1  0  0  0
 20 23  1  0  0  0
 21 22  1  0  0  0
 22 42  1  0  0  0
 22 43  1  0  0  0
 22 44  1  0  0  0
 23 24  2  0  0  0
 23 45  1  0  0  0
 24 25  1  0  0  0
 24 46  1  0  0  0
 25 26  2  0  0  0
 25 27  1  0  0  0
 26 47  1  0  0  0
 27 28  1  0  0  0
 28 48  1  0  0  0
 28 49  1  0  0  0
 28 50  1  0  0  0
M  END
> <r_user_dG.exp>
-9.465222

$$$$
