# Supplementary material for: ModBind, a Rapid Simulation-Based Predictor of Ligand Binding and Off-Rates
Source: J Chem Inf Model. 2024 Dec 16;65(1):265–74. doi: 10.1021/acs.jcim.4c01805 (PMC11733936; doi:10.1021/acs.jcim.4c01805)
Supplement: Supplementary file 2 — ci4c01805_si_002.zip [file ci4c01805_si_002.zip › SI_ModBind_Validation/dG/CDK2_dG/31.sdf]

31
                    3D
 Schrodinger Suite 2021-1.
 50 53  0  0  1  0            999 V2000
    1.3901   29.1077    6.7935 C   0  0  0  0  0  0
   -1.6911   31.9130    8.0794 C   0  0  0  0  0  0
   -0.7437   26.3748    8.8319 C   0  0  0  0  0  0
   -1.3142   25.5567    9.9914 C   0  0  0  0  0  0
   -1.1214   24.0589    9.6854 C   0  0  0  0  0  0
   -1.5824   23.1795   10.8502 C   0  0  0  0  0  0
   -0.8551   23.5463   12.1491 C   0  0  0  0  0  0
   -1.0780   25.0277   12.4857 C   0  0  0  0  0  0
   -0.6321   25.9351   11.3273 C   0  0  0  0  0  0
    4.6903   25.7129    5.8380 C   0  0  0  0  0  0
    4.6667   25.1395    7.1233 C   0  0  0  0  0  0
    3.9496   25.7658    8.1576 C   0  0  0  0  0  0
    3.2460   26.9556    7.8985 C   0  0  0  0  0  0
    0.6302   28.2313    7.4508 N   0  0  0  0  0  0
   -0.4898   28.6252    8.0923 C   0  0  0  0  0  0
   -1.1796   27.7315    8.8832 O   0  0  0  0  0  0
   -0.8660   29.9818    8.0000 C   0  0  0  0  0  0
   -1.9251   30.7129    8.5212 N   0  0  0  0  0  0
   -0.5542   32.0464    7.3306 N   0  0  0  0  0  0
   -0.0249   30.7863    7.2610 C   0  0  0  0  0  0
    1.1172   30.4049    6.6113 N   0  0  0  0  0  0
    2.5827   28.6807    6.3360 N   0  0  0  0  0  0
    3.2365   27.5251    6.6032 C   0  0  0  0  0  0
    3.9871   26.9068    5.5819 C   0  0  0  0  0  0
   -2.3542   32.7337    8.2866 H   0  0  0  0  0  0
    0.3421   26.2813    8.8885 H   0  0  0  0  0  0
   -1.0533   25.9544    7.8735 H   0  0  0  0  0  0
   -2.3846   25.7536   10.0698 H   0  0  0  0  0  0
   -1.6745   23.7903    8.7850 H   0  0  0  0  0  0
   -0.0713   23.8531    9.4740 H   0  0  0  0  0  0
   -2.6489   23.3294   10.9949 H   0  0  0  0  0  0
   -1.4335   22.1247   10.6147 H   0  0  0  0  0  0
   -1.2175   22.9242   12.9680 H   0  0  0  0  0  0
    0.2126   23.3446   12.0504 H   0  0  0  0  0  0
   -2.1337   25.2025   12.7004 H   0  0  0  0  0  0
   -0.5350   25.2900   13.3929 H   0  0  0  0  0  0
    0.4518   25.8639   11.2223 H   0  0  0  0  0  0
   -0.8463   26.9766   11.5731 H   0  0  0  0  0  0
    5.2554   25.2427    5.0475 H   0  0  0  0  0  0
    3.9402   25.3397    9.1502 H   0  0  0  0  0  0
    2.7083   27.4238    8.7079 H   0  0  0  0  0  0
   -0.1784   32.8770    6.8845 H   0  0  0  0  0  0
    3.0167   29.2655    5.6333 H   0  0  0  0  0  0
    4.0234   27.3389    4.5933 H   0  0  0  0  0  0
    5.4311   23.8790    7.4001 S   0  0  3  0  0  0
    6.1203   23.3067    6.4581 O   0  0  0  0  0  0
    5.3902   23.2873    8.7779 C   0  0  0  0  0  0
    4.7484   23.9231    9.4380 H   0  0  0  0  0  0
    4.9646   22.2537    8.7275 H   0  0  0  0  0  0
    6.4272   23.2436    9.1960 H   0  0  0  0  0  0
  1 14  1  0  0  0
  1 21  2  0  0  0
  1 22  1  0  0  0
  2 18  2  0  0  0
  2 19  1  0  0  0
  2 25  1  0  0  0
  3  4  1  0  0  0
  3 16  1  0  0  0
  3 26  1  0  0  0
  3 27  1  0  0  0
  4  5  1  0  0  0
  4  9  1  0  0  0
  4 28  1  0  0  0
  5  6  1  0  0  0
  5 29  1  0  0  0
  5 30  1  0  0  0
  6  7  1  0  0  0
  6 31  1  0  0  0
  6 32  1  0  0  0
  7  8  1  0  0  0
  7 33  1  0  0  0
  7 34  1  0  0  0
  8  9  1  0  0  0
  8 35  1  0  0  0
  8 36  1  0  0  0
  9 37  1  0  0  0
  9 38  1  0  0  0
 10 11  1  0  0  0
 10 24  2  0  0  0
 10 39  1  0  0  0
 11 12  2  0  0  0
 11 45  1  0  0  0
 12 13  1  0  0  0
 12 40  1  0  0  0
 13 23  2  0  0  0
 13 41  1  0  0  0
 14 15  2  0  0  0
 15 16  1  0  0  0
 15 17  1  0  0  0
 17 18  1  0  0  0
 17 20  2  0  0  0
 19 20  1  0  0  0
 19 42  1  0  0  0
 20 21  1  0  0  0
 22 23  1  0  0  0
 22 43  1  0  0  0
 23 24  1  0  0  0
 24 44  1  0  0  0
 45 46  2  0  0  0
 45 47  1  0  0  0
 47 48  1  0  0  0
 47 49  1  0  0  0
 47 50  1  0  0  0
M  END
> <r_user_dG.exp>
-9.539

$$$$
