# Supplementary material for: ModBind, a Rapid Simulation-Based Predictor of Ligand Binding and Off-Rates
Source: J Chem Inf Model. 2024 Dec 16;65(1):265–74. doi: 10.1021/acs.jcim.4c01805 (PMC11733936; doi:10.1021/acs.jcim.4c01805)
Supplement: Supplementary file 2 — ci4c01805_si_002.zip [file ci4c01805_si_002.zip › SI_ModBind_Validation/dG/CDK2_dG/CDK2_Fixed_For_OpenMM.pdb]

TITLE     1h1q_protein
REMARK   4      COMPLIES WITH FORMAT V. 3.0, 1-DEC-2006
REMARK 888
REMARK 888 WRITTEN BY MAESTRO (A PRODUCT OF SCHRODINGER, LLC)
ATOM      1  CH3 ACE A  -1     -13.555  34.216 -10.636  1.00  0.00           C  
ATOM      2  C   ACE A  -1     -13.649  34.573  -9.153  1.00  0.00           C  
ATOM      3  O   ACE A  -1     -12.858  35.380  -8.669  1.00  0.00           O  
ATOM      4 1H   ACE A  -1     -12.718  34.782 -11.102  1.00  0.00           H  
ATOM      5 2H   ACE A  -1     -13.374  33.124 -10.746  1.00  0.00           H  
ATOM      6 3H   ACE A  -1     -14.511  34.478 -11.144  1.00  0.00           H  
ATOM      7  N   SER A   0     -14.617  33.994  -8.358  1.00 68.83           N  
ATOM      8  CA  SER A   0     -14.701  34.338  -6.947  1.00 69.08           C  
ATOM      9  C   SER A   0     -13.430  33.924  -6.190  1.00 69.23           C  
ATOM     10  O   SER A   0     -12.794  34.762  -5.552  1.00 68.19           O  
ATOM     11  CB  SER A   0     -15.994  33.752  -6.345  1.00 67.84           C  
ATOM     12  OG  SER A   0     -16.128  34.090  -4.980  1.00 65.82           O  
ATOM     13  HA  SER A   0     -14.771  35.426  -6.897  1.00  0.00           H  
ATOM     14 1HB  SER A   0     -16.867  34.130  -6.878  1.00  0.00           H  
ATOM     15 2HB  SER A   0     -16.007  32.665  -6.435  1.00  0.00           H  
ATOM     16  HG  SER A   0     -16.935  33.720  -4.653  1.00  0.00           H  
ATOM     17 1H   SER A   0     -15.267  33.331  -8.756  1.00  0.00           H  
ATOM     18  N   MET A   1     -13.036  32.646  -6.320  1.00 69.73           N  
ATOM     19  CA  MET A   1     -11.697  32.135  -6.005  1.00 69.38           C  
ATOM     20  C   MET A   1     -10.852  32.011  -7.291  1.00 69.00           C  
ATOM     21  O   MET A   1      -9.775  31.415  -7.262  1.00 69.33           O  
ATOM     22  CB  MET A   1     -11.818  30.781  -5.274  1.00 68.95           C  
ATOM     23  CG  MET A   1     -12.447  30.880  -3.876  1.00 68.21           C  
ATOM     24  SD  MET A   1     -11.576  31.928  -2.676  1.00 67.43           S  
ATOM     25  CE  MET A   1      -9.983  31.085  -2.533  1.00 67.62           C  
ATOM     26  H   MET A   1     -13.644  32.024  -6.839  1.00  0.00           H  
ATOM     27  HA  MET A   1     -11.163  32.837  -5.363  1.00  0.00           H  
ATOM     28 1HB  MET A   1     -12.407  30.092  -5.882  1.00  0.00           H  
ATOM     29 2HB  MET A   1     -10.836  30.318  -5.173  1.00  0.00           H  
ATOM     30 1HG  MET A   1     -13.469  31.253  -3.958  1.00  0.00           H  
ATOM     31 2HG  MET A   1     -12.526  29.879  -3.455  1.00  0.00           H  
ATOM     32 1HE  MET A   1      -9.384  31.564  -1.760  1.00  0.00           H  
ATOM     33 2HE  MET A   1     -10.122  30.038  -2.271  1.00  0.00           H  
ATOM     34 3HE  MET A   1      -9.434  31.137  -3.472  1.00  0.00           H  
ATOM     35  N   GLU A   2     -11.347  32.612  -8.392  1.00 68.31           N  
ATOM     36  CA  GLU A   2     -10.779  32.816  -9.725  1.00 67.32           C  
ATOM     37  C   GLU A   2      -9.269  33.080  -9.725  1.00 62.93           C  
ATOM     38  O   GLU A   2      -8.519  32.361 -10.385  1.00 61.30           O  
ATOM     39  CB  GLU A   2     -11.549  33.985 -10.387  1.00  0.00           C  
ATOM     40  CG  GLU A   2     -11.075  34.407 -11.797  1.00  0.00           C  
ATOM     41  CD  GLU A   2     -11.683  35.745 -12.217  1.00  0.00           C  
ATOM     42  OE1 GLU A   2     -10.894  36.676 -12.492  1.00  0.00           O  
ATOM     43  OE2 GLU A   2     -12.930  35.817 -12.246  1.00  0.00           O1-
ATOM     44  H   GLU A   2     -12.251  33.043  -8.259  1.00  0.00           H  
ATOM     45  HA  GLU A   2     -10.967  31.905 -10.293  1.00  0.00           H  
ATOM     46 1HB  GLU A   2     -12.605  33.718 -10.447  1.00  0.00           H  
ATOM     47 2HB  GLU A   2     -11.506  34.855  -9.729  1.00  0.00           H  
ATOM     48 1HG  GLU A   2      -9.992  34.516 -11.846  1.00  0.00           H  
ATOM     49 2HG  GLU A   2     -11.343  33.646 -12.531  1.00  0.00           H  
ATOM     50  N   ASN A   3      -8.855  34.133  -9.005  1.00 57.96           N  
ATOM     51  CA  ASN A   3      -7.498  34.670  -8.978  1.00 53.77           C  
ATOM     52  C   ASN A   3      -6.500  33.758  -8.264  1.00 53.90           C  
ATOM     53  O   ASN A   3      -5.318  33.830  -8.578  1.00 54.87           O  
ATOM     54  CB  ASN A   3      -7.476  36.079  -8.347  1.00 51.17           C  
ATOM     55  CG  ASN A   3      -8.256  37.127  -9.146  1.00 48.26           C  
ATOM     56  OD1 ASN A   3      -8.479  36.982 -10.345  1.00 48.72           O  
ATOM     57  ND2 ASN A   3      -8.681  38.195  -8.469  1.00 45.15           N  
ATOM     58  H   ASN A   3      -9.554  34.651  -8.487  1.00  0.00           H  
ATOM     59  HA  ASN A   3      -7.154  34.747 -10.012  1.00  0.00           H  
ATOM     60 1HB  ASN A   3      -7.863  36.035  -7.327  1.00  0.00           H  
ATOM     61 2HB  ASN A   3      -6.448  36.435  -8.269  1.00  0.00           H  
ATOM     62 1HD2 ASN A   3      -9.219  38.909  -8.947  1.00  0.00           H  
ATOM     63 2HD2 ASN A   3      -8.478  38.287  -7.484  1.00  0.00           H  
ATOM     64  N   PHE A   4      -6.940  32.912  -7.320  1.00 52.22           N  
ATOM     65  CA  PHE A   4      -6.042  32.042  -6.570  1.00 53.87           C  
ATOM     66  C   PHE A   4      -5.787  30.728  -7.313  1.00 56.64           C  
ATOM     67  O   PHE A   4      -6.723  30.039  -7.721  1.00 57.28           O  
ATOM     68  CB  PHE A   4      -6.580  31.805  -5.153  1.00 51.02           C  
ATOM     69  CG  PHE A   4      -6.587  33.077  -4.328  1.00 49.59           C  
ATOM     70  CD1 PHE A   4      -5.372  33.662  -3.911  1.00 47.97           C  
ATOM     71  CD2 PHE A   4      -7.807  33.729  -4.056  1.00 48.09           C  
ATOM     72  CE1 PHE A   4      -5.379  34.897  -3.235  1.00 46.92           C  
ATOM     73  CE2 PHE A   4      -7.810  34.958  -3.371  1.00 46.97           C  
ATOM     74  CZ  PHE A   4      -6.598  35.543  -2.959  1.00 45.90           C  
ATOM     75  H   PHE A   4      -7.929  32.864  -7.120  1.00  0.00           H  
ATOM     76  HA  PHE A   4      -5.099  32.562  -6.448  1.00  0.00           H  
ATOM     77 1HB  PHE A   4      -7.582  31.373  -5.189  1.00  0.00           H  
ATOM     78 2HB  PHE A   4      -5.952  31.075  -4.642  1.00  0.00           H  
ATOM     79  HD1 PHE A   4      -4.431  33.177  -4.127  1.00  0.00           H  
ATOM     80  HD2 PHE A   4      -8.742  33.306  -4.392  1.00  0.00           H  
ATOM     81  HE1 PHE A   4      -4.445  35.343  -2.927  1.00  0.00           H  
ATOM     82  HE2 PHE A   4      -8.741  35.464  -3.177  1.00  0.00           H  
ATOM     83  HZ  PHE A   4      -6.602  36.491  -2.442  1.00  0.00           H  
ATOM     84  N   GLN A   5      -4.499  30.389  -7.451  1.00 59.91           N  
ATOM     85  CA  GLN A   5      -4.005  29.103  -7.913  1.00 62.58           C  
ATOM     86  C   GLN A   5      -3.450  28.377  -6.688  1.00 62.88           C  
ATOM     87  O   GLN A   5      -2.448  28.810  -6.124  1.00 60.78           O  
ATOM     88  CB  GLN A   5      -2.929  29.307  -9.002  1.00 65.01           C  
ATOM     89  CG  GLN A   5      -2.581  28.023  -9.780  1.00 68.60           C  
ATOM     90  CD  GLN A   5      -3.700  27.619 -10.746  1.00 70.52           C  
ATOM     91  OE1 GLN A   5      -3.857  28.224 -11.804  1.00 72.43           O  
ATOM     92  NE2 GLN A   5      -4.486  26.604 -10.386  1.00 71.65           N  
ATOM     93  H   GLN A   5      -3.806  31.041  -7.103  1.00  0.00           H  
ATOM     94  HA  GLN A   5      -4.827  28.525  -8.335  1.00  0.00           H  
ATOM     95 1HB  GLN A   5      -3.277  30.058  -9.709  1.00  0.00           H  
ATOM     96 2HB  GLN A   5      -2.020  29.726  -8.569  1.00  0.00           H  
ATOM     97 1HG  GLN A   5      -1.684  28.195 -10.376  1.00  0.00           H  
ATOM     98 2HG  GLN A   5      -2.341  27.202  -9.103  1.00  0.00           H  
ATOM     99 1HE2 GLN A   5      -5.227  26.304 -11.002  1.00  0.00           H  
ATOM    100 2HE2 GLN A   5      -4.330  26.126  -9.509  1.00  0.00           H  
ATOM    101  N   LYS A   6      -4.113  27.286  -6.277  1.00 65.69           N  
ATOM    102  CA  LYS A   6      -3.741  26.447  -5.137  1.00 68.93           C  
ATOM    103  C   LYS A   6      -2.466  25.660  -5.496  1.00 68.97           C  
ATOM    104  O   LYS A   6      -2.405  25.038  -6.557  1.00 67.05           O  
ATOM    105  CB  LYS A   6      -4.922  25.504  -4.812  1.00  0.00           C  
ATOM    106  CG  LYS A   6      -6.252  26.222  -4.482  1.00  0.00           C  
ATOM    107  CD  LYS A   6      -6.636  26.210  -2.993  1.00  0.00           C  
ATOM    108  CE  LYS A   6      -7.930  26.994  -2.712  1.00  0.00           C  
ATOM    109  NZ  LYS A   6      -9.115  26.351  -3.307  1.00  0.00           N1+
ATOM    110  H   LYS A   6      -4.935  27.007  -6.796  1.00  0.00           H  
ATOM    111  HA  LYS A   6      -3.548  27.085  -4.272  1.00  0.00           H  
ATOM    112 1HZ  LYS A   6      -9.943  26.882  -3.076  1.00  0.00           H  
ATOM    113 2HZ  LYS A   6      -9.007  26.316  -4.311  1.00  0.00           H  
ATOM    114 3HZ  LYS A   6      -9.207  25.413  -2.946  1.00  0.00           H  
ATOM    115 1HB  LYS A   6      -5.091  24.850  -5.669  1.00  0.00           H  
ATOM    116 2HB  LYS A   6      -4.647  24.839  -3.991  1.00  0.00           H  
ATOM    117 1HG  LYS A   6      -6.242  27.252  -4.839  1.00  0.00           H  
ATOM    118 2HG  LYS A   6      -7.045  25.730  -5.046  1.00  0.00           H  
ATOM    119 1HD  LYS A   6      -6.735  25.183  -2.638  1.00  0.00           H  
ATOM    120 2HD  LYS A   6      -5.822  26.651  -2.415  1.00  0.00           H  
ATOM    121 1HE  LYS A   6      -8.081  27.081  -1.636  1.00  0.00           H  
ATOM    122 2HE  LYS A   6      -7.857  28.005  -3.111  1.00  0.00           H  
ATOM    123  N   VAL A   7      -1.441  25.742  -4.636  1.00 71.53           N  
ATOM    124  CA  VAL A   7      -0.079  25.252  -4.869  1.00 74.47           C  
ATOM    125  C   VAL A   7       0.127  23.883  -4.198  1.00 77.50           C  
ATOM    126  O   VAL A   7       0.675  22.975  -4.820  1.00 77.24           O  
ATOM    127  CB  VAL A   7       0.950  26.318  -4.391  1.00 73.64           C  
ATOM    128  CG1 VAL A   7       2.416  25.848  -4.471  1.00 73.90           C  
ATOM    129  CG2 VAL A   7       0.818  27.630  -5.183  1.00 72.84           C  
ATOM    130  H   VAL A   7      -1.588  26.257  -3.776  1.00  0.00           H  
ATOM    131  HA  VAL A   7       0.075  25.106  -5.941  1.00  0.00           H  
ATOM    132  HB  VAL A   7       0.749  26.545  -3.344  1.00  0.00           H  
ATOM    133 1HG1 VAL A   7       3.101  26.642  -4.170  1.00  0.00           H  
ATOM    134 2HG1 VAL A   7       2.614  25.001  -3.814  1.00  0.00           H  
ATOM    135 3HG1 VAL A   7       2.682  25.551  -5.486  1.00  0.00           H  
ATOM    136 1HG2 VAL A   7       1.500  28.383  -4.791  1.00  0.00           H  
ATOM    137 2HG2 VAL A   7       1.052  27.482  -6.238  1.00  0.00           H  
ATOM    138 3HG2 VAL A   7      -0.183  28.046  -5.127  1.00  0.00           H  
ATOM    139  N   GLU A   8      -0.286  23.759  -2.929  1.00 80.15           N  
ATOM    140  CA  GLU A   8      -0.155  22.574  -2.081  1.00 83.20           C  
ATOM    141  C   GLU A   8      -0.999  22.769  -0.813  1.00 83.20           C  
ATOM    142  O   GLU A   8      -1.353  23.895  -0.466  1.00 83.99           O  
ATOM    143  CB  GLU A   8       1.338  22.324  -1.730  1.00 85.22           C  
ATOM    144  CG  GLU A   8       2.027  23.488  -0.979  1.00 88.10           C  
ATOM    145  CD  GLU A   8       3.527  23.301  -0.749  1.00 89.88           C  
ATOM    146  OE1 GLU A   8       4.178  22.650  -1.596  1.00 91.23           O  
ATOM    147  OE2 GLU A   8       4.008  23.855   0.263  1.00 90.39           O1-
ATOM    148  H   GLU A   8      -0.724  24.560  -2.496  1.00  0.00           H  
ATOM    149  HA  GLU A   8      -0.550  21.714  -2.624  1.00  0.00           H  
ATOM    150 1HB  GLU A   8       1.419  21.422  -1.123  1.00  0.00           H  
ATOM    151 2HB  GLU A   8       1.886  22.100  -2.645  1.00  0.00           H  
ATOM    152 1HG  GLU A   8       1.923  24.402  -1.558  1.00  0.00           H  
ATOM    153 2HG  GLU A   8       1.545  23.664  -0.017  1.00  0.00           H  
ATOM    154  N   LYS A   9      -1.266  21.673  -0.088  1.00 82.62           N  
ATOM    155  CA  LYS A   9      -1.820  21.684   1.266  1.00 81.57           C  
ATOM    156  C   LYS A   9      -0.670  21.890   2.269  1.00 79.07           C  
ATOM    157  O   LYS A   9       0.417  21.342   2.081  1.00 78.62           O  
ATOM    158  CB  LYS A   9      -2.551  20.344   1.492  1.00 83.59           C  
ATOM    159  CG  LYS A   9      -3.227  20.194   2.870  1.00 84.55           C  
ATOM    160  CD  LYS A   9      -4.109  18.938   2.946  1.00 86.26           C  
ATOM    161  CE  LYS A   9      -4.643  18.649   4.361  1.00 86.85           C  
ATOM    162  NZ  LYS A   9      -6.042  18.186   4.325  1.00 87.09           N1+
ATOM    163  H   LYS A   9      -0.928  20.783  -0.432  1.00  0.00           H  
ATOM    164  HA  LYS A   9      -2.547  22.489   1.366  1.00  0.00           H  
ATOM    165 1HB  LYS A   9      -3.314  20.236   0.719  1.00  0.00           H  
ATOM    166 2HB  LYS A   9      -1.857  19.515   1.344  1.00  0.00           H  
ATOM    167 1HG  LYS A   9      -2.468  20.155   3.652  1.00  0.00           H  
ATOM    168 2HG  LYS A   9      -3.838  21.074   3.075  1.00  0.00           H  
ATOM    169 1HD  LYS A   9      -4.935  19.061   2.245  1.00  0.00           H  
ATOM    170 2HD  LYS A   9      -3.548  18.069   2.600  1.00  0.00           H  
ATOM    171 1HE  LYS A   9      -4.030  17.889   4.847  1.00  0.00           H  
ATOM    172 2HE  LYS A   9      -4.580  19.532   4.993  1.00  0.00           H  
ATOM    173 1HZ  LYS A   9      -6.379  18.010   5.269  1.00  0.00           H  
ATOM    174 2HZ  LYS A   9      -6.624  18.895   3.902  1.00  0.00           H  
ATOM    175 3HZ  LYS A   9      -6.107  17.333   3.791  1.00  0.00           H  
ATOM    176  N   ILE A  10      -0.923  22.660   3.340  1.00 76.71           N  
ATOM    177  CA  ILE A  10       0.013  22.898   4.444  1.00 75.11           C  
ATOM    178  C   ILE A  10      -0.334  21.950   5.603  1.00 73.76           C  
ATOM    179  O   ILE A  10       0.546  21.251   6.104  1.00 72.83           O  
ATOM    180  CB  ILE A  10       0.023  24.389   4.890  1.00 74.66           C  
ATOM    181  CG1 ILE A  10       0.216  25.346   3.691  1.00 74.33           C  
ATOM    182  CG2 ILE A  10       1.102  24.632   5.968  1.00 75.34           C  
ATOM    183  CD1 ILE A  10       0.300  26.835   4.057  1.00 74.61           C  
ATOM    184  H   ILE A  10      -1.840  23.080   3.422  1.00  0.00           H  
ATOM    185  HA  ILE A  10       1.026  22.655   4.117  1.00  0.00           H  
ATOM    186  HB  ILE A  10      -0.945  24.627   5.336  1.00  0.00           H  
ATOM    187 1HG1 ILE A  10       1.105  25.066   3.124  1.00  0.00           H  
ATOM    188 2HG1 ILE A  10      -0.624  25.220   3.013  1.00  0.00           H  
ATOM    189 1HG2 ILE A  10       1.079  25.657   6.333  1.00  0.00           H  
ATOM    190 2HG2 ILE A  10       0.962  24.003   6.847  1.00  0.00           H  
ATOM    191 3HG2 ILE A  10       2.099  24.438   5.575  1.00  0.00           H  
ATOM    192 1HD1 ILE A  10       0.152  27.467   3.181  1.00  0.00           H  
ATOM    193 2HD1 ILE A  10      -0.439  27.116   4.804  1.00  0.00           H  
ATOM    194 3HD1 ILE A  10       1.281  27.077   4.462  1.00  0.00           H  
ATOM    195  N   GLY A  11      -1.607  21.933   6.028  1.00 73.48           N  
ATOM    196  CA  GLY A  11      -2.075  21.116   7.139  1.00 73.04           C  
ATOM    197  C   GLY A  11      -3.432  21.575   7.665  1.00 72.38           C  
ATOM    198  O   GLY A  11      -4.080  22.446   7.084  1.00 71.39           O  
ATOM    199  H   GLY A  11      -2.284  22.538   5.582  1.00  0.00           H  
ATOM    200 1HA  GLY A  11      -2.149  20.078   6.813  1.00  0.00           H  
ATOM    201 2HA  GLY A  11      -1.356  21.152   7.960  1.00  0.00           H  
ATOM    202  N   GLU A  12      -3.855  20.949   8.772  1.00 72.41           N  
ATOM    203  CA  GLU A  12      -5.128  21.183   9.446  1.00 72.21           C  
ATOM    204  C   GLU A  12      -4.840  21.706  10.855  1.00 70.42           C  
ATOM    205  O   GLU A  12      -4.123  21.061  11.623  1.00 70.54           O  
ATOM    206  CB  GLU A  12      -5.928  19.865   9.494  1.00 73.76           C  
ATOM    207  CG  GLU A  12      -6.086  19.223   8.097  1.00 75.39           C  
ATOM    208  CD  GLU A  12      -7.302  18.313   7.913  1.00 76.61           C  
ATOM    209  OE1 GLU A  12      -8.127  18.206   8.846  1.00 77.91           O  
ATOM    210  OE2 GLU A  12      -7.393  17.755   6.797  1.00 78.16           O1-
ATOM    211  H   GLU A  12      -3.252  20.256   9.191  1.00  0.00           H  
ATOM    212  HA  GLU A  12      -5.722  21.925   8.908  1.00  0.00           H  
ATOM    213 1HB  GLU A  12      -5.454  19.145  10.164  1.00  0.00           H  
ATOM    214 2HB  GLU A  12      -6.903  20.089   9.930  1.00  0.00           H  
ATOM    215 1HG  GLU A  12      -6.168  20.011   7.349  1.00  0.00           H  
ATOM    216 2HG  GLU A  12      -5.186  18.661   7.846  1.00  0.00           H  
ATOM    217  N   GLY A  13      -5.403  22.879  11.181  1.00 68.25           N  
ATOM    218  CA  GLY A  13      -5.322  23.533  12.486  1.00 65.79           C  
ATOM    219  C   GLY A  13      -6.443  23.049  13.411  1.00 63.89           C  
ATOM    220  O   GLY A  13      -6.940  21.933  13.249  1.00 63.09           O  
ATOM    221  H   GLY A  13      -5.984  23.327  10.488  1.00  0.00           H  
ATOM    222 1HA  GLY A  13      -4.354  23.360  12.959  1.00  0.00           H  
ATOM    223 2HA  GLY A  13      -5.413  24.608  12.330  1.00  0.00           H  
ATOM    224  N   THR A  14      -6.855  23.886  14.380  1.00 61.95           N  
ATOM    225  CA  THR A  14      -8.054  23.668  15.211  1.00 60.54           C  
ATOM    226  C   THR A  14      -9.359  23.486  14.401  1.00 59.04           C  
ATOM    227  O   THR A  14     -10.188  22.657  14.777  1.00 57.59           O  
ATOM    228  CB  THR A  14      -8.133  24.627  16.439  1.00 60.05           C  
ATOM    229  OG1 THR A  14      -9.460  24.825  16.893  1.00 60.43           O  
ATOM    230  CG2 THR A  14      -7.543  26.017  16.225  1.00 59.44           C  
ATOM    231  H   THR A  14      -6.368  24.768  14.485  1.00  0.00           H  
ATOM    232  HA  THR A  14      -7.900  22.682  15.652  1.00  0.00           H  
ATOM    233  HB  THR A  14      -7.588  24.165  17.262  1.00  0.00           H  
ATOM    234  HG1 THR A  14      -9.431  25.312  17.702  1.00  0.00           H  
ATOM    235 1HG2 THR A  14      -7.781  26.697  17.040  1.00  0.00           H  
ATOM    236 2HG2 THR A  14      -6.459  25.959  16.181  1.00  0.00           H  
ATOM    237 3HG2 THR A  14      -7.919  26.452  15.300  1.00  0.00           H  
ATOM    238  N   TYR A  15      -9.525  24.208  13.281  1.00 58.78           N  
ATOM    239  CA  TYR A  15     -10.623  24.001  12.336  1.00 58.81           C  
ATOM    240  C   TYR A  15     -10.172  24.371  10.912  1.00 58.34           C  
ATOM    241  O   TYR A  15      -9.274  25.196  10.733  1.00 59.13           O  
ATOM    242  CB  TYR A  15     -11.867  24.793  12.806  1.00 57.41           C  
ATOM    243  CG  TYR A  15     -11.839  26.280  12.516  1.00 56.89           C  
ATOM    244  CD1 TYR A  15     -10.952  27.134  13.205  1.00 56.73           C  
ATOM    245  CD2 TYR A  15     -12.677  26.800  11.512  1.00 56.63           C  
ATOM    246  CE1 TYR A  15     -10.856  28.489  12.841  1.00 56.53           C  
ATOM    247  CE2 TYR A  15     -12.588  28.156  11.166  1.00 56.88           C  
ATOM    248  CZ  TYR A  15     -11.646  28.989  11.789  1.00 57.57           C  
ATOM    249  OH  TYR A  15     -11.501  30.272  11.360  1.00 58.66           O  
ATOM    250  H   TYR A  15      -8.803  24.860  13.011  1.00  0.00           H  
ATOM    251  HA  TYR A  15     -10.875  22.940  12.329  1.00  0.00           H  
ATOM    252 1HB  TYR A  15     -12.750  24.366  12.328  1.00  0.00           H  
ATOM    253 2HB  TYR A  15     -12.032  24.654  13.876  1.00  0.00           H  
ATOM    254  HD1 TYR A  15     -10.320  26.748  13.993  1.00  0.00           H  
ATOM    255  HD2 TYR A  15     -13.375  26.162  10.991  1.00  0.00           H  
ATOM    256  HE1 TYR A  15     -10.158  29.130  13.356  1.00  0.00           H  
ATOM    257  HE2 TYR A  15     -13.239  28.549  10.408  1.00  0.00           H  
ATOM    258  HH  TYR A  15     -12.035  30.480  10.609  1.00  0.00           H  
ATOM    259  N   GLY A  16     -10.815  23.769   9.898  1.00 58.64           N  
ATOM    260  CA  GLY A  16     -10.534  23.994   8.480  1.00 59.16           C  
ATOM    261  C   GLY A  16      -9.222  23.354   7.997  1.00 60.47           C  
ATOM    262  O   GLY A  16      -8.510  22.710   8.769  1.00 61.00           O  
ATOM    263  H   GLY A  16     -11.525  23.088  10.124  1.00  0.00           H  
ATOM    264 1HA  GLY A  16     -11.363  23.590   7.901  1.00  0.00           H  
ATOM    265 2HA  GLY A  16     -10.505  25.067   8.277  1.00  0.00           H  
ATOM    266  N   VAL A  17      -8.905  23.542   6.706  1.00 60.93           N  
ATOM    267  CA  VAL A  17      -7.653  23.103   6.081  1.00 61.27           C  
ATOM    268  C   VAL A  17      -6.976  24.329   5.467  1.00 60.73           C  
ATOM    269  O   VAL A  17      -7.625  25.090   4.750  1.00 60.97           O  
ATOM    270  CB  VAL A  17      -7.934  22.055   4.974  1.00 60.98           C  
ATOM    271  CG1 VAL A  17      -6.637  21.581   4.295  1.00 60.95           C  
ATOM    272  CG2 VAL A  17      -8.710  20.838   5.501  1.00 60.02           C  
ATOM    273  H   VAL A  17      -9.533  24.087   6.132  1.00  0.00           H  
ATOM    274  HA  VAL A  17      -6.979  22.664   6.819  1.00  0.00           H  
ATOM    275  HB  VAL A  17      -8.538  22.530   4.203  1.00  0.00           H  
ATOM    276 1HG1 VAL A  17      -6.832  20.787   3.575  1.00  0.00           H  
ATOM    277 2HG1 VAL A  17      -6.136  22.379   3.746  1.00  0.00           H  
ATOM    278 3HG1 VAL A  17      -5.937  21.213   5.041  1.00  0.00           H  
ATOM    279 1HG2 VAL A  17      -8.846  20.085   4.724  1.00  0.00           H  
ATOM    280 2HG2 VAL A  17      -8.187  20.374   6.331  1.00  0.00           H  
ATOM    281 3HG2 VAL A  17      -9.699  21.113   5.861  1.00  0.00           H  
ATOM    282  N   VAL A  18      -5.661  24.462   5.691  1.00 58.66           N  
ATOM    283  CA  VAL A  18      -4.830  25.525   5.140  1.00 56.35           C  
ATOM    284  C   VAL A  18      -4.068  24.987   3.917  1.00 55.15           C  
ATOM    285  O   VAL A  18      -3.467  23.914   3.971  1.00 33.87           O  
ATOM    286  CB  VAL A  18      -3.878  26.088   6.224  1.00 55.06           C  
ATOM    287  CG1 VAL A  18      -3.165  27.351   5.708  1.00 53.53           C  
ATOM    288  CG2 VAL A  18      -4.608  26.444   7.533  1.00 53.37           C  
ATOM    289  H   VAL A  18      -5.192  23.762   6.253  1.00  0.00           H  
ATOM    290  HA  VAL A  18      -5.468  26.349   4.836  1.00  0.00           H  
ATOM    291  HB  VAL A  18      -3.122  25.335   6.458  1.00  0.00           H  
ATOM    292 1HG1 VAL A  18      -2.440  27.714   6.432  1.00  0.00           H  
ATOM    293 2HG1 VAL A  18      -2.632  27.176   4.776  1.00  0.00           H  
ATOM    294 3HG1 VAL A  18      -3.876  28.158   5.523  1.00  0.00           H  
ATOM    295 1HG2 VAL A  18      -3.919  26.880   8.256  1.00  0.00           H  
ATOM    296 2HG2 VAL A  18      -5.396  27.173   7.353  1.00  0.00           H  
ATOM    297 3HG2 VAL A  18      -5.053  25.569   8.007  1.00  0.00           H  
ATOM    298  N   TYR A  19      -4.093  25.771   2.830  1.00 54.41           N  
ATOM    299  CA  TYR A  19      -3.372  25.558   1.579  1.00 53.89           C  
ATOM    300  C   TYR A  19      -2.476  26.763   1.326  1.00 51.56           C  
ATOM    301  O   TYR A  19      -2.900  27.893   1.539  1.00 51.29           O  
ATOM    302  CB  TYR A  19      -4.374  25.491   0.406  1.00 57.45           C  
ATOM    303  CG  TYR A  19      -5.367  24.355   0.482  1.00 60.91           C  
ATOM    304  CD1 TYR A  19      -6.582  24.535   1.173  1.00 62.40           C  
ATOM    305  CD2 TYR A  19      -5.073  23.115  -0.119  1.00 62.57           C  
ATOM    306  CE1 TYR A  19      -7.493  23.471   1.286  1.00 64.43           C  
ATOM    307  CE2 TYR A  19      -5.988  22.051  -0.010  1.00 63.81           C  
ATOM    308  CZ  TYR A  19      -7.194  22.227   0.700  1.00 64.78           C  
ATOM    309  OH  TYR A  19      -8.074  21.194   0.823  1.00 65.10           O  
ATOM    310  H   TYR A  19      -4.639  26.622   2.886  1.00  0.00           H  
ATOM    311  HA  TYR A  19      -2.767  24.656   1.626  1.00  0.00           H  
ATOM    312 1HB  TYR A  19      -4.936  26.423   0.328  1.00  0.00           H  
ATOM    313 2HB  TYR A  19      -3.832  25.400  -0.537  1.00  0.00           H  
ATOM    314  HD1 TYR A  19      -6.813  25.484   1.634  1.00  0.00           H  
ATOM    315  HD2 TYR A  19      -4.145  22.973  -0.653  1.00  0.00           H  
ATOM    316  HE1 TYR A  19      -8.415  23.610   1.831  1.00  0.00           H  
ATOM    317  HE2 TYR A  19      -5.754  21.099  -0.464  1.00  0.00           H  
ATOM    318  HH  TYR A  19      -7.776  20.410   0.386  1.00  0.00           H  
ATOM    319  N   LYS A  20      -1.290  26.534   0.752  1.00 47.93           N  
ATOM    320  CA  LYS A  20      -0.502  27.564   0.089  1.00 45.52           C  
ATOM    321  C   LYS A  20      -1.151  27.818  -1.279  1.00 43.52           C  
ATOM    322  O   LYS A  20      -1.489  26.869  -1.988  1.00 39.81           O  
ATOM    323  CB  LYS A  20       0.936  27.042  -0.061  1.00 45.46           C  
ATOM    324  CG  LYS A  20       1.920  28.029  -0.712  1.00 43.86           C  
ATOM    325  CD  LYS A  20       3.318  27.411  -0.844  1.00 45.21           C  
ATOM    326  CE  LYS A  20       4.348  28.380  -1.434  1.00 46.97           C  
ATOM    327  NZ  LYS A  20       5.659  27.726  -1.581  1.00 48.57           N1+
ATOM    328  H   LYS A  20      -1.033  25.573   0.563  1.00  0.00           H  
ATOM    329  HA  LYS A  20      -0.495  28.476   0.690  1.00  0.00           H  
ATOM    330 1HB  LYS A  20       1.317  26.761   0.922  1.00  0.00           H  
ATOM    331 2HB  LYS A  20       0.914  26.125  -0.646  1.00  0.00           H  
ATOM    332 1HG  LYS A  20       1.570  28.324  -1.701  1.00  0.00           H  
ATOM    333 2HG  LYS A  20       1.969  28.943  -0.121  1.00  0.00           H  
ATOM    334 1HD  LYS A  20       3.658  27.069   0.135  1.00  0.00           H  
ATOM    335 2HD  LYS A  20       3.255  26.521  -1.471  1.00  0.00           H  
ATOM    336 1HE  LYS A  20       4.020  28.738  -2.410  1.00  0.00           H  
ATOM    337 2HE  LYS A  20       4.464  29.249  -0.789  1.00  0.00           H  
ATOM    338 1HZ  LYS A  20       6.322  28.376  -1.979  1.00  0.00           H  
ATOM    339 2HZ  LYS A  20       5.988  27.420  -0.676  1.00  0.00           H  
ATOM    340 3HZ  LYS A  20       5.569  26.923  -2.188  1.00  0.00           H  
ATOM    341  N   ALA A  21      -1.326  29.093  -1.638  1.00 44.80           N  
ATOM    342  CA  ALA A  21      -1.832  29.525  -2.932  1.00 45.11           C  
ATOM    343  C   ALA A  21      -1.066  30.759  -3.409  1.00 45.22           C  
ATOM    344  O   ALA A  21      -0.408  31.437  -2.625  1.00 45.15           O  
ATOM    345  CB  ALA A  21      -3.336  29.808  -2.825  1.00 42.81           C  
ATOM    346  H   ALA A  21      -1.050  29.822  -0.990  1.00  0.00           H  
ATOM    347  HA  ALA A  21      -1.679  28.735  -3.663  1.00  0.00           H  
ATOM    348 1HB  ALA A  21      -3.754  30.111  -3.786  1.00  0.00           H  
ATOM    349 2HB  ALA A  21      -3.868  28.912  -2.508  1.00  0.00           H  
ATOM    350 3HB  ALA A  21      -3.548  30.594  -2.106  1.00  0.00           H  
ATOM    351  N   ARG A  22      -1.184  31.042  -4.710  1.00 47.07           N  
ATOM    352  CA  ARG A  22      -0.674  32.221  -5.397  1.00 48.34           C  
ATOM    353  C   ARG A  22      -1.869  33.029  -5.893  1.00 46.76           C  
ATOM    354  O   ARG A  22      -2.735  32.465  -6.557  1.00 45.92           O  
ATOM    355  CB  ARG A  22       0.088  31.762  -6.655  1.00  0.00           C  
ATOM    356  CG  ARG A  22       1.500  31.211  -6.422  1.00  0.00           C  
ATOM    357  CD  ARG A  22       2.020  30.456  -7.659  1.00  0.00           C  
ATOM    358  NE  ARG A  22       1.908  31.276  -8.880  1.00  0.00           N  
ATOM    359  CZ  ARG A  22       1.390  30.906 -10.066  1.00  0.00           C  
ATOM    360  NH1 ARG A  22       0.947  29.660 -10.290  1.00  0.00           N  
ATOM    361  NH2 ARG A  22       1.313  31.809 -11.052  1.00  0.00           N1+
ATOM    362  H   ARG A  22      -1.732  30.403  -5.273  1.00  0.00           H  
ATOM    363  HA  ARG A  22      -0.035  32.834  -4.759  1.00  0.00           H  
ATOM    364  HE  ARG A  22       2.266  32.217  -8.796  1.00  0.00           H  
ATOM    365 1HH1 ARG A  22       1.004  28.966  -9.558  1.00  0.00           H  
ATOM    366 2HH1 ARG A  22       0.567  29.401 -11.189  1.00  0.00           H  
ATOM    367 1HH2 ARG A  22       0.932  31.555 -11.952  1.00  0.00           H  
ATOM    368 2HH2 ARG A  22       1.636  32.755 -10.906  1.00  0.00           H  
ATOM    369 1HB  ARG A  22      -0.505  31.010  -7.178  1.00  0.00           H  
ATOM    370 2HB  ARG A  22       0.176  32.602  -7.349  1.00  0.00           H  
ATOM    371 1HG  ARG A  22       2.177  32.023  -6.157  1.00  0.00           H  
ATOM    372 2HG  ARG A  22       1.494  30.534  -5.569  1.00  0.00           H  
ATOM    373 1HD  ARG A  22       3.063  30.169  -7.516  1.00  0.00           H  
ATOM    374 2HD  ARG A  22       1.456  29.531  -7.771  1.00  0.00           H  
ATOM    375  N   ASN A  23      -1.856  34.353  -5.699  1.00 45.44           N  
ATOM    376  CA  ASN A  23      -2.687  35.293  -6.448  1.00 46.72           C  
ATOM    377  C   ASN A  23      -2.069  35.408  -7.853  1.00 48.79           C  
ATOM    378  O   ASN A  23      -0.910  35.793  -7.986  1.00 49.44           O  
ATOM    379  CB  ASN A  23      -2.722  36.638  -5.687  1.00 44.62           C  
ATOM    380  CG  ASN A  23      -3.755  37.644  -6.220  1.00 41.29           C  
ATOM    381  OD1 ASN A  23      -3.869  37.868  -7.423  1.00 41.61           O  
ATOM    382  ND2 ASN A  23      -4.505  38.276  -5.316  1.00 38.78           N  
ATOM    383  H   ASN A  23      -1.125  34.749  -5.121  1.00  0.00           H  
ATOM    384  HA  ASN A  23      -3.704  34.899  -6.514  1.00  0.00           H  
ATOM    385 1HB  ASN A  23      -2.935  36.444  -4.634  1.00  0.00           H  
ATOM    386 2HB  ASN A  23      -1.738  37.105  -5.707  1.00  0.00           H  
ATOM    387 1HD2 ASN A  23      -5.191  38.952  -5.616  1.00  0.00           H  
ATOM    388 2HD2 ASN A  23      -4.366  38.096  -4.328  1.00  0.00           H  
ATOM    389  N   LYS A  24      -2.829  35.032  -8.891  1.00 50.47           N  
ATOM    390  CA  LYS A  24      -2.403  35.007 -10.291  1.00 51.37           C  
ATOM    391  C   LYS A  24      -2.155  36.407 -10.872  1.00 50.34           C  
ATOM    392  O   LYS A  24      -1.266  36.560 -11.708  1.00 50.56           O  
ATOM    393  CB  LYS A  24      -3.393  34.195 -11.157  1.00  0.00           C  
ATOM    394  CG  LYS A  24      -3.277  32.676 -10.930  1.00  0.00           C  
ATOM    395  CD  LYS A  24      -4.176  31.836 -11.854  1.00  0.00           C  
ATOM    396  CE  LYS A  24      -5.636  31.767 -11.389  1.00  0.00           C  
ATOM    397  NZ  LYS A  24      -6.433  30.863 -12.236  1.00  0.00           N1+
ATOM    398  H   LYS A  24      -3.765  34.694  -8.696  1.00  0.00           H  
ATOM    399  HA  LYS A  24      -1.438  34.496 -10.324  1.00  0.00           H  
ATOM    400 1HZ  LYS A  24      -7.387  30.846 -11.899  1.00  0.00           H  
ATOM    401 2HZ  LYS A  24      -6.425  31.193 -13.191  1.00  0.00           H  
ATOM    402 3HZ  LYS A  24      -6.044  29.932 -12.197  1.00  0.00           H  
ATOM    403 1HB  LYS A  24      -4.414  34.535 -10.981  1.00  0.00           H  
ATOM    404 2HB  LYS A  24      -3.192  34.394 -12.211  1.00  0.00           H  
ATOM    405 1HG  LYS A  24      -2.242  32.382 -11.110  1.00  0.00           H  
ATOM    406 2HG  LYS A  24      -3.475  32.430  -9.887  1.00  0.00           H  
ATOM    407 1HD  LYS A  24      -4.121  32.216 -12.875  1.00  0.00           H  
ATOM    408 2HD  LYS A  24      -3.774  30.826 -11.893  1.00  0.00           H  
ATOM    409 1HE  LYS A  24      -5.690  31.410 -10.361  1.00  0.00           H  
ATOM    410 2HE  LYS A  24      -6.085  32.761 -11.410  1.00  0.00           H  
ATOM    411  N   LEU A  25      -2.923  37.415 -10.425  1.00 49.38           N  
ATOM    412  CA  LEU A  25      -2.825  38.803 -10.871  1.00 47.36           C  
ATOM    413  C   LEU A  25      -1.692  39.579 -10.176  1.00 46.03           C  
ATOM    414  O   LEU A  25      -0.932  40.259 -10.866  1.00 45.78           O  
ATOM    415  CB  LEU A  25      -4.182  39.521 -10.705  1.00 48.94           C  
ATOM    416  CG  LEU A  25      -5.304  39.019 -11.643  1.00 48.64           C  
ATOM    417  CD1 LEU A  25      -6.648  39.653 -11.255  1.00 48.39           C  
ATOM    418  CD2 LEU A  25      -5.010  39.296 -13.128  1.00 48.55           C  
ATOM    419  H   LEU A  25      -3.615  37.209  -9.718  1.00  0.00           H  
ATOM    420  HA  LEU A  25      -2.569  38.801 -11.931  1.00  0.00           H  
ATOM    421 1HB  LEU A  25      -4.507  39.422  -9.668  1.00  0.00           H  
ATOM    422 2HB  LEU A  25      -4.050  40.591 -10.869  1.00  0.00           H  
ATOM    423  HG  LEU A  25      -5.409  37.941 -11.510  1.00  0.00           H  
ATOM    424 1HD1 LEU A  25      -7.469  39.221 -11.828  1.00  0.00           H  
ATOM    425 2HD1 LEU A  25      -6.865  39.502 -10.199  1.00  0.00           H  
ATOM    426 3HD1 LEU A  25      -6.645  40.728 -11.436  1.00  0.00           H  
ATOM    427 1HD2 LEU A  25      -5.853  39.003 -13.753  1.00  0.00           H  
ATOM    428 2HD2 LEU A  25      -4.820  40.356 -13.305  1.00  0.00           H  
ATOM    429 3HD2 LEU A  25      -4.146  38.735 -13.484  1.00  0.00           H  
ATOM    430  N   THR A  26      -1.582  39.501  -8.836  1.00 43.58           N  
ATOM    431  CA  THR A  26      -0.619  40.277  -8.037  1.00 39.75           C  
ATOM    432  C   THR A  26       0.714  39.541  -7.810  1.00 41.58           C  
ATOM    433  O   THR A  26       1.747  40.194  -7.665  1.00 42.04           O  
ATOM    434  CB  THR A  26      -1.239  40.763  -6.700  1.00 37.86           C  
ATOM    435  OG1 THR A  26      -1.336  39.732  -5.736  1.00 34.86           O  
ATOM    436  CG2 THR A  26      -2.601  41.455  -6.856  1.00 34.93           C  
ATOM    437  H   THR A  26      -2.241  38.924  -8.331  1.00  0.00           H  
ATOM    438  HA  THR A  26      -0.374  41.183  -8.596  1.00  0.00           H  
ATOM    439  HB  THR A  26      -0.553  41.496  -6.273  1.00  0.00           H  
ATOM    440  HG1 THR A  26      -1.657  40.103  -4.927  1.00  0.00           H  
ATOM    441 1HG2 THR A  26      -2.941  41.874  -5.908  1.00  0.00           H  
ATOM    442 2HG2 THR A  26      -2.541  42.272  -7.575  1.00  0.00           H  
ATOM    443 3HG2 THR A  26      -3.368  40.763  -7.202  1.00  0.00           H  
ATOM    444  N   GLY A  27       0.690  38.202  -7.733  1.00 41.35           N  
ATOM    445  CA  GLY A  27       1.846  37.361  -7.431  1.00 41.74           C  
ATOM    446  C   GLY A  27       2.026  37.057  -5.937  1.00 42.40           C  
ATOM    447  O   GLY A  27       2.964  36.341  -5.588  1.00 43.41           O  
ATOM    448  H   GLY A  27      -0.195  37.728  -7.863  1.00  0.00           H  
ATOM    449 1HA  GLY A  27       1.729  36.417  -7.963  1.00  0.00           H  
ATOM    450 2HA  GLY A  27       2.764  37.814  -7.811  1.00  0.00           H  
ATOM    451  N   GLU A  28       1.151  37.590  -5.060  1.00 41.74           N  
ATOM    452  CA  GLU A  28       1.183  37.403  -3.609  1.00 40.23           C  
ATOM    453  C   GLU A  28       0.908  35.939  -3.249  1.00 41.01           C  
ATOM    454  O   GLU A  28      -0.099  35.376  -3.679  1.00 42.04           O  
ATOM    455  CB  GLU A  28       0.134  38.333  -2.958  1.00 40.23           C  
ATOM    456  CG  GLU A  28       0.193  38.371  -1.412  1.00 39.46           C  
ATOM    457  CD  GLU A  28      -0.819  39.334  -0.785  1.00 39.99           C  
ATOM    458  OE1 GLU A  28      -1.895  39.529  -1.390  1.00 39.57           O  
ATOM    459  OE2 GLU A  28      -0.505  39.853   0.308  1.00 39.70           O1-
ATOM    460  H   GLU A  28       0.415  38.177  -5.428  1.00  0.00           H  
ATOM    461  HA  GLU A  28       2.177  37.689  -3.256  1.00  0.00           H  
ATOM    462 1HB  GLU A  28       0.282  39.347  -3.332  1.00  0.00           H  
ATOM    463 2HB  GLU A  28      -0.865  38.036  -3.284  1.00  0.00           H  
ATOM    464 1HG  GLU A  28       0.005  37.383  -0.993  1.00  0.00           H  
ATOM    465 2HG  GLU A  28       1.195  38.657  -1.091  1.00  0.00           H  
ATOM    466  N   VAL A  29       1.794  35.342  -2.439  1.00 40.20           N  
ATOM    467  CA  VAL A  29       1.611  34.004  -1.891  1.00 39.88           C  
ATOM    468  C   VAL A  29       0.798  34.170  -0.600  1.00 41.91           C  
ATOM    469  O   VAL A  29       1.180  34.941   0.281  1.00 42.67           O  
ATOM    470  CB  VAL A  29       2.975  33.306  -1.660  1.00 39.76           C  
ATOM    471  CG1 VAL A  29       2.795  31.852  -1.186  1.00 38.95           C  
ATOM    472  CG2 VAL A  29       3.845  33.304  -2.932  1.00 41.13           C  
ATOM    473  H   VAL A  29       2.593  35.869  -2.121  1.00  0.00           H  
ATOM    474  HA  VAL A  29       1.055  33.407  -2.611  1.00  0.00           H  
ATOM    475  HB  VAL A  29       3.518  33.847  -0.883  1.00  0.00           H  
ATOM    476 1HG1 VAL A  29       3.759  31.412  -0.936  1.00  0.00           H  
ATOM    477 2HG1 VAL A  29       2.164  31.778  -0.302  1.00  0.00           H  
ATOM    478 3HG1 VAL A  29       2.337  31.235  -1.960  1.00  0.00           H  
ATOM    479 1HG2 VAL A  29       4.784  32.775  -2.766  1.00  0.00           H  
ATOM    480 2HG2 VAL A  29       3.331  32.818  -3.762  1.00  0.00           H  
ATOM    481 3HG2 VAL A  29       4.102  34.315  -3.249  1.00  0.00           H  
ATOM    482  N   VAL A  30      -0.335  33.462  -0.518  1.00 42.49           N  
ATOM    483  CA  VAL A  30      -1.263  33.484   0.607  1.00 42.63           C  
ATOM    484  C   VAL A  30      -1.431  32.071   1.176  1.00 42.86           C  
ATOM    485  O   VAL A  30      -1.133  31.075   0.515  1.00 42.46           O  
ATOM    486  CB  VAL A  30      -2.616  34.103   0.162  1.00 41.84           C  
ATOM    487  CG1 VAL A  30      -2.466  35.578  -0.249  1.00 43.76           C  
ATOM    488  CG2 VAL A  30      -3.353  33.296  -0.919  1.00 39.35           C  
ATOM    489  H   VAL A  30      -0.561  32.840  -1.283  1.00  0.00           H  
ATOM    490  HA  VAL A  30      -0.855  34.095   1.412  1.00  0.00           H  
ATOM    491  HB  VAL A  30      -3.275  34.097   1.030  1.00  0.00           H  
ATOM    492 1HG1 VAL A  30      -3.441  36.042  -0.395  1.00  0.00           H  
ATOM    493 2HG1 VAL A  30      -1.943  36.150   0.517  1.00  0.00           H  
ATOM    494 3HG1 VAL A  30      -1.910  35.683  -1.181  1.00  0.00           H  
ATOM    495 1HG2 VAL A  30      -4.351  33.698  -1.082  1.00  0.00           H  
ATOM    496 2HG2 VAL A  30      -2.821  33.309  -1.871  1.00  0.00           H  
ATOM    497 3HG2 VAL A  30      -3.483  32.260  -0.620  1.00  0.00           H  
ATOM    498  N   ALA A  31      -1.949  32.010   2.407  1.00 44.45           N  
ATOM    499  CA  ALA A  31      -2.404  30.799   3.069  1.00 44.31           C  
ATOM    500  C   ALA A  31      -3.936  30.850   3.122  1.00 44.70           C  
ATOM    501  O   ALA A  31      -4.503  31.723   3.776  1.00 43.46           O  
ATOM    502  CB  ALA A  31      -1.760  30.710   4.454  1.00 43.68           C  
ATOM    503  H   ALA A  31      -2.156  32.885   2.871  1.00  0.00           H  
ATOM    504  HA  ALA A  31      -2.080  29.922   2.516  1.00  0.00           H  
ATOM    505 1HB  ALA A  31      -2.172  29.888   5.037  1.00  0.00           H  
ATOM    506 2HB  ALA A  31      -0.688  30.542   4.366  1.00  0.00           H  
ATOM    507 3HB  ALA A  31      -1.898  31.629   5.018  1.00  0.00           H  
ATOM    508  N   LEU A  32      -4.604  29.939   2.400  1.00 47.39           N  
ATOM    509  CA  LEU A  32      -6.056  29.849   2.278  1.00 50.84           C  
ATOM    510  C   LEU A  32      -6.591  28.806   3.257  1.00 53.38           C  
ATOM    511  O   LEU A  32      -6.436  27.610   3.021  1.00 54.13           O  
ATOM    512  CB  LEU A  32      -6.456  29.467   0.836  1.00 49.36           C  
ATOM    513  CG  LEU A  32      -6.155  30.527  -0.237  1.00 49.85           C  
ATOM    514  CD1 LEU A  32      -6.557  30.007  -1.618  1.00 48.03           C  
ATOM    515  CD2 LEU A  32      -6.842  31.871   0.034  1.00 50.11           C  
ATOM    516  H   LEU A  32      -4.057  29.250   1.897  1.00  0.00           H  
ATOM    517  HA  LEU A  32      -6.515  30.807   2.521  1.00  0.00           H  
ATOM    518 1HB  LEU A  32      -5.954  28.539   0.557  1.00  0.00           H  
ATOM    519 2HB  LEU A  32      -7.524  29.245   0.808  1.00  0.00           H  
ATOM    520  HG  LEU A  32      -5.079  30.694  -0.253  1.00  0.00           H  
ATOM    521 1HD1 LEU A  32      -6.298  30.724  -2.394  1.00  0.00           H  
ATOM    522 2HD1 LEU A  32      -6.051  29.071  -1.847  1.00  0.00           H  
ATOM    523 3HD1 LEU A  32      -7.630  29.828  -1.669  1.00  0.00           H  
ATOM    524 1HD2 LEU A  32      -6.730  32.551  -0.812  1.00  0.00           H  
ATOM    525 2HD2 LEU A  32      -7.908  31.745   0.224  1.00  0.00           H  
ATOM    526 3HD2 LEU A  32      -6.397  32.367   0.893  1.00  0.00           H  
ATOM    527  N   LYS A  33      -7.250  29.268   4.328  1.00 57.13           N  
ATOM    528  CA  LYS A  33      -7.913  28.449   5.336  1.00 61.46           C  
ATOM    529  C   LYS A  33      -9.372  28.251   4.903  1.00 65.15           C  
ATOM    530  O   LYS A  33     -10.208  29.136   5.086  1.00 62.53           O  
ATOM    531  CB  LYS A  33      -7.752  29.130   6.703  1.00 61.55           C  
ATOM    532  CG  LYS A  33      -8.098  28.283   7.939  1.00 62.20           C  
ATOM    533  CD  LYS A  33      -7.595  28.980   9.214  1.00 62.60           C  
ATOM    534  CE  LYS A  33      -7.593  28.099  10.464  1.00 63.91           C  
ATOM    535  NZ  LYS A  33      -6.967  28.821  11.582  1.00 63.69           N1+
ATOM    536  H   LYS A  33      -7.345  30.272   4.425  1.00  0.00           H  
ATOM    537  HA  LYS A  33      -7.414  27.485   5.403  1.00  0.00           H  
ATOM    538 1HB  LYS A  33      -6.712  29.450   6.787  1.00  0.00           H  
ATOM    539 2HB  LYS A  33      -8.348  30.032   6.730  1.00  0.00           H  
ATOM    540 1HG  LYS A  33      -9.174  28.112   7.999  1.00  0.00           H  
ATOM    541 2HG  LYS A  33      -7.634  27.301   7.849  1.00  0.00           H  
ATOM    542 1HD  LYS A  33      -6.568  29.312   9.050  1.00  0.00           H  
ATOM    543 2HD  LYS A  33      -8.182  29.879   9.401  1.00  0.00           H  
ATOM    544 1HE  LYS A  33      -8.609  27.816  10.739  1.00  0.00           H  
ATOM    545 2HE  LYS A  33      -7.028  27.183  10.288  1.00  0.00           H  
ATOM    546 1HZ  LYS A  33      -6.853  28.224  12.394  1.00  0.00           H  
ATOM    547 2HZ  LYS A  33      -6.069  29.190  11.309  1.00  0.00           H  
ATOM    548 3HZ  LYS A  33      -7.574  29.596  11.841  1.00  0.00           H  
ATOM    549  N   LYS A  34      -9.645  27.099   4.274  1.00 71.20           N  
ATOM    550  CA  LYS A  34     -10.931  26.728   3.699  1.00 78.03           C  
ATOM    551  C   LYS A  34     -11.785  26.052   4.773  1.00 83.83           C  
ATOM    552  O   LYS A  34     -11.449  24.974   5.267  1.00 83.21           O  
ATOM    553  CB  LYS A  34     -10.695  25.818   2.478  1.00  0.00           C  
ATOM    554  CG  LYS A  34     -11.931  25.617   1.577  1.00  0.00           C  
ATOM    555  CD  LYS A  34     -12.905  24.502   1.996  1.00  0.00           C  
ATOM    556  CE  LYS A  34     -13.222  23.534   0.844  1.00  0.00           C  
ATOM    557  NZ  LYS A  34     -12.054  22.709   0.491  1.00  0.00           N1+
ATOM    558  H   LYS A  34      -8.892  26.428   4.183  1.00  0.00           H  
ATOM    559  HA  LYS A  34     -11.431  27.634   3.349  1.00  0.00           H  
ATOM    560 1HZ  LYS A  34     -12.301  22.070  -0.252  1.00  0.00           H  
ATOM    561 2HZ  LYS A  34     -11.299  23.304   0.185  1.00  0.00           H  
ATOM    562 3HZ  LYS A  34     -11.754  22.191   1.307  1.00  0.00           H  
ATOM    563 1HB  LYS A  34      -9.922  26.284   1.863  1.00  0.00           H  
ATOM    564 2HB  LYS A  34     -10.277  24.856   2.779  1.00  0.00           H  
ATOM    565 1HG  LYS A  34     -12.480  26.555   1.481  1.00  0.00           H  
ATOM    566 2HG  LYS A  34     -11.559  25.399   0.576  1.00  0.00           H  
ATOM    567 1HD  LYS A  34     -12.526  23.948   2.852  1.00  0.00           H  
ATOM    568 2HD  LYS A  34     -13.828  24.961   2.350  1.00  0.00           H  
ATOM    569 1HE  LYS A  34     -14.036  22.865   1.120  1.00  0.00           H  
ATOM    570 2HE  LYS A  34     -13.542  24.077  -0.044  1.00  0.00           H  
ATOM    571  N   ILE A  35     -12.893  26.717   5.114  1.00 93.04           N  
ATOM    572  CA  ILE A  35     -13.875  26.310   6.106  1.00102.57           C  
ATOM    573  C   ILE A  35     -15.087  25.848   5.300  1.00110.69           C  
ATOM    574  O   ILE A  35     -15.672  26.627   4.547  1.00110.68           O  
ATOM    575  CB  ILE A  35     -14.214  27.510   7.031  1.00101.69           C  
ATOM    576  CG1 ILE A  35     -12.952  28.124   7.680  1.00101.87           C  
ATOM    577  CG2 ILE A  35     -15.253  27.133   8.110  1.00101.54           C  
ATOM    578  CD1 ILE A  35     -13.138  29.596   8.061  1.00102.15           C  
ATOM    579  H   ILE A  35     -13.070  27.605   4.661  1.00  0.00           H  
ATOM    580  HA  ILE A  35     -13.494  25.488   6.715  1.00  0.00           H  
ATOM    581  HB  ILE A  35     -14.668  28.286   6.421  1.00  0.00           H  
ATOM    582 1HG1 ILE A  35     -12.653  27.520   8.534  1.00  0.00           H  
ATOM    583 2HG1 ILE A  35     -12.093  28.097   7.013  1.00  0.00           H  
ATOM    584 1HG2 ILE A  35     -15.481  27.977   8.761  1.00  0.00           H  
ATOM    585 2HG2 ILE A  35     -16.199  26.813   7.671  1.00  0.00           H  
ATOM    586 3HG2 ILE A  35     -14.889  26.322   8.742  1.00  0.00           H  
ATOM    587 1HD1 ILE A  35     -12.276  29.954   8.621  1.00  0.00           H  
ATOM    588 2HD1 ILE A  35     -13.232  30.210   7.167  1.00  0.00           H  
ATOM    589 3HD1 ILE A  35     -14.023  29.763   8.673  1.00  0.00           H  
ATOM    590  N   ARG A  36     -15.453  24.573   5.458  1.00121.71           N  
ATOM    591  CA  ARG A  36     -16.593  23.960   4.792  1.00132.22           C  
ATOM    592  C   ARG A  36     -17.851  24.371   5.554  1.00136.88           C  
ATOM    593  O   ARG A  36     -18.066  23.904   6.674  1.00137.13           O  
ATOM    594  CB  ARG A  36     -16.413  22.428   4.768  1.00  0.00           C  
ATOM    595  CG  ARG A  36     -15.177  22.009   3.960  1.00  0.00           C  
ATOM    596  CD  ARG A  36     -14.963  20.494   3.889  1.00  0.00           C  
ATOM    597  NE  ARG A  36     -13.587  20.202   3.460  1.00  0.00           N  
ATOM    598  CZ  ARG A  36     -13.181  19.236   2.618  1.00  0.00           C  
ATOM    599  NH1 ARG A  36     -14.047  18.387   2.047  1.00  0.00           N  
ATOM    600  NH2 ARG A  36     -11.876  19.122   2.346  1.00  0.00           N1+
ATOM    601  H   ARG A  36     -14.944  24.002   6.116  1.00  0.00           H  
ATOM    602  HA  ARG A  36     -16.660  24.319   3.763  1.00  0.00           H  
ATOM    603  HE  ARG A  36     -12.876  20.758   3.918  1.00  0.00           H  
ATOM    604 1HH1 ARG A  36     -15.032  18.453   2.257  1.00  0.00           H  
ATOM    605 2HH1 ARG A  36     -13.723  17.656   1.430  1.00  0.00           H  
ATOM    606 1HH2 ARG A  36     -11.542  18.384   1.742  1.00  0.00           H  
ATOM    607 2HH2 ARG A  36     -11.212  19.756   2.769  1.00  0.00           H  
ATOM    608 1HB  ARG A  36     -16.329  22.042   5.785  1.00  0.00           H  
ATOM    609 2HB  ARG A  36     -17.301  21.964   4.337  1.00  0.00           H  
ATOM    610 1HG  ARG A  36     -15.283  22.397   2.948  1.00  0.00           H  
ATOM    611 2HG  ARG A  36     -14.287  22.485   4.369  1.00  0.00           H  
ATOM    612 1HD  ARG A  36     -15.114  20.041   4.869  1.00  0.00           H  
ATOM    613 2HD  ARG A  36     -15.695  20.051   3.214  1.00  0.00           H  
ATOM    614  N   LEU A  37     -18.665  25.257   4.957  1.00142.27           N  
ATOM    615  CA  LEU A  37     -19.972  25.603   5.501  1.00147.43           C  
ATOM    616  C   LEU A  37     -20.931  24.458   5.190  1.00150.92           C  
ATOM    617  O   LEU A  37     -20.975  23.942   4.073  1.00151.41           O  
ATOM    618  CB  LEU A  37     -20.520  26.923   4.921  1.00147.89           C  
ATOM    619  CG  LEU A  37     -19.697  28.186   5.234  1.00148.32           C  
ATOM    620  CD1 LEU A  37     -20.420  29.420   4.674  1.00148.23           C  
ATOM    621  CD2 LEU A  37     -19.413  28.356   6.735  1.00148.50           C  
ATOM    622  H   LEU A  37     -18.442  25.590   4.030  1.00  0.00           H  
ATOM    623  HA  LEU A  37     -19.896  25.704   6.585  1.00  0.00           H  
ATOM    624 1HB  LEU A  37     -20.652  26.839   3.844  1.00  0.00           H  
ATOM    625 2HB  LEU A  37     -21.528  27.072   5.314  1.00  0.00           H  
ATOM    626  HG  LEU A  37     -18.737  28.102   4.723  1.00  0.00           H  
ATOM    627 1HD1 LEU A  37     -19.838  30.331   4.811  1.00  0.00           H  
ATOM    628 2HD1 LEU A  37     -20.601  29.301   3.606  1.00  0.00           H  
ATOM    629 3HD1 LEU A  37     -21.386  29.572   5.156  1.00  0.00           H  
ATOM    630 1HD2 LEU A  37     -18.918  29.306   6.933  1.00  0.00           H  
ATOM    631 2HD2 LEU A  37     -20.337  28.327   7.312  1.00  0.00           H  
ATOM    632 3HD2 LEU A  37     -18.752  27.577   7.116  1.00  0.00           H  
ATOM    633  N   ASP A  38     -21.683  24.074   6.220  1.00154.48           N  
ATOM    634  CA  ASP A  38     -22.711  23.059   6.172  1.00157.35           C  
ATOM    635  C   ASP A  38     -23.958  23.755   6.693  1.00158.19           C  
ATOM    636  O   ASP A  38     -24.109  23.976   7.895  1.00158.62           O  
ATOM    637  CB  ASP A  38     -22.314  21.836   7.026  1.00  0.00           C  
ATOM    638  CG  ASP A  38     -21.122  21.037   6.485  1.00  0.00           C  
ATOM    639  OD1 ASP A  38     -20.985  20.949   5.245  1.00  0.00           O  
ATOM    640  OD2 ASP A  38     -20.377  20.503   7.336  1.00  0.00           O1-
ATOM    641  H   ASP A  38     -21.564  24.554   7.101  1.00  0.00           H  
ATOM    642  HA  ASP A  38     -22.908  22.731   5.149  1.00  0.00           H  
ATOM    643 1HB  ASP A  38     -22.107  22.134   8.055  1.00  0.00           H  
ATOM    644 2HB  ASP A  38     -23.153  21.143   7.056  1.00  0.00           H  
ATOM    645  N   THR A  39     -24.836  24.138   5.761  1.00158.21           N  
ATOM    646  CA  THR A  39     -26.145  24.694   6.063  1.00157.36           C  
ATOM    647  C   THR A  39     -27.089  23.536   6.439  1.00155.33           C  
ATOM    648  O   THR A  39     -26.861  22.399   6.027  1.00155.57           O  
ATOM    649  CB  THR A  39     -26.620  25.528   4.857  1.00158.12           C  
ATOM    650  OG1 THR A  39     -27.011  24.725   3.758  1.00158.23           O  
ATOM    651  CG2 THR A  39     -25.629  26.602   4.384  1.00158.38           C  
ATOM    652  H   THR A  39     -24.618  23.950   4.794  1.00  0.00           H  
ATOM    653  HA  THR A  39     -26.040  25.362   6.917  1.00  0.00           H  
ATOM    654  HB  THR A  39     -27.496  26.064   5.201  1.00  0.00           H  
ATOM    655  HG1 THR A  39     -26.282  24.176   3.506  1.00  0.00           H  
ATOM    656 1HG2 THR A  39     -26.071  27.229   3.610  1.00  0.00           H  
ATOM    657 2HG2 THR A  39     -25.339  27.252   5.207  1.00  0.00           H  
ATOM    658 3HG2 THR A  39     -24.719  26.166   3.969  1.00  0.00           H  
ATOM    659  N   GLU A  40     -28.106  23.825   7.266  1.00152.23           N  
ATOM    660  CA  GLU A  40     -28.900  22.873   8.055  1.00148.27           C  
ATOM    661  C   GLU A  40     -28.086  21.873   8.911  1.00142.46           C  
ATOM    662  O   GLU A  40     -28.532  20.760   9.185  1.00142.09           O  
ATOM    663  CB  GLU A  40     -30.135  22.320   7.283  1.00  0.00           C  
ATOM    664  CG  GLU A  40     -29.983  21.793   5.835  1.00  0.00           C  
ATOM    665  CD  GLU A  40     -29.425  20.375   5.658  1.00  0.00           C  
ATOM    666  OE1 GLU A  40     -28.496  19.991   6.397  1.00  0.00           O  
ATOM    667  OE2 GLU A  40     -29.937  19.694   4.744  1.00  0.00           O1-
ATOM    668  H   GLU A  40     -28.229  24.796   7.510  1.00  0.00           H  
ATOM    669  HA  GLU A  40     -29.333  23.517   8.820  1.00  0.00           H  
ATOM    670 1HB  GLU A  40     -30.626  21.549   7.877  1.00  0.00           H  
ATOM    671 2HB  GLU A  40     -30.863  23.131   7.240  1.00  0.00           H  
ATOM    672 1HG  GLU A  40     -30.979  21.790   5.392  1.00  0.00           H  
ATOM    673 2HG  GLU A  40     -29.409  22.483   5.219  1.00  0.00           H  
ATOM    674  N   THR A  41     -26.942  22.343   9.436  1.00134.52           N  
ATOM    675  CA  THR A  41     -26.165  21.713  10.500  1.00125.69           C  
ATOM    676  C   THR A  41     -26.201  22.744  11.636  1.00117.39           C  
ATOM    677  O   THR A  41     -27.236  22.884  12.288  1.00117.27           O  
ATOM    678  CB  THR A  41     -24.746  21.361   9.978  1.00126.95           C  
ATOM    679  OG1 THR A  41     -24.867  20.504   8.863  1.00126.48           O  
ATOM    680  CG2 THR A  41     -23.877  20.609  10.998  1.00126.73           C  
ATOM    681  H   THR A  41     -26.634  23.257   9.138  1.00  0.00           H  
ATOM    682  HA  THR A  41     -26.650  20.804  10.860  1.00  0.00           H  
ATOM    683  HB  THR A  41     -24.216  22.255   9.660  1.00  0.00           H  
ATOM    684  HG1 THR A  41     -24.003  20.310   8.534  1.00  0.00           H  
ATOM    685 1HG2 THR A  41     -22.893  20.382  10.585  1.00  0.00           H  
ATOM    686 2HG2 THR A  41     -23.721  21.187  11.907  1.00  0.00           H  
ATOM    687 3HG2 THR A  41     -24.340  19.665  11.290  1.00  0.00           H  
ATOM    688  N   GLU A  42     -25.110  23.502  11.823  1.00107.43           N  
ATOM    689  CA  GLU A  42     -25.004  24.599  12.775  1.00 97.05           C  
ATOM    690  C   GLU A  42     -24.813  25.951  12.083  1.00 89.37           C  
ATOM    691  O   GLU A  42     -25.144  26.972  12.678  1.00 88.15           O  
ATOM    692  CB  GLU A  42     -23.916  24.284  13.830  1.00  0.00           C  
ATOM    693  CG  GLU A  42     -24.366  24.553  15.277  1.00  0.00           C  
ATOM    694  CD  GLU A  42     -25.615  23.757  15.669  1.00  0.00           C  
ATOM    695  OE1 GLU A  42     -26.458  24.366  16.349  1.00  0.00           O  
ATOM    696  OE2 GLU A  42     -25.750  22.588  15.245  1.00  0.00           O1-
ATOM    697  H   GLU A  42     -24.296  23.311  11.257  1.00  0.00           H  
ATOM    698  HA  GLU A  42     -25.966  24.705  13.271  1.00  0.00           H  
ATOM    699 1HB  GLU A  42     -23.621  23.237  13.762  1.00  0.00           H  
ATOM    700 2HB  GLU A  42     -23.003  24.843  13.621  1.00  0.00           H  
ATOM    701 1HG  GLU A  42     -23.562  24.295  15.967  1.00  0.00           H  
ATOM    702 2HG  GLU A  42     -24.562  25.619  15.408  1.00  0.00           H  
ATOM    703  N   GLY A  43     -24.301  25.972  10.843  1.00 80.65           N  
ATOM    704  CA  GLY A  43     -24.022  27.183  10.083  1.00 70.46           C  
ATOM    705  C   GLY A  43     -22.526  27.489  10.116  1.00 62.83           C  
ATOM    706  O   GLY A  43     -21.711  26.568  10.075  1.00 62.70           O  
ATOM    707  H   GLY A  43     -24.046  25.096  10.410  1.00  0.00           H  
ATOM    708 1HA  GLY A  43     -24.329  27.006   9.053  1.00  0.00           H  
ATOM    709 2HA  GLY A  43     -24.596  28.038  10.444  1.00  0.00           H  
ATOM    710  N   VAL A  44     -22.168  28.783  10.185  1.00 55.74           N  
ATOM    711  CA  VAL A  44     -20.786  29.256  10.324  1.00 48.79           C  
ATOM    712  C   VAL A  44     -20.289  28.910  11.746  1.00 44.98           C  
ATOM    713  O   VAL A  44     -20.918  29.372  12.697  1.00 42.17           O  
ATOM    714  CB  VAL A  44     -20.720  30.783  10.048  1.00 47.12           C  
ATOM    715  CG1 VAL A  44     -19.296  31.350  10.233  1.00 46.33           C  
ATOM    716  CG2 VAL A  44     -21.227  31.133   8.636  1.00 44.94           C  
ATOM    717  H   VAL A  44     -22.901  29.482  10.221  1.00  0.00           H  
ATOM    718  HA  VAL A  44     -20.187  28.765   9.562  1.00  0.00           H  
ATOM    719  HB  VAL A  44     -21.371  31.296  10.759  1.00  0.00           H  
ATOM    720 1HG1 VAL A  44     -19.261  32.411   9.986  1.00  0.00           H  
ATOM    721 2HG1 VAL A  44     -18.947  31.255  11.260  1.00  0.00           H  
ATOM    722 3HG1 VAL A  44     -18.581  30.834   9.593  1.00  0.00           H  
ATOM    723 1HG2 VAL A  44     -21.143  32.199   8.433  1.00  0.00           H  
ATOM    724 2HG2 VAL A  44     -20.651  30.623   7.867  1.00  0.00           H  
ATOM    725 3HG2 VAL A  44     -22.275  30.865   8.500  1.00  0.00           H  
ATOM    726  N   PRO A  45     -19.203  28.117  11.924  1.00 42.53           N  
ATOM    727  CA  PRO A  45     -18.684  27.718  13.247  1.00 42.28           C  
ATOM    728  C   PRO A  45     -18.367  28.903  14.177  1.00 44.26           C  
ATOM    729  O   PRO A  45     -17.994  29.981  13.713  1.00 47.80           O  
ATOM    730  CB  PRO A  45     -17.373  26.972  12.941  1.00 40.76           C  
ATOM    731  CG  PRO A  45     -17.554  26.425  11.540  1.00 39.70           C  
ATOM    732  CD  PRO A  45     -18.471  27.434  10.853  1.00 39.93           C  
ATOM    733  HA  PRO A  45     -19.406  27.045  13.713  1.00  0.00           H  
ATOM    734 1HB  PRO A  45     -16.519  27.653  12.934  1.00  0.00           H  
ATOM    735 2HB  PRO A  45     -17.155  26.189  13.669  1.00  0.00           H  
ATOM    736 1HG  PRO A  45     -16.611  26.285  11.012  1.00  0.00           H  
ATOM    737 2HG  PRO A  45     -18.053  25.455  11.593  1.00  0.00           H  
ATOM    738 1HD  PRO A  45     -19.126  26.919  10.151  1.00  0.00           H  
ATOM    739 2HD  PRO A  45     -17.885  28.168  10.299  1.00  0.00           H  
ATOM    740  N   SER A  46     -18.465  28.672  15.494  1.00 44.07           N  
ATOM    741  CA  SER A  46     -18.040  29.587  16.556  1.00 44.52           C  
ATOM    742  C   SER A  46     -16.538  29.929  16.499  1.00 43.58           C  
ATOM    743  O   SER A  46     -16.166  31.080  16.723  1.00 42.88           O  
ATOM    744  CB  SER A  46     -18.471  29.025  17.920  1.00 44.58           C  
ATOM    745  OG  SER A  46     -17.858  27.785  18.206  1.00 45.41           O  
ATOM    746  H   SER A  46     -18.771  27.758  15.796  1.00  0.00           H  
ATOM    747  HA  SER A  46     -18.585  30.521  16.407  1.00  0.00           H  
ATOM    748 1HB  SER A  46     -18.156  29.709  18.703  1.00  0.00           H  
ATOM    749 2HB  SER A  46     -19.555  28.926  17.986  1.00  0.00           H  
ATOM    750  HG  SER A  46     -18.091  27.535  19.089  1.00  0.00           H  
ATOM    751  N   THR A  47     -15.696  28.940  16.155  1.00 41.37           N  
ATOM    752  CA  THR A  47     -14.259  29.062  15.901  1.00 41.83           C  
ATOM    753  C   THR A  47     -13.945  30.008  14.724  1.00 39.33           C  
ATOM    754  O   THR A  47     -13.005  30.796  14.818  1.00 39.16           O  
ATOM    755  CB  THR A  47     -13.629  27.657  15.730  1.00 42.54           C  
ATOM    756  OG1 THR A  47     -14.103  27.017  14.560  1.00 43.01           O  
ATOM    757  CG2 THR A  47     -13.843  26.726  16.933  1.00 44.13           C  
ATOM    758  H   THR A  47     -16.094  28.022  16.015  1.00  0.00           H  
ATOM    759  HA  THR A  47     -13.820  29.512  16.795  1.00  0.00           H  
ATOM    760  HB  THR A  47     -12.552  27.782  15.605  1.00  0.00           H  
ATOM    761  HG1 THR A  47     -13.738  27.459  13.808  1.00  0.00           H  
ATOM    762 1HG2 THR A  47     -13.308  25.786  16.795  1.00  0.00           H  
ATOM    763 2HG2 THR A  47     -13.470  27.182  17.851  1.00  0.00           H  
ATOM    764 3HG2 THR A  47     -14.896  26.487  17.084  1.00  0.00           H  
ATOM    765  N   ALA A  48     -14.752  29.948  13.646  1.00 39.86           N  
ATOM    766  CA  ALA A  48     -14.703  30.832  12.482  1.00 38.64           C  
ATOM    767  C   ALA A  48     -15.092  32.271  12.826  1.00 37.18           C  
ATOM    768  O   ALA A  48     -14.347  33.197  12.516  1.00 39.34           O  
ATOM    769  CB  ALA A  48     -15.559  30.269  11.336  1.00 37.94           C  
ATOM    770  H   ALA A  48     -15.504  29.275  13.670  1.00  0.00           H  
ATOM    771  HA  ALA A  48     -13.678  30.874  12.140  1.00  0.00           H  
ATOM    772 1HB  ALA A  48     -15.426  30.855  10.426  1.00  0.00           H  
ATOM    773 2HB  ALA A  48     -15.295  29.238  11.108  1.00  0.00           H  
ATOM    774 3HB  ALA A  48     -16.622  30.282  11.574  1.00  0.00           H  
ATOM    775  N   ILE A  49     -16.239  32.441  13.498  1.00 36.50           N  
ATOM    776  CA  ILE A  49     -16.776  33.695  14.029  1.00 35.87           C  
ATOM    777  C   ILE A  49     -15.781  34.447  14.929  1.00 36.62           C  
ATOM    778  O   ILE A  49     -15.563  35.639  14.721  1.00 36.76           O  
ATOM    779  CB  ILE A  49     -18.172  33.410  14.657  1.00 35.85           C  
ATOM    780  CG1 ILE A  49     -19.256  33.522  13.563  1.00 36.50           C  
ATOM    781  CG2 ILE A  49     -18.535  34.240  15.909  1.00 35.59           C  
ATOM    782  CD1 ILE A  49     -20.481  32.642  13.817  1.00 37.33           C  
ATOM    783  H   ILE A  49     -16.783  31.609  13.690  1.00  0.00           H  
ATOM    784  HA  ILE A  49     -16.918  34.354  13.170  1.00  0.00           H  
ATOM    785  HB  ILE A  49     -18.164  32.375  15.000  1.00  0.00           H  
ATOM    786 1HG1 ILE A  49     -19.552  34.563  13.440  1.00  0.00           H  
ATOM    787 2HG1 ILE A  49     -18.842  33.216  12.602  1.00  0.00           H  
ATOM    788 1HG2 ILE A  49     -19.570  34.080  16.212  1.00  0.00           H  
ATOM    789 2HG2 ILE A  49     -17.915  33.959  16.761  1.00  0.00           H  
ATOM    790 3HG2 ILE A  49     -18.396  35.306  15.744  1.00  0.00           H  
ATOM    791 1HD1 ILE A  49     -21.170  32.679  12.973  1.00  0.00           H  
ATOM    792 2HD1 ILE A  49     -20.190  31.602  13.956  1.00  0.00           H  
ATOM    793 3HD1 ILE A  49     -21.024  32.959  14.708  1.00  0.00           H  
ATOM    794  N   ARG A  50     -15.167  33.747  15.895  1.00 36.04           N  
ATOM    795  CA  ARG A  50     -14.171  34.288  16.812  1.00 35.67           C  
ATOM    796  C   ARG A  50     -12.865  34.649  16.102  1.00 35.18           C  
ATOM    797  O   ARG A  50     -12.440  35.794  16.230  1.00 34.59           O  
ATOM    798  CB  ARG A  50     -13.923  33.318  17.968  1.00 33.39           C  
ATOM    799  CG  ARG A  50     -15.084  33.290  18.970  1.00 32.26           C  
ATOM    800  CD  ARG A  50     -14.858  32.175  19.982  1.00 31.89           C  
ATOM    801  NE  ARG A  50     -15.866  32.156  21.038  1.00 32.13           N  
ATOM    802  CZ  ARG A  50     -15.903  31.243  22.018  1.00 31.83           C  
ATOM    803  NH1 ARG A  50     -15.002  30.254  22.072  1.00 30.44           N  
ATOM    804  NH2 ARG A  50     -16.850  31.326  22.956  1.00 29.96           N1+
ATOM    805  H   ARG A  50     -15.405  32.769  16.001  1.00  0.00           H  
ATOM    806  HA  ARG A  50     -14.572  35.214  17.233  1.00  0.00           H  
ATOM    807 1HB  ARG A  50     -13.741  32.317  17.571  1.00  0.00           H  
ATOM    808 2HB  ARG A  50     -13.014  33.600  18.503  1.00  0.00           H  
ATOM    809 1HG  ARG A  50     -15.164  34.254  19.473  1.00  0.00           H  
ATOM    810 2HG  ARG A  50     -16.033  33.127  18.459  1.00  0.00           H  
ATOM    811 1HD  ARG A  50     -14.862  31.209  19.473  1.00  0.00           H  
ATOM    812 2HD  ARG A  50     -13.891  32.305  20.461  1.00  0.00           H  
ATOM    813  HE  ARG A  50     -16.535  32.918  21.059  1.00  0.00           H  
ATOM    814 1HH1 ARG A  50     -15.020  29.572  22.827  1.00  0.00           H  
ATOM    815 2HH1 ARG A  50     -14.275  30.177  21.370  1.00  0.00           H  
ATOM    816 1HH2 ARG A  50     -16.882  30.616  23.688  1.00  0.00           H  
ATOM    817 2HH2 ARG A  50     -17.535  32.068  22.940  1.00  0.00           H  
ATOM    818  N   GLU A  51     -12.251  33.715  15.344  1.00 34.95           N  
ATOM    819  CA  GLU A  51     -11.021  33.955  14.578  1.00 35.35           C  
ATOM    820  C   GLU A  51     -11.129  35.198  13.684  1.00 37.08           C  
ATOM    821  O   GLU A  51     -10.365  36.130  13.898  1.00 36.43           O  
ATOM    822  CB  GLU A  51     -10.539  32.722  13.775  1.00 34.95           C  
ATOM    823  CG  GLU A  51      -9.271  33.044  12.935  1.00 35.56           C  
ATOM    824  CD  GLU A  51      -8.337  31.870  12.656  1.00 35.82           C  
ATOM    825  OE1 GLU A  51      -8.829  30.840  12.156  1.00 34.81           O  
ATOM    826  OE2 GLU A  51      -7.121  32.026  12.899  1.00 40.26           O1-
ATOM    827  H   GLU A  51     -12.659  32.791  15.282  1.00  0.00           H  
ATOM    828  HA  GLU A  51     -10.247  34.165  15.319  1.00  0.00           H  
ATOM    829 1HB  GLU A  51     -10.333  31.901  14.462  1.00  0.00           H  
ATOM    830 2HB  GLU A  51     -11.334  32.370  13.116  1.00  0.00           H  
ATOM    831 1HG  GLU A  51      -9.558  33.482  11.978  1.00  0.00           H  
ATOM    832 2HG  GLU A  51      -8.679  33.802  13.447  1.00  0.00           H  
ATOM    833  N   ILE A  52     -12.085  35.234  12.740  1.00 38.29           N  
ATOM    834  CA  ILE A  52     -12.291  36.336  11.793  1.00 37.56           C  
ATOM    835  C   ILE A  52     -12.450  37.694  12.504  1.00 38.22           C  
ATOM    836  O   ILE A  52     -11.673  38.606  12.234  1.00 39.57           O  
ATOM    837  CB  ILE A  52     -13.476  36.043  10.836  1.00 35.39           C  
ATOM    838  CG1 ILE A  52     -13.261  34.759  10.008  1.00 33.57           C  
ATOM    839  CG2 ILE A  52     -13.724  37.224   9.877  1.00 34.74           C  
ATOM    840  CD1 ILE A  52     -14.565  34.236   9.390  1.00 30.16           C  
ATOM    841  H   ILE A  52     -12.696  34.432  12.652  1.00  0.00           H  
ATOM    842  HA  ILE A  52     -11.384  36.394  11.189  1.00  0.00           H  
ATOM    843  HB  ILE A  52     -14.371  35.909  11.447  1.00  0.00           H  
ATOM    844 1HG1 ILE A  52     -12.516  34.939   9.235  1.00  0.00           H  
ATOM    845 2HG1 ILE A  52     -12.843  33.966  10.625  1.00  0.00           H  
ATOM    846 1HG2 ILE A  52     -14.496  37.002   9.142  1.00  0.00           H  
ATOM    847 2HG2 ILE A  52     -14.043  38.123  10.402  1.00  0.00           H  
ATOM    848 3HG2 ILE A  52     -12.810  37.477   9.344  1.00  0.00           H  
ATOM    849 1HD1 ILE A  52     -14.474  33.193   9.099  1.00  0.00           H  
ATOM    850 2HD1 ILE A  52     -15.382  34.273  10.112  1.00  0.00           H  
ATOM    851 3HD1 ILE A  52     -14.863  34.810   8.513  1.00  0.00           H  
ATOM    852  N   SER A  53     -13.434  37.811  13.411  1.00 37.34           N  
ATOM    853  CA  SER A  53     -13.765  39.033  14.151  1.00 38.17           C  
ATOM    854  C   SER A  53     -12.605  39.603  14.988  1.00 37.69           C  
ATOM    855  O   SER A  53     -12.440  40.820  15.046  1.00 35.80           O  
ATOM    856  CB  SER A  53     -15.052  38.824  14.976  1.00 37.41           C  
ATOM    857  OG  SER A  53     -14.840  38.073  16.149  1.00 38.30           O  
ATOM    858  H   SER A  53     -14.013  37.001  13.585  1.00  0.00           H  
ATOM    859  HA  SER A  53     -13.990  39.783  13.392  1.00  0.00           H  
ATOM    860 1HB  SER A  53     -15.457  39.789  15.276  1.00  0.00           H  
ATOM    861 2HB  SER A  53     -15.823  38.326  14.389  1.00  0.00           H  
ATOM    862  HG  SER A  53     -14.599  37.192  15.897  1.00  0.00           H  
ATOM    863  N   LEU A  54     -11.802  38.731  15.617  1.00 37.56           N  
ATOM    864  CA  LEU A  54     -10.680  39.113  16.468  1.00 38.44           C  
ATOM    865  C   LEU A  54      -9.417  39.421  15.657  1.00 38.39           C  
ATOM    866  O   LEU A  54      -8.734  40.389  15.972  1.00 35.74           O  
ATOM    867  CB  LEU A  54     -10.437  38.056  17.566  1.00 37.07           C  
ATOM    868  CG  LEU A  54     -11.639  37.831  18.515  1.00 36.60           C  
ATOM    869  CD1 LEU A  54     -11.345  36.708  19.521  1.00 35.72           C  
ATOM    870  CD2 LEU A  54     -12.117  39.104  19.226  1.00 36.16           C  
ATOM    871  H   LEU A  54     -11.997  37.742  15.526  1.00  0.00           H  
ATOM    872  HA  LEU A  54     -10.927  40.052  16.964  1.00  0.00           H  
ATOM    873 1HB  LEU A  54     -10.168  37.109  17.095  1.00  0.00           H  
ATOM    874 2HB  LEU A  54      -9.569  38.346  18.159  1.00  0.00           H  
ATOM    875  HG  LEU A  54     -12.493  37.507  17.926  1.00  0.00           H  
ATOM    876 1HD1 LEU A  54     -12.223  36.489  20.128  1.00  0.00           H  
ATOM    877 2HD1 LEU A  54     -11.066  35.784  19.013  1.00  0.00           H  
ATOM    878 3HD1 LEU A  54     -10.530  36.977  20.193  1.00  0.00           H  
ATOM    879 1HD2 LEU A  54     -12.992  38.877  19.828  1.00  0.00           H  
ATOM    880 2HD2 LEU A  54     -11.352  39.528  19.873  1.00  0.00           H  
ATOM    881 3HD2 LEU A  54     -12.430  39.876  18.526  1.00  0.00           H  
ATOM    882  N   LEU A  55      -9.107  38.643  14.606  1.00 39.04           N  
ATOM    883  CA  LEU A  55      -7.915  38.813  13.767  1.00 40.26           C  
ATOM    884  C   LEU A  55      -7.932  40.104  12.928  1.00 43.31           C  
ATOM    885  O   LEU A  55      -6.876  40.691  12.708  1.00 43.95           O  
ATOM    886  CB  LEU A  55      -7.645  37.528  12.949  1.00 38.51           C  
ATOM    887  CG  LEU A  55      -6.199  36.984  12.846  1.00 36.94           C  
ATOM    888  CD1 LEU A  55      -5.316  37.243  14.077  1.00 35.11           C  
ATOM    889  CD2 LEU A  55      -6.267  35.466  12.618  1.00 35.91           C  
ATOM    890  H   LEU A  55      -9.714  37.863  14.388  1.00  0.00           H  
ATOM    891  HA  LEU A  55      -7.116  38.942  14.487  1.00  0.00           H  
ATOM    892 1HB  LEU A  55      -8.185  36.724  13.430  1.00  0.00           H  
ATOM    893 2HB  LEU A  55      -8.086  37.610  11.952  1.00  0.00           H  
ATOM    894  HG  LEU A  55      -5.718  37.448  11.983  1.00  0.00           H  
ATOM    895 1HD1 LEU A  55      -4.382  36.685  14.008  1.00  0.00           H  
ATOM    896 2HD1 LEU A  55      -5.044  38.295  14.152  1.00  0.00           H  
ATOM    897 3HD1 LEU A  55      -5.812  36.947  15.002  1.00  0.00           H  
ATOM    898 1HD2 LEU A  55      -5.297  35.058  12.332  1.00  0.00           H  
ATOM    899 2HD2 LEU A  55      -6.573  34.954  13.527  1.00  0.00           H  
ATOM    900 3HD2 LEU A  55      -7.002  35.208  11.856  1.00  0.00           H  
ATOM    901  N   LYS A  56      -9.127  40.579  12.530  1.00 46.37           N  
ATOM    902  CA  LYS A  56      -9.382  41.871  11.875  1.00 49.45           C  
ATOM    903  C   LYS A  56      -9.058  43.096  12.751  1.00 50.62           C  
ATOM    904  O   LYS A  56      -8.743  44.158  12.216  1.00 50.63           O  
ATOM    905  CB  LYS A  56     -10.842  41.935  11.384  1.00 50.90           C  
ATOM    906  CG  LYS A  56     -11.111  41.007  10.191  1.00 52.35           C  
ATOM    907  CD  LYS A  56     -12.590  40.898   9.786  1.00 52.48           C  
ATOM    908  CE  LYS A  56     -13.053  41.981   8.802  1.00 54.22           C  
ATOM    909  NZ  LYS A  56     -13.229  43.293   9.444  1.00 54.04           N1+
ATOM    910  H   LYS A  56      -9.941  40.021  12.749  1.00  0.00           H  
ATOM    911  HA  LYS A  56      -8.726  41.932  11.005  1.00  0.00           H  
ATOM    912 1HB  LYS A  56     -11.508  41.673  12.207  1.00  0.00           H  
ATOM    913 2HB  LYS A  56     -11.093  42.956  11.099  1.00  0.00           H  
ATOM    914 1HG  LYS A  56     -10.501  41.293   9.335  1.00  0.00           H  
ATOM    915 2HG  LYS A  56     -10.773  40.018  10.470  1.00  0.00           H  
ATOM    916 1HD  LYS A  56     -12.718  39.941   9.281  1.00  0.00           H  
ATOM    917 2HD  LYS A  56     -13.239  40.856  10.662  1.00  0.00           H  
ATOM    918 1HE  LYS A  56     -12.349  42.074   7.973  1.00  0.00           H  
ATOM    919 2HE  LYS A  56     -14.009  41.696   8.369  1.00  0.00           H  
ATOM    920 1HZ  LYS A  56     -13.506  43.974   8.753  1.00  0.00           H  
ATOM    921 2HZ  LYS A  56     -13.956  43.241  10.153  1.00  0.00           H  
ATOM    922 3HZ  LYS A  56     -12.364  43.582   9.876  1.00  0.00           H  
ATOM    923  N   GLU A  57      -9.131  42.943  14.082  1.00 51.66           N  
ATOM    924  CA  GLU A  57      -8.719  43.926  15.084  1.00 50.48           C  
ATOM    925  C   GLU A  57      -7.222  43.813  15.404  1.00 48.95           C  
ATOM    926  O   GLU A  57      -6.573  44.819  15.694  1.00 49.65           O  
ATOM    927  CB  GLU A  57      -9.538  43.734  16.370  1.00 50.27           C  
ATOM    928  CG  GLU A  57     -11.013  44.127  16.193  1.00 50.57           C  
ATOM    929  CD  GLU A  57     -11.843  43.896  17.451  1.00 50.18           C  
ATOM    930  OE1 GLU A  57     -11.294  44.051  18.562  1.00 49.95           O  
ATOM    931  OE2 GLU A  57     -13.040  43.594  17.287  1.00 49.12           O1-
ATOM    932  H   GLU A  57      -9.434  42.044  14.432  1.00  0.00           H  
ATOM    933  HA  GLU A  57      -8.899  44.934  14.706  1.00  0.00           H  
ATOM    934 1HB  GLU A  57      -9.474  42.701  16.710  1.00  0.00           H  
ATOM    935 2HB  GLU A  57      -9.090  44.326  17.167  1.00  0.00           H  
ATOM    936 1HG  GLU A  57     -11.096  45.177  15.913  1.00  0.00           H  
ATOM    937 2HG  GLU A  57     -11.456  43.551  15.381  1.00  0.00           H  
ATOM    938  N   LEU A  58      -6.691  42.581  15.368  1.00 47.58           N  
ATOM    939  CA  LEU A  58      -5.322  42.230  15.712  1.00 45.08           C  
ATOM    940  C   LEU A  58      -4.397  42.340  14.494  1.00 44.79           C  
ATOM    941  O   LEU A  58      -3.946  41.328  13.954  1.00 46.12           O  
ATOM    942  CB  LEU A  58      -5.290  40.829  16.341  1.00 43.71           C  
ATOM    943  CG  LEU A  58      -6.014  40.684  17.692  1.00 43.70           C  
ATOM    944  CD1 LEU A  58      -6.090  39.199  18.064  1.00 42.21           C  
ATOM    945  CD2 LEU A  58      -5.356  41.487  18.821  1.00 43.14           C  
ATOM    946  H   LEU A  58      -7.306  41.815  15.130  1.00  0.00           H  
ATOM    947  HA  LEU A  58      -4.950  42.925  16.452  1.00  0.00           H  
ATOM    948 1HB  LEU A  58      -5.702  40.115  15.633  1.00  0.00           H  
ATOM    949 2HB  LEU A  58      -4.256  40.536  16.482  1.00  0.00           H  
ATOM    950  HG  LEU A  58      -7.031  41.056  17.604  1.00  0.00           H  
ATOM    951 1HD1 LEU A  58      -6.549  39.068  19.041  1.00  0.00           H  
ATOM    952 2HD1 LEU A  58      -6.678  38.634  17.339  1.00  0.00           H  
ATOM    953 3HD1 LEU A  58      -5.095  38.756  18.107  1.00  0.00           H  
ATOM    954 1HD2 LEU A  58      -5.882  41.331  19.763  1.00  0.00           H  
ATOM    955 2HD2 LEU A  58      -4.319  41.184  18.963  1.00  0.00           H  
ATOM    956 3HD2 LEU A  58      -5.374  42.559  18.624  1.00  0.00           H  
ATOM    957  N   ASN A  59      -4.103  43.584  14.084  1.00 45.26           N  
ATOM    958  CA  ASN A  59      -3.152  43.915  13.028  1.00 45.96           C  
ATOM    959  C   ASN A  59      -1.848  44.377  13.706  1.00 44.11           C  
ATOM    960  O   ASN A  59      -1.794  45.429  14.344  1.00 41.73           O  
ATOM    961  CB  ASN A  59      -3.826  44.821  11.953  1.00 51.17           C  
ATOM    962  CG  ASN A  59      -3.251  46.223  11.731  1.00 55.51           C  
ATOM    963  OD1 ASN A  59      -3.463  47.121  12.541  1.00 58.94           O  
ATOM    964  ND2 ASN A  59      -2.536  46.420  10.623  1.00 56.55           N  
ATOM    965  H   ASN A  59      -4.525  44.359  14.578  1.00  0.00           H  
ATOM    966  HA  ASN A  59      -2.911  43.007  12.483  1.00  0.00           H  
ATOM    967 1HB  ASN A  59      -3.823  44.289  11.000  1.00  0.00           H  
ATOM    968 2HB  ASN A  59      -4.884  44.949  12.185  1.00  0.00           H  
ATOM    969 1HD2 ASN A  59      -2.146  47.334  10.446  1.00  0.00           H  
ATOM    970 2HD2 ASN A  59      -2.376  45.660   9.980  1.00  0.00           H  
ATOM    971  N   HIS A  60      -0.822  43.519  13.638  1.00 40.93           N  
ATOM    972  CA  HIS A  60       0.457  43.675  14.325  1.00 36.17           C  
ATOM    973  C   HIS A  60       1.515  42.827  13.585  1.00 35.65           C  
ATOM    974  O   HIS A  60       1.166  41.742  13.118  1.00 37.79           O  
ATOM    975  CB  HIS A  60       0.268  43.202  15.787  1.00 34.20           C  
ATOM    976  CG  HIS A  60       1.493  43.313  16.655  1.00 32.05           C  
ATOM    977  ND1 HIS A  60       1.895  44.488  17.265  1.00 31.10           N  
ATOM    978  CD2 HIS A  60       2.441  42.379  16.996  1.00 30.97           C  
ATOM    979  CE1 HIS A  60       3.044  44.229  17.896  1.00 30.30           C  
ATOM    980  NE2 HIS A  60       3.442  42.971  17.763  1.00 31.81           N  
ATOM    981  H   HIS A  60      -0.948  42.666  13.107  1.00  0.00           H  
ATOM    982  HA  HIS A  60       0.722  44.731  14.314  1.00  0.00           H  
ATOM    983 1HB  HIS A  60      -0.535  43.760  16.271  1.00  0.00           H  
ATOM    984 2HB  HIS A  60      -0.046  42.158  15.795  1.00  0.00           H  
ATOM    985  HD2 HIS A  60       2.476  41.336  16.733  1.00  0.00           H  
ATOM    986  HE1 HIS A  60       3.601  44.970  18.451  1.00  0.00           H  
ATOM    987  HD1 HIS A  60       1.416  45.377  17.230  1.00  0.00           H  
ATOM    988  N   PRO A  61       2.798  43.264  13.499  1.00 35.19           N  
ATOM    989  CA  PRO A  61       3.927  42.520  12.904  1.00 35.26           C  
ATOM    990  C   PRO A  61       4.091  41.041  13.300  1.00 35.33           C  
ATOM    991  O   PRO A  61       4.561  40.254  12.483  1.00 36.43           O  
ATOM    992  CB  PRO A  61       5.184  43.295  13.323  1.00 35.20           C  
ATOM    993  CG  PRO A  61       4.703  44.727  13.433  1.00 31.48           C  
ATOM    994  CD  PRO A  61       3.257  44.599  13.904  1.00 33.44           C  
ATOM    995  HA  PRO A  61       3.810  42.576  11.821  1.00  0.00           H  
ATOM    996 1HB  PRO A  61       5.544  42.967  14.300  1.00  0.00           H  
ATOM    997 2HB  PRO A  61       6.005  43.189  12.614  1.00  0.00           H  
ATOM    998 1HG  PRO A  61       5.314  45.332  14.103  1.00  0.00           H  
ATOM    999 2HG  PRO A  61       4.726  45.194  12.448  1.00  0.00           H  
ATOM   1000 1HD  PRO A  61       2.649  45.393  13.468  1.00  0.00           H  
ATOM   1001 2HD  PRO A  61       3.221  44.694  14.987  1.00  0.00           H  
ATOM   1002  N   ASN A  62       3.749  40.691  14.550  1.00 32.01           N  
ATOM   1003  CA  ASN A  62       3.948  39.372  15.162  1.00 31.01           C  
ATOM   1004  C   ASN A  62       2.617  38.677  15.490  1.00 31.74           C  
ATOM   1005  O   ASN A  62       2.581  37.764  16.313  1.00 32.48           O  
ATOM   1006  CB  ASN A  62       4.831  39.516  16.421  1.00 30.38           C  
ATOM   1007  CG  ASN A  62       6.150  40.233  16.130  1.00 29.38           C  
ATOM   1008  OD1 ASN A  62       6.407  41.307  16.667  1.00 29.62           O  
ATOM   1009  ND2 ASN A  62       6.984  39.643  15.275  1.00 28.39           N  
ATOM   1010  H   ASN A  62       3.394  41.419  15.155  1.00  0.00           H  
ATOM   1011  HA  ASN A  62       4.466  38.714  14.468  1.00  0.00           H  
ATOM   1012 1HB  ASN A  62       4.304  40.055  17.209  1.00  0.00           H  
ATOM   1013 2HB  ASN A  62       5.066  38.532  16.830  1.00  0.00           H  
ATOM   1014 1HD2 ASN A  62       7.872  40.072  15.055  1.00  0.00           H  
ATOM   1015 2HD2 ASN A  62       6.749  38.737  14.891  1.00  0.00           H  
ATOM   1016  N   ILE A  63       1.537  39.067  14.805  1.00 31.35           N  
ATOM   1017  CA  ILE A  63       0.295  38.314  14.685  1.00 31.64           C  
ATOM   1018  C   ILE A  63       0.126  38.094  13.177  1.00 33.18           C  
ATOM   1019  O   ILE A  63       0.383  39.002  12.386  1.00 31.66           O  
ATOM   1020  CB  ILE A  63      -0.878  39.114  15.323  1.00 31.70           C  
ATOM   1021  CG1 ILE A  63      -0.653  39.313  16.843  1.00 31.72           C  
ATOM   1022  CG2 ILE A  63      -2.233  38.431  15.048  1.00 30.64           C  
ATOM   1023  CD1 ILE A  63      -1.706  40.185  17.537  1.00 30.11           C  
ATOM   1024  H   ILE A  63       1.645  39.842  14.165  1.00  0.00           H  
ATOM   1025  HA  ILE A  63       0.376  37.339  15.169  1.00  0.00           H  
ATOM   1026  HB  ILE A  63      -0.914  40.101  14.858  1.00  0.00           H  
ATOM   1027 1HG1 ILE A  63      -0.593  38.346  17.344  1.00  0.00           H  
ATOM   1028 2HG1 ILE A  63       0.312  39.793  17.007  1.00  0.00           H  
ATOM   1029 1HG2 ILE A  63      -3.057  38.915  15.563  1.00  0.00           H  
ATOM   1030 2HG2 ILE A  63      -2.487  38.456  13.990  1.00  0.00           H  
ATOM   1031 3HG2 ILE A  63      -2.213  37.389  15.360  1.00  0.00           H  
ATOM   1032 1HD1 ILE A  63      -1.371  40.485  18.528  1.00  0.00           H  
ATOM   1033 2HD1 ILE A  63      -1.916  41.093  16.973  1.00  0.00           H  
ATOM   1034 3HD1 ILE A  63      -2.637  39.638  17.674  1.00  0.00           H  
ATOM   1035  N   VAL A  64      -0.324  36.897  12.777  1.00 34.36           N  
ATOM   1036  CA  VAL A  64      -0.661  36.548  11.398  1.00 36.95           C  
ATOM   1037  C   VAL A  64      -1.789  37.453  10.883  1.00 37.17           C  
ATOM   1038  O   VAL A  64      -2.843  37.570  11.510  1.00 37.38           O  
ATOM   1039  CB  VAL A  64      -0.997  35.037  11.328  1.00 36.47           C  
ATOM   1040  CG1 VAL A  64      -1.950  34.625  10.194  1.00 38.90           C  
ATOM   1041  CG2 VAL A  64       0.296  34.220  11.215  1.00 35.50           C  
ATOM   1042  H   VAL A  64      -0.485  36.187  13.481  1.00  0.00           H  
ATOM   1043  HA  VAL A  64       0.224  36.737  10.787  1.00  0.00           H  
ATOM   1044  HB  VAL A  64      -1.502  34.750  12.251  1.00  0.00           H  
ATOM   1045 1HG1 VAL A  64      -2.145  33.556  10.260  1.00  0.00           H  
ATOM   1046 2HG1 VAL A  64      -2.922  35.106  10.286  1.00  0.00           H  
ATOM   1047 3HG1 VAL A  64      -1.537  34.850   9.209  1.00  0.00           H  
ATOM   1048 1HG2 VAL A  64       0.072  33.164  11.089  1.00  0.00           H  
ATOM   1049 2HG2 VAL A  64       0.879  34.531  10.350  1.00  0.00           H  
ATOM   1050 3HG2 VAL A  64       0.923  34.332  12.100  1.00  0.00           H  
ATOM   1051  N   LYS A  65      -1.532  38.090   9.736  1.00 37.00           N  
ATOM   1052  CA  LYS A  65      -2.426  39.038   9.101  1.00 36.94           C  
ATOM   1053  C   LYS A  65      -3.464  38.300   8.253  1.00 35.22           C  
ATOM   1054  O   LYS A  65      -3.119  37.690   7.241  1.00 32.11           O  
ATOM   1055  CB  LYS A  65      -1.593  40.038   8.279  1.00  0.00           C  
ATOM   1056  CG  LYS A  65      -2.413  41.228   7.764  1.00  0.00           C  
ATOM   1057  CD  LYS A  65      -1.531  42.323   7.154  1.00  0.00           C  
ATOM   1058  CE  LYS A  65      -2.361  43.508   6.647  1.00  0.00           C  
ATOM   1059  NZ  LYS A  65      -1.504  44.634   6.247  1.00  0.00           N1+
ATOM   1060  H   LYS A  65      -0.626  37.952   9.306  1.00  0.00           H  
ATOM   1061  HA  LYS A  65      -2.931  39.601   9.885  1.00  0.00           H  
ATOM   1062 1HZ  LYS A  65      -2.078  45.394   5.911  1.00  0.00           H  
ATOM   1063 2HZ  LYS A  65      -0.961  44.949   7.036  1.00  0.00           H  
ATOM   1064 3HZ  LYS A  65      -0.872  44.348   5.511  1.00  0.00           H  
ATOM   1065 1HB  LYS A  65      -0.789  40.421   8.909  1.00  0.00           H  
ATOM   1066 2HB  LYS A  65      -1.109  39.540   7.439  1.00  0.00           H  
ATOM   1067 1HG  LYS A  65      -3.145  40.885   7.033  1.00  0.00           H  
ATOM   1068 2HG  LYS A  65      -2.985  41.653   8.590  1.00  0.00           H  
ATOM   1069 1HD  LYS A  65      -0.823  42.668   7.909  1.00  0.00           H  
ATOM   1070 2HD  LYS A  65      -0.939  41.910   6.336  1.00  0.00           H  
ATOM   1071 1HE  LYS A  65      -2.978  43.208   5.799  1.00  0.00           H  
ATOM   1072 2HE  LYS A  65      -3.038  43.858   7.428  1.00  0.00           H  
ATOM   1073  N   LEU A  66      -4.738  38.402   8.662  1.00 35.89           N  
ATOM   1074  CA  LEU A  66      -5.906  38.044   7.865  1.00 37.26           C  
ATOM   1075  C   LEU A  66      -6.126  39.164   6.839  1.00 37.83           C  
ATOM   1076  O   LEU A  66      -6.502  40.281   7.198  1.00 38.94           O  
ATOM   1077  CB  LEU A  66      -7.134  37.849   8.782  1.00 38.33           C  
ATOM   1078  CG  LEU A  66      -8.435  37.458   8.040  1.00 38.65           C  
ATOM   1079  CD1 LEU A  66      -8.425  36.010   7.549  1.00 36.37           C  
ATOM   1080  CD2 LEU A  66      -9.657  37.695   8.925  1.00 39.42           C  
ATOM   1081  H   LEU A  66      -4.913  38.917   9.515  1.00  0.00           H  
ATOM   1082  HA  LEU A  66      -5.707  37.107   7.344  1.00  0.00           H  
ATOM   1083 1HB  LEU A  66      -6.913  37.096   9.539  1.00  0.00           H  
ATOM   1084 2HB  LEU A  66      -7.305  38.772   9.337  1.00  0.00           H  
ATOM   1085  HG  LEU A  66      -8.566  38.096   7.166  1.00  0.00           H  
ATOM   1086 1HD1 LEU A  66      -9.308  35.822   6.938  1.00  0.00           H  
ATOM   1087 2HD1 LEU A  66      -7.552  35.783   6.940  1.00  0.00           H  
ATOM   1088 3HD1 LEU A  66      -8.438  35.314   8.387  1.00  0.00           H  
ATOM   1089 1HD2 LEU A  66     -10.576  37.386   8.430  1.00  0.00           H  
ATOM   1090 2HD2 LEU A  66      -9.580  37.153   9.868  1.00  0.00           H  
ATOM   1091 3HD2 LEU A  66      -9.741  38.754   9.144  1.00  0.00           H  
ATOM   1092  N   LEU A  67      -5.862  38.843   5.569  1.00 39.34           N  
ATOM   1093  CA  LEU A  67      -5.939  39.736   4.422  1.00 39.76           C  
ATOM   1094  C   LEU A  67      -7.382  39.919   3.929  1.00 40.17           C  
ATOM   1095  O   LEU A  67      -7.764  41.049   3.622  1.00 38.86           O  
ATOM   1096  CB  LEU A  67      -5.033  39.212   3.287  1.00 37.51           C  
ATOM   1097  CG  LEU A  67      -3.525  39.145   3.618  1.00 37.18           C  
ATOM   1098  CD1 LEU A  67      -2.770  38.438   2.484  1.00 36.26           C  
ATOM   1099  CD2 LEU A  67      -2.906  40.528   3.877  1.00 35.81           C  
ATOM   1100  H   LEU A  67      -5.595  37.888   5.374  1.00  0.00           H  
ATOM   1101  HA  LEU A  67      -5.585  40.721   4.728  1.00  0.00           H  
ATOM   1102 1HB  LEU A  67      -5.373  38.216   2.999  1.00  0.00           H  
ATOM   1103 2HB  LEU A  67      -5.167  39.834   2.400  1.00  0.00           H  
ATOM   1104  HG  LEU A  67      -3.390  38.546   4.519  1.00  0.00           H  
ATOM   1105 1HD1 LEU A  67      -1.708  38.348   2.707  1.00  0.00           H  
ATOM   1106 2HD1 LEU A  67      -3.159  37.434   2.317  1.00  0.00           H  
ATOM   1107 3HD1 LEU A  67      -2.867  38.985   1.546  1.00  0.00           H  
ATOM   1108 1HD2 LEU A  67      -1.841  40.442   4.095  1.00  0.00           H  
ATOM   1109 2HD2 LEU A  67      -3.014  41.178   3.008  1.00  0.00           H  
ATOM   1110 3HD2 LEU A  67      -3.367  41.027   4.726  1.00  0.00           H  
ATOM   1111  N   ASP A  68      -8.167  38.830   3.825  1.00 41.90           N  
ATOM   1112  CA  ASP A  68      -9.523  38.851   3.268  1.00 45.00           C  
ATOM   1113  C   ASP A  68     -10.366  37.667   3.782  1.00 46.49           C  
ATOM   1114  O   ASP A  68      -9.838  36.706   4.342  1.00 44.64           O  
ATOM   1115  CB  ASP A  68      -9.413  38.859   1.717  1.00  0.00           C  
ATOM   1116  CG  ASP A  68     -10.668  39.301   0.959  1.00  0.00           C  
ATOM   1117  OD1 ASP A  68     -11.530  39.963   1.580  1.00  0.00           O  
ATOM   1118  OD2 ASP A  68     -10.736  38.968  -0.243  1.00  0.00           O1-
ATOM   1119  H   ASP A  68      -7.797  37.933   4.112  1.00  0.00           H  
ATOM   1120  HA  ASP A  68     -10.005  39.766   3.617  1.00  0.00           H  
ATOM   1121 1HB  ASP A  68      -8.619  39.534   1.397  1.00  0.00           H  
ATOM   1122 2HB  ASP A  68      -9.134  37.876   1.346  1.00  0.00           H  
ATOM   1123  N   VAL A  69     -11.689  37.753   3.569  1.00 50.32           N  
ATOM   1124  CA  VAL A  69     -12.680  36.707   3.805  1.00 54.95           C  
ATOM   1125  C   VAL A  69     -13.576  36.652   2.559  1.00 61.17           C  
ATOM   1126  O   VAL A  69     -14.342  37.584   2.310  1.00 59.82           O  
ATOM   1127  CB  VAL A  69     -13.509  36.988   5.087  1.00 52.03           C  
ATOM   1128  CG1 VAL A  69     -14.512  35.854   5.380  1.00 50.56           C  
ATOM   1129  CG2 VAL A  69     -12.627  37.206   6.324  1.00 50.17           C  
ATOM   1130  H   VAL A  69     -12.019  38.576   3.079  1.00  0.00           H  
ATOM   1131  HA  VAL A  69     -12.171  35.753   3.925  1.00  0.00           H  
ATOM   1132  HB  VAL A  69     -14.080  37.906   4.943  1.00  0.00           H  
ATOM   1133 1HG1 VAL A  69     -15.065  36.046   6.300  1.00  0.00           H  
ATOM   1134 2HG1 VAL A  69     -15.249  35.741   4.585  1.00  0.00           H  
ATOM   1135 3HG1 VAL A  69     -13.999  34.899   5.495  1.00  0.00           H  
ATOM   1136 1HG2 VAL A  69     -13.252  37.395   7.191  1.00  0.00           H  
ATOM   1137 2HG2 VAL A  69     -12.001  36.339   6.533  1.00  0.00           H  
ATOM   1138 3HG2 VAL A  69     -11.974  38.072   6.216  1.00  0.00           H  
ATOM   1139  N   ILE A  70     -13.493  35.552   1.797  1.00 71.16           N  
ATOM   1140  CA  ILE A  70     -14.302  35.293   0.606  1.00 81.15           C  
ATOM   1141  C   ILE A  70     -15.449  34.374   1.054  1.00 88.94           C  
ATOM   1142  O   ILE A  70     -15.251  33.181   1.295  1.00 88.92           O  
ATOM   1143  CB  ILE A  70     -13.410  34.755  -0.546  1.00 80.84           C  
ATOM   1144  CG1 ILE A  70     -12.365  35.826  -0.950  1.00 80.23           C  
ATOM   1145  CG2 ILE A  70     -14.245  34.321  -1.770  1.00 80.12           C  
ATOM   1146  CD1 ILE A  70     -11.192  35.301  -1.781  1.00 80.13           C  
ATOM   1147  H   ILE A  70     -12.854  34.823   2.085  1.00  0.00           H  
ATOM   1148  HA  ILE A  70     -14.744  36.224   0.245  1.00  0.00           H  
ATOM   1149  HB  ILE A  70     -12.869  33.885  -0.183  1.00  0.00           H  
ATOM   1150 1HG1 ILE A  70     -12.855  36.641  -1.483  1.00  0.00           H  
ATOM   1151 2HG1 ILE A  70     -11.925  36.283  -0.064  1.00  0.00           H  
ATOM   1152 1HG2 ILE A  70     -13.618  34.024  -2.608  1.00  0.00           H  
ATOM   1153 2HG2 ILE A  70     -14.886  33.469  -1.542  1.00  0.00           H  
ATOM   1154 3HG2 ILE A  70     -14.885  35.132  -2.119  1.00  0.00           H  
ATOM   1155 1HD1 ILE A  70     -10.471  36.103  -1.938  1.00  0.00           H  
ATOM   1156 2HD1 ILE A  70     -10.676  34.485  -1.274  1.00  0.00           H  
ATOM   1157 3HD1 ILE A  70     -11.511  34.953  -2.763  1.00  0.00           H  
ATOM   1158  N   HIS A  71     -16.627  34.988   1.241  1.00 99.14           N  
ATOM   1159  CA  HIS A  71     -17.776  34.443   1.954  1.00109.13           C  
ATOM   1160  C   HIS A  71     -18.838  33.929   0.973  1.00113.71           C  
ATOM   1161  O   HIS A  71     -19.749  34.667   0.592  1.00114.43           O  
ATOM   1162  CB  HIS A  71     -18.324  35.540   2.893  1.00112.32           C  
ATOM   1163  CG  HIS A  71     -19.343  35.068   3.900  1.00115.05           C  
ATOM   1164  ND1 HIS A  71     -20.169  35.939   4.589  1.00115.95           N  
ATOM   1165  CD2 HIS A  71     -19.632  33.815   4.394  1.00115.95           C  
ATOM   1166  CE1 HIS A  71     -20.873  35.209   5.456  1.00116.63           C  
ATOM   1167  NE2 HIS A  71     -20.583  33.915   5.409  1.00116.83           N  
ATOM   1168  H   HIS A  71     -16.677  35.968   1.000  1.00  0.00           H  
ATOM   1169  HA  HIS A  71     -17.445  33.606   2.573  1.00  0.00           H  
ATOM   1170 1HB  HIS A  71     -17.500  35.976   3.461  1.00  0.00           H  
ATOM   1171 2HB  HIS A  71     -18.752  36.360   2.316  1.00  0.00           H  
ATOM   1172  HD2 HIS A  71     -19.207  32.858   4.130  1.00  0.00           H  
ATOM   1173  HE1 HIS A  71     -21.582  35.631   6.148  1.00  0.00           H  
ATOM   1174  HD1 HIS A  71     -20.177  36.948   4.518  1.00  0.00           H  
ATOM   1175  N   THR A  72     -18.723  32.652   0.583  1.00119.57           N  
ATOM   1176  CA  THR A  72     -19.648  31.974  -0.329  1.00124.42           C  
ATOM   1177  C   THR A  72     -20.679  31.185   0.513  1.00127.10           C  
ATOM   1178  O   THR A  72     -20.549  31.070   1.731  1.00126.81           O  
ATOM   1179  CB  THR A  72     -18.831  31.075  -1.304  1.00124.46           C  
ATOM   1180  OG1 THR A  72     -17.714  31.786  -1.805  1.00124.77           O  
ATOM   1181  CG2 THR A  72     -19.617  30.658  -2.562  1.00124.90           C  
ATOM   1182  H   THR A  72     -17.957  32.101   0.943  1.00  0.00           H  
ATOM   1183  HA  THR A  72     -20.185  32.716  -0.922  1.00  0.00           H  
ATOM   1184  HB  THR A  72     -18.460  30.186  -0.798  1.00  0.00           H  
ATOM   1185  HG1 THR A  72     -17.229  31.218  -2.384  1.00  0.00           H  
ATOM   1186 1HG2 THR A  72     -18.974  30.149  -3.279  1.00  0.00           H  
ATOM   1187 2HG2 THR A  72     -20.440  29.983  -2.334  1.00  0.00           H  
ATOM   1188 3HG2 THR A  72     -20.023  31.527  -3.077  1.00  0.00           H  
ATOM   1189  N   GLU A  73     -21.719  30.653  -0.141  1.00129.80           N  
ATOM   1190  CA  GLU A  73     -22.829  29.885   0.432  1.00131.30           C  
ATOM   1191  C   GLU A  73     -22.413  28.498   0.969  1.00129.20           C  
ATOM   1192  O   GLU A  73     -23.009  28.003   1.926  1.00129.63           O  
ATOM   1193  CB  GLU A  73     -23.903  29.767  -0.669  1.00  0.00           C  
ATOM   1194  CG  GLU A  73     -25.248  29.150  -0.244  1.00  0.00           C  
ATOM   1195  CD  GLU A  73     -26.083  28.794  -1.470  1.00  0.00           C  
ATOM   1196  OE1 GLU A  73     -25.921  27.652  -1.954  1.00  0.00           O  
ATOM   1197  OE2 GLU A  73     -26.867  29.666  -1.900  1.00  0.00           O1-
ATOM   1198  H   GLU A  73     -21.770  30.827  -1.136  1.00  0.00           H  
ATOM   1199  HA  GLU A  73     -23.241  30.460   1.263  1.00  0.00           H  
ATOM   1200 1HB  GLU A  73     -24.109  30.761  -1.071  1.00  0.00           H  
ATOM   1201 2HB  GLU A  73     -23.486  29.197  -1.503  1.00  0.00           H  
ATOM   1202 1HG  GLU A  73     -25.104  28.235   0.330  1.00  0.00           H  
ATOM   1203 2HG  GLU A  73     -25.797  29.839   0.398  1.00  0.00           H  
ATOM   1204  N   ASN A  74     -21.423  27.871   0.315  1.00125.47           N  
ATOM   1205  CA  ASN A  74     -20.993  26.479   0.497  1.00120.60           C  
ATOM   1206  C   ASN A  74     -19.653  26.416   1.247  1.00114.18           C  
ATOM   1207  O   ASN A  74     -19.435  25.500   2.036  1.00113.73           O  
ATOM   1208  CB  ASN A  74     -20.858  25.719  -0.857  1.00122.85           C  
ATOM   1209  CG  ASN A  74     -21.716  26.243  -2.016  1.00124.20           C  
ATOM   1210  OD1 ASN A  74     -21.408  27.289  -2.587  1.00124.78           O  
ATOM   1211  ND2 ASN A  74     -22.776  25.520  -2.378  1.00125.21           N  
ATOM   1212  H   ASN A  74     -21.010  28.367  -0.461  1.00  0.00           H  
ATOM   1213  HA  ASN A  74     -21.738  25.954   1.098  1.00  0.00           H  
ATOM   1214 1HB  ASN A  74     -19.830  25.748  -1.214  1.00  0.00           H  
ATOM   1215 2HB  ASN A  74     -21.068  24.660  -0.696  1.00  0.00           H  
ATOM   1216 1HD2 ASN A  74     -23.375  25.851  -3.121  1.00  0.00           H  
ATOM   1217 2HD2 ASN A  74     -23.004  24.670  -1.884  1.00  0.00           H  
ATOM   1218  N   LYS A  75     -18.739  27.354   0.950  1.00106.02           N  
ATOM   1219  CA  LYS A  75     -17.412  27.487   1.545  1.00 97.19           C  
ATOM   1220  C   LYS A  75     -17.237  28.909   2.096  1.00 88.37           C  
ATOM   1221  O   LYS A  75     -17.845  29.863   1.619  1.00 87.80           O  
ATOM   1222  CB  LYS A  75     -16.325  27.230   0.472  1.00  0.00           C  
ATOM   1223  CG  LYS A  75     -15.982  25.758   0.179  1.00  0.00           C  
ATOM   1224  CD  LYS A  75     -17.038  24.972  -0.617  1.00  0.00           C  
ATOM   1225  CE  LYS A  75     -16.531  23.636  -1.170  1.00  0.00           C  
ATOM   1226  NZ  LYS A  75     -15.676  23.829  -2.353  1.00  0.00           N1+
ATOM   1227  H   LYS A  75     -18.995  28.060   0.276  1.00  0.00           H  
ATOM   1228  HA  LYS A  75     -17.285  26.787   2.373  1.00  0.00           H  
ATOM   1229 1HZ  LYS A  75     -15.337  22.933  -2.676  1.00  0.00           H  
ATOM   1230 2HZ  LYS A  75     -16.211  24.270  -3.088  1.00  0.00           H  
ATOM   1231 3HZ  LYS A  75     -14.889  24.413  -2.113  1.00  0.00           H  
ATOM   1232 1HB  LYS A  75     -16.566  27.754  -0.452  1.00  0.00           H  
ATOM   1233 2HB  LYS A  75     -15.390  27.682   0.813  1.00  0.00           H  
ATOM   1234 1HG  LYS A  75     -15.054  25.762  -0.392  1.00  0.00           H  
ATOM   1235 2HG  LYS A  75     -15.766  25.235   1.111  1.00  0.00           H  
ATOM   1236 1HD  LYS A  75     -17.878  24.754   0.037  1.00  0.00           H  
ATOM   1237 2HD  LYS A  75     -17.427  25.576  -1.434  1.00  0.00           H  
ATOM   1238 1HE  LYS A  75     -15.988  23.081  -0.405  1.00  0.00           H  
ATOM   1239 2HE  LYS A  75     -17.379  23.017  -1.468  1.00  0.00           H  
ATOM   1240  N   LEU A  76     -16.340  29.037   3.076  1.00 78.00           N  
ATOM   1241  CA  LEU A  76     -15.877  30.274   3.685  1.00 67.79           C  
ATOM   1242  C   LEU A  76     -14.346  30.190   3.671  1.00 61.57           C  
ATOM   1243  O   LEU A  76     -13.770  29.363   4.373  1.00 58.89           O  
ATOM   1244  CB  LEU A  76     -16.505  30.355   5.097  1.00 66.90           C  
ATOM   1245  CG  LEU A  76     -15.970  31.432   6.064  1.00 65.18           C  
ATOM   1246  CD1 LEU A  76     -16.296  32.854   5.599  1.00 64.56           C  
ATOM   1247  CD2 LEU A  76     -16.538  31.192   7.471  1.00 65.93           C  
ATOM   1248  H   LEU A  76     -15.907  28.191   3.424  1.00  0.00           H  
ATOM   1249  HA  LEU A  76     -16.187  31.142   3.099  1.00  0.00           H  
ATOM   1250 1HB  LEU A  76     -17.578  30.503   4.981  1.00  0.00           H  
ATOM   1251 2HB  LEU A  76     -16.407  29.382   5.578  1.00  0.00           H  
ATOM   1252  HG  LEU A  76     -14.888  31.346   6.135  1.00  0.00           H  
ATOM   1253 1HD1 LEU A  76     -15.915  33.589   6.308  1.00  0.00           H  
ATOM   1254 2HD1 LEU A  76     -15.852  33.070   4.626  1.00  0.00           H  
ATOM   1255 3HD1 LEU A  76     -17.369  33.002   5.523  1.00  0.00           H  
ATOM   1256 1HD2 LEU A  76     -16.143  31.911   8.186  1.00  0.00           H  
ATOM   1257 2HD2 LEU A  76     -17.623  31.293   7.472  1.00  0.00           H  
ATOM   1258 3HD2 LEU A  76     -16.296  30.195   7.838  1.00  0.00           H  
ATOM   1259  N   TYR A  77     -13.683  31.016   2.851  1.00 55.96           N  
ATOM   1260  CA  TYR A  77     -12.226  31.052   2.726  1.00 50.33           C  
ATOM   1261  C   TYR A  77     -11.685  32.241   3.507  1.00 47.24           C  
ATOM   1262  O   TYR A  77     -12.127  33.365   3.278  1.00 45.08           O  
ATOM   1263  CB  TYR A  77     -11.835  31.220   1.251  1.00 49.81           C  
ATOM   1264  CG  TYR A  77     -11.986  29.970   0.419  1.00 49.15           C  
ATOM   1265  CD1 TYR A  77     -10.915  29.060   0.325  1.00 50.58           C  
ATOM   1266  CD2 TYR A  77     -13.181  29.735  -0.291  1.00 49.22           C  
ATOM   1267  CE1 TYR A  77     -11.029  27.930  -0.504  1.00 51.09           C  
ATOM   1268  CE2 TYR A  77     -13.299  28.596  -1.108  1.00 50.97           C  
ATOM   1269  CZ  TYR A  77     -12.220  27.698  -1.221  1.00 51.03           C  
ATOM   1270  OH  TYR A  77     -12.327  26.601  -2.024  1.00 52.76           O  
ATOM   1271  H   TYR A  77     -14.211  31.680   2.299  1.00  0.00           H  
ATOM   1272  HA  TYR A  77     -11.766  30.137   3.104  1.00  0.00           H  
ATOM   1273 1HB  TYR A  77     -12.426  32.013   0.797  1.00  0.00           H  
ATOM   1274 2HB  TYR A  77     -10.795  31.542   1.166  1.00  0.00           H  
ATOM   1275  HD1 TYR A  77     -10.001  29.236   0.873  1.00  0.00           H  
ATOM   1276  HD2 TYR A  77     -14.003  30.434  -0.221  1.00  0.00           H  
ATOM   1277  HE1 TYR A  77     -10.205  27.237  -0.577  1.00  0.00           H  
ATOM   1278  HE2 TYR A  77     -14.215  28.424  -1.654  1.00  0.00           H  
ATOM   1279  HH  TYR A  77     -13.125  26.606  -2.530  1.00  0.00           H  
ATOM   1280  N   LEU A  78     -10.700  31.996   4.383  1.00 45.17           N  
ATOM   1281  CA  LEU A  78      -9.930  33.043   5.043  1.00 42.51           C  
ATOM   1282  C   LEU A  78      -8.598  33.131   4.301  1.00 40.59           C  
ATOM   1283  O   LEU A  78      -7.843  32.159   4.264  1.00 38.04           O  
ATOM   1284  CB  LEU A  78      -9.680  32.732   6.531  1.00 43.42           C  
ATOM   1285  CG  LEU A  78     -10.875  32.285   7.387  1.00 45.15           C  
ATOM   1286  CD1 LEU A  78     -10.539  32.441   8.880  1.00 45.22           C  
ATOM   1287  CD2 LEU A  78     -12.192  33.001   7.064  1.00 45.51           C  
ATOM   1288  H   LEU A  78     -10.407  31.039   4.533  1.00  0.00           H  
ATOM   1289  HA  LEU A  78     -10.446  34.004   4.986  1.00  0.00           H  
ATOM   1290 1HB  LEU A  78      -8.895  31.994   6.632  1.00  0.00           H  
ATOM   1291 2HB  LEU A  78      -9.252  33.621   6.979  1.00  0.00           H  
ATOM   1292  HG  LEU A  78     -11.026  31.226   7.178  1.00  0.00           H  
ATOM   1293 1HD1 LEU A  78     -11.377  32.133   9.504  1.00  0.00           H  
ATOM   1294 2HD1 LEU A  78      -9.680  31.831   9.159  1.00  0.00           H  
ATOM   1295 3HD1 LEU A  78     -10.310  33.476   9.136  1.00  0.00           H  
ATOM   1296 1HD2 LEU A  78     -12.976  32.637   7.719  1.00  0.00           H  
ATOM   1297 2HD2 LEU A  78     -12.102  34.078   7.188  1.00  0.00           H  
ATOM   1298 3HD2 LEU A  78     -12.547  32.815   6.055  1.00  0.00           H  
ATOM   1299  N   VAL A  79      -8.322  34.299   3.715  1.00 38.69           N  
ATOM   1300  CA  VAL A  79      -7.087  34.604   3.008  1.00 36.69           C  
ATOM   1301  C   VAL A  79      -6.150  35.239   4.035  1.00 37.55           C  
ATOM   1302  O   VAL A  79      -6.491  36.261   4.624  1.00 37.38           O  
ATOM   1303  CB  VAL A  79      -7.376  35.567   1.828  1.00 36.65           C  
ATOM   1304  CG1 VAL A  79      -6.122  35.816   0.969  1.00 34.42           C  
ATOM   1305  CG2 VAL A  79      -8.538  35.095   0.930  1.00 34.81           C  
ATOM   1306  H   VAL A  79      -8.986  35.056   3.818  1.00  0.00           H  
ATOM   1307  HA  VAL A  79      -6.638  33.689   2.622  1.00  0.00           H  
ATOM   1308  HB  VAL A  79      -7.665  36.528   2.248  1.00  0.00           H  
ATOM   1309 1HG1 VAL A  79      -6.328  36.531   0.172  1.00  0.00           H  
ATOM   1310 2HG1 VAL A  79      -5.296  36.219   1.555  1.00  0.00           H  
ATOM   1311 3HG1 VAL A  79      -5.775  34.894   0.502  1.00  0.00           H  
ATOM   1312 1HG2 VAL A  79      -8.677  35.768   0.084  1.00  0.00           H  
ATOM   1313 2HG2 VAL A  79      -8.359  34.099   0.529  1.00  0.00           H  
ATOM   1314 3HG2 VAL A  79      -9.485  35.071   1.471  1.00  0.00           H  
ATOM   1315  N   PHE A  80      -4.985  34.624   4.250  1.00 37.44           N  
ATOM   1316  CA  PHE A  80      -3.954  35.090   5.168  1.00 38.18           C  
ATOM   1317  C   PHE A  80      -2.672  35.403   4.405  1.00 39.75           C  
ATOM   1318  O   PHE A  80      -2.446  34.870   3.319  1.00 40.24           O  
ATOM   1319  CB  PHE A  80      -3.645  33.965   6.166  1.00 37.11           C  
ATOM   1320  CG  PHE A  80      -4.716  33.694   7.194  1.00 36.48           C  
ATOM   1321  CD1 PHE A  80      -5.555  32.564   7.101  1.00 36.55           C  
ATOM   1322  CD2 PHE A  80      -4.830  34.563   8.290  1.00 36.02           C  
ATOM   1323  CE1 PHE A  80      -6.495  32.310   8.118  1.00 36.78           C  
ATOM   1324  CE2 PHE A  80      -5.765  34.303   9.300  1.00 34.72           C  
ATOM   1325  CZ  PHE A  80      -6.598  33.173   9.224  1.00 35.00           C  
ATOM   1326  H   PHE A  80      -4.794  33.764   3.754  1.00  0.00           H  
ATOM   1327  HA  PHE A  80      -4.267  35.986   5.702  1.00  0.00           H  
ATOM   1328 1HB  PHE A  80      -3.412  33.041   5.648  1.00  0.00           H  
ATOM   1329 2HB  PHE A  80      -2.743  34.227   6.721  1.00  0.00           H  
ATOM   1330  HD1 PHE A  80      -5.474  31.889   6.263  1.00  0.00           H  
ATOM   1331  HD2 PHE A  80      -4.190  35.430   8.363  1.00  0.00           H  
ATOM   1332  HE1 PHE A  80      -7.141  31.453   8.053  1.00  0.00           H  
ATOM   1333  HE2 PHE A  80      -5.833  34.995  10.118  1.00  0.00           H  
ATOM   1334  HZ  PHE A  80      -7.320  32.976  10.003  1.00  0.00           H  
ATOM   1335  N   GLU A  81      -1.781  36.189   5.034  1.00 39.29           N  
ATOM   1336  CA  GLU A  81      -0.379  36.295   4.640  1.00 40.01           C  
ATOM   1337  C   GLU A  81       0.299  34.931   4.824  1.00 41.04           C  
ATOM   1338  O   GLU A  81       0.105  34.281   5.851  1.00 39.75           O  
ATOM   1339  CB  GLU A  81       0.329  37.405   5.453  1.00 38.33           C  
ATOM   1340  CG  GLU A  81       0.560  37.129   6.960  1.00 37.78           C  
ATOM   1341  CD  GLU A  81       1.469  38.143   7.654  1.00 38.57           C  
ATOM   1342  OE1 GLU A  81       2.301  38.777   6.969  1.00 40.57           O  
ATOM   1343  OE2 GLU A  81       1.341  38.256   8.892  1.00 38.38           O1-
ATOM   1344  H   GLU A  81      -2.047  36.607   5.916  1.00  0.00           H  
ATOM   1345  HA  GLU A  81      -0.346  36.569   3.584  1.00  0.00           H  
ATOM   1346 1HB  GLU A  81       1.289  37.590   4.969  1.00  0.00           H  
ATOM   1347 2HB  GLU A  81      -0.242  38.328   5.346  1.00  0.00           H  
ATOM   1348 1HG  GLU A  81      -0.396  37.071   7.476  1.00  0.00           H  
ATOM   1349 2HG  GLU A  81       1.053  36.174   7.118  1.00  0.00           H  
ATOM   1350  N   PHE A  82       1.074  34.492   3.829  1.00 40.83           N  
ATOM   1351  CA  PHE A  82       1.805  33.233   3.890  1.00 40.98           C  
ATOM   1352  C   PHE A  82       3.110  33.432   4.667  1.00 42.01           C  
ATOM   1353  O   PHE A  82       3.824  34.411   4.451  1.00 39.08           O  
ATOM   1354  CB  PHE A  82       2.096  32.777   2.454  1.00 40.48           C  
ATOM   1355  CG  PHE A  82       2.900  31.499   2.338  1.00 39.27           C  
ATOM   1356  CD1 PHE A  82       2.301  30.251   2.606  1.00 39.03           C  
ATOM   1357  CD2 PHE A  82       4.258  31.565   1.967  1.00 38.57           C  
ATOM   1358  CE1 PHE A  82       3.066  29.073   2.507  1.00 39.34           C  
ATOM   1359  CE2 PHE A  82       5.015  30.387   1.857  1.00 37.98           C  
ATOM   1360  CZ  PHE A  82       4.423  29.141   2.135  1.00 38.11           C  
ATOM   1361  H   PHE A  82       1.189  35.066   3.006  1.00  0.00           H  
ATOM   1362  HA  PHE A  82       1.194  32.471   4.379  1.00  0.00           H  
ATOM   1363 1HB  PHE A  82       1.163  32.626   1.922  1.00  0.00           H  
ATOM   1364 2HB  PHE A  82       2.626  33.565   1.918  1.00  0.00           H  
ATOM   1365  HD1 PHE A  82       1.260  30.194   2.889  1.00  0.00           H  
ATOM   1366  HD2 PHE A  82       4.724  32.519   1.762  1.00  0.00           H  
ATOM   1367  HE1 PHE A  82       2.612  28.115   2.710  1.00  0.00           H  
ATOM   1368  HE2 PHE A  82       6.050  30.434   1.558  1.00  0.00           H  
ATOM   1369  HZ  PHE A  82       5.007  28.235   2.063  1.00  0.00           H  
ATOM   1370  N   LEU A  83       3.427  32.463   5.532  1.00 44.23           N  
ATOM   1371  CA  LEU A  83       4.736  32.297   6.150  1.00 46.71           C  
ATOM   1372  C   LEU A  83       5.315  30.948   5.719  1.00 48.97           C  
ATOM   1373  O   LEU A  83       4.636  30.135   5.097  1.00 47.07           O  
ATOM   1374  CB  LEU A  83       4.624  32.462   7.677  1.00 46.11           C  
ATOM   1375  CG  LEU A  83       4.486  33.945   8.092  1.00 47.50           C  
ATOM   1376  CD1 LEU A  83       3.017  34.361   8.251  1.00 48.83           C  
ATOM   1377  CD2 LEU A  83       5.257  34.245   9.379  1.00 47.35           C  
ATOM   1378  H   LEU A  83       2.768  31.707   5.662  1.00  0.00           H  
ATOM   1379  HA  LEU A  83       5.443  33.036   5.766  1.00  0.00           H  
ATOM   1380 1HB  LEU A  83       3.799  31.866   8.067  1.00  0.00           H  
ATOM   1381 2HB  LEU A  83       5.521  32.050   8.139  1.00  0.00           H  
ATOM   1382  HG  LEU A  83       4.931  34.573   7.320  1.00  0.00           H  
ATOM   1383 1HD1 LEU A  83       2.930  35.408   8.536  1.00  0.00           H  
ATOM   1384 2HD1 LEU A  83       2.456  34.233   7.329  1.00  0.00           H  
ATOM   1385 3HD1 LEU A  83       2.528  33.759   9.016  1.00  0.00           H  
ATOM   1386 1HD2 LEU A  83       5.271  35.312   9.575  1.00  0.00           H  
ATOM   1387 2HD2 LEU A  83       4.790  33.759  10.233  1.00  0.00           H  
ATOM   1388 3HD2 LEU A  83       6.293  33.917   9.322  1.00  0.00           H  
ATOM   1389  N   HIS A  84       6.608  30.742   5.978  1.00 51.23           N  
ATOM   1390  CA  HIS A  84       7.402  29.715   5.311  1.00 53.54           C  
ATOM   1391  C   HIS A  84       7.441  28.389   6.070  1.00 51.80           C  
ATOM   1392  O   HIS A  84       7.526  27.334   5.441  1.00 53.20           O  
ATOM   1393  CB  HIS A  84       8.792  30.291   4.993  1.00 58.28           C  
ATOM   1394  CG  HIS A  84       8.683  31.453   4.036  1.00 62.15           C  
ATOM   1395  ND1 HIS A  84       8.300  31.298   2.717  1.00 63.66           N  
ATOM   1396  CD2 HIS A  84       8.824  32.811   4.207  1.00 63.76           C  
ATOM   1397  CE1 HIS A  84       8.206  32.519   2.184  1.00 64.55           C  
ATOM   1398  NE2 HIS A  84       8.519  33.489   3.031  1.00 65.25           N  
ATOM   1399  H   HIS A  84       7.106  31.425   6.531  1.00  0.00           H  
ATOM   1400  HA  HIS A  84       6.942  29.479   4.348  1.00  0.00           H  
ATOM   1401 1HB  HIS A  84       9.286  30.628   5.905  1.00  0.00           H  
ATOM   1402 2HB  HIS A  84       9.437  29.533   4.546  1.00  0.00           H  
ATOM   1403  HD2 HIS A  84       9.107  33.363   5.074  1.00  0.00           H  
ATOM   1404  HE1 HIS A  84       7.921  32.697   1.157  1.00  0.00           H  
ATOM   1405  HD1 HIS A  84       8.108  30.425   2.247  1.00  0.00           H  
ATOM   1406  N   GLN A  85       7.389  28.437   7.409  1.00 49.45           N  
ATOM   1407  CA  GLN A  85       7.507  27.275   8.284  1.00 49.03           C  
ATOM   1408  C   GLN A  85       6.830  27.579   9.627  1.00 47.58           C  
ATOM   1409  O   GLN A  85       6.474  28.726   9.891  1.00 47.75           O  
ATOM   1410  CB  GLN A  85       9.015  26.972   8.444  1.00 50.08           C  
ATOM   1411  CG  GLN A  85       9.352  25.515   8.785  1.00 52.54           C  
ATOM   1412  CD  GLN A  85      10.842  25.263   8.570  1.00 55.51           C  
ATOM   1413  OE1 GLN A  85      11.666  25.650   9.392  1.00 57.52           O  
ATOM   1414  NE2 GLN A  85      11.197  24.641   7.446  1.00 56.17           N  
ATOM   1415  H   GLN A  85       7.291  29.338   7.858  1.00  0.00           H  
ATOM   1416  HA  GLN A  85       6.998  26.428   7.825  1.00  0.00           H  
ATOM   1417 1HB  GLN A  85       9.531  27.219   7.513  1.00  0.00           H  
ATOM   1418 2HB  GLN A  85       9.458  27.628   9.192  1.00  0.00           H  
ATOM   1419 1HG  GLN A  85       9.102  25.294   9.820  1.00  0.00           H  
ATOM   1420 2HG  GLN A  85       8.771  24.830   8.165  1.00  0.00           H  
ATOM   1421 1HE2 GLN A  85      12.174  24.464   7.262  1.00  0.00           H  
ATOM   1422 2HE2 GLN A  85      10.491  24.349   6.785  1.00  0.00           H  
ATOM   1423  N   ASP A  86       6.692  26.558  10.485  1.00 45.59           N  
ATOM   1424  CA  ASP A  86       6.365  26.706  11.904  1.00 45.21           C  
ATOM   1425  C   ASP A  86       7.612  26.444  12.762  1.00 42.33           C  
ATOM   1426  O   ASP A  86       8.583  25.845  12.298  1.00 38.38           O  
ATOM   1427  CB  ASP A  86       5.134  25.847  12.276  1.00 46.60           C  
ATOM   1428  CG  ASP A  86       5.323  24.336  12.155  1.00 48.16           C  
ATOM   1429  OD1 ASP A  86       5.968  23.766  13.059  1.00 48.65           O  
ATOM   1430  OD2 ASP A  86       4.816  23.772  11.162  1.00 49.74           O1-
ATOM   1431  H   ASP A  86       6.991  25.641  10.188  1.00  0.00           H  
ATOM   1432  HA  ASP A  86       6.088  27.733  12.108  1.00  0.00           H  
ATOM   1433 1HB  ASP A  86       4.832  26.073  13.299  1.00  0.00           H  
ATOM   1434 2HB  ASP A  86       4.288  26.134  11.652  1.00  0.00           H  
ATOM   1435  N   LEU A  87       7.579  26.905  14.022  1.00 41.05           N  
ATOM   1436  CA  LEU A  87       8.655  26.798  15.005  1.00 41.08           C  
ATOM   1437  C   LEU A  87       8.997  25.341  15.345  1.00 43.31           C  
ATOM   1438  O   LEU A  87      10.171  25.036  15.500  1.00 41.55           O  
ATOM   1439  CB  LEU A  87       8.337  27.654  16.254  1.00 39.87           C  
ATOM   1440  CG  LEU A  87       9.423  27.696  17.353  1.00 39.93           C  
ATOM   1441  CD1 LEU A  87      10.744  28.302  16.851  1.00 40.43           C  
ATOM   1442  CD2 LEU A  87       8.913  28.457  18.586  1.00 40.53           C  
ATOM   1443  H   LEU A  87       6.747  27.400  14.318  1.00  0.00           H  
ATOM   1444  HA  LEU A  87       9.535  27.231  14.526  1.00  0.00           H  
ATOM   1445 1HB  LEU A  87       8.122  28.674  15.934  1.00  0.00           H  
ATOM   1446 2HB  LEU A  87       7.419  27.291  16.707  1.00  0.00           H  
ATOM   1447  HG  LEU A  87       9.627  26.678  17.686  1.00  0.00           H  
ATOM   1448 1HD1 LEU A  87      11.476  28.363  17.655  1.00  0.00           H  
ATOM   1449 2HD1 LEU A  87      11.190  27.700  16.060  1.00  0.00           H  
ATOM   1450 3HD1 LEU A  87      10.595  29.309  16.461  1.00  0.00           H  
ATOM   1451 1HD2 LEU A  87       9.637  28.416  19.398  1.00  0.00           H  
ATOM   1452 2HD2 LEU A  87       8.726  29.506  18.364  1.00  0.00           H  
ATOM   1453 3HD2 LEU A  87       7.985  28.029  18.961  1.00  0.00           H  
ATOM   1454  N   LYS A  88       7.996  24.450  15.421  1.00 47.01           N  
ATOM   1455  CA  LYS A  88       8.132  23.011  15.661  1.00 51.45           C  
ATOM   1456  C   LYS A  88       8.920  22.315  14.536  1.00 53.87           C  
ATOM   1457  O   LYS A  88       9.885  21.609  14.826  1.00 51.96           O  
ATOM   1458  CB  LYS A  88       6.733  22.428  15.969  1.00 53.31           C  
ATOM   1459  CG  LYS A  88       6.530  20.902  15.870  1.00 56.97           C  
ATOM   1460  CD  LYS A  88       5.638  20.519  14.677  1.00 61.20           C  
ATOM   1461  CE  LYS A  88       5.070  19.099  14.772  1.00 64.30           C  
ATOM   1462  NZ  LYS A  88       3.987  18.896  13.794  1.00 65.09           N1+
ATOM   1463  H   LYS A  88       7.061  24.790  15.236  1.00  0.00           H  
ATOM   1464  HA  LYS A  88       8.731  22.889  16.566  1.00  0.00           H  
ATOM   1465 1HB  LYS A  88       6.485  22.715  16.987  1.00  0.00           H  
ATOM   1466 2HB  LYS A  88       5.977  22.936  15.376  1.00  0.00           H  
ATOM   1467 1HG  LYS A  88       7.476  20.359  15.848  1.00  0.00           H  
ATOM   1468 2HG  LYS A  88       6.037  20.578  16.787  1.00  0.00           H  
ATOM   1469 1HD  LYS A  88       4.806  21.213  14.620  1.00  0.00           H  
ATOM   1470 2HD  LYS A  88       6.191  20.646  13.745  1.00  0.00           H  
ATOM   1471 1HE  LYS A  88       5.860  18.366  14.601  1.00  0.00           H  
ATOM   1472 2HE  LYS A  88       4.668  18.908  15.768  1.00  0.00           H  
ATOM   1473 1HZ  LYS A  88       3.650  17.946  13.857  1.00  0.00           H  
ATOM   1474 2HZ  LYS A  88       3.230  19.538  13.982  1.00  0.00           H  
ATOM   1475 3HZ  LYS A  88       4.345  19.064  12.865  1.00  0.00           H  
ATOM   1476  N   LYS A  89       8.560  22.567  13.265  1.00 56.75           N  
ATOM   1477  CA  LYS A  89       9.284  22.114  12.074  1.00 58.86           C  
ATOM   1478  C   LYS A  89      10.717  22.678  11.970  1.00 57.35           C  
ATOM   1479  O   LYS A  89      11.618  21.949  11.559  1.00 58.28           O  
ATOM   1480  CB  LYS A  89       8.481  22.402  10.789  1.00 62.39           C  
ATOM   1481  CG  LYS A  89       7.258  21.492  10.581  1.00 65.95           C  
ATOM   1482  CD  LYS A  89       6.645  21.690   9.183  1.00 69.37           C  
ATOM   1483  CE  LYS A  89       5.229  21.117   9.042  1.00 71.53           C  
ATOM   1484  NZ  LYS A  89       4.736  21.250   7.659  1.00 71.02           N1+
ATOM   1485  H   LYS A  89       7.737  23.143  13.116  1.00  0.00           H  
ATOM   1486  HA  LYS A  89       9.392  21.031  12.162  1.00  0.00           H  
ATOM   1487 1HB  LYS A  89       8.159  23.443  10.783  1.00  0.00           H  
ATOM   1488 2HB  LYS A  89       9.138  22.284   9.925  1.00  0.00           H  
ATOM   1489 1HG  LYS A  89       7.538  20.446  10.707  1.00  0.00           H  
ATOM   1490 2HG  LYS A  89       6.518  21.702  11.353  1.00  0.00           H  
ATOM   1491 1HD  LYS A  89       6.611  22.756   8.954  1.00  0.00           H  
ATOM   1492 2HD  LYS A  89       7.306  21.239   8.441  1.00  0.00           H  
ATOM   1493 1HE  LYS A  89       5.214  20.062   9.320  1.00  0.00           H  
ATOM   1494 2HE  LYS A  89       4.538  21.632   9.708  1.00  0.00           H  
ATOM   1495 1HZ  LYS A  89       3.781  20.924   7.606  1.00  0.00           H  
ATOM   1496 2HZ  LYS A  89       4.774  22.219   7.376  1.00  0.00           H  
ATOM   1497 3HZ  LYS A  89       5.313  20.697   7.042  1.00  0.00           H  
ATOM   1498  N   PHE A  90      10.931  23.951  12.352  1.00 54.88           N  
ATOM   1499  CA  PHE A  90      12.240  24.615  12.407  1.00 52.71           C  
ATOM   1500  C   PHE A  90      13.163  24.021  13.480  1.00 53.31           C  
ATOM   1501  O   PHE A  90      14.339  23.785  13.222  1.00 52.03           O  
ATOM   1502  CB  PHE A  90      12.066  26.133  12.630  1.00 49.93           C  
ATOM   1503  CG  PHE A  90      13.372  26.914  12.714  1.00 46.94           C  
ATOM   1504  CD1 PHE A  90      14.157  27.110  11.558  1.00 46.23           C  
ATOM   1505  CD2 PHE A  90      13.833  27.393  13.959  1.00 46.41           C  
ATOM   1506  CE1 PHE A  90      15.396  27.774  11.647  1.00 46.49           C  
ATOM   1507  CE2 PHE A  90      15.069  28.061  14.045  1.00 46.97           C  
ATOM   1508  CZ  PHE A  90      15.854  28.247  12.891  1.00 46.96           C  
ATOM   1509  H   PHE A  90      10.130  24.493  12.649  1.00  0.00           H  
ATOM   1510  HA  PHE A  90      12.729  24.462  11.444  1.00  0.00           H  
ATOM   1511 1HB  PHE A  90      11.459  26.551  11.829  1.00  0.00           H  
ATOM   1512 2HB  PHE A  90      11.495  26.310  13.541  1.00  0.00           H  
ATOM   1513  HD1 PHE A  90      13.818  26.739  10.602  1.00  0.00           H  
ATOM   1514  HD2 PHE A  90      13.250  27.237  14.855  1.00  0.00           H  
ATOM   1515  HE1 PHE A  90      15.996  27.914  10.760  1.00  0.00           H  
ATOM   1516  HE2 PHE A  90      15.415  28.425  14.999  1.00  0.00           H  
ATOM   1517  HZ  PHE A  90      16.805  28.753  12.958  1.00  0.00           H  
ATOM   1518  N   MET A  91      12.627  23.821  14.688  1.00 55.32           N  
ATOM   1519  CA  MET A  91      13.291  23.330  15.890  1.00 58.31           C  
ATOM   1520  C   MET A  91      13.789  21.885  15.741  1.00 62.83           C  
ATOM   1521  O   MET A  91      14.905  21.578  16.159  1.00 62.12           O  
ATOM   1522  CB  MET A  91      12.313  23.547  17.049  1.00 56.05           C  
ATOM   1523  CG  MET A  91      12.822  23.296  18.466  1.00 53.64           C  
ATOM   1524  SD  MET A  91      11.899  24.295  19.667  1.00 52.57           S  
ATOM   1525  CE  MET A  91      10.185  23.825  19.291  1.00 51.46           C  
ATOM   1526  H   MET A  91      11.652  24.071  14.799  1.00  0.00           H  
ATOM   1527  HA  MET A  91      14.160  23.964  16.064  1.00  0.00           H  
ATOM   1528 1HB  MET A  91      12.040  24.601  17.016  1.00  0.00           H  
ATOM   1529 2HB  MET A  91      11.396  22.980  16.881  1.00  0.00           H  
ATOM   1530 1HG  MET A  91      12.747  22.239  18.722  1.00  0.00           H  
ATOM   1531 2HG  MET A  91      13.873  23.573  18.546  1.00  0.00           H  
ATOM   1532 1HE  MET A  91       9.510  24.269  20.021  1.00  0.00           H  
ATOM   1533 2HE  MET A  91       9.891  24.184  18.305  1.00  0.00           H  
ATOM   1534 3HE  MET A  91      10.067  22.742  19.322  1.00  0.00           H  
ATOM   1535  N   ASP A  92      12.981  21.035  15.085  1.00 69.43           N  
ATOM   1536  CA  ASP A  92      13.312  19.673  14.659  1.00 76.50           C  
ATOM   1537  C   ASP A  92      14.381  19.639  13.548  1.00 81.43           C  
ATOM   1538  O   ASP A  92      15.211  18.731  13.534  1.00 81.68           O  
ATOM   1539  CB  ASP A  92      12.031  18.927  14.211  1.00  0.00           C  
ATOM   1540  CG  ASP A  92      11.065  18.544  15.341  1.00  0.00           C  
ATOM   1541  OD1 ASP A  92      11.492  18.528  16.517  1.00  0.00           O  
ATOM   1542  OD2 ASP A  92       9.899  18.248  15.000  1.00  0.00           O1-
ATOM   1543  H   ASP A  92      12.069  21.378  14.810  1.00  0.00           H  
ATOM   1544  HA  ASP A  92      13.748  19.150  15.513  1.00  0.00           H  
ATOM   1545 1HB  ASP A  92      11.490  19.525  13.474  1.00  0.00           H  
ATOM   1546 2HB  ASP A  92      12.300  17.997  13.707  1.00  0.00           H  
ATOM   1547  N   ALA A  93      14.371  20.623  12.631  1.00 87.62           N  
ATOM   1548  CA  ALA A  93      15.349  20.790  11.550  1.00 93.77           C  
ATOM   1549  C   ALA A  93      16.709  21.319  12.040  1.00 98.37           C  
ATOM   1550  O   ALA A  93      17.743  20.964  11.476  1.00 98.42           O  
ATOM   1551  CB  ALA A  93      14.772  21.690  10.448  1.00 93.62           C  
ATOM   1552  H   ALA A  93      13.642  21.319  12.697  1.00  0.00           H  
ATOM   1553  HA  ALA A  93      15.527  19.808  11.108  1.00  0.00           H  
ATOM   1554 1HB  ALA A  93      15.473  21.801   9.620  1.00  0.00           H  
ATOM   1555 2HB  ALA A  93      13.855  21.265  10.039  1.00  0.00           H  
ATOM   1556 3HB  ALA A  93      14.537  22.689  10.817  1.00  0.00           H  
ATOM   1557  N   SER A  94      16.702  22.151  13.093  1.00103.94           N  
ATOM   1558  CA  SER A  94      17.876  22.729  13.743  1.00108.69           C  
ATOM   1559  C   SER A  94      18.304  21.924  14.989  1.00112.45           C  
ATOM   1560  O   SER A  94      19.012  22.454  15.841  1.00112.31           O  
ATOM   1561  CB  SER A  94      17.569  24.212  14.061  1.00108.30           C  
ATOM   1562  OG  SER A  94      16.631  24.363  15.107  1.00107.53           O  
ATOM   1563  H   SER A  94      15.801  22.407  13.473  1.00  0.00           H  
ATOM   1564  HA  SER A  94      18.703  22.710  13.037  1.00  0.00           H  
ATOM   1565 1HB  SER A  94      18.485  24.722  14.359  1.00  0.00           H  
ATOM   1566 2HB  SER A  94      17.204  24.731  13.173  1.00  0.00           H  
ATOM   1567  HG  SER A  94      15.788  24.072  14.789  1.00  0.00           H  
ATOM   1568  N   ALA A  95      17.901  20.646  15.094  1.00117.61           N  
ATOM   1569  CA  ALA A  95      18.123  19.771  16.247  1.00122.25           C  
ATOM   1570  C   ALA A  95      19.583  19.357  16.498  1.00125.26           C  
ATOM   1571  O   ALA A  95      19.909  18.977  17.623  1.00125.23           O  
ATOM   1572  CB  ALA A  95      17.204  18.547  16.162  1.00122.40           C  
ATOM   1573  H   ALA A  95      17.330  20.275  14.348  1.00  0.00           H  
ATOM   1574  HA  ALA A  95      17.806  20.326  17.125  1.00  0.00           H  
ATOM   1575 1HB  ALA A  95      17.338  17.884  17.018  1.00  0.00           H  
ATOM   1576 2HB  ALA A  95      16.157  18.848  16.149  1.00  0.00           H  
ATOM   1577 3HB  ALA A  95      17.398  17.966  15.259  1.00  0.00           H  
ATOM   1578  N   LEU A  96      20.449  19.427  15.473  1.00129.01           N  
ATOM   1579  CA  LEU A  96      21.849  19.011  15.539  1.00131.65           C  
ATOM   1580  C   LEU A  96      22.768  20.112  16.094  1.00132.15           C  
ATOM   1581  O   LEU A  96      23.519  19.838  17.030  1.00132.32           O  
ATOM   1582  CB  LEU A  96      22.317  18.477  14.168  1.00133.67           C  
ATOM   1583  CG  LEU A  96      21.672  17.130  13.758  1.00135.51           C  
ATOM   1584  CD1 LEU A  96      21.943  16.821  12.279  1.00135.31           C  
ATOM   1585  CD2 LEU A  96      22.139  15.955  14.637  1.00135.08           C  
ATOM   1586  H   LEU A  96      20.104  19.757  14.584  1.00  0.00           H  
ATOM   1587  HA  LEU A  96      21.924  18.190  16.252  1.00  0.00           H  
ATOM   1588 1HB  LEU A  96      22.106  19.231  13.408  1.00  0.00           H  
ATOM   1589 2HB  LEU A  96      23.402  18.358  14.169  1.00  0.00           H  
ATOM   1590  HG  LEU A  96      20.590  17.217  13.866  1.00  0.00           H  
ATOM   1591 1HD1 LEU A  96      21.456  15.895  11.972  1.00  0.00           H  
ATOM   1592 2HD1 LEU A  96      21.567  17.616  11.635  1.00  0.00           H  
ATOM   1593 3HD1 LEU A  96      23.011  16.715  12.087  1.00  0.00           H  
ATOM   1594 1HD2 LEU A  96      21.715  15.014  14.284  1.00  0.00           H  
ATOM   1595 2HD2 LEU A  96      23.225  15.855  14.618  1.00  0.00           H  
ATOM   1596 3HD2 LEU A  96      21.829  16.068  15.675  1.00  0.00           H  
ATOM   1597  N   THR A  97      22.714  21.339  15.542  1.00132.25           N  
ATOM   1598  CA  THR A  97      23.585  22.464  15.934  1.00131.89           C  
ATOM   1599  C   THR A  97      22.806  23.527  16.746  1.00130.09           C  
ATOM   1600  O   THR A  97      23.360  24.563  17.110  1.00130.85           O  
ATOM   1601  CB  THR A  97      24.268  23.062  14.671  1.00133.17           C  
ATOM   1602  OG1 THR A  97      24.785  22.021  13.863  1.00133.33           O  
ATOM   1603  CG2 THR A  97      25.477  23.964  14.983  1.00132.89           C  
ATOM   1604  H   THR A  97      22.087  21.495  14.765  1.00  0.00           H  
ATOM   1605  HA  THR A  97      24.379  22.105  16.590  1.00  0.00           H  
ATOM   1606  HB  THR A  97      23.551  23.626  14.077  1.00  0.00           H  
ATOM   1607  HG1 THR A  97      25.162  22.402  13.085  1.00  0.00           H  
ATOM   1608 1HG2 THR A  97      26.000  24.249  14.069  1.00  0.00           H  
ATOM   1609 2HG2 THR A  97      25.185  24.893  15.469  1.00  0.00           H  
ATOM   1610 3HG2 THR A  97      26.197  23.458  15.628  1.00  0.00           H  
ATOM   1611  N   GLY A  98      21.530  23.270  17.062  1.00128.01           N  
ATOM   1612  CA  GLY A  98      20.686  24.106  17.903  1.00124.70           C  
ATOM   1613  C   GLY A  98      20.086  25.330  17.209  1.00121.97           C  
ATOM   1614  O   GLY A  98      20.417  25.642  16.064  1.00122.04           O  
ATOM   1615  H   GLY A  98      21.114  22.421  16.707  1.00  0.00           H  
ATOM   1616 1HA  GLY A  98      19.881  23.475  18.245  1.00  0.00           H  
ATOM   1617 2HA  GLY A  98      21.237  24.424  18.789  1.00  0.00           H  
ATOM   1618  N   ILE A  99      19.235  26.052  17.954  1.00119.23           N  
ATOM   1619  CA  ILE A  99      18.814  27.417  17.643  1.00115.60           C  
ATOM   1620  C   ILE A  99      19.803  28.323  18.410  1.00112.20           C  
ATOM   1621  O   ILE A  99      19.918  28.156  19.627  1.00112.23           O  
ATOM   1622  CB  ILE A  99      17.338  27.661  18.086  1.00116.11           C  
ATOM   1623  CG1 ILE A  99      16.367  26.631  17.461  1.00116.36           C  
ATOM   1624  CG2 ILE A  99      16.879  29.092  17.725  1.00116.14           C  
ATOM   1625  CD1 ILE A  99      14.900  26.779  17.893  1.00116.05           C  
ATOM   1626  H   ILE A  99      19.004  25.714  18.877  1.00  0.00           H  
ATOM   1627  HA  ILE A  99      18.854  27.574  16.566  1.00  0.00           H  
ATOM   1628  HB  ILE A  99      17.282  27.555  19.171  1.00  0.00           H  
ATOM   1629 1HG1 ILE A  99      16.427  26.691  16.375  1.00  0.00           H  
ATOM   1630 2HG1 ILE A  99      16.683  25.621  17.723  1.00  0.00           H  
ATOM   1631 1HG2 ILE A  99      15.931  29.345  18.199  1.00  0.00           H  
ATOM   1632 2HG2 ILE A  99      17.590  29.857  18.028  1.00  0.00           H  
ATOM   1633 3HG2 ILE A  99      16.741  29.190  16.652  1.00  0.00           H  
ATOM   1634 1HD1 ILE A  99      14.299  25.963  17.492  1.00  0.00           H  
ATOM   1635 2HD1 ILE A  99      14.805  26.754  18.979  1.00  0.00           H  
ATOM   1636 3HD1 ILE A  99      14.458  27.708  17.535  1.00  0.00           H  
ATOM   1637  N   PRO A 100      20.514  29.271  17.751  1.00108.58           N  
ATOM   1638  CA  PRO A 100      21.407  30.226  18.427  1.00105.20           C  
ATOM   1639  C   PRO A 100      20.624  31.106  19.415  1.00100.92           C  
ATOM   1640  O   PRO A 100      19.502  31.509  19.114  1.00100.22           O  
ATOM   1641  CB  PRO A 100      22.012  31.103  17.316  1.00106.29           C  
ATOM   1642  CG  PRO A 100      21.636  30.459  15.990  1.00107.05           C  
ATOM   1643  CD  PRO A 100      20.559  29.422  16.299  1.00107.82           C  
ATOM   1644  HA  PRO A 100      22.192  29.672  18.946  1.00  0.00           H  
ATOM   1645 1HB  PRO A 100      21.623  32.123  17.336  1.00  0.00           H  
ATOM   1646 2HB  PRO A 100      23.095  31.180  17.422  1.00  0.00           H  
ATOM   1647 1HG  PRO A 100      21.288  31.196  15.265  1.00  0.00           H  
ATOM   1648 2HG  PRO A 100      22.507  29.966  15.558  1.00  0.00           H  
ATOM   1649 1HD  PRO A 100      20.789  28.478  15.802  1.00  0.00           H  
ATOM   1650 2HD  PRO A 100      19.587  29.768  15.944  1.00  0.00           H  
ATOM   1651  N   LEU A 101      21.230  31.417  20.571  1.00 95.90           N  
ATOM   1652  CA  LEU A 101      20.671  32.249  21.641  1.00 90.56           C  
ATOM   1653  C   LEU A 101      20.124  33.625  21.174  1.00 85.80           C  
ATOM   1654  O   LEU A 101      19.003  33.947  21.565  1.00 85.81           O  
ATOM   1655  CB  LEU A 101      21.640  32.262  22.852  1.00 91.22           C  
ATOM   1656  CG  LEU A 101      21.073  32.606  24.251  1.00 91.43           C  
ATOM   1657  CD1 LEU A 101      20.981  34.112  24.500  1.00 90.42           C  
ATOM   1658  CD2 LEU A 101      19.754  31.890  24.593  1.00 91.78           C  
ATOM   1659  H   LEU A 101      22.151  31.034  20.738  1.00  0.00           H  
ATOM   1660  HA  LEU A 101      19.793  31.683  21.949  1.00  0.00           H  
ATOM   1661 1HB  LEU A 101      22.039  31.253  22.945  1.00  0.00           H  
ATOM   1662 2HB  LEU A 101      22.509  32.882  22.645  1.00  0.00           H  
ATOM   1663  HG  LEU A 101      21.810  32.241  24.967  1.00  0.00           H  
ATOM   1664 1HD1 LEU A 101      20.685  34.328  25.527  1.00  0.00           H  
ATOM   1665 2HD1 LEU A 101      21.938  34.603  24.323  1.00  0.00           H  
ATOM   1666 3HD1 LEU A 101      20.245  34.562  23.840  1.00  0.00           H  
ATOM   1667 1HD2 LEU A 101      19.495  32.039  25.641  1.00  0.00           H  
ATOM   1668 2HD2 LEU A 101      18.920  32.268  24.002  1.00  0.00           H  
ATOM   1669 3HD2 LEU A 101      19.828  30.816  24.426  1.00  0.00           H  
ATOM   1670  N   PRO A 102      20.815  34.397  20.294  1.00 80.35           N  
ATOM   1671  CA  PRO A 102      20.270  35.577  19.591  1.00 74.83           C  
ATOM   1672  C   PRO A 102      18.913  35.377  18.885  1.00 67.64           C  
ATOM   1673  O   PRO A 102      18.052  36.249  18.978  1.00 64.79           O  
ATOM   1674  CB  PRO A 102      21.338  35.960  18.557  1.00 76.92           C  
ATOM   1675  CG  PRO A 102      22.636  35.500  19.185  1.00 78.40           C  
ATOM   1676  CD  PRO A 102      22.243  34.256  19.979  1.00 79.34           C  
ATOM   1677  HA  PRO A 102      20.169  36.377  20.325  1.00  0.00           H  
ATOM   1678 1HB  PRO A 102      21.201  35.414  17.623  1.00  0.00           H  
ATOM   1679 2HB  PRO A 102      21.338  37.026  18.324  1.00  0.00           H  
ATOM   1680 1HG  PRO A 102      23.417  35.303  18.450  1.00  0.00           H  
ATOM   1681 2HG  PRO A 102      23.007  36.269  19.863  1.00  0.00           H  
ATOM   1682 1HD  PRO A 102      22.860  34.161  20.871  1.00  0.00           H  
ATOM   1683 2HD  PRO A 102      22.407  33.381  19.353  1.00  0.00           H  
ATOM   1684  N   LEU A 103      18.727  34.242  18.187  1.00 60.52           N  
ATOM   1685  CA  LEU A 103      17.505  33.875  17.469  1.00 54.17           C  
ATOM   1686  C   LEU A 103      16.369  33.445  18.417  1.00 49.07           C  
ATOM   1687  O   LEU A 103      15.221  33.804  18.162  1.00 47.17           O  
ATOM   1688  CB  LEU A 103      17.818  32.823  16.383  1.00 51.64           C  
ATOM   1689  CG  LEU A 103      16.646  32.478  15.434  1.00 49.97           C  
ATOM   1690  CD1 LEU A 103      16.197  33.681  14.586  1.00 47.68           C  
ATOM   1691  CD2 LEU A 103      17.021  31.308  14.520  1.00 49.35           C  
ATOM   1692  H   LEU A 103      19.476  33.563  18.178  1.00  0.00           H  
ATOM   1693  HA  LEU A 103      17.171  34.778  16.959  1.00  0.00           H  
ATOM   1694 1HB  LEU A 103      18.660  33.171  15.783  1.00  0.00           H  
ATOM   1695 2HB  LEU A 103      18.163  31.910  16.867  1.00  0.00           H  
ATOM   1696  HG  LEU A 103      15.796  32.145  16.030  1.00  0.00           H  
ATOM   1697 1HD1 LEU A 103      15.454  33.388  13.845  1.00  0.00           H  
ATOM   1698 2HD1 LEU A 103      15.753  34.468  15.195  1.00  0.00           H  
ATOM   1699 3HD1 LEU A 103      17.039  34.108  14.041  1.00  0.00           H  
ATOM   1700 1HD2 LEU A 103      16.129  30.902  14.046  1.00  0.00           H  
ATOM   1701 2HD2 LEU A 103      17.719  31.617  13.742  1.00  0.00           H  
ATOM   1702 3HD2 LEU A 103      17.491  30.496  15.069  1.00  0.00           H  
ATOM   1703  N   ILE A 104      16.679  32.721  19.511  1.00 45.07           N  
ATOM   1704  CA  ILE A 104      15.754  32.375  20.606  1.00 45.73           C  
ATOM   1705  C   ILE A 104      15.192  33.651  21.258  1.00 45.66           C  
ATOM   1706  O   ILE A 104      13.979  33.788  21.400  1.00 44.37           O  
ATOM   1707  CB  ILE A 104      16.439  31.458  21.667  1.00 45.18           C  
ATOM   1708  CG1 ILE A 104      16.916  30.129  21.042  1.00 45.05           C  
ATOM   1709  CG2 ILE A 104      15.534  31.190  22.896  1.00 46.67           C  
ATOM   1710  CD1 ILE A 104      17.672  29.201  22.000  1.00 43.46           C  
ATOM   1711  H   ILE A 104      17.645  32.446  19.629  1.00  0.00           H  
ATOM   1712  HA  ILE A 104      14.915  31.831  20.168  1.00  0.00           H  
ATOM   1713  HB  ILE A 104      17.324  31.975  22.036  1.00  0.00           H  
ATOM   1714 1HG1 ILE A 104      16.074  29.596  20.607  1.00  0.00           H  
ATOM   1715 2HG1 ILE A 104      17.587  30.343  20.217  1.00  0.00           H  
ATOM   1716 1HG2 ILE A 104      16.044  30.603  23.656  1.00  0.00           H  
ATOM   1717 2HG2 ILE A 104      15.227  32.104  23.404  1.00  0.00           H  
ATOM   1718 3HG2 ILE A 104      14.632  30.654  22.609  1.00  0.00           H  
ATOM   1719 1HD1 ILE A 104      18.044  28.323  21.473  1.00  0.00           H  
ATOM   1720 2HD1 ILE A 104      18.526  29.701  22.457  1.00  0.00           H  
ATOM   1721 3HD1 ILE A 104      17.024  28.837  22.793  1.00  0.00           H  
ATOM   1722  N   LYS A 105      16.098  34.563  21.644  1.00 45.63           N  
ATOM   1723  CA  LYS A 105      15.857  35.871  22.246  1.00 44.35           C  
ATOM   1724  C   LYS A 105      14.997  36.769  21.349  1.00 43.08           C  
ATOM   1725  O   LYS A 105      13.992  37.296  21.814  1.00 43.69           O  
ATOM   1726  CB  LYS A 105      17.222  36.495  22.584  1.00 44.86           C  
ATOM   1727  CG  LYS A 105      17.179  37.820  23.367  1.00 46.23           C  
ATOM   1728  CD  LYS A 105      18.584  38.375  23.653  1.00 48.31           C  
ATOM   1729  CE  LYS A 105      19.364  37.514  24.659  1.00 48.23           C  
ATOM   1730  NZ  LYS A 105      20.706  38.047  24.928  1.00 46.22           N1+
ATOM   1731  H   LYS A 105      17.070  34.326  21.487  1.00  0.00           H  
ATOM   1732  HA  LYS A 105      15.311  35.703  23.175  1.00  0.00           H  
ATOM   1733 1HB  LYS A 105      17.771  35.760  23.171  1.00  0.00           H  
ATOM   1734 2HB  LYS A 105      17.798  36.639  21.670  1.00  0.00           H  
ATOM   1735 1HG  LYS A 105      16.625  38.564  22.798  1.00  0.00           H  
ATOM   1736 2HG  LYS A 105      16.634  37.691  24.302  1.00  0.00           H  
ATOM   1737 1HD  LYS A 105      19.144  38.462  22.720  1.00  0.00           H  
ATOM   1738 2HD  LYS A 105      18.492  39.391  24.040  1.00  0.00           H  
ATOM   1739 1HE  LYS A 105      18.817  37.422  25.595  1.00  0.00           H  
ATOM   1740 2HE  LYS A 105      19.490  36.508  24.280  1.00  0.00           H  
ATOM   1741 1HZ  LYS A 105      21.132  37.536  25.686  1.00  0.00           H  
ATOM   1742 2HZ  LYS A 105      21.278  37.953  24.099  1.00  0.00           H  
ATOM   1743 3HZ  LYS A 105      20.655  39.032  25.174  1.00  0.00           H  
ATOM   1744  N   SER A 106      15.372  36.900  20.065  1.00 40.39           N  
ATOM   1745  CA  SER A 106      14.621  37.575  19.005  1.00 39.17           C  
ATOM   1746  C   SER A 106      13.189  37.045  18.866  1.00 40.11           C  
ATOM   1747  O   SER A 106      12.246  37.833  18.889  1.00 41.00           O  
ATOM   1748  CB  SER A 106      15.388  37.471  17.675  1.00 38.86           C  
ATOM   1749  OG  SER A 106      14.670  38.051  16.604  1.00 37.65           O  
ATOM   1750  H   SER A 106      16.233  36.449  19.783  1.00  0.00           H  
ATOM   1751  HA  SER A 106      14.554  38.630  19.273  1.00  0.00           H  
ATOM   1752 1HB  SER A 106      16.357  37.957  17.764  1.00  0.00           H  
ATOM   1753 2HB  SER A 106      15.579  36.428  17.425  1.00  0.00           H  
ATOM   1754  HG  SER A 106      15.166  37.927  15.809  1.00  0.00           H  
ATOM   1755  N   TYR A 107      13.038  35.715  18.746  1.00 39.83           N  
ATOM   1756  CA  TYR A 107      11.755  35.030  18.664  1.00 37.78           C  
ATOM   1757  C   TYR A 107      10.885  35.258  19.898  1.00 36.75           C  
ATOM   1758  O   TYR A 107       9.747  35.681  19.742  1.00 36.02           O  
ATOM   1759  CB  TYR A 107      11.921  33.527  18.359  1.00 37.54           C  
ATOM   1760  CG  TYR A 107      12.297  33.122  16.938  1.00 38.05           C  
ATOM   1761  CD1 TYR A 107      12.299  34.035  15.856  1.00 37.59           C  
ATOM   1762  CD2 TYR A 107      12.619  31.770  16.695  1.00 37.09           C  
ATOM   1763  CE1 TYR A 107      12.600  33.593  14.556  1.00 37.26           C  
ATOM   1764  CE2 TYR A 107      12.927  31.329  15.396  1.00 37.44           C  
ATOM   1765  CZ  TYR A 107      12.910  32.239  14.325  1.00 37.62           C  
ATOM   1766  OH  TYR A 107      13.199  31.809  13.065  1.00 37.32           O  
ATOM   1767  H   TYR A 107      13.868  35.136  18.722  1.00  0.00           H  
ATOM   1768  HA  TYR A 107      11.211  35.506  17.853  1.00  0.00           H  
ATOM   1769 1HB  TYR A 107      12.652  33.094  19.044  1.00  0.00           H  
ATOM   1770 2HB  TYR A 107      10.984  33.011  18.574  1.00  0.00           H  
ATOM   1771  HD1 TYR A 107      12.069  35.080  15.988  1.00  0.00           H  
ATOM   1772  HD2 TYR A 107      12.623  31.060  17.509  1.00  0.00           H  
ATOM   1773  HE1 TYR A 107      12.597  34.300  13.741  1.00  0.00           H  
ATOM   1774  HE2 TYR A 107      13.167  30.290  15.225  1.00  0.00           H  
ATOM   1775  HH  TYR A 107      13.413  30.889  13.028  1.00  0.00           H  
ATOM   1776  N   LEU A 108      11.419  35.044  21.110  1.00 35.72           N  
ATOM   1777  CA  LEU A 108      10.734  35.301  22.376  1.00 36.23           C  
ATOM   1778  C   LEU A 108      10.264  36.757  22.517  1.00 36.92           C  
ATOM   1779  O   LEU A 108       9.116  36.985  22.882  1.00 36.00           O  
ATOM   1780  CB  LEU A 108      11.613  34.866  23.559  1.00 35.41           C  
ATOM   1781  CG  LEU A 108      10.902  34.929  24.927  1.00 35.55           C  
ATOM   1782  CD1 LEU A 108       9.718  33.950  25.010  1.00 34.27           C  
ATOM   1783  CD2 LEU A 108      11.919  34.697  26.043  1.00 34.22           C  
ATOM   1784  H   LEU A 108      12.369  34.697  21.162  1.00  0.00           H  
ATOM   1785  HA  LEU A 108       9.845  34.672  22.361  1.00  0.00           H  
ATOM   1786 1HB  LEU A 108      11.965  33.846  23.393  1.00  0.00           H  
ATOM   1787 2HB  LEU A 108      12.511  35.485  23.582  1.00  0.00           H  
ATOM   1788  HG  LEU A 108      10.502  35.928  25.087  1.00  0.00           H  
ATOM   1789 1HD1 LEU A 108       9.302  33.914  26.015  1.00  0.00           H  
ATOM   1790 2HD1 LEU A 108       8.901  34.251  24.353  1.00  0.00           H  
ATOM   1791 3HD1 LEU A 108      10.016  32.942  24.723  1.00  0.00           H  
ATOM   1792 1HD2 LEU A 108      11.451  34.681  27.024  1.00  0.00           H  
ATOM   1793 2HD2 LEU A 108      12.426  33.752  25.892  1.00  0.00           H  
ATOM   1794 3HD2 LEU A 108      12.686  35.470  26.051  1.00  0.00           H  
ATOM   1795  N   PHE A 109      11.136  37.724  22.193  1.00 37.55           N  
ATOM   1796  CA  PHE A 109      10.861  39.159  22.177  1.00 37.27           C  
ATOM   1797  C   PHE A 109       9.701  39.530  21.241  1.00 36.04           C  
ATOM   1798  O   PHE A 109       8.799  40.259  21.642  1.00 35.67           O  
ATOM   1799  CB  PHE A 109      12.149  39.921  21.815  1.00 39.54           C  
ATOM   1800  CG  PHE A 109      12.108  41.416  22.053  1.00 39.98           C  
ATOM   1801  CD1 PHE A 109      11.850  41.912  23.347  1.00 39.91           C  
ATOM   1802  CD2 PHE A 109      12.354  42.313  20.994  1.00 39.89           C  
ATOM   1803  CE1 PHE A 109      11.821  43.298  23.577  1.00 42.34           C  
ATOM   1804  CE2 PHE A 109      12.329  43.702  21.229  1.00 42.55           C  
ATOM   1805  CZ  PHE A 109      12.058  44.195  22.519  1.00 42.38           C  
ATOM   1806  H   PHE A 109      12.066  37.440  21.908  1.00  0.00           H  
ATOM   1807  HA  PHE A 109      10.566  39.424  23.194  1.00  0.00           H  
ATOM   1808 1HB  PHE A 109      12.971  39.545  22.415  1.00  0.00           H  
ATOM   1809 2HB  PHE A 109      12.431  39.722  20.780  1.00  0.00           H  
ATOM   1810  HD1 PHE A 109      11.670  41.235  24.169  1.00  0.00           H  
ATOM   1811  HD2 PHE A 109      12.566  41.941  20.003  1.00  0.00           H  
ATOM   1812  HE1 PHE A 109      11.613  43.677  24.562  1.00  0.00           H  
ATOM   1813  HE2 PHE A 109      12.518  44.389  20.417  1.00  0.00           H  
ATOM   1814  HZ  PHE A 109      12.036  45.260  22.699  1.00  0.00           H  
ATOM   1815  N   GLN A 110       9.716  38.989  20.015  1.00 34.75           N  
ATOM   1816  CA  GLN A 110       8.677  39.119  18.998  1.00 32.69           C  
ATOM   1817  C   GLN A 110       7.347  38.458  19.395  1.00 32.73           C  
ATOM   1818  O   GLN A 110       6.292  39.061  19.213  1.00 33.73           O  
ATOM   1819  CB  GLN A 110       9.219  38.575  17.671  1.00 33.54           C  
ATOM   1820  CG  GLN A 110      10.199  39.557  17.008  1.00 33.82           C  
ATOM   1821  CD  GLN A 110      10.591  39.084  15.617  1.00 35.13           C  
ATOM   1822  OE1 GLN A 110       9.949  39.466  14.643  1.00 36.60           O  
ATOM   1823  NE2 GLN A 110      11.643  38.269  15.524  1.00 36.16           N  
ATOM   1824  H   GLN A 110      10.509  38.408  19.774  1.00  0.00           H  
ATOM   1825  HA  GLN A 110       8.464  40.183  18.874  1.00  0.00           H  
ATOM   1826 1HB  GLN A 110       9.715  37.620  17.841  1.00  0.00           H  
ATOM   1827 2HB  GLN A 110       8.396  38.353  16.994  1.00  0.00           H  
ATOM   1828 1HG  GLN A 110       9.729  40.536  16.909  1.00  0.00           H  
ATOM   1829 2HG  GLN A 110      11.088  39.709  17.618  1.00  0.00           H  
ATOM   1830 1HE2 GLN A 110      11.938  37.917  14.622  1.00  0.00           H  
ATOM   1831 2HE2 GLN A 110      12.159  38.013  16.356  1.00  0.00           H  
ATOM   1832  N   LEU A 111       7.391  37.244  19.968  1.00 29.80           N  
ATOM   1833  CA  LEU A 111       6.251  36.518  20.534  1.00 29.35           C  
ATOM   1834  C   LEU A 111       5.562  37.291  21.671  1.00 29.54           C  
ATOM   1835  O   LEU A 111       4.335  37.340  21.712  1.00 27.60           O  
ATOM   1836  CB  LEU A 111       6.681  35.116  21.016  1.00 29.98           C  
ATOM   1837  CG  LEU A 111       7.033  34.114  19.896  1.00 28.00           C  
ATOM   1838  CD1 LEU A 111       7.803  32.907  20.458  1.00 26.48           C  
ATOM   1839  CD2 LEU A 111       5.801  33.657  19.116  1.00 25.48           C  
ATOM   1840  H   LEU A 111       8.297  36.798  20.053  1.00  0.00           H  
ATOM   1841  HA  LEU A 111       5.508  36.412  19.743  1.00  0.00           H  
ATOM   1842 1HB  LEU A 111       7.537  35.225  21.682  1.00  0.00           H  
ATOM   1843 2HB  LEU A 111       5.893  34.682  21.631  1.00  0.00           H  
ATOM   1844  HG  LEU A 111       7.678  34.601  19.172  1.00  0.00           H  
ATOM   1845 1HD1 LEU A 111       8.091  32.219  19.665  1.00  0.00           H  
ATOM   1846 2HD1 LEU A 111       8.718  33.215  20.961  1.00  0.00           H  
ATOM   1847 3HD1 LEU A 111       7.200  32.349  21.174  1.00  0.00           H  
ATOM   1848 1HD2 LEU A 111       6.076  32.916  18.367  1.00  0.00           H  
ATOM   1849 2HD2 LEU A 111       5.064  33.209  19.782  1.00  0.00           H  
ATOM   1850 3HD2 LEU A 111       5.332  34.484  18.587  1.00  0.00           H  
ATOM   1851  N   LEU A 112       6.352  37.911  22.565  1.00 31.63           N  
ATOM   1852  CA  LEU A 112       5.901  38.774  23.657  1.00 32.23           C  
ATOM   1853  C   LEU A 112       5.281  40.096  23.167  1.00 32.38           C  
ATOM   1854  O   LEU A 112       4.345  40.574  23.799  1.00 32.58           O  
ATOM   1855  CB  LEU A 112       7.046  39.035  24.658  1.00 32.91           C  
ATOM   1856  CG  LEU A 112       7.465  37.816  25.509  1.00 35.03           C  
ATOM   1857  CD1 LEU A 112       8.844  38.064  26.135  1.00 35.28           C  
ATOM   1858  CD2 LEU A 112       6.441  37.464  26.597  1.00 35.52           C  
ATOM   1859  H   LEU A 112       7.352  37.787  22.469  1.00  0.00           H  
ATOM   1860  HA  LEU A 112       5.103  38.244  24.178  1.00  0.00           H  
ATOM   1861 1HB  LEU A 112       7.910  39.392  24.096  1.00  0.00           H  
ATOM   1862 2HB  LEU A 112       6.777  39.851  25.332  1.00  0.00           H  
ATOM   1863  HG  LEU A 112       7.552  36.944  24.862  1.00  0.00           H  
ATOM   1864 1HD1 LEU A 112       9.169  37.212  26.734  1.00  0.00           H  
ATOM   1865 2HD1 LEU A 112       9.594  38.234  25.363  1.00  0.00           H  
ATOM   1866 3HD1 LEU A 112       8.833  38.945  26.778  1.00  0.00           H  
ATOM   1867 1HD2 LEU A 112       6.735  36.562  27.135  1.00  0.00           H  
ATOM   1868 2HD2 LEU A 112       6.355  38.266  27.325  1.00  0.00           H  
ATOM   1869 3HD2 LEU A 112       5.449  37.287  26.186  1.00  0.00           H  
ATOM   1870  N   GLN A 113       5.766  40.676  22.050  1.00 30.79           N  
ATOM   1871  CA  GLN A 113       5.173  41.848  21.388  1.00 28.65           C  
ATOM   1872  C   GLN A 113       3.783  41.532  20.819  1.00 26.67           C  
ATOM   1873  O   GLN A 113       2.831  42.268  21.082  1.00 27.55           O  
ATOM   1874  CB  GLN A 113       6.087  42.394  20.273  1.00 28.05           C  
ATOM   1875  CG  GLN A 113       7.314  43.159  20.785  1.00 30.57           C  
ATOM   1876  CD  GLN A 113       8.220  43.585  19.633  1.00 34.00           C  
ATOM   1877  OE1 GLN A 113       7.790  44.300  18.731  1.00 34.95           O  
ATOM   1878  NE2 GLN A 113       9.477  43.141  19.650  1.00 36.80           N  
ATOM   1879  H   GLN A 113       6.560  40.243  21.598  1.00  0.00           H  
ATOM   1880  HA  GLN A 113       5.042  42.631  22.136  1.00  0.00           H  
ATOM   1881 1HB  GLN A 113       6.404  41.583  19.618  1.00  0.00           H  
ATOM   1882 2HB  GLN A 113       5.513  43.074  19.641  1.00  0.00           H  
ATOM   1883 1HG  GLN A 113       7.002  44.048  21.335  1.00  0.00           H  
ATOM   1884 2HG  GLN A 113       7.879  42.548  21.480  1.00  0.00           H  
ATOM   1885 1HE2 GLN A 113      10.106  43.398  18.904  1.00  0.00           H  
ATOM   1886 2HE2 GLN A 113       9.796  42.557  20.411  1.00  0.00           H  
ATOM   1887  N   GLY A 114       3.679  40.422  20.067  1.00 26.72           N  
ATOM   1888  CA  GLY A 114       2.449  39.832  19.545  1.00 25.65           C  
ATOM   1889  C   GLY A 114       1.413  39.548  20.631  1.00 25.09           C  
ATOM   1890  O   GLY A 114       0.251  39.924  20.492  1.00 23.12           O  
ATOM   1891  H   GLY A 114       4.532  39.908  19.888  1.00  0.00           H  
ATOM   1892 1HA  GLY A 114       2.005  40.496  18.808  1.00  0.00           H  
ATOM   1893 2HA  GLY A 114       2.691  38.901  19.031  1.00  0.00           H  
ATOM   1894  N   LEU A 115       1.853  38.894  21.716  1.00 26.14           N  
ATOM   1895  CA  LEU A 115       1.027  38.515  22.852  1.00 28.13           C  
ATOM   1896  C   LEU A 115       0.587  39.709  23.717  1.00 29.45           C  
ATOM   1897  O   LEU A 115      -0.554  39.725  24.179  1.00 32.97           O  
ATOM   1898  CB  LEU A 115       1.710  37.396  23.665  1.00 27.65           C  
ATOM   1899  CG  LEU A 115       0.804  36.786  24.751  1.00 28.52           C  
ATOM   1900  CD1 LEU A 115      -0.472  36.168  24.153  1.00 27.20           C  
ATOM   1901  CD2 LEU A 115       1.559  35.789  25.635  1.00 27.61           C  
ATOM   1902  H   LEU A 115       2.824  38.607  21.737  1.00  0.00           H  
ATOM   1903  HA  LEU A 115       0.124  38.105  22.403  1.00  0.00           H  
ATOM   1904 1HB  LEU A 115       2.027  36.599  22.991  1.00  0.00           H  
ATOM   1905 2HB  LEU A 115       2.622  37.787  24.121  1.00  0.00           H  
ATOM   1906  HG  LEU A 115       0.506  37.588  25.420  1.00  0.00           H  
ATOM   1907 1HD1 LEU A 115      -1.095  35.744  24.931  1.00  0.00           H  
ATOM   1908 2HD1 LEU A 115      -1.106  36.908  23.671  1.00  0.00           H  
ATOM   1909 3HD1 LEU A 115      -0.252  35.389  23.426  1.00  0.00           H  
ATOM   1910 1HD2 LEU A 115       0.941  35.477  26.476  1.00  0.00           H  
ATOM   1911 2HD2 LEU A 115       1.847  34.896  25.080  1.00  0.00           H  
ATOM   1912 3HD2 LEU A 115       2.456  36.243  26.054  1.00  0.00           H  
ATOM   1913  N   ALA A 116       1.457  40.715  23.912  1.00 28.74           N  
ATOM   1914  CA  ALA A 116       1.130  41.991  24.554  1.00 27.44           C  
ATOM   1915  C   ALA A 116       0.019  42.731  23.805  1.00 28.60           C  
ATOM   1916  O   ALA A 116      -0.929  43.186  24.439  1.00 29.53           O  
ATOM   1917  CB  ALA A 116       2.380  42.869  24.717  1.00 21.87           C  
ATOM   1918  H   ALA A 116       2.392  40.620  23.536  1.00  0.00           H  
ATOM   1919  HA  ALA A 116       0.744  41.771  25.550  1.00  0.00           H  
ATOM   1920 1HB  ALA A 116       2.134  43.816  25.198  1.00  0.00           H  
ATOM   1921 2HB  ALA A 116       3.128  42.379  25.339  1.00  0.00           H  
ATOM   1922 3HB  ALA A 116       2.843  43.093  23.756  1.00  0.00           H  
ATOM   1923  N   PHE A 117       0.104  42.777  22.462  1.00 27.15           N  
ATOM   1924  CA  PHE A 117      -0.923  43.307  21.565  1.00 26.48           C  
ATOM   1925  C   PHE A 117      -2.270  42.571  21.700  1.00 27.94           C  
ATOM   1926  O   PHE A 117      -3.300  43.234  21.781  1.00 30.38           O  
ATOM   1927  CB  PHE A 117      -0.419  43.356  20.108  1.00 26.02           C  
ATOM   1928  CG  PHE A 117      -1.217  44.291  19.213  1.00 28.92           C  
ATOM   1929  CD1 PHE A 117      -0.766  45.610  18.998  1.00 28.38           C  
ATOM   1930  CD2 PHE A 117      -2.431  43.870  18.630  1.00 29.21           C  
ATOM   1931  CE1 PHE A 117      -1.511  46.495  18.194  1.00 29.12           C  
ATOM   1932  CE2 PHE A 117      -3.191  44.770  17.860  1.00 28.33           C  
ATOM   1933  CZ  PHE A 117      -2.726  46.074  17.625  1.00 29.10           C  
ATOM   1934  H   PHE A 117       0.927  42.378  22.029  1.00  0.00           H  
ATOM   1935  HA  PHE A 117      -1.084  44.338  21.884  1.00  0.00           H  
ATOM   1936 1HB  PHE A 117       0.621  43.685  20.091  1.00  0.00           H  
ATOM   1937 2HB  PHE A 117      -0.414  42.360  19.666  1.00  0.00           H  
ATOM   1938  HD1 PHE A 117       0.155  45.948  19.452  1.00  0.00           H  
ATOM   1939  HD2 PHE A 117      -2.794  42.869  18.799  1.00  0.00           H  
ATOM   1940  HE1 PHE A 117      -1.159  47.503  18.030  1.00  0.00           H  
ATOM   1941  HE2 PHE A 117      -4.147  44.489  17.460  1.00  0.00           H  
ATOM   1942  HZ  PHE A 117      -3.311  46.758  17.029  1.00  0.00           H  
ATOM   1943  N   CYS A 118      -2.272  41.226  21.766  1.00 26.81           N  
ATOM   1944  CA  CYS A 118      -3.463  40.401  22.016  1.00 26.05           C  
ATOM   1945  C   CYS A 118      -4.188  40.794  23.311  1.00 27.27           C  
ATOM   1946  O   CYS A 118      -5.363  41.152  23.269  1.00 24.15           O  
ATOM   1947  CB  CYS A 118      -3.124  38.898  22.018  1.00 26.63           C  
ATOM   1948  SG  CYS A 118      -2.802  38.307  20.340  1.00 25.94           S  
ATOM   1949  H   CYS A 118      -1.388  40.743  21.670  1.00  0.00           H  
ATOM   1950  HA  CYS A 118      -4.167  40.584  21.206  1.00  0.00           H  
ATOM   1951 1HB  CYS A 118      -2.267  38.678  22.647  1.00  0.00           H  
ATOM   1952 2HB  CYS A 118      -3.959  38.314  22.406  1.00  0.00           H  
ATOM   1953  HG  CYS A 118      -2.551  37.040  20.682  1.00  0.00           H  
ATOM   1954  N   HIS A 119      -3.468  40.767  24.442  1.00 27.78           N  
ATOM   1955  CA  HIS A 119      -3.969  41.064  25.783  1.00 27.78           C  
ATOM   1956  C   HIS A 119      -4.441  42.512  25.980  1.00 29.73           C  
ATOM   1957  O   HIS A 119      -5.455  42.731  26.641  1.00 30.65           O  
ATOM   1958  CB  HIS A 119      -2.917  40.684  26.829  1.00 27.36           C  
ATOM   1959  CG  HIS A 119      -2.557  39.223  26.860  1.00 30.46           C  
ATOM   1960  ND1 HIS A 119      -3.485  38.209  26.703  1.00 31.08           N  
ATOM   1961  CD2 HIS A 119      -1.358  38.596  27.098  1.00 30.72           C  
ATOM   1962  CE1 HIS A 119      -2.841  37.058  26.890  1.00 30.38           C  
ATOM   1963  NE2 HIS A 119      -1.551  37.216  27.157  1.00 30.99           N  
ATOM   1964  H   HIS A 119      -2.500  40.476  24.376  1.00  0.00           H  
ATOM   1965  HA  HIS A 119      -4.848  40.437  25.942  1.00  0.00           H  
ATOM   1966 1HB  HIS A 119      -2.004  41.260  26.678  1.00  0.00           H  
ATOM   1967 2HB  HIS A 119      -3.286  40.942  27.821  1.00  0.00           H  
ATOM   1968  HD2 HIS A 119      -0.386  39.035  27.264  1.00  0.00           H  
ATOM   1969  HE1 HIS A 119      -3.334  36.100  26.869  1.00  0.00           H  
ATOM   1970  HD1 HIS A 119      -4.465  38.314  26.484  1.00  0.00           H  
ATOM   1971  N   SER A 120      -3.728  43.484  25.386  1.00 31.73           N  
ATOM   1972  CA  SER A 120      -4.075  44.909  25.315  1.00 32.68           C  
ATOM   1973  C   SER A 120      -5.426  45.180  24.638  1.00 33.55           C  
ATOM   1974  O   SER A 120      -6.128  46.116  25.016  1.00 32.67           O  
ATOM   1975  CB  SER A 120      -2.971  45.681  24.574  1.00 34.15           C  
ATOM   1976  OG  SER A 120      -1.846  45.814  25.407  1.00 37.13           O  
ATOM   1977  H   SER A 120      -2.879  43.214  24.905  1.00  0.00           H  
ATOM   1978  HA  SER A 120      -4.156  45.291  26.335  1.00  0.00           H  
ATOM   1979 1HB  SER A 120      -2.684  45.178  23.651  1.00  0.00           H  
ATOM   1980 2HB  SER A 120      -3.299  46.685  24.302  1.00  0.00           H  
ATOM   1981  HG  SER A 120      -1.133  46.177  24.902  1.00  0.00           H  
ATOM   1982  N   HIS A 121      -5.767  44.359  23.633  1.00 33.03           N  
ATOM   1983  CA  HIS A 121      -6.991  44.432  22.838  1.00 34.00           C  
ATOM   1984  C   HIS A 121      -7.971  43.334  23.283  1.00 32.70           C  
ATOM   1985  O   HIS A 121      -8.749  42.833  22.475  1.00 32.97           O  
ATOM   1986  CB  HIS A 121      -6.597  44.306  21.349  1.00 35.60           C  
ATOM   1987  CG  HIS A 121      -5.777  45.467  20.833  1.00 39.31           C  
ATOM   1988  ND1 HIS A 121      -4.493  45.736  21.270  1.00 39.96           N  
ATOM   1989  CD2 HIS A 121      -6.041  46.432  19.890  1.00 39.26           C  
ATOM   1990  CE1 HIS A 121      -4.075  46.839  20.651  1.00 40.52           C  
ATOM   1991  NE2 HIS A 121      -4.968  47.322  19.799  1.00 40.55           N  
ATOM   1992  H   HIS A 121      -5.124  43.614  23.400  1.00  0.00           H  
ATOM   1993  HA  HIS A 121      -7.491  45.391  22.984  1.00  0.00           H  
ATOM   1994 1HB  HIS A 121      -6.047  43.381  21.174  1.00  0.00           H  
ATOM   1995 2HB  HIS A 121      -7.491  44.253  20.727  1.00  0.00           H  
ATOM   1996  HD2 HIS A 121      -6.915  46.555  19.273  1.00  0.00           H  
ATOM   1997  HE1 HIS A 121      -3.102  47.280  20.808  1.00  0.00           H  
ATOM   1998  HD1 HIS A 121      -3.957  45.169  21.912  1.00  0.00           H  
ATOM   1999  N   ARG A 122      -7.953  43.000  24.585  1.00 29.34           N  
ATOM   2000  CA  ARG A 122      -8.741  42.004  25.311  1.00 28.56           C  
ATOM   2001  C   ARG A 122      -8.930  40.627  24.640  1.00 28.86           C  
ATOM   2002  O   ARG A 122     -10.001  40.044  24.772  1.00 31.74           O  
ATOM   2003  CB  ARG A 122     -10.053  42.639  25.850  1.00 27.83           C  
ATOM   2004  CG  ARG A 122     -11.031  43.295  24.846  1.00 29.82           C  
ATOM   2005  CD  ARG A 122     -11.766  42.329  23.905  1.00 27.98           C  
ATOM   2006  NE  ARG A 122     -12.653  43.043  22.976  1.00 31.62           N  
ATOM   2007  CZ  ARG A 122     -12.411  43.264  21.672  1.00 31.31           C  
ATOM   2008  NH1 ARG A 122     -11.278  42.874  21.077  1.00 28.75           N  
ATOM   2009  NH2 ARG A 122     -13.319  43.904  20.931  1.00 29.64           N1+
ATOM   2010  H   ARG A 122      -7.269  43.487  25.148  1.00  0.00           H  
ATOM   2011  HA  ARG A 122      -8.137  41.788  26.190  1.00  0.00           H  
ATOM   2012 1HB  ARG A 122     -10.586  41.905  26.448  1.00  0.00           H  
ATOM   2013 2HB  ARG A 122      -9.776  43.403  26.569  1.00  0.00           H  
ATOM   2014 1HG  ARG A 122     -11.781  43.836  25.423  1.00  0.00           H  
ATOM   2015 2HG  ARG A 122     -10.521  44.065  24.268  1.00  0.00           H  
ATOM   2016 1HD  ARG A 122     -11.072  41.734  23.321  1.00  0.00           H  
ATOM   2017 2HD  ARG A 122     -12.359  41.628  24.489  1.00  0.00           H  
ATOM   2018  HE  ARG A 122     -13.528  43.364  23.367  1.00  0.00           H  
ATOM   2019 1HH1 ARG A 122     -11.130  43.105  20.096  1.00  0.00           H  
ATOM   2020 2HH1 ARG A 122     -10.525  42.462  21.614  1.00  0.00           H  
ATOM   2021 1HH2 ARG A 122     -13.133  44.066  19.947  1.00  0.00           H  
ATOM   2022 2HH2 ARG A 122     -14.210  44.186  21.315  1.00  0.00           H  
ATOM   2023  N   VAL A 123      -7.890  40.058  24.006  1.00 26.95           N  
ATOM   2024  CA  VAL A 123      -7.909  38.706  23.437  1.00 25.05           C  
ATOM   2025  C   VAL A 123      -6.936  37.794  24.203  1.00 26.43           C  
ATOM   2026  O   VAL A 123      -5.775  38.142  24.418  1.00 22.12           O  
ATOM   2027  CB  VAL A 123      -7.624  38.748  21.907  1.00 26.52           C  
ATOM   2028  CG1 VAL A 123      -7.487  37.339  21.285  1.00 25.12           C  
ATOM   2029  CG2 VAL A 123      -8.744  39.500  21.168  1.00 27.98           C  
ATOM   2030  H   VAL A 123      -7.024  40.576  23.929  1.00  0.00           H  
ATOM   2031  HA  VAL A 123      -8.902  38.279  23.552  1.00  0.00           H  
ATOM   2032  HB  VAL A 123      -6.688  39.279  21.730  1.00  0.00           H  
ATOM   2033 1HG1 VAL A 123      -7.448  37.374  20.197  1.00  0.00           H  
ATOM   2034 2HG1 VAL A 123      -6.576  36.839  21.613  1.00  0.00           H  
ATOM   2035 3HG1 VAL A 123      -8.334  36.706  21.553  1.00  0.00           H  
ATOM   2036 1HG2 VAL A 123      -8.593  39.498  20.090  1.00  0.00           H  
ATOM   2037 2HG2 VAL A 123      -9.712  39.043  21.373  1.00  0.00           H  
ATOM   2038 3HG2 VAL A 123      -8.801  40.540  21.476  1.00  0.00           H  
ATOM   2039  N   LEU A 124      -7.425  36.595  24.557  1.00 28.13           N  
ATOM   2040  CA  LEU A 124      -6.628  35.435  24.947  1.00 29.01           C  
ATOM   2041  C   LEU A 124      -6.488  34.568  23.689  1.00 31.41           C  
ATOM   2042  O   LEU A 124      -7.475  34.358  22.986  1.00 33.24           O  
ATOM   2043  CB  LEU A 124      -7.365  34.606  26.029  1.00 29.97           C  
ATOM   2044  CG  LEU A 124      -7.753  35.331  27.329  1.00 31.36           C  
ATOM   2045  CD1 LEU A 124      -8.494  34.391  28.292  1.00 32.21           C  
ATOM   2046  CD2 LEU A 124      -6.548  35.978  28.021  1.00 29.92           C  
ATOM   2047  H   LEU A 124      -8.398  36.413  24.346  1.00  0.00           H  
ATOM   2048  HA  LEU A 124      -5.641  35.732  25.305  1.00  0.00           H  
ATOM   2049 1HB  LEU A 124      -8.270  34.169  25.603  1.00  0.00           H  
ATOM   2050 2HB  LEU A 124      -6.719  33.771  26.304  1.00  0.00           H  
ATOM   2051  HG  LEU A 124      -8.463  36.105  27.066  1.00  0.00           H  
ATOM   2052 1HD1 LEU A 124      -8.835  34.929  29.176  1.00  0.00           H  
ATOM   2053 2HD1 LEU A 124      -9.376  33.956  27.822  1.00  0.00           H  
ATOM   2054 3HD1 LEU A 124      -7.851  33.575  28.624  1.00  0.00           H  
ATOM   2055 1HD2 LEU A 124      -6.851  36.479  28.940  1.00  0.00           H  
ATOM   2056 2HD2 LEU A 124      -5.795  35.230  28.270  1.00  0.00           H  
ATOM   2057 3HD2 LEU A 124      -6.076  36.732  27.390  1.00  0.00           H  
ATOM   2058  N   HIS A 125      -5.286  34.037  23.426  1.00 31.02           N  
ATOM   2059  CA  HIS A 125      -5.010  33.106  22.332  1.00 30.44           C  
ATOM   2060  C   HIS A 125      -5.460  31.687  22.704  1.00 33.41           C  
ATOM   2061  O   HIS A 125      -6.171  31.046  21.933  1.00 34.42           O  
ATOM   2062  CB  HIS A 125      -3.516  33.139  21.962  1.00 29.01           C  
ATOM   2063  CG  HIS A 125      -3.203  32.412  20.678  1.00 28.62           C  
ATOM   2064  ND1 HIS A 125      -3.186  31.032  20.559  1.00 28.76           N  
ATOM   2065  CD2 HIS A 125      -2.919  32.888  19.420  1.00 28.33           C  
ATOM   2066  CE1 HIS A 125      -2.919  30.745  19.283  1.00 27.73           C  
ATOM   2067  NE2 HIS A 125      -2.745  31.826  18.536  1.00 28.43           N  
ATOM   2068  H   HIS A 125      -4.523  34.230  24.070  1.00  0.00           H  
ATOM   2069  HA  HIS A 125      -5.577  33.428  21.456  1.00  0.00           H  
ATOM   2070 1HB  HIS A 125      -3.199  34.175  21.834  1.00  0.00           H  
ATOM   2071 2HB  HIS A 125      -2.897  32.733  22.764  1.00  0.00           H  
ATOM   2072  HD2 HIS A 125      -2.829  33.909  19.089  1.00  0.00           H  
ATOM   2073  HE1 HIS A 125      -2.858  29.740  18.892  1.00  0.00           H  
ATOM   2074  HD1 HIS A 125      -3.384  30.359  21.283  1.00  0.00           H  
ATOM   2075  N   ARG A 126      -5.031  31.212  23.885  1.00 33.24           N  
ATOM   2076  CA  ARG A 126      -5.382  29.949  24.542  1.00 32.29           C  
ATOM   2077  C   ARG A 126      -4.960  28.690  23.761  1.00 31.71           C  
ATOM   2078  O   ARG A 126      -5.583  27.641  23.926  1.00 28.33           O  
ATOM   2079  CB  ARG A 126      -6.894  29.915  24.853  1.00 31.47           C  
ATOM   2080  CG  ARG A 126      -7.402  31.139  25.626  1.00 33.89           C  
ATOM   2081  CD  ARG A 126      -8.848  30.986  26.094  1.00 33.35           C  
ATOM   2082  NE  ARG A 126      -9.744  30.739  24.961  1.00 33.22           N  
ATOM   2083  CZ  ARG A 126     -11.024  30.359  25.052  1.00 32.98           C  
ATOM   2084  NH1 ARG A 126     -11.636  30.272  26.235  1.00 32.35           N  
ATOM   2085  NH2 ARG A 126     -11.695  30.040  23.941  1.00 32.75           N1+
ATOM   2086  H   ARG A 126      -4.428  31.820  24.429  1.00  0.00           H  
ATOM   2087  HA  ARG A 126      -4.837  29.930  25.486  1.00  0.00           H  
ATOM   2088 1HB  ARG A 126      -7.457  29.806  23.925  1.00  0.00           H  
ATOM   2089 2HB  ARG A 126      -7.121  29.025  25.437  1.00  0.00           H  
ATOM   2090 1HG  ARG A 126      -6.762  31.321  26.491  1.00  0.00           H  
ATOM   2091 2HG  ARG A 126      -7.333  32.018  24.988  1.00  0.00           H  
ATOM   2092 1HD  ARG A 126      -8.917  30.148  26.787  1.00  0.00           H  
ATOM   2093 2HD  ARG A 126      -9.178  31.879  26.623  1.00  0.00           H  
ATOM   2094  HE  ARG A 126      -9.330  30.780  24.038  1.00  0.00           H  
ATOM   2095 1HH1 ARG A 126     -12.628  30.027  26.272  1.00  0.00           H  
ATOM   2096 2HH1 ARG A 126     -11.126  30.418  27.096  1.00  0.00           H  
ATOM   2097 1HH2 ARG A 126     -12.619  29.610  24.006  1.00  0.00           H  
ATOM   2098 2HH2 ARG A 126     -11.228  30.075  23.044  1.00  0.00           H  
ATOM   2099  N   ASP A 127      -3.895  28.776  22.947  1.00 32.39           N  
ATOM   2100  CA  ASP A 127      -3.306  27.647  22.228  1.00 32.24           C  
ATOM   2101  C   ASP A 127      -1.944  28.048  21.637  1.00 30.85           C  
ATOM   2102  O   ASP A 127      -1.689  27.822  20.456  1.00 25.98           O  
ATOM   2103  CB  ASP A 127      -4.283  27.098  21.144  1.00 33.46           C  
ATOM   2104  CG  ASP A 127      -3.921  25.705  20.605  1.00 34.44           C  
ATOM   2105  OD1 ASP A 127      -3.300  24.918  21.355  1.00 32.83           O  
ATOM   2106  OD2 ASP A 127      -4.283  25.446  19.436  1.00 32.13           O1-
ATOM   2107  H   ASP A 127      -3.400  29.654  22.922  1.00  0.00           H  
ATOM   2108  HA  ASP A 127      -3.123  26.878  22.979  1.00  0.00           H  
ATOM   2109 1HB  ASP A 127      -5.293  27.010  21.535  1.00  0.00           H  
ATOM   2110 2HB  ASP A 127      -4.358  27.799  20.311  1.00  0.00           H  
ATOM   2111  N   LEU A 128      -1.042  28.619  22.449  1.00 32.66           N  
ATOM   2112  CA  LEU A 128       0.339  28.849  22.035  1.00 34.62           C  
ATOM   2113  C   LEU A 128       1.137  27.557  22.231  1.00 36.55           C  
ATOM   2114  O   LEU A 128       1.169  26.970  23.311  1.00 35.25           O  
ATOM   2115  CB  LEU A 128       0.971  30.043  22.774  1.00 34.17           C  
ATOM   2116  CG  LEU A 128       0.385  31.429  22.434  1.00 36.70           C  
ATOM   2117  CD1 LEU A 128       1.241  32.525  23.081  1.00 38.44           C  
ATOM   2118  CD2 LEU A 128       0.254  31.689  20.927  1.00 36.58           C  
ATOM   2119  H   LEU A 128      -1.291  28.802  23.414  1.00  0.00           H  
ATOM   2120  HA  LEU A 128       0.371  29.073  20.968  1.00  0.00           H  
ATOM   2121 1HB  LEU A 128       0.882  29.896  23.845  1.00  0.00           H  
ATOM   2122 2HB  LEU A 128       2.042  30.057  22.558  1.00  0.00           H  
ATOM   2123  HG  LEU A 128      -0.617  31.487  22.862  1.00  0.00           H  
ATOM   2124 1HD1 LEU A 128       0.828  33.512  22.883  1.00  0.00           H  
ATOM   2125 2HD1 LEU A 128       1.291  32.399  24.162  1.00  0.00           H  
ATOM   2126 3HD1 LEU A 128       2.256  32.512  22.688  1.00  0.00           H  
ATOM   2127 1HD2 LEU A 128      -0.099  32.701  20.732  1.00  0.00           H  
ATOM   2128 2HD2 LEU A 128       1.207  31.551  20.422  1.00  0.00           H  
ATOM   2129 3HD2 LEU A 128      -0.457  31.015  20.458  1.00  0.00           H  
ATOM   2130  N   LYS A 129       1.734  27.114  21.126  1.00 36.91           N  
ATOM   2131  CA  LYS A 129       2.542  25.920  20.951  1.00 38.92           C  
ATOM   2132  C   LYS A 129       3.336  26.135  19.649  1.00 41.09           C  
ATOM   2133  O   LYS A 129       2.863  26.872  18.782  1.00 41.65           O  
ATOM   2134  CB  LYS A 129       1.618  24.682  20.910  1.00 37.40           C  
ATOM   2135  CG  LYS A 129       0.509  24.710  19.842  1.00 36.91           C  
ATOM   2136  CD  LYS A 129      -0.232  23.373  19.783  1.00 36.15           C  
ATOM   2137  CE  LYS A 129      -1.352  23.348  18.738  1.00 36.57           C  
ATOM   2138  NZ  LYS A 129      -2.058  22.058  18.755  1.00 37.87           N1+
ATOM   2139  H   LYS A 129       1.624  27.672  20.290  1.00  0.00           H  
ATOM   2140  HA  LYS A 129       3.229  25.838  21.795  1.00  0.00           H  
ATOM   2141 1HB  LYS A 129       2.221  23.788  20.772  1.00  0.00           H  
ATOM   2142 2HB  LYS A 129       1.156  24.554  21.888  1.00  0.00           H  
ATOM   2143 1HG  LYS A 129      -0.200  25.507  20.068  1.00  0.00           H  
ATOM   2144 2HG  LYS A 129       0.925  24.945  18.865  1.00  0.00           H  
ATOM   2145 1HD  LYS A 129       0.475  22.569  19.580  1.00  0.00           H  
ATOM   2146 2HD  LYS A 129      -0.645  23.172  20.768  1.00  0.00           H  
ATOM   2147 1HE  LYS A 129      -2.072  24.138  18.941  1.00  0.00           H  
ATOM   2148 2HE  LYS A 129      -0.961  23.526  17.738  1.00  0.00           H  
ATOM   2149 1HZ  LYS A 129      -2.796  22.066  18.067  1.00  0.00           H  
ATOM   2150 2HZ  LYS A 129      -1.405  21.310  18.553  1.00  0.00           H  
ATOM   2151 3HZ  LYS A 129      -2.456  21.914  19.674  1.00  0.00           H  
ATOM   2152  N   PRO A 130       4.530  25.533  19.480  1.00 41.57           N  
ATOM   2153  CA  PRO A 130       5.433  25.799  18.350  1.00 41.90           C  
ATOM   2154  C   PRO A 130       4.891  25.545  16.922  1.00 42.79           C  
ATOM   2155  O   PRO A 130       5.307  26.231  15.992  1.00 43.31           O  
ATOM   2156  CB  PRO A 130       6.750  25.104  18.717  1.00 41.32           C  
ATOM   2157  CG  PRO A 130       6.357  24.007  19.693  1.00 42.02           C  
ATOM   2158  CD  PRO A 130       5.104  24.535  20.383  1.00 41.32           C  
ATOM   2159  HA  PRO A 130       5.634  26.872  18.377  1.00  0.00           H  
ATOM   2160 1HB  PRO A 130       7.307  24.724  17.868  1.00  0.00           H  
ATOM   2161 2HB  PRO A 130       7.402  25.810  19.230  1.00  0.00           H  
ATOM   2162 1HG  PRO A 130       6.107  23.095  19.152  1.00  0.00           H  
ATOM   2163 2HG  PRO A 130       7.148  23.760  20.400  1.00  0.00           H  
ATOM   2164 1HD  PRO A 130       5.374  25.007  21.327  1.00  0.00           H  
ATOM   2165 2HD  PRO A 130       4.419  23.723  20.606  1.00  0.00           H  
ATOM   2166  N   GLN A 131       3.921  24.634  16.742  1.00 43.03           N  
ATOM   2167  CA  GLN A 131       3.165  24.421  15.497  1.00 43.28           C  
ATOM   2168  C   GLN A 131       2.281  25.612  15.071  1.00 42.32           C  
ATOM   2169  O   GLN A 131       2.059  25.805  13.876  1.00 43.26           O  
ATOM   2170  CB  GLN A 131       2.398  23.074  15.484  1.00 44.86           C  
ATOM   2171  CG  GLN A 131       1.775  22.596  16.810  1.00 47.50           C  
ATOM   2172  CD  GLN A 131       2.793  21.935  17.748  1.00 46.85           C  
ATOM   2173  OE1 GLN A 131       3.224  22.541  18.722  1.00 45.87           O  
ATOM   2174  NE2 GLN A 131       3.171  20.688  17.473  1.00 48.27           N  
ATOM   2175  H   GLN A 131       3.633  24.093  17.547  1.00  0.00           H  
ATOM   2176  HA  GLN A 131       3.910  24.338  14.708  1.00  0.00           H  
ATOM   2177 1HB  GLN A 131       1.604  23.125  14.737  1.00  0.00           H  
ATOM   2178 2HB  GLN A 131       3.058  22.299  15.107  1.00  0.00           H  
ATOM   2179 1HG  GLN A 131       1.299  23.438  17.305  1.00  0.00           H  
ATOM   2180 2HG  GLN A 131       0.984  21.874  16.605  1.00  0.00           H  
ATOM   2181 1HE2 GLN A 131       3.842  20.232  18.076  1.00  0.00           H  
ATOM   2182 2HE2 GLN A 131       2.778  20.203  16.680  1.00  0.00           H  
ATOM   2183  N   ASN A 132       1.810  26.414  16.037  1.00 40.45           N  
ATOM   2184  CA  ASN A 132       1.004  27.622  15.839  1.00 38.01           C  
ATOM   2185  C   ASN A 132       1.858  28.903  15.775  1.00 35.00           C  
ATOM   2186  O   ASN A 132       1.294  29.989  15.672  1.00 31.87           O  
ATOM   2187  CB  ASN A 132      -0.034  27.716  16.986  1.00 39.94           C  
ATOM   2188  CG  ASN A 132      -1.194  26.722  16.866  1.00 42.86           C  
ATOM   2189  OD1 ASN A 132      -1.309  25.971  15.901  1.00 45.14           O  
ATOM   2190  ND2 ASN A 132      -2.074  26.718  17.864  1.00 42.37           N  
ATOM   2191  H   ASN A 132       2.067  26.199  16.991  1.00  0.00           H  
ATOM   2192  HA  ASN A 132       0.478  27.572  14.884  1.00  0.00           H  
ATOM   2193 1HB  ASN A 132       0.450  27.577  17.954  1.00  0.00           H  
ATOM   2194 2HB  ASN A 132      -0.479  28.709  17.027  1.00  0.00           H  
ATOM   2195 1HD2 ASN A 132      -2.877  26.103  17.838  1.00  0.00           H  
ATOM   2196 2HD2 ASN A 132      -1.942  27.327  18.663  1.00  0.00           H  
ATOM   2197  N   LEU A 133       3.196  28.803  15.827  1.00 33.00           N  
ATOM   2198  CA  LEU A 133       4.118  29.936  15.780  1.00 32.61           C  
ATOM   2199  C   LEU A 133       4.884  29.887  14.461  1.00 33.78           C  
ATOM   2200  O   LEU A 133       5.780  29.065  14.307  1.00 33.75           O  
ATOM   2201  CB  LEU A 133       5.075  29.889  16.985  1.00 30.25           C  
ATOM   2202  CG  LEU A 133       4.385  30.001  18.356  1.00 30.30           C  
ATOM   2203  CD1 LEU A 133       5.428  29.984  19.478  1.00 28.14           C  
ATOM   2204  CD2 LEU A 133       3.455  31.217  18.457  1.00 28.69           C  
ATOM   2205  H   LEU A 133       3.605  27.881  15.893  1.00  0.00           H  
ATOM   2206  HA  LEU A 133       3.579  30.882  15.811  1.00  0.00           H  
ATOM   2207 1HB  LEU A 133       5.660  28.969  16.960  1.00  0.00           H  
ATOM   2208 2HB  LEU A 133       5.792  30.705  16.889  1.00  0.00           H  
ATOM   2209  HG  LEU A 133       3.758  29.127  18.504  1.00  0.00           H  
ATOM   2210 1HD1 LEU A 133       4.965  30.169  20.445  1.00  0.00           H  
ATOM   2211 2HD1 LEU A 133       5.924  29.016  19.532  1.00  0.00           H  
ATOM   2212 3HD1 LEU A 133       6.193  30.742  19.326  1.00  0.00           H  
ATOM   2213 1HD2 LEU A 133       3.242  31.470  19.494  1.00  0.00           H  
ATOM   2214 2HD2 LEU A 133       3.894  32.090  17.979  1.00  0.00           H  
ATOM   2215 3HD2 LEU A 133       2.502  31.027  17.965  1.00  0.00           H  
ATOM   2216  N   LEU A 134       4.508  30.745  13.504  1.00 33.48           N  
ATOM   2217  CA  LEU A 134       4.988  30.688  12.128  1.00 34.20           C  
ATOM   2218  C   LEU A 134       6.150  31.655  11.918  1.00 31.98           C  
ATOM   2219  O   LEU A 134       6.046  32.821  12.287  1.00 31.78           O  
ATOM   2220  CB  LEU A 134       3.829  31.008  11.173  1.00 33.73           C  
ATOM   2221  CG  LEU A 134       2.597  30.098  11.339  1.00 33.21           C  
ATOM   2222  CD1 LEU A 134       1.570  30.419  10.256  1.00 29.99           C  
ATOM   2223  CD2 LEU A 134       2.930  28.599  11.343  1.00 33.59           C  
ATOM   2224  H   LEU A 134       3.789  31.424  13.718  1.00  0.00           H  
ATOM   2225  HA  LEU A 134       5.335  29.687  11.904  1.00  0.00           H  
ATOM   2226 1HB  LEU A 134       3.517  32.046  11.298  1.00  0.00           H  
ATOM   2227 2HB  LEU A 134       4.197  30.920  10.150  1.00  0.00           H  
ATOM   2228  HG  LEU A 134       2.144  30.318  12.302  1.00  0.00           H  
ATOM   2229 1HD1 LEU A 134       0.648  29.860  10.418  1.00  0.00           H  
ATOM   2230 2HD1 LEU A 134       1.320  31.478  10.240  1.00  0.00           H  
ATOM   2231 3HD1 LEU A 134       1.964  30.159   9.276  1.00  0.00           H  
ATOM   2232 1HD2 LEU A 134       2.030  27.988  11.268  1.00  0.00           H  
ATOM   2233 2HD2 LEU A 134       3.590  28.340  10.516  1.00  0.00           H  
ATOM   2234 3HD2 LEU A 134       3.431  28.310  12.267  1.00  0.00           H  
ATOM   2235  N   ILE A 135       7.237  31.165  11.305  1.00 32.48           N  
ATOM   2236  CA  ILE A 135       8.447  31.919  10.991  1.00 34.71           C  
ATOM   2237  C   ILE A 135       8.545  32.180   9.479  1.00 37.05           C  
ATOM   2238  O   ILE A 135       8.047  31.385   8.679  1.00 35.36           O  
ATOM   2239  CB  ILE A 135       9.692  31.173  11.546  1.00 34.71           C  
ATOM   2240  CG1 ILE A 135       9.960  29.785  10.924  1.00 35.88           C  
ATOM   2241  CG2 ILE A 135       9.673  31.113  13.083  1.00 32.39           C  
ATOM   2242  CD1 ILE A 135      11.424  29.347  11.062  1.00 34.15           C  
ATOM   2243  H   ILE A 135       7.207  30.204  10.989  1.00  0.00           H  
ATOM   2244  HA  ILE A 135       8.395  32.887  11.481  1.00  0.00           H  
ATOM   2245  HB  ILE A 135      10.546  31.788  11.278  1.00  0.00           H  
ATOM   2246 1HG1 ILE A 135       9.297  29.037  11.362  1.00  0.00           H  
ATOM   2247 2HG1 ILE A 135       9.739  29.796   9.859  1.00  0.00           H  
ATOM   2248 1HG2 ILE A 135      10.578  30.659  13.483  1.00  0.00           H  
ATOM   2249 2HG2 ILE A 135       9.608  32.116  13.499  1.00  0.00           H  
ATOM   2250 3HG2 ILE A 135       8.827  30.535  13.457  1.00  0.00           H  
ATOM   2251 1HD1 ILE A 135      11.599  28.423  10.511  1.00  0.00           H  
ATOM   2252 2HD1 ILE A 135      12.103  30.096  10.654  1.00  0.00           H  
ATOM   2253 3HD1 ILE A 135      11.696  29.176  12.103  1.00  0.00           H  
ATOM   2254  N   ASN A 136       9.214  33.283   9.100  1.00 39.72           N  
ATOM   2255  CA  ASN A 136       9.520  33.648   7.714  1.00 42.45           C  
ATOM   2256  C   ASN A 136      11.037  33.595   7.425  1.00 46.84           C  
ATOM   2257  O   ASN A 136      11.822  33.170   8.272  1.00 45.55           O  
ATOM   2258  CB  ASN A 136       8.788  34.966   7.312  1.00 38.38           C  
ATOM   2259  CG  ASN A 136       9.325  36.288   7.873  1.00 35.17           C  
ATOM   2260  OD1 ASN A 136      10.332  36.334   8.572  1.00 33.96           O  
ATOM   2261  ND2 ASN A 136       8.652  37.391   7.539  1.00 36.16           N  
ATOM   2262  H   ASN A 136       9.590  33.883   9.822  1.00  0.00           H  
ATOM   2263  HA  ASN A 136       9.108  32.862   7.086  1.00  0.00           H  
ATOM   2264 1HB  ASN A 136       8.797  35.085   6.230  1.00  0.00           H  
ATOM   2265 2HB  ASN A 136       7.734  34.883   7.580  1.00  0.00           H  
ATOM   2266 1HD2 ASN A 136       8.982  38.289   7.860  1.00  0.00           H  
ATOM   2267 2HD2 ASN A 136       7.855  37.334   6.922  1.00  0.00           H  
ATOM   2268  N   THR A 137      11.449  34.023   6.219  1.00 52.70           N  
ATOM   2269  CA  THR A 137      12.840  34.062   5.745  1.00 57.47           C  
ATOM   2270  C   THR A 137      13.547  35.397   6.061  1.00 59.73           C  
ATOM   2271  O   THR A 137      14.651  35.614   5.565  1.00 60.41           O  
ATOM   2272  CB  THR A 137      12.869  33.755   4.222  1.00 57.87           C  
ATOM   2273  OG1 THR A 137      12.149  34.732   3.496  1.00 58.83           O  
ATOM   2274  CG2 THR A 137      12.382  32.354   3.829  1.00 58.39           C  
ATOM   2275  H   THR A 137      10.755  34.364   5.569  1.00  0.00           H  
ATOM   2276  HA  THR A 137      13.418  33.295   6.256  1.00  0.00           H  
ATOM   2277  HB  THR A 137      13.900  33.827   3.870  1.00  0.00           H  
ATOM   2278  HG1 THR A 137      12.190  34.517   2.576  1.00  0.00           H  
ATOM   2279 1HG2 THR A 137      13.087  31.598   4.170  1.00  0.00           H  
ATOM   2280 2HG2 THR A 137      11.410  32.119   4.252  1.00  0.00           H  
ATOM   2281 3HG2 THR A 137      12.312  32.252   2.746  1.00  0.00           H  
ATOM   2282  N   GLU A 138      12.938  36.274   6.878  1.00 61.56           N  
ATOM   2283  CA  GLU A 138      13.464  37.584   7.272  1.00 63.63           C  
ATOM   2284  C   GLU A 138      13.739  37.691   8.782  1.00 60.35           C  
ATOM   2285  O   GLU A 138      14.218  38.732   9.231  1.00 59.85           O  
ATOM   2286  CB  GLU A 138      12.483  38.684   6.824  1.00  0.00           C  
ATOM   2287  CG  GLU A 138      12.401  38.840   5.294  1.00  0.00           C  
ATOM   2288  CD  GLU A 138      11.689  40.120   4.852  1.00  0.00           C  
ATOM   2289  OE1 GLU A 138      10.932  40.687   5.674  1.00  0.00           O  
ATOM   2290  OE2 GLU A 138      11.893  40.497   3.679  1.00  0.00           O1-
ATOM   2291  H   GLU A 138      12.031  36.021   7.248  1.00  0.00           H  
ATOM   2292  HA  GLU A 138      14.424  37.771   6.788  1.00  0.00           H  
ATOM   2293 1HB  GLU A 138      11.491  38.489   7.231  1.00  0.00           H  
ATOM   2294 2HB  GLU A 138      12.801  39.639   7.249  1.00  0.00           H  
ATOM   2295 1HG  GLU A 138      13.407  38.855   4.871  1.00  0.00           H  
ATOM   2296 2HG  GLU A 138      11.890  37.983   4.852  1.00  0.00           H  
ATOM   2297  N   GLY A 139      13.448  36.645   9.569  1.00 57.46           N  
ATOM   2298  CA  GLY A 139      13.689  36.614  11.009  1.00 51.75           C  
ATOM   2299  C   GLY A 139      12.466  36.934  11.867  1.00 47.59           C  
ATOM   2300  O   GLY A 139      12.596  36.939  13.091  1.00 44.96           O  
ATOM   2301  H   GLY A 139      13.059  35.814   9.146  1.00  0.00           H  
ATOM   2302 1HA  GLY A 139      13.992  35.610  11.279  1.00  0.00           H  
ATOM   2303 2HA  GLY A 139      14.516  37.266  11.295  1.00  0.00           H  
ATOM   2304  N   ALA A 140      11.286  37.159  11.263  1.00 43.18           N  
ATOM   2305  CA  ALA A 140      10.038  37.369  11.988  1.00 39.59           C  
ATOM   2306  C   ALA A 140       9.414  36.034  12.403  1.00 36.67           C  
ATOM   2307  O   ALA A 140       9.451  35.072  11.639  1.00 33.19           O  
ATOM   2308  CB  ALA A 140       9.055  38.175  11.127  1.00 37.72           C  
ATOM   2309  H   ALA A 140      11.237  37.093  10.254  1.00  0.00           H  
ATOM   2310  HA  ALA A 140      10.263  37.944  12.875  1.00  0.00           H  
ATOM   2311 1HB  ALA A 140       8.183  38.467  11.714  1.00  0.00           H  
ATOM   2312 2HB  ALA A 140       9.514  39.088  10.749  1.00  0.00           H  
ATOM   2313 3HB  ALA A 140       8.688  37.603  10.279  1.00  0.00           H  
ATOM   2314  N   ILE A 141       8.819  36.011  13.605  1.00 35.00           N  
ATOM   2315  CA  ILE A 141       7.941  34.957  14.107  1.00 32.44           C  
ATOM   2316  C   ILE A 141       6.596  35.599  14.473  1.00 31.93           C  
ATOM   2317  O   ILE A 141       6.566  36.723  14.979  1.00 32.25           O  
ATOM   2318  CB  ILE A 141       8.604  34.211  15.294  1.00 32.71           C  
ATOM   2319  CG1 ILE A 141       7.831  32.923  15.662  1.00 30.66           C  
ATOM   2320  CG2 ILE A 141       8.820  35.104  16.528  1.00 30.79           C  
ATOM   2321  CD1 ILE A 141       8.652  31.928  16.494  1.00 30.59           C  
ATOM   2322  H   ILE A 141       8.864  36.851  14.165  1.00  0.00           H  
ATOM   2323  HA  ILE A 141       7.770  34.241  13.308  1.00  0.00           H  
ATOM   2324  HB  ILE A 141       9.590  33.903  14.950  1.00  0.00           H  
ATOM   2325 1HG1 ILE A 141       6.909  33.173  16.187  1.00  0.00           H  
ATOM   2326 2HG1 ILE A 141       7.521  32.413  14.750  1.00  0.00           H  
ATOM   2327 1HG2 ILE A 141       9.306  34.544  17.320  1.00  0.00           H  
ATOM   2328 2HG2 ILE A 141       9.454  35.956  16.286  1.00  0.00           H  
ATOM   2329 3HG2 ILE A 141       7.886  35.482  16.942  1.00  0.00           H  
ATOM   2330 1HD1 ILE A 141       8.097  31.003  16.639  1.00  0.00           H  
ATOM   2331 2HD1 ILE A 141       9.589  31.673  15.999  1.00  0.00           H  
ATOM   2332 3HD1 ILE A 141       8.891  32.323  17.479  1.00  0.00           H  
ATOM   2333  N   LYS A 142       5.488  34.900  14.192  1.00 30.29           N  
ATOM   2334  CA  LYS A 142       4.132  35.418  14.342  1.00 30.35           C  
ATOM   2335  C   LYS A 142       3.237  34.381  15.026  1.00 29.06           C  
ATOM   2336  O   LYS A 142       3.329  33.191  14.728  1.00 25.33           O  
ATOM   2337  CB  LYS A 142       3.566  35.776  12.947  1.00 29.87           C  
ATOM   2338  CG  LYS A 142       4.485  36.697  12.122  1.00 29.20           C  
ATOM   2339  CD  LYS A 142       3.768  37.450  10.997  1.00 29.83           C  
ATOM   2340  CE  LYS A 142       4.761  38.216  10.106  1.00 30.02           C  
ATOM   2341  NZ  LYS A 142       4.101  39.293   9.352  1.00 28.42           N1+
ATOM   2342  H   LYS A 142       5.587  33.987  13.764  1.00  0.00           H  
ATOM   2343  HA  LYS A 142       4.146  36.311  14.962  1.00  0.00           H  
ATOM   2344 1HB  LYS A 142       3.366  34.873  12.369  1.00  0.00           H  
ATOM   2345 2HB  LYS A 142       2.602  36.265  13.086  1.00  0.00           H  
ATOM   2346 1HG  LYS A 142       4.952  37.434  12.773  1.00  0.00           H  
ATOM   2347 2HG  LYS A 142       5.308  36.110  11.715  1.00  0.00           H  
ATOM   2348 1HD  LYS A 142       3.179  36.761  10.393  1.00  0.00           H  
ATOM   2349 2HD  LYS A 142       3.056  38.145  11.446  1.00  0.00           H  
ATOM   2350 1HE  LYS A 142       5.553  38.664  10.705  1.00  0.00           H  
ATOM   2351 2HE  LYS A 142       5.249  37.544   9.402  1.00  0.00           H  
ATOM   2352 1HZ  LYS A 142       4.778  39.792   8.794  1.00  0.00           H  
ATOM   2353 2HZ  LYS A 142       3.391  38.901   8.742  1.00  0.00           H  
ATOM   2354 3HZ  LYS A 142       3.650  39.932   9.994  1.00  0.00           H  
ATOM   2355  N   LEU A 143       2.321  34.854  15.891  1.00 30.47           N  
ATOM   2356  CA  LEU A 143       1.230  34.067  16.471  1.00 33.28           C  
ATOM   2357  C   LEU A 143       0.227  33.735  15.356  1.00 33.84           C  
ATOM   2358  O   LEU A 143      -0.192  34.637  14.631  1.00 32.61           O  
ATOM   2359  CB  LEU A 143       0.490  34.874  17.570  1.00 34.49           C  
ATOM   2360  CG  LEU A 143       1.333  35.481  18.714  1.00 34.65           C  
ATOM   2361  CD1 LEU A 143       0.412  36.101  19.774  1.00 34.18           C  
ATOM   2362  CD2 LEU A 143       2.304  34.489  19.360  1.00 35.10           C  
ATOM   2363  H   LEU A 143       2.321  35.847  16.087  1.00  0.00           H  
ATOM   2364  HA  LEU A 143       1.635  33.146  16.894  1.00  0.00           H  
ATOM   2365 1HB  LEU A 143      -0.071  35.689  17.110  1.00  0.00           H  
ATOM   2366 2HB  LEU A 143      -0.263  34.217  18.011  1.00  0.00           H  
ATOM   2367  HG  LEU A 143       1.937  36.289  18.303  1.00  0.00           H  
ATOM   2368 1HD1 LEU A 143       0.991  36.517  20.595  1.00  0.00           H  
ATOM   2369 2HD1 LEU A 143      -0.191  36.907  19.353  1.00  0.00           H  
ATOM   2370 3HD1 LEU A 143      -0.268  35.361  20.197  1.00  0.00           H  
ATOM   2371 1HD2 LEU A 143       2.869  34.954  20.169  1.00  0.00           H  
ATOM   2372 2HD2 LEU A 143       1.782  33.631  19.769  1.00  0.00           H  
ATOM   2373 3HD2 LEU A 143       3.024  34.128  18.630  1.00  0.00           H  
ATOM   2374  N   ALA A 144      -0.146  32.458  15.218  1.00 33.72           N  
ATOM   2375  CA  ALA A 144      -1.092  31.971  14.219  1.00 33.00           C  
ATOM   2376  C   ALA A 144      -2.102  31.023  14.858  1.00 33.40           C  
ATOM   2377  O   ALA A 144      -1.895  30.515  15.959  1.00 30.26           O  
ATOM   2378  CB  ALA A 144      -0.319  31.244  13.112  1.00 33.17           C  
ATOM   2379  H   ALA A 144       0.251  31.762  15.836  1.00  0.00           H  
ATOM   2380  HA  ALA A 144      -1.648  32.803  13.783  1.00  0.00           H  
ATOM   2381 1HB  ALA A 144      -0.941  31.092  12.230  1.00  0.00           H  
ATOM   2382 2HB  ALA A 144       0.551  31.824  12.810  1.00  0.00           H  
ATOM   2383 3HB  ALA A 144       0.036  30.264  13.431  1.00  0.00           H  
ATOM   2384  N   ASP A 145      -3.188  30.776  14.113  1.00 34.50           N  
ATOM   2385  CA  ASP A 145      -4.317  29.914  14.442  1.00 34.73           C  
ATOM   2386  C   ASP A 145      -5.058  30.396  15.701  1.00 34.24           C  
ATOM   2387  O   ASP A 145      -4.818  29.903  16.802  1.00 33.18           O  
ATOM   2388  CB  ASP A 145      -3.881  28.426  14.478  1.00 36.88           C  
ATOM   2389  CG  ASP A 145      -5.026  27.423  14.310  1.00 37.98           C  
ATOM   2390  OD1 ASP A 145      -6.182  27.865  14.119  1.00 38.60           O  
ATOM   2391  OD2 ASP A 145      -4.725  26.212  14.352  1.00 37.43           O1-
ATOM   2392  H   ASP A 145      -3.235  31.223  13.208  1.00  0.00           H  
ATOM   2393  HA  ASP A 145      -4.994  30.047  13.596  1.00  0.00           H  
ATOM   2394 1HB  ASP A 145      -3.174  28.235  13.670  1.00  0.00           H  
ATOM   2395 2HB  ASP A 145      -3.348  28.200  15.402  1.00  0.00           H  
ATOM   2396  N   PHE A 146      -5.967  31.364  15.511  1.00 33.43           N  
ATOM   2397  CA  PHE A 146      -6.810  31.975  16.540  1.00 34.57           C  
ATOM   2398  C   PHE A 146      -8.190  31.289  16.598  1.00 35.97           C  
ATOM   2399  O   PHE A 146      -9.189  31.921  16.945  1.00 34.99           O  
ATOM   2400  CB  PHE A 146      -6.918  33.489  16.240  1.00 32.56           C  
ATOM   2401  CG  PHE A 146      -5.697  34.305  16.628  1.00 29.41           C  
ATOM   2402  CD1 PHE A 146      -4.506  34.228  15.874  1.00 27.86           C  
ATOM   2403  CD2 PHE A 146      -5.751  35.153  17.754  1.00 27.60           C  
ATOM   2404  CE1 PHE A 146      -3.382  34.986  16.252  1.00 28.47           C  
ATOM   2405  CE2 PHE A 146      -4.627  35.910  18.130  1.00 26.76           C  
ATOM   2406  CZ  PHE A 146      -3.441  35.831  17.377  1.00 25.66           C  
ATOM   2407  H   PHE A 146      -6.126  31.677  14.560  1.00  0.00           H  
ATOM   2408  HA  PHE A 146      -6.356  31.857  17.524  1.00  0.00           H  
ATOM   2409 1HB  PHE A 146      -7.131  33.641  15.185  1.00  0.00           H  
ATOM   2410 2HB  PHE A 146      -7.766  33.931  16.762  1.00  0.00           H  
ATOM   2411  HD1 PHE A 146      -4.451  33.592  15.003  1.00  0.00           H  
ATOM   2412  HD2 PHE A 146      -6.656  35.230  18.338  1.00  0.00           H  
ATOM   2413  HE1 PHE A 146      -2.477  34.925  15.670  1.00  0.00           H  
ATOM   2414  HE2 PHE A 146      -4.681  36.548  18.998  1.00  0.00           H  
ATOM   2415  HZ  PHE A 146      -2.577  36.412  17.664  1.00  0.00           H  
ATOM   2416  N   GLY A 147      -8.244  29.977  16.306  1.00 36.46           N  
ATOM   2417  CA  GLY A 147      -9.437  29.139  16.377  1.00 39.59           C  
ATOM   2418  C   GLY A 147      -9.965  28.950  17.804  1.00 40.41           C  
ATOM   2419  O   GLY A 147     -11.177  29.021  17.999  1.00 38.71           O  
ATOM   2420  H   GLY A 147      -7.385  29.525  16.024  1.00  0.00           H  
ATOM   2421 1HA  GLY A 147     -10.220  29.594  15.766  1.00  0.00           H  
ATOM   2422 2HA  GLY A 147      -9.236  28.170  15.929  1.00  0.00           H  
ATOM   2423  N   LEU A 148      -9.070  28.734  18.789  1.00 42.68           N  
ATOM   2424  CA  LEU A 148      -9.391  28.680  20.223  1.00 46.00           C  
ATOM   2425  C   LEU A 148      -9.290  30.056  20.914  1.00 44.55           C  
ATOM   2426  O   LEU A 148      -9.465  30.117  22.130  1.00 45.69           O  
ATOM   2427  CB  LEU A 148      -8.486  27.651  20.960  1.00 48.45           C  
ATOM   2428  CG  LEU A 148      -8.762  26.140  20.743  1.00 51.09           C  
ATOM   2429  CD1 LEU A 148     -10.125  25.791  20.122  1.00 52.29           C  
ATOM   2430  CD2 LEU A 148      -7.605  25.453  20.011  1.00 51.34           C  
ATOM   2431  H   LEU A 148      -8.088  28.709  18.547  1.00  0.00           H  
ATOM   2432  HA  LEU A 148     -10.430  28.382  20.356  1.00  0.00           H  
ATOM   2433 1HB  LEU A 148      -7.439  27.875  20.755  1.00  0.00           H  
ATOM   2434 2HB  LEU A 148      -8.578  27.805  22.037  1.00  0.00           H  
ATOM   2435  HG  LEU A 148      -8.778  25.684  21.735  1.00  0.00           H  
ATOM   2436 1HD1 LEU A 148     -10.256  24.712  20.043  1.00  0.00           H  
ATOM   2437 2HD1 LEU A 148     -10.945  26.167  20.734  1.00  0.00           H  
ATOM   2438 3HD1 LEU A 148     -10.237  26.207  19.122  1.00  0.00           H  
ATOM   2439 1HD2 LEU A 148      -7.844  24.419  19.762  1.00  0.00           H  
ATOM   2440 2HD2 LEU A 148      -7.339  25.974  19.094  1.00  0.00           H  
ATOM   2441 3HD2 LEU A 148      -6.724  25.427  20.647  1.00  0.00           H  
ATOM   2442  N   ALA A 149      -9.050  31.164  20.188  1.00 41.75           N  
ATOM   2443  CA  ALA A 149      -8.955  32.505  20.773  1.00 38.73           C  
ATOM   2444  C   ALA A 149     -10.333  33.057  21.165  1.00 36.10           C  
ATOM   2445  O   ALA A 149     -11.354  32.627  20.627  1.00 34.84           O  
ATOM   2446  CB  ALA A 149      -8.256  33.446  19.786  1.00 35.84           C  
ATOM   2447  H   ALA A 149      -8.937  31.075  19.188  1.00  0.00           H  
ATOM   2448  HA  ALA A 149      -8.348  32.431  21.673  1.00  0.00           H  
ATOM   2449 1HB  ALA A 149      -8.068  34.420  20.237  1.00  0.00           H  
ATOM   2450 2HB  ALA A 149      -7.293  33.040  19.476  1.00  0.00           H  
ATOM   2451 3HB  ALA A 149      -8.860  33.612  18.894  1.00  0.00           H  
ATOM   2452  N   ARG A 150     -10.354  33.992  22.125  1.00 34.57           N  
ATOM   2453  CA  ARG A 150     -11.576  34.546  22.700  1.00 33.05           C  
ATOM   2454  C   ARG A 150     -11.345  35.991  23.146  1.00 30.99           C  
ATOM   2455  O   ARG A 150     -10.305  36.298  23.728  1.00 29.64           O  
ATOM   2456  CB  ARG A 150     -11.954  33.696  23.931  1.00 35.08           C  
ATOM   2457  CG  ARG A 150     -13.413  33.873  24.379  1.00 36.97           C  
ATOM   2458  CD  ARG A 150     -13.637  33.551  25.862  1.00 37.38           C  
ATOM   2459  NE  ARG A 150     -14.772  32.645  26.032  1.00 37.46           N  
ATOM   2460  CZ  ARG A 150     -16.068  32.963  26.124  1.00 36.71           C  
ATOM   2461  NH1 ARG A 150     -16.485  34.237  26.074  1.00 35.15           N  
ATOM   2462  NH2 ARG A 150     -16.954  31.969  26.255  1.00 38.07           N1+
ATOM   2463  H   ARG A 150      -9.474  34.304  22.515  1.00  0.00           H  
ATOM   2464  HA  ARG A 150     -12.380  34.522  21.962  1.00  0.00           H  
ATOM   2465 1HB  ARG A 150     -11.801  32.641  23.713  1.00  0.00           H  
ATOM   2466 2HB  ARG A 150     -11.271  33.922  24.753  1.00  0.00           H  
ATOM   2467 1HG  ARG A 150     -13.742  34.896  24.219  1.00  0.00           H  
ATOM   2468 2HG  ARG A 150     -14.054  33.266  23.737  1.00  0.00           H  
ATOM   2469 1HD  ARG A 150     -12.769  33.040  26.278  1.00  0.00           H  
ATOM   2470 2HD  ARG A 150     -13.769  34.460  26.450  1.00  0.00           H  
ATOM   2471  HE  ARG A 150     -14.542  31.649  26.063  1.00  0.00           H  
ATOM   2472 1HH1 ARG A 150     -17.471  34.458  26.106  1.00  0.00           H  
ATOM   2473 2HH1 ARG A 150     -15.816  34.987  25.978  1.00  0.00           H  
ATOM   2474 1HH2 ARG A 150     -17.944  32.175  26.285  1.00  0.00           H  
ATOM   2475 2HH2 ARG A 150     -16.644  31.003  26.218  1.00  0.00           H  
ATOM   2476  N   ALA A 151     -12.374  36.838  22.974  1.00 28.71           N  
ATOM   2477  CA  ALA A 151     -12.501  38.133  23.634  1.00 27.03           C  
ATOM   2478  C   ALA A 151     -12.878  37.921  25.109  1.00 27.06           C  
ATOM   2479  O   ALA A 151     -13.838  37.203  25.395  1.00 29.91           O  
ATOM   2480  CB  ALA A 151     -13.589  38.956  22.935  1.00 24.09           C  
ATOM   2481  H   ALA A 151     -13.195  36.490  22.497  1.00  0.00           H  
ATOM   2482  HA  ALA A 151     -11.556  38.661  23.543  1.00  0.00           H  
ATOM   2483 1HB  ALA A 151     -13.741  39.913  23.433  1.00  0.00           H  
ATOM   2484 2HB  ALA A 151     -13.305  39.183  21.913  1.00  0.00           H  
ATOM   2485 3HB  ALA A 151     -14.547  38.436  22.919  1.00  0.00           H  
ATOM   2486  N   PHE A 152     -12.123  38.540  26.030  1.00 28.59           N  
ATOM   2487  CA  PHE A 152     -12.336  38.467  27.476  1.00 29.24           C  
ATOM   2488  C   PHE A 152     -12.816  39.817  28.034  1.00 30.51           C  
ATOM   2489  O   PHE A 152     -12.603  40.861  27.420  1.00 32.99           O  
ATOM   2490  CB  PHE A 152     -11.054  37.931  28.165  1.00 27.32           C  
ATOM   2491  CG  PHE A 152      -9.813  38.815  28.247  1.00 24.56           C  
ATOM   2492  CD1 PHE A 152      -8.789  38.699  27.288  1.00 23.56           C  
ATOM   2493  CD2 PHE A 152      -9.614  39.671  29.350  1.00 23.20           C  
ATOM   2494  CE1 PHE A 152      -7.578  39.402  27.442  1.00 23.65           C  
ATOM   2495  CE2 PHE A 152      -8.421  40.404  29.491  1.00 20.74           C  
ATOM   2496  CZ  PHE A 152      -7.396  40.264  28.538  1.00 22.43           C  
ATOM   2497  H   PHE A 152     -11.360  39.123  25.708  1.00  0.00           H  
ATOM   2498  HA  PHE A 152     -13.128  37.747  27.686  1.00  0.00           H  
ATOM   2499 1HB  PHE A 152     -11.303  37.653  29.188  1.00  0.00           H  
ATOM   2500 2HB  PHE A 152     -10.770  36.990  27.692  1.00  0.00           H  
ATOM   2501  HD1 PHE A 152      -8.932  38.068  26.426  1.00  0.00           H  
ATOM   2502  HD2 PHE A 152     -10.373  39.755  30.105  1.00  0.00           H  
ATOM   2503  HE1 PHE A 152      -6.794  39.297  26.709  1.00  0.00           H  
ATOM   2504  HE2 PHE A 152      -8.286  41.059  30.339  1.00  0.00           H  
ATOM   2505  HZ  PHE A 152      -6.473  40.816  28.646  1.00  0.00           H  
ATOM   2506  N   GLY A 153     -13.459  39.782  29.212  1.00 30.65           N  
ATOM   2507  CA  GLY A 153     -13.935  40.948  29.953  1.00 29.46           C  
ATOM   2508  C   GLY A 153     -13.036  41.274  31.151  1.00 29.31           C  
ATOM   2509  O   GLY A 153     -12.158  40.490  31.504  1.00 27.12           O  
ATOM   2510  H   GLY A 153     -13.633  38.879  29.630  1.00  0.00           H  
ATOM   2511 1HA  GLY A 153     -14.017  41.822  29.308  1.00  0.00           H  
ATOM   2512 2HA  GLY A 153     -14.939  40.735  30.315  1.00  0.00           H  
ATOM   2513  N   VAL A 154     -13.253  42.442  31.776  1.00 29.33           N  
ATOM   2514  CA  VAL A 154     -12.393  43.008  32.820  1.00 33.15           C  
ATOM   2515  C   VAL A 154     -13.238  43.363  34.067  1.00 34.10           C  
ATOM   2516  O   VAL A 154     -13.877  44.413  34.039  1.00 33.96           O  
ATOM   2517  CB  VAL A 154     -11.660  44.249  32.235  1.00 34.59           C  
ATOM   2518  CG1 VAL A 154     -10.813  44.958  33.296  1.00 33.46           C  
ATOM   2519  CG2 VAL A 154     -10.747  43.889  31.051  1.00 36.53           C  
ATOM   2520  H   VAL A 154     -13.999  43.032  31.432  1.00  0.00           H  
ATOM   2521  HA  VAL A 154     -11.622  42.295  33.106  1.00  0.00           H  
ATOM   2522  HB  VAL A 154     -12.400  44.955  31.860  1.00  0.00           H  
ATOM   2523 1HG1 VAL A 154     -10.199  45.751  32.867  1.00  0.00           H  
ATOM   2524 2HG1 VAL A 154     -11.395  45.399  34.105  1.00  0.00           H  
ATOM   2525 3HG1 VAL A 154     -10.159  44.214  33.736  1.00  0.00           H  
ATOM   2526 1HG2 VAL A 154     -10.206  44.766  30.697  1.00  0.00           H  
ATOM   2527 2HG2 VAL A 154     -10.006  43.139  31.330  1.00  0.00           H  
ATOM   2528 3HG2 VAL A 154     -11.312  43.497  30.206  1.00  0.00           H  
ATOM   2529  N   PRO A 155     -13.261  42.557  35.160  1.00 35.34           N  
ATOM   2530  CA  PRO A 155     -12.580  41.267  35.352  1.00 35.31           C  
ATOM   2531  C   PRO A 155     -13.256  40.143  34.554  1.00 36.11           C  
ATOM   2532  O   PRO A 155     -14.404  40.285  34.129  1.00 35.06           O  
ATOM   2533  CB  PRO A 155     -12.648  41.020  36.866  1.00 33.75           C  
ATOM   2534  CG  PRO A 155     -13.949  41.677  37.286  1.00 33.30           C  
ATOM   2535  CD  PRO A 155     -14.058  42.880  36.350  1.00 35.27           C  
ATOM   2536  HA  PRO A 155     -11.533  41.338  35.056  1.00  0.00           H  
ATOM   2537 1HB  PRO A 155     -12.604  39.964  37.140  1.00  0.00           H  
ATOM   2538 2HB  PRO A 155     -11.810  41.518  37.355  1.00  0.00           H  
ATOM   2539 1HG  PRO A 155     -14.778  40.993  37.102  1.00  0.00           H  
ATOM   2540 2HG  PRO A 155     -13.972  41.950  38.341  1.00  0.00           H  
ATOM   2541 1HD  PRO A 155     -13.653  43.773  36.819  1.00  0.00           H  
ATOM   2542 2HD  PRO A 155     -15.100  43.080  36.112  1.00  0.00           H  
ATOM   2543  N   VAL A 156     -12.534  39.032  34.345  1.00 36.57           N  
ATOM   2544  CA  VAL A 156     -12.975  37.899  33.529  1.00 39.36           C  
ATOM   2545  C   VAL A 156     -14.149  37.133  34.158  1.00 40.41           C  
ATOM   2546  O   VAL A 156     -14.294  37.081  35.380  1.00 39.48           O  
ATOM   2547  CB  VAL A 156     -11.779  36.946  33.243  1.00 38.27           C  
ATOM   2548  CG1 VAL A 156     -10.707  37.608  32.367  1.00 37.12           C  
ATOM   2549  CG2 VAL A 156     -11.161  36.292  34.495  1.00 38.38           C  
ATOM   2550  H   VAL A 156     -11.603  38.984  34.737  1.00  0.00           H  
ATOM   2551  HA  VAL A 156     -13.328  38.302  32.578  1.00  0.00           H  
ATOM   2552  HB  VAL A 156     -12.173  36.120  32.651  1.00  0.00           H  
ATOM   2553 1HG1 VAL A 156      -9.985  36.873  32.012  1.00  0.00           H  
ATOM   2554 2HG1 VAL A 156     -11.155  38.061  31.485  1.00  0.00           H  
ATOM   2555 3HG1 VAL A 156     -10.165  38.385  32.906  1.00  0.00           H  
ATOM   2556 1HG2 VAL A 156     -10.339  35.632  34.227  1.00  0.00           H  
ATOM   2557 2HG2 VAL A 156     -10.770  37.033  35.189  1.00  0.00           H  
ATOM   2558 3HG2 VAL A 156     -11.889  35.687  35.033  1.00  0.00           H  
ATOM   2559  N   ARG A 157     -14.935  36.478  33.291  1.00 41.61           N  
ATOM   2560  CA  ARG A 157     -15.856  35.407  33.655  1.00 41.18           C  
ATOM   2561  C   ARG A 157     -15.123  34.060  33.615  1.00 40.46           C  
ATOM   2562  O   ARG A 157     -13.977  33.964  33.173  1.00 35.49           O  
ATOM   2563  CB  ARG A 157     -17.017  35.333  32.644  1.00 43.12           C  
ATOM   2564  CG  ARG A 157     -18.042  36.470  32.718  1.00 43.25           C  
ATOM   2565  CD  ARG A 157     -19.405  36.064  32.129  1.00 43.10           C  
ATOM   2566  NE  ARG A 157     -19.270  35.238  30.918  1.00 42.50           N  
ATOM   2567  CZ  ARG A 157     -19.247  35.677  29.652  1.00 42.22           C  
ATOM   2568  NH1 ARG A 157     -19.388  36.975  29.356  1.00 40.41           N  
ATOM   2569  NH2 ARG A 157     -19.060  34.799  28.660  1.00 39.65           N1+
ATOM   2570  H   ARG A 157     -14.741  36.590  32.306  1.00  0.00           H  
ATOM   2571  HA  ARG A 157     -16.257  35.566  34.657  1.00  0.00           H  
ATOM   2572 1HB  ARG A 157     -16.624  35.253  31.629  1.00  0.00           H  
ATOM   2573 2HB  ARG A 157     -17.576  34.413  32.816  1.00  0.00           H  
ATOM   2574 1HG  ARG A 157     -18.192  36.755  33.759  1.00  0.00           H  
ATOM   2575 2HG  ARG A 157     -17.658  37.356  32.216  1.00  0.00           H  
ATOM   2576 1HD  ARG A 157     -19.938  35.462  32.864  1.00  0.00           H  
ATOM   2577 2HD  ARG A 157     -20.026  36.939  31.944  1.00  0.00           H  
ATOM   2578  HE  ARG A 157     -19.146  34.248  31.079  1.00  0.00           H  
ATOM   2579 1HH1 ARG A 157     -19.292  37.272  28.391  1.00  0.00           H  
ATOM   2580 2HH1 ARG A 157     -19.552  37.659  30.080  1.00  0.00           H  
ATOM   2581 1HH2 ARG A 157     -18.998  35.149  27.709  1.00  0.00           H  
ATOM   2582 2HH2 ARG A 157     -18.980  33.808  28.838  1.00  0.00           H  
ATOM   2583  N   THR A 158     -15.851  33.001  34.000  1.00 39.71           N  
ATOM   2584  CA  THR A 158     -15.536  31.614  33.685  1.00 41.27           C  
ATOM   2585  C   THR A 158     -15.717  31.410  32.171  1.00 42.44           C  
ATOM   2586  O   THR A 158     -16.793  31.678  31.632  1.00 43.16           O  
ATOM   2587  CB  THR A 158     -16.484  30.686  34.488  1.00 42.27           C  
ATOM   2588  OG1 THR A 158     -16.337  30.921  35.876  1.00 43.83           O  
ATOM   2589  CG2 THR A 158     -16.220  29.187  34.257  1.00 40.51           C  
ATOM   2590  H   THR A 158     -16.775  33.178  34.373  1.00  0.00           H  
ATOM   2591  HA  THR A 158     -14.497  31.421  33.942  1.00  0.00           H  
ATOM   2592  HB  THR A 158     -17.521  30.903  34.230  1.00  0.00           H  
ATOM   2593  HG1 THR A 158     -16.518  31.834  36.044  1.00  0.00           H  
ATOM   2594 1HG2 THR A 158     -16.873  28.574  34.878  1.00  0.00           H  
ATOM   2595 2HG2 THR A 158     -16.403  28.898  33.222  1.00  0.00           H  
ATOM   2596 3HG2 THR A 158     -15.191  28.919  34.497  1.00  0.00           H  
ATOM   2597  N   TYR A 159     -14.655  30.937  31.508  1.00 42.19           N  
ATOM   2598  CA  TYR A 159     -14.629  30.568  30.094  1.00 41.98           C  
ATOM   2599  C   TYR A 159     -14.528  29.040  29.979  1.00 43.46           C  
ATOM   2600  O   TYR A 159     -14.614  28.329  30.983  1.00 41.17           O  
ATOM   2601  CB  TYR A 159     -13.446  31.294  29.412  1.00 42.98           C  
ATOM   2602  CG  TYR A 159     -13.470  32.808  29.524  1.00 42.72           C  
ATOM   2603  CD1 TYR A 159     -14.659  33.530  29.280  1.00 42.58           C  
ATOM   2604  CD2 TYR A 159     -12.307  33.496  29.927  1.00 39.51           C  
ATOM   2605  CE1 TYR A 159     -14.701  34.919  29.499  1.00 42.37           C  
ATOM   2606  CE2 TYR A 159     -12.349  34.884  30.147  1.00 41.55           C  
ATOM   2607  CZ  TYR A 159     -13.553  35.588  29.964  1.00 42.12           C  
ATOM   2608  OH  TYR A 159     -13.611  36.916  30.260  1.00 43.63           O  
ATOM   2609  H   TYR A 159     -13.806  30.774  32.030  1.00  0.00           H  
ATOM   2610  HA  TYR A 159     -15.559  30.851  29.599  1.00  0.00           H  
ATOM   2611 1HB  TYR A 159     -12.516  30.934  29.849  1.00  0.00           H  
ATOM   2612 2HB  TYR A 159     -13.401  31.051  28.352  1.00  0.00           H  
ATOM   2613  HD1 TYR A 159     -15.553  33.021  28.951  1.00  0.00           H  
ATOM   2614  HD2 TYR A 159     -11.386  32.958  30.101  1.00  0.00           H  
ATOM   2615  HE1 TYR A 159     -15.620  35.461  29.336  1.00  0.00           H  
ATOM   2616  HE2 TYR A 159     -11.459  35.395  30.483  1.00  0.00           H  
ATOM   2617  HH  TYR A 159     -12.794  37.239  30.609  1.00  0.00           H  
ATOM   2618  N   THR A 160     -14.366  28.534  28.747  1.00 43.96           N  
ATOM   2619  CA  THR A 160     -14.197  27.125  28.393  1.00 47.58           C  
ATOM   2620  C   THR A 160     -12.971  26.558  29.124  1.00 53.02           C  
ATOM   2621  O   THR A 160     -11.873  27.097  28.999  1.00 52.70           O  
ATOM   2622  CB  THR A 160     -14.008  27.030  26.882  1.00  0.00           C  
ATOM   2623  OG1 THR A 160     -15.138  27.622  26.232  1.00  0.00           O  
ATOM   2624  CG2 THR A 160     -13.845  25.591  26.377  1.00  0.00           C  
ATOM   2625  H   THR A 160     -14.353  29.177  27.962  1.00  0.00           H  
ATOM   2626  HA  THR A 160     -15.096  26.583  28.689  1.00  0.00           H  
ATOM   2627  HB  THR A 160     -13.087  27.541  26.598  1.00  0.00           H  
ATOM   2628  HG1 THR A 160     -15.026  27.566  25.280  1.00  0.00           H  
ATOM   2629 HG21 THR A 160     -13.715  25.598  25.295  1.00  0.00           H  
ATOM   2630 HG22 THR A 160     -12.971  25.138  26.845  1.00  0.00           H  
ATOM   2631 HG23 THR A 160     -14.734  25.014  26.632  1.00  0.00           H  
ATOM   2632  N   HIS A 161     -13.164  25.483  29.895  1.00 61.34           N  
ATOM   2633  CA  HIS A 161     -12.107  24.820  30.654  1.00 69.35           C  
ATOM   2634  C   HIS A 161     -11.201  23.941  29.766  1.00 70.81           C  
ATOM   2635  O   HIS A 161     -10.034  23.719  30.092  1.00 70.02           O  
ATOM   2636  CB  HIS A 161     -12.749  24.035  31.806  1.00 75.08           C  
ATOM   2637  CG  HIS A 161     -11.741  23.353  32.681  1.00 81.34           C  
ATOM   2638  ND1 HIS A 161     -11.520  21.972  32.634  1.00 83.27           N  
ATOM   2639  CD2 HIS A 161     -10.834  23.935  33.537  1.00 82.94           C  
ATOM   2640  CE1 HIS A 161     -10.500  21.771  33.452  1.00 84.41           C  
ATOM   2641  NE2 HIS A 161     -10.065  22.896  34.012  1.00 84.12           N  
ATOM   2642  H   HIS A 161     -14.097  25.100  29.967  1.00  0.00           H  
ATOM   2643  HA  HIS A 161     -11.469  25.589  31.095  1.00  0.00           H  
ATOM   2644 1HB  HIS A 161     -13.331  24.712  32.433  1.00  0.00           H  
ATOM   2645 2HB  HIS A 161     -13.448  23.292  31.425  1.00  0.00           H  
ATOM   2646  HD2 HIS A 161     -10.660  24.966  33.810  1.00  0.00           H  
ATOM   2647  HE1 HIS A 161     -10.064  20.801  33.639  1.00  0.00           H  
ATOM   2648  HE2 HIS A 161      -9.261  22.978  34.626  1.00  0.00           H  
ATOM   2649  N   GLU A 162     -11.754  23.463  28.643  1.00 72.51           N  
ATOM   2650  CA  GLU A 162     -11.183  22.568  27.643  1.00 73.94           C  
ATOM   2651  C   GLU A 162     -10.261  23.381  26.716  1.00 70.44           C  
ATOM   2652  O   GLU A 162     -10.603  23.643  25.563  1.00 70.71           O  
ATOM   2653  CB  GLU A 162     -12.349  21.905  26.857  1.00  0.00           C  
ATOM   2654  CG  GLU A 162     -13.361  21.094  27.698  1.00  0.00           C  
ATOM   2655  CD  GLU A 162     -14.325  21.931  28.552  1.00  0.00           C  
ATOM   2656  OE1 GLU A 162     -14.878  22.924  28.033  1.00  0.00           O  
ATOM   2657  OE2 GLU A 162     -14.470  21.580  29.742  1.00  0.00           O1-
ATOM   2658  H   GLU A 162     -12.720  23.717  28.485  1.00  0.00           H  
ATOM   2659  HA  GLU A 162     -10.595  21.794  28.141  1.00  0.00           H  
ATOM   2660 1HB  GLU A 162     -12.892  22.654  26.278  1.00  0.00           H  
ATOM   2661 2HB  GLU A 162     -11.919  21.230  26.116  1.00  0.00           H  
ATOM   2662 1HG  GLU A 162     -13.971  20.487  27.029  1.00  0.00           H  
ATOM   2663 2HG  GLU A 162     -12.823  20.392  28.337  1.00  0.00           H  
ATOM   2664  N   VAL A 163      -9.131  23.855  27.263  1.00 64.52           N  
ATOM   2665  CA  VAL A 163      -8.354  24.967  26.720  1.00 57.37           C  
ATOM   2666  C   VAL A 163      -6.849  24.711  26.902  1.00 51.72           C  
ATOM   2667  O   VAL A 163      -6.411  24.206  27.938  1.00 47.35           O  
ATOM   2668  CB  VAL A 163      -8.913  26.282  27.358  1.00 57.90           C  
ATOM   2669  CG1 VAL A 163      -7.879  27.277  27.905  1.00 58.30           C  
ATOM   2670  CG2 VAL A 163      -9.855  26.994  26.372  1.00 57.66           C  
ATOM   2671  H   VAL A 163      -8.922  23.583  28.214  1.00  0.00           H  
ATOM   2672  HA  VAL A 163      -8.510  25.011  25.640  1.00  0.00           H  
ATOM   2673  HB  VAL A 163      -9.519  26.016  28.227  1.00  0.00           H  
ATOM   2674 1HG1 VAL A 163      -8.359  28.170  28.298  1.00  0.00           H  
ATOM   2675 2HG1 VAL A 163      -7.308  26.845  28.724  1.00  0.00           H  
ATOM   2676 3HG1 VAL A 163      -7.195  27.600  27.124  1.00  0.00           H  
ATOM   2677 1HG2 VAL A 163     -10.314  27.872  26.822  1.00  0.00           H  
ATOM   2678 2HG2 VAL A 163      -9.322  27.326  25.481  1.00  0.00           H  
ATOM   2679 3HG2 VAL A 163     -10.667  26.341  26.052  1.00  0.00           H  
ATOM   2680  N   VAL A 164      -6.080  25.086  25.862  1.00 47.50           N  
ATOM   2681  CA  VAL A 164      -4.638  24.915  25.633  1.00 44.03           C  
ATOM   2682  C   VAL A 164      -4.280  23.428  25.419  1.00 41.96           C  
ATOM   2683  O   VAL A 164      -4.810  22.544  26.097  1.00 40.41           O  
ATOM   2684  CB  VAL A 164      -3.772  25.583  26.749  1.00 43.23           C  
ATOM   2685  CG1 VAL A 164      -2.303  25.720  26.320  1.00 43.09           C  
ATOM   2686  CG2 VAL A 164      -4.264  26.978  27.172  1.00 42.25           C  
ATOM   2687  H   VAL A 164      -6.570  25.524  25.095  1.00  0.00           H  
ATOM   2688  HA  VAL A 164      -4.434  25.432  24.694  1.00  0.00           H  
ATOM   2689  HB  VAL A 164      -3.797  24.949  27.635  1.00  0.00           H  
ATOM   2690 1HG1 VAL A 164      -1.714  26.206  27.092  1.00  0.00           H  
ATOM   2691 2HG1 VAL A 164      -1.834  24.759  26.125  1.00  0.00           H  
ATOM   2692 3HG1 VAL A 164      -2.213  26.332  25.423  1.00  0.00           H  
ATOM   2693 1HG2 VAL A 164      -3.563  27.470  27.841  1.00  0.00           H  
ATOM   2694 2HG2 VAL A 164      -4.406  27.633  26.317  1.00  0.00           H  
ATOM   2695 3HG2 VAL A 164      -5.196  26.914  27.720  1.00  0.00           H  
ATOM   2696  N   THR A 165      -3.334  23.148  24.503  1.00 38.96           N  
ATOM   2697  CA  THR A 165      -2.741  21.819  24.300  1.00 37.94           C  
ATOM   2698  C   THR A 165      -1.965  21.433  25.572  1.00 38.41           C  
ATOM   2699  O   THR A 165      -1.209  22.256  26.089  1.00 38.89           O  
ATOM   2700  CB  THR A 165      -1.841  21.843  23.039  1.00 37.16           C  
ATOM   2701  OG1 THR A 165      -2.665  22.015  21.900  1.00 40.04           O  
ATOM   2702  CG2 THR A 165      -1.020  20.565  22.805  1.00 35.13           C  
ATOM   2703  H   THR A 165      -2.915  23.918  23.998  1.00  0.00           H  
ATOM   2704  HA  THR A 165      -3.548  21.100  24.148  1.00  0.00           H  
ATOM   2705  HB  THR A 165      -1.138  22.670  23.093  1.00  0.00           H  
ATOM   2706  HG1 THR A 165      -3.052  22.882  21.936  1.00  0.00           H  
ATOM   2707 1HG2 THR A 165      -0.481  20.614  21.858  1.00  0.00           H  
ATOM   2708 2HG2 THR A 165      -0.273  20.424  23.586  1.00  0.00           H  
ATOM   2709 3HG2 THR A 165      -1.656  19.680  22.781  1.00  0.00           H  
ATOM   2710  N   LEU A 166      -2.213  20.211  26.082  1.00 37.15           N  
ATOM   2711  CA  LEU A 166      -1.830  19.665  27.391  1.00 36.80           C  
ATOM   2712  C   LEU A 166      -0.450  20.094  27.914  1.00 36.58           C  
ATOM   2713  O   LEU A 166      -0.356  20.596  29.030  1.00 34.96           O  
ATOM   2714  CB  LEU A 166      -2.001  18.129  27.388  1.00 35.61           C  
ATOM   2715  CG  LEU A 166      -1.775  17.429  28.750  1.00 36.94           C  
ATOM   2716  CD1 LEU A 166      -2.818  17.836  29.804  1.00 34.75           C  
ATOM   2717  CD2 LEU A 166      -1.753  15.905  28.580  1.00 37.08           C  
ATOM   2718  H   LEU A 166      -2.821  19.616  25.533  1.00  0.00           H  
ATOM   2719  HA  LEU A 166      -2.564  20.078  28.083  1.00  0.00           H  
ATOM   2720 1HB  LEU A 166      -3.003  17.881  27.035  1.00  0.00           H  
ATOM   2721 2HB  LEU A 166      -1.318  17.704  26.650  1.00  0.00           H  
ATOM   2722  HG  LEU A 166      -0.791  17.700  29.130  1.00  0.00           H  
ATOM   2723 1HD1 LEU A 166      -2.637  17.318  30.746  1.00  0.00           H  
ATOM   2724 2HD1 LEU A 166      -2.784  18.905  30.018  1.00  0.00           H  
ATOM   2725 3HD1 LEU A 166      -3.828  17.589  29.477  1.00  0.00           H  
ATOM   2726 1HD2 LEU A 166      -1.445  15.416  29.502  1.00  0.00           H  
ATOM   2727 2HD2 LEU A 166      -2.734  15.517  28.304  1.00  0.00           H  
ATOM   2728 3HD2 LEU A 166      -1.049  15.605  27.805  1.00  0.00           H  
ATOM   2729  N   TRP A 167       0.597  19.918  27.094  1.00 36.02           N  
ATOM   2730  CA  TRP A 167       1.999  20.228  27.387  1.00 35.05           C  
ATOM   2731  C   TRP A 167       2.275  21.686  27.773  1.00 34.57           C  
ATOM   2732  O   TRP A 167       3.171  21.950  28.571  1.00 32.15           O  
ATOM   2733  CB  TRP A 167       2.881  19.841  26.194  1.00 34.05           C  
ATOM   2734  CG  TRP A 167       2.973  18.391  25.838  1.00 32.52           C  
ATOM   2735  CD1 TRP A 167       2.339  17.356  26.440  1.00 33.38           C  
ATOM   2736  CD2 TRP A 167       3.781  17.803  24.780  1.00 31.54           C  
ATOM   2737  NE1 TRP A 167       2.688  16.178  25.815  1.00 31.00           N  
ATOM   2738  CE2 TRP A 167       3.594  16.388  24.796  1.00 30.71           C  
ATOM   2739  CE3 TRP A 167       4.671  18.326  23.812  1.00 31.22           C  
ATOM   2740  CZ2 TRP A 167       4.267  15.533  23.909  1.00 31.16           C  
ATOM   2741  CZ3 TRP A 167       5.352  17.478  22.917  1.00 31.09           C  
ATOM   2742  CH2 TRP A 167       5.153  16.085  22.965  1.00 29.73           C  
ATOM   2743  H   TRP A 167       0.409  19.506  26.190  1.00  0.00           H  
ATOM   2744  HA  TRP A 167       2.289  19.614  28.235  1.00  0.00           H  
ATOM   2745 1HB  TRP A 167       2.541  20.370  25.303  1.00  0.00           H  
ATOM   2746 2HB  TRP A 167       3.904  20.176  26.372  1.00  0.00           H  
ATOM   2747  HD1 TRP A 167       1.669  17.437  27.284  1.00  0.00           H  
ATOM   2748  HE1 TRP A 167       2.345  15.279  26.135  1.00  0.00           H  
ATOM   2749  HE3 TRP A 167       4.841  19.393  23.769  1.00  0.00           H  
ATOM   2750  HZ2 TRP A 167       4.109  14.466  23.954  1.00  0.00           H  
ATOM   2751  HZ3 TRP A 167       6.036  17.899  22.194  1.00  0.00           H  
ATOM   2752  HH2 TRP A 167       5.681  15.440  22.278  1.00  0.00           H  
ATOM   2753  N   TYR A 168       1.518  22.617  27.183  1.00 33.51           N  
ATOM   2754  CA  TYR A 168       1.650  24.062  27.334  1.00 33.90           C  
ATOM   2755  C   TYR A 168       0.562  24.622  28.261  1.00 34.70           C  
ATOM   2756  O   TYR A 168       0.486  25.835  28.420  1.00 35.39           O  
ATOM   2757  CB  TYR A 168       1.567  24.701  25.929  1.00 31.94           C  
ATOM   2758  CG  TYR A 168       2.556  24.102  24.948  1.00 30.53           C  
ATOM   2759  CD1 TYR A 168       3.894  24.540  24.929  1.00 29.15           C  
ATOM   2760  CD2 TYR A 168       2.155  23.028  24.126  1.00 31.49           C  
ATOM   2761  CE1 TYR A 168       4.836  23.883  24.116  1.00 28.55           C  
ATOM   2762  CE2 TYR A 168       3.096  22.368  23.318  1.00 29.26           C  
ATOM   2763  CZ  TYR A 168       4.439  22.785  23.327  1.00 28.19           C  
ATOM   2764  OH  TYR A 168       5.351  22.121  22.567  1.00 26.48           O  
ATOM   2765  H   TYR A 168       0.786  22.298  26.562  1.00  0.00           H  
ATOM   2766  HA  TYR A 168       2.618  24.312  27.772  1.00  0.00           H  
ATOM   2767 1HB  TYR A 168       0.561  24.590  25.522  1.00  0.00           H  
ATOM   2768 2HB  TYR A 168       1.749  25.774  25.988  1.00  0.00           H  
ATOM   2769  HD1 TYR A 168       4.205  25.365  25.552  1.00  0.00           H  
ATOM   2770  HD2 TYR A 168       1.132  22.682  24.145  1.00  0.00           H  
ATOM   2771  HE1 TYR A 168       5.864  24.215  24.110  1.00  0.00           H  
ATOM   2772  HE2 TYR A 168       2.787  21.532  22.708  1.00  0.00           H  
ATOM   2773  HH  TYR A 168       4.987  21.424  22.039  1.00  0.00           H  
ATOM   2774  N   ARG A 169      -0.278  23.763  28.867  1.00 33.62           N  
ATOM   2775  CA  ARG A 169      -1.425  24.126  29.695  1.00 33.86           C  
ATOM   2776  C   ARG A 169      -0.973  24.536  31.103  1.00 36.62           C  
ATOM   2777  O   ARG A 169      -0.184  23.837  31.740  1.00 38.01           O  
ATOM   2778  CB  ARG A 169      -2.380  22.920  29.744  1.00  0.00           C  
ATOM   2779  CG  ARG A 169      -3.767  23.233  30.330  1.00  0.00           C  
ATOM   2780  CD  ARG A 169      -4.670  21.996  30.405  1.00  0.00           C  
ATOM   2781  NE  ARG A 169      -4.973  21.458  29.074  1.00  0.00           N  
ATOM   2782  CZ  ARG A 169      -5.549  20.270  28.825  1.00  0.00           C  
ATOM   2783  NH1 ARG A 169      -5.971  19.473  29.818  1.00  0.00           N  
ATOM   2784  NH2 ARG A 169      -5.711  19.889  27.552  1.00  0.00           N1+
ATOM   2785  H   ARG A 169      -0.133  22.776  28.704  1.00  0.00           H  
ATOM   2786  HA  ARG A 169      -1.944  24.958  29.219  1.00  0.00           H  
ATOM   2787  HE  ARG A 169      -4.767  22.063  28.289  1.00  0.00           H  
ATOM   2788 1HH1 ARG A 169      -5.933  19.798  30.776  1.00  0.00           H  
ATOM   2789 2HH1 ARG A 169      -6.422  18.593  29.616  1.00  0.00           H  
ATOM   2790 1HH2 ARG A 169      -6.183  19.024  27.319  1.00  0.00           H  
ATOM   2791 2HH2 ARG A 169      -5.417  20.506  26.806  1.00  0.00           H  
ATOM   2792 1HB  ARG A 169      -2.509  22.536  28.732  1.00  0.00           H  
ATOM   2793 2HB  ARG A 169      -1.930  22.114  30.325  1.00  0.00           H  
ATOM   2794 1HG  ARG A 169      -3.651  23.632  31.337  1.00  0.00           H  
ATOM   2795 2HG  ARG A 169      -4.256  24.014  29.747  1.00  0.00           H  
ATOM   2796 1HD  ARG A 169      -4.186  21.221  30.996  1.00  0.00           H  
ATOM   2797 2HD  ARG A 169      -5.605  22.239  30.905  1.00  0.00           H  
ATOM   2798  N   ALA A 170      -1.497  25.673  31.577  1.00 36.40           N  
ATOM   2799  CA  ALA A 170      -1.156  26.300  32.848  1.00 37.43           C  
ATOM   2800  C   ALA A 170      -1.757  25.544  34.047  1.00 38.10           C  
ATOM   2801  O   ALA A 170      -2.798  24.898  33.895  1.00 39.30           O  
ATOM   2802  CB  ALA A 170      -1.672  27.743  32.791  1.00 37.65           C  
ATOM   2803  H   ALA A 170      -2.116  26.193  30.970  1.00  0.00           H  
ATOM   2804  HA  ALA A 170      -0.072  26.310  32.928  1.00  0.00           H  
ATOM   2805 1HB  ALA A 170      -1.340  28.319  33.649  1.00  0.00           H  
ATOM   2806 2HB  ALA A 170      -1.287  28.256  31.913  1.00  0.00           H  
ATOM   2807 3HB  ALA A 170      -2.761  27.785  32.755  1.00  0.00           H  
ATOM   2808  N   PRO A 171      -1.133  25.630  35.244  1.00 37.62           N  
ATOM   2809  CA  PRO A 171      -1.608  24.978  36.468  1.00 35.15           C  
ATOM   2810  C   PRO A 171      -2.981  25.450  36.984  1.00 33.00           C  
ATOM   2811  O   PRO A 171      -3.646  24.673  37.663  1.00 32.54           O  
ATOM   2812  CB  PRO A 171      -0.460  25.089  37.475  1.00 35.51           C  
ATOM   2813  CG  PRO A 171       0.292  26.335  37.041  1.00 36.78           C  
ATOM   2814  CD  PRO A 171       0.092  26.383  35.525  1.00 36.85           C  
ATOM   2815  HA  PRO A 171      -1.728  23.918  36.244  1.00  0.00           H  
ATOM   2816 1HB  PRO A 171      -0.796  25.132  38.509  1.00  0.00           H  
ATOM   2817 2HB  PRO A 171       0.194  24.220  37.382  1.00  0.00           H  
ATOM   2818 1HG  PRO A 171      -0.166  27.213  37.499  1.00  0.00           H  
ATOM   2819 2HG  PRO A 171       1.343  26.322  37.327  1.00  0.00           H  
ATOM   2820 1HD  PRO A 171       0.916  25.870  35.034  1.00  0.00           H  
ATOM   2821 2HD  PRO A 171       0.069  27.409  35.161  1.00  0.00           H  
ATOM   2822  N   GLU A 172      -3.433  26.669  36.627  1.00 33.07           N  
ATOM   2823  CA  GLU A 172      -4.794  27.190  36.833  1.00 30.71           C  
ATOM   2824  C   GLU A 172      -5.849  26.262  36.238  1.00 31.31           C  
ATOM   2825  O   GLU A 172      -6.789  25.867  36.922  1.00 29.46           O  
ATOM   2826  CB  GLU A 172      -5.023  28.571  36.176  1.00 31.72           C  
ATOM   2827  CG  GLU A 172      -4.068  29.675  36.605  1.00 31.67           C  
ATOM   2828  CD  GLU A 172      -2.821  29.703  35.730  1.00 31.72           C  
ATOM   2829  OE1 GLU A 172      -2.834  30.457  34.734  1.00 27.77           O  
ATOM   2830  OE2 GLU A 172      -1.870  28.968  36.067  1.00 34.91           O1-
ATOM   2831  H   GLU A 172      -2.793  27.281  36.134  1.00  0.00           H  
ATOM   2832  HA  GLU A 172      -4.961  27.277  37.905  1.00  0.00           H  
ATOM   2833 1HB  GLU A 172      -5.006  28.495  35.086  1.00  0.00           H  
ATOM   2834 2HB  GLU A 172      -6.034  28.903  36.417  1.00  0.00           H  
ATOM   2835 1HG  GLU A 172      -4.577  30.634  36.502  1.00  0.00           H  
ATOM   2836 2HG  GLU A 172      -3.799  29.566  37.657  1.00  0.00           H  
ATOM   2837  N   ILE A 173      -5.669  25.942  34.946  1.00 31.29           N  
ATOM   2838  CA  ILE A 173      -6.555  25.121  34.136  1.00 33.85           C  
ATOM   2839  C   ILE A 173      -6.523  23.680  34.672  1.00 33.13           C  
ATOM   2840  O   ILE A 173      -7.573  23.134  34.983  1.00 35.15           O  
ATOM   2841  CB  ILE A 173      -6.188  25.217  32.629  1.00 35.99           C  
ATOM   2842  CG1 ILE A 173      -6.090  26.673  32.101  1.00 34.94           C  
ATOM   2843  CG2 ILE A 173      -7.201  24.430  31.770  1.00 33.65           C  
ATOM   2844  CD1 ILE A 173      -5.260  26.786  30.813  1.00 36.29           C  
ATOM   2845  H   ILE A 173      -4.847  26.307  34.486  1.00  0.00           H  
ATOM   2846  HA  ILE A 173      -7.568  25.507  34.264  1.00  0.00           H  
ATOM   2847  HB  ILE A 173      -5.206  24.761  32.508  1.00  0.00           H  
ATOM   2848 1HG1 ILE A 173      -7.090  27.076  31.937  1.00  0.00           H  
ATOM   2849 2HG1 ILE A 173      -5.625  27.335  32.832  1.00  0.00           H  
ATOM   2850 1HG2 ILE A 173      -6.942  24.447  30.712  1.00  0.00           H  
ATOM   2851 2HG2 ILE A 173      -7.265  23.381  32.055  1.00  0.00           H  
ATOM   2852 3HG2 ILE A 173      -8.203  24.851  31.866  1.00  0.00           H  
ATOM   2853 1HD1 ILE A 173      -5.307  27.793  30.401  1.00  0.00           H  
ATOM   2854 2HD1 ILE A 173      -4.212  26.554  31.002  1.00  0.00           H  
ATOM   2855 3HD1 ILE A 173      -5.607  26.103  30.040  1.00  0.00           H  
ATOM   2856  N   LEU A 174      -5.332  23.086  34.841  1.00 33.44           N  
ATOM   2857  CA  LEU A 174      -5.131  21.737  35.382  1.00 33.62           C  
ATOM   2858  C   LEU A 174      -5.769  21.489  36.768  1.00 33.74           C  
ATOM   2859  O   LEU A 174      -6.269  20.392  37.010  1.00 34.30           O  
ATOM   2860  CB  LEU A 174      -3.635  21.390  35.389  1.00 33.81           C  
ATOM   2861  CG  LEU A 174      -2.987  21.243  33.997  1.00 35.58           C  
ATOM   2862  CD1 LEU A 174      -1.462  21.384  34.093  1.00 34.99           C  
ATOM   2863  CD2 LEU A 174      -3.359  19.908  33.330  1.00 33.87           C  
ATOM   2864  H   LEU A 174      -4.503  23.606  34.583  1.00  0.00           H  
ATOM   2865  HA  LEU A 174      -5.634  21.049  34.702  1.00  0.00           H  
ATOM   2866 1HB  LEU A 174      -3.114  22.159  35.957  1.00  0.00           H  
ATOM   2867 2HB  LEU A 174      -3.490  20.461  35.935  1.00  0.00           H  
ATOM   2868  HG  LEU A 174      -3.337  22.053  33.358  1.00  0.00           H  
ATOM   2869 1HD1 LEU A 174      -1.016  21.398  33.099  1.00  0.00           H  
ATOM   2870 2HD1 LEU A 174      -1.178  22.318  34.576  1.00  0.00           H  
ATOM   2871 3HD1 LEU A 174      -1.017  20.564  34.659  1.00  0.00           H  
ATOM   2872 1HD2 LEU A 174      -2.868  19.801  32.363  1.00  0.00           H  
ATOM   2873 2HD2 LEU A 174      -3.052  19.064  33.947  1.00  0.00           H  
ATOM   2874 3HD2 LEU A 174      -4.432  19.821  33.165  1.00  0.00           H  
ATOM   2875  N   LEU A 175      -5.775  22.500  37.655  1.00 33.20           N  
ATOM   2876  CA  LEU A 175      -6.371  22.455  38.998  1.00 35.50           C  
ATOM   2877  C   LEU A 175      -7.814  23.005  39.039  1.00 38.79           C  
ATOM   2878  O   LEU A 175      -8.389  23.134  40.120  1.00 37.16           O  
ATOM   2879  CB  LEU A 175      -5.461  23.226  39.975  1.00 35.12           C  
ATOM   2880  CG  LEU A 175      -4.052  22.623  40.152  1.00 32.19           C  
ATOM   2881  CD1 LEU A 175      -3.141  23.604  40.893  1.00 30.98           C  
ATOM   2882  CD2 LEU A 175      -4.073  21.269  40.872  1.00 29.96           C  
ATOM   2883  H   LEU A 175      -5.328  23.367  37.388  1.00  0.00           H  
ATOM   2884  HA  LEU A 175      -6.431  21.421  39.336  1.00  0.00           H  
ATOM   2885 1HB  LEU A 175      -5.370  24.252  39.618  1.00  0.00           H  
ATOM   2886 2HB  LEU A 175      -5.930  23.297  40.958  1.00  0.00           H  
ATOM   2887  HG  LEU A 175      -3.611  22.473  39.170  1.00  0.00           H  
ATOM   2888 1HD1 LEU A 175      -2.133  23.207  41.010  1.00  0.00           H  
ATOM   2889 2HD1 LEU A 175      -3.062  24.549  40.358  1.00  0.00           H  
ATOM   2890 3HD1 LEU A 175      -3.540  23.817  41.881  1.00  0.00           H  
ATOM   2891 1HD2 LEU A 175      -3.063  20.883  41.010  1.00  0.00           H  
ATOM   2892 2HD2 LEU A 175      -4.532  21.360  41.855  1.00  0.00           H  
ATOM   2893 3HD2 LEU A 175      -4.624  20.517  40.308  1.00  0.00           H  
ATOM   2894  N   GLY A 176      -8.411  23.280  37.868  1.00 41.38           N  
ATOM   2895  CA  GLY A 176      -9.806  23.657  37.663  1.00 45.13           C  
ATOM   2896  C   GLY A 176     -10.225  24.987  38.291  1.00 48.35           C  
ATOM   2897  O   GLY A 176     -11.334  25.077  38.811  1.00 48.72           O  
ATOM   2898  H   GLY A 176      -7.860  23.148  37.031  1.00  0.00           H  
ATOM   2899 1HA  GLY A 176      -9.991  23.717  36.592  1.00  0.00           H  
ATOM   2900 2HA  GLY A 176     -10.445  22.858  38.043  1.00  0.00           H  
ATOM   2901  N   CYS A 177      -9.379  26.028  38.196  1.00 52.40           N  
ATOM   2902  CA  CYS A 177      -9.688  27.393  38.620  1.00 58.19           C  
ATOM   2903  C   CYS A 177     -10.817  27.948  37.745  1.00 62.62           C  
ATOM   2904  O   CYS A 177     -10.703  27.933  36.518  1.00 63.17           O  
ATOM   2905  CB  CYS A 177      -8.435  28.281  38.486  1.00 57.95           C  
ATOM   2906  SG  CYS A 177      -8.606  29.767  39.519  1.00 56.84           S  
ATOM   2907  H   CYS A 177      -8.487  25.876  37.740  1.00  0.00           H  
ATOM   2908  HA  CYS A 177      -9.998  27.351  39.666  1.00  0.00           H  
ATOM   2909 1HB  CYS A 177      -7.540  27.746  38.789  1.00  0.00           H  
ATOM   2910 2HB  CYS A 177      -8.266  28.582  37.451  1.00  0.00           H  
ATOM   2911  HG  CYS A 177      -7.483  30.358  39.099  1.00  0.00           H  
ATOM   2912  N   LYS A 178     -11.899  28.425  38.378  1.00 67.97           N  
ATOM   2913  CA  LYS A 178     -13.073  28.969  37.697  1.00 72.82           C  
ATOM   2914  C   LYS A 178     -12.765  30.238  36.878  1.00 72.35           C  
ATOM   2915  O   LYS A 178     -13.420  30.464  35.868  1.00 72.10           O  
ATOM   2916  CB  LYS A 178     -14.263  29.101  38.672  1.00  0.00           C  
ATOM   2917  CG  LYS A 178     -14.121  30.211  39.727  1.00  0.00           C  
ATOM   2918  CD  LYS A 178     -15.090  30.077  40.914  1.00  0.00           C  
ATOM   2919  CE  LYS A 178     -16.545  30.413  40.561  1.00  0.00           C  
ATOM   2920  NZ  LYS A 178     -17.423  30.288  41.737  1.00  0.00           N1+
ATOM   2921  H   LYS A 178     -11.920  28.392  39.389  1.00  0.00           H  
ATOM   2922  HA  LYS A 178     -13.369  28.213  36.967  1.00  0.00           H  
ATOM   2923 1HZ  LYS A 178     -18.373  30.507  41.474  1.00  0.00           H  
ATOM   2924 2HZ  LYS A 178     -17.382  29.341  42.087  1.00  0.00           H  
ATOM   2925 3HZ  LYS A 178     -17.118  30.926  42.459  1.00  0.00           H  
ATOM   2926 1HB  LYS A 178     -15.176  29.271  38.100  1.00  0.00           H  
ATOM   2927 2HB  LYS A 178     -14.403  28.141  39.171  1.00  0.00           H  
ATOM   2928 1HG  LYS A 178     -13.103  30.216  40.113  1.00  0.00           H  
ATOM   2929 2HG  LYS A 178     -14.261  31.174  39.242  1.00  0.00           H  
ATOM   2930 1HD  LYS A 178     -15.023  29.071  41.331  1.00  0.00           H  
ATOM   2931 2HD  LYS A 178     -14.757  30.753  41.703  1.00  0.00           H  
ATOM   2932 1HE  LYS A 178     -16.617  31.430  40.173  1.00  0.00           H  
ATOM   2933 2HE  LYS A 178     -16.912  29.746  39.780  1.00  0.00           H  
ATOM   2934  N   TYR A 179     -11.747  31.022  37.274  1.00 72.43           N  
ATOM   2935  CA  TYR A 179     -11.255  32.193  36.551  1.00 72.33           C  
ATOM   2936  C   TYR A 179      -9.798  31.968  36.123  1.00 68.10           C  
ATOM   2937  O   TYR A 179      -8.927  31.769  36.969  1.00 68.21           O  
ATOM   2938  CB  TYR A 179     -11.359  33.431  37.466  1.00 77.01           C  
ATOM   2939  CG  TYR A 179     -12.772  33.743  37.926  1.00 81.12           C  
ATOM   2940  CD1 TYR A 179     -13.753  34.117  36.987  1.00 82.77           C  
ATOM   2941  CD2 TYR A 179     -13.120  33.616  39.286  1.00 82.95           C  
ATOM   2942  CE1 TYR A 179     -15.078  34.344  37.401  1.00 84.49           C  
ATOM   2943  CE2 TYR A 179     -14.446  33.849  39.702  1.00 84.63           C  
ATOM   2944  CZ  TYR A 179     -15.428  34.205  38.757  1.00 85.13           C  
ATOM   2945  OH  TYR A 179     -16.716  34.414  39.153  1.00 85.29           O  
ATOM   2946  H   TYR A 179     -11.236  30.750  38.101  1.00  0.00           H  
ATOM   2947  HA  TYR A 179     -11.850  32.376  35.654  1.00  0.00           H  
ATOM   2948 1HB  TYR A 179     -10.721  33.306  38.343  1.00  0.00           H  
ATOM   2949 2HB  TYR A 179     -10.978  34.309  36.944  1.00  0.00           H  
ATOM   2950  HD1 TYR A 179     -13.492  34.214  35.944  1.00  0.00           H  
ATOM   2951  HD2 TYR A 179     -12.378  33.321  40.014  1.00  0.00           H  
ATOM   2952  HE1 TYR A 179     -15.826  34.620  36.675  1.00  0.00           H  
ATOM   2953  HE2 TYR A 179     -14.704  33.740  40.745  1.00  0.00           H  
ATOM   2954  HH  TYR A 179     -16.828  34.361  40.090  1.00  0.00           H  
ATOM   2955  N   TYR A 180      -9.532  32.055  34.813  1.00 61.86           N  
ATOM   2956  CA  TYR A 180      -8.200  32.196  34.223  1.00 55.63           C  
ATOM   2957  C   TYR A 180      -8.218  33.374  33.233  1.00 52.49           C  
ATOM   2958  O   TYR A 180      -9.275  33.755  32.724  1.00 51.84           O  
ATOM   2959  CB  TYR A 180      -7.755  30.864  33.569  1.00 52.70           C  
ATOM   2960  CG  TYR A 180      -8.479  30.461  32.294  1.00 50.24           C  
ATOM   2961  CD1 TYR A 180      -8.106  31.033  31.058  1.00 46.88           C  
ATOM   2962  CD2 TYR A 180      -9.540  29.533  32.342  1.00 49.99           C  
ATOM   2963  CE1 TYR A 180      -8.824  30.727  29.891  1.00 47.37           C  
ATOM   2964  CE2 TYR A 180     -10.242  29.205  31.167  1.00 48.14           C  
ATOM   2965  CZ  TYR A 180      -9.895  29.818  29.949  1.00 47.23           C  
ATOM   2966  OH  TYR A 180     -10.591  29.530  28.819  1.00 47.12           O  
ATOM   2967  H   TYR A 180     -10.315  32.174  34.183  1.00  0.00           H  
ATOM   2968  HA  TYR A 180      -7.481  32.446  35.005  1.00  0.00           H  
ATOM   2969 1HB  TYR A 180      -6.691  30.925  33.341  1.00  0.00           H  
ATOM   2970 2HB  TYR A 180      -7.838  30.055  34.295  1.00  0.00           H  
ATOM   2971  HD1 TYR A 180      -7.286  31.734  31.005  1.00  0.00           H  
ATOM   2972  HD2 TYR A 180      -9.831  29.084  33.281  1.00  0.00           H  
ATOM   2973  HE1 TYR A 180      -8.548  31.190  28.956  1.00  0.00           H  
ATOM   2974  HE2 TYR A 180     -11.058  28.501  31.205  1.00  0.00           H  
ATOM   2975  HH  TYR A 180     -11.141  28.761  28.918  1.00  0.00           H  
ATOM   2976  N   SER A 181      -7.036  33.936  32.944  1.00 48.30           N  
ATOM   2977  CA  SER A 181      -6.868  35.071  32.038  1.00 43.31           C  
ATOM   2978  C   SER A 181      -5.497  34.991  31.336  1.00 36.80           C  
ATOM   2979  O   SER A 181      -5.015  33.894  31.059  1.00 35.11           O  
ATOM   2980  CB  SER A 181      -7.178  36.384  32.803  1.00 44.84           C  
ATOM   2981  OG  SER A 181      -7.234  37.518  31.961  1.00 45.94           O  
ATOM   2982  H   SER A 181      -6.201  33.562  33.370  1.00  0.00           H  
ATOM   2983  HA  SER A 181      -7.597  34.976  31.233  1.00  0.00           H  
ATOM   2984 1HB  SER A 181      -8.136  36.307  33.316  1.00  0.00           H  
ATOM   2985 2HB  SER A 181      -6.439  36.565  33.580  1.00  0.00           H  
ATOM   2986  HG  SER A 181      -7.470  38.269  32.485  1.00  0.00           H  
ATOM   2987  N   THR A 182      -4.905  36.155  31.016  1.00 31.79           N  
ATOM   2988  CA  THR A 182      -3.659  36.426  30.287  1.00 28.35           C  
ATOM   2989  C   THR A 182      -2.445  35.559  30.673  1.00 28.85           C  
ATOM   2990  O   THR A 182      -1.623  35.236  29.813  1.00 27.54           O  
ATOM   2991  CB  THR A 182      -3.334  37.940  30.356  1.00 28.80           C  
ATOM   2992  OG1 THR A 182      -2.892  38.318  31.646  1.00 30.76           O  
ATOM   2993  CG2 THR A 182      -4.493  38.856  29.933  1.00 25.86           C  
ATOM   2994  H   THR A 182      -5.416  36.982  31.297  1.00  0.00           H  
ATOM   2995  HA  THR A 182      -3.879  36.182  29.249  1.00  0.00           H  
ATOM   2996  HB  THR A 182      -2.498  38.137  29.686  1.00  0.00           H  
ATOM   2997  HG1 THR A 182      -2.683  39.239  31.640  1.00  0.00           H  
ATOM   2998 1HG2 THR A 182      -4.161  39.890  29.846  1.00  0.00           H  
ATOM   2999 2HG2 THR A 182      -4.903  38.557  28.969  1.00  0.00           H  
ATOM   3000 3HG2 THR A 182      -5.309  38.842  30.654  1.00  0.00           H  
ATOM   3001  N   ALA A 183      -2.348  35.192  31.962  1.00 26.52           N  
ATOM   3002  CA  ALA A 183      -1.343  34.321  32.564  1.00 27.07           C  
ATOM   3003  C   ALA A 183      -1.160  32.969  31.853  1.00 27.28           C  
ATOM   3004  O   ALA A 183      -0.032  32.483  31.792  1.00 26.89           O  
ATOM   3005  CB  ALA A 183      -1.657  34.132  34.055  1.00 26.29           C  
ATOM   3006  H   ALA A 183      -3.068  35.532  32.585  1.00  0.00           H  
ATOM   3007  HA  ALA A 183      -0.392  34.850  32.488  1.00  0.00           H  
ATOM   3008 1HB  ALA A 183      -0.924  33.499  34.551  1.00  0.00           H  
ATOM   3009 2HB  ALA A 183      -1.648  35.089  34.577  1.00  0.00           H  
ATOM   3010 3HB  ALA A 183      -2.638  33.676  34.200  1.00  0.00           H  
ATOM   3011  N   VAL A 184      -2.241  32.367  31.314  1.00 27.47           N  
ATOM   3012  CA  VAL A 184      -2.208  31.089  30.590  1.00 29.48           C  
ATOM   3013  C   VAL A 184      -1.348  31.152  29.315  1.00 31.01           C  
ATOM   3014  O   VAL A 184      -0.570  30.238  29.054  1.00 32.84           O  
ATOM   3015  CB  VAL A 184      -3.624  30.495  30.336  1.00 30.29           C  
ATOM   3016  CG1 VAL A 184      -4.458  30.408  31.625  1.00 29.23           C  
ATOM   3017  CG2 VAL A 184      -4.421  31.156  29.191  1.00 27.94           C  
ATOM   3018  H   VAL A 184      -3.136  32.831  31.394  1.00  0.00           H  
ATOM   3019  HA  VAL A 184      -1.701  30.394  31.261  1.00  0.00           H  
ATOM   3020  HB  VAL A 184      -3.471  29.462  30.021  1.00  0.00           H  
ATOM   3021 1HG1 VAL A 184      -5.405  29.898  31.449  1.00  0.00           H  
ATOM   3022 2HG1 VAL A 184      -3.931  29.849  32.396  1.00  0.00           H  
ATOM   3023 3HG1 VAL A 184      -4.688  31.394  32.025  1.00  0.00           H  
ATOM   3024 1HG2 VAL A 184      -5.447  30.788  29.159  1.00  0.00           H  
ATOM   3025 2HG2 VAL A 184      -4.457  32.238  29.289  1.00  0.00           H  
ATOM   3026 3HG2 VAL A 184      -3.979  30.934  28.219  1.00  0.00           H  
ATOM   3027  N   ASP A 185      -1.452  32.244  28.542  1.00 31.67           N  
ATOM   3028  CA  ASP A 185      -0.672  32.454  27.322  1.00 30.73           C  
ATOM   3029  C   ASP A 185       0.813  32.721  27.610  1.00 30.02           C  
ATOM   3030  O   ASP A 185       1.666  32.278  26.843  1.00 27.40           O  
ATOM   3031  CB  ASP A 185      -1.269  33.574  26.458  1.00  0.00           C  
ATOM   3032  CG  ASP A 185      -2.625  33.276  25.812  1.00  0.00           C  
ATOM   3033  OD1 ASP A 185      -3.047  32.101  25.812  1.00  0.00           O  
ATOM   3034  OD2 ASP A 185      -3.218  34.242  25.291  1.00  0.00           O1-
ATOM   3035  H   ASP A 185      -2.094  32.973  28.817  1.00  0.00           H  
ATOM   3036  HA  ASP A 185      -0.694  31.529  26.746  1.00  0.00           H  
ATOM   3037 1HB  ASP A 185      -1.341  34.493  27.038  1.00  0.00           H  
ATOM   3038 2HB  ASP A 185      -0.582  33.760  25.634  1.00  0.00           H  
ATOM   3039  N   ILE A 186       1.124  33.408  28.724  1.00 29.94           N  
ATOM   3040  CA  ILE A 186       2.484  33.601  29.231  1.00 31.65           C  
ATOM   3041  C   ILE A 186       3.134  32.284  29.667  1.00 30.67           C  
ATOM   3042  O   ILE A 186       4.316  32.085  29.399  1.00 30.72           O  
ATOM   3043  CB  ILE A 186       2.517  34.681  30.343  1.00 34.53           C  
ATOM   3044  CG1 ILE A 186       2.343  36.090  29.744  1.00 35.34           C  
ATOM   3045  CG2 ILE A 186       3.773  34.614  31.239  1.00 32.51           C  
ATOM   3046  CD1 ILE A 186       3.575  36.596  28.976  1.00 34.13           C  
ATOM   3047  H   ILE A 186       0.364  33.758  29.292  1.00  0.00           H  
ATOM   3048  HA  ILE A 186       3.084  33.940  28.388  1.00  0.00           H  
ATOM   3049  HB  ILE A 186       1.665  34.503  31.001  1.00  0.00           H  
ATOM   3050 1HG1 ILE A 186       1.476  36.104  29.083  1.00  0.00           H  
ATOM   3051 2HG1 ILE A 186       2.113  36.797  30.542  1.00  0.00           H  
ATOM   3052 1HG2 ILE A 186       3.773  35.398  31.984  1.00  0.00           H  
ATOM   3053 2HG2 ILE A 186       3.828  33.685  31.803  1.00  0.00           H  
ATOM   3054 3HG2 ILE A 186       4.686  34.699  30.653  1.00  0.00           H  
ATOM   3055 1HD1 ILE A 186       3.319  37.487  28.422  1.00  0.00           H  
ATOM   3056 2HD1 ILE A 186       4.391  36.854  29.652  1.00  0.00           H  
ATOM   3057 3HD1 ILE A 186       3.956  35.884  28.248  1.00  0.00           H  
ATOM   3058  N   TRP A 187       2.374  31.405  30.340  1.00 31.94           N  
ATOM   3059  CA  TRP A 187       2.805  30.067  30.732  1.00 31.26           C  
ATOM   3060  C   TRP A 187       3.243  29.227  29.523  1.00 32.59           C  
ATOM   3061  O   TRP A 187       4.285  28.575  29.575  1.00 33.28           O  
ATOM   3062  CB  TRP A 187       1.703  29.367  31.540  1.00 32.41           C  
ATOM   3063  CG  TRP A 187       2.089  28.006  32.014  1.00 32.46           C  
ATOM   3064  CD1 TRP A 187       2.005  26.876  31.280  1.00 30.92           C  
ATOM   3065  CD2 TRP A 187       2.696  27.620  33.277  1.00 30.70           C  
ATOM   3066  NE1 TRP A 187       2.551  25.829  31.981  1.00 30.89           N  
ATOM   3067  CE2 TRP A 187       2.995  26.226  33.221  1.00 30.79           C  
ATOM   3068  CE3 TRP A 187       3.025  28.306  34.468  1.00 31.50           C  
ATOM   3069  CZ2 TRP A 187       3.591  25.543  34.291  1.00 30.28           C  
ATOM   3070  CZ3 TRP A 187       3.594  27.626  35.561  1.00 31.73           C  
ATOM   3071  CH2 TRP A 187       3.873  26.250  35.473  1.00 29.76           C  
ATOM   3072  H   TRP A 187       1.419  31.663  30.547  1.00  0.00           H  
ATOM   3073  HA  TRP A 187       3.673  30.184  31.382  1.00  0.00           H  
ATOM   3074 1HB  TRP A 187       1.445  29.969  32.408  1.00  0.00           H  
ATOM   3075 2HB  TRP A 187       0.793  29.273  30.950  1.00  0.00           H  
ATOM   3076  HD1 TRP A 187       1.622  26.839  30.276  1.00  0.00           H  
ATOM   3077  HE1 TRP A 187       2.615  24.892  31.598  1.00  0.00           H  
ATOM   3078  HE3 TRP A 187       2.817  29.362  34.548  1.00  0.00           H  
ATOM   3079  HZ2 TRP A 187       3.797  24.488  34.220  1.00  0.00           H  
ATOM   3080  HZ3 TRP A 187       3.802  28.158  36.477  1.00  0.00           H  
ATOM   3081  HH2 TRP A 187       4.279  25.734  36.324  1.00  0.00           H  
ATOM   3082  N   SER A 188       2.447  29.271  28.443  1.00 33.31           N  
ATOM   3083  CA  SER A 188       2.725  28.646  27.156  1.00 35.54           C  
ATOM   3084  C   SER A 188       4.023  29.177  26.520  1.00 35.01           C  
ATOM   3085  O   SER A 188       4.824  28.375  26.050  1.00 36.66           O  
ATOM   3086  CB  SER A 188       1.534  28.839  26.212  1.00 36.27           C  
ATOM   3087  OG  SER A 188       0.398  28.136  26.660  1.00 37.27           O  
ATOM   3088  H   SER A 188       1.593  29.806  28.510  1.00  0.00           H  
ATOM   3089  HA  SER A 188       2.859  27.576  27.329  1.00  0.00           H  
ATOM   3090 1HB  SER A 188       1.282  29.891  26.100  1.00  0.00           H  
ATOM   3091 2HB  SER A 188       1.798  28.456  25.230  1.00  0.00           H  
ATOM   3092  HG  SER A 188      -0.320  28.294  26.063  1.00  0.00           H  
ATOM   3093  N   LEU A 189       4.254  30.507  26.551  1.00 34.63           N  
ATOM   3094  CA  LEU A 189       5.512  31.150  26.147  1.00 34.62           C  
ATOM   3095  C   LEU A 189       6.713  30.787  27.037  1.00 31.86           C  
ATOM   3096  O   LEU A 189       7.829  30.722  26.529  1.00 28.56           O  
ATOM   3097  CB  LEU A 189       5.386  32.683  26.016  1.00 37.97           C  
ATOM   3098  CG  LEU A 189       4.586  33.203  24.801  1.00 41.13           C  
ATOM   3099  CD1 LEU A 189       4.718  34.730  24.711  1.00 40.48           C  
ATOM   3100  CD2 LEU A 189       5.008  32.573  23.463  1.00 40.27           C  
ATOM   3101  H   LEU A 189       3.539  31.105  26.942  1.00  0.00           H  
ATOM   3102  HA  LEU A 189       5.766  30.750  25.170  1.00  0.00           H  
ATOM   3103 1HB  LEU A 189       4.960  33.094  26.932  1.00  0.00           H  
ATOM   3104 2HB  LEU A 189       6.388  33.111  25.949  1.00  0.00           H  
ATOM   3105  HG  LEU A 189       3.535  32.966  24.965  1.00  0.00           H  
ATOM   3106 1HD1 LEU A 189       4.067  35.142  23.939  1.00  0.00           H  
ATOM   3107 2HD1 LEU A 189       4.451  35.198  25.657  1.00  0.00           H  
ATOM   3108 3HD1 LEU A 189       5.740  35.029  24.473  1.00  0.00           H  
ATOM   3109 1HD2 LEU A 189       4.534  33.081  22.624  1.00  0.00           H  
ATOM   3110 2HD2 LEU A 189       6.088  32.629  23.319  1.00  0.00           H  
ATOM   3111 3HD2 LEU A 189       4.706  31.529  23.400  1.00  0.00           H  
ATOM   3112  N   GLY A 190       6.490  30.535  28.337  1.00 28.32           N  
ATOM   3113  CA  GLY A 190       7.458  29.991  29.286  1.00 30.86           C  
ATOM   3114  C   GLY A 190       7.946  28.602  28.857  1.00 33.10           C  
ATOM   3115  O   GLY A 190       9.144  28.393  28.684  1.00 30.73           O  
ATOM   3116  H   GLY A 190       5.547  30.670  28.680  1.00  0.00           H  
ATOM   3117 1HA  GLY A 190       8.303  30.675  29.379  1.00  0.00           H  
ATOM   3118 2HA  GLY A 190       6.989  29.924  30.268  1.00  0.00           H  
ATOM   3119  N   CYS A 191       7.000  27.677  28.632  1.00 32.94           N  
ATOM   3120  CA  CYS A 191       7.202  26.339  28.073  1.00 31.29           C  
ATOM   3121  C   CYS A 191       7.950  26.351  26.722  1.00 33.13           C  
ATOM   3122  O   CYS A 191       8.961  25.665  26.583  1.00 31.05           O  
ATOM   3123  CB  CYS A 191       5.845  25.614  27.974  1.00 28.82           C  
ATOM   3124  SG  CYS A 191       5.241  25.172  29.625  1.00 22.51           S  
ATOM   3125  H   CYS A 191       6.042  27.943  28.820  1.00  0.00           H  
ATOM   3126  HA  CYS A 191       7.835  25.787  28.770  1.00  0.00           H  
ATOM   3127 1HB  CYS A 191       5.097  26.237  27.488  1.00  0.00           H  
ATOM   3128 2HB  CYS A 191       5.928  24.698  27.391  1.00  0.00           H  
ATOM   3129  HG  CYS A 191       4.111  24.586  29.217  1.00  0.00           H  
ATOM   3130  N   ILE A 192       7.481  27.168  25.760  1.00 33.49           N  
ATOM   3131  CA  ILE A 192       8.072  27.408  24.435  1.00 34.07           C  
ATOM   3132  C   ILE A 192       9.509  27.959  24.505  1.00 34.88           C  
ATOM   3133  O   ILE A 192      10.348  27.527  23.719  1.00 33.28           O  
ATOM   3134  CB  ILE A 192       7.125  28.293  23.574  1.00 33.60           C  
ATOM   3135  CG1 ILE A 192       5.868  27.510  23.139  1.00 33.83           C  
ATOM   3136  CG2 ILE A 192       7.793  28.906  22.320  1.00 34.01           C  
ATOM   3137  CD1 ILE A 192       4.678  28.407  22.771  1.00 34.09           C  
ATOM   3138  H   ILE A 192       6.637  27.687  25.968  1.00  0.00           H  
ATOM   3139  HA  ILE A 192       8.145  26.436  23.944  1.00  0.00           H  
ATOM   3140  HB  ILE A 192       6.811  29.122  24.203  1.00  0.00           H  
ATOM   3141 1HG1 ILE A 192       6.128  26.882  22.288  1.00  0.00           H  
ATOM   3142 2HG1 ILE A 192       5.548  26.820  23.920  1.00  0.00           H  
ATOM   3143 1HG2 ILE A 192       7.078  29.450  21.706  1.00  0.00           H  
ATOM   3144 2HG2 ILE A 192       8.566  29.626  22.584  1.00  0.00           H  
ATOM   3145 3HG2 ILE A 192       8.245  28.136  21.693  1.00  0.00           H  
ATOM   3146 1HD1 ILE A 192       4.212  28.070  21.848  1.00  0.00           H  
ATOM   3147 2HD1 ILE A 192       3.917  28.400  23.551  1.00  0.00           H  
ATOM   3148 3HD1 ILE A 192       4.977  29.441  22.620  1.00  0.00           H  
ATOM   3149  N   PHE A 193       9.794  28.905  25.418  1.00 35.13           N  
ATOM   3150  CA  PHE A 193      11.120  29.487  25.655  1.00 36.44           C  
ATOM   3151  C   PHE A 193      12.132  28.420  26.089  1.00 37.20           C  
ATOM   3152  O   PHE A 193      13.183  28.293  25.464  1.00 36.20           O  
ATOM   3153  CB  PHE A 193      11.030  30.634  26.683  1.00 36.27           C  
ATOM   3154  CG  PHE A 193      12.325  31.321  27.105  1.00 36.93           C  
ATOM   3155  CD1 PHE A 193      13.447  31.407  26.246  1.00 36.30           C  
ATOM   3156  CD2 PHE A 193      12.386  31.929  28.375  1.00 35.53           C  
ATOM   3157  CE1 PHE A 193      14.608  32.089  26.661  1.00 34.03           C  
ATOM   3158  CE2 PHE A 193      13.532  32.638  28.776  1.00 33.94           C  
ATOM   3159  CZ  PHE A 193      14.645  32.715  27.921  1.00 33.67           C  
ATOM   3160  H   PHE A 193       9.040  29.240  26.005  1.00  0.00           H  
ATOM   3161  HA  PHE A 193      11.458  29.904  24.705  1.00  0.00           H  
ATOM   3162 1HB  PHE A 193      10.373  31.409  26.296  1.00  0.00           H  
ATOM   3163 2HB  PHE A 193      10.540  30.269  27.585  1.00  0.00           H  
ATOM   3164  HD1 PHE A 193      13.429  30.966  25.261  1.00  0.00           H  
ATOM   3165  HD2 PHE A 193      11.545  31.865  29.047  1.00  0.00           H  
ATOM   3166  HE1 PHE A 193      15.463  32.147  26.004  1.00  0.00           H  
ATOM   3167  HE2 PHE A 193      13.555  33.125  29.739  1.00  0.00           H  
ATOM   3168  HZ  PHE A 193      15.524  33.257  28.233  1.00  0.00           H  
ATOM   3169  N   ALA A 194      11.789  27.639  27.127  1.00 35.15           N  
ATOM   3170  CA  ALA A 194      12.552  26.489  27.607  1.00 35.46           C  
ATOM   3171  C   ALA A 194      12.822  25.452  26.505  1.00 36.48           C  
ATOM   3172  O   ALA A 194      13.945  24.971  26.384  1.00 37.77           O  
ATOM   3173  CB  ALA A 194      11.836  25.852  28.802  1.00 33.41           C  
ATOM   3174  H   ALA A 194      10.901  27.819  27.579  1.00  0.00           H  
ATOM   3175  HA  ALA A 194      13.519  26.865  27.946  1.00  0.00           H  
ATOM   3176 1HB  ALA A 194      12.400  25.007  29.197  1.00  0.00           H  
ATOM   3177 2HB  ALA A 194      11.715  26.569  29.612  1.00  0.00           H  
ATOM   3178 3HB  ALA A 194      10.844  25.494  28.527  1.00  0.00           H  
ATOM   3179  N   GLU A 195      11.799  25.155  25.686  1.00 37.88           N  
ATOM   3180  CA  GLU A 195      11.848  24.260  24.534  1.00 37.61           C  
ATOM   3181  C   GLU A 195      12.726  24.769  23.380  1.00 39.16           C  
ATOM   3182  O   GLU A 195      13.385  23.952  22.750  1.00 39.59           O  
ATOM   3183  CB  GLU A 195      10.419  23.913  24.089  1.00  0.00           C  
ATOM   3184  CG  GLU A 195      10.329  22.941  22.893  1.00  0.00           C  
ATOM   3185  CD  GLU A 195       8.911  22.461  22.589  1.00  0.00           C  
ATOM   3186  OE1 GLU A 195       7.992  22.881  23.322  1.00  0.00           O  
ATOM   3187  OE2 GLU A 195       8.763  21.681  21.623  1.00  0.00           O1-
ATOM   3188  H   GLU A 195      10.908  25.596  25.875  1.00  0.00           H  
ATOM   3189  HA  GLU A 195      12.312  23.337  24.883  1.00  0.00           H  
ATOM   3190 1HB  GLU A 195       9.913  23.471  24.948  1.00  0.00           H  
ATOM   3191 2HB  GLU A 195       9.877  24.827  23.850  1.00  0.00           H  
ATOM   3192 1HG  GLU A 195      10.705  23.426  21.999  1.00  0.00           H  
ATOM   3193 2HG  GLU A 195      10.961  22.072  23.054  1.00  0.00           H  
ATOM   3194  N   MET A 196      12.776  26.083  23.099  1.00 41.98           N  
ATOM   3195  CA  MET A 196      13.696  26.675  22.119  1.00 42.83           C  
ATOM   3196  C   MET A 196      15.179  26.464  22.486  1.00 45.73           C  
ATOM   3197  O   MET A 196      16.007  26.283  21.593  1.00 47.04           O  
ATOM   3198  CB  MET A 196      13.379  28.164  21.864  1.00 38.75           C  
ATOM   3199  CG  MET A 196      12.210  28.405  20.895  1.00 34.84           C  
ATOM   3200  SD  MET A 196      12.074  30.113  20.288  1.00 30.51           S  
ATOM   3201  CE  MET A 196      11.559  30.986  21.790  1.00 27.52           C  
ATOM   3202  H   MET A 196      12.180  26.710  23.623  1.00  0.00           H  
ATOM   3203  HA  MET A 196      13.555  26.143  21.178  1.00  0.00           H  
ATOM   3204 1HB  MET A 196      13.203  28.682  22.806  1.00  0.00           H  
ATOM   3205 2HB  MET A 196      14.255  28.634  21.422  1.00  0.00           H  
ATOM   3206 1HG  MET A 196      12.338  27.774  20.015  1.00  0.00           H  
ATOM   3207 2HG  MET A 196      11.265  28.109  21.348  1.00  0.00           H  
ATOM   3208 1HE  MET A 196      11.380  32.038  21.568  1.00  0.00           H  
ATOM   3209 2HE  MET A 196      10.641  30.556  22.186  1.00  0.00           H  
ATOM   3210 3HE  MET A 196      12.327  30.927  22.560  1.00  0.00           H  
ATOM   3211  N   VAL A 197      15.497  26.467  23.792  1.00 49.89           N  
ATOM   3212  CA  VAL A 197      16.838  26.277  24.343  1.00 52.46           C  
ATOM   3213  C   VAL A 197      17.228  24.782  24.377  1.00 55.45           C  
ATOM   3214  O   VAL A 197      18.272  24.418  23.838  1.00 54.80           O  
ATOM   3215  CB  VAL A 197      16.951  26.962  25.734  1.00 52.20           C  
ATOM   3216  CG1 VAL A 197      18.367  26.818  26.319  1.00 52.66           C  
ATOM   3217  CG2 VAL A 197      16.597  28.461  25.701  1.00 51.32           C  
ATOM   3218  H   VAL A 197      14.749  26.623  24.454  1.00  0.00           H  
ATOM   3219  HA  VAL A 197      17.549  26.771  23.679  1.00  0.00           H  
ATOM   3220  HB  VAL A 197      16.247  26.481  26.414  1.00  0.00           H  
ATOM   3221 1HG1 VAL A 197      18.513  27.462  27.185  1.00  0.00           H  
ATOM   3222 2HG1 VAL A 197      18.571  25.795  26.633  1.00  0.00           H  
ATOM   3223 3HG1 VAL A 197      19.121  27.102  25.583  1.00  0.00           H  
ATOM   3224 1HG2 VAL A 197      16.517  28.860  26.712  1.00  0.00           H  
ATOM   3225 2HG2 VAL A 197      17.363  29.036  25.180  1.00  0.00           H  
ATOM   3226 3HG2 VAL A 197      15.650  28.659  25.207  1.00  0.00           H  
ATOM   3227  N   THR A 198      16.408  23.928  25.014  1.00 58.67           N  
ATOM   3228  CA  THR A 198      16.676  22.500  25.245  1.00 60.68           C  
ATOM   3229  C   THR A 198      16.353  21.600  24.030  1.00 63.26           C  
ATOM   3230  O   THR A 198      16.854  20.478  23.960  1.00 62.08           O  
ATOM   3231  CB  THR A 198      15.939  22.021  26.522  1.00 60.02           C  
ATOM   3232  OG1 THR A 198      14.546  22.002  26.301  1.00 58.90           O  
ATOM   3233  CG2 THR A 198      16.244  22.839  27.786  1.00 58.63           C  
ATOM   3234  H   THR A 198      15.556  24.295  25.419  1.00  0.00           H  
ATOM   3235  HA  THR A 198      17.745  22.391  25.436  1.00  0.00           H  
ATOM   3236  HB  THR A 198      16.235  20.990  26.722  1.00  0.00           H  
ATOM   3237  HG1 THR A 198      14.102  21.852  27.125  1.00  0.00           H  
ATOM   3238 1HG2 THR A 198      15.777  22.394  28.666  1.00  0.00           H  
ATOM   3239 2HG2 THR A 198      17.317  22.893  27.974  1.00  0.00           H  
ATOM   3240 3HG2 THR A 198      15.866  23.854  27.700  1.00  0.00           H  
ATOM   3241  N   ARG A 199      15.506  22.080  23.100  1.00 66.55           N  
ATOM   3242  CA  ARG A 199      14.964  21.415  21.901  1.00 70.61           C  
ATOM   3243  C   ARG A 199      14.140  20.157  22.206  1.00 70.92           C  
ATOM   3244  O   ARG A 199      14.157  19.181  21.455  1.00 71.67           O  
ATOM   3245  CB  ARG A 199      16.058  21.198  20.845  1.00  0.00           C  
ATOM   3246  CG  ARG A 199      16.613  22.535  20.344  1.00  0.00           C  
ATOM   3247  CD  ARG A 199      17.515  22.382  19.125  1.00  0.00           C  
ATOM   3248  NE  ARG A 199      18.655  21.482  19.383  1.00  0.00           N  
ATOM   3249  CZ  ARG A 199      19.719  21.722  20.169  1.00  0.00           C  
ATOM   3250  NH1 ARG A 199      19.828  22.850  20.888  1.00  0.00           N  
ATOM   3251  NH2 ARG A 199      20.694  20.807  20.233  1.00  0.00           N1+
ATOM   3252  H   ARG A 199      15.143  23.009  23.267  1.00  0.00           H  
ATOM   3253  HA  ARG A 199      14.241  22.093  21.450  1.00  0.00           H  
ATOM   3254  HE  ARG A 199      18.621  20.592  18.906  1.00  0.00           H  
ATOM   3255 1HH1 ARG A 199      19.084  23.532  20.873  1.00  0.00           H  
ATOM   3256 2HH1 ARG A 199      20.632  23.011  21.476  1.00  0.00           H  
ATOM   3257 1HH2 ARG A 199      21.506  20.955  20.814  1.00  0.00           H  
ATOM   3258 2HH2 ARG A 199      20.634  19.965  19.675  1.00  0.00           H  
ATOM   3259 1HB  ARG A 199      16.858  20.572  21.241  1.00  0.00           H  
ATOM   3260 2HB  ARG A 199      15.642  20.663  19.990  1.00  0.00           H  
ATOM   3261 1HG  ARG A 199      15.787  23.193  20.071  1.00  0.00           H  
ATOM   3262 2HG  ARG A 199      17.141  23.049  21.147  1.00  0.00           H  
ATOM   3263 1HD  ARG A 199      16.933  21.991  18.292  1.00  0.00           H  
ATOM   3264 2HD  ARG A 199      17.854  23.367  18.812  1.00  0.00           H  
ATOM   3265  N   ARG A 200      13.380  20.221  23.303  1.00 71.11           N  
ATOM   3266  CA  ARG A 200      12.449  19.205  23.768  1.00 71.26           C  
ATOM   3267  C   ARG A 200      11.441  19.897  24.685  1.00 67.04           C  
ATOM   3268  O   ARG A 200      11.793  20.851  25.383  1.00 66.27           O  
ATOM   3269  CB  ARG A 200      13.236  18.075  24.472  1.00  0.00           C  
ATOM   3270  CG  ARG A 200      13.924  18.470  25.794  1.00  0.00           C  
ATOM   3271  CD  ARG A 200      15.163  17.618  26.091  1.00  0.00           C  
ATOM   3272  NE  ARG A 200      15.366  17.444  27.536  1.00  0.00           N  
ATOM   3273  CZ  ARG A 200      15.131  16.317  28.231  1.00  0.00           C  
ATOM   3274  NH1 ARG A 200      14.639  15.216  27.645  1.00  0.00           N  
ATOM   3275  NH2 ARG A 200      15.390  16.291  29.544  1.00  0.00           N1+
ATOM   3276  H   ARG A 200      13.427  21.066  23.857  1.00  0.00           H  
ATOM   3277  HA  ARG A 200      11.911  18.800  22.910  1.00  0.00           H  
ATOM   3278  HE  ARG A 200      15.730  18.249  28.026  1.00  0.00           H  
ATOM   3279 1HH1 ARG A 200      14.420  15.225  26.660  1.00  0.00           H  
ATOM   3280 2HH1 ARG A 200      14.490  14.372  28.176  1.00  0.00           H  
ATOM   3281 1HH2 ARG A 200      15.225  15.452  30.081  1.00  0.00           H  
ATOM   3282 2HH2 ARG A 200      15.756  17.110  30.008  1.00  0.00           H  
ATOM   3283 1HB  ARG A 200      12.572  17.230  24.660  1.00  0.00           H  
ATOM   3284 2HB  ARG A 200      13.985  17.697  23.774  1.00  0.00           H  
ATOM   3285 1HG  ARG A 200      14.254  19.504  25.740  1.00  0.00           H  
ATOM   3286 2HG  ARG A 200      13.205  18.424  26.613  1.00  0.00           H  
ATOM   3287 1HD  ARG A 200      15.090  16.646  25.604  1.00  0.00           H  
ATOM   3288 2HD  ARG A 200      16.045  18.095  25.662  1.00  0.00           H  
ATOM   3289  N   ALA A 201      10.187  19.423  24.686  1.00 62.85           N  
ATOM   3290  CA  ALA A 201       9.107  19.977  25.501  1.00 60.05           C  
ATOM   3291  C   ALA A 201       9.419  19.862  27.001  1.00 57.86           C  
ATOM   3292  O   ALA A 201       9.967  18.852  27.447  1.00 58.39           O  
ATOM   3293  CB  ALA A 201       7.794  19.271  25.139  1.00 60.02           C  
ATOM   3294  H   ALA A 201       9.962  18.645  24.083  1.00  0.00           H  
ATOM   3295  HA  ALA A 201       9.016  21.031  25.242  1.00  0.00           H  
ATOM   3296 1HB  ALA A 201       6.968  19.622  25.759  1.00  0.00           H  
ATOM   3297 2HB  ALA A 201       7.527  19.466  24.100  1.00  0.00           H  
ATOM   3298 3HB  ALA A 201       7.874  18.192  25.264  1.00  0.00           H  
ATOM   3299  N   LEU A 202       9.107  20.929  27.751  1.00 53.57           N  
ATOM   3300  CA  LEU A 202       9.423  21.098  29.169  1.00 50.09           C  
ATOM   3301  C   LEU A 202       8.624  20.137  30.059  1.00 46.44           C  
ATOM   3302  O   LEU A 202       9.195  19.495  30.940  1.00 46.89           O  
ATOM   3303  CB  LEU A 202       9.229  22.583  29.561  1.00 51.18           C  
ATOM   3304  CG  LEU A 202       9.623  22.954  31.008  1.00 51.71           C  
ATOM   3305  CD1 LEU A 202      11.091  22.644  31.340  1.00 51.36           C  
ATOM   3306  CD2 LEU A 202       9.310  24.429  31.294  1.00 51.85           C  
ATOM   3307  H   LEU A 202       8.662  21.711  27.288  1.00  0.00           H  
ATOM   3308  HA  LEU A 202      10.475  20.840  29.289  1.00  0.00           H  
ATOM   3309 1HB  LEU A 202       9.796  23.211  28.874  1.00  0.00           H  
ATOM   3310 2HB  LEU A 202       8.184  22.857  29.402  1.00  0.00           H  
ATOM   3311  HG  LEU A 202       9.009  22.364  31.685  1.00  0.00           H  
ATOM   3312 1HD1 LEU A 202      11.331  22.949  32.358  1.00  0.00           H  
ATOM   3313 2HD1 LEU A 202      11.308  21.578  31.270  1.00  0.00           H  
ATOM   3314 3HD1 LEU A 202      11.771  23.169  30.669  1.00  0.00           H  
ATOM   3315 1HD2 LEU A 202       9.512  24.671  32.337  1.00  0.00           H  
ATOM   3316 2HD2 LEU A 202       9.910  25.096  30.679  1.00  0.00           H  
ATOM   3317 3HD2 LEU A 202       8.262  24.658  31.100  1.00  0.00           H  
ATOM   3318  N   PHE A 203       7.311  20.043  29.810  1.00 43.83           N  
ATOM   3319  CA  PHE A 203       6.363  19.212  30.540  1.00 40.37           C  
ATOM   3320  C   PHE A 203       5.581  18.350  29.530  1.00 36.16           C  
ATOM   3321  O   PHE A 203       4.436  18.681  29.226  1.00 35.67           O  
ATOM   3322  CB  PHE A 203       5.427  20.133  31.357  1.00 40.16           C  
ATOM   3323  CG  PHE A 203       6.098  21.156  32.254  1.00 39.20           C  
ATOM   3324  CD1 PHE A 203       7.040  20.755  33.219  1.00 38.66           C  
ATOM   3325  CD2 PHE A 203       5.790  22.525  32.108  1.00 39.58           C  
ATOM   3326  CE1 PHE A 203       7.669  21.722  34.023  1.00 37.42           C  
ATOM   3327  CE2 PHE A 203       6.398  23.487  32.937  1.00 38.91           C  
ATOM   3328  CZ  PHE A 203       7.341  23.085  33.899  1.00 38.26           C  
ATOM   3329  H   PHE A 203       6.932  20.602  29.055  1.00  0.00           H  
ATOM   3330  HA  PHE A 203       6.875  18.541  31.231  1.00  0.00           H  
ATOM   3331 1HB  PHE A 203       4.788  20.693  30.674  1.00  0.00           H  
ATOM   3332 2HB  PHE A 203       4.768  19.525  31.979  1.00  0.00           H  
ATOM   3333  HD1 PHE A 203       7.297  19.713  33.336  1.00  0.00           H  
ATOM   3334  HD2 PHE A 203       5.081  22.844  31.361  1.00  0.00           H  
ATOM   3335  HE1 PHE A 203       8.398  21.407  34.742  1.00  0.00           H  
ATOM   3336  HE2 PHE A 203       6.150  24.532  32.825  1.00  0.00           H  
ATOM   3337  HZ  PHE A 203       7.821  23.819  34.530  1.00  0.00           H  
ATOM   3338  N   PRO A 204       6.160  17.257  28.981  1.00 33.56           N  
ATOM   3339  CA  PRO A 204       5.489  16.387  28.010  1.00 34.24           C  
ATOM   3340  C   PRO A 204       4.600  15.344  28.711  1.00 34.21           C  
ATOM   3341  O   PRO A 204       4.916  14.154  28.713  1.00 31.23           O  
ATOM   3342  CB  PRO A 204       6.629  15.786  27.181  1.00 33.90           C  
ATOM   3343  CG  PRO A 204       7.757  15.655  28.192  1.00 32.57           C  
ATOM   3344  CD  PRO A 204       7.563  16.860  29.119  1.00 31.57           C  
ATOM   3345  HA  PRO A 204       4.867  16.981  27.346  1.00  0.00           H  
ATOM   3346 1HB  PRO A 204       6.378  14.843  26.694  1.00  0.00           H  
ATOM   3347 2HB  PRO A 204       6.914  16.484  26.396  1.00  0.00           H  
ATOM   3348 1HG  PRO A 204       7.640  14.727  28.750  1.00  0.00           H  
ATOM   3349 2HG  PRO A 204       8.739  15.638  27.721  1.00  0.00           H  
ATOM   3350 1HD  PRO A 204       8.202  17.671  28.786  1.00  0.00           H  
ATOM   3351 2HD  PRO A 204       7.826  16.620  30.149  1.00  0.00           H  
ATOM   3352  N   GLY A 205       3.491  15.794  29.321  1.00 37.47           N  
ATOM   3353  CA  GLY A 205       2.557  14.942  30.045  1.00 42.25           C  
ATOM   3354  C   GLY A 205       1.660  14.126  29.116  1.00 47.19           C  
ATOM   3355  O   GLY A 205       1.385  14.525  27.984  1.00 49.75           O  
ATOM   3356  H   GLY A 205       3.281  16.782  29.280  1.00  0.00           H  
ATOM   3357 1HA  GLY A 205       3.110  14.275  30.702  1.00  0.00           H  
ATOM   3358 2HA  GLY A 205       1.929  15.551  30.692  1.00  0.00           H  
ATOM   3359  N   ASP A 206       1.197  12.982  29.630  1.00 48.73           N  
ATOM   3360  CA  ASP A 206       0.357  12.003  28.937  1.00 50.01           C  
ATOM   3361  C   ASP A 206      -1.104  12.059  29.427  1.00 47.46           C  
ATOM   3362  O   ASP A 206      -1.984  11.463  28.806  1.00 46.72           O  
ATOM   3363  CB  ASP A 206       0.972  10.595  29.128  1.00  0.00           C  
ATOM   3364  CG  ASP A 206       2.353  10.431  28.471  1.00  0.00           C  
ATOM   3365  OD1 ASP A 206       3.265   9.926  29.164  1.00  0.00           O  
ATOM   3366  OD2 ASP A 206       2.477  10.806  27.284  1.00  0.00           O1-
ATOM   3367  H   ASP A 206       1.540  12.712  30.544  1.00  0.00           H  
ATOM   3368  HA  ASP A 206       0.325  12.224  27.868  1.00  0.00           H  
ATOM   3369 1HB  ASP A 206       1.051  10.363  30.192  1.00  0.00           H  
ATOM   3370 2HB  ASP A 206       0.317   9.836  28.698  1.00  0.00           H  
ATOM   3371  N   SER A 207      -1.359  12.772  30.537  1.00 44.78           N  
ATOM   3372  CA  SER A 207      -2.653  12.994  31.184  1.00 40.53           C  
ATOM   3373  C   SER A 207      -2.592  14.297  32.004  1.00 38.98           C  
ATOM   3374  O   SER A 207      -1.516  14.877  32.149  1.00 37.41           O  
ATOM   3375  CB  SER A 207      -2.983  11.760  32.056  1.00 39.79           C  
ATOM   3376  OG  SER A 207      -2.187  11.682  33.222  1.00 39.23           O  
ATOM   3377  H   SER A 207      -0.574  13.236  30.970  1.00  0.00           H  
ATOM   3378  HA  SER A 207      -3.415  13.114  30.412  1.00  0.00           H  
ATOM   3379 1HB  SER A 207      -4.030  11.789  32.361  1.00  0.00           H  
ATOM   3380 2HB  SER A 207      -2.849  10.838  31.493  1.00  0.00           H  
ATOM   3381  HG  SER A 207      -2.417  10.889  33.685  1.00  0.00           H  
ATOM   3382  N   GLU A 208      -3.729  14.745  32.570  1.00 36.65           N  
ATOM   3383  CA  GLU A 208      -3.817  15.912  33.464  1.00 37.55           C  
ATOM   3384  C   GLU A 208      -2.967  15.762  34.737  1.00 36.80           C  
ATOM   3385  O   GLU A 208      -2.272  16.703  35.118  1.00 34.36           O  
ATOM   3386  CB  GLU A 208      -5.274  16.232  33.851  1.00  0.00           C  
ATOM   3387  CG  GLU A 208      -6.132  16.774  32.692  1.00  0.00           C  
ATOM   3388  CD  GLU A 208      -7.539  17.210  33.120  1.00  0.00           C  
ATOM   3389  OE1 GLU A 208      -7.798  17.287  34.341  1.00  0.00           O  
ATOM   3390  OE2 GLU A 208      -8.336  17.497  32.200  1.00  0.00           O1-
ATOM   3391  H   GLU A 208      -4.581  14.227  32.411  1.00  0.00           H  
ATOM   3392  HA  GLU A 208      -3.419  16.769  32.920  1.00  0.00           H  
ATOM   3393 1HB  GLU A 208      -5.751  15.350  34.281  1.00  0.00           H  
ATOM   3394 2HB  GLU A 208      -5.260  16.983  34.644  1.00  0.00           H  
ATOM   3395 1HG  GLU A 208      -5.638  17.635  32.240  1.00  0.00           H  
ATOM   3396 2HG  GLU A 208      -6.225  16.019  31.911  1.00  0.00           H  
ATOM   3397  N   ILE A 209      -3.019  14.583  35.383  1.00 35.40           N  
ATOM   3398  CA  ILE A 209      -2.254  14.268  36.591  1.00 34.59           C  
ATOM   3399  C   ILE A 209      -0.746  14.128  36.314  1.00 35.18           C  
ATOM   3400  O   ILE A 209       0.055  14.609  37.114  1.00 35.80           O  
ATOM   3401  CB  ILE A 209      -2.880  13.080  37.372  1.00 35.49           C  
ATOM   3402  CG1 ILE A 209      -2.397  12.993  38.838  1.00 35.28           C  
ATOM   3403  CG2 ILE A 209      -2.697  11.720  36.672  1.00 34.42           C  
ATOM   3404  CD1 ILE A 209      -2.859  14.163  39.720  1.00 32.15           C  
ATOM   3405  H   ILE A 209      -3.612  13.856  35.007  1.00  0.00           H  
ATOM   3406  HA  ILE A 209      -2.358  15.150  37.223  1.00  0.00           H  
ATOM   3407  HB  ILE A 209      -3.955  13.258  37.416  1.00  0.00           H  
ATOM   3408 1HG1 ILE A 209      -2.785  12.076  39.282  1.00  0.00           H  
ATOM   3409 2HG1 ILE A 209      -1.311  12.903  38.881  1.00  0.00           H  
ATOM   3410 1HG2 ILE A 209      -3.237  10.933  37.199  1.00  0.00           H  
ATOM   3411 2HG2 ILE A 209      -3.092  11.750  35.658  1.00  0.00           H  
ATOM   3412 3HG2 ILE A 209      -1.650  11.420  36.621  1.00  0.00           H  
ATOM   3413 1HD1 ILE A 209      -2.624  13.967  40.766  1.00  0.00           H  
ATOM   3414 2HD1 ILE A 209      -2.364  15.096  39.450  1.00  0.00           H  
ATOM   3415 3HD1 ILE A 209      -3.936  14.315  39.649  1.00  0.00           H  
ATOM   3416  N   ASP A 210      -0.363  13.521  35.173  1.00 32.63           N  
ATOM   3417  CA  ASP A 210       1.026  13.429  34.710  1.00 32.23           C  
ATOM   3418  C   ASP A 210       1.602  14.821  34.401  1.00 30.92           C  
ATOM   3419  O   ASP A 210       2.727  15.115  34.799  1.00 29.41           O  
ATOM   3420  CB  ASP A 210       1.156  12.465  33.506  1.00 31.71           C  
ATOM   3421  CG  ASP A 210       2.611  12.145  33.131  1.00 34.70           C  
ATOM   3422  OD1 ASP A 210       3.440  12.003  34.056  1.00 39.49           O  
ATOM   3423  OD2 ASP A 210       2.886  12.067  31.915  1.00 32.49           O1-
ATOM   3424  H   ASP A 210      -1.078  13.147  34.564  1.00  0.00           H  
ATOM   3425  HA  ASP A 210       1.595  13.015  35.544  1.00  0.00           H  
ATOM   3426 1HB  ASP A 210       0.666  11.519  33.736  1.00  0.00           H  
ATOM   3427 2HB  ASP A 210       0.638  12.875  32.638  1.00  0.00           H  
ATOM   3428  N   GLN A 211       0.808  15.680  33.740  1.00 29.24           N  
ATOM   3429  CA  GLN A 211       1.110  17.078  33.453  1.00 29.27           C  
ATOM   3430  C   GLN A 211       1.405  17.888  34.726  1.00 29.42           C  
ATOM   3431  O   GLN A 211       2.460  18.515  34.803  1.00 25.25           O  
ATOM   3432  CB  GLN A 211      -0.028  17.695  32.611  1.00 29.87           C  
ATOM   3433  CG  GLN A 211       0.305  19.065  32.007  1.00 29.57           C  
ATOM   3434  CD  GLN A 211       1.443  19.002  30.993  1.00 30.79           C  
ATOM   3435  OE1 GLN A 211       1.601  18.023  30.270  1.00 30.35           O  
ATOM   3436  NE2 GLN A 211       2.240  20.061  30.925  1.00 31.61           N  
ATOM   3437  H   GLN A 211      -0.095  15.341  33.432  1.00  0.00           H  
ATOM   3438  HA  GLN A 211       2.025  17.060  32.859  1.00  0.00           H  
ATOM   3439 1HB  GLN A 211      -0.284  17.022  31.794  1.00  0.00           H  
ATOM   3440 2HB  GLN A 211      -0.933  17.785  33.210  1.00  0.00           H  
ATOM   3441 1HG  GLN A 211      -0.576  19.464  31.504  1.00  0.00           H  
ATOM   3442 2HG  GLN A 211       0.562  19.770  32.795  1.00  0.00           H  
ATOM   3443 1HE2 GLN A 211       2.995  20.064  30.253  1.00  0.00           H  
ATOM   3444 2HE2 GLN A 211       2.065  20.876  31.493  1.00  0.00           H  
ATOM   3445  N   LEU A 212       0.510  17.828  35.730  1.00 29.70           N  
ATOM   3446  CA  LEU A 212       0.682  18.413  37.063  1.00 31.39           C  
ATOM   3447  C   LEU A 212       1.953  17.938  37.775  1.00 31.47           C  
ATOM   3448  O   LEU A 212       2.713  18.764  38.267  1.00 27.71           O  
ATOM   3449  CB  LEU A 212      -0.553  18.151  37.952  1.00 29.97           C  
ATOM   3450  CG  LEU A 212      -1.748  19.073  37.661  1.00 31.17           C  
ATOM   3451  CD1 LEU A 212      -3.020  18.553  38.348  1.00 28.30           C  
ATOM   3452  CD2 LEU A 212      -1.475  20.528  38.086  1.00 30.71           C  
ATOM   3453  H   LEU A 212      -0.336  17.295  35.574  1.00  0.00           H  
ATOM   3454  HA  LEU A 212       0.807  19.486  36.920  1.00  0.00           H  
ATOM   3455 1HB  LEU A 212      -0.856  17.110  37.835  1.00  0.00           H  
ATOM   3456 2HB  LEU A 212      -0.292  18.257  39.007  1.00  0.00           H  
ATOM   3457  HG  LEU A 212      -1.924  19.052  36.587  1.00  0.00           H  
ATOM   3458 1HD1 LEU A 212      -3.878  19.189  38.125  1.00  0.00           H  
ATOM   3459 2HD1 LEU A 212      -3.267  17.545  38.012  1.00  0.00           H  
ATOM   3460 3HD1 LEU A 212      -2.904  18.523  39.432  1.00  0.00           H  
ATOM   3461 1HD2 LEU A 212      -2.353  21.146  37.921  1.00  0.00           H  
ATOM   3462 2HD2 LEU A 212      -1.230  20.592  39.145  1.00  0.00           H  
ATOM   3463 3HD2 LEU A 212      -0.662  20.983  37.522  1.00  0.00           H  
ATOM   3464  N   PHE A 213       2.188  16.619  37.815  1.00 31.73           N  
ATOM   3465  CA  PHE A 213       3.319  15.988  38.496  1.00 32.60           C  
ATOM   3466  C   PHE A 213       4.681  16.285  37.848  1.00 32.32           C  
ATOM   3467  O   PHE A 213       5.675  16.363  38.564  1.00 32.51           O  
ATOM   3468  CB  PHE A 213       3.064  14.479  38.664  1.00 33.72           C  
ATOM   3469  CG  PHE A 213       2.006  14.059  39.680  1.00 35.92           C  
ATOM   3470  CD1 PHE A 213       1.227  14.996  40.401  1.00 35.76           C  
ATOM   3471  CD2 PHE A 213       1.822  12.683  39.927  1.00 37.22           C  
ATOM   3472  CE1 PHE A 213       0.294  14.560  41.355  1.00 35.64           C  
ATOM   3473  CE2 PHE A 213       0.889  12.246  40.887  1.00 37.73           C  
ATOM   3474  CZ  PHE A 213       0.124  13.186  41.602  1.00 36.16           C  
ATOM   3475  H   PHE A 213       1.509  16.002  37.388  1.00  0.00           H  
ATOM   3476  HA  PHE A 213       3.390  16.426  39.492  1.00  0.00           H  
ATOM   3477 1HB  PHE A 213       2.809  14.039  37.697  1.00  0.00           H  
ATOM   3478 2HB  PHE A 213       3.991  13.995  38.975  1.00  0.00           H  
ATOM   3479  HD1 PHE A 213       1.330  16.059  40.249  1.00  0.00           H  
ATOM   3480  HD2 PHE A 213       2.407  11.955  39.385  1.00  0.00           H  
ATOM   3481  HE1 PHE A 213      -0.288  15.288  41.896  1.00  0.00           H  
ATOM   3482  HE2 PHE A 213       0.758  11.190  41.072  1.00  0.00           H  
ATOM   3483  HZ  PHE A 213      -0.594  12.853  42.336  1.00  0.00           H  
ATOM   3484  N   ARG A 214       4.726  16.491  36.521  1.00 31.52           N  
ATOM   3485  CA  ARG A 214       5.894  16.976  35.780  1.00 30.02           C  
ATOM   3486  C   ARG A 214       6.222  18.440  36.111  1.00 31.91           C  
ATOM   3487  O   ARG A 214       7.389  18.768  36.323  1.00 34.12           O  
ATOM   3488  CB  ARG A 214       5.687  16.791  34.267  1.00 30.22           C  
ATOM   3489  CG  ARG A 214       5.837  15.332  33.816  1.00 29.83           C  
ATOM   3490  CD  ARG A 214       5.512  15.169  32.330  1.00 31.49           C  
ATOM   3491  NE  ARG A 214       5.429  13.756  31.946  1.00 32.98           N  
ATOM   3492  CZ  ARG A 214       6.393  13.018  31.375  1.00 34.24           C  
ATOM   3493  NH1 ARG A 214       7.632  13.498  31.190  1.00 34.03           N  
ATOM   3494  NH2 ARG A 214       6.094  11.772  30.989  1.00 33.96           N1+
ATOM   3495  H   ARG A 214       3.868  16.375  35.997  1.00  0.00           H  
ATOM   3496  HA  ARG A 214       6.760  16.383  36.080  1.00  0.00           H  
ATOM   3497 1HB  ARG A 214       4.706  17.174  33.981  1.00  0.00           H  
ATOM   3498 2HB  ARG A 214       6.413  17.391  33.715  1.00  0.00           H  
ATOM   3499 1HG  ARG A 214       6.858  14.999  34.000  1.00  0.00           H  
ATOM   3500 2HG  ARG A 214       5.198  14.678  34.408  1.00  0.00           H  
ATOM   3501 1HD  ARG A 214       4.540  15.618  32.126  1.00  0.00           H  
ATOM   3502 2HD  ARG A 214       6.231  15.700  31.707  1.00  0.00           H  
ATOM   3503  HE  ARG A 214       4.534  13.302  32.109  1.00  0.00           H  
ATOM   3504 1HH1 ARG A 214       8.340  12.928  30.752  1.00  0.00           H  
ATOM   3505 2HH1 ARG A 214       7.860  14.431  31.497  1.00  0.00           H  
ATOM   3506 1HH2 ARG A 214       6.780  11.182  30.541  1.00  0.00           H  
ATOM   3507 2HH2 ARG A 214       5.147  11.428  31.103  1.00  0.00           H  
ATOM   3508  N   ILE A 215       5.190  19.302  36.185  1.00 31.59           N  
ATOM   3509  CA  ILE A 215       5.268  20.697  36.630  1.00 33.69           C  
ATOM   3510  C   ILE A 215       5.775  20.780  38.087  1.00 35.01           C  
ATOM   3511  O   ILE A 215       6.675  21.568  38.371  1.00 35.60           O  
ATOM   3512  CB  ILE A 215       3.918  21.434  36.375  1.00 33.25           C  
ATOM   3513  CG1 ILE A 215       3.577  21.515  34.868  1.00 32.77           C  
ATOM   3514  CG2 ILE A 215       3.906  22.861  36.952  1.00 31.25           C  
ATOM   3515  CD1 ILE A 215       2.104  21.848  34.584  1.00 33.02           C  
ATOM   3516  H   ILE A 215       4.266  18.947  35.978  1.00  0.00           H  
ATOM   3517  HA  ILE A 215       6.024  21.189  36.022  1.00  0.00           H  
ATOM   3518  HB  ILE A 215       3.128  20.872  36.870  1.00  0.00           H  
ATOM   3519 1HG1 ILE A 215       4.217  22.254  34.390  1.00  0.00           H  
ATOM   3520 2HG1 ILE A 215       3.816  20.577  34.370  1.00  0.00           H  
ATOM   3521 1HG2 ILE A 215       2.965  23.375  36.761  1.00  0.00           H  
ATOM   3522 2HG2 ILE A 215       4.037  22.863  38.029  1.00  0.00           H  
ATOM   3523 3HG2 ILE A 215       4.707  23.451  36.509  1.00  0.00           H  
ATOM   3524 1HD1 ILE A 215       1.882  21.748  33.523  1.00  0.00           H  
ATOM   3525 2HD1 ILE A 215       1.439  21.166  35.114  1.00  0.00           H  
ATOM   3526 3HD1 ILE A 215       1.844  22.865  34.876  1.00  0.00           H  
ATOM   3527  N   PHE A 216       5.227  19.942  38.984  1.00 35.94           N  
ATOM   3528  CA  PHE A 216       5.576  19.847  40.402  1.00 35.98           C  
ATOM   3529  C   PHE A 216       6.989  19.294  40.652  1.00 34.48           C  
ATOM   3530  O   PHE A 216       7.646  19.736  41.589  1.00 35.61           O  
ATOM   3531  CB  PHE A 216       4.570  18.983  41.179  1.00 37.02           C  
ATOM   3532  CG  PHE A 216       3.112  19.397  41.297  1.00 37.65           C  
ATOM   3533  CD1 PHE A 216       2.598  20.585  40.732  1.00 36.98           C  
ATOM   3534  CD2 PHE A 216       2.242  18.528  41.985  1.00 38.65           C  
ATOM   3535  CE1 PHE A 216       1.229  20.893  40.849  1.00 38.13           C  
ATOM   3536  CE2 PHE A 216       0.874  18.829  42.093  1.00 38.67           C  
ATOM   3537  CZ  PHE A 216       0.365  20.015  41.533  1.00 39.46           C  
ATOM   3538  H   PHE A 216       4.474  19.345  38.664  1.00  0.00           H  
ATOM   3539  HA  PHE A 216       5.552  20.852  40.821  1.00  0.00           H  
ATOM   3540 1HB  PHE A 216       4.593  17.966  40.785  1.00  0.00           H  
ATOM   3541 2HB  PHE A 216       4.926  18.926  42.204  1.00  0.00           H  
ATOM   3542  HD1 PHE A 216       3.235  21.258  40.185  1.00  0.00           H  
ATOM   3543  HD2 PHE A 216       2.620  17.615  42.421  1.00  0.00           H  
ATOM   3544  HE1 PHE A 216       0.842  21.800  40.410  1.00  0.00           H  
ATOM   3545  HE2 PHE A 216       0.216  18.141  42.598  1.00  0.00           H  
ATOM   3546  HZ  PHE A 216      -0.686  20.248  41.617  1.00  0.00           H  
ATOM   3547  N   ARG A 217       7.468  18.329  39.849  1.00 35.19           N  
ATOM   3548  CA  ARG A 217       8.833  17.793  39.935  1.00 35.29           C  
ATOM   3549  C   ARG A 217       9.912  18.833  39.591  1.00 34.74           C  
ATOM   3550  O   ARG A 217      10.995  18.804  40.174  1.00 37.14           O  
ATOM   3551  CB  ARG A 217       8.985  16.504  39.101  1.00  0.00           C  
ATOM   3552  CG  ARG A 217       8.544  15.253  39.879  1.00  0.00           C  
ATOM   3553  CD  ARG A 217       8.754  13.937  39.118  1.00  0.00           C  
ATOM   3554  NE  ARG A 217       7.689  13.710  38.130  1.00  0.00           N  
ATOM   3555  CZ  ARG A 217       6.697  12.803  38.200  1.00  0.00           C  
ATOM   3556  NH1 ARG A 217       5.822  12.718  37.189  1.00  0.00           N  
ATOM   3557  NH2 ARG A 217       6.559  11.983  39.249  1.00  0.00           N1+
ATOM   3558  H   ARG A 217       6.871  17.964  39.120  1.00  0.00           H  
ATOM   3559  HA  ARG A 217       9.011  17.535  40.981  1.00  0.00           H  
ATOM   3560  HE  ARG A 217       7.729  14.305  37.314  1.00  0.00           H  
ATOM   3561 1HH1 ARG A 217       5.910  13.321  36.383  1.00  0.00           H  
ATOM   3562 2HH1 ARG A 217       5.077  12.036  37.204  1.00  0.00           H  
ATOM   3563 1HH2 ARG A 217       5.812  11.305  39.277  1.00  0.00           H  
ATOM   3564 2HH2 ARG A 217       7.207  12.043  40.020  1.00  0.00           H  
ATOM   3565 1HB  ARG A 217       8.429  16.590  38.167  1.00  0.00           H  
ATOM   3566 2HB  ARG A 217      10.029  16.368  38.814  1.00  0.00           H  
ATOM   3567 1HG  ARG A 217       9.112  15.201  40.808  1.00  0.00           H  
ATOM   3568 2HG  ARG A 217       7.499  15.350  40.172  1.00  0.00           H  
ATOM   3569 1HD  ARG A 217       9.719  13.940  38.609  1.00  0.00           H  
ATOM   3570 2HD  ARG A 217       8.790  13.110  39.825  1.00  0.00           H  
ATOM   3571  N   THR A 218       9.603  19.755  38.667  1.00 34.51           N  
ATOM   3572  CA  THR A 218      10.484  20.830  38.224  1.00 35.34           C  
ATOM   3573  C   THR A 218      10.424  22.016  39.201  1.00 36.50           C  
ATOM   3574  O   THR A 218      11.446  22.398  39.767  1.00 38.05           O  
ATOM   3575  CB  THR A 218      10.086  21.231  36.787  1.00 35.96           C  
ATOM   3576  OG1 THR A 218      10.309  20.125  35.932  1.00 39.89           O  
ATOM   3577  CG2 THR A 218      10.897  22.394  36.194  1.00 37.00           C  
ATOM   3578  H   THR A 218       8.698  19.693  38.221  1.00  0.00           H  
ATOM   3579  HA  THR A 218      11.512  20.469  38.209  1.00  0.00           H  
ATOM   3580  HB  THR A 218       9.026  21.485  36.773  1.00  0.00           H  
ATOM   3581  HG1 THR A 218      10.048  20.357  35.054  1.00  0.00           H  
ATOM   3582 1HG2 THR A 218      10.584  22.614  35.174  1.00  0.00           H  
ATOM   3583 2HG2 THR A 218      10.781  23.313  36.767  1.00  0.00           H  
ATOM   3584 3HG2 THR A 218      11.956  22.145  36.167  1.00  0.00           H  
ATOM   3585  N   LEU A 219       9.235  22.613  39.377  1.00 33.12           N  
ATOM   3586  CA  LEU A 219       9.020  23.877  40.086  1.00 30.62           C  
ATOM   3587  C   LEU A 219       8.765  23.708  41.593  1.00 30.44           C  
ATOM   3588  O   LEU A 219       8.713  24.708  42.306  1.00 28.71           O  
ATOM   3589  CB  LEU A 219       7.844  24.628  39.435  1.00 31.59           C  
ATOM   3590  CG  LEU A 219       7.974  24.939  37.930  1.00 31.57           C  
ATOM   3591  CD1 LEU A 219       6.678  25.580  37.432  1.00 30.44           C  
ATOM   3592  CD2 LEU A 219       9.164  25.845  37.593  1.00 31.12           C  
ATOM   3593  H   LEU A 219       8.430  22.217  38.909  1.00  0.00           H  
ATOM   3594  HA  LEU A 219       9.905  24.501  39.997  1.00  0.00           H  
ATOM   3595 1HB  LEU A 219       6.947  24.030  39.579  1.00  0.00           H  
ATOM   3596 2HB  LEU A 219       7.667  25.564  39.966  1.00  0.00           H  
ATOM   3597  HG  LEU A 219       8.097  24.001  37.387  1.00  0.00           H  
ATOM   3598 1HD1 LEU A 219       6.682  25.682  36.347  1.00  0.00           H  
ATOM   3599 2HD1 LEU A 219       5.821  24.973  37.717  1.00  0.00           H  
ATOM   3600 3HD1 LEU A 219       6.530  26.568  37.865  1.00  0.00           H  
ATOM   3601 1HD2 LEU A 219       9.179  26.094  36.531  1.00  0.00           H  
ATOM   3602 2HD2 LEU A 219       9.121  26.781  38.151  1.00  0.00           H  
ATOM   3603 3HD2 LEU A 219      10.109  25.358  37.820  1.00  0.00           H  
ATOM   3604  N   GLY A 220       8.586  22.467  42.071  1.00 30.76           N  
ATOM   3605  CA  GLY A 220       8.166  22.114  43.425  1.00 29.73           C  
ATOM   3606  C   GLY A 220       6.639  22.046  43.501  1.00 31.88           C  
ATOM   3607  O   GLY A 220       5.960  22.713  42.725  1.00 32.87           O  
ATOM   3608  H   GLY A 220       8.654  21.701  41.415  1.00  0.00           H  
ATOM   3609 1HA  GLY A 220       8.593  21.144  43.674  1.00  0.00           H  
ATOM   3610 2HA  GLY A 220       8.539  22.829  44.159  1.00  0.00           H  
ATOM   3611  N   THR A 221       6.078  21.269  44.439  1.00 31.95           N  
ATOM   3612  CA  THR A 221       4.625  21.158  44.611  1.00 33.25           C  
ATOM   3613  C   THR A 221       4.116  22.464  45.252  1.00 38.03           C  
ATOM   3614  O   THR A 221       4.660  22.862  46.284  1.00 37.28           O  
ATOM   3615  CB  THR A 221       4.288  19.927  45.477  1.00 29.91           C  
ATOM   3616  OG1 THR A 221       4.708  18.788  44.761  1.00 25.11           O  
ATOM   3617  CG2 THR A 221       2.784  19.731  45.750  1.00 26.12           C  
ATOM   3618  H   THR A 221       6.673  20.742  45.064  1.00  0.00           H  
ATOM   3619  HA  THR A 221       4.186  21.002  43.626  1.00  0.00           H  
ATOM   3620  HB  THR A 221       4.829  19.970  46.423  1.00  0.00           H  
ATOM   3621  HG1 THR A 221       4.339  18.012  45.164  1.00  0.00           H  
ATOM   3622 1HG2 THR A 221       2.602  18.811  46.306  1.00  0.00           H  
ATOM   3623 2HG2 THR A 221       2.371  20.548  46.342  1.00  0.00           H  
ATOM   3624 3HG2 THR A 221       2.215  19.670  44.822  1.00  0.00           H  
ATOM   3625  N   PRO A 222       3.116  23.149  44.657  1.00 43.64           N  
ATOM   3626  CA  PRO A 222       2.654  24.448  45.138  1.00 48.19           C  
ATOM   3627  C   PRO A 222       1.845  24.320  46.438  1.00 52.61           C  
ATOM   3628  O   PRO A 222       0.955  23.476  46.553  1.00 53.64           O  
ATOM   3629  CB  PRO A 222       1.865  25.036  43.964  1.00 46.25           C  
ATOM   3630  CG  PRO A 222       1.303  23.819  43.250  1.00 45.50           C  
ATOM   3631  CD  PRO A 222       2.375  22.750  43.459  1.00 44.29           C  
ATOM   3632  HA  PRO A 222       3.523  25.080  45.317  1.00  0.00           H  
ATOM   3633 1HB  PRO A 222       1.097  25.744  44.265  1.00  0.00           H  
ATOM   3634 2HB  PRO A 222       2.545  25.565  43.298  1.00  0.00           H  
ATOM   3635 1HG  PRO A 222       0.381  23.497  43.734  1.00  0.00           H  
ATOM   3636 2HG  PRO A 222       1.082  24.002  42.198  1.00  0.00           H  
ATOM   3637 1HD  PRO A 222       3.054  22.731  42.607  1.00  0.00           H  
ATOM   3638 2HD  PRO A 222       1.927  21.762  43.572  1.00  0.00           H  
ATOM   3639  N   ASP A 223       2.188  25.178  47.404  1.00 56.18           N  
ATOM   3640  CA  ASP A 223       1.551  25.344  48.707  1.00 58.70           C  
ATOM   3641  C   ASP A 223       0.976  26.765  48.833  1.00 59.04           C  
ATOM   3642  O   ASP A 223       1.119  27.583  47.923  1.00 57.66           O  
ATOM   3643  CB  ASP A 223       2.549  24.948  49.834  1.00  0.00           C  
ATOM   3644  CG  ASP A 223       3.850  25.764  49.941  1.00  0.00           C  
ATOM   3645  OD1 ASP A 223       3.794  26.999  49.762  1.00  0.00           O  
ATOM   3646  OD2 ASP A 223       4.891  25.134  50.225  1.00  0.00           O1-
ATOM   3647  H   ASP A 223       2.938  25.823  47.203  1.00  0.00           H  
ATOM   3648  HA  ASP A 223       0.694  24.672  48.778  1.00  0.00           H  
ATOM   3649 1HB  ASP A 223       2.053  25.000  50.803  1.00  0.00           H  
ATOM   3650 2HB  ASP A 223       2.818  23.899  49.703  1.00  0.00           H  
ATOM   3651  N   GLU A 224       0.351  27.058  49.983  1.00 58.74           N  
ATOM   3652  CA  GLU A 224      -0.233  28.354  50.337  1.00 59.98           C  
ATOM   3653  C   GLU A 224       0.769  29.523  50.398  1.00 61.11           C  
ATOM   3654  O   GLU A 224       0.365  30.665  50.183  1.00 60.70           O  
ATOM   3655  CB  GLU A 224      -1.024  28.234  51.660  1.00  0.00           C  
ATOM   3656  CG  GLU A 224      -2.311  27.387  51.559  1.00  0.00           C  
ATOM   3657  CD  GLU A 224      -3.370  27.976  50.621  1.00  0.00           C  
ATOM   3658  OE1 GLU A 224      -3.463  29.221  50.559  1.00  0.00           O  
ATOM   3659  OE2 GLU A 224      -4.070  27.172  49.970  1.00  0.00           O1-
ATOM   3660  H   GLU A 224       0.284  26.329  50.678  1.00  0.00           H  
ATOM   3661  HA  GLU A 224      -0.927  28.615  49.536  1.00  0.00           H  
ATOM   3662 1HB  GLU A 224      -0.378  27.811  52.431  1.00  0.00           H  
ATOM   3663 2HB  GLU A 224      -1.291  29.228  52.025  1.00  0.00           H  
ATOM   3664 1HG  GLU A 224      -2.064  26.375  51.243  1.00  0.00           H  
ATOM   3665 2HG  GLU A 224      -2.763  27.295  52.547  1.00  0.00           H  
ATOM   3666  N   VAL A 225       2.058  29.254  50.681  1.00 61.74           N  
ATOM   3667  CA  VAL A 225       3.127  30.255  50.755  1.00 63.37           C  
ATOM   3668  C   VAL A 225       3.484  30.757  49.346  1.00 62.89           C  
ATOM   3669  O   VAL A 225       3.398  31.959  49.096  1.00 64.56           O  
ATOM   3670  CB  VAL A 225       4.370  29.718  51.521  1.00 63.53           C  
ATOM   3671  CG1 VAL A 225       5.477  30.782  51.665  1.00 63.30           C  
ATOM   3672  CG2 VAL A 225       4.003  29.172  52.912  1.00 64.40           C  
ATOM   3673  H   VAL A 225       2.333  28.287  50.791  1.00  0.00           H  
ATOM   3674  HA  VAL A 225       2.738  31.106  51.318  1.00  0.00           H  
ATOM   3675  HB  VAL A 225       4.810  28.896  50.959  1.00  0.00           H  
ATOM   3676 1HG1 VAL A 225       6.320  30.392  52.237  1.00  0.00           H  
ATOM   3677 2HG1 VAL A 225       5.872  31.100  50.700  1.00  0.00           H  
ATOM   3678 3HG1 VAL A 225       5.109  31.667  52.184  1.00  0.00           H  
ATOM   3679 1HG2 VAL A 225       4.889  28.820  53.441  1.00  0.00           H  
ATOM   3680 2HG2 VAL A 225       3.531  29.939  53.527  1.00  0.00           H  
ATOM   3681 3HG2 VAL A 225       3.318  28.327  52.845  1.00  0.00           H  
ATOM   3682  N   VAL A 226       3.871  29.843  48.437  1.00 60.86           N  
ATOM   3683  CA  VAL A 226       4.202  30.146  47.041  1.00 58.33           C  
ATOM   3684  C   VAL A 226       3.001  30.715  46.267  1.00 54.56           C  
ATOM   3685  O   VAL A 226       3.145  31.731  45.590  1.00 51.34           O  
ATOM   3686  CB  VAL A 226       4.912  28.951  46.344  1.00 60.17           C  
ATOM   3687  CG1 VAL A 226       4.092  27.657  46.306  1.00 61.17           C  
ATOM   3688  CG2 VAL A 226       5.374  29.282  44.916  1.00 61.65           C  
ATOM   3689  H   VAL A 226       3.904  28.873  48.726  1.00  0.00           H  
ATOM   3690  HA  VAL A 226       4.940  30.950  47.082  1.00  0.00           H  
ATOM   3691  HB  VAL A 226       5.810  28.739  46.927  1.00  0.00           H  
ATOM   3692 1HG1 VAL A 226       4.706  26.837  45.937  1.00  0.00           H  
ATOM   3693 2HG1 VAL A 226       3.747  27.381  47.296  1.00  0.00           H  
ATOM   3694 3HG1 VAL A 226       3.221  27.740  45.657  1.00  0.00           H  
ATOM   3695 1HG2 VAL A 226       5.995  28.487  44.510  1.00  0.00           H  
ATOM   3696 2HG2 VAL A 226       4.525  29.376  44.243  1.00  0.00           H  
ATOM   3697 3HG2 VAL A 226       5.945  30.209  44.881  1.00  0.00           H  
ATOM   3698  N   TRP A 227       1.828  30.081  46.384  1.00 51.12           N  
ATOM   3699  CA  TRP A 227       0.610  30.447  45.677  1.00 49.00           C  
ATOM   3700  C   TRP A 227      -0.558  30.426  46.675  1.00 47.06           C  
ATOM   3701  O   TRP A 227      -1.097  29.361  46.944  1.00 45.01           O  
ATOM   3702  CB  TRP A 227       0.462  29.480  44.480  1.00 47.14           C  
ATOM   3703  CG  TRP A 227      -0.729  29.577  43.564  1.00 46.41           C  
ATOM   3704  CD1 TRP A 227      -1.673  30.549  43.533  1.00 45.87           C  
ATOM   3705  CD2 TRP A 227      -1.092  28.644  42.503  1.00 46.05           C  
ATOM   3706  NE1 TRP A 227      -2.568  30.293  42.514  1.00 45.55           N  
ATOM   3707  CE2 TRP A 227      -2.243  29.145  41.824  1.00 45.62           C  
ATOM   3708  CE3 TRP A 227      -0.556  27.421  42.037  1.00 45.45           C  
ATOM   3709  CZ2 TRP A 227      -2.804  28.492  40.713  1.00 45.27           C  
ATOM   3710  CZ3 TRP A 227      -1.118  26.746  40.939  1.00 45.35           C  
ATOM   3711  CH2 TRP A 227      -2.232  27.286  40.268  1.00 44.58           C  
ATOM   3712  H   TRP A 227       1.778  29.268  46.985  1.00  0.00           H  
ATOM   3713  HA  TRP A 227       0.689  31.452  45.265  1.00  0.00           H  
ATOM   3714 1HB  TRP A 227       1.334  29.605  43.838  1.00  0.00           H  
ATOM   3715 2HB  TRP A 227       0.530  28.453  44.835  1.00  0.00           H  
ATOM   3716  HD1 TRP A 227      -1.700  31.408  44.188  1.00  0.00           H  
ATOM   3717  HE1 TRP A 227      -3.351  30.900  42.305  1.00  0.00           H  
ATOM   3718  HE3 TRP A 227       0.301  26.996  42.535  1.00  0.00           H  
ATOM   3719  HZ2 TRP A 227      -3.668  28.904  40.215  1.00  0.00           H  
ATOM   3720  HZ3 TRP A 227      -0.689  25.809  40.619  1.00  0.00           H  
ATOM   3721  HH2 TRP A 227      -2.661  26.770  39.425  1.00  0.00           H  
ATOM   3722  N   PRO A 228      -0.981  31.572  47.249  1.00 46.30           N  
ATOM   3723  CA  PRO A 228      -2.184  31.662  48.092  1.00 45.51           C  
ATOM   3724  C   PRO A 228      -3.442  31.159  47.357  1.00 45.48           C  
ATOM   3725  O   PRO A 228      -3.781  31.663  46.285  1.00 43.64           O  
ATOM   3726  CB  PRO A 228      -2.311  33.154  48.432  1.00 44.23           C  
ATOM   3727  CG  PRO A 228      -0.889  33.681  48.345  1.00 43.94           C  
ATOM   3728  CD  PRO A 228      -0.224  32.822  47.271  1.00 44.47           C  
ATOM   3729  HA  PRO A 228      -2.013  31.086  49.003  1.00  0.00           H  
ATOM   3730 1HB  PRO A 228      -2.924  33.685  47.701  1.00  0.00           H  
ATOM   3731 2HB  PRO A 228      -2.755  33.318  49.414  1.00  0.00           H  
ATOM   3732 1HG  PRO A 228      -0.842  34.747  48.123  1.00  0.00           H  
ATOM   3733 2HG  PRO A 228      -0.385  33.516  49.299  1.00  0.00           H  
ATOM   3734 1HD  PRO A 228       0.833  32.664  47.494  1.00  0.00           H  
ATOM   3735 2HD  PRO A 228      -0.303  33.306  46.297  1.00  0.00           H  
ATOM   3736  N   GLY A 229      -4.104  30.146  47.932  1.00 46.35           N  
ATOM   3737  CA  GLY A 229      -5.346  29.581  47.431  1.00 48.28           C  
ATOM   3738  C   GLY A 229      -5.257  28.163  46.856  1.00 50.64           C  
ATOM   3739  O   GLY A 229      -6.329  27.592  46.658  1.00 50.15           O  
ATOM   3740  H   GLY A 229      -3.763  29.785  48.819  1.00  0.00           H  
ATOM   3741 1HA  GLY A 229      -6.042  29.554  48.270  1.00  0.00           H  
ATOM   3742 2HA  GLY A 229      -5.808  30.224  46.680  1.00  0.00           H  
ATOM   3743  N   VAL A 230      -4.061  27.596  46.552  1.00 52.29           N  
ATOM   3744  CA  VAL A 230      -3.920  26.290  45.861  1.00 54.67           C  
ATOM   3745  C   VAL A 230      -4.690  25.141  46.497  1.00 55.86           C  
ATOM   3746  O   VAL A 230      -5.374  24.406  45.789  1.00 53.80           O  
ATOM   3747  CB  VAL A 230      -2.483  25.767  45.568  1.00 54.07           C  
ATOM   3748  CG1 VAL A 230      -2.363  25.304  44.112  1.00 53.06           C  
ATOM   3749  CG2 VAL A 230      -1.368  26.713  45.934  1.00 53.72           C  
ATOM   3750  H   VAL A 230      -3.218  28.117  46.750  1.00  0.00           H  
ATOM   3751  HA  VAL A 230      -4.391  26.480  44.903  1.00  0.00           H  
ATOM   3752  HB  VAL A 230      -2.277  24.883  46.175  1.00  0.00           H  
ATOM   3753 1HG1 VAL A 230      -1.372  24.909  43.897  1.00  0.00           H  
ATOM   3754 2HG1 VAL A 230      -3.086  24.517  43.911  1.00  0.00           H  
ATOM   3755 3HG1 VAL A 230      -2.557  26.120  43.419  1.00  0.00           H  
ATOM   3756 1HG2 VAL A 230      -0.389  26.277  45.758  1.00  0.00           H  
ATOM   3757 2HG2 VAL A 230      -1.466  27.611  45.333  1.00  0.00           H  
ATOM   3758 3HG2 VAL A 230      -1.424  26.952  46.995  1.00  0.00           H  
ATOM   3759  N   THR A 231      -4.550  24.989  47.822  1.00 58.58           N  
ATOM   3760  CA  THR A 231      -5.107  23.881  48.592  1.00 60.72           C  
ATOM   3761  C   THR A 231      -6.649  23.857  48.598  1.00 63.44           C  
ATOM   3762  O   THR A 231      -7.241  22.800  48.812  1.00 64.07           O  
ATOM   3763  CB  THR A 231      -4.446  23.772  49.988  1.00 59.85           C  
ATOM   3764  OG1 THR A 231      -4.954  24.723  50.899  1.00 59.86           O  
ATOM   3765  CG2 THR A 231      -2.908  23.856  49.963  1.00 59.15           C  
ATOM   3766  H   THR A 231      -4.008  25.677  48.329  1.00  0.00           H  
ATOM   3767  HA  THR A 231      -4.799  22.995  48.053  1.00  0.00           H  
ATOM   3768  HB  THR A 231      -4.714  22.798  50.401  1.00  0.00           H  
ATOM   3769  HG1 THR A 231      -4.715  25.592  50.593  1.00  0.00           H  
ATOM   3770 1HG2 THR A 231      -2.493  23.706  50.960  1.00  0.00           H  
ATOM   3771 2HG2 THR A 231      -2.485  23.093  49.315  1.00  0.00           H  
ATOM   3772 3HG2 THR A 231      -2.555  24.821  49.600  1.00  0.00           H  
ATOM   3773  N   SER A 232      -7.278  25.010  48.313  1.00 65.85           N  
ATOM   3774  CA  SER A 232      -8.717  25.214  48.176  1.00 67.69           C  
ATOM   3775  C   SER A 232      -9.236  25.049  46.732  1.00 67.63           C  
ATOM   3776  O   SER A 232     -10.454  25.056  46.546  1.00 67.59           O  
ATOM   3777  CB  SER A 232      -9.068  26.618  48.711  1.00 68.18           C  
ATOM   3778  OG  SER A 232      -8.969  26.645  50.119  1.00 68.83           O  
ATOM   3779  H   SER A 232      -6.697  25.822  48.157  1.00  0.00           H  
ATOM   3780  HA  SER A 232      -9.246  24.473  48.780  1.00  0.00           H  
ATOM   3781 1HB  SER A 232      -8.417  27.381  48.285  1.00  0.00           H  
ATOM   3782 2HB  SER A 232     -10.092  26.892  48.452  1.00  0.00           H  
ATOM   3783  HG  SER A 232      -9.148  27.523  50.419  1.00  0.00           H  
ATOM   3784  N   MET A 233      -8.363  24.916  45.711  1.00 67.70           N  
ATOM   3785  CA  MET A 233      -8.757  24.815  44.296  1.00 67.65           C  
ATOM   3786  C   MET A 233      -9.476  23.479  44.001  1.00 67.03           C  
ATOM   3787  O   MET A 233      -9.113  22.471  44.609  1.00 66.04           O  
ATOM   3788  CB  MET A 233      -7.530  24.950  43.373  1.00 67.08           C  
ATOM   3789  CG  MET A 233      -6.916  26.355  43.369  1.00 66.66           C  
ATOM   3790  SD  MET A 233      -5.386  26.475  42.410  1.00 65.31           S  
ATOM   3791  CE  MET A 233      -6.063  26.735  40.766  1.00 66.31           C  
ATOM   3792  H   MET A 233      -7.373  24.888  45.922  1.00  0.00           H  
ATOM   3793  HA  MET A 233      -9.409  25.665  44.111  1.00  0.00           H  
ATOM   3794 1HB  MET A 233      -6.775  24.214  43.645  1.00  0.00           H  
ATOM   3795 2HB  MET A 233      -7.817  24.709  42.349  1.00  0.00           H  
ATOM   3796 1HG  MET A 233      -7.631  27.093  43.006  1.00  0.00           H  
ATOM   3797 2HG  MET A 233      -6.676  26.639  44.389  1.00  0.00           H  
ATOM   3798 1HE  MET A 233      -5.263  26.703  40.031  1.00  0.00           H  
ATOM   3799 2HE  MET A 233      -6.805  25.977  40.514  1.00  0.00           H  
ATOM   3800 3HE  MET A 233      -6.531  27.717  40.736  1.00  0.00           H  
ATOM   3801  N   PRO A 234     -10.480  23.454  43.088  1.00 67.88           N  
ATOM   3802  CA  PRO A 234     -11.321  22.284  42.771  1.00 68.11           C  
ATOM   3803  C   PRO A 234     -10.613  20.936  42.546  1.00 67.82           C  
ATOM   3804  O   PRO A 234     -11.008  19.947  43.164  1.00 67.53           O  
ATOM   3805  CB  PRO A 234     -12.124  22.701  41.535  1.00 67.60           C  
ATOM   3806  CG  PRO A 234     -12.331  24.182  41.764  1.00 67.86           C  
ATOM   3807  CD  PRO A 234     -11.015  24.634  42.394  1.00 68.48           C  
ATOM   3808  HA  PRO A 234     -12.010  22.163  43.610  1.00  0.00           H  
ATOM   3809 1HB  PRO A 234     -11.553  22.551  40.616  1.00  0.00           H  
ATOM   3810 2HB  PRO A 234     -13.067  22.160  41.445  1.00  0.00           H  
ATOM   3811 1HG  PRO A 234     -12.608  24.736  40.872  1.00  0.00           H  
ATOM   3812 2HG  PRO A 234     -13.139  24.320  42.484  1.00  0.00           H  
ATOM   3813 1HD  PRO A 234     -11.217  25.473  43.059  1.00  0.00           H  
ATOM   3814 2HD  PRO A 234     -10.308  24.956  41.628  1.00  0.00           H  
ATOM   3815  N   ASP A 235      -9.575  20.894  41.692  1.00 67.72           N  
ATOM   3816  CA  ASP A 235      -8.818  19.677  41.376  1.00 67.70           C  
ATOM   3817  C   ASP A 235      -7.415  19.677  42.006  1.00 67.10           C  
ATOM   3818  O   ASP A 235      -6.528  18.974  41.524  1.00 66.26           O  
ATOM   3819  CB  ASP A 235      -8.797  19.447  39.845  1.00  0.00           C  
ATOM   3820  CG  ASP A 235     -10.177  19.097  39.289  1.00  0.00           C  
ATOM   3821  OD1 ASP A 235     -10.755  18.101  39.779  1.00  0.00           O  
ATOM   3822  OD2 ASP A 235     -10.637  19.844  38.398  1.00  0.00           O1-
ATOM   3823  H   ASP A 235      -9.307  21.743  41.210  1.00  0.00           H  
ATOM   3824  HA  ASP A 235      -9.304  18.810  41.820  1.00  0.00           H  
ATOM   3825 1HB  ASP A 235      -8.408  20.315  39.320  1.00  0.00           H  
ATOM   3826 2HB  ASP A 235      -8.140  18.617  39.586  1.00  0.00           H  
ATOM   3827  N   TYR A 236      -7.242  20.363  43.151  1.00 66.71           N  
ATOM   3828  CA  TYR A 236      -6.122  20.144  44.066  1.00 68.06           C  
ATOM   3829  C   TYR A 236      -6.464  18.961  44.978  1.00 67.58           C  
ATOM   3830  O   TYR A 236      -7.592  18.871  45.466  1.00 66.95           O  
ATOM   3831  CB  TYR A 236      -5.863  21.413  44.903  1.00 69.68           C  
ATOM   3832  CG  TYR A 236      -4.669  21.300  45.841  1.00 71.00           C  
ATOM   3833  CD1 TYR A 236      -4.800  20.660  47.094  1.00 70.90           C  
ATOM   3834  CD2 TYR A 236      -3.414  21.808  45.449  1.00 71.83           C  
ATOM   3835  CE1 TYR A 236      -3.682  20.507  47.934  1.00 71.47           C  
ATOM   3836  CE2 TYR A 236      -2.299  21.675  46.299  1.00 72.48           C  
ATOM   3837  CZ  TYR A 236      -2.430  21.012  47.535  1.00 72.14           C  
ATOM   3838  OH  TYR A 236      -1.347  20.867  48.353  1.00 72.46           O  
ATOM   3839  H   TYR A 236      -8.016  20.914  43.499  1.00  0.00           H  
ATOM   3840  HA  TYR A 236      -5.223  19.915  43.498  1.00  0.00           H  
ATOM   3841 1HB  TYR A 236      -5.695  22.251  44.227  1.00  0.00           H  
ATOM   3842 2HB  TYR A 236      -6.742  21.675  45.494  1.00  0.00           H  
ATOM   3843  HD1 TYR A 236      -5.758  20.276  47.413  1.00  0.00           H  
ATOM   3844  HD2 TYR A 236      -3.300  22.291  44.490  1.00  0.00           H  
ATOM   3845  HE1 TYR A 236      -3.790  20.007  48.885  1.00  0.00           H  
ATOM   3846  HE2 TYR A 236      -1.342  22.069  45.988  1.00  0.00           H  
ATOM   3847  HH  TYR A 236      -0.567  21.266  47.995  1.00  0.00           H  
ATOM   3848  N   LYS A 237      -5.475  18.088  45.233  1.00 67.30           N  
ATOM   3849  CA  LYS A 237      -5.599  16.933  46.118  1.00 67.55           C  
ATOM   3850  C   LYS A 237      -4.542  17.035  47.235  1.00 65.02           C  
ATOM   3851  O   LYS A 237      -3.361  17.176  46.918  1.00 64.38           O  
ATOM   3852  CB  LYS A 237      -5.433  15.624  45.305  1.00  0.00           C  
ATOM   3853  CG  LYS A 237      -6.309  15.530  44.035  1.00  0.00           C  
ATOM   3854  CD  LYS A 237      -7.828  15.660  44.277  1.00  0.00           C  
ATOM   3855  CE  LYS A 237      -8.588  16.113  43.021  1.00  0.00           C  
ATOM   3856  NZ  LYS A 237      -9.924  16.640  43.351  1.00  0.00           N1+
ATOM   3857  H   LYS A 237      -4.569  18.248  44.814  1.00  0.00           H  
ATOM   3858  HA  LYS A 237      -6.592  16.912  46.554  1.00  0.00           H  
ATOM   3859 1HZ  LYS A 237     -10.383  16.942  42.502  1.00  0.00           H  
ATOM   3860 2HZ  LYS A 237     -10.478  15.922  43.793  1.00  0.00           H  
ATOM   3861 3HZ  LYS A 237      -9.834  17.431  43.974  1.00  0.00           H  
ATOM   3862 1HB  LYS A 237      -4.391  15.495  45.014  1.00  0.00           H  
ATOM   3863 2HB  LYS A 237      -5.661  14.776  45.953  1.00  0.00           H  
ATOM   3864 1HG  LYS A 237      -5.982  16.301  43.335  1.00  0.00           H  
ATOM   3865 2HG  LYS A 237      -6.109  14.585  43.528  1.00  0.00           H  
ATOM   3866 1HD  LYS A 237      -8.230  14.716  44.647  1.00  0.00           H  
ATOM   3867 2HD  LYS A 237      -8.029  16.384  45.060  1.00  0.00           H  
ATOM   3868 1HE  LYS A 237      -8.039  16.905  42.515  1.00  0.00           H  
ATOM   3869 2HE  LYS A 237      -8.680  15.292  42.310  1.00  0.00           H  
ATOM   3870  N   PRO A 238      -4.925  16.930  48.533  1.00 62.56           N  
ATOM   3871  CA  PRO A 238      -4.013  16.791  49.687  1.00 59.83           C  
ATOM   3872  C   PRO A 238      -2.926  15.708  49.541  1.00 55.83           C  
ATOM   3873  O   PRO A 238      -1.799  15.896  49.999  1.00 54.77           O  
ATOM   3874  CB  PRO A 238      -4.921  16.455  50.879  1.00 61.24           C  
ATOM   3875  CG  PRO A 238      -6.250  17.093  50.523  1.00 62.26           C  
ATOM   3876  CD  PRO A 238      -6.311  17.028  49.000  1.00 62.65           C  
ATOM   3877  HA  PRO A 238      -3.535  17.758  49.849  1.00  0.00           H  
ATOM   3878 1HB  PRO A 238      -5.063  15.378  50.981  1.00  0.00           H  
ATOM   3879 2HB  PRO A 238      -4.523  16.827  51.823  1.00  0.00           H  
ATOM   3880 1HG  PRO A 238      -7.101  16.607  51.003  1.00  0.00           H  
ATOM   3881 2HG  PRO A 238      -6.243  18.137  50.841  1.00  0.00           H  
ATOM   3882 1HD  PRO A 238      -6.810  17.913  48.600  1.00  0.00           H  
ATOM   3883 2HD  PRO A 238      -6.873  16.150  48.684  1.00  0.00           H  
ATOM   3884  N   SER A 239      -3.284  14.587  48.892  1.00 50.17           N  
ATOM   3885  CA  SER A 239      -2.443  13.425  48.609  1.00 45.60           C  
ATOM   3886  C   SER A 239      -1.402  13.624  47.489  1.00 42.90           C  
ATOM   3887  O   SER A 239      -0.675  12.673  47.201  1.00 41.50           O  
ATOM   3888  CB  SER A 239      -3.360  12.215  48.326  1.00 45.97           C  
ATOM   3889  OG  SER A 239      -4.041  12.334  47.088  1.00 46.91           O  
ATOM   3890  H   SER A 239      -4.242  14.527  48.577  1.00  0.00           H  
ATOM   3891  HA  SER A 239      -1.881  13.204  49.519  1.00  0.00           H  
ATOM   3892 1HB  SER A 239      -2.765  11.301  48.292  1.00  0.00           H  
ATOM   3893 2HB  SER A 239      -4.083  12.077  49.130  1.00  0.00           H  
ATOM   3894  HG  SER A 239      -4.720  12.986  47.185  1.00  0.00           H  
ATOM   3895  N   PHE A 240      -1.294  14.821  46.875  1.00 41.13           N  
ATOM   3896  CA  PHE A 240      -0.233  15.183  45.927  1.00 41.92           C  
ATOM   3897  C   PHE A 240       1.155  14.986  46.566  1.00 41.55           C  
ATOM   3898  O   PHE A 240       1.377  15.544  47.644  1.00 40.32           O  
ATOM   3899  CB  PHE A 240      -0.359  16.669  45.514  1.00 41.59           C  
ATOM   3900  CG  PHE A 240      -1.431  17.075  44.515  1.00 42.90           C  
ATOM   3901  CD1 PHE A 240      -2.062  16.150  43.652  1.00 42.81           C  
ATOM   3902  CD2 PHE A 240      -1.747  18.445  44.403  1.00 43.02           C  
ATOM   3903  CE1 PHE A 240      -2.982  16.595  42.684  1.00 42.98           C  
ATOM   3904  CE2 PHE A 240      -2.659  18.889  43.430  1.00 42.53           C  
ATOM   3905  CZ  PHE A 240      -3.277  17.964  42.569  1.00 42.86           C  
ATOM   3906  H   PHE A 240      -1.939  15.554  47.139  1.00  0.00           H  
ATOM   3907  HA  PHE A 240      -0.336  14.552  45.050  1.00  0.00           H  
ATOM   3908 1HB  PHE A 240      -0.479  17.282  46.409  1.00  0.00           H  
ATOM   3909 2HB  PHE A 240       0.582  16.995  45.064  1.00  0.00           H  
ATOM   3910  HD1 PHE A 240      -1.849  15.095  43.698  1.00  0.00           H  
ATOM   3911  HD2 PHE A 240      -1.265  19.165  45.049  1.00  0.00           H  
ATOM   3912  HE1 PHE A 240      -3.460  15.884  42.027  1.00  0.00           H  
ATOM   3913  HE2 PHE A 240      -2.876  19.942  43.340  1.00  0.00           H  
ATOM   3914  HZ  PHE A 240      -3.977  18.305  41.821  1.00  0.00           H  
ATOM   3915  N   PRO A 241       2.088  14.226  45.938  1.00 41.27           N  
ATOM   3916  CA  PRO A 241       3.468  14.078  46.424  1.00 41.74           C  
ATOM   3917  C   PRO A 241       4.141  15.454  46.520  1.00 40.89           C  
ATOM   3918  O   PRO A 241       4.061  16.234  45.572  1.00 41.16           O  
ATOM   3919  CB  PRO A 241       4.182  13.213  45.372  1.00 41.30           C  
ATOM   3920  CG  PRO A 241       3.071  12.463  44.660  1.00 41.70           C  
ATOM   3921  CD  PRO A 241       1.846  13.363  44.780  1.00 40.73           C  
ATOM   3922  HA  PRO A 241       3.452  13.573  47.392  1.00  0.00           H  
ATOM   3923 1HB  PRO A 241       4.719  13.826  44.651  1.00  0.00           H  
ATOM   3924 2HB  PRO A 241       4.910  12.536  45.819  1.00  0.00           H  
ATOM   3925 1HG  PRO A 241       3.311  12.208  43.629  1.00  0.00           H  
ATOM   3926 2HG  PRO A 241       2.878  11.528  45.188  1.00  0.00           H  
ATOM   3927 1HD  PRO A 241       0.944  12.760  44.881  1.00  0.00           H  
ATOM   3928 2HD  PRO A 241       1.752  13.990  43.894  1.00  0.00           H  
ATOM   3929  N   LYS A 242       4.752  15.761  47.672  1.00 42.73           N  
ATOM   3930  CA  LYS A 242       5.364  17.058  47.940  1.00 42.30           C  
ATOM   3931  C   LYS A 242       6.816  17.026  47.457  1.00 42.09           C  
ATOM   3932  O   LYS A 242       7.703  16.564  48.174  1.00 42.15           O  
ATOM   3933  CB  LYS A 242       5.251  17.431  49.431  1.00  0.00           C  
ATOM   3934  CG  LYS A 242       3.801  17.538  49.931  1.00  0.00           C  
ATOM   3935  CD  LYS A 242       3.710  18.259  51.286  1.00  0.00           C  
ATOM   3936  CE  LYS A 242       2.364  18.063  51.997  1.00  0.00           C  
ATOM   3937  NZ  LYS A 242       2.273  16.734  52.626  1.00  0.00           N1+
ATOM   3938  H   LYS A 242       4.767  15.077  48.414  1.00  0.00           H  
ATOM   3939  HA  LYS A 242       4.834  17.833  47.387  1.00  0.00           H  
ATOM   3940 1HZ  LYS A 242       1.388  16.668  53.115  1.00  0.00           H  
ATOM   3941 2HZ  LYS A 242       2.310  16.016  51.914  1.00  0.00           H  
ATOM   3942 3HZ  LYS A 242       3.032  16.607  53.280  1.00  0.00           H  
ATOM   3943 1HB  LYS A 242       5.792  16.713  50.050  1.00  0.00           H  
ATOM   3944 2HB  LYS A 242       5.746  18.393  49.581  1.00  0.00           H  
ATOM   3945 1HG  LYS A 242       3.187  18.068  49.202  1.00  0.00           H  
ATOM   3946 2HG  LYS A 242       3.385  16.535  50.009  1.00  0.00           H  
ATOM   3947 1HD  LYS A 242       4.516  17.932  51.944  1.00  0.00           H  
ATOM   3948 2HD  LYS A 242       3.877  19.324  51.121  1.00  0.00           H  
ATOM   3949 1HE  LYS A 242       2.249  18.813  52.780  1.00  0.00           H  
ATOM   3950 2HE  LYS A 242       1.533  18.199  51.303  1.00  0.00           H  
ATOM   3951  N   TRP A 243       7.040  17.496  46.222  1.00 42.79           N  
ATOM   3952  CA  TRP A 243       8.353  17.595  45.600  1.00 43.57           C  
ATOM   3953  C   TRP A 243       8.991  18.942  45.928  1.00 46.43           C  
ATOM   3954  O   TRP A 243       8.308  19.962  46.042  1.00 45.98           O  
ATOM   3955  CB  TRP A 243       8.214  17.423  44.078  1.00 39.83           C  
ATOM   3956  CG  TRP A 243       7.987  16.011  43.633  1.00 39.03           C  
ATOM   3957  CD1 TRP A 243       8.892  15.010  43.717  1.00 37.06           C  
ATOM   3958  CD2 TRP A 243       6.795  15.422  43.039  1.00 38.89           C  
ATOM   3959  NE1 TRP A 243       8.338  13.842  43.236  1.00 37.08           N  
ATOM   3960  CE2 TRP A 243       7.049  14.039  42.790  1.00 38.81           C  
ATOM   3961  CE3 TRP A 243       5.519  15.912  42.684  1.00 37.09           C  
ATOM   3962  CZ2 TRP A 243       6.089  13.194  42.209  1.00 38.81           C  
ATOM   3963  CZ3 TRP A 243       4.556  15.083  42.081  1.00 38.68           C  
ATOM   3964  CH2 TRP A 243       4.842  13.727  41.837  1.00 39.28           C  
ATOM   3965  H   TRP A 243       6.255  17.846  45.689  1.00  0.00           H  
ATOM   3966  HA  TRP A 243       9.007  16.809  45.978  1.00  0.00           H  
ATOM   3967 1HB  TRP A 243       7.411  18.054  43.693  1.00  0.00           H  
ATOM   3968 2HB  TRP A 243       9.122  17.766  43.578  1.00  0.00           H  
ATOM   3969  HD1 TRP A 243       9.889  15.120  44.115  1.00  0.00           H  
ATOM   3970  HE1 TRP A 243       8.839  12.966  43.235  1.00  0.00           H  
ATOM   3971  HE3 TRP A 243       5.280  16.939  42.894  1.00  0.00           H  
ATOM   3972  HZ2 TRP A 243       6.307  12.149  42.050  1.00  0.00           H  
ATOM   3973  HZ3 TRP A 243       3.589  15.486  41.822  1.00  0.00           H  
ATOM   3974  HH2 TRP A 243       4.098  13.086  41.392  1.00  0.00           H  
ATOM   3975  N   ALA A 244      10.326  18.925  46.033  1.00 49.83           N  
ATOM   3976  CA  ALA A 244      11.159  20.109  46.161  1.00 55.48           C  
ATOM   3977  C   ALA A 244      11.345  20.756  44.785  1.00 60.94           C  
ATOM   3978  O   ALA A 244      11.396  20.070  43.761  1.00 61.55           O  
ATOM   3979  CB  ALA A 244      12.518  19.686  46.739  1.00 53.49           C  
ATOM   3980  H   ALA A 244      10.801  18.041  45.921  1.00  0.00           H  
ATOM   3981  HA  ALA A 244      10.686  20.818  46.843  1.00  0.00           H  
ATOM   3982 1HB  ALA A 244      13.175  20.547  46.867  1.00  0.00           H  
ATOM   3983 2HB  ALA A 244      12.398  19.219  47.717  1.00  0.00           H  
ATOM   3984 3HB  ALA A 244      13.030  18.973  46.091  1.00  0.00           H  
ATOM   3985  N   ARG A 245      11.475  22.088  44.785  1.00 67.50           N  
ATOM   3986  CA  ARG A 245      11.814  22.894  43.621  1.00 74.29           C  
ATOM   3987  C   ARG A 245      13.272  22.630  43.246  1.00 79.50           C  
ATOM   3988  O   ARG A 245      14.163  22.903  44.053  1.00 77.81           O  
ATOM   3989  CB  ARG A 245      11.578  24.375  43.981  1.00  0.00           C  
ATOM   3990  CG  ARG A 245      11.900  25.373  42.855  1.00  0.00           C  
ATOM   3991  CD  ARG A 245      11.504  26.801  43.240  1.00  0.00           C  
ATOM   3992  NE  ARG A 245      11.658  27.729  42.111  1.00  0.00           N  
ATOM   3993  CZ  ARG A 245      10.700  28.037  41.220  1.00  0.00           C  
ATOM   3994  NH1 ARG A 245       9.502  27.439  41.250  1.00  0.00           N  
ATOM   3995  NH2 ARG A 245      10.941  28.961  40.283  1.00  0.00           N1+
ATOM   3996  H   ARG A 245      11.416  22.570  45.670  1.00  0.00           H  
ATOM   3997  HA  ARG A 245      11.174  22.612  42.786  1.00  0.00           H  
ATOM   3998  HE  ARG A 245      12.561  28.170  42.022  1.00  0.00           H  
ATOM   3999 1HH1 ARG A 245       9.299  26.718  41.931  1.00  0.00           H  
ATOM   4000 2HH1 ARG A 245       8.779  27.718  40.592  1.00  0.00           H  
ATOM   4001 1HH2 ARG A 245      10.221  29.203  39.616  1.00  0.00           H  
ATOM   4002 2HH2 ARG A 245      11.833  29.432  40.234  1.00  0.00           H  
ATOM   4003 1HB  ARG A 245      10.534  24.496  44.273  1.00  0.00           H  
ATOM   4004 2HB  ARG A 245      12.162  24.640  44.864  1.00  0.00           H  
ATOM   4005 1HG  ARG A 245      12.964  25.349  42.618  1.00  0.00           H  
ATOM   4006 2HG  ARG A 245      11.380  25.079  41.944  1.00  0.00           H  
ATOM   4007 1HD  ARG A 245      10.478  26.831  43.606  1.00  0.00           H  
ATOM   4008 2HD  ARG A 245      12.134  27.150  44.060  1.00  0.00           H  
ATOM   4009  N   GLN A 246      13.515  22.121  42.025  1.00 87.83           N  
ATOM   4010  CA  GLN A 246      14.869  21.969  41.505  1.00 94.87           C  
ATOM   4011  C   GLN A 246      15.370  23.347  41.052  1.00 97.18           C  
ATOM   4012  O   GLN A 246      14.615  24.142  40.490  1.00 96.62           O  
ATOM   4013  CB  GLN A 246      14.940  20.857  40.424  1.00 97.48           C  
ATOM   4014  CG  GLN A 246      14.685  21.253  38.954  1.00101.18           C  
ATOM   4015  CD  GLN A 246      14.774  20.045  38.018  1.00103.30           C  
ATOM   4016  OE1 GLN A 246      13.762  19.456  37.649  1.00104.36           O  
ATOM   4017  NE2 GLN A 246      15.992  19.683  37.609  1.00103.98           N  
ATOM   4018  H   GLN A 246      12.742  21.928  41.402  1.00  0.00           H  
ATOM   4019  HA  GLN A 246      15.500  21.626  42.329  1.00  0.00           H  
ATOM   4020 1HB  GLN A 246      15.938  20.421  40.475  1.00  0.00           H  
ATOM   4021 2HB  GLN A 246      14.263  20.048  40.703  1.00  0.00           H  
ATOM   4022 1HG  GLN A 246      13.705  21.715  38.846  1.00  0.00           H  
ATOM   4023 2HG  GLN A 246      15.415  21.994  38.626  1.00  0.00           H  
ATOM   4024 1HE2 GLN A 246      16.091  18.902  36.978  1.00  0.00           H  
ATOM   4025 2HE2 GLN A 246      16.803  20.196  37.920  1.00  0.00           H  
ATOM   4026  N   ASP A 247      16.651  23.617  41.329  1.00 99.81           N  
ATOM   4027  CA  ASP A 247      17.422  24.797  40.943  1.00102.04           C  
ATOM   4028  C   ASP A 247      17.284  25.054  39.430  1.00101.17           C  
ATOM   4029  O   ASP A 247      17.520  24.150  38.628  1.00101.56           O  
ATOM   4030  CB  ASP A 247      18.866  24.505  41.411  1.00  0.00           C  
ATOM   4031  CG  ASP A 247      19.997  25.414  40.922  1.00  0.00           C  
ATOM   4032  OD1 ASP A 247      21.144  24.930  41.033  1.00  0.00           O  
ATOM   4033  OD2 ASP A 247      19.727  26.530  40.427  1.00  0.00           O1-
ATOM   4034  H   ASP A 247      17.166  22.905  41.827  1.00  0.00           H  
ATOM   4035  HA  ASP A 247      17.035  25.658  41.493  1.00  0.00           H  
ATOM   4036 1HB  ASP A 247      18.898  24.504  42.501  1.00  0.00           H  
ATOM   4037 2HB  ASP A 247      19.135  23.494  41.104  1.00  0.00           H  
ATOM   4038  N   PHE A 248      16.876  26.284  39.076  1.00 99.43           N  
ATOM   4039  CA  PHE A 248      16.547  26.761  37.729  1.00 97.85           C  
ATOM   4040  C   PHE A 248      17.645  26.584  36.670  1.00 95.11           C  
ATOM   4041  O   PHE A 248      17.346  26.482  35.480  1.00 94.96           O  
ATOM   4042  CB  PHE A 248      16.020  28.210  37.797  1.00100.19           C  
ATOM   4043  CG  PHE A 248      14.620  28.330  37.238  1.00101.59           C  
ATOM   4044  CD1 PHE A 248      13.535  27.797  37.962  1.00101.01           C  
ATOM   4045  CD2 PHE A 248      14.405  28.907  35.973  1.00101.79           C  
ATOM   4046  CE1 PHE A 248      12.240  27.818  37.413  1.00101.51           C  
ATOM   4047  CE2 PHE A 248      13.108  28.937  35.437  1.00101.23           C  
ATOM   4048  CZ  PHE A 248      12.025  28.380  36.142  1.00102.16           C  
ATOM   4049  H   PHE A 248      16.740  26.948  39.824  1.00  0.00           H  
ATOM   4050  HA  PHE A 248      15.731  26.119  37.402  1.00  0.00           H  
ATOM   4051 1HB  PHE A 248      15.996  28.571  38.826  1.00  0.00           H  
ATOM   4052 2HB  PHE A 248      16.680  28.901  37.269  1.00  0.00           H  
ATOM   4053  HD1 PHE A 248      13.700  27.353  38.932  1.00  0.00           H  
ATOM   4054  HD2 PHE A 248      15.230  29.320  35.410  1.00  0.00           H  
ATOM   4055  HE1 PHE A 248      11.416  27.403  37.969  1.00  0.00           H  
ATOM   4056  HE2 PHE A 248      12.955  29.399  34.482  1.00  0.00           H  
ATOM   4057  HZ  PHE A 248      11.032  28.403  35.717  1.00  0.00           H  
ATOM   4058  N   SER A 249      18.909  26.523  37.117  1.00 90.05           N  
ATOM   4059  CA  SER A 249      20.084  26.220  36.309  1.00 84.71           C  
ATOM   4060  C   SER A 249      20.160  24.753  35.846  1.00 81.26           C  
ATOM   4061  O   SER A 249      20.887  24.481  34.902  1.00 79.39           O  
ATOM   4062  CB  SER A 249      21.352  26.698  37.043  1.00 84.65           C  
ATOM   4063  OG  SER A 249      21.710  25.854  38.120  1.00 82.63           O  
ATOM   4064  H   SER A 249      19.057  26.616  38.114  1.00  0.00           H  
ATOM   4065  HA  SER A 249      20.003  26.810  35.396  1.00  0.00           H  
ATOM   4066 1HB  SER A 249      22.189  26.713  36.345  1.00  0.00           H  
ATOM   4067 2HB  SER A 249      21.235  27.720  37.405  1.00  0.00           H  
ATOM   4068  HG  SER A 249      21.121  26.007  38.848  1.00  0.00           H  
ATOM   4069  N   LYS A 250      19.419  23.816  36.461  1.00 77.57           N  
ATOM   4070  CA  LYS A 250      19.253  22.439  35.983  1.00 74.57           C  
ATOM   4071  C   LYS A 250      17.946  22.232  35.198  1.00 70.51           C  
ATOM   4072  O   LYS A 250      17.815  21.208  34.528  1.00 69.29           O  
ATOM   4073  CB  LYS A 250      19.401  21.428  37.141  1.00  0.00           C  
ATOM   4074  CG  LYS A 250      20.867  21.069  37.466  1.00  0.00           C  
ATOM   4075  CD  LYS A 250      21.468  21.831  38.655  1.00  0.00           C  
ATOM   4076  CE  LYS A 250      20.960  21.307  40.007  1.00  0.00           C  
ATOM   4077  NZ  LYS A 250      21.652  21.964  41.127  1.00  0.00           N1+
ATOM   4078  H   LYS A 250      18.863  24.093  37.260  1.00  0.00           H  
ATOM   4079  HA  LYS A 250      20.029  22.209  35.252  1.00  0.00           H  
ATOM   4080 1HZ  LYS A 250      21.299  21.613  42.004  1.00  0.00           H  
ATOM   4081 2HZ  LYS A 250      22.645  21.791  41.066  1.00  0.00           H  
ATOM   4082 3HZ  LYS A 250      21.490  22.966  41.079  1.00  0.00           H  
ATOM   4083 1HB  LYS A 250      18.863  21.769  38.026  1.00  0.00           H  
ATOM   4084 2HB  LYS A 250      18.913  20.494  36.858  1.00  0.00           H  
ATOM   4085 1HG  LYS A 250      20.932  20.000  37.674  1.00  0.00           H  
ATOM   4086 2HG  LYS A 250      21.497  21.220  36.589  1.00  0.00           H  
ATOM   4087 1HD  LYS A 250      22.553  21.720  38.621  1.00  0.00           H  
ATOM   4088 2HD  LYS A 250      21.268  22.899  38.556  1.00  0.00           H  
ATOM   4089 1HE  LYS A 250      19.887  21.471  40.108  1.00  0.00           H  
ATOM   4090 2HE  LYS A 250      21.128  20.233  40.087  1.00  0.00           H  
ATOM   4091  N   VAL A 251      17.002  23.191  35.241  1.00 65.76           N  
ATOM   4092  CA  VAL A 251      15.768  23.193  34.444  1.00 61.52           C  
ATOM   4093  C   VAL A 251      16.099  23.486  32.970  1.00 58.91           C  
ATOM   4094  O   VAL A 251      15.678  22.733  32.092  1.00 56.55           O  
ATOM   4095  CB  VAL A 251      14.721  24.172  35.042  1.00 60.35           C  
ATOM   4096  CG1 VAL A 251      13.407  24.216  34.236  1.00 58.87           C  
ATOM   4097  CG2 VAL A 251      14.396  23.815  36.502  1.00 59.70           C  
ATOM   4098  H   VAL A 251      17.182  24.008  35.806  1.00  0.00           H  
ATOM   4099  HA  VAL A 251      15.342  22.188  34.488  1.00  0.00           H  
ATOM   4100  HB  VAL A 251      15.134  25.180  35.032  1.00  0.00           H  
ATOM   4101 1HG1 VAL A 251      12.680  24.875  34.710  1.00  0.00           H  
ATOM   4102 2HG1 VAL A 251      13.552  24.586  33.223  1.00  0.00           H  
ATOM   4103 3HG1 VAL A 251      12.959  23.225  34.163  1.00  0.00           H  
ATOM   4104 1HG2 VAL A 251      13.632  24.475  36.913  1.00  0.00           H  
ATOM   4105 2HG2 VAL A 251      14.036  22.791  36.583  1.00  0.00           H  
ATOM   4106 3HG2 VAL A 251      15.271  23.898  37.143  1.00  0.00           H  
ATOM   4107  N   VAL A 252      16.876  24.554  32.713  1.00 55.44           N  
ATOM   4108  CA  VAL A 252      17.440  24.881  31.404  1.00 53.32           C  
ATOM   4109  C   VAL A 252      18.941  25.213  31.594  1.00 50.84           C  
ATOM   4110  O   VAL A 252      19.269  26.384  31.794  1.00 47.31           O  
ATOM   4111  CB  VAL A 252      16.629  26.013  30.711  1.00 53.87           C  
ATOM   4112  CG1 VAL A 252      17.173  26.301  29.305  1.00 54.93           C  
ATOM   4113  CG2 VAL A 252      15.131  25.685  30.580  1.00 52.64           C  
ATOM   4114  H   VAL A 252      17.164  25.130  33.492  1.00  0.00           H  
ATOM   4115  HA  VAL A 252      17.370  24.015  30.744  1.00  0.00           H  
ATOM   4116  HB  VAL A 252      16.716  26.927  31.301  1.00  0.00           H  
ATOM   4117 1HG1 VAL A 252      16.655  27.141  28.844  1.00  0.00           H  
ATOM   4118 2HG1 VAL A 252      18.235  26.530  29.314  1.00  0.00           H  
ATOM   4119 3HG1 VAL A 252      17.051  25.441  28.654  1.00  0.00           H  
ATOM   4120 1HG2 VAL A 252      14.615  26.446  29.996  1.00  0.00           H  
ATOM   4121 2HG2 VAL A 252      14.971  24.727  30.084  1.00  0.00           H  
ATOM   4122 3HG2 VAL A 252      14.645  25.649  31.552  1.00  0.00           H  
ATOM   4123  N   PRO A 253      19.857  24.212  31.540  1.00 50.90           N  
ATOM   4124  CA  PRO A 253      21.316  24.380  31.685  1.00 49.10           C  
ATOM   4125  C   PRO A 253      22.021  25.438  30.811  1.00 46.93           C  
ATOM   4126  O   PRO A 253      22.826  26.180  31.375  1.00 46.73           O  
ATOM   4127  CB  PRO A 253      21.947  22.987  31.546  1.00 48.85           C  
ATOM   4128  CG  PRO A 253      20.806  22.025  31.830  1.00 49.06           C  
ATOM   4129  CD  PRO A 253      19.524  22.786  31.491  1.00 50.54           C  
ATOM   4130  HA  PRO A 253      21.489  24.716  32.696  1.00  0.00           H  
ATOM   4131 1HB  PRO A 253      22.349  22.808  30.551  1.00  0.00           H  
ATOM   4132 2HB  PRO A 253      22.773  22.849  32.244  1.00  0.00           H  
ATOM   4133 1HG  PRO A 253      20.897  21.086  31.284  1.00  0.00           H  
ATOM   4134 2HG  PRO A 253      20.805  21.785  32.894  1.00  0.00           H  
ATOM   4135 1HD  PRO A 253      18.729  22.514  32.184  1.00  0.00           H  
ATOM   4136 2HD  PRO A 253      19.194  22.534  30.482  1.00  0.00           H  
ATOM   4137  N   PRO A 254      21.761  25.550  29.485  1.00 44.81           N  
ATOM   4138  CA  PRO A 254      22.444  26.523  28.608  1.00 44.37           C  
ATOM   4139  C   PRO A 254      22.195  28.010  28.940  1.00 43.60           C  
ATOM   4140  O   PRO A 254      22.929  28.872  28.459  1.00 44.37           O  
ATOM   4141  CB  PRO A 254      21.919  26.243  27.191  1.00 42.15           C  
ATOM   4142  CG  PRO A 254      21.408  24.817  27.235  1.00 42.67           C  
ATOM   4143  CD  PRO A 254      20.980  24.600  28.683  1.00 42.96           C  
ATOM   4144  HA  PRO A 254      23.516  26.323  28.647  1.00  0.00           H  
ATOM   4145 1HB  PRO A 254      21.092  26.906  26.937  1.00  0.00           H  
ATOM   4146 2HB  PRO A 254      22.688  26.382  26.430  1.00  0.00           H  
ATOM   4147 1HG  PRO A 254      20.611  24.620  26.519  1.00  0.00           H  
ATOM   4148 2HG  PRO A 254      22.231  24.140  27.002  1.00  0.00           H  
ATOM   4149 1HD  PRO A 254      21.111  23.557  28.962  1.00  0.00           H  
ATOM   4150 2HD  PRO A 254      19.922  24.840  28.789  1.00  0.00           H  
ATOM   4151  N   LEU A 255      21.126  28.308  29.697  1.00 42.80           N  
ATOM   4152  CA  LEU A 255      20.545  29.634  29.852  1.00 44.04           C  
ATOM   4153  C   LEU A 255      21.255  30.445  30.948  1.00 45.87           C  
ATOM   4154  O   LEU A 255      21.573  29.924  32.019  1.00 46.16           O  
ATOM   4155  CB  LEU A 255      19.044  29.410  30.138  1.00 41.32           C  
ATOM   4156  CG  LEU A 255      18.099  30.596  29.898  1.00 40.54           C  
ATOM   4157  CD1 LEU A 255      18.188  31.142  28.461  1.00 39.24           C  
ATOM   4158  CD2 LEU A 255      16.651  30.178  30.214  1.00 39.89           C  
ATOM   4159  H   LEU A 255      20.606  27.541  30.098  1.00  0.00           H  
ATOM   4160  HA  LEU A 255      20.664  30.147  28.897  1.00  0.00           H  
ATOM   4161 1HB  LEU A 255      18.696  28.618  29.482  1.00  0.00           H  
ATOM   4162 2HB  LEU A 255      18.914  29.036  31.155  1.00  0.00           H  
ATOM   4163  HG  LEU A 255      18.387  31.384  30.591  1.00  0.00           H  
ATOM   4164 1HD1 LEU A 255      17.430  31.903  28.283  1.00  0.00           H  
ATOM   4165 2HD1 LEU A 255      19.149  31.617  28.265  1.00  0.00           H  
ATOM   4166 3HD1 LEU A 255      18.044  30.355  27.723  1.00  0.00           H  
ATOM   4167 1HD2 LEU A 255      15.953  30.999  30.053  1.00  0.00           H  
ATOM   4168 2HD2 LEU A 255      16.326  29.355  29.579  1.00  0.00           H  
ATOM   4169 3HD2 LEU A 255      16.548  29.857  31.252  1.00  0.00           H  
ATOM   4170  N   ASP A 256      21.482  31.736  30.654  1.00 48.07           N  
ATOM   4171  CA  ASP A 256      22.110  32.745  31.514  1.00 51.48           C  
ATOM   4172  C   ASP A 256      21.204  33.190  32.678  1.00 52.68           C  
ATOM   4173  O   ASP A 256      20.053  32.770  32.768  1.00 51.83           O  
ATOM   4174  CB  ASP A 256      22.585  33.929  30.628  1.00  0.00           C  
ATOM   4175  CG  ASP A 256      21.470  34.631  29.845  1.00  0.00           C  
ATOM   4176  OD1 ASP A 256      21.364  34.357  28.630  1.00  0.00           O  
ATOM   4177  OD2 ASP A 256      20.733  35.417  30.476  1.00  0.00           O1-
ATOM   4178  H   ASP A 256      21.177  32.064  29.748  1.00  0.00           H  
ATOM   4179  HA  ASP A 256      22.989  32.289  31.970  1.00  0.00           H  
ATOM   4180 1HB  ASP A 256      23.094  34.678  31.235  1.00  0.00           H  
ATOM   4181 2HB  ASP A 256      23.333  33.575  29.918  1.00  0.00           H  
ATOM   4182  N   GLU A 257      21.731  34.052  33.565  1.00 53.85           N  
ATOM   4183  CA  GLU A 257      21.035  34.625  34.721  1.00 55.18           C  
ATOM   4184  C   GLU A 257      19.744  35.374  34.355  1.00 51.32           C  
ATOM   4185  O   GLU A 257      18.716  35.142  34.990  1.00 49.07           O  
ATOM   4186  CB  GLU A 257      21.995  35.506  35.544  1.00  0.00           C  
ATOM   4187  CG  GLU A 257      21.333  36.114  36.801  1.00  0.00           C  
ATOM   4188  CD  GLU A 257      22.320  36.702  37.806  1.00  0.00           C  
ATOM   4189  OE1 GLU A 257      21.993  36.635  39.011  1.00  0.00           O  
ATOM   4190  OE2 GLU A 257      23.370  37.216  37.361  1.00  0.00           O1-
ATOM   4191  H   GLU A 257      22.690  34.340  33.423  1.00  0.00           H  
ATOM   4192  HA  GLU A 257      20.737  33.783  35.348  1.00  0.00           H  
ATOM   4193 1HB  GLU A 257      22.851  34.899  35.845  1.00  0.00           H  
ATOM   4194 2HB  GLU A 257      22.397  36.305  34.918  1.00  0.00           H  
ATOM   4195 1HG  GLU A 257      20.632  36.902  36.524  1.00  0.00           H  
ATOM   4196 2HG  GLU A 257      20.751  35.346  37.313  1.00  0.00           H  
ATOM   4197  N   ASP A 258      19.797  36.247  33.335  1.00 49.56           N  
ATOM   4198  CA  ASP A 258      18.659  37.018  32.830  1.00 47.49           C  
ATOM   4199  C   ASP A 258      17.594  36.113  32.190  1.00 45.04           C  
ATOM   4200  O   ASP A 258      16.405  36.285  32.446  1.00 42.59           O  
ATOM   4201  CB  ASP A 258      19.109  38.118  31.846  1.00  0.00           C  
ATOM   4202  CG  ASP A 258      20.005  39.214  32.433  1.00  0.00           C  
ATOM   4203  OD1 ASP A 258      19.953  39.427  33.665  1.00  0.00           O  
ATOM   4204  OD2 ASP A 258      20.724  39.840  31.625  1.00  0.00           O1-
ATOM   4205  H   ASP A 258      20.676  36.362  32.849  1.00  0.00           H  
ATOM   4206  HA  ASP A 258      18.181  37.496  33.682  1.00  0.00           H  
ATOM   4207 1HB  ASP A 258      19.602  37.686  30.975  1.00  0.00           H  
ATOM   4208 2HB  ASP A 258      18.219  38.622  31.478  1.00  0.00           H  
ATOM   4209  N   GLY A 259      18.022  35.125  31.393  1.00 42.89           N  
ATOM   4210  CA  GLY A 259      17.189  34.087  30.799  1.00 40.77           C  
ATOM   4211  C   GLY A 259      16.455  33.229  31.840  1.00 39.48           C  
ATOM   4212  O   GLY A 259      15.245  33.045  31.725  1.00 38.23           O  
ATOM   4213  H   GLY A 259      19.018  35.081  31.199  1.00  0.00           H  
ATOM   4214 1HA  GLY A 259      16.457  34.554  30.138  1.00  0.00           H  
ATOM   4215 2HA  GLY A 259      17.819  33.465  30.169  1.00  0.00           H  
ATOM   4216  N   ARG A 260      17.177  32.723  32.856  1.00 39.23           N  
ATOM   4217  CA  ARG A 260      16.641  31.985  34.005  1.00 39.01           C  
ATOM   4218  C   ARG A 260      15.623  32.804  34.811  1.00 36.40           C  
ATOM   4219  O   ARG A 260      14.555  32.287  35.128  1.00 36.27           O  
ATOM   4220  CB  ARG A 260      17.767  31.486  34.931  1.00  0.00           C  
ATOM   4221  CG  ARG A 260      18.566  30.303  34.359  1.00  0.00           C  
ATOM   4222  CD  ARG A 260      19.549  29.675  35.359  1.00  0.00           C  
ATOM   4223  NE  ARG A 260      20.296  30.662  36.155  1.00  0.00           N  
ATOM   4224  CZ  ARG A 260      21.567  31.054  35.965  1.00  0.00           C  
ATOM   4225  NH1 ARG A 260      22.289  30.620  34.923  1.00  0.00           N  
ATOM   4226  NH2 ARG A 260      22.125  31.903  36.837  1.00  0.00           N1+
ATOM   4227  H   ARG A 260      18.173  32.908  32.860  1.00  0.00           H  
ATOM   4228  HA  ARG A 260      16.108  31.117  33.613  1.00  0.00           H  
ATOM   4229  HE  ARG A 260      19.789  31.062  36.932  1.00  0.00           H  
ATOM   4230 1HH1 ARG A 260      21.864  30.032  34.216  1.00  0.00           H  
ATOM   4231 2HH1 ARG A 260      23.246  30.917  34.799  1.00  0.00           H  
ATOM   4232 1HH2 ARG A 260      23.077  32.214  36.713  1.00  0.00           H  
ATOM   4233 2HH2 ARG A 260      21.598  32.250  37.627  1.00  0.00           H  
ATOM   4234 1HB  ARG A 260      18.437  32.315  35.166  1.00  0.00           H  
ATOM   4235 2HB  ARG A 260      17.336  31.166  35.881  1.00  0.00           H  
ATOM   4236 1HG  ARG A 260      17.865  29.527  34.048  1.00  0.00           H  
ATOM   4237 2HG  ARG A 260      19.093  30.590  33.452  1.00  0.00           H  
ATOM   4238 1HD  ARG A 260      18.983  29.077  36.069  1.00  0.00           H  
ATOM   4239 2HD  ARG A 260      20.227  28.995  34.844  1.00  0.00           H  
ATOM   4240  N   SER A 261      15.951  34.074  35.113  1.00 33.79           N  
ATOM   4241  CA  SER A 261      15.094  35.070  35.762  1.00 32.33           C  
ATOM   4242  C   SER A 261      13.773  35.295  35.004  1.00 31.86           C  
ATOM   4243  O   SER A 261      12.705  35.237  35.609  1.00 32.10           O  
ATOM   4244  CB  SER A 261      15.897  36.370  35.991  1.00 32.33           C  
ATOM   4245  OG  SER A 261      15.121  37.420  36.536  1.00 32.90           O  
ATOM   4246  H   SER A 261      16.867  34.395  34.828  1.00  0.00           H  
ATOM   4247  HA  SER A 261      14.831  34.670  36.743  1.00  0.00           H  
ATOM   4248 1HB  SER A 261      16.732  36.179  36.665  1.00  0.00           H  
ATOM   4249 2HB  SER A 261      16.326  36.722  35.055  1.00  0.00           H  
ATOM   4250  HG  SER A 261      15.682  38.177  36.640  1.00  0.00           H  
ATOM   4251  N   LEU A 262      13.848  35.505  33.679  1.00 28.72           N  
ATOM   4252  CA  LEU A 262      12.711  35.673  32.776  1.00 30.50           C  
ATOM   4253  C   LEU A 262      11.816  34.423  32.703  1.00 32.28           C  
ATOM   4254  O   LEU A 262      10.601  34.547  32.843  1.00 31.82           O  
ATOM   4255  CB  LEU A 262      13.210  36.126  31.388  1.00 26.24           C  
ATOM   4256  CG  LEU A 262      12.111  36.310  30.320  1.00 21.30           C  
ATOM   4257  CD1 LEU A 262      11.028  37.328  30.715  1.00 19.46           C  
ATOM   4258  CD2 LEU A 262      12.726  36.684  28.970  1.00 18.44           C  
ATOM   4259  H   LEU A 262      14.769  35.551  33.260  1.00  0.00           H  
ATOM   4260  HA  LEU A 262      12.107  36.480  33.196  1.00  0.00           H  
ATOM   4261 1HB  LEU A 262      13.757  37.061  31.492  1.00  0.00           H  
ATOM   4262 2HB  LEU A 262      13.939  35.403  31.020  1.00  0.00           H  
ATOM   4263  HG  LEU A 262      11.628  35.348  30.179  1.00  0.00           H  
ATOM   4264 1HD1 LEU A 262      10.277  37.412  29.929  1.00  0.00           H  
ATOM   4265 2HD1 LEU A 262      10.503  37.040  31.625  1.00  0.00           H  
ATOM   4266 3HD1 LEU A 262      11.455  38.318  30.871  1.00  0.00           H  
ATOM   4267 1HD2 LEU A 262      11.954  36.766  28.206  1.00  0.00           H  
ATOM   4268 2HD2 LEU A 262      13.248  37.639  29.024  1.00  0.00           H  
ATOM   4269 3HD2 LEU A 262      13.435  35.924  28.643  1.00  0.00           H  
ATOM   4270  N   LEU A 263      12.406  33.232  32.494  1.00 33.58           N  
ATOM   4271  CA  LEU A 263      11.721  31.935  32.459  1.00 35.57           C  
ATOM   4272  C   LEU A 263      10.989  31.620  33.776  1.00 36.81           C  
ATOM   4273  O   LEU A 263       9.853  31.150  33.745  1.00 34.60           O  
ATOM   4274  CB  LEU A 263      12.716  30.822  32.061  1.00 37.44           C  
ATOM   4275  CG  LEU A 263      12.118  29.400  31.931  1.00 37.27           C  
ATOM   4276  CD1 LEU A 263      11.067  29.297  30.824  1.00 34.48           C  
ATOM   4277  CD2 LEU A 263      13.228  28.363  31.715  1.00 38.56           C  
ATOM   4278  H   LEU A 263      13.412  33.219  32.378  1.00  0.00           H  
ATOM   4279  HA  LEU A 263      10.965  32.015  31.677  1.00  0.00           H  
ATOM   4280 1HB  LEU A 263      13.190  31.084  31.115  1.00  0.00           H  
ATOM   4281 2HB  LEU A 263      13.529  30.806  32.788  1.00  0.00           H  
ATOM   4282  HG  LEU A 263      11.612  29.129  32.855  1.00  0.00           H  
ATOM   4283 1HD1 LEU A 263      10.666  28.286  30.783  1.00  0.00           H  
ATOM   4284 2HD1 LEU A 263      10.225  29.967  30.993  1.00  0.00           H  
ATOM   4285 3HD1 LEU A 263      11.494  29.523  29.848  1.00  0.00           H  
ATOM   4286 1HD2 LEU A 263      12.820  27.352  31.692  1.00  0.00           H  
ATOM   4287 2HD2 LEU A 263      13.747  28.538  30.772  1.00  0.00           H  
ATOM   4288 3HD2 LEU A 263      13.971  28.397  32.512  1.00  0.00           H  
ATOM   4289  N   SER A 264      11.640  31.906  34.916  1.00 36.93           N  
ATOM   4290  CA  SER A 264      11.118  31.812  36.281  1.00 36.31           C  
ATOM   4291  C   SER A 264       9.875  32.686  36.509  1.00 33.68           C  
ATOM   4292  O   SER A 264       8.906  32.236  37.120  1.00 29.94           O  
ATOM   4293  CB  SER A 264      12.258  32.107  37.282  1.00 36.60           C  
ATOM   4294  OG  SER A 264      11.821  32.161  38.626  1.00 39.34           O  
ATOM   4295  H   SER A 264      12.583  32.265  34.827  1.00  0.00           H  
ATOM   4296  HA  SER A 264      10.795  30.783  36.437  1.00  0.00           H  
ATOM   4297 1HB  SER A 264      13.028  31.339  37.209  1.00  0.00           H  
ATOM   4298 2HB  SER A 264      12.738  33.057  37.054  1.00  0.00           H  
ATOM   4299  HG  SER A 264      11.210  32.876  38.717  1.00  0.00           H  
ATOM   4300  N   GLN A 265       9.912  33.924  35.995  1.00 36.91           N  
ATOM   4301  CA  GLN A 265       8.825  34.894  36.029  1.00 37.79           C  
ATOM   4302  C   GLN A 265       7.634  34.502  35.132  1.00 36.86           C  
ATOM   4303  O   GLN A 265       6.489  34.741  35.513  1.00 35.20           O  
ATOM   4304  CB  GLN A 265       9.383  36.296  35.718  1.00 39.68           C  
ATOM   4305  CG  GLN A 265      10.172  36.894  36.899  1.00 42.76           C  
ATOM   4306  CD  GLN A 265      10.718  38.287  36.594  1.00 43.27           C  
ATOM   4307  OE1 GLN A 265      11.855  38.437  36.155  1.00 43.94           O  
ATOM   4308  NE2 GLN A 265       9.914  39.319  36.857  1.00 43.96           N  
ATOM   4309  H   GLN A 265      10.761  34.212  35.528  1.00  0.00           H  
ATOM   4310  HA  GLN A 265       8.435  34.908  37.047  1.00  0.00           H  
ATOM   4311 1HB  GLN A 265      10.003  36.268  34.820  1.00  0.00           H  
ATOM   4312 2HB  GLN A 265       8.560  36.964  35.490  1.00  0.00           H  
ATOM   4313 1HG  GLN A 265       9.539  36.954  37.782  1.00  0.00           H  
ATOM   4314 2HG  GLN A 265      11.001  36.245  37.179  1.00  0.00           H  
ATOM   4315 1HE2 GLN A 265      10.236  40.262  36.695  1.00  0.00           H  
ATOM   4316 2HE2 GLN A 265       8.980  39.156  37.210  1.00  0.00           H  
ATOM   4317  N   MET A 266       7.894  33.875  33.970  1.00 37.82           N  
ATOM   4318  CA  MET A 266       6.884  33.340  33.052  1.00 38.82           C  
ATOM   4319  C   MET A 266       6.222  32.040  33.540  1.00 40.85           C  
ATOM   4320  O   MET A 266       5.090  31.764  33.149  1.00 42.61           O  
ATOM   4321  CB  MET A 266       7.460  33.149  31.636  1.00 37.12           C  
ATOM   4322  CG  MET A 266       7.679  34.464  30.874  1.00 36.06           C  
ATOM   4323  SD  MET A 266       7.782  34.228  29.081  1.00 33.62           S  
ATOM   4324  CE  MET A 266       9.496  33.687  28.953  1.00 33.85           C  
ATOM   4325  H   MET A 266       8.864  33.737  33.716  1.00  0.00           H  
ATOM   4326  HA  MET A 266       6.076  34.069  32.986  1.00  0.00           H  
ATOM   4327 1HB  MET A 266       8.380  32.565  31.670  1.00  0.00           H  
ATOM   4328 2HB  MET A 266       6.754  32.553  31.052  1.00  0.00           H  
ATOM   4329 1HG  MET A 266       6.843  35.138  31.052  1.00  0.00           H  
ATOM   4330 2HG  MET A 266       8.566  34.986  31.231  1.00  0.00           H  
ATOM   4331 1HE  MET A 266       9.627  33.060  28.073  1.00  0.00           H  
ATOM   4332 2HE  MET A 266      10.136  34.558  28.859  1.00  0.00           H  
ATOM   4333 3HE  MET A 266       9.795  33.115  29.830  1.00  0.00           H  
ATOM   4334  N   LEU A 267       6.911  31.245  34.373  1.00 42.27           N  
ATOM   4335  CA  LEU A 267       6.411  29.988  34.932  1.00 43.79           C  
ATOM   4336  C   LEU A 267       6.103  30.118  36.431  1.00 46.85           C  
ATOM   4337  O   LEU A 267       6.156  29.126  37.157  1.00 47.36           O  
ATOM   4338  CB  LEU A 267       7.445  28.870  34.666  1.00 41.52           C  
ATOM   4339  CG  LEU A 267       7.647  28.506  33.181  1.00 39.74           C  
ATOM   4340  CD1 LEU A 267       8.755  27.454  33.053  1.00 40.14           C  
ATOM   4341  CD2 LEU A 267       6.357  28.003  32.508  1.00 38.66           C  
ATOM   4342  H   LEU A 267       7.851  31.518  34.624  1.00  0.00           H  
ATOM   4343  HA  LEU A 267       5.465  29.707  34.473  1.00  0.00           H  
ATOM   4344 1HB  LEU A 267       8.403  29.158  35.102  1.00  0.00           H  
ATOM   4345 2HB  LEU A 267       7.147  27.956  35.183  1.00  0.00           H  
ATOM   4346  HG  LEU A 267       7.980  29.394  32.642  1.00  0.00           H  
ATOM   4347 1HD1 LEU A 267       8.940  27.211  32.008  1.00  0.00           H  
ATOM   4348 2HD1 LEU A 267       9.693  27.813  33.478  1.00  0.00           H  
ATOM   4349 3HD1 LEU A 267       8.488  26.531  33.569  1.00  0.00           H  
ATOM   4350 1HD2 LEU A 267       6.550  27.664  31.491  1.00  0.00           H  
ATOM   4351 2HD2 LEU A 267       5.926  27.164  33.053  1.00  0.00           H  
ATOM   4352 3HD2 LEU A 267       5.600  28.784  32.439  1.00  0.00           H  
ATOM   4353  N   HIS A 268       5.723  31.319  36.899  1.00 48.13           N  
ATOM   4354  CA  HIS A 268       5.323  31.563  38.282  1.00 50.22           C  
ATOM   4355  C   HIS A 268       3.917  30.986  38.515  1.00 47.20           C  
ATOM   4356  O   HIS A 268       3.000  31.301  37.759  1.00 47.55           O  
ATOM   4357  CB  HIS A 268       5.379  33.074  38.558  1.00 56.96           C  
ATOM   4358  CG  HIS A 268       5.456  33.403  40.022  1.00 62.11           C  
ATOM   4359  ND1 HIS A 268       6.640  33.732  40.656  1.00 64.28           N  
ATOM   4360  CD2 HIS A 268       4.496  33.418  41.004  1.00 63.08           C  
ATOM   4361  CE1 HIS A 268       6.355  33.955  41.940  1.00 64.75           C  
ATOM   4362  NE2 HIS A 268       5.073  33.768  42.229  1.00 64.07           N  
ATOM   4363  H   HIS A 268       5.694  32.097  36.257  1.00  0.00           H  
ATOM   4364  HA  HIS A 268       6.042  31.066  38.937  1.00  0.00           H  
ATOM   4365 1HB  HIS A 268       6.243  33.523  38.067  1.00  0.00           H  
ATOM   4366 2HB  HIS A 268       4.500  33.564  38.144  1.00  0.00           H  
ATOM   4367  HD2 HIS A 268       3.440  33.214  40.915  1.00  0.00           H  
ATOM   4368  HE1 HIS A 268       7.090  34.255  42.672  1.00  0.00           H  
ATOM   4369  HD1 HIS A 268       7.542  33.848  40.214  1.00  0.00           H  
ATOM   4370  N   TYR A 269       3.767  30.124  39.534  1.00 43.75           N  
ATOM   4371  CA  TYR A 269       2.554  29.373  39.876  1.00 42.71           C  
ATOM   4372  C   TYR A 269       1.283  30.216  40.007  1.00 42.30           C  
ATOM   4373  O   TYR A 269       0.286  29.919  39.351  1.00 39.53           O  
ATOM   4374  CB  TYR A 269       2.783  28.561  41.164  1.00 42.82           C  
ATOM   4375  CG  TYR A 269       3.300  27.165  40.942  1.00 41.17           C  
ATOM   4376  CD1 TYR A 269       2.528  26.243  40.206  1.00 39.89           C  
ATOM   4377  CD2 TYR A 269       4.532  26.776  41.501  1.00 39.36           C  
ATOM   4378  CE1 TYR A 269       2.995  24.934  40.012  1.00 38.57           C  
ATOM   4379  CE2 TYR A 269       4.991  25.461  41.323  1.00 38.10           C  
ATOM   4380  CZ  TYR A 269       4.224  24.547  40.575  1.00 37.70           C  
ATOM   4381  OH  TYR A 269       4.663  23.274  40.410  1.00 35.61           O  
ATOM   4382  H   TYR A 269       4.581  29.936  40.103  1.00  0.00           H  
ATOM   4383  HA  TYR A 269       2.373  28.690  39.045  1.00  0.00           H  
ATOM   4384 1HB  TYR A 269       3.471  29.081  41.826  1.00  0.00           H  
ATOM   4385 2HB  TYR A 269       1.865  28.464  41.738  1.00  0.00           H  
ATOM   4386  HD1 TYR A 269       1.576  26.539  39.790  1.00  0.00           H  
ATOM   4387  HD2 TYR A 269       5.123  27.472  42.078  1.00  0.00           H  
ATOM   4388  HE1 TYR A 269       2.405  24.227  39.447  1.00  0.00           H  
ATOM   4389  HE2 TYR A 269       5.931  25.163  41.762  1.00  0.00           H  
ATOM   4390  HH  TYR A 269       5.349  23.053  41.027  1.00  0.00           H  
ATOM   4391  N   ASP A 270       1.345  31.259  40.846  1.00 42.43           N  
ATOM   4392  CA  ASP A 270       0.292  32.241  41.065  1.00 44.51           C  
ATOM   4393  C   ASP A 270       0.152  33.126  39.805  1.00 45.78           C  
ATOM   4394  O   ASP A 270       1.120  33.805  39.455  1.00 44.09           O  
ATOM   4395  CB  ASP A 270       0.634  33.042  42.342  1.00  0.00           C  
ATOM   4396  CG  ASP A 270      -0.422  34.052  42.822  1.00  0.00           C  
ATOM   4397  OD1 ASP A 270      -1.447  34.243  42.130  1.00  0.00           O  
ATOM   4398  OD2 ASP A 270      -0.164  34.649  43.889  1.00  0.00           O1-
ATOM   4399  H   ASP A 270       2.203  31.391  41.366  1.00  0.00           H  
ATOM   4400  HA  ASP A 270      -0.614  31.687  41.283  1.00  0.00           H  
ATOM   4401 1HB  ASP A 270       0.792  32.341  43.160  1.00  0.00           H  
ATOM   4402 2HB  ASP A 270       1.584  33.556  42.217  1.00  0.00           H  
ATOM   4403  N   PRO A 271      -1.025  33.127  39.131  1.00 47.60           N  
ATOM   4404  CA  PRO A 271      -1.328  33.924  37.924  1.00 49.93           C  
ATOM   4405  C   PRO A 271      -1.044  35.427  38.040  1.00 51.83           C  
ATOM   4406  O   PRO A 271      -0.647  36.056  37.061  1.00 51.05           O  
ATOM   4407  CB  PRO A 271      -2.832  33.740  37.682  1.00 48.74           C  
ATOM   4408  CG  PRO A 271      -3.101  32.375  38.255  1.00 48.34           C  
ATOM   4409  CD  PRO A 271      -2.161  32.252  39.439  1.00 47.53           C  
ATOM   4410  HA  PRO A 271      -0.757  33.506  37.093  1.00  0.00           H  
ATOM   4411 1HB  PRO A 271      -3.428  34.474  38.230  1.00  0.00           H  
ATOM   4412 2HB  PRO A 271      -3.102  33.810  36.628  1.00  0.00           H  
ATOM   4413 1HG  PRO A 271      -4.146  32.181  38.496  1.00  0.00           H  
ATOM   4414 2HG  PRO A 271      -2.765  31.663  37.514  1.00  0.00           H  
ATOM   4415 1HD  PRO A 271      -1.883  31.208  39.575  1.00  0.00           H  
ATOM   4416 2HD  PRO A 271      -2.652  32.600  40.349  1.00  0.00           H  
ATOM   4417  N   ASN A 272      -1.282  35.984  39.237  1.00 54.19           N  
ATOM   4418  CA  ASN A 272      -1.149  37.397  39.585  1.00 55.63           C  
ATOM   4419  C   ASN A 272       0.310  37.878  39.541  1.00 54.63           C  
ATOM   4420  O   ASN A 272       0.568  38.988  39.080  1.00 54.13           O  
ATOM   4421  CB  ASN A 272      -1.765  37.648  40.979  1.00 59.59           C  
ATOM   4422  CG  ASN A 272      -3.272  37.375  41.019  1.00 62.61           C  
ATOM   4423  OD1 ASN A 272      -4.066  38.159  40.502  1.00 63.69           O  
ATOM   4424  ND2 ASN A 272      -3.666  36.256  41.631  1.00 64.40           N  
ATOM   4425  H   ASN A 272      -1.599  35.371  39.977  1.00  0.00           H  
ATOM   4426  HA  ASN A 272      -1.705  37.974  38.843  1.00  0.00           H  
ATOM   4427 1HB  ASN A 272      -1.256  37.045  41.734  1.00  0.00           H  
ATOM   4428 2HB  ASN A 272      -1.610  38.687  41.270  1.00  0.00           H  
ATOM   4429 1HD2 ASN A 272      -4.650  36.037  41.690  1.00  0.00           H  
ATOM   4430 2HD2 ASN A 272      -2.977  35.620  42.018  1.00  0.00           H  
ATOM   4431  N   LYS A 273       1.252  37.046  40.019  1.00 53.15           N  
ATOM   4432  CA  LYS A 273       2.685  37.353  40.097  1.00 51.18           C  
ATOM   4433  C   LYS A 273       3.444  36.894  38.840  1.00 47.39           C  
ATOM   4434  O   LYS A 273       4.608  37.261  38.678  1.00 48.63           O  
ATOM   4435  CB  LYS A 273       3.352  36.742  41.352  1.00  0.00           C  
ATOM   4436  CG  LYS A 273       2.439  36.386  42.536  1.00  0.00           C  
ATOM   4437  CD  LYS A 273       1.798  37.579  43.254  1.00  0.00           C  
ATOM   4438  CE  LYS A 273       2.770  38.323  44.174  1.00  0.00           C  
ATOM   4439  NZ  LYS A 273       2.081  39.406  44.894  1.00  0.00           N1+
ATOM   4440  H   LYS A 273       0.955  36.144  40.366  1.00  0.00           H  
ATOM   4441  HA  LYS A 273       2.801  38.436  40.172  1.00  0.00           H  
ATOM   4442 1HZ  LYS A 273       2.737  39.880  45.499  1.00  0.00           H  
ATOM   4443 2HZ  LYS A 273       1.698  40.065  44.231  1.00  0.00           H  
ATOM   4444 3HZ  LYS A 273       1.333  39.016  45.450  1.00  0.00           H  
ATOM   4445 1HB  LYS A 273       3.852  35.828  41.061  1.00  0.00           H  
ATOM   4446 2HB  LYS A 273       4.159  37.394  41.688  1.00  0.00           H  
ATOM   4447 1HG  LYS A 273       1.647  35.741  42.171  1.00  0.00           H  
ATOM   4448 2HG  LYS A 273       2.992  35.783  43.257  1.00  0.00           H  
ATOM   4449 1HD  LYS A 273       1.357  38.267  42.531  1.00  0.00           H  
ATOM   4450 2HD  LYS A 273       0.967  37.205  43.854  1.00  0.00           H  
ATOM   4451 1HE  LYS A 273       3.205  37.639  44.903  1.00  0.00           H  
ATOM   4452 2HE  LYS A 273       3.590  38.752  43.599  1.00  0.00           H  
ATOM   4453  N   ARG A 274       2.807  36.103  37.956  1.00 41.37           N  
ATOM   4454  CA  ARG A 274       3.339  35.732  36.648  1.00 39.18           C  
ATOM   4455  C   ARG A 274       3.428  36.993  35.781  1.00 37.46           C  
ATOM   4456  O   ARG A 274       2.448  37.733  35.681  1.00 39.47           O  
ATOM   4457  CB  ARG A 274       2.436  34.652  36.022  1.00 38.17           C  
ATOM   4458  CG  ARG A 274       3.107  33.877  34.873  1.00 36.27           C  
ATOM   4459  CD  ARG A 274       2.180  32.818  34.260  1.00 36.39           C  
ATOM   4460  NE  ARG A 274       1.832  31.810  35.265  1.00 35.85           N  
ATOM   4461  CZ  ARG A 274       0.755  31.018  35.284  1.00 33.17           C  
ATOM   4462  NH1 ARG A 274      -0.105  30.975  34.263  1.00 33.72           N  
ATOM   4463  NH2 ARG A 274       0.528  30.264  36.360  1.00 30.56           N1+
ATOM   4464  H   ARG A 274       1.856  35.830  38.161  1.00  0.00           H  
ATOM   4465  HA  ARG A 274       4.339  35.325  36.797  1.00  0.00           H  
ATOM   4466 1HB  ARG A 274       2.154  33.945  36.803  1.00  0.00           H  
ATOM   4467 2HB  ARG A 274       1.501  35.095  35.676  1.00  0.00           H  
ATOM   4468 1HG  ARG A 274       3.420  34.574  34.098  1.00  0.00           H  
ATOM   4469 2HG  ARG A 274       4.018  33.399  35.236  1.00  0.00           H  
ATOM   4470 1HD  ARG A 274       1.277  33.306  33.900  1.00  0.00           H  
ATOM   4471 2HD  ARG A 274       2.636  32.327  33.402  1.00  0.00           H  
ATOM   4472  HE  ARG A 274       2.456  31.753  36.064  1.00  0.00           H  
ATOM   4473 1HH1 ARG A 274      -0.987  30.478  34.363  1.00  0.00           H  
ATOM   4474 2HH1 ARG A 274       0.063  31.519  33.426  1.00  0.00           H  
ATOM   4475 1HH2 ARG A 274      -0.309  29.683  36.394  1.00  0.00           H  
ATOM   4476 2HH2 ARG A 274       1.140  30.305  37.164  1.00  0.00           H  
ATOM   4477  N   ILE A 275       4.619  37.257  35.220  1.00 33.39           N  
ATOM   4478  CA  ILE A 275       4.944  38.478  34.478  1.00 31.87           C  
ATOM   4479  C   ILE A 275       4.034  38.641  33.256  1.00 33.35           C  
ATOM   4480  O   ILE A 275       3.799  37.680  32.529  1.00 36.28           O  
ATOM   4481  CB  ILE A 275       6.451  38.467  34.101  1.00 31.16           C  
ATOM   4482  CG1 ILE A 275       6.950  39.856  33.648  1.00 26.19           C  
ATOM   4483  CG2 ILE A 275       6.827  37.373  33.074  1.00 28.03           C  
ATOM   4484  CD1 ILE A 275       8.474  39.957  33.512  1.00 25.56           C  
ATOM   4485  H   ILE A 275       5.364  36.587  35.349  1.00  0.00           H  
ATOM   4486  HA  ILE A 275       4.764  39.313  35.159  1.00  0.00           H  
ATOM   4487  HB  ILE A 275       6.974  38.250  35.027  1.00  0.00           H  
ATOM   4488 1HG1 ILE A 275       6.495  40.124  32.696  1.00  0.00           H  
ATOM   4489 2HG1 ILE A 275       6.620  40.608  34.365  1.00  0.00           H  
ATOM   4490 1HG2 ILE A 275       7.903  37.205  33.038  1.00  0.00           H  
ATOM   4491 2HG2 ILE A 275       6.363  36.420  33.318  1.00  0.00           H  
ATOM   4492 3HG2 ILE A 275       6.504  37.637  32.067  1.00  0.00           H  
ATOM   4493 1HD1 ILE A 275       8.774  40.975  33.264  1.00  0.00           H  
ATOM   4494 2HD1 ILE A 275       8.969  39.686  34.440  1.00  0.00           H  
ATOM   4495 3HD1 ILE A 275       8.855  39.300  32.730  1.00  0.00           H  
ATOM   4496  N   SER A 276       3.531  39.858  33.020  1.00 31.70           N  
ATOM   4497  CA  SER A 276       2.741  40.161  31.833  1.00 29.66           C  
ATOM   4498  C   SER A 276       3.666  40.239  30.607  1.00 30.44           C  
ATOM   4499  O   SER A 276       4.860  40.514  30.743  1.00 26.06           O  
ATOM   4500  CB  SER A 276       1.943  41.456  32.095  1.00 29.34           C  
ATOM   4501  OG  SER A 276       2.672  42.645  31.859  1.00 28.75           O  
ATOM   4502  H   SER A 276       3.751  40.619  33.647  1.00  0.00           H  
ATOM   4503  HA  SER A 276       2.027  39.348  31.694  1.00  0.00           H  
ATOM   4504 1HB  SER A 276       1.054  41.478  31.467  1.00  0.00           H  
ATOM   4505 2HB  SER A 276       1.593  41.468  33.125  1.00  0.00           H  
ATOM   4506  HG  SER A 276       2.148  43.377  32.150  1.00  0.00           H  
ATOM   4507  N   ALA A 277       3.106  40.009  29.410  1.00 30.40           N  
ATOM   4508  CA  ALA A 277       3.783  40.120  28.116  1.00 31.62           C  
ATOM   4509  C   ALA A 277       4.460  41.483  27.914  1.00 33.72           C  
ATOM   4510  O   ALA A 277       5.601  41.540  27.467  1.00 34.39           O  
ATOM   4511  CB  ALA A 277       2.801  39.810  26.977  1.00 29.29           C  
ATOM   4512  H   ALA A 277       2.132  39.735  29.394  1.00  0.00           H  
ATOM   4513  HA  ALA A 277       4.570  39.367  28.106  1.00  0.00           H  
ATOM   4514 1HB  ALA A 277       3.317  39.760  26.019  1.00  0.00           H  
ATOM   4515 2HB  ALA A 277       2.287  38.860  27.111  1.00  0.00           H  
ATOM   4516 3HB  ALA A 277       2.032  40.573  26.904  1.00  0.00           H  
ATOM   4517  N   LYS A 278       3.756  42.556  28.308  1.00 34.98           N  
ATOM   4518  CA  LYS A 278       4.190  43.949  28.344  1.00 36.29           C  
ATOM   4519  C   LYS A 278       5.442  44.169  29.216  1.00 36.50           C  
ATOM   4520  O   LYS A 278       6.428  44.731  28.740  1.00 38.45           O  
ATOM   4521  CB  LYS A 278       3.005  44.802  28.837  1.00 37.59           C  
ATOM   4522  CG  LYS A 278       3.141  46.299  28.515  1.00 40.43           C  
ATOM   4523  CD  LYS A 278       2.198  47.201  29.328  1.00 41.84           C  
ATOM   4524  CE  LYS A 278       0.729  46.757  29.303  1.00 43.53           C  
ATOM   4525  NZ  LYS A 278      -0.156  47.809  29.819  1.00 45.12           N1+
ATOM   4526  H   LYS A 278       2.824  42.377  28.656  1.00  0.00           H  
ATOM   4527  HA  LYS A 278       4.426  44.232  27.317  1.00  0.00           H  
ATOM   4528 1HB  LYS A 278       2.084  44.442  28.376  1.00  0.00           H  
ATOM   4529 2HB  LYS A 278       2.869  44.663  29.911  1.00  0.00           H  
ATOM   4530 1HG  LYS A 278       4.163  46.635  28.694  1.00  0.00           H  
ATOM   4531 2HG  LYS A 278       2.965  46.446  27.449  1.00  0.00           H  
ATOM   4532 1HD  LYS A 278       2.539  47.246  30.363  1.00  0.00           H  
ATOM   4533 2HD  LYS A 278       2.282  48.216  28.938  1.00  0.00           H  
ATOM   4534 1HE  LYS A 278       0.415  46.515  28.287  1.00  0.00           H  
ATOM   4535 2HE  LYS A 278       0.593  45.859  29.907  1.00  0.00           H  
ATOM   4536 1HZ  LYS A 278      -1.078  47.424  29.968  1.00  0.00           H  
ATOM   4537 2HZ  LYS A 278       0.193  48.175  30.693  1.00  0.00           H  
ATOM   4538 3HZ  LYS A 278      -0.227  48.556  29.140  1.00  0.00           H  
ATOM   4539  N   ALA A 279       5.393  43.726  30.486  1.00 34.66           N  
ATOM   4540  CA  ALA A 279       6.466  43.828  31.480  1.00 32.81           C  
ATOM   4541  C   ALA A 279       7.719  43.022  31.103  1.00 33.08           C  
ATOM   4542  O   ALA A 279       8.839  43.492  31.308  1.00 36.21           O  
ATOM   4543  CB  ALA A 279       5.932  43.410  32.858  1.00 29.50           C  
ATOM   4544  H   ALA A 279       4.543  43.268  30.788  1.00  0.00           H  
ATOM   4545  HA  ALA A 279       6.760  44.878  31.538  1.00  0.00           H  
ATOM   4546 1HB  ALA A 279       6.711  43.462  33.621  1.00  0.00           H  
ATOM   4547 2HB  ALA A 279       5.120  44.065  33.175  1.00  0.00           H  
ATOM   4548 3HB  ALA A 279       5.543  42.392  32.844  1.00  0.00           H  
ATOM   4549  N   ALA A 280       7.514  41.822  30.534  1.00 32.09           N  
ATOM   4550  CA  ALA A 280       8.532  40.905  30.027  1.00 30.75           C  
ATOM   4551  C   ALA A 280       9.436  41.506  28.941  1.00 30.87           C  
ATOM   4552  O   ALA A 280      10.625  41.201  28.931  1.00 28.77           O  
ATOM   4553  CB  ALA A 280       7.871  39.604  29.560  1.00 32.06           C  
ATOM   4554  H   ALA A 280       6.553  41.522  30.427  1.00  0.00           H  
ATOM   4555  HA  ALA A 280       9.187  40.663  30.863  1.00  0.00           H  
ATOM   4556 1HB  ALA A 280       8.606  38.892  29.187  1.00  0.00           H  
ATOM   4557 2HB  ALA A 280       7.333  39.124  30.377  1.00  0.00           H  
ATOM   4558 3HB  ALA A 280       7.156  39.797  28.763  1.00  0.00           H  
ATOM   4559  N   LEU A 281       8.906  42.381  28.067  1.00 30.10           N  
ATOM   4560  CA  LEU A 281       9.659  43.116  27.040  1.00 30.78           C  
ATOM   4561  C   LEU A 281      10.798  43.987  27.605  1.00 31.06           C  
ATOM   4562  O   LEU A 281      11.845  44.105  26.972  1.00 30.51           O  
ATOM   4563  CB  LEU A 281       8.712  43.965  26.164  1.00 31.88           C  
ATOM   4564  CG  LEU A 281       7.726  43.148  25.306  1.00 31.49           C  
ATOM   4565  CD1 LEU A 281       6.618  44.039  24.727  1.00 30.24           C  
ATOM   4566  CD2 LEU A 281       8.429  42.365  24.193  1.00 30.97           C  
ATOM   4567  H   LEU A 281       7.918  42.581  28.139  1.00  0.00           H  
ATOM   4568  HA  LEU A 281      10.145  42.368  26.414  1.00  0.00           H  
ATOM   4569 1HB  LEU A 281       8.156  44.646  26.808  1.00  0.00           H  
ATOM   4570 2HB  LEU A 281       9.295  44.606  25.501  1.00  0.00           H  
ATOM   4571  HG  LEU A 281       7.245  42.416  25.945  1.00  0.00           H  
ATOM   4572 1HD1 LEU A 281       5.880  43.444  24.192  1.00  0.00           H  
ATOM   4573 2HD1 LEU A 281       6.091  44.576  25.516  1.00  0.00           H  
ATOM   4574 3HD1 LEU A 281       7.024  44.776  24.033  1.00  0.00           H  
ATOM   4575 1HD2 LEU A 281       7.700  41.811  23.608  1.00  0.00           H  
ATOM   4576 2HD2 LEU A 281       8.967  43.031  23.519  1.00  0.00           H  
ATOM   4577 3HD2 LEU A 281       9.135  41.633  24.585  1.00  0.00           H  
ATOM   4578  N   ALA A 282      10.604  44.570  28.799  1.00 33.48           N  
ATOM   4579  CA  ALA A 282      11.582  45.405  29.495  1.00 35.62           C  
ATOM   4580  C   ALA A 282      12.531  44.610  30.416  1.00 36.89           C  
ATOM   4581  O   ALA A 282      13.297  45.229  31.155  1.00 37.59           O  
ATOM   4582  CB  ALA A 282      10.811  46.472  30.290  1.00 35.74           C  
ATOM   4583  H   ALA A 282       9.724  44.405  29.269  1.00  0.00           H  
ATOM   4584  HA  ALA A 282      12.204  45.922  28.762  1.00  0.00           H  
ATOM   4585 1HB  ALA A 282      11.486  47.175  30.780  1.00  0.00           H  
ATOM   4586 2HB  ALA A 282      10.163  47.054  29.635  1.00  0.00           H  
ATOM   4587 3HB  ALA A 282      10.184  46.022  31.062  1.00  0.00           H  
ATOM   4588  N   HIS A 283      12.521  43.263  30.368  1.00 38.20           N  
ATOM   4589  CA  HIS A 283      13.420  42.406  31.147  1.00 38.79           C  
ATOM   4590  C   HIS A 283      14.866  42.536  30.617  1.00 40.79           C  
ATOM   4591  O   HIS A 283      15.037  42.560  29.396  1.00 41.40           O  
ATOM   4592  CB  HIS A 283      12.930  40.939  31.067  1.00 35.66           C  
ATOM   4593  CG  HIS A 283      13.563  40.025  32.089  1.00 35.06           C  
ATOM   4594  ND1 HIS A 283      14.881  39.563  31.987  1.00 33.81           N  
ATOM   4595  CD2 HIS A 283      13.032  39.587  33.284  1.00 32.91           C  
ATOM   4596  CE1 HIS A 283      15.116  38.954  33.141  1.00 33.15           C  
ATOM   4597  NE2 HIS A 283      14.046  38.906  33.932  1.00 33.05           N  
ATOM   4598  H   HIS A 283      11.877  42.808  29.734  1.00  0.00           H  
ATOM   4599  HA  HIS A 283      13.346  42.744  32.181  1.00  0.00           H  
ATOM   4600 1HB  HIS A 283      11.856  40.910  31.249  1.00  0.00           H  
ATOM   4601 2HB  HIS A 283      13.086  40.522  30.071  1.00  0.00           H  
ATOM   4602  HD2 HIS A 283      12.062  39.744  33.732  1.00  0.00           H  
ATOM   4603  HE1 HIS A 283      16.074  38.544  33.413  1.00  0.00           H  
ATOM   4604  HE2 HIS A 283      13.994  38.479  34.848  1.00  0.00           H  
ATOM   4605  N   PRO A 284      15.905  42.587  31.490  1.00 41.77           N  
ATOM   4606  CA  PRO A 284      17.328  42.646  31.099  1.00 41.69           C  
ATOM   4607  C   PRO A 284      17.884  41.536  30.184  1.00 40.84           C  
ATOM   4608  O   PRO A 284      18.976  41.713  29.645  1.00 41.14           O  
ATOM   4609  CB  PRO A 284      18.120  42.819  32.402  1.00 40.99           C  
ATOM   4610  CG  PRO A 284      17.205  42.266  33.478  1.00 40.79           C  
ATOM   4611  CD  PRO A 284      15.795  42.533  32.954  1.00 41.28           C  
ATOM   4612  HA  PRO A 284      17.449  43.566  30.524  1.00  0.00           H  
ATOM   4613 1HB  PRO A 284      19.095  42.329  32.397  1.00  0.00           H  
ATOM   4614 2HB  PRO A 284      18.293  43.881  32.583  1.00  0.00           H  
ATOM   4615 1HG  PRO A 284      17.363  41.190  33.563  1.00  0.00           H  
ATOM   4616 2HG  PRO A 284      17.385  42.705  34.459  1.00  0.00           H  
ATOM   4617 1HD  PRO A 284      15.456  43.510  33.299  1.00  0.00           H  
ATOM   4618 2HD  PRO A 284      15.093  41.800  33.341  1.00  0.00           H  
ATOM   4619  N   PHE A 285      17.132  40.446  29.942  1.00 39.79           N  
ATOM   4620  CA  PHE A 285      17.397  39.440  28.907  1.00 41.12           C  
ATOM   4621  C   PHE A 285      17.477  40.047  27.492  1.00 41.26           C  
ATOM   4622  O   PHE A 285      18.288  39.601  26.686  1.00 39.47           O  
ATOM   4623  CB  PHE A 285      16.345  38.309  28.987  1.00 40.65           C  
ATOM   4624  CG  PHE A 285      16.581  37.118  28.066  1.00 41.13           C  
ATOM   4625  CD1 PHE A 285      17.747  36.335  28.201  1.00 40.50           C  
ATOM   4626  CD2 PHE A 285      15.637  36.783  27.074  1.00 39.71           C  
ATOM   4627  CE1 PHE A 285      17.966  35.231  27.352  1.00 40.58           C  
ATOM   4628  CE2 PHE A 285      15.851  35.678  26.227  1.00 40.32           C  
ATOM   4629  CZ  PHE A 285      17.021  34.905  26.361  1.00 39.97           C  
ATOM   4630  H   PHE A 285      16.264  40.352  30.451  1.00  0.00           H  
ATOM   4631  HA  PHE A 285      18.378  39.016  29.125  1.00  0.00           H  
ATOM   4632 1HB  PHE A 285      16.304  37.921  30.006  1.00  0.00           H  
ATOM   4633 2HB  PHE A 285      15.356  38.725  28.793  1.00  0.00           H  
ATOM   4634  HD1 PHE A 285      18.481  36.575  28.956  1.00  0.00           H  
ATOM   4635  HD2 PHE A 285      14.740  37.371  26.967  1.00  0.00           H  
ATOM   4636  HE1 PHE A 285      18.861  34.636  27.464  1.00  0.00           H  
ATOM   4637  HE2 PHE A 285      15.117  35.424  25.478  1.00  0.00           H  
ATOM   4638  HZ  PHE A 285      17.189  34.060  25.710  1.00  0.00           H  
ATOM   4639  N   PHE A 286      16.649  41.064  27.206  1.00 41.29           N  
ATOM   4640  CA  PHE A 286      16.466  41.667  25.887  1.00 43.94           C  
ATOM   4641  C   PHE A 286      17.277  42.957  25.666  1.00 47.78           C  
ATOM   4642  O   PHE A 286      17.002  43.665  24.698  1.00 46.95           O  
ATOM   4643  CB  PHE A 286      14.960  41.952  25.709  1.00 40.69           C  
ATOM   4644  CG  PHE A 286      14.074  40.726  25.791  1.00 36.32           C  
ATOM   4645  CD1 PHE A 286      14.213  39.691  24.844  1.00 34.73           C  
ATOM   4646  CD2 PHE A 286      13.110  40.616  26.815  1.00 36.31           C  
ATOM   4647  CE1 PHE A 286      13.382  38.557  24.913  1.00 35.12           C  
ATOM   4648  CE2 PHE A 286      12.280  39.481  26.875  1.00 36.10           C  
ATOM   4649  CZ  PHE A 286      12.408  38.461  25.919  1.00 35.72           C  
ATOM   4650  H   PHE A 286      16.044  41.398  27.944  1.00  0.00           H  
ATOM   4651  HA  PHE A 286      16.781  40.963  25.115  1.00  0.00           H  
ATOM   4652 1HB  PHE A 286      14.631  42.686  26.448  1.00  0.00           H  
ATOM   4653 2HB  PHE A 286      14.768  42.406  24.737  1.00  0.00           H  
ATOM   4654  HD1 PHE A 286      14.951  39.765  24.060  1.00  0.00           H  
ATOM   4655  HD2 PHE A 286      13.002  41.399  27.552  1.00  0.00           H  
ATOM   4656  HE1 PHE A 286      13.488  37.757  24.199  1.00  0.00           H  
ATOM   4657  HE2 PHE A 286      11.544  39.371  27.654  1.00  0.00           H  
ATOM   4658  HZ  PHE A 286      11.770  37.595  25.972  1.00  0.00           H  
ATOM   4659  N   GLN A 287      18.283  43.270  26.506  1.00 52.76           N  
ATOM   4660  CA  GLN A 287      19.148  44.459  26.386  1.00 58.59           C  
ATOM   4661  C   GLN A 287      19.882  44.574  25.034  1.00 60.18           C  
ATOM   4662  O   GLN A 287      20.087  45.670  24.513  1.00 59.61           O  
ATOM   4663  CB  GLN A 287      20.129  44.537  27.578  1.00 61.47           C  
ATOM   4664  CG  GLN A 287      21.196  43.420  27.627  1.00 65.78           C  
ATOM   4665  CD  GLN A 287      22.131  43.576  28.824  1.00 67.19           C  
ATOM   4666  OE1 GLN A 287      23.017  44.429  28.817  1.00 68.15           O  
ATOM   4667  NE2 GLN A 287      21.944  42.748  29.854  1.00 67.26           N  
ATOM   4668  H   GLN A 287      18.463  42.646  27.280  1.00  0.00           H  
ATOM   4669  HA  GLN A 287      18.487  45.324  26.456  1.00  0.00           H  
ATOM   4670 1HB  GLN A 287      20.629  45.507  27.556  1.00  0.00           H  
ATOM   4671 2HB  GLN A 287      19.553  44.525  28.505  1.00  0.00           H  
ATOM   4672 1HG  GLN A 287      20.721  42.438  27.650  1.00  0.00           H  
ATOM   4673 2HG  GLN A 287      21.818  43.437  26.734  1.00  0.00           H  
ATOM   4674 1HE2 GLN A 287      22.549  42.794  30.661  1.00  0.00           H  
ATOM   4675 2HE2 GLN A 287      21.194  42.068  29.829  1.00  0.00           H  
ATOM   4676  N   ASP A 288      20.276  43.412  24.501  1.00 63.04           N  
ATOM   4677  CA  ASP A 288      21.069  43.175  23.303  1.00 65.08           C  
ATOM   4678  C   ASP A 288      20.273  42.401  22.236  1.00 63.93           C  
ATOM   4679  O   ASP A 288      20.884  41.755  21.383  1.00 63.80           O  
ATOM   4680  CB  ASP A 288      22.365  42.430  23.735  1.00 68.28           C  
ATOM   4681  CG  ASP A 288      22.168  41.029  24.348  1.00 70.37           C  
ATOM   4682  OD1 ASP A 288      21.158  40.825  25.060  1.00 71.99           O  
ATOM   4683  OD2 ASP A 288      23.040  40.169  24.099  1.00 70.43           O1-
ATOM   4684  H   ASP A 288      20.060  42.576  25.031  1.00  0.00           H  
ATOM   4685  HA  ASP A 288      21.351  44.126  22.851  1.00  0.00           H  
ATOM   4686 1HB  ASP A 288      23.035  42.342  22.879  1.00  0.00           H  
ATOM   4687 2HB  ASP A 288      22.904  43.034  24.465  1.00  0.00           H  
ATOM   4688  N   VAL A 289      18.927  42.471  22.254  1.00 62.35           N  
ATOM   4689  CA  VAL A 289      18.075  41.807  21.266  1.00 60.42           C  
ATOM   4690  C   VAL A 289      18.196  42.496  19.898  1.00 60.02           C  
ATOM   4691  O   VAL A 289      17.982  43.701  19.764  1.00 57.94           O  
ATOM   4692  CB  VAL A 289      16.612  41.670  21.763  1.00 58.42           C  
ATOM   4693  CG1 VAL A 289      15.821  42.991  21.818  1.00 57.90           C  
ATOM   4694  CG2 VAL A 289      15.835  40.634  20.930  1.00 56.32           C  
ATOM   4695  H   VAL A 289      18.477  43.029  22.966  1.00  0.00           H  
ATOM   4696  HA  VAL A 289      18.463  40.789  21.173  1.00  0.00           H  
ATOM   4697  HB  VAL A 289      16.664  41.278  22.779  1.00  0.00           H  
ATOM   4698 1HG1 VAL A 289      14.919  42.876  22.418  1.00  0.00           H  
ATOM   4699 2HG1 VAL A 289      16.408  43.799  22.252  1.00  0.00           H  
ATOM   4700 3HG1 VAL A 289      15.510  43.317  20.826  1.00  0.00           H  
ATOM   4701 1HG2 VAL A 289      14.882  40.398  21.399  1.00  0.00           H  
ATOM   4702 2HG2 VAL A 289      15.624  41.000  19.925  1.00  0.00           H  
ATOM   4703 3HG2 VAL A 289      16.388  39.701  20.826  1.00  0.00           H  
ATOM   4704  N   THR A 290      18.556  41.691  18.897  1.00 60.96           N  
ATOM   4705  CA  THR A 290      18.602  42.024  17.480  1.00 63.16           C  
ATOM   4706  C   THR A 290      17.556  41.149  16.764  1.00 65.86           C  
ATOM   4707  O   THR A 290      16.766  40.463  17.416  1.00 65.57           O  
ATOM   4708  CB  THR A 290      20.057  41.839  16.971  1.00 61.64           C  
ATOM   4709  OG1 THR A 290      20.465  40.484  17.013  1.00 58.23           O  
ATOM   4710  CG2 THR A 290      21.088  42.707  17.712  1.00 60.94           C  
ATOM   4711  H   THR A 290      18.739  40.724  19.121  1.00  0.00           H  
ATOM   4712  HA  THR A 290      18.308  43.064  17.323  1.00  0.00           H  
ATOM   4713  HB  THR A 290      20.091  42.136  15.925  1.00  0.00           H  
ATOM   4714  HG1 THR A 290      21.344  40.424  16.671  1.00  0.00           H  
ATOM   4715 1HG2 THR A 290      22.072  42.630  17.248  1.00  0.00           H  
ATOM   4716 2HG2 THR A 290      20.798  43.758  17.695  1.00  0.00           H  
ATOM   4717 3HG2 THR A 290      21.196  42.408  18.755  1.00  0.00           H  
ATOM   4718  N   LYS A 291      17.542  41.170  15.423  1.00 69.46           N  
ATOM   4719  CA  LYS A 291      16.748  40.254  14.611  1.00 73.86           C  
ATOM   4720  C   LYS A 291      17.663  39.562  13.593  1.00 78.81           C  
ATOM   4721  O   LYS A 291      17.727  40.013  12.448  1.00 77.14           O  
ATOM   4722  CB  LYS A 291      15.520  40.962  13.993  1.00  0.00           C  
ATOM   4723  CG  LYS A 291      14.529  39.963  13.356  1.00  0.00           C  
ATOM   4724  CD  LYS A 291      13.116  40.518  13.115  1.00  0.00           C  
ATOM   4725  CE  LYS A 291      12.909  41.140  11.730  1.00  0.00           C  
ATOM   4726  NZ  LYS A 291      11.491  41.477  11.518  1.00  0.00           N1+
ATOM   4727  H   LYS A 291      18.196  41.768  14.934  1.00  0.00           H  
ATOM   4728  HA  LYS A 291      16.338  39.471  15.241  1.00  0.00           H  
ATOM   4729 1HZ  LYS A 291      11.357  41.779  10.562  1.00  0.00           H  
ATOM   4730 2HZ  LYS A 291      10.923  40.658  11.680  1.00  0.00           H  
ATOM   4731 3HZ  LYS A 291      11.211  42.212  12.151  1.00  0.00           H  
ATOM   4732 1HB  LYS A 291      15.006  41.499  14.792  1.00  0.00           H  
ATOM   4733 2HB  LYS A 291      15.821  41.718  13.267  1.00  0.00           H  
ATOM   4734 1HG  LYS A 291      14.937  39.543  12.436  1.00  0.00           H  
ATOM   4735 2HG  LYS A 291      14.420  39.116  14.033  1.00  0.00           H  
ATOM   4736 1HD  LYS A 291      12.416  39.688  13.203  1.00  0.00           H  
ATOM   4737 2HD  LYS A 291      12.838  41.220  13.902  1.00  0.00           H  
ATOM   4738 1HE  LYS A 291      13.522  42.034  11.610  1.00  0.00           H  
ATOM   4739 2HE  LYS A 291      13.207  40.435  10.956  1.00  0.00           H  
ATOM   4740  N   PRO A 292      18.364  38.467  13.972  1.00 84.60           N  
ATOM   4741  CA  PRO A 292      19.123  37.653  13.022  1.00 90.44           C  
ATOM   4742  C   PRO A 292      18.155  36.839  12.151  1.00 97.51           C  
ATOM   4743  O   PRO A 292      17.106  36.389  12.618  1.00 97.49           O  
ATOM   4744  CB  PRO A 292      20.027  36.776  13.897  1.00 88.58           C  
ATOM   4745  CG  PRO A 292      19.232  36.587  15.178  1.00 86.70           C  
ATOM   4746  CD  PRO A 292      18.433  37.883  15.317  1.00 85.26           C  
ATOM   4747  HA  PRO A 292      19.742  38.288  12.385  1.00  0.00           H  
ATOM   4748 1HB  PRO A 292      20.299  35.828  13.430  1.00  0.00           H  
ATOM   4749 2HB  PRO A 292      20.952  37.310  14.117  1.00  0.00           H  
ATOM   4750 1HG  PRO A 292      18.550  35.745  15.062  1.00  0.00           H  
ATOM   4751 2HG  PRO A 292      19.861  36.387  16.042  1.00  0.00           H  
ATOM   4752 1HD  PRO A 292      18.934  38.571  15.996  1.00  0.00           H  
ATOM   4753 2HD  PRO A 292      17.447  37.659  15.719  1.00  0.00           H  
ATOM   4754  N   VAL A 293      18.523  36.665  10.877  1.00107.39           N  
ATOM   4755  CA  VAL A 293      17.750  35.918   9.896  1.00117.50           C  
ATOM   4756  C   VAL A 293      18.158  34.435  10.041  1.00126.17           C  
ATOM   4757  O   VAL A 293      19.354  34.147   9.969  1.00126.04           O  
ATOM   4758  CB  VAL A 293      18.043  36.487   8.483  1.00117.01           C  
ATOM   4759  CG1 VAL A 293      17.241  35.751   7.399  1.00117.65           C  
ATOM   4760  CG2 VAL A 293      17.745  37.997   8.393  1.00117.30           C  
ATOM   4761  H   VAL A 293      19.400  37.060  10.569  1.00  0.00           H  
ATOM   4762  HA  VAL A 293      16.691  36.073  10.103  1.00  0.00           H  
ATOM   4763  HB  VAL A 293      19.102  36.349   8.259  1.00  0.00           H  
ATOM   4764 1HG1 VAL A 293      17.399  36.194   6.416  1.00  0.00           H  
ATOM   4765 2HG1 VAL A 293      17.515  34.699   7.325  1.00  0.00           H  
ATOM   4766 3HG1 VAL A 293      16.175  35.801   7.620  1.00  0.00           H  
ATOM   4767 1HG2 VAL A 293      17.921  38.373   7.385  1.00  0.00           H  
ATOM   4768 2HG2 VAL A 293      16.708  38.211   8.648  1.00  0.00           H  
ATOM   4769 3HG2 VAL A 293      18.377  38.580   9.063  1.00  0.00           H  
ATOM   4770  N   PRO A 294      17.210  33.492  10.247  1.00134.57           N  
ATOM   4771  CA  PRO A 294      17.500  32.062  10.412  1.00141.20           C  
ATOM   4772  C   PRO A 294      17.997  31.408   9.118  1.00148.57           C  
ATOM   4773  O   PRO A 294      17.746  31.908   8.020  1.00148.89           O  
ATOM   4774  CB  PRO A 294      16.169  31.450  10.869  1.00139.85           C  
ATOM   4775  CG  PRO A 294      15.125  32.333  10.220  1.00138.35           C  
ATOM   4776  CD  PRO A 294      15.766  33.717  10.261  1.00136.14           C  
ATOM   4777  HA  PRO A 294      18.253  31.925  11.191  1.00  0.00           H  
ATOM   4778 1HB  PRO A 294      16.048  30.400  10.604  1.00  0.00           H  
ATOM   4779 2HB  PRO A 294      16.074  31.532  11.948  1.00  0.00           H  
ATOM   4780 1HG  PRO A 294      14.977  32.028   9.183  1.00  0.00           H  
ATOM   4781 2HG  PRO A 294      14.157  32.290  10.712  1.00  0.00           H  
ATOM   4782 1HD  PRO A 294      15.537  34.198  11.210  1.00  0.00           H  
ATOM   4783 2HD  PRO A 294      15.413  34.340   9.439  1.00  0.00           H  
ATOM   4784  N   HIS A 295      18.668  30.258   9.267  1.00157.56           N  
ATOM   4785  CA  HIS A 295      19.122  29.427   8.160  1.00166.04           C  
ATOM   4786  C   HIS A 295      17.918  28.729   7.509  1.00169.61           C  
ATOM   4787  O   HIS A 295      17.225  27.952   8.166  1.00170.48           O  
ATOM   4788  CB  HIS A 295      20.151  28.404   8.681  1.00169.15           C  
ATOM   4789  CG  HIS A 295      20.816  27.566   7.612  1.00171.98           C  
ATOM   4790  ND1 HIS A 295      21.536  26.422   7.908  1.00172.74           N  
ATOM   4791  CD2 HIS A 295      20.905  27.711   6.243  1.00172.88           C  
ATOM   4792  CE1 HIS A 295      21.994  25.933   6.753  1.00173.37           C  
ATOM   4793  NE2 HIS A 295      21.649  26.664   5.700  1.00173.46           N  
ATOM   4794  H   HIS A 295      18.820  29.907  10.201  1.00  0.00           H  
ATOM   4795  HA  HIS A 295      19.615  30.072   7.428  1.00  0.00           H  
ATOM   4796 1HB  HIS A 295      20.942  28.922   9.225  1.00  0.00           H  
ATOM   4797 2HB  HIS A 295      19.679  27.732   9.399  1.00  0.00           H  
ATOM   4798  HD2 HIS A 295      20.494  28.481   5.607  1.00  0.00           H  
ATOM   4799  HE1 HIS A 295      22.589  25.035   6.680  1.00  0.00           H  
ATOM   4800  HD1 HIS A 295      21.683  26.024   8.825  1.00  0.00           H  
ATOM   4801  N   LEU A 296      17.688  29.019   6.221  1.00173.45           N  
ATOM   4802  CA  LEU A 296      16.703  28.369   5.362  1.00176.31           C  
ATOM   4803  C   LEU A 296      17.304  28.204   3.964  1.00176.43           C  
ATOM   4804  O   LEU A 296      17.860  29.141   3.391  1.00177.11           O  
ATOM   4805  CB  LEU A 296      15.381  29.176   5.315  1.00177.80           C  
ATOM   4806  CG  LEU A 296      14.524  29.132   6.604  1.00178.50           C  
ATOM   4807  CD1 LEU A 296      13.330  30.089   6.506  1.00179.04           C  
ATOM   4808  CD2 LEU A 296      14.023  27.718   6.946  1.00179.08           C  
ATOM   4809  H   LEU A 296      18.290  29.697   5.775  1.00  0.00           H  
ATOM   4810  HA  LEU A 296      16.518  27.354   5.715  1.00  0.00           H  
ATOM   4811 1HB  LEU A 296      15.608  30.215   5.071  1.00  0.00           H  
ATOM   4812 2HB  LEU A 296      14.765  28.811   4.490  1.00  0.00           H  
ATOM   4813  HG  LEU A 296      15.133  29.485   7.437  1.00  0.00           H  
ATOM   4814 1HD1 LEU A 296      12.740  30.080   7.423  1.00  0.00           H  
ATOM   4815 2HD1 LEU A 296      13.675  31.110   6.359  1.00  0.00           H  
ATOM   4816 3HD1 LEU A 296      12.667  29.824   5.682  1.00  0.00           H  
ATOM   4817 1HD2 LEU A 296      13.392  27.734   7.835  1.00  0.00           H  
ATOM   4818 2HD2 LEU A 296      13.433  27.298   6.132  1.00  0.00           H  
ATOM   4819 3HD2 LEU A 296      14.841  27.031   7.156  1.00  0.00           H  
ATOM   4820  N   NMA A 296A     17.164  26.951   3.403  1.00  0.00           N  
ATOM   4821  CA  NMA A 296A     17.686  26.687   2.070  1.00  0.00           C  
ATOM   4822  H   NMA A 296A     16.699  26.217   3.917  1.00  0.00           H  
ATOM   4823 1HA  NMA A 296A     18.157  27.617   1.679  1.00  0.00           H  
ATOM   4824 2HA  NMA A 296A     18.443  25.873   2.117  1.00  0.00           H  
ATOM   4825 3HA  NMA A 296A     16.858  26.373   1.397  1.00  0.00           H  
TER    4826      NMA A 296A
ATOM   4827  CH3 ACE B 174      -9.362  41.604  36.920  1.00  0.00           C  
ATOM   4828  C   ACE B 174      -7.849  41.811  36.855  1.00  0.00           C  
ATOM   4829  O   ACE B 174      -7.331  42.723  37.495  1.00  0.00           O  
ATOM   4830 1H   ACE B 174      -9.813  42.369  37.590  1.00  0.00           H  
ATOM   4831 2H   ACE B 174      -9.795  41.700  35.899  1.00  0.00           H  
ATOM   4832 3H   ACE B 174      -9.583  40.586  37.313  1.00  0.00           H  
ATOM   4833  N   VAL B 175      -7.065  40.979  36.082  1.00124.49           N  
ATOM   4834  CA  VAL B 175      -5.629  41.181  36.025  1.00123.90           C  
ATOM   4835  C   VAL B 175      -5.291  42.628  35.569  1.00120.75           C  
ATOM   4836  O   VAL B 175      -5.258  42.882  34.364  1.00120.70           O  
ATOM   4837  CB  VAL B 175      -4.975  39.998  35.245  1.00125.35           C  
ATOM   4838  CG1 VAL B 175      -5.110  40.033  33.709  1.00125.65           C  
ATOM   4839  CG2 VAL B 175      -3.513  39.785  35.660  1.00125.73           C  
ATOM   4840  HA  VAL B 175      -5.292  41.055  37.054  1.00  0.00           H  
ATOM   4841  HB  VAL B 175      -5.488  39.090  35.567  1.00  0.00           H  
ATOM   4842 1HG1 VAL B 175      -4.886  39.054  33.287  1.00  0.00           H  
ATOM   4843 2HG1 VAL B 175      -6.126  40.287  33.407  1.00  0.00           H  
ATOM   4844 3HG1 VAL B 175      -4.426  40.747  33.249  1.00  0.00           H  
ATOM   4845 1HG2 VAL B 175      -3.059  38.950  35.126  1.00  0.00           H  
ATOM   4846 2HG2 VAL B 175      -2.920  40.673  35.450  1.00  0.00           H  
ATOM   4847 3HG2 VAL B 175      -3.428  39.581  36.728  1.00  0.00           H  
ATOM   4848 1H   VAL B 175      -7.491  40.229  35.556  1.00  0.00           H  
ATOM   4849  N   PRO B 176      -5.121  43.603  36.505  1.00116.71           N  
ATOM   4850  CA  PRO B 176      -4.854  45.045  36.249  1.00111.75           C  
ATOM   4851  C   PRO B 176      -3.593  45.456  35.456  1.00104.40           C  
ATOM   4852  O   PRO B 176      -3.175  46.611  35.540  1.00103.80           O  
ATOM   4853  CB  PRO B 176      -4.822  45.692  37.641  1.00113.30           C  
ATOM   4854  CG  PRO B 176      -5.718  44.819  38.488  1.00114.79           C  
ATOM   4855  CD  PRO B 176      -5.523  43.424  37.907  1.00116.25           C  
ATOM   4856  HA  PRO B 176      -5.691  45.464  35.717  1.00  0.00           H  
ATOM   4857 1HB  PRO B 176      -3.814  45.675  38.060  1.00  0.00           H  
ATOM   4858 2HB  PRO B 176      -5.160  46.729  37.627  1.00  0.00           H  
ATOM   4859 1HG  PRO B 176      -5.486  44.873  39.553  1.00  0.00           H  
ATOM   4860 2HG  PRO B 176      -6.756  45.129  38.356  1.00  0.00           H  
ATOM   4861 1HD  PRO B 176      -6.442  42.848  38.025  1.00  0.00           H  
ATOM   4862 2HD  PRO B 176      -4.723  42.905  38.438  1.00  0.00           H  
ATOM   4863  N   ASP B 177      -3.029  44.555  34.643  1.00 94.75           N  
ATOM   4864  CA  ASP B 177      -1.929  44.786  33.710  1.00 85.10           C  
ATOM   4865  C   ASP B 177      -2.389  45.565  32.469  1.00 75.80           C  
ATOM   4866  O   ASP B 177      -1.649  46.414  31.974  1.00 76.32           O  
ATOM   4867  CB  ASP B 177      -1.332  43.431  33.271  1.00  0.00           C  
ATOM   4868  CG  ASP B 177      -0.629  42.658  34.387  1.00  0.00           C  
ATOM   4869  OD1 ASP B 177       0.005  43.310  35.245  1.00  0.00           O  
ATOM   4870  OD2 ASP B 177      -0.718  41.412  34.340  1.00  0.00           O1-
ATOM   4871  H   ASP B 177      -3.439  43.631  34.628  1.00  0.00           H  
ATOM   4872  HA  ASP B 177      -1.161  45.383  34.205  1.00  0.00           H  
ATOM   4873 1HB  ASP B 177      -2.116  42.799  32.852  1.00  0.00           H  
ATOM   4874 2HB  ASP B 177      -0.599  43.583  32.477  1.00  0.00           H  
ATOM   4875  N   TYR B 178      -3.587  45.240  31.955  1.00 63.75           N  
ATOM   4876  CA  TYR B 178      -4.133  45.743  30.694  1.00 53.35           C  
ATOM   4877  C   TYR B 178      -5.463  46.487  30.890  1.00 48.68           C  
ATOM   4878  O   TYR B 178      -6.152  46.725  29.906  1.00 46.89           O  
ATOM   4879  CB  TYR B 178      -4.313  44.547  29.731  1.00 48.15           C  
ATOM   4880  CG  TYR B 178      -3.022  43.818  29.416  1.00 43.15           C  
ATOM   4881  CD1 TYR B 178      -2.107  44.368  28.496  1.00 40.63           C  
ATOM   4882  CD2 TYR B 178      -2.713  42.616  30.082  1.00 41.61           C  
ATOM   4883  CE1 TYR B 178      -0.888  43.714  28.237  1.00 39.37           C  
ATOM   4884  CE2 TYR B 178      -1.486  41.973  29.839  1.00 40.48           C  
ATOM   4885  CZ  TYR B 178      -0.574  42.521  28.916  1.00 39.77           C  
ATOM   4886  OH  TYR B 178       0.607  41.889  28.678  1.00 37.84           O  
ATOM   4887  H   TYR B 178      -4.122  44.529  32.434  1.00  0.00           H  
ATOM   4888  HA  TYR B 178      -3.448  46.454  30.230  1.00  0.00           H  
ATOM   4889 1HB  TYR B 178      -5.035  43.837  30.138  1.00  0.00           H  
ATOM   4890 2HB  TYR B 178      -4.731  44.881  28.780  1.00  0.00           H  
ATOM   4891  HD1 TYR B 178      -2.335  45.297  27.994  1.00  0.00           H  
ATOM   4892  HD2 TYR B 178      -3.405  42.194  30.796  1.00  0.00           H  
ATOM   4893  HE1 TYR B 178      -0.195  44.132  27.521  1.00  0.00           H  
ATOM   4894  HE2 TYR B 178      -1.254  41.061  30.367  1.00  0.00           H  
ATOM   4895  HH  TYR B 178       0.641  41.039  29.093  1.00  0.00           H  
ATOM   4896  N   HIS B 179      -5.836  46.872  32.124  1.00 45.28           N  
ATOM   4897  CA  HIS B 179      -7.103  47.545  32.448  1.00 45.82           C  
ATOM   4898  C   HIS B 179      -7.316  48.880  31.717  1.00 44.09           C  
ATOM   4899  O   HIS B 179      -8.388  49.076  31.144  1.00 40.69           O  
ATOM   4900  CB  HIS B 179      -7.270  47.701  33.971  1.00 49.44           C  
ATOM   4901  CG  HIS B 179      -7.850  46.504  34.687  1.00 51.15           C  
ATOM   4902  ND1 HIS B 179      -7.667  45.193  34.272  1.00 52.96           N  
ATOM   4903  CD2 HIS B 179      -8.531  46.417  35.881  1.00 52.83           C  
ATOM   4904  CE1 HIS B 179      -8.187  44.405  35.217  1.00 53.16           C  
ATOM   4905  NE2 HIS B 179      -8.746  45.077  36.212  1.00 53.95           N  
ATOM   4906  H   HIS B 179      -5.208  46.672  32.890  1.00  0.00           H  
ATOM   4907  HA  HIS B 179      -7.904  46.894  32.092  1.00  0.00           H  
ATOM   4908 1HB  HIS B 179      -6.310  47.942  34.431  1.00  0.00           H  
ATOM   4909 2HB  HIS B 179      -7.928  48.541  34.200  1.00  0.00           H  
ATOM   4910  HD2 HIS B 179      -8.843  47.208  36.547  1.00  0.00           H  
ATOM   4911  HE1 HIS B 179      -8.178  43.327  35.160  1.00  0.00           H  
ATOM   4912  HD1 HIS B 179      -7.180  44.883  33.443  1.00  0.00           H  
ATOM   4913  N   GLU B 180      -6.308  49.770  31.708  1.00 42.81           N  
ATOM   4914  CA  GLU B 180      -6.363  51.042  30.984  1.00 43.22           C  
ATOM   4915  C   GLU B 180      -6.159  50.869  29.471  1.00 40.65           C  
ATOM   4916  O   GLU B 180      -6.772  51.612  28.709  1.00 40.79           O  
ATOM   4917  CB  GLU B 180      -5.416  52.108  31.585  1.00 46.67           C  
ATOM   4918  CG  GLU B 180      -5.595  52.444  33.089  1.00 50.62           C  
ATOM   4919  CD  GLU B 180      -6.965  52.959  33.562  1.00 53.39           C  
ATOM   4920  OE1 GLU B 180      -7.942  52.931  32.782  1.00 52.01           O  
ATOM   4921  OE2 GLU B 180      -7.031  53.346  34.748  1.00 54.65           O1-
ATOM   4922  H   GLU B 180      -5.446  49.539  32.180  1.00  0.00           H  
ATOM   4923  HA  GLU B 180      -7.381  51.414  31.061  1.00  0.00           H  
ATOM   4924 1HB  GLU B 180      -4.386  51.782  31.436  1.00  0.00           H  
ATOM   4925 2HB  GLU B 180      -5.512  53.034  31.015  1.00  0.00           H  
ATOM   4926 1HG  GLU B 180      -5.359  51.561  33.683  1.00  0.00           H  
ATOM   4927 2HG  GLU B 180      -4.852  53.193  33.367  1.00  0.00           H  
ATOM   4928  N   ASP B 181      -5.361  49.877  29.029  1.00 37.93           N  
ATOM   4929  CA  ASP B 181      -5.185  49.494  27.619  1.00 36.37           C  
ATOM   4930  C   ASP B 181      -6.507  49.024  26.992  1.00 34.29           C  
ATOM   4931  O   ASP B 181      -6.884  49.500  25.922  1.00 33.18           O  
ATOM   4932  CB  ASP B 181      -4.101  48.399  27.451  1.00 39.03           C  
ATOM   4933  CG  ASP B 181      -2.655  48.866  27.641  1.00 41.00           C  
ATOM   4934  OD1 ASP B 181      -2.446  50.025  28.062  1.00 42.71           O  
ATOM   4935  OD2 ASP B 181      -1.759  48.031  27.398  1.00 41.54           O1-
ATOM   4936  H   ASP B 181      -4.884  49.315  29.719  1.00  0.00           H  
ATOM   4937  HA  ASP B 181      -4.878  50.384  27.066  1.00  0.00           H
[truncated: 409,686 more chars]
