# Supplementary material for: ModBind, a Rapid Simulation-Based Predictor of Ligand Binding and Off-Rates
Source: J Chem Inf Model. 2024 Dec 16;65(1):265–74. doi: 10.1021/acs.jcim.4c01805 (PMC11733936; doi:10.1021/acs.jcim.4c01805)
Supplement: Supplementary file 2 — ci4c01805_si_002.zip [file ci4c01805_si_002.zip › SI_ModBind_Validation/dG/Thrombin_dG/1a.sdf]

1a
                    3D
 Schrodinger Suite 2021-1.
 52 54  0  0  1  0            999 V2000
   18.3477  -13.2695   21.7072 N   0  0  0  0  0  0
   18.1765  -11.9782   21.0132 C   0  0  2  0  0  0
   17.4561  -13.7932   22.5862 C   0  0  0  0  0  0
   16.4566  -13.1696   22.9501 O   0  0  0  0  0  0
   16.7891  -11.7919   20.3607 C   0  0  0  0  0  0
   16.3129  -12.6820   19.6534 O   0  0  0  0  0  0
   19.2877  -11.9490   19.9528 C   0  0  0  0  0  0
   17.6818  -15.1940   23.1883 C   0  0  2  0  0  0
   16.1564  -10.6408   20.6065 N   0  0  0  0  0  0
   20.3708  -12.8696   20.4764 C   0  0  0  0  0  0
   16.4280  -15.9626   23.1045 N   0  3  0  0  0  0
   18.1548  -15.1270   24.6591 C   0  0  0  0  0  0
   14.8280  -10.2760   20.1411 C   0  0  0  0  0  0
   19.6283  -13.8844   21.3391 C   0  0  0  0  0  0
   19.5750  -14.6212   24.8423 C   0  0  0  0  0  0
   13.7200  -10.6282   21.1183 C   0  0  0  0  0  0
   20.6767  -15.4490   24.5360 C   0  0  0  0  0  0
   13.2089  -11.9431   21.1732 C   0  0  0  0  0  0
   21.9890  -14.9496   24.6571 C   0  0  0  0  0  0
   12.1531  -12.2553   22.0546 C   0  0  0  0  0  0
   22.2038  -13.6243   25.0836 C   0  0  0  0  0  0
   11.6074  -11.2561   22.8870 C   0  0  0  0  0  0
   21.1084  -12.8096   25.4224 C   0  0  0  0  0  0
   12.1303   -9.9484   22.8494 C   0  0  0  0  0  0
   19.8037  -13.3135   25.3100 C   0  0  0  0  0  0
   13.1834   -9.6356   21.9677 C   0  0  0  0  0  0
   18.3473  -11.1866   21.7427 H   0  0  0  0  0  0
   18.9283  -12.3278   18.9940 H   0  0  0  0  0  0
   19.6663  -10.9449   19.7868 H   0  0  0  0  0  0
   18.4070  -15.7607   22.6062 H   0  0  0  0  0  0
   16.6541   -9.9374   21.1520 H   0  0  0  0  0  0
   20.9506  -13.3366   19.6790 H   0  0  0  0  0  0
   21.0642  -12.3021   21.0991 H   0  0  0  0  0  0
   16.5546  -16.8799   23.5049 H   0  0  0  0  0  0
   15.7068  -15.4618   23.6107 H   0  0  0  0  0  0
   16.1495  -16.0443   22.1377 H   0  0  0  0  0  0
   17.4693  -14.5110   25.2456 H   0  0  0  0  0  0
   18.1057  -16.1206   25.1069 H   0  0  0  0  0  0
   14.8206   -9.1968   19.9898 H   0  0  0  0  0  0
   14.6149  -10.7331   19.1722 H   0  0  0  0  0  0
   20.2303  -14.1483   22.2066 H   0  0  0  0  0  0
   19.4426  -14.7918   20.7627 H   0  0  0  0  0  0
   20.5231  -16.4639   24.1961 H   0  0  0  0  0  0
   13.6273  -12.7128   20.5372 H   0  0  0  0  0  0
   22.8339  -15.5815   24.4209 H   0  0  0  0  0  0
   11.7602  -13.2621   22.0956 H   0  0  0  0  0  0
   23.2093  -13.2396   25.1644 H   0  0  0  0  0  0
   21.2545  -11.7997   25.7767 H   0  0  0  0  0  0
   11.6288   -8.9896   23.6636 F   0  0  0  0  0  0
   18.9815  -12.6889   25.6020 H   0  0  0  0  0  0
   13.5784   -8.6306   21.9529 H   0  0  0  0  0  0
   10.7939  -11.4932   23.5600 H   0  0  0  0  0  0
  1  2  1  0  0  0
  1 14  1  0  0  0
  1  3  1  0  0  0
  2  5  1  0  0  0
  2  7  1  0  0  0
  2 27  1  0  0  0
  3  8  1  0  0  0
  3  4  2  0  0  0
  5  6  2  0  0  0
  5  9  1  0  0  0
  7 10  1  0  0  0
  7 28  1  0  0  0
  7 29  1  0  0  0
  8 11  1  0  0  0
  8 12  1  0  0  0
  8 30  1  0  0  0
  9 13  1  0  0  0
  9 31  1  0  0  0
 10 14  1  0  0  0
 10 32  1  0  0  0
 10 33  1  0  0  0
 11 34  1  0  0  0
 11 35  1  0  0  0
 11 36  1  0  0  0
 12 15  1  0  0  0
 12 37  1  0  0  0
 12 38  1  0  0  0
 13 16  1  0  0  0
 13 39  1  0  0  0
 13 40  1  0  0  0
 14 41  1  0  0  0
 14 42  1  0  0  0
 15 17  1  0  0  0
 15 25  2  0  0  0
 16 18  1  0  0  0
 16 26  2  0  0  0
 17 19  2  0  0  0
 17 43  1  0  0  0
 18 20  2  0  0  0
 18 44  1  0  0  0
 19 21  1  0  0  0
 19 45  1  0  0  0
 20 22  1  0  0  0
 20 46  1  0  0  0
 21 23  2  0  0  0
 21 47  1  0  0  0
 22 24  2  0  0  0
 22 52  1  0  0  0
 23 25  1  0  0  0
 23 48  1  0  0  0
 24 26  1  0  0  0
 24 49  1  0  0  0
 25 50  1  0  0  0
 26 51  1  0  0  0
M  CHG  1  11   1
M  END
> <r_user_dG.exp>
-7.48

$$$$
