# Supplementary material for: ModBind, a Rapid Simulation-Based Predictor of Ligand Binding and Off-Rates
Source: J Chem Inf Model. 2024 Dec 16;65(1):265–74. doi: 10.1021/acs.jcim.4c01805 (PMC11733936; doi:10.1021/acs.jcim.4c01805)
Supplement: Supplementary file 2 — ci4c01805_si_002.zip [file ci4c01805_si_002.zip › SI_ModBind_Validation/dG/Thrombin_dG/1b.sdf]

1b
                    3D
 Schrodinger Suite 2021-1.
 52 54  0  0  1  0            999 V2000
   18.2653  -13.2407   21.7065 N   0  0  0  0  0  0
   18.0666  -11.9445   21.0290 C   0  0  2  0  0  0
   17.3965  -13.7802   22.5963 C   0  0  0  0  0  0
   16.3982  -13.1682   22.9797 O   0  0  0  0  0  0
   16.6625  -11.7536   20.4056 C   0  0  0  0  0  0
   16.1638  -12.6466   19.7188 O   0  0  0  0  0  0
   19.1633  -11.8944   19.9556 C   0  0  0  0  0  0
   17.6504  -15.1803   23.1883 C   0  0  2  0  0  0
   16.0423  -10.5938   20.6504 N   0  0  0  0  0  0
   20.2631  -12.8149   20.4461 C   0  0  0  0  0  0
   16.4086  -15.9682   23.1113 N   0  3  0  0  0  0
   18.1359  -15.1116   24.6549 C   0  0  0  0  0  0
   14.7042  -10.2162   20.2151 C   0  0  0  0  0  0
   19.5455  -13.8412   21.3148 C   0  0  0  0  0  0
   19.5607  -14.6147   24.8273 C   0  0  0  0  0  0
   13.6411  -10.3567   21.2915 C   0  0  0  0  0  0
   19.8041  -13.3098   25.2934 C   0  0  0  0  0  0
   12.9051  -11.5528   21.4232 C   0  0  0  0  0  0
   21.1138  -12.8171   25.3982 C   0  0  0  0  0  0
   11.8942  -11.6572   22.4010 C   0  0  0  0  0  0
   22.2000  -13.6406   25.0541 C   0  0  0  0  0  0
   11.6200  -10.5698   23.2551 C   0  0  0  0  0  0
   21.9704  -14.9618   24.6258 C   0  0  0  0  0  0
   12.3724   -9.3839   23.1465 C   0  0  0  0  0  0
   20.6532  -15.4491   24.5107 C   0  0  0  0  0  0
   13.3735   -9.2784   22.1614 C   0  0  0  0  0  0
   18.2473  -11.1607   21.7642 H   0  0  0  0  0  0
   18.7918  -12.2521   18.9936 H   0  0  0  0  0  0
   19.5370  -10.8863   19.8145 H   0  0  0  0  0  0
   18.3784  -15.7341   22.5976 H   0  0  0  0  0  0
   16.5623   -9.8919   21.1770 H   0  0  0  0  0  0
   20.8307  -13.2708   19.6333 H   0  0  0  0  0  0
   20.9665  -12.2499   21.0595 H   0  0  0  0  0  0
   16.5518  -16.8840   23.5090 H   0  0  0  0  0  0
   15.6837  -15.4790   23.6232 H   0  0  0  0  0  0
   16.1247  -16.0522   22.1464 H   0  0  0  0  0  0
   17.4587  -14.4914   25.2462 H   0  0  0  0  0  0
   18.0854  -16.1036   25.1053 H   0  0  0  0  0  0
   14.7425   -9.1642   19.9392 H   0  0  0  0  0  0
   14.4054  -10.7643   19.3193 H   0  0  0  0  0  0
   20.1632  -14.1035   22.1724 H   0  0  0  0  0  0
   19.3599  -14.7477   20.7373 H   0  0  0  0  0  0
   18.9902  -12.6794   25.5932 H   0  0  0  0  0  0
   13.1151  -12.3914   20.7737 H   0  0  0  0  0  0
   21.2718  -11.8120   25.7585 H   0  0  0  0  0  0
   11.3295  -12.5741   22.5024 H   0  0  0  0  0  0
   23.2097  -13.2677   25.1383 H   0  0  0  0  0  0
   22.8078  -15.6009   24.3847 H   0  0  0  0  0  0
   12.1062   -8.0755   24.2428 Cl  0  0  0  0  0  0
   20.4886  -16.4600   24.1662 H   0  0  0  0  0  0
   13.9512   -8.3702   22.0898 H   0  0  0  0  0  0
   10.8471  -10.6549   24.0065 H   0  0  0  0  0  0
  1  2  1  0  0  0
  1 14  1  0  0  0
  1  3  1  0  0  0
  2  5  1  0  0  0
  2  7  1  0  0  0
  2 27  1  0  0  0
  3  8  1  0  0  0
  3  4  2  0  0  0
  5  6  2  0  0  0
  5  9  1  0  0  0
  7 10  1  0  0  0
  7 28  1  0  0  0
  7 29  1  0  0  0
  8 11  1  0  0  0
  8 12  1  0  0  0
  8 30  1  0  0  0
  9 13  1  0  0  0
  9 31  1  0  0  0
 10 14  1  0  0  0
 10 32  1  0  0  0
 10 33  1  0  0  0
 11 34  1  0  0  0
 11 35  1  0  0  0
 11 36  1  0  0  0
 12 15  1  0  0  0
 12 37  1  0  0  0
 12 38  1  0  0  0
 13 16  1  0  0  0
 13 39  1  0  0  0
 13 40  1  0  0  0
 14 41  1  0  0  0
 14 42  1  0  0  0
 15 17  1  0  0  0
 15 25  2  0  0  0
 16 18  1  0  0  0
 16 26  2  0  0  0
 17 19  2  0  0  0
 17 43  1  0  0  0
 18 20  2  0  0  0
 18 44  1  0  0  0
 19 21  1  0  0  0
 19 45  1  0  0  0
 20 22  1  0  0  0
 20 46  1  0  0  0
 21 23  2  0  0  0
 21 47  1  0  0  0
 22 24  2  0  0  0
 22 52  1  0  0  0
 23 25  1  0  0  0
 23 48  1  0  0  0
 24 26  1  0  0  0
 24 49  1  0  0  0
 25 50  1  0  0  0
 26 51  1  0  0  0
M  CHG  1  11   1
M  END
> <r_user_dG.exp>
-8.46

$$$$
