# Supplementary material for: ModBind, a Rapid Simulation-Based Predictor of Ligand Binding and Off-Rates
Source: J Chem Inf Model. 2024 Dec 16;65(1):265–74. doi: 10.1021/acs.jcim.4c01805 (PMC11733936; doi:10.1021/acs.jcim.4c01805)
Supplement: Supplementary file 2 — ci4c01805_si_002.zip [file ci4c01805_si_002.zip › SI_ModBind_Validation/dG/Thrombin_dG/1c.sdf]

1c
                    3D
 Schrodinger Suite 2021-1.
 52 54  0  0  1  0            999 V2000
   18.2567  -13.2370   21.7047 N   0  0  0  0  0  0
   18.0563  -11.9400   21.0292 C   0  0  2  0  0  0
   17.3896  -13.7779   22.5952 C   0  0  0  0  0  0
   16.3917  -13.1666   22.9805 O   0  0  0  0  0  0
   16.6512  -11.7486   20.4074 C   0  0  0  0  0  0
   16.1521  -12.6411   19.7201 O   0  0  0  0  0  0
   19.1524  -11.8879   19.9553 C   0  0  0  0  0  0
   17.6454  -15.1784   23.1855 C   0  0  2  0  0  0
   16.0303  -10.5893   20.6541 N   0  0  0  0  0  0
   20.2529  -12.8095   20.4423 C   0  0  0  0  0  0
   16.4042  -15.9674   23.1089 N   0  3  0  0  0  0
   18.1324  -15.1110   24.6516 C   0  0  0  0  0  0
   14.6909  -10.2121   20.2216 C   0  0  0  0  0  0
   19.5366  -13.8367   21.3109 C   0  0  0  0  0  0
   19.5574  -14.6140   24.8234 C   0  0  0  0  0  0
   13.6305  -10.3468   21.3020 C   0  0  0  0  0  0
   19.8009  -13.3110   25.2946 C   0  0  0  0  0  0
   12.8881  -11.5388   21.4361 C   0  0  0  0  0  0
   21.1106  -12.8184   25.4002 C   0  0  0  0  0  0
   11.8799  -11.6379   22.4174 C   0  0  0  0  0  0
   22.1968  -13.6402   25.0518 C   0  0  0  0  0  0
   11.6148  -10.5494   23.2729 C   0  0  0  0  0  0
   21.9671  -14.9595   24.6177 C   0  0  0  0  0  0
   12.3735   -9.3681   23.1621 C   0  0  0  0  0  0
   20.6499  -15.4468   24.5018 C   0  0  0  0  0  0
   13.3715   -9.2675   22.1733 C   0  0  0  0  0  0
   18.2374  -11.1573   21.7653 H   0  0  0  0  0  0
   18.7803  -12.2424   18.9923 H   0  0  0  0  0  0
   19.5264  -10.8796   19.8178 H   0  0  0  0  0  0
   18.3731  -15.7311   22.5934 H   0  0  0  0  0  0
   16.5517   -9.8879   21.1798 H   0  0  0  0  0  0
   20.8191  -13.2644   19.6280 H   0  0  0  0  0  0
   20.9575  -12.2457   21.0555 H   0  0  0  0  0  0
   16.5487  -16.8835   23.5056 H   0  0  0  0  0  0
   15.6795  -15.4794   23.6220 H   0  0  0  0  0  0
   16.1194  -16.0508   22.1442 H   0  0  0  0  0  0
   17.4555  -14.4917   25.2441 H   0  0  0  0  0  0
   18.0825  -16.1035   25.1011 H   0  0  0  0  0  0
   14.7289   -9.1614   19.9406 H   0  0  0  0  0  0
   14.3887  -10.7636   19.3291 H   0  0  0  0  0  0
   20.1554  -14.0995   22.1675 H   0  0  0  0  0  0
   19.3507  -14.7429   20.7328 H   0  0  0  0  0  0
   18.9872  -12.6824   25.5984 H   0  0  0  0  0  0
   13.0911  -12.3786   20.7858 H   0  0  0  0  0  0
   21.2684  -11.8147   25.7648 H   0  0  0  0  0  0
   11.3106  -12.5518   22.5207 H   0  0  0  0  0  0
   23.2064  -13.2675   25.1372 H   0  0  0  0  0  0
   22.8043  -15.5975   24.3729 H   0  0  0  0  0  0
   12.0950   -7.9251   24.3750 Br  0  0  0  0  0  0
   20.4851  -16.4562   24.1532 H   0  0  0  0  0  0
   13.9534   -8.3622   22.1014 H   0  0  0  0  0  0
   10.8447  -10.6298   24.0277 H   0  0  0  0  0  0
  1  2  1  0  0  0
  1 14  1  0  0  0
  1  3  1  0  0  0
  2  5  1  0  0  0
  2  7  1  0  0  0
  2 27  1  0  0  0
  3  8  1  0  0  0
  3  4  2  0  0  0
  5  6  2  0  0  0
  5  9  1  0  0  0
  7 10  1  0  0  0
  7 28  1  0  0  0
  7 29  1  0  0  0
  8 11  1  0  0  0
  8 12  1  0  0  0
  8 30  1  0  0  0
  9 13  1  0  0  0
  9 31  1  0  0  0
 10 14  1  0  0  0
 10 32  1  0  0  0
 10 33  1  0  0  0
 11 34  1  0  0  0
 11 35  1  0  0  0
 11 36  1  0  0  0
 12 15  1  0  0  0
 12 37  1  0  0  0
 12 38  1  0  0  0
 13 16  1  0  0  0
 13 39  1  0  0  0
 13 40  1  0  0  0
 14 41  1  0  0  0
 14 42  1  0  0  0
 15 17  1  0  0  0
 15 25  2  0  0  0
 16 18  1  0  0  0
 16 26  2  0  0  0
 17 19  2  0  0  0
 17 43  1  0  0  0
 18 20  2  0  0  0
 18 44  1  0  0  0
 19 21  1  0  0  0
 19 45  1  0  0  0
 20 22  1  0  0  0
 20 46  1  0  0  0
 21 23  2  0  0  0
 21 47  1  0  0  0
 22 24  2  0  0  0
 22 52  1  0  0  0
 23 25  1  0  0  0
 23 48  1  0  0  0
 24 26  1  0  0  0
 24 49  1  0  0  0
 25 50  1  0  0  0
 26 51  1  0  0  0
M  CHG  1  11   1
M  END
> <r_user_dG.exp>
-8.56

$$$$
