# Supplementary material for: ModBind, a Rapid Simulation-Based Predictor of Ligand Binding and Off-Rates
Source: J Chem Inf Model. 2024 Dec 16;65(1):265–74. doi: 10.1021/acs.jcim.4c01805 (PMC11733936; doi:10.1021/acs.jcim.4c01805)
Supplement: Supplementary file 2 — ci4c01805_si_002.zip [file ci4c01805_si_002.zip › SI_ModBind_Validation/dG/Thrombin_dG/1d.sdf]

1d
                    3D
 Schrodinger Suite 2021-1.
 52 54  0  0  1  0            999 V2000
   18.2724  -13.2441   21.7072 N   0  0  0  0  0  0
   18.0753  -11.9483   21.0285 C   0  0  2  0  0  0
   17.4016  -13.7827   22.5957 C   0  0  0  0  0  0
   16.4030  -13.1700   22.9772 O   0  0  0  0  0  0
   16.6731  -11.7594   20.4013 C   0  0  0  0  0  0
   16.1781  -12.6531   19.7125 O   0  0  0  0  0  0
   19.1739  -11.8989   19.9568 C   0  0  0  0  0  0
   17.6534  -15.1828   23.1886 C   0  0  2  0  0  0
   16.0509  -10.6004   20.6443 N   0  0  0  0  0  0
   20.2726  -12.8189   20.4503 C   0  0  0  0  0  0
   16.4103  -15.9689   23.1123 N   0  3  0  0  0  0
   18.1391  -15.1142   24.6551 C   0  0  0  0  0  0
   14.7145  -10.2250   20.2026 C   0  0  0  0  0  0
   19.5531  -13.8450   21.3178 C   0  0  0  0  0  0
   19.5631  -14.6147   24.8265 C   0  0  0  0  0  0
   13.6469  -10.3699   21.2731 C   0  0  0  0  0  0
   20.6572  -15.4491   24.5148 C   0  0  0  0  0  0
   12.9112  -11.5669   21.3982 C   0  0  0  0  0  0
   21.9737  -14.9613   24.6353 C   0  0  0  0  0  0
   11.8983  -11.6758   22.3733 C   0  0  0  0  0  0
   22.2010  -13.6398   25.0643 C   0  0  0  0  0  0
   11.6219  -10.5921   23.2310 C   0  0  0  0  0  0
   21.1131  -12.8168   25.4045 C   0  0  0  0  0  0
   12.3743   -9.4058   23.1282 C   0  0  0  0  0  0
   19.8041  -13.3100   25.2945 C   0  0  0  0  0  0
   13.3767   -9.2950   22.1455 C   0  0  0  0  0  0
   18.2537  -11.1637   21.7634 H   0  0  0  0  0  0
   18.8042  -12.2583   18.9947 H   0  0  0  0  0  0
   19.5472  -10.8908   19.8140 H   0  0  0  0  0  0
   18.3806  -15.7377   22.5980 H   0  0  0  0  0  0
   16.5668   -9.8981   21.1739 H   0  0  0  0  0  0
   20.8421  -13.2750   19.6390 H   0  0  0  0  0  0
   20.9743  -12.2534   21.0652 H   0  0  0  0  0  0
   16.5521  -16.8846   23.5108 H   0  0  0  0  0  0
   15.6862  -15.4781   23.6239 H   0  0  0  0  0  0
   16.1261  -16.0532   22.1476 H   0  0  0  0  0  0
   17.4612  -14.4952   25.2468 H   0  0  0  0  0  0
   18.0904  -16.1065   25.1051 H   0  0  0  0  0  0
   14.7520   -9.1718   19.9317 H   0  0  0  0  0  0
   14.4212  -10.7708   19.3037 H   0  0  0  0  0  0
   20.1692  -14.1076   22.1763 H   0  0  0  0  0  0
   19.3681  -14.7514   20.7399 H   0  0  0  0  0  0
   20.4945  -16.4621   24.1755 H   0  0  0  0  0  0
   13.1236  -12.4028   20.7462 H   0  0  0  0  0  0
   22.8124  -15.6000   24.3977 H   0  0  0  0  0  0
   11.3346  -12.5937   22.4705 H   0  0  0  0  0  0
   23.2098  -13.2642   25.1457 H   0  0  0  0  0  0
   21.2689  -11.8094   25.7595 H   0  0  0  0  0  0
   12.0627   -7.8307   24.4709 I   0  0  0  0  0  0
   18.9889  -12.6799   25.5910 H   0  0  0  0  0  0
   13.9552   -8.3868   22.0794 H   0  0  0  0  0  0
   10.8491  -10.6816   23.9820 H   0  0  0  0  0  0
  1  2  1  0  0  0
  1 14  1  0  0  0
  1  3  1  0  0  0
  2  5  1  0  0  0
  2  7  1  0  0  0
  2 27  1  0  0  0
  3  8  1  0  0  0
  3  4  2  0  0  0
  5  6  2  0  0  0
  5  9  1  0  0  0
  7 10  1  0  0  0
  7 28  1  0  0  0
  7 29  1  0  0  0
  8 11  1  0  0  0
  8 12  1  0  0  0
  8 30  1  0  0  0
  9 13  1  0  0  0
  9 31  1  0  0  0
 10 14  1  0  0  0
 10 32  1  0  0  0
 10 33  1  0  0  0
 11 34  1  0  0  0
 11 35  1  0  0  0
 11 36  1  0  0  0
 12 15  1  0  0  0
 12 37  1  0  0  0
 12 38  1  0  0  0
 13 16  1  0  0  0
 13 39  1  0  0  0
 13 40  1  0  0  0
 14 41  1  0  0  0
 14 42  1  0  0  0
 15 17  1  0  0  0
 15 25  2  0  0  0
 16 18  1  0  0  0
 16 26  2  0  0  0
 17 19  2  0  0  0
 17 43  1  0  0  0
 18 20  2  0  0  0
 18 44  1  0  0  0
 19 21  1  0  0  0
 19 45  1  0  0  0
 20 22  1  0  0  0
 20 46  1  0  0  0
 21 23  2  0  0  0
 21 47  1  0  0  0
 22 24  2  0  0  0
 22 52  1  0  0  0
 23 25  1  0  0  0
 23 48  1  0  0  0
 24 26  1  0  0  0
 24 49  1  0  0  0
 25 50  1  0  0  0
 26 51  1  0  0  0
M  CHG  1  11   1
M  END
> <r_user_dG.exp>
-8.25

$$$$
