# Supplementary material for: ModBind, a Rapid Simulation-Based Predictor of Ligand Binding and Off-Rates
Source: J Chem Inf Model. 2024 Dec 16;65(1):265–74. doi: 10.1021/acs.jcim.4c01805 (PMC11733936; doi:10.1021/acs.jcim.4c01805)
Supplement: Supplementary file 2 — ci4c01805_si_002.zip [file ci4c01805_si_002.zip › SI_ModBind_Validation/dG/Thrombin_dG/7a.sdf]

7a
                    3D
 Schrodinger Suite 2021-1.
 58 60  0  0  1  0            999 V2000
   18.3714  -13.1884   21.6150 N   0  0  0  0  0  0
   18.2376  -11.8958   20.9137 C   0  0  2  0  0  0
   17.4535  -13.6998   22.4744 C   0  0  0  0  0  0
   16.4564  -13.0653   22.8232 O   0  0  0  0  0  0
   16.8822  -11.7251   20.1933 C   0  0  0  0  0  0
   16.5597  -12.5203   19.3090 O   0  0  0  0  0  0
   19.3957  -11.8806   19.9002 C   0  0  0  0  0  0
   17.6438  -15.1075   23.0722 C   0  0  2  0  0  0
   16.1070  -10.7041   20.5768 N   0  0  0  0  0  0
   20.4400  -12.8262   20.4504 C   0  0  0  0  0  0
   16.3782  -15.8524   22.9564 N   0  3  0  0  0  0
   18.0887  -15.0599   24.5536 C   0  0  0  0  0  0
   14.7606  -10.4180   20.0946 C   0  0  0  0  0  0
   19.6520  -13.8246   21.2876 C   0  0  0  0  0  0
   19.5204  -14.6005   24.7756 C   0  0  0  0  0  0
   13.6484  -10.9027   21.0223 C   0  0  0  0  0  0
   19.7809  -13.3155   25.2861 C   0  0  0  0  0  0
   13.1225  -12.2215   20.9619 C   0  0  0  0  0  0
   21.0968  -12.8490   25.4254 C   0  0  0  0  0  0
   12.0912  -12.6033   21.8422 C   0  0  0  0  0  0
   22.1731  -13.6821   25.0741 C   0  0  0  0  0  0
   11.5685  -11.6941   22.7743 C   0  0  0  0  0  0
   21.9269  -14.9875   24.6077 C   0  0  0  0  0  0
   12.0837  -10.3888   22.8432 C   0  0  0  0  0  0
   20.6031  -15.4477   24.4583 C   0  0  0  0  0  0
   13.1193   -9.9960   21.9695 C   0  0  0  0  0  0
   18.3734  -11.0983   21.6443 H   0  0  0  0  0  0
   19.0784  -12.2392   18.9195 H   0  0  0  0  0  0
   19.8046  -10.8864   19.7618 H   0  0  0  0  0  0
   18.3684  -15.6849   22.5004 H   0  0  0  0  0  0
   16.5078  -10.0402   21.2346 H   0  0  0  0  0  0
   21.0275  -13.3043   19.6664 H   0  0  0  0  0  0
   21.1295  -12.2772   21.0928 H   0  0  0  0  0  0
   16.4826  -16.7785   23.3421 H   0  0  0  0  0  0
   15.6587  -15.3490   23.4622 H   0  0  0  0  0  0
   16.1117  -15.9119   21.9847 H   0  0  0  0  0  0
   17.4088  -14.4266   25.1274 H   0  0  0  0  0  0
   17.9991  -16.0532   24.9949 H   0  0  0  0  0  0
   14.6771   -9.3349   20.0093 H   0  0  0  0  0  0
   14.6113  -10.7985   19.0847 H   0  0  0  0  0  0
   20.2228  -14.0966   22.1726 H   0  0  0  0  0  0
   19.4702  -14.7290   20.7056 H   0  0  0  0  0  0
   18.9751  -12.6789   25.5923 H   0  0  0  0  0  0
   21.2663  -11.8561   25.8144 H   0  0  0  0  0  0
   11.6934  -13.6069   21.8142 H   0  0  0  0  0  0
   23.1872  -13.3284   25.1807 H   0  0  0  0  0  0
   22.7565  -15.6343   24.3606 H   0  0  0  0  0  0
   20.4262  -16.4446   24.0808 H   0  0  0  0  0  0
   13.5196   -8.9948   22.0333 H   0  0  0  0  0  0
   10.7772  -12.0109   23.4403 H   0  0  0  0  0  0
   13.6358  -13.2672   19.9913 C   0  0  0  0  0  0
   12.9012  -14.0601   19.8494 H   0  0  0  0  0  0
   13.8513  -12.8508   19.0091 H   0  0  0  0  0  0
   14.5410  -13.7246   20.3895 H   0  0  0  0  0  0
   11.5359   -9.4383   23.8829 C   0  0  0  0  0  0
   11.8364   -8.4090   23.6897 H   0  0  0  0  0  0
   10.4482   -9.4991   23.9130 H   0  0  0  0  0  0
   11.8982   -9.7214   24.8678 H   0  0  0  0  0  0
  1  2  1  0  0  0
  1 14  1  0  0  0
  1  3  1  0  0  0
  2  5  1  0  0  0
  2  7  1  0  0  0
  2 27  1  0  0  0
  3  8  1  0  0  0
  3  4  2  0  0  0
  5  6  2  0  0  0
  5  9  1  0  0  0
  7 10  1  0  0  0
  7 28  1  0  0  0
  7 29  1  0  0  0
  8 11  1  0  0  0
  8 12  1  0  0  0
  8 30  1  0  0  0
  9 13  1  0  0  0
  9 31  1  0  0  0
 10 14  1  0  0  0
 10 32  1  0  0  0
 10 33  1  0  0  0
 11 34  1  0  0  0
 11 35  1  0  0  0
 11 36  1  0  0  0
 12 15  1  0  0  0
 12 37  1  0  0  0
 12 38  1  0  0  0
 13 16  1  0  0  0
 13 39  1  0  0  0
 13 40  1  0  0  0
 14 41  1  0  0  0
 14 42  1  0  0  0
 15 17  1  0  0  0
 15 25  2  0  0  0
 16 18  1  0  0  0
 16 26  2  0  0  0
 17 19  2  0  0  0
 17 43  1  0  0  0
 18 20  2  0  0  0
 18 51  1  0  0  0
 19 21  1  0  0  0
 19 44  1  0  0  0
 20 22  1  0  0  0
 20 45  1  0  0  0
 21 23  2  0  0  0
 21 46  1  0  0  0
 22 24  2  0  0  0
 22 50  1  0  0  0
 23 25  1  0  0  0
 23 47  1  0  0  0
 24 26  1  0  0  0
 24 55  1  0  0  0
 25 48  1  0  0  0
 26 49  1  0  0  0
 51 52  1  0  0  0
 51 53  1  0  0  0
 51 54  1  0  0  0
 55 56  1  0  0  0
 55 57  1  0  0  0
 55 58  1  0  0  0
M  CHG  1  11   1
M  END
> <r_user_dG.exp>
-8.22

$$$$
