# Supplementary material for: ModBind, a Rapid Simulation-Based Predictor of Ligand Binding and Off-Rates
Source: J Chem Inf Model. 2024 Dec 16;65(1):265–74. doi: 10.1021/acs.jcim.4c01805 (PMC11733936; doi:10.1021/acs.jcim.4c01805)
Supplement: Supplementary file 2 — ci4c01805_si_002.zip [file ci4c01805_si_002.zip › SI_ModBind_Validation/dG/Thrombin_dG/6e.sdf]

6e
                    3D
 Schrodinger Suite 2021-1.
 52 54  0  0  1  0            999 V2000
   18.2497  -13.2104   21.6962 N   0  0  0  0  0  0
   18.0488  -11.9126   21.0217 C   0  0  2  0  0  0
   17.3792  -13.7553   22.5811 C   0  0  0  0  0  0
   16.3817  -13.1440   22.9691 O   0  0  0  0  0  0
   16.6479  -11.7402   20.3852 C   0  0  0  0  0  0
   16.1896  -12.6294   19.6672 O   0  0  0  0  0  0
   19.1544  -11.8553   19.9573 C   0  0  0  0  0  0
   17.6313  -15.1609   23.1609 C   0  0  2  0  0  0
   15.9835  -10.6080   20.6535 N   0  0  0  0  0  0
   20.2512  -12.7816   20.4429 C   0  0  0  0  0  0
   16.3889  -15.9469   23.0741 N   0  3  0  0  0  0
   18.1164  -15.1072   24.6285 C   0  0  0  0  0  0
   14.6257  -10.2861   20.2180 C   0  0  0  0  0  0
   19.5309  -13.8096   21.3059 C   0  0  0  0  0  0
   19.5409  -14.6106   24.8076 C   0  0  0  0  0  0
   13.5701  -10.3803   21.3113 C   0  0  0  0  0  0
   20.6348  -15.4379   24.4770 C   0  0  0  0  0  0
   12.7537  -11.5266   21.4406 C   0  0  0  0  0  0
   21.9515  -14.9527   24.6066 C   0  0  0  0  0  0
   11.7654  -11.5815   22.4439 C   0  0  0  0  0  0
   22.1796  -13.6411   25.0642 C   0  0  0  0  0  0
   11.5676  -10.4862   23.3077 C   0  0  0  0  0  0
   21.0922  -12.8253   25.4224 C   0  0  0  0  0  0
   12.3755   -9.3399   23.1820 C   0  0  0  0  0  0
   19.7830  -13.3164   25.3030 C   0  0  0  0  0  0
   13.3727   -9.2906   22.1874 C   0  0  0  0  0  0
   18.2159  -11.1277   21.7585 H   0  0  0  0  0  0
   18.7909  -12.1998   18.9874 H   0  0  0  0  0  0
   19.5318  -10.8473   19.8328 H   0  0  0  0  0  0
   18.3588  -15.7104   22.5659 H   0  0  0  0  0  0
   16.4831   -9.8962   21.1854 H   0  0  0  0  0  0
   20.8176  -13.2352   19.6279 H   0  0  0  0  0  0
   20.9566  -12.2225   21.0594 H   0  0  0  0  0  0
   16.5312  -16.8677   23.4605 H   0  0  0  0  0  0
   15.6642  -15.4635   23.5916 H   0  0  0  0  0  0
   16.1051  -16.0186   22.1081 H   0  0  0  0  0  0
   17.4379  -14.4943   25.2258 H   0  0  0  0  0  0
   18.0667  -16.1041   25.0680 H   0  0  0  0  0  0
   14.6345   -9.2506   19.8866 H   0  0  0  0  0  0
   14.3280  -10.8826   19.3533 H   0  0  0  0  0  0
   20.1464  -14.0746   22.1639 H   0  0  0  0  0  0
   19.3469  -14.7139   20.7244 H   0  0  0  0  0  0
   20.4719  -16.4432   24.1160 H   0  0  0  0  0  0
   12.8930  -12.5678   20.5872 F   0  0  0  0  0  0
   22.7897  -15.5863   24.3539 H   0  0  0  0  0  0
   11.1484  -12.4637   22.5428 H   0  0  0  0  0  0
   23.1887  -13.2680   25.1534 H   0  0  0  0  0  0
   21.2485  -11.8254   25.7984 H   0  0  0  0  0  0
   12.1698   -8.0089   24.2632 Cl  0  0  0  0  0  0
   18.9680  -12.6934   25.6145 H   0  0  0  0  0  0
   13.9932   -8.4120   22.1036 H   0  0  0  0  0  0
   10.8009  -10.5310   24.0689 H   0  0  0  0  0  0
  1  2  1  0  0  0
  1 14  1  0  0  0
  1  3  1  0  0  0
  2  5  1  0  0  0
  2  7  1  0  0  0
  2 27  1  0  0  0
  3  8  1  0  0  0
  3  4  2  0  0  0
  5  6  2  0  0  0
  5  9  1  0  0  0
  7 10  1  0  0  0
  7 28  1  0  0  0
  7 29  1  0  0  0
  8 11  1  0  0  0
  8 12  1  0  0  0
  8 30  1  0  0  0
  9 13  1  0  0  0
  9 31  1  0  0  0
 10 14  1  0  0  0
 10 32  1  0  0  0
 10 33  1  0  0  0
 11 34  1  0  0  0
 11 35  1  0  0  0
 11 36  1  0  0  0
 12 15  1  0  0  0
 12 37  1  0  0  0
 12 38  1  0  0  0
 13 16  1  0  0  0
 13 39  1  0  0  0
 13 40  1  0  0  0
 14 41  1  0  0  0
 14 42  1  0  0  0
 15 17  1  0  0  0
 15 25  2  0  0  0
 16 18  1  0  0  0
 16 26  2  0  0  0
 17 19  2  0  0  0
 17 43  1  0  0  0
 18 20  2  0  0  0
 18 44  1  0  0  0
 19 21  1  0  0  0
 19 45  1  0  0  0
 20 22  1  0  0  0
 20 46  1  0  0  0
 21 23  2  0  0  0
 21 47  1  0  0  0
 22 24  2  0  0  0
 22 52  1  0  0  0
 23 25  1  0  0  0
 23 48  1  0  0  0
 24 26  1  0  0  0
 24 49  1  0  0  0
 25 50  1  0  0  0
 26 51  1  0  0  0
M  CHG  1  11   1
M  END
> <r_user_dG.exp>
-8.91

$$$$
