# Supplementary material for: ModBind, a Rapid Simulation-Based Predictor of Ligand Binding and Off-Rates
Source: J Chem Inf Model. 2024 Dec 16;65(1):265–74. doi: 10.1021/acs.jcim.4c01805 (PMC11733936; doi:10.1021/acs.jcim.4c01805)
Supplement: Supplementary file 2 — ci4c01805_si_002.zip [file ci4c01805_si_002.zip › SI_ModBind_Validation/dG/Thrombin_dG/6a.sdf]

6a
                    3D
 Schrodinger Suite 2021-1.
 52 54  0  0  1  0            999 V2000
   18.2157  -13.2003   21.6863 N   0  0  0  0  0  0
   18.0087  -11.9014   21.0167 C   0  0  2  0  0  0
   17.3504  -13.7474   22.5740 C   0  0  0  0  0  0
   16.3550  -13.1366   22.9677 O   0  0  0  0  0  0
   16.6062  -11.7346   20.3818 C   0  0  0  0  0  0
   16.1572  -12.6195   19.6529 O   0  0  0  0  0  0
   19.1142  -11.8355   19.9533 C   0  0  0  0  0  0
   17.6071  -15.1533   23.1501 C   0  0  2  0  0  0
   15.9284  -10.6140   20.6664 N   0  0  0  0  0  0
   20.2121  -12.7673   20.4270 C   0  0  0  0  0  0
   16.3676  -15.9435   23.0624 N   0  3  0  0  0  0
   18.0947  -15.1005   24.6172 C   0  0  0  0  0  0
   14.5615  -10.3074   20.2469 C   0  0  0  0  0  0
   19.4961  -13.7972   21.2906 C   0  0  0  0  0  0
   19.5224  -14.6112   24.7960 C   0  0  0  0  0  0
   13.5216  -10.3907   21.3623 C   0  0  0  0  0  0
   19.7728  -13.3212   25.2992 C   0  0  0  0  0  0
   12.7061  -11.5351   21.5535 C   0  0  0  0  0  0
   21.0848  -12.8362   25.4155 C   0  0  0  0  0  0
   11.7284  -11.5437   22.5691 C   0  0  0  0  0  0
   22.1672  -13.6542   25.0464 C   0  0  0  0  0  0
   11.5492  -10.4209   23.3986 C   0  0  0  0  0  0
   21.9309  -14.9609   24.5786 C   0  0  0  0  0  0
   12.3658   -9.2886   23.2270 C   0  0  0  0  0  0
   20.6114  -15.4396   24.4521 C   0  0  0  0  0  0
   13.3428   -9.2754   22.2113 C   0  0  0  0  0  0
   18.1730  -11.1184   21.7562 H   0  0  0  0  0  0
   18.7508  -12.1659   18.9784 H   0  0  0  0  0  0
   19.4937  -10.8268   19.8451 H   0  0  0  0  0  0
   18.3351  -15.7000   22.5532 H   0  0  0  0  0  0
   16.4243   -9.9023   21.2009 H   0  0  0  0  0  0
   20.7720  -13.2186   19.6062 H   0  0  0  0  0  0
   20.9234  -12.2129   21.0409 H   0  0  0  0  0  0
   16.5136  -16.8648   23.4463 H   0  0  0  0  0  0
   15.6419  -15.4639   23.5823 H   0  0  0  0  0  0
   16.0827  -16.0137   22.0966 H   0  0  0  0  0  0
   17.4195  -14.4847   25.2152 H   0  0  0  0  0  0
   18.0410  -16.0970   25.0572 H   0  0  0  0  0  0
   14.5615   -9.2765   19.8995 H   0  0  0  0  0  0
   14.2593  -10.9054   19.3856 H   0  0  0  0  0  0
   20.1147  -14.0626   22.1463 H   0  0  0  0  0  0
   19.3114  -14.7010   20.7086 H   0  0  0  0  0  0
   18.9623  -12.6976   25.6212 H   0  0  0  0  0  0
   12.8565  -12.9335   20.5533 Cl  0  0  0  0  0  0
   21.2481  -11.8420   25.8042 H   0  0  0  0  0  0
   11.1072  -12.4173   22.7110 H   0  0  0  0  0  0
   23.1789  -13.2889   25.1412 H   0  0  0  0  0  0
   22.7647  -15.5963   24.3164 H   0  0  0  0  0  0
   12.1952   -7.9330   24.2824 Cl  0  0  0  0  0  0
   20.4423  -16.4395   24.0787 H   0  0  0  0  0  0
   13.9669   -8.4033   22.0925 H   0  0  0  0  0  0
   10.7951  -10.4367   24.1734 H   0  0  0  0  0  0
  1  2  1  0  0  0
  1 14  1  0  0  0
  1  3  1  0  0  0
  2  5  1  0  0  0
  2  7  1  0  0  0
  2 27  1  0  0  0
  3  8  1  0  0  0
  3  4  2  0  0  0
  5  6  2  0  0  0
  5  9  1  0  0  0
  7 10  1  0  0  0
  7 28  1  0  0  0
  7 29  1  0  0  0
  8 11  1  0  0  0
  8 12  1  0  0  0
  8 30  1  0  0  0
  9 13  1  0  0  0
  9 31  1  0  0  0
 10 14  1  0  0  0
 10 32  1  0  0  0
 10 33  1  0  0  0
 11 34  1  0  0  0
 11 35  1  0  0  0
 11 36  1  0  0  0
 12 15  1  0  0  0
 12 37  1  0  0  0
 12 38  1  0  0  0
 13 16  1  0  0  0
 13 39  1  0  0  0
 13 40  1  0  0  0
 14 41  1  0  0  0
 14 42  1  0  0  0
 15 17  1  0  0  0
 15 25  2  0  0  0
 16 18  1  0  0  0
 16 26  2  0  0  0
 17 19  2  0  0  0
 17 43  1  0  0  0
 18 20  2  0  0  0
 18 44  1  0  0  0
 19 21  1  0  0  0
 19 45  1  0  0  0
 20 22  1  0  0  0
 20 46  1  0  0  0
 21 23  2  0  0  0
 21 47  1  0  0  0
 22 24  2  0  0  0
 22 52  1  0  0  0
 23 25  1  0  0  0
 23 48  1  0  0  0
 24 26  1  0  0  0
 24 49  1  0  0  0
 25 50  1  0  0  0
 26 51  1  0  0  0
M  CHG  1  11   1
M  END
> <r_user_dG.exp>
-9.18

$$$$
