# Supplementary material for: ModBind, a Rapid Simulation-Based Predictor of Ligand Binding and Off-Rates
Source: J Chem Inf Model. 2024 Dec 16;65(1):265–74. doi: 10.1021/acs.jcim.4c01805 (PMC11733936; doi:10.1021/acs.jcim.4c01805)
Supplement: Supplementary file 2 — ci4c01805_si_002.zip [file ci4c01805_si_002.zip › SI_ModBind_Validation/dG/Thrombin_dG/6b.sdf]

6b
                    3D
 Schrodinger Suite 2021-1.
 55 57  0  0  1  0            999 V2000
   18.2326  -13.2133   21.6902 N   0  0  0  0  0  0
   18.0295  -11.9153   21.0170 C   0  0  2  0  0  0
   17.3649  -13.7582   22.5771 C   0  0  0  0  0  0
   16.3644  -13.1506   22.9608 O   0  0  0  0  0  0
   16.6275  -11.7387   20.3833 C   0  0  0  0  0  0
   16.1735  -12.6139   19.6444 O   0  0  0  0  0  0
   19.1347  -11.8556   19.9527 C   0  0  0  0  0  0
   17.6230  -15.1593   23.1645 C   0  0  2  0  0  0
   15.9572  -10.6181   20.6810 N   0  0  0  0  0  0
   20.2327  -12.7823   20.4359 C   0  0  0  0  0  0
   16.3841  -15.9514   23.0833 N   0  3  0  0  0  0
   18.1081  -15.0943   24.6316 C   0  0  0  0  0  0
   14.6005  -10.2793   20.2619 C   0  0  0  0  0  0
   19.5144  -13.8108   21.3000 C   0  0  0  0  0  0
   19.5371  -14.6090   24.8070 C   0  0  0  0  0  0
   13.5525  -10.3776   21.3703 C   0  0  0  0  0  0
   19.7917  -13.3123   25.2901 C   0  0  0  0  0  0
   12.7721  -11.5442   21.5857 C   0  0  0  0  0  0
   21.1054  -12.8312   25.4007 C   0  0  0  0  0  0
   11.7792  -11.5483   22.5905 C   0  0  0  0  0  0
   22.1850  -13.6592   25.0464 C   0  0  0  0  0  0
   11.5701  -10.4151   23.3971 C   0  0  0  0  0  0
   21.9443  -14.9725   24.6001 C   0  0  0  0  0  0
   12.3694   -9.2730   23.2182 C   0  0  0  0  0  0
   20.6231  -15.4476   24.4787 C   0  0  0  0  0  0
   13.3447   -9.2541   22.2017 C   0  0  0  0  0  0
   18.1987  -11.1319   21.7552 H   0  0  0  0  0  0
   18.7713  -12.1966   18.9815 H   0  0  0  0  0  0
   19.5119  -10.8469   19.8329 H   0  0  0  0  0  0
   18.3523  -15.7097   22.5722 H   0  0  0  0  0  0
   16.4535   -9.9185   21.2309 H   0  0  0  0  0  0
   20.7979  -13.2353   19.6198 H   0  0  0  0  0  0
   20.9390  -12.2232   21.0514 H   0  0  0  0  0  0
   16.5305  -16.8685   23.4768 H   0  0  0  0  0  0
   15.6578  -15.4670   23.5979 H   0  0  0  0  0  0
   16.1005  -16.0317   22.1180 H   0  0  0  0  0  0
   17.4346  -14.4699   25.2226 H   0  0  0  0  0  0
   18.0499  -16.0861   25.0816 H   0  0  0  0  0  0
   14.6229   -9.2395   19.9408 H   0  0  0  0  0  0
   14.2982  -10.8463   19.3811 H   0  0  0  0  0  0
   20.1305  -14.0741   22.1584 H   0  0  0  0  0  0
   19.3317  -14.7162   20.7198 H   0  0  0  0  0  0
   18.9836  -12.6796   25.5998 H   0  0  0  0  0  0
   21.2718  -11.8319   25.7737 H   0  0  0  0  0  0
   11.1758  -12.4294   22.7620 H   0  0  0  0  0  0
   23.1977  -13.2959   25.1364 H   0  0  0  0  0  0
   22.7761  -15.6154   24.3500 H   0  0  0  0  0  0
   12.1866   -7.9177   24.2734 Cl  0  0  0  0  0  0
   20.4503  -16.4525   24.1211 H   0  0  0  0  0  0
   13.9540   -8.3729   22.0762 H   0  0  0  0  0  0
   10.8148  -10.4350   24.1703 H   0  0  0  0  0  0
   12.9870  -12.8115   20.7791 C   0  0  0  0  0  0
   12.2300  -13.5615   21.0116 H   0  0  0  0  0  0
   12.9422  -12.6183   19.7085 H   0  0  0  0  0  0
   13.9602  -13.2416   21.0165 H   0  0  0  0  0  0
  1  2  1  0  0  0
  1 14  1  0  0  0
  1  3  1  0  0  0
  2  5  1  0  0  0
  2  7  1  0  0  0
  2 27  1  0  0  0
  3  8  1  0  0  0
  3  4  2  0  0  0
  5  6  2  0  0  0
  5  9  1  0  0  0
  7 10  1  0  0  0
  7 28  1  0  0  0
  7 29  1  0  0  0
  8 11  1  0  0  0
  8 12  1  0  0  0
  8 30  1  0  0  0
  9 13  1  0  0  0
  9 31  1  0  0  0
 10 14  1  0  0  0
 10 32  1  0  0  0
 10 33  1  0  0  0
 11 34  1  0  0  0
 11 35  1  0  0  0
 11 36  1  0  0  0
 12 15  1  0  0  0
 12 37  1  0  0  0
 12 38  1  0  0  0
 13 16  1  0  0  0
 13 39  1  0  0  0
 13 40  1  0  0  0
 14 41  1  0  0  0
 14 42  1  0  0  0
 15 17  1  0  0  0
 15 25  2  0  0  0
 16 18  1  0  0  0
 16 26  2  0  0  0
 17 19  2  0  0  0
 17 43  1  0  0  0
 18 20  2  0  0  0
 18 52  1  0  0  0
 19 21  1  0  0  0
 19 44  1  0  0  0
 20 22  1  0  0  0
 20 45  1  0  0  0
 21 23  2  0  0  0
 21 46  1  0  0  0
 22 24  2  0  0  0
 22 51  1  0  0  0
 23 25  1  0  0  0
 23 47  1  0  0  0
 24 26  1  0  0  0
 24 48  1  0  0  0
 25 49  1  0  0  0
 26 50  1  0  0  0
 52 53  1  0  0  0
 52 54  1  0  0  0
 52 55  1  0  0  0
M  CHG  1  11   1
M  END
> <r_user_dG.exp>
-8.89

$$$$
