# Supplementary material for: ModBind, a Rapid Simulation-Based Predictor of Ligand Binding and Off-Rates
Source: J Chem Inf Model. 2024 Dec 16;65(1):265–74. doi: 10.1021/acs.jcim.4c01805 (PMC11733936; doi:10.1021/acs.jcim.4c01805)
Supplement: Supplementary file 2 — ci4c01805_si_002.zip [file ci4c01805_si_002.zip › SI_ModBind_Validation/dG/Thrombin_dG/5.sdf]

5
                    3D
 Schrodinger Suite 2021-1.
 52 54  0  0  1  0            999 V2000
   18.3833  -13.2487   21.6777 N   0  0  0  0  0  0
   18.2278  -11.9595   20.9752 C   0  0  2  0  0  0
   17.4784  -13.7664   22.5477 C   0  0  0  0  0  0
   16.4768  -13.1400   22.8994 O   0  0  0  0  0  0
   16.8531  -11.7833   20.2962 C   0  0  0  0  0  0
   16.4281  -12.6525   19.5327 O   0  0  0  0  0  0
   19.3563  -11.9389   19.9323 C   0  0  0  0  0  0
   17.6879  -15.1677   23.1537 C   0  0  2  0  0  0
   16.1691  -10.6729   20.5899 N   0  0  0  0  0  0
   20.4245  -12.8650   20.4723 C   0  0  0  0  0  0
   16.4280  -15.9253   23.0586 N   0  3  0  0  0  0
   18.1459  -15.1031   24.6296 C   0  0  0  0  0  0
   14.8261  -10.3435   20.1328 C   0  0  0  0  0  0
   19.6649  -13.8715   21.3288 C   0  0  0  0  0  0
   19.5691  -14.6122   24.8281 C   0  0  0  0  0  0
   13.7216  -10.7958   21.0762 C   0  0  0  0  0  0
   19.8071  -13.3109   25.3061 C   0  0  0  0  0  0
   12.8500   -9.8475   21.6537 C   0  0  0  0  0  0
   21.1149  -12.8161   25.4203 C   0  0  0  0  0  0
   11.8084  -10.2645   22.5058 C   0  0  0  0  0  0
   22.2043  -13.6341   25.0731 C   0  0  0  0  0  0
   11.6256  -11.6332   22.7778 C   0  0  0  0  0  0
   21.9802  -14.9539   24.6379 C   0  0  0  0  0  0
   12.4938  -12.5824   22.2070 C   0  0  0  0  0  0
   20.6648  -15.4443   24.5158 C   0  0  0  0  0  0
   13.5398  -12.1656   21.3620 C   0  0  0  0  0  0
   18.3841  -11.1629   21.7027 H   0  0  0  0  0  0
   19.0117  -12.3169   18.9680 H   0  0  0  0  0  0
   19.7448  -10.9387   19.7693 H   0  0  0  0  0  0
   18.4137  -15.7409   22.5791 H   0  0  0  0  0  0
   16.6314   -9.9767   21.1728 H   0  0  0  0  0  0
   21.0079  -13.3389   19.6825 H   0  0  0  0  0  0
   21.1150  -12.3008   21.1005 H   0  0  0  0  0  0
   16.5428  -16.8438   23.4593 H   0  0  0  0  0  0
   15.7072  -15.4188   23.5592 H   0  0  0  0  0  0
   16.1568  -16.0037   22.0896 H   0  0  0  0  0  0
   17.4605  -14.4793   25.2074 H   0  0  0  0  0  0
   18.0818  -16.0952   25.0780 H   0  0  0  0  0  0
   14.7758   -9.2606   20.0240 H   0  0  0  0  0  0
   14.6390  -10.7685   19.1451 H   0  0  0  0  0  0
   20.2544  -14.1337   22.2048 H   0  0  0  0  0  0
   19.4825  -14.7805   20.7542 H   0  0  0  0  0  0
   18.9898  -12.6833   25.6026 H   0  0  0  0  0  0
   12.9733   -8.7971   21.4417 H   0  0  0  0  0  0
   21.2679  -11.8121   25.7857 H   0  0  0  0  0  0
   11.1429   -9.5393   22.9496 H   0  0  0  0  0  0
   23.2123  -13.2576   25.1589 H   0  0  0  0  0  0
   22.8202  -15.5886   24.3944 H   0  0  0  0  0  0
   12.3607  -13.6325   22.4239 H   0  0  0  0  0  0
   20.5038  -16.4527   24.1624 H   0  0  0  0  0  0
   14.2011  -12.9039   20.9321 H   0  0  0  0  0  0
   10.8208  -11.9584   23.4233 H   0  0  0  0  0  0
  1  2  1  0  0  0
  1 14  1  0  0  0
  1  3  1  0  0  0
  2  5  1  0  0  0
  2  7  1  0  0  0
  2 27  1  0  0  0
  3  8  1  0  0  0
  3  4  2  0  0  0
  5  6  2  0  0  0
  5  9  1  0  0  0
  7 10  1  0  0  0
  7 28  1  0  0  0
  7 29  1  0  0  0
  8 11  1  0  0  0
  8 12  1  0  0  0
  8 30  1  0  0  0
  9 13  1  0  0  0
  9 31  1  0  0  0
 10 14  1  0  0  0
 10 32  1  0  0  0
 10 33  1  0  0  0
 11 34  1  0  0  0
 11 35  1  0  0  0
 11 36  1  0  0  0
 12 15  1  0  0  0
 12 37  1  0  0  0
 12 38  1  0  0  0
 13 16  1  0  0  0
 13 39  1  0  0  0
 13 40  1  0  0  0
 14 41  1  0  0  0
 14 42  1  0  0  0
 15 17  1  0  0  0
 15 25  2  0  0  0
 16 18  1  0  0  0
 16 26  2  0  0  0
 17 19  2  0  0  0
 17 43  1  0  0  0
 18 20  2  0  0  0
 18 44  1  0  0  0
 19 21  1  0  0  0
 19 45  1  0  0  0
 20 22  1  0  0  0
 20 46  1  0  0  0
 21 23  2  0  0  0
 21 47  1  0  0  0
 22 24  2  0  0  0
 22 52  1  0  0  0
 23 25  1  0  0  0
 23 48  1  0  0  0
 24 26  1  0  0  0
 24 49  1  0  0  0
 25 50  1  0  0  0
 26 51  1  0  0  0
M  CHG  1  11   1
M  END
> <r_user_dG.exp>
-7.58

$$$$
