# Supplementary material for: ModBind, a Rapid Simulation-Based Predictor of Ligand Binding and Off-Rates
Source: J Chem Inf Model. 2024 Dec 16;65(1):265–74. doi: 10.1021/acs.jcim.4c01805 (PMC11733936; doi:10.1021/acs.jcim.4c01805)
Supplement: Supplementary file 2 — ci4c01805_si_002.zip [file ci4c01805_si_002.zip › SI_ModBind_Validation/dG/Thrombin_dG/Thrombin_structure_Fixed_OpenMM.pdb]

TITLE     Thrombin_structure_Fixed_OpenMM
REMARK   4      COMPLIES WITH FORMAT V. 3.0, 1-DEC-2006
REMARK 888
REMARK 888 WRITTEN BY MAESTRO (A PRODUCT OF SCHRODINGER, LLC)
ATOM      1  CH3 ACE H  15       4.986  -8.742  15.389  1.00  0.00           C  
ATOM      2  C   ACE H  15       4.317  -8.395  16.719  1.00  0.00           C  
ATOM      3  O   ACE H  15       3.113  -8.152  16.751  1.00  0.00           O  
ATOM      4 1H   ACE H  15       4.226  -8.723  14.576  1.00  0.00           H  
ATOM      5 2H   ACE H  15       5.786  -8.001  15.169  1.00  0.00           H  
ATOM      6 3H   ACE H  15       5.439  -9.757  15.453  1.00  0.00           H  
ATOM      7  N   ILE H  16       5.060  -8.354  17.881  1.00 15.91           N  
ANISOU    7  N   ILE H  16     2333   1483   2230    -33   -642   -633
ATOM      8  CA  ILE H  16       4.408  -8.018  19.163  1.00 14.62           C  
ANISOU    8  CA  ILE H  16     2421   1176   1957   -321   -721   -447
ATOM      9  C   ILE H  16       3.326  -9.031  19.455  1.00 17.37           C  
ANISOU    9  C   ILE H  16     2853   1628   2117   -691   -838   -255
ATOM     10  O   ILE H  16       2.519  -9.278  18.517  1.00 19.53           O  
ANISOU   10  O   ILE H  16     2859   1730   2831   -702  -1374    -88
ATOM     11  CB  ILE H  16       3.819  -6.596  19.063  1.00 16.05           C  
ANISOU   11  CB  ILE H  16     1468   1431   3201   -132   -121   -329
ATOM     12  CG1 ILE H  16       4.907  -5.548  18.753  1.00 14.52           C  
ANISOU   12  CG1 ILE H  16     1775   1322   2418   -329   -386   -288
ATOM     13  CG2 ILE H  16       2.990  -6.232  20.299  1.00 16.45           C  
ANISOU   13  CG2 ILE H  16     1710   1696   2843    -65   -181     17
ATOM     14  CD1 ILE H  16       5.827  -5.212  19.925  1.00 16.16           C  
ANISOU   14  CD1 ILE H  16     1774   1846   2522      6   -543   -526
ATOM     15  H2  ILE H  16       6.050  -8.554  17.855  1.00  0.00           H  
ATOM     16  HA  ILE H  16       5.152  -8.012  19.959  1.00  0.00           H  
ATOM     17  HB  ILE H  16       2.990  -6.595  18.356  1.00  0.00           H  
ATOM     18 HG12 ILE H  16       5.545  -5.913  17.948  1.00  0.00           H  
ATOM     19 HG13 ILE H  16       4.436  -4.614  18.447  1.00  0.00           H  
ATOM     20 HG21 ILE H  16       2.594  -5.223  20.187  1.00  0.00           H  
ATOM     21 HG22 ILE H  16       2.165  -6.936  20.404  1.00  0.00           H  
ATOM     22 HG23 ILE H  16       3.621  -6.278  21.187  1.00  0.00           H  
ATOM     23 HD11 ILE H  16       6.558  -4.467  19.611  1.00  0.00           H  
ATOM     24 HD12 ILE H  16       5.235  -4.815  20.750  1.00  0.00           H  
ATOM     25 HD13 ILE H  16       6.345  -6.114  20.251  1.00  0.00           H  
ATOM     26  N   VAL H  17       3.293  -9.612  20.627  1.00 18.44           N  
ANISOU   26  N   VAL H  17     3134   1360   2513   -422   -807    161
ATOM     27  CA  VAL H  17       2.284 -10.585  21.041  1.00 21.00           C  
ANISOU   27  CA  VAL H  17     3234   1498   3248   -558   -905    461
ATOM     28  C   VAL H  17       1.224  -9.871  21.882  1.00 23.34           C  
ANISOU   28  C   VAL H  17     3192   1827   3850   -796   -447    393
ATOM     29  O   VAL H  17       1.577  -9.117  22.795  1.00 20.53           O  
ANISOU   29  O   VAL H  17     2222   2287   3290   -356   -447    489
ATOM     30  CB  VAL H  17       2.864 -11.735  21.893  1.00 21.72           C  
ANISOU   30  CB  VAL H  17     2737   1867   3647   -972  -1298    869
ATOM     31  CG1 VAL H  17       1.835 -12.843  22.156  1.00 22.31           C  
ANISOU   31  CG1 VAL H  17     3300   2012   3164  -1281   -902    658
ATOM     32  CG2 VAL H  17       4.083 -12.367  21.228  1.00 27.91           C  
ANISOU   32  CG2 VAL H  17     2256   2128   6222   -812  -1268    536
ATOM     33  H   VAL H  17       3.998  -9.397  21.317  1.00  0.00           H  
ATOM     34  HA  VAL H  17       1.816 -11.022  20.159  1.00  0.00           H  
ATOM     35  HB  VAL H  17       3.219 -11.340  22.845  1.00  0.00           H  
ATOM     36 HG11 VAL H  17       2.292 -13.628  22.759  1.00  0.00           H  
ATOM     37 HG12 VAL H  17       0.980 -12.427  22.689  1.00  0.00           H  
ATOM     38 HG13 VAL H  17       1.501 -13.262  21.207  1.00  0.00           H  
ATOM     39 HG21 VAL H  17       4.464 -13.172  21.856  1.00  0.00           H  
ATOM     40 HG22 VAL H  17       3.799 -12.769  20.255  1.00  0.00           H  
ATOM     41 HG23 VAL H  17       4.858 -11.612  21.096  1.00  0.00           H  
ATOM     42  N   GLU H  18      -0.033 -10.130  21.574  1.00 23.09           N  
ANISOU   42  N   GLU H  18     3290   1997   3488   -715   -641     88
ATOM     43  CA  GLU H  18      -1.177  -9.630  22.306  1.00 26.30           C  
ANISOU   43  CA  GLU H  18     3317   2522   4156   -697   -167    408
ATOM     44  C   GLU H  18      -1.228  -8.109  22.381  1.00 23.97           C  
ANISOU   44  C   GLU H  18     3037   2545   3524   -136   -964    229
ATOM     45  O   GLU H  18      -1.699  -7.518  23.353  1.00 26.00           O  
ANISOU   45  O   GLU H  18     3169   3053   3656  -1284   -747   -442
ATOM     46  CB  GLU H  18      -1.187 -10.290  23.702  1.00 31.57           C  
ANISOU   46  CB  GLU H  18     4224   3146   4623   -900    452   1074
ATOM     47  CG  GLU H  18      -1.476 -11.793  23.586  1.00 39.31           C  
ANISOU   47  CG  GLU H  18     5568   3182   6185  -1211   -476   1532
ATOM     48  CD  GLU H  18      -2.947 -12.138  23.483  1.00 46.64           C  
ANISOU   48  CD  GLU H  18     5896   3329   8498  -1501  -1758    649
ATOM     49  OE1 GLU H  18      -3.257 -13.240  22.954  1.00 60.34           O  
ANISOU   49  OE1 GLU H  18     7553   3644  11729  -1236  -3065   -363
ATOM     50  OE2 GLU H  18      -3.826 -11.354  23.910  1.00 50.94           O1-
ANISOU   50  OE2 GLU H  18     5023   3576  10757  -2112  -1155    218
ATOM     51  H   GLU H  18      -0.248 -10.714  20.779  1.00  0.00           H  
ATOM     52  HA  GLU H  18      -2.091 -10.045  21.880  1.00  0.00           H  
ATOM     53  HB2 GLU H  18      -0.215 -10.153  24.176  1.00  0.00           H  
ATOM     54  HB3 GLU H  18      -1.959  -9.828  24.317  1.00  0.00           H  
ATOM     55  HG2 GLU H  18      -0.993 -12.189  22.693  1.00  0.00           H  
ATOM     56  HG3 GLU H  18      -1.089 -12.307  24.466  1.00  0.00           H  
ATOM     57  N   GLY H  19      -0.761  -7.495  21.293  1.00 21.54           N  
ANISOU   57  N   GLY H  19     2216   2093   3874   -678   -747   -103
ATOM     58  CA  GLY H  19      -0.875  -6.053  21.085  1.00 21.82           C  
ANISOU   58  CA  GLY H  19     2484   2178   3630   -422  -1130    -94
ATOM     59  C   GLY H  19      -2.071  -5.763  20.186  1.00 21.14           C  
ANISOU   59  C   GLY H  19     2509   2342   3184   -835  -1111    -43
ATOM     60  O   GLY H  19      -2.963  -6.607  19.995  1.00 24.87           O  
ANISOU   60  O   GLY H  19     2543   2850   4056  -1092   -975   -211
ATOM     61  H   GLY H  19      -0.305  -8.030  20.568  1.00  0.00           H  
ATOM     62  HA2 GLY H  19      -1.014  -5.557  22.045  1.00  0.00           H  
ATOM     63  HA3 GLY H  19       0.034  -5.681  20.612  1.00  0.00           H  
ATOM     64  N   SER H  20      -2.082  -4.558  19.646  1.00 21.07           N  
ANISOU   64  N   SER H  20     2472   2187   3346   -208   -764   -198
ATOM     65  CA  SER H  20      -3.153  -4.081  18.783  1.00 22.01           C  
ANISOU   65  CA  SER H  20     2390   2081   3893   -430  -1036   -176
ATOM     66  C   SER H  20      -2.579  -3.341  17.585  1.00 19.49           C  
ANISOU   66  C   SER H  20     1903   1640   3861    -94  -1196   -163
ATOM     67  O   SER H  20      -1.443  -2.926  17.615  1.00 20.38           O  
ANISOU   67  O   SER H  20     2079   2463   3201   -498  -1182   -548
ATOM     68  CB  SER H  20      -4.101  -3.131  19.512  1.00 23.02           C  
ANISOU   68  CB  SER H  20     2607   1919   4219   -244   -600    329
ATOM     69  OG  SER H  20      -4.721  -3.763  20.606  1.00 30.70           O  
ANISOU   69  OG  SER H  20     3750   2384   5531  -1031    682    209
ATOM     70  H   SER H  20      -1.322  -3.917  19.825  1.00  0.00           H  
ATOM     71  HA  SER H  20      -3.744  -4.928  18.434  1.00  0.00           H  
ATOM     72  HB2 SER H  20      -3.542  -2.271  19.881  1.00  0.00           H  
ATOM     73  HB3 SER H  20      -4.876  -2.792  18.825  1.00  0.00           H  
ATOM     74  HG  SER H  20      -4.051  -4.060  21.226  1.00  0.00           H  
ATOM     75  N   ASP H  21      -3.381  -3.160  16.543  1.00 21.81           N  
ANISOU   75  N   ASP H  21     1686   2787   3814    -41  -1065   -155
ATOM     76  CA  ASP H  21      -2.954  -2.325  15.450  1.00 21.52           C  
ANISOU   76  CA  ASP H  21     2295   2785   3096   -118   -998   -602
ATOM     77  C   ASP H  21      -2.683  -0.911  15.897  1.00 21.63           C  
ANISOU   77  C   ASP H  21     2454   2648   3115   -102   -691   -500
ATOM     78  O   ASP H  21      -3.517  -0.340  16.603  1.00 20.54           O  
ANISOU   78  O   ASP H  21     2379   2106   3318   -300   -251     68
ATOM     79  CB  ASP H  21      -4.079  -2.258  14.418  1.00 20.92           C  
ANISOU   79  CB  ASP H  21     1834   2534   3581    293   -991   -513
ATOM     80  CG  ASP H  21      -4.278  -3.569  13.692  1.00 26.94           C  
ANISOU   80  CG  ASP H  21     2193   3114   4930    468  -1984  -1328
ATOM     81  OD1 ASP H  21      -3.580  -4.553  13.914  1.00 29.82           O  
ANISOU   81  OD1 ASP H  21     2554   2344   6433    -57  -2101   -967
ATOM     82  OD2 ASP H  21      -5.217  -3.582  12.845  1.00 33.81           O1-
ANISOU   82  OD2 ASP H  21     2916   4855   5076    591  -2412  -1677
ATOM     83  H   ASP H  21      -4.286  -3.607  16.519  1.00  0.00           H  
ATOM     84  HA  ASP H  21      -2.017  -2.707  15.045  1.00  0.00           H  
ATOM     85  HB2 ASP H  21      -5.015  -2.005  14.916  1.00  0.00           H  
ATOM     86  HB3 ASP H  21      -3.846  -1.495  13.675  1.00  0.00           H  
ATOM     87  N   ALA H  22      -1.564  -0.353  15.476  1.00 19.01           N  
ANISOU   87  N   ALA H  22     2427   1923   2873    424   -361   -540
ATOM     88  CA  ALA H  22      -1.334   1.053  15.798  1.00 15.92           C  
ANISOU   88  CA  ALA H  22     2015   1956   2077    517    -36   -622
ATOM     89  C   ALA H  22      -2.353   1.933  15.106  1.00 15.91           C  
ANISOU   89  C   ALA H  22     1701   1748   2596     67   -322   -432
ATOM     90  O   ALA H  22      -2.889   1.588  14.044  1.00 18.23           O  
ANISOU   90  O   ALA H  22     1779   2465   2682    515   -316   -873
ATOM     91  CB  ALA H  22       0.093   1.347  15.356  1.00 20.98           C  
ANISOU   91  CB  ALA H  22     1621   2954   3399    211   -339  -1620
ATOM     92  H   ALA H  22      -0.896  -0.896  14.948  1.00  0.00           H  
ATOM     93  HA  ALA H  22      -1.377   1.191  16.878  1.00  0.00           H  
ATOM     94  HB1 ALA H  22       0.333   2.389  15.569  1.00  0.00           H  
ATOM     95  HB2 ALA H  22       0.782   0.698  15.897  1.00  0.00           H  
ATOM     96  HB3 ALA H  22       0.187   1.165  14.285  1.00  0.00           H  
ATOM     97  N   GLU H  23      -2.611   3.097  15.660  1.00 16.19           N  
ANISOU   97  N   GLU H  23     1998   1956   2200    467   -435   -350
ATOM     98  CA  GLU H  23      -3.286   4.200  14.993  1.00 14.95           C  
ANISOU   98  CA  GLU H  23     1766   1954   1959    401   -367   -405
ATOM     99  C   GLU H  23      -2.337   4.854  13.984  1.00 15.16           C  
ANISOU   99  C   GLU H  23     1608   2507   1645    431   -479   -334
ATOM    100  O   GLU H  23      -1.121   4.805  14.094  1.00 14.85           O  
ANISOU  100  O   GLU H  23     1590   2064   1986    393   -500   -474
ATOM    101  CB  GLU H  23      -3.806   5.205  16.025  1.00 15.20           C  
ANISOU  101  CB  GLU H  23     1634   2013   2128    295   -125   -493
ATOM    102  CG  GLU H  23      -4.998   4.656  16.810  1.00 18.34           C  
ANISOU  102  CG  GLU H  23     1610   2953   2407    -27   -139   -410
ATOM    103  CD  GLU H  23      -5.350   5.535  17.993  1.00 19.44           C  
ANISOU  103  CD  GLU H  23     1969   3099   2318    576    140   -140
ATOM    104  OE1 GLU H  23      -5.892   6.644  17.802  1.00 22.92           O  
ANISOU  104  OE1 GLU H  23     2502   2887   3319    488    229    -27
ATOM    105  OE2 GLU H  23      -5.074   5.126  19.143  1.00 22.07           O1-
ANISOU  105  OE2 GLU H  23     3281   2710   2394   -407   -562   -255
ATOM    106  H   GLU H  23      -2.335   3.274  16.615  1.00  0.00           H  
ATOM    107  HA  GLU H  23      -4.202   3.837  14.526  1.00  0.00           H  
ATOM    108  HB2 GLU H  23      -3.013   5.442  16.734  1.00  0.00           H  
ATOM    109  HB3 GLU H  23      -4.124   6.116  15.518  1.00  0.00           H  
ATOM    110  HG2 GLU H  23      -5.869   4.599  16.157  1.00  0.00           H  
ATOM    111  HG3 GLU H  23      -4.760   3.660  17.184  1.00  0.00           H  
ATOM    112  N   ILE H  24      -2.920   5.471  12.946  1.00 15.96           N  
ANISOU  112  N   ILE H  24     2046   2120   1897    441   -634   -268
ATOM    113  CA  ILE H  24      -2.088   6.199  11.976  1.00 16.50           C  
ANISOU  113  CA  ILE H  24     2005   2299   1965    234   -803   -145
ATOM    114  C   ILE H  24      -1.370   7.349  12.682  1.00 14.90           C  
ANISOU  114  C   ILE H  24     1705   2233   1721    535   -510   -416
ATOM    115  O   ILE H  24      -2.004   8.097  13.452  1.00 18.22           O  
ANISOU  115  O   ILE H  24     2163   2719   2043   1339   -688   -534
ATOM    116  CB  ILE H  24      -2.966   6.726  10.819  1.00 16.45           C  
ANISOU  116  CB  ILE H  24     1502   3367   1383    501   -387   -356
ATOM    117  CG1 ILE H  24      -3.607   5.589  10.034  1.00 19.94           C  
ANISOU  117  CG1 ILE H  24     2327   3640   1610    464   -550   -746
ATOM    118  CG2 ILE H  24      -2.168   7.664   9.944  1.00 19.38           C  
ANISOU  118  CG2 ILE H  24     2514   3453   1396    595   -144    -74
ATOM    119  CD1 ILE H  24      -2.557   4.656   9.457  1.00 21.53           C  
ANISOU  119  CD1 ILE H  24     2644   3567   1971    449   -145   -711
ATOM    120  H   ILE H  24      -3.923   5.434  12.835  1.00  0.00           H  
ATOM    121  HA  ILE H  24      -1.375   5.512  11.520  1.00  0.00           H  
ATOM    122  HB  ILE H  24      -3.691   7.441  11.209  1.00  0.00           H  
ATOM    123 HG13 ILE H  24      -4.257   5.013  10.693  1.00  0.00           H  
ATOM    124 HG12 ILE H  24      -4.194   6.000   9.213  1.00  0.00           H  
ATOM    125 HG21 ILE H  24      -2.798   8.029   9.132  1.00  0.00           H  
ATOM    126 HG22 ILE H  24      -1.818   8.508  10.539  1.00  0.00           H  
ATOM    127 HG23 ILE H  24      -1.311   7.133   9.528  1.00  0.00           H  
ATOM    128 HD11 ILE H  24      -3.047   3.855   8.903  1.00  0.00           H  
ATOM    129 HD12 ILE H  24      -1.903   5.214   8.787  1.00  0.00           H  
ATOM    130 HD13 ILE H  24      -1.966   4.228  10.267  1.00  0.00           H  
ATOM    131  N   GLY H  25      -0.072   7.450  12.477  1.00 14.14           N  
ANISOU  131  N   GLY H  25     1735   1950   1689    287   -390     32
ATOM    132  CA  GLY H  25       0.734   8.491  13.081  1.00 15.72           C  
ANISOU  132  CA  GLY H  25     2295   1925   1753     88   -625    145
ATOM    133  C   GLY H  25       0.993   8.305  14.568  1.00 12.81           C  
ANISOU  133  C   GLY H  25     1348   1857   1661    373   -275     41
ATOM    134  O   GLY H  25       1.470   9.225  15.208  1.00 12.78           O  
ANISOU  134  O   GLY H  25     1412   1743   1699    498   -423     69
ATOM    135  H   GLY H  25       0.398   6.786  11.879  1.00  0.00           H  
ATOM    136  HA3 GLY H  25       1.708   8.527  12.592  1.00  0.00           H  
ATOM    137  HA2 GLY H  25       0.234   9.452  12.965  1.00  0.00           H  
ATOM    138  N   MET H  26       0.681   7.132  15.128  1.00 13.79           N  
ANISOU  138  N   MET H  26     1910   1683   1646    474   -332    -31
ATOM    139  CA  MET H  26       0.819   6.940  16.574  1.00 11.94           C  
ANISOU  139  CA  MET H  26     1308   1610   1618    455    -22    -30
ATOM    140  C   MET H  26       2.252   6.854  17.037  1.00 11.13           C  
ANISOU  140  C   MET H  26     1380   1164   1686    722   -124   -204
ATOM    141  O   MET H  26       2.535   7.177  18.202  1.00 12.00           O  
ANISOU  141  O   MET H  26     1178   1621   1759    181     69   -192
ATOM    142  CB  MET H  26       0.052   5.648  16.901  1.00 15.48           C  
ANISOU  142  CB  MET H  26     2246   1808   1826   -155   -855    110
ATOM    143  CG  MET H  26      -0.096   5.387  18.407  1.00 18.84           C  
ANISOU  143  CG  MET H  26     3000   2191   1965   -691   -679    414
ATOM    144  SD  MET H  26      -0.792   3.718  18.645  1.00 18.65           S  
ANISOU  144  SD  MET H  26     2672   2152   2260   -652   -239    -86
ATOM    145  CE  MET H  26      -1.755   3.914  20.126  1.00 20.65           C  
ANISOU  145  CE  MET H  26     2237   2856   2752   -503    118    -64
ATOM    146  H   MET H  26       0.348   6.371  14.554  1.00  0.00           H  
ATOM    147  HA  MET H  26       0.324   7.757  17.098  1.00  0.00           H  
ATOM    148  HB2 MET H  26      -0.952   5.704  16.480  1.00  0.00           H  
ATOM    149  HB3 MET H  26       0.578   4.795  16.473  1.00  0.00           H  
ATOM    150  HG2 MET H  26       0.881   5.452  18.885  1.00  0.00           H  
ATOM    151  HG3 MET H  26      -0.763   6.132  18.841  1.00  0.00           H  
ATOM    152  HE1 MET H  26      -2.231   2.967  20.378  1.00  0.00           H  
ATOM    153  HE2 MET H  26      -1.105   4.223  20.945  1.00  0.00           H  
ATOM    154  HE3 MET H  26      -2.520   4.673  19.965  1.00  0.00           H  
ATOM    155  N   SER H  27       3.149   6.401  16.150  1.00 12.40           N  
ANISOU  155  N   SER H  27     1431   1361   1919    769    -60   -202
ATOM    156  CA  SER H  27       4.551   6.153  16.475  1.00 12.03           C  
ANISOU  156  CA  SER H  27     1423   1395   1751    781    -33     44
ATOM    157  C   SER H  27       5.430   6.683  15.340  1.00 11.20           C  
ANISOU  157  C   SER H  27     1345   1570   1340    930   -251     38
ATOM    158  O   SER H  27       6.050   5.872  14.667  1.00 12.07           O  
ANISOU  158  O   SER H  27     1603   1360   1623    538    -72   -157
ATOM    159  CB  SER H  27       4.747   4.652  16.708  1.00 11.50           C  
ANISOU  159  CB  SER H  27     1419   1396   1553    669   -442   -112
ATOM    160  OG  SER H  27       6.027   4.415  17.253  1.00 10.18           O  
ANISOU  160  OG  SER H  27     1440   1276   1153    436   -509     55
ATOM    161  H   SER H  27       2.868   6.213  15.198  1.00  0.00           H  
ATOM    162  HA  SER H  27       4.792   6.622  17.429  1.00  0.00           H  
ATOM    163  HB2 SER H  27       3.988   4.289  17.401  1.00  0.00           H  
ATOM    164  HB3 SER H  27       4.656   4.122  15.760  1.00  0.00           H  
ATOM    165  HG  SER H  27       6.408   3.633  16.848  1.00  0.00           H  
ATOM    166  N   PRO H  28       5.448   7.996  15.114  1.00 10.54           N  
ANISOU  166  N   PRO H  28     1281   1552   1172    646   -144   -116
ATOM    167  CA  PRO H  28       6.053   8.540  13.864  1.00 11.07           C  
ANISOU  167  CA  PRO H  28     1350   1621   1236    911   -111     19
ATOM    168  C   PRO H  28       7.572   8.457  13.847  1.00  9.76           C  
ANISOU  168  C   PRO H  28     1381   1428    901    961    -22     10
ATOM    169  O   PRO H  28       8.189   8.752  12.797  1.00 11.08           O  
ANISOU  169  O   PRO H  28     1488   1724    997    411   -206    230
ATOM    170  CB  PRO H  28       5.495   9.985  13.842  1.00 11.84           C  
ANISOU  170  CB  PRO H  28     1621   1795   1084   1236     22     59
ATOM    171  CG  PRO H  28       5.275  10.311  15.296  1.00 11.13           C  
ANISOU  171  CG  PRO H  28     1525   1574   1128    681    386    169
ATOM    172  CD  PRO H  28       4.827   9.038  15.979  1.00 11.39           C  
ANISOU  172  CD  PRO H  28     1642   1295   1390    508    143    -31
ATOM    173  HA  PRO H  28       5.641   8.015  13.002  1.00  0.00           H  
ATOM    174  HB2 PRO H  28       6.224  10.649  13.378  1.00  0.00           H  
ATOM    175  HB3 PRO H  28       4.567  10.008  13.271  1.00  0.00           H  
ATOM    176  HG2 PRO H  28       6.206  10.672  15.733  1.00  0.00           H  
ATOM    177  HG3 PRO H  28       4.510  11.082  15.384  1.00  0.00           H  
ATOM    178  HD3 PRO H  28       3.744   8.911  15.982  1.00  0.00           H  
ATOM    179  HD2 PRO H  28       5.207   8.940  16.996  1.00  0.00           H  
ATOM    180  N   TRP H  29       8.118   8.061  15.008  1.00  9.55           N  
ANISOU  180  N   TRP H  29     1239   1226   1162    220   -265    261
ATOM    181  CA  TRP H  29       9.538   7.782  15.121  1.00 10.29           C  
ANISOU  181  CA  TRP H  29     1284   1484   1141    528   -350   -372
ATOM    182  C   TRP H  29       9.856   6.324  14.804  1.00 11.95           C  
ANISOU  182  C   TRP H  29     1641   1424   1477    539   -484   -193
ATOM    183  O   TRP H  29      11.011   5.938  14.794  1.00 11.58           O  
ANISOU  183  O   TRP H  29     1747   1335   1318    641   -211   -115
ATOM    184  CB  TRP H  29      10.067   8.088  16.545  1.00  9.32           C  
ANISOU  184  CB  TRP H  29     1072   1600    869    444    -80     11
ATOM    185  CG  TRP H  29       9.018   7.774  17.601  1.00  9.72           C  
ANISOU  185  CG  TRP H  29     1106   1371   1216    184    -18   -158
ATOM    186  CD1 TRP H  29       8.749   6.538  18.157  1.00 11.16           C  
ANISOU  186  CD1 TRP H  29     1724   1551    966    438    158    119
ATOM    187  CD2 TRP H  29       8.126   8.700  18.201  1.00 10.79           C  
ANISOU  187  CD2 TRP H  29     1266   1614   1222    487     75     -4
ATOM    188  NE1 TRP H  29       7.720   6.668  19.085  1.00 11.16           N  
ANISOU  188  NE1 TRP H  29     1555   1700    985    159     83   -107
ATOM    189  CE2 TRP H  29       7.324   7.995  19.120  1.00 11.19           C  
ANISOU  189  CE2 TRP H  29     1498   1802    953    279     76   -180
ATOM    190  CE3 TRP H  29       7.922  10.094  18.028  1.00 10.59           C  
ANISOU  190  CE3 TRP H  29     1226   1525   1273    530   -107   -189
ATOM    191  CZ2 TRP H  29       6.322   8.596  19.898  1.00 12.32           C  
ANISOU  191  CZ2 TRP H  29     1292   2128   1261    421     64   -188
ATOM    192  CZ3 TRP H  29       6.918  10.686  18.820  1.00 10.48           C  
ANISOU  192  CZ3 TRP H  29      783   1801   1396    314   -216   -446
ATOM    193  CH2 TRP H  29       6.139   9.960  19.731  1.00 12.93           C  
ANISOU  193  CH2 TRP H  29     1228   2265   1420    701    -50     89
ATOM    194  H   TRP H  29       7.538   7.951  15.827  1.00  0.00           H  
ATOM    195  HA  TRP H  29      10.091   8.425  14.436  1.00  0.00           H  
ATOM    196  HB3 TRP H  29      10.951   7.482  16.743  1.00  0.00           H  
ATOM    197  HB2 TRP H  29      10.327   9.144  16.617  1.00  0.00           H  
ATOM    198  HD1 TRP H  29       9.313   5.671  17.845  1.00  0.00           H  
ATOM    199  HE1 TRP H  29       7.394   5.859  19.594  1.00  0.00           H  
ATOM    200  HE3 TRP H  29       8.522  10.644  17.318  1.00  0.00           H  
ATOM    201  HZ2 TRP H  29       5.739   7.999  20.584  1.00  0.00           H  
ATOM    202  HZ3 TRP H  29       6.721  11.745  18.740  1.00  0.00           H  
ATOM    203  HH2 TRP H  29       5.387  10.479  20.307  1.00  0.00           H  
ATOM    204  N   GLN H  30       8.885   5.487  14.521  1.00 10.90           N  
ANISOU  204  N   GLN H  30     1884   1173   1082    417   -342     97
ATOM    205  CA  GLN H  30       9.166   4.100  14.213  1.00 10.99           C  
ANISOU  205  CA  GLN H  30     1320   1305   1548    626   -198    -32
ATOM    206  C   GLN H  30       9.918   3.912  12.912  1.00 11.77           C  
ANISOU  206  C   GLN H  30     1462   1629   1380    680   -326    -17
ATOM    207  O   GLN H  30       9.583   4.541  11.896  1.00 13.90           O  
ANISOU  207  O   GLN H  30     2271   1749   1264   1062   -406   -237
ATOM    208  CB  GLN H  30       7.836   3.341  14.115  1.00 13.39           C  
ANISOU  208  CB  GLN H  30     1560   1401   2126    306   -159   -234
ATOM    209  CG  GLN H  30       8.109   1.823  13.993  1.00 13.66           C  
ANISOU  209  CG  GLN H  30     2058   1353   1779    483   -791    112
ATOM    210  CD  GLN H  30       8.326   1.258  15.382  1.00 18.76           C  
ANISOU  210  CD  GLN H  30     3136   2056   1936   -818  -1219    428
ATOM    211  OE1 GLN H  30       7.917   1.910  16.340  1.00 31.49           O  
ANISOU  211  OE1 GLN H  30     5539   4502   1922  -3014     54   -869
ATOM    212  NE2 GLN H  30       8.953   0.129  15.551  1.00 30.19           N  
ANISOU  212  NE2 GLN H  30     4353   2035   5082  -1199  -3857   1756
ATOM    213  H   GLN H  30       7.927   5.808  14.516  1.00  0.00           H  
ATOM    214  HA  GLN H  30       9.767   3.665  15.011  1.00  0.00           H  
ATOM    215  HB2 GLN H  30       7.242   3.530  15.009  1.00  0.00           H  
ATOM    216  HB3 GLN H  30       7.287   3.681  13.237  1.00  0.00           H  
ATOM    217  HG3 GLN H  30       7.254   1.336  13.524  1.00  0.00           H  
ATOM    218  HG2 GLN H  30       8.998   1.661  13.384  1.00  0.00           H  
ATOM    219 HE21 GLN H  30       9.091  -0.237  16.482  1.00  0.00           H  
ATOM    220 HE22 GLN H  30       9.301  -0.380  14.751  1.00  0.00           H  
ATOM    221  N   VAL H  31      10.968   3.071  12.961  1.00 11.85           N  
ANISOU  221  N   VAL H  31     1926   1617    960    927   -165   -125
ATOM    222  CA  VAL H  31      11.785   2.830  11.761  1.00 12.27           C  
ANISOU  222  CA  VAL H  31     1947   1806    909    724   -232   -229
ATOM    223  C   VAL H  31      11.813   1.330  11.504  1.00 11.33           C  
ANISOU  223  C   VAL H  31     1716   1819    771    622    264   -126
ATOM    224  O   VAL H  31      11.881   0.577  12.486  1.00 13.87           O  
ANISOU  224  O   VAL H  31     2318   1918   1034    952    -94    -17
ATOM    225  CB  VAL H  31      13.189   3.429  11.928  1.00 11.96           C  
ANISOU  225  CB  VAL H  31     1908   1810    826    739   -171   -427
ATOM    226  CG1 VAL H  31      14.108   3.050  10.763  1.00 15.89           C  
ANISOU  226  CG1 VAL H  31     2197   2570   1269    778    180   -705
ATOM    227  CG2 VAL H  31      13.120   4.947  12.059  1.00 15.65           C  
ANISOU  227  CG2 VAL H  31     2236   1788   1924    661   -106   -547
ATOM    228  H   VAL H  31      11.199   2.601  13.825  1.00  0.00           H  
ATOM    229  HA  VAL H  31      11.383   3.404  10.926  1.00  0.00           H  
ATOM    230  HB  VAL H  31      13.615   3.098  12.875  1.00  0.00           H  
ATOM    231 HG11 VAL H  31      15.092   3.492  10.917  1.00  0.00           H  
ATOM    232 HG12 VAL H  31      14.202   1.965  10.712  1.00  0.00           H  
ATOM    233 HG13 VAL H  31      13.685   3.422   9.830  1.00  0.00           H  
ATOM    234 HG21 VAL H  31      14.127   5.348  12.176  1.00  0.00           H  
ATOM    235 HG22 VAL H  31      12.663   5.369  11.164  1.00  0.00           H  
ATOM    236 HG23 VAL H  31      12.521   5.210  12.931  1.00  0.00           H  
ATOM    237  N   MET H  32      11.734   0.955  10.237  1.00 12.56           N  
ANISOU  237  N   MET H  32     1752   2120    899    618    125   -456
ATOM    238  CA  MET H  32      11.956  -0.433   9.846  1.00 14.78           C  
ANISOU  238  CA  MET H  32     1955   2274   1387   1167   -316   -632
ATOM    239  C   MET H  32      13.333  -0.559   9.232  1.00 14.83           C  
ANISOU  239  C   MET H  32     2150   2259   1227   1232   -142   -206
ATOM    240  O   MET H  32      13.662   0.164   8.299  1.00 17.41           O  
ANISOU  240  O   MET H  32     2609   2635   1372   1068   -160     23
ATOM    241  CB  MET H  32      10.861  -0.891   8.849  1.00 14.30           C  
ANISOU  241  CB  MET H  32     2387   1788   1259    706   -377   -246
ATOM    242  CG  MET H  32      11.026  -2.364   8.407  1.00 18.55           C  
ANISOU  242  CG  MET H  32     3091   2268   1689   1341   -629   -903
ATOM    243  SD  MET H  32       9.918  -2.787   7.027  1.00 19.65           S  
ANISOU  243  SD  MET H  32     3084   2640   1743   1045   -617   -913
ATOM    244  CE  MET H  32       8.331  -2.800   7.876  1.00 19.15           C  
ANISOU  244  CE  MET H  32     3071   2167   2040   1258   -491  -1013
ATOM    245  H   MET H  32      11.517   1.634   9.522  1.00  0.00           H  
ATOM    246  HA  MET H  32      11.851  -1.078  10.718  1.00  0.00           H  
ATOM    247  HB2 MET H  32       9.881  -0.793   9.315  1.00  0.00           H  
ATOM    248  HB3 MET H  32      10.901  -0.270   7.954  1.00  0.00           H  
ATOM    249  HG2 MET H  32      12.053  -2.534   8.084  1.00  0.00           H  
ATOM    250  HG3 MET H  32      10.795  -3.023   9.244  1.00  0.00           H  
ATOM    251  HE1 MET H  32       7.541  -3.044   7.166  1.00  0.00           H  
ATOM    252  HE2 MET H  32       8.349  -3.547   8.670  1.00  0.00           H  
ATOM    253  HE3 MET H  32       8.141  -1.817   8.307  1.00  0.00           H  
ATOM    254  N   LEU H  33      14.120  -1.492   9.779  1.00 14.61           N  
ANISOU  254  N   LEU H  33     1995   2120   1437   1239   -157   -298
ATOM    255  CA  LEU H  33      15.381  -1.819   9.118  1.00 15.81           C  
ANISOU  255  CA  LEU H  33     2045   2969    992   1377   -230   -407
ATOM    256  C   LEU H  33      15.056  -2.943   8.145  1.00 16.62           C  
ANISOU  256  C   LEU H  33     2507   2923    886   1421   -274   -376
ATOM    257  O   LEU H  33      14.447  -3.956   8.523  1.00 20.36           O  
ANISOU  257  O   LEU H  33     3513   2578   1644   1396   -126   -326
ATOM    258  CB  LEU H  33      16.453  -2.258  10.107  1.00 16.70           C  
ANISOU  258  CB  LEU H  33     1917   3177   1250   1145   -385   -226
ATOM    259  CG  LEU H  33      16.691  -1.283  11.261  1.00 16.19           C  
ANISOU  259  CG  LEU H  33     1600   3269   1284    470   -123   -198
ATOM    260  CD1 LEU H  33      17.919  -1.701  12.060  1.00 21.46           C  
ANISOU  260  CD1 LEU H  33     3435   3387   1330   1736  -1057   -654
ATOM    261  CD2 LEU H  33      16.795   0.122  10.686  1.00 21.13           C  
ANISOU  261  CD2 LEU H  33     3270   2990   1770   1637   -294   -232
ATOM    262  H   LEU H  33      13.838  -1.954  10.632  1.00  0.00           H  
ATOM    263  HA  LEU H  33      15.763  -0.936   8.606  1.00  0.00           H  
ATOM    264  HB3 LEU H  33      16.169  -3.211  10.552  1.00  0.00           H  
ATOM    265  HB2 LEU H  33      17.404  -2.370   9.587  1.00  0.00           H  
ATOM    266  HG  LEU H  33      15.792  -1.218  11.874  1.00  0.00           H  
ATOM    267 HD11 LEU H  33      18.077  -0.999  12.878  1.00  0.00           H  
ATOM    268 HD12 LEU H  33      17.766  -2.701  12.465  1.00  0.00           H  
ATOM    269 HD13 LEU H  33      18.793  -1.703  11.409  1.00  0.00           H  
ATOM    270 HD21 LEU H  33      16.965   0.834  11.494  1.00  0.00           H  
ATOM    271 HD22 LEU H  33      17.626   0.166   9.982  1.00  0.00           H  
ATOM    272 HD23 LEU H  33      15.868   0.373  10.170  1.00  0.00           H  
ATOM    273  N   PHE H  34      15.453  -2.710   6.895  1.00 21.88           N  
ANISOU  273  N   PHE H  34     4294   3127    893   1617     24   -385
ATOM    274  CA  PHE H  34      15.014  -3.570   5.795  1.00 20.70           C  
ANISOU  274  CA  PHE H  34     4256   2731    879   1849     45   -313
ATOM    275  C   PHE H  34      16.209  -4.124   5.078  1.00 22.35           C  
ANISOU  275  C   PHE H  34     4040   2917   1534   1712      8   -615
ATOM    276  O   PHE H  34      17.093  -3.353   4.700  1.00 26.55           O  
ANISOU  276  O   PHE H  34     4498   3252   2337   1722    658   -256
ATOM    277  CB  PHE H  34      14.192  -2.664   4.879  1.00 24.46           C  
ANISOU  277  CB  PHE H  34     4251   3226   1815   1858   -702   -283
ATOM    278  CG  PHE H  34      13.428  -3.475   3.837  1.00 26.19           C  
ANISOU  278  CG  PHE H  34     3698   3879   2373   1936   -640   -797
ATOM    279  CD1 PHE H  34      13.818  -3.426   2.497  1.00 29.53           C  
ANISOU  279  CD1 PHE H  34     4389   4536   2295   2069   -586  -1439
ATOM    280  CD2 PHE H  34      12.340  -4.259   4.215  1.00 31.45           C  
ANISOU  280  CD2 PHE H  34     3194   4922   3834   1769   -644   -828
ATOM    281  CE1 PHE H  34      13.118  -4.171   1.560  1.00 32.38           C  
ANISOU  281  CE1 PHE H  34     5016   4461   2827   1486   -589  -1550
ATOM    282  CE2 PHE H  34      11.660  -5.006   3.266  1.00 31.63           C  
ANISOU  282  CE2 PHE H  34     3223   4524   4271   1874   -536  -1117
ATOM    283  CZ  PHE H  34      12.039  -4.950   1.945  1.00 32.57           C  
ANISOU  283  CZ  PHE H  34     3847   4369   4158   2309   -572  -1368
ATOM    284  H   PHE H  34      16.065  -1.931   6.696  1.00  0.00           H  
ATOM    285  HA  PHE H  34      14.422  -4.395   6.192  1.00  0.00           H  
ATOM    286  HB2 PHE H  34      13.473  -2.100   5.474  1.00  0.00           H  
ATOM    287  HB3 PHE H  34      14.856  -1.972   4.361  1.00  0.00           H  
ATOM    288  HD1 PHE H  34      14.656  -2.813   2.201  1.00  0.00           H  
ATOM    289  HD2 PHE H  34      12.026  -4.285   5.248  1.00  0.00           H  
ATOM    290  HE1 PHE H  34      13.413  -4.147   0.521  1.00  0.00           H  
ATOM    291  HE2 PHE H  34      10.832  -5.632   3.564  1.00  0.00           H  
ATOM    292  HZ  PHE H  34      11.491  -5.517   1.207  1.00  0.00           H  
ATOM    293  N   ARG H  35      16.294  -5.427   4.894  1.00 21.45           N  
ANISOU  293  N   ARG H  35     3562   3034   1556   1898   -518   -888
ATOM    294  CA  ARG H  35      17.367  -6.046   4.151  1.00 24.56           C  
ANISOU  294  CA  ARG H  35     3828   3530   1973   2023    -94   -869
ATOM    295  C   ARG H  35      17.147  -5.861   2.653  1.00 29.79           C  
ANISOU  295  C   ARG H  35     4878   4670   1770   2077   -178  -1471
ATOM    296  O   ARG H  35      16.012  -6.014   2.188  1.00 33.93           O  
ANISOU  296  O   ARG H  35     5077   5518   2295   2666   -711  -1519
ATOM    297  CB  ARG H  35      17.383  -7.524   4.533  1.00 27.46           C  
ANISOU  297  CB  ARG H  35     3496   3289   3648   2211   -876  -1134
ATOM    298  CG  ARG H  35      18.518  -8.268   3.871  1.00 34.79           C  
ANISOU  298  CG  ARG H  35     4813   3788   4616   2324    222  -1639
ATOM    299  CD  ARG H  35      18.445  -9.757   4.201  1.00 41.61           C  
ANISOU  299  CD  ARG H  35     6483   3553   5775   3080   -979  -1749
ATOM    300  NE  ARG H  35      19.786 -10.317   4.101  1.00 41.83           N  
ANISOU  300  NE  ARG H  35     6168   4031   5696   2791  -1191  -1713
ATOM    301  CZ  ARG H  35      20.190 -11.361   4.809  1.00 49.07           C  
ANISOU  301  CZ  ARG H  35     7097   5073   6475   3723  -1808  -1335
ATOM    302  NH1 ARG H  35      19.366 -11.942   5.661  1.00 54.91           N  
ANISOU  302  NH1 ARG H  35     7655   5479   7729   4047  -1937    611
ATOM    303  NH2 ARG H  35      21.430 -11.782   4.624  1.00 52.73           N1+
ANISOU  303  NH2 ARG H  35     7472   7170   5391   4665  -2401  -2320
ATOM    304  H   ARG H  35      15.589  -6.039   5.280  1.00  0.00           H  
ATOM    305  HA  ARG H  35      18.318  -5.604   4.448  1.00  0.00           H  
ATOM    306  HB2 ARG H  35      17.498  -7.620   5.613  1.00  0.00           H  
ATOM    307  HB3 ARG H  35      16.447  -7.989   4.225  1.00  0.00           H  
ATOM    308  HG2 ARG H  35      18.455  -8.141   2.790  1.00  0.00           H  
ATOM    309  HG3 ARG H  35      19.469  -7.873   4.227  1.00  0.00           H  
ATOM    310  HD2 ARG H  35      18.062  -9.887   5.213  1.00  0.00           H  
ATOM    311  HD3 ARG H  35      17.780 -10.254   3.495  1.00  0.00           H  
ATOM    312  HE  ARG H  35      20.420  -9.870   3.454  1.00  0.00           H  
ATOM    313 HH11 ARG H  35      19.676 -12.738   6.200  1.00  0.00           H  
ATOM    314 HH12 ARG H  35      18.426 -11.591   5.774  1.00  0.00           H  
ATOM    315 HH21 ARG H  35      21.777 -12.575   5.144  1.00  0.00           H  
ATOM    316 HH22 ARG H  35      22.030 -11.310   3.962  1.00  0.00           H  
ATOM    317  N   LYS H  36      18.189  -5.512   1.908  1.00 33.97           N  
ANISOU  317  N   LYS H  36     5372   5863   1671   2648    514  -1577
ATOM    318  CA  LYS H  36      18.032  -5.185   0.491  1.00 35.83           C  
ANISOU  318  CA  LYS H  36     6283   5569   1760   3040    535  -1441
ATOM    319  C   LYS H  36      17.817  -6.420  -0.370  1.00 40.01           C  
ANISOU  319  C   LYS H  36     6768   6430   2005   3091    405  -2154
ATOM    320  O   LYS H  36      17.003  -6.436  -1.285  1.00 50.34           O  
ANISOU  320  O   LYS H  36     8463   8353   2312   2149   -521  -1915
ATOM    321  CB  LYS H  36      19.268  -4.452  -0.037  1.00 38.56           C  
ANISOU  321  CB  LYS H  36     6398   6073   2182   3079    548   -588
ATOM    322  CG  LYS H  36      19.406  -3.010   0.406  1.00 38.79           C  
ANISOU  322  CG  LYS H  36     6284   5457   2998   3223    801    213
ATOM    323  CD  LYS H  36      20.453  -2.303  -0.445  1.00 42.89           C  
ANISOU  323  CD  LYS H  36     6747   6351   3196   3340    911   1069
ATOM    324  CE  LYS H  36      20.980  -1.055   0.250  1.00 43.52           C  
ANISOU  324  CE  LYS H  36     6762   6736   3037   2358    216   1807
ATOM    325  NZ  LYS H  36      22.052  -0.374  -0.536  1.00 49.41           N1+
ANISOU  325  NZ  LYS H  36     6567   9795   2410   1336   -640   2504
ATOM    326  H   LYS H  36      19.111  -5.469   2.318  1.00  0.00           H  
ATOM    327  HA  LYS H  36      17.178  -4.519   0.364  1.00  0.00           H  
ATOM    328  HB2 LYS H  36      20.168  -4.966   0.301  1.00  0.00           H  
ATOM    329  HB3 LYS H  36      19.245  -4.439  -1.127  1.00  0.00           H  
ATOM    330  HG2 LYS H  36      18.449  -2.501   0.293  1.00  0.00           H  
ATOM    331  HG3 LYS H  36      19.712  -2.978   1.452  1.00  0.00           H  
ATOM    332  HD2 LYS H  36      21.290  -2.977  -0.627  1.00  0.00           H  
ATOM    333  HD3 LYS H  36      20.010  -2.009  -1.397  1.00  0.00           H  
ATOM    334  HE2 LYS H  36      20.165  -0.345   0.391  1.00  0.00           H  
ATOM    335  HE3 LYS H  36      21.396  -1.327   1.220  1.00  0.00           H  
ATOM    336  HZ1 LYS H  36      22.350   0.459  -0.049  1.00  0.00           H  
ATOM    337  HZ2 LYS H  36      22.838  -0.999  -0.646  1.00  0.00           H  
ATOM    338  HZ3 LYS H  36      21.694  -0.121  -1.446  1.00  0.00           H  
ATOM    339  N   SER H  36A     18.592  -7.465  -0.090  1.00 44.79           N  
ANISOU  339  N   SER H  36A    7357   6305   3356   3622   1300  -2467
ATOM    340  CA  SER H  36A     18.357  -8.711  -0.849  1.00 48.34           C  
ANISOU  340  CA  SER H  36A    7295   6329   4743   2587   1669  -2644
ATOM    341  C   SER H  36A     18.818  -9.854   0.054  1.00 47.07           C  
ANISOU  341  C   SER H  36A    6250   6143   5494   2938   1524  -2795
ATOM    342  O   SER H  36A     20.002  -9.845   0.434  1.00 50.34           O  
ANISOU  342  O   SER H  36A    6583   6024   6520   2533    837  -3596
ATOM    343  CB  SER H  36A     18.997  -8.736  -2.218  1.00 56.28           C  
ANISOU  343  CB  SER H  36A    9727   7384   4273   1836   1683  -3802
ATOM    344  OG  SER H  36A     18.527  -9.853  -2.977  1.00 69.26           O  
ANISOU  344  OG  SER H  36A   11584   8413   6319    668   1917  -4843
ATOM    345  H   SER H  36A     19.308  -7.387   0.618  1.00  0.00           H  
ATOM    346  HA  SER H  36A     17.316  -8.751  -1.170  1.00  0.00           H  
ATOM    347  HB2 SER H  36A     18.749  -7.819  -2.752  1.00  0.00           H  
ATOM    348  HB3 SER H  36A     20.079  -8.813  -2.112  1.00  0.00           H  
ATOM    349  HG  SER H  36A     18.746 -10.667  -2.518  1.00  0.00           H  
ATOM    350  N   PRO H  37      17.987 -10.821   0.416  1.00 46.36           N  
ANISOU  350  N   PRO H  37     5861   6662   5093   3090   1306  -2074
ATOM    351  CA  PRO H  37      16.552 -10.885   0.161  1.00 44.14           C  
ANISOU  351  CA  PRO H  37     6238   6311   4223   2786    454  -2755
ATOM    352  C   PRO H  37      15.792  -9.772   0.885  1.00 40.55           C  
ANISOU  352  C   PRO H  37     5334   6813   3261   2733    550  -2492
ATOM    353  O   PRO H  37      16.112  -9.482   2.052  1.00 45.34           O  
ANISOU  353  O   PRO H  37     7612   5423   4192   3204  -1078  -2910
ATOM    354  CB  PRO H  37      16.113 -12.239   0.717  1.00 48.16           C  
ANISOU  354  CB  PRO H  37     6628   6648   5024   2287    175  -2423
ATOM    355  CG  PRO H  37      17.191 -12.640   1.652  1.00 49.52           C  
ANISOU  355  CG  PRO H  37     6293   6838   5686   2505    449  -1689
ATOM    356  CD  PRO H  37      18.459 -12.029   1.131  1.00 48.92           C  
ANISOU  356  CD  PRO H  37     6166   7196   5224   3066    966  -1658
ATOM    357  HA  PRO H  37      16.366 -10.755  -0.905  1.00  0.00           H  
ATOM    358  HB2 PRO H  37      15.157 -12.129   1.230  1.00  0.00           H  
ATOM    359  HB3 PRO H  37      16.006 -12.951  -0.101  1.00  0.00           H  
ATOM    360  HG2 PRO H  37      16.963 -12.269   2.651  1.00  0.00           H  
ATOM    361  HG3 PRO H  37      17.265 -13.727   1.677  1.00  0.00           H  
ATOM    362  HD3 PRO H  37      18.981 -12.684   0.433  1.00  0.00           H  
ATOM    363  HD2 PRO H  37      19.139 -11.736   1.931  1.00  0.00           H  
ATOM    364  N   GLN H  38      14.881  -9.152   0.153  1.00 42.52           N  
ANISOU  364  N   GLN H  38     5729   6311   4117   2534   -701  -3378
ATOM    365  CA  GLN H  38      14.106  -8.022   0.683  1.00 41.61           C  
ANISOU  365  CA  GLN H  38     5911   6612   3285   2835   -727  -3224
ATOM    366  C   GLN H  38      13.270  -8.506   1.856  1.00 40.09           C  
ANISOU  366  C   GLN H  38     5758   5903   3572   1991   -863  -3445
ATOM    367  O   GLN H  38      12.298  -9.236   1.618  1.00 51.15           O  
ANISOU  367  O   GLN H  38     7522   6438   5474    694   -822  -4217
ATOM    368  CB  GLN H  38      13.215  -7.380  -0.386  1.00 48.28           C  
ANISOU  368  CB  GLN H  38     7697   6805   3842   3411  -1341  -3004
ATOM    369  CG  GLN H  38      13.984  -6.615  -1.450  1.00 51.57           C  
ANISOU  369  CG  GLN H  38     9183   7187   3224   1980  -2023  -3128
ATOM    370  CD  GLN H  38      13.266  -5.397  -1.995  1.00 59.88           C  
ANISOU  370  CD  GLN H  38    10801   6766   5185   1471  -3026  -2490
ATOM    371  OE1 GLN H  38      11.975  -5.503  -2.298  1.00 78.48           O  
ANISOU  371  OE1 GLN H  38    13091   9396   7331   -552  -3278   1550
ATOM    372  NE2 GLN H  38      13.862  -4.327  -2.160  1.00 64.02           N  
ANISOU  372  NE2 GLN H  38    12083   6917   5324   1648  -5836  -2345
ATOM    373  H   GLN H  38      14.704  -9.453  -0.795  1.00  0.00           H  
ATOM    374  HA  GLN H  38      14.784  -7.218   0.969  1.00  0.00           H  
ATOM    375  HB2 GLN H  38      12.643  -8.155  -0.896  1.00  0.00           H  
ATOM    376  HB3 GLN H  38      12.530  -6.675   0.086  1.00  0.00           H  
ATOM    377  HG2 GLN H  38      14.929  -6.265  -1.035  1.00  0.00           H  
ATOM    378  HG3 GLN H  38      14.181  -7.270  -2.298  1.00  0.00           H  
ATOM    379 HE21 GLN H  38      13.368  -3.525  -2.524  1.00  0.00           H  
ATOM    380 HE22 GLN H  38      14.843  -4.255  -1.931  1.00  0.00           H  
ATOM    381  N   GLU H  39      13.650  -8.126   3.074  1.00 38.19           N  
ANISOU  381  N   GLU H  39     6229   5038   3245   2396   -903  -2998
ATOM    382  CA  GLU H  39      12.901  -8.609   4.232  1.00 38.25           C  
ANISOU  382  CA  GLU H  39     6408   4535   3591   2184  -1000  -2565
ATOM    383  C   GLU H  39      13.075  -7.730   5.466  1.00 32.81           C  
ANISOU  383  C   GLU H  39     5320   4262   2885   1270   -812  -1841
ATOM    384  O   GLU H  39      14.014  -6.919   5.523  1.00 25.80           O  
ANISOU  384  O   GLU H  39     4282   3385   2136   2176   -851   -764
ATOM    385  CB  GLU H  39      13.333 -10.043   4.576  1.00 46.12           C  
ANISOU  385  CB  GLU H  39     7869   4605   5049   2477  -1374  -2449
ATOM    386  CG  GLU H  39      14.744 -10.176   5.105  1.00 49.01           C  
ANISOU  386  CG  GLU H  39     8096   4197   6330   2712  -1801  -1975
ATOM    387  CD  GLU H  39      15.190 -11.599   5.412  1.00 52.03           C  
ANISOU  387  CD  GLU H  39     8382   3688   7698   2483  -1968  -2674
ATOM    388  OE1 GLU H  39      14.557 -12.564   4.947  1.00 46.60           O  
ANISOU  388  OE1 GLU H  39     5976   4529   7200    440   1758  -1987
ATOM    389  OE2 GLU H  39      16.199 -11.776   6.132  1.00 66.03           O1-
ANISOU  389  OE2 GLU H  39    10788   3838  10461   4105  -4380  -3465
ATOM    390  H   GLU H  39      14.445  -7.513   3.187  1.00  0.00           H  
ATOM    391  HA  GLU H  39      11.842  -8.669   3.981  1.00  0.00           H  
ATOM    392  HB3 GLU H  39      12.673 -10.448   5.343  1.00  0.00           H  
ATOM    393  HB2 GLU H  39      13.275 -10.665   3.683  1.00  0.00           H  
ATOM    394  HG2 GLU H  39      15.447  -9.783   4.370  1.00  0.00           H  
ATOM    395  HG3 GLU H  39      14.839  -9.614   6.034  1.00  0.00           H  
ATOM    396  N   LEU H  40      12.165  -7.889   6.438  1.00 29.92           N  
ANISOU  396  N   LEU H  40     4544   4052   2771    684  -1329  -1760
ATOM    397  CA  LEU H  40      12.303  -7.120   7.677  1.00 26.66           C  
ANISOU  397  CA  LEU H  40     3946   3676   2506    947  -1324  -1472
ATOM    398  C   LEU H  40      13.493  -7.647   8.454  1.00 27.26           C  
ANISOU  398  C   LEU H  40     4529   2912   2915   1086  -1584  -1159
ATOM    399  O   LEU H  40      13.629  -8.846   8.668  1.00 35.94           O  
ANISOU  399  O   LEU H  40     5134   2614   5908   1331  -2011  -1871
ATOM    400  CB  LEU H  40      11.053  -7.212   8.559  1.00 27.63           C  
ANISOU  400  CB  LEU H  40     4300   3918   2279    390  -1237   -920
ATOM    401  CG  LEU H  40      11.193  -6.824  10.028  1.00 24.55           C  
ANISOU  401  CG  LEU H  40     3844   3363   2123    -73  -1407   -506
ATOM    402  CD1 LEU H  40      11.156  -5.318  10.214  1.00 18.00           C  
ANISOU  402  CD1 LEU H  40     2078   3264   1499   -316  -1716    -96
ATOM    403  CD2 LEU H  40      10.084  -7.432  10.883  1.00 24.38           C  
ANISOU  403  CD2 LEU H  40     4410   2793   2062   -722  -1677   -468
ATOM    404  H   LEU H  40      11.397  -8.532   6.310  1.00  0.00           H  
ATOM    405  HA  LEU H  40      12.444  -6.066   7.437  1.00  0.00           H  
ATOM    406  HB2 LEU H  40      10.279  -6.556   8.162  1.00  0.00           H  
ATOM    407  HB3 LEU H  40      10.689  -8.239   8.568  1.00  0.00           H  
ATOM    408  HG  LEU H  40      12.134  -7.211  10.418  1.00  0.00           H  
ATOM    409 HD11 LEU H  40      11.258  -5.080  11.273  1.00  0.00           H  
ATOM    410 HD12 LEU H  40      11.976  -4.863   9.659  1.00  0.00           H  
ATOM    411 HD13 LEU H  40      10.207  -4.929   9.845  1.00  0.00           H  
ATOM    412 HD21 LEU H  40      10.220  -7.132  11.922  1.00  0.00           H  
ATOM    413 HD22 LEU H  40       9.116  -7.080  10.527  1.00  0.00           H  
ATOM    414 HD23 LEU H  40      10.124  -8.519  10.811  1.00  0.00           H  
ATOM    415  N   LEU H  41      14.361  -6.738   8.881  1.00 21.10           N  
ANISOU  415  N   LEU H  41     3382   2351   2285   1775  -1050  -1126
ATOM    416  CA  LEU H  41      15.415  -7.208   9.778  1.00 21.68           C  
ANISOU  416  CA  LEU H  41     3339   2617   2282   1932   -877  -1074
ATOM    417  C   LEU H  41      15.163  -6.841  11.222  1.00 19.88           C  
ANISOU  417  C   LEU H  41     3987   1395   2172   1060  -1045   -872
ATOM    418  O   LEU H  41      15.454  -7.665  12.086  1.00 28.78           O  
ANISOU  418  O   LEU H  41     6047   2228   2662   2115   -280   -147
ATOM    419  CB  LEU H  41      16.713  -6.589   9.305  1.00 23.90           C  
ANISOU  419  CB  LEU H  41     3376   3071   2633   1488   -840  -1735
ATOM    420  CG  LEU H  41      17.307  -7.117   8.006  1.00 31.25           C  
ANISOU  420  CG  LEU H  41     4258   4421   3194   2071     81  -1640
ATOM    421  CD1 LEU H  41      18.613  -6.358   7.779  1.00 34.98           C  
ANISOU  421  CD1 LEU H  41     3520   5430   4342   2624    -84     -8
ATOM    422  CD2 LEU H  41      17.607  -8.628   7.937  1.00 35.86           C  
ANISOU  422  CD2 LEU H  41     4847   4721   4059   2716   -233  -2595
ATOM    423  H   LEU H  41      14.273  -5.777   8.584  1.00  0.00           H  
ATOM    424  HA  LEU H  41      15.501  -8.292   9.702  1.00  0.00           H  
ATOM    425  HB2 LEU H  41      16.569  -5.521   9.144  1.00  0.00           H  
ATOM    426  HB3 LEU H  41      17.485  -6.742  10.059  1.00  0.00           H  
ATOM    427  HG  LEU H  41      16.598  -6.962   7.192  1.00  0.00           H  
ATOM    428 HD11 LEU H  41      19.078  -6.703   6.856  1.00  0.00           H  
ATOM    429 HD12 LEU H  41      18.405  -5.291   7.704  1.00  0.00           H  
ATOM    430 HD13 LEU H  41      19.289  -6.538   8.615  1.00  0.00           H  
ATOM    431 HD21 LEU H  41      18.026  -8.872   6.961  1.00  0.00           H  
ATOM    432 HD22 LEU H  41      18.323  -8.893   8.715  1.00  0.00           H  
ATOM    433 HD23 LEU H  41      16.685  -9.189   8.086  1.00  0.00           H  
ATOM    434  N   CYS H  42      14.695  -5.657  11.501  1.00 18.33           N  
ANISOU  434  N   CYS H  42     3157   1682   2125   1186   -749   -819
ATOM    435  CA  CYS H  42      14.573  -5.200  12.888  1.00 17.66           C  
ANISOU  435  CA  CYS H  42     2654   1856   2202   1025   -669   -925
ATOM    436  C   CYS H  42      13.731  -3.943  12.894  1.00 15.31           C  
ANISOU  436  C   CYS H  42     2215   2018   1583    947   -621   -710
ATOM    437  O   CYS H  42      13.483  -3.360  11.820  1.00 16.35           O  
ANISOU  437  O   CYS H  42     2241   2571   1399   1293   -533   -828
ATOM    438  CB  CYS H  42      15.950  -4.845  13.458  1.00 19.49           C  
ANISOU  438  CB  CYS H  42     2686   2207   2513   1468  -1005   -884
ATOM    439  SG  CYS H  42      16.756  -6.214  14.359  1.00 18.93           S  
ANISOU  439  SG  CYS H  42     2742   2161   2288    904   -568   -273
ATOM    440  H   CYS H  42      14.410  -5.038  10.755  1.00  0.00           H  
ATOM    441  HA  CYS H  42      14.058  -5.959  13.477  1.00  0.00           H  
ATOM    442  HB2 CYS H  42      16.617  -4.558  12.645  1.00  0.00           H  
ATOM    443  HB3 CYS H  42      15.851  -4.014  14.157  1.00  0.00           H  
ATOM    444  N   GLY H  43      13.352  -3.527  14.094  1.00 13.20           N  
ANISOU  444  N   GLY H  43     2117   1444   1454    664   -360   -367
ATOM    445  CA  GLY H  43      12.806  -2.200  14.335  1.00 12.58           C  
ANISOU  445  CA  GLY H  43     1847   1300   1633    353   -231   -338
ATOM    446  C   GLY H  43      14.014  -1.278  14.678  1.00 11.22           C  
ANISOU  446  C   GLY H  43     1635   1282   1347    277   -245    329
ATOM    447  O   GLY H  43      15.176  -1.691  14.830  1.00 12.48           O  
ANISOU  447  O   GLY H  43     1735   1655   1353    575   -254   -111
ATOM    448  H   GLY H  43      13.437  -4.141  14.891  1.00  0.00           H  
ATOM    449  HA2 GLY H  43      12.292  -1.850  13.440  1.00  0.00           H  
ATOM    450  HA3 GLY H  43      12.101  -2.242  15.165  1.00  0.00           H  
ATOM    451  N   ALA H  44      13.679  -0.005  14.831  1.00 11.02           N  
ANISOU  451  N   ALA H  44     1640   1304   1243    322   -121     31
ATOM    452  CA  ALA H  44      14.605   1.070  15.094  1.00 10.36           C  
ANISOU  452  CA  ALA H  44     1420   1389   1126    415    -14   -273
ATOM    453  C   ALA H  44      13.778   2.326  15.355  1.00 11.99           C  
ANISOU  453  C   ALA H  44     1516   1436   1603    543   -337   -217
ATOM    454  O   ALA H  44      12.547   2.289  15.270  1.00 10.95           O  
ANISOU  454  O   ALA H  44     1492   1480   1190    488   -236   -192
ATOM    455  CB  ALA H  44      15.589   1.257  13.927  1.00 12.97           C  
ANISOU  455  CB  ALA H  44     1690   1753   1486    511    195    452
ATOM    456  H   ALA H  44      12.710   0.274  14.765  1.00  0.00           H  
ATOM    457  HA  ALA H  44      15.246   0.801  15.933  1.00  0.00           H  
ATOM    458  HB1 ALA H  44      16.273   2.074  14.155  1.00  0.00           H  
ATOM    459  HB2 ALA H  44      16.157   0.338  13.779  1.00  0.00           H  
ATOM    460  HB3 ALA H  44      15.035   1.491  13.018  1.00  0.00           H  
ATOM    461  N   SER H  45      14.419   3.440  15.678  1.00  9.71           N  
ANISOU  461  N   SER H  45     1467   1197   1025    521    -77    136
ATOM    462  CA  SER H  45      13.687   4.666  15.953  1.00 10.10           C  
ANISOU  462  CA  SER H  45     1399   1197   1242    576    -72    215
ATOM    463  C   SER H  45      14.420   5.892  15.426  1.00  9.77           C  
ANISOU  463  C   SER H  45     1386   1229   1099    488   -107     50
ATOM    464  O   SER H  45      15.641   5.902  15.323  1.00 13.34           O  
ANISOU  464  O   SER H  45     1349   1835   1884    588    178    435
ATOM    465  CB  SER H  45      13.468   4.833  17.480  1.00 10.11           C  
ANISOU  465  CB  SER H  45     1075   1426   1339    216     85    -76
ATOM    466  OG  SER H  45      14.744   4.934  18.080  1.00 11.36           O  
ANISOU  466  OG  SER H  45     1115   1690   1513    418    -88    -75
ATOM    467  H   SER H  45      15.427   3.444  15.735  1.00  0.00           H  
ATOM    468  HA  SER H  45      12.700   4.612  15.493  1.00  0.00           H  
ATOM    469  HB3 SER H  45      12.885   5.735  17.668  1.00  0.00           H  
ATOM    470  HB2 SER H  45      12.931   3.967  17.867  1.00  0.00           H  
ATOM    471  HG  SER H  45      14.644   5.087  19.022  1.00  0.00           H  
ATOM    472  N   LEU H  46      13.668   6.912  15.083  1.00 10.10           N  
ANISOU  472  N   LEU H  46     1523   1158   1158    536     14    236
ATOM    473  CA  LEU H  46      14.199   8.166  14.544  1.00 10.74           C  
ANISOU  473  CA  LEU H  46     1497   1466   1116    303    -71    421
ATOM    474  C   LEU H  46      14.451   9.131  15.702  1.00 11.26           C  
ANISOU  474  C   LEU H  46     1512   1406   1359     47    184    287
ATOM    475  O   LEU H  46      13.506   9.477  16.428  1.00 11.30           O  
ANISOU  475  O   LEU H  46     1485   1394   1415    292     90    336
ATOM    476  CB  LEU H  46      13.210   8.792  13.562  1.00 12.45           C  
ANISOU  476  CB  LEU H  46     1699   1656   1375    460    -50    676
ATOM    477  CG  LEU H  46      13.729  10.016  12.785  1.00 11.82           C  
ANISOU  477  CG  LEU H  46     1481   1695   1314    790    449    687
ATOM    478  CD1 LEU H  46      14.831   9.643  11.793  1.00 15.84           C  
ANISOU  478  CD1 LEU H  46     1576   2515   1928    986    715    368
ATOM    479  CD2 LEU H  46      12.613  10.666  11.954  1.00 15.53           C  
ANISOU  479  CD2 LEU H  46     1905   2241   1756   1417    438    889
ATOM    480  H   LEU H  46      12.665   6.857  15.186  1.00  0.00           H  
ATOM    481  HA  LEU H  46      15.129   7.968  14.011  1.00  0.00           H  
ATOM    482  HB2 LEU H  46      12.923   8.053  12.814  1.00  0.00           H  
ATOM    483  HB3 LEU H  46      12.323   9.125  14.101  1.00  0.00           H  
ATOM    484  HG  LEU H  46      14.158  10.735  13.483  1.00  0.00           H  
ATOM    485 HD11 LEU H  46      15.166  10.538  11.268  1.00  0.00           H  
ATOM    486 HD12 LEU H  46      15.670   9.202  12.331  1.00  0.00           H  
ATOM    487 HD13 LEU H  46      14.443   8.923  11.072  1.00  0.00           H  
ATOM    488 HD21 LEU H  46      13.013  11.527  11.418  1.00  0.00           H  
ATOM    489 HD22 LEU H  46      12.223   9.942  11.238  1.00  0.00           H  
ATOM    490 HD23 LEU H  46      11.810  10.991  12.615  1.00  0.00           H  
ATOM    491  N   ILE H  47      15.710   9.561  15.848  1.00 12.13           N  
ANISOU  491  N   ILE H  47     1607   1204   1798   -177    175    493
ATOM    492  CA  ILE H  47      15.961  10.501  16.958  1.00 12.02           C  
ANISOU  492  CA  ILE H  47     1382   1226   1960    258   -154    350
ATOM    493  C   ILE H  47      16.377  11.892  16.495  1.00 14.64           C  
ANISOU  493  C   ILE H  47     2452   1197   1915    101   -284    272
ATOM    494  O   ILE H  47      16.515  12.815  17.291  1.00 15.50           O  
ANISOU  494  O   ILE H  47     2015   1529   2345   -304    212   -129
ATOM    495  CB  ILE H  47      17.052   9.890  17.904  1.00 12.15           C  
ANISOU  495  CB  ILE H  47     1018   1608   1991    232    138    629
ATOM    496  CG1 ILE H  47      18.432   9.668  17.257  1.00 14.58           C  
ANISOU  496  CG1 ILE H  47      971   2058   2511     88    151     39
ATOM    497  CG2 ILE H  47      16.481   8.642  18.565  1.00 12.29           C  
ANISOU  497  CG2 ILE H  47     1681   1433   1555   -161   -173    370
ATOM    498  CD1 ILE H  47      19.583   9.406  18.231  1.00 16.48           C  
ANISOU  498  CD1 ILE H  47      827   2225   3209   -168     -5    602
ATOM    499  H   ILE H  47      16.429   9.241  15.216  1.00  0.00           H  
ATOM    500  HA  ILE H  47      15.074  10.566  17.588  1.00  0.00           H  
ATOM    501  HB  ILE H  47      17.101  10.470  18.825  1.00  0.00           H  
ATOM    502 HG12 ILE H  47      18.388   8.804  16.594  1.00  0.00           H  
ATOM    503 HG13 ILE H  47      18.711  10.552  16.683  1.00  0.00           H  
ATOM    504 HG21 ILE H  47      17.229   8.206  19.227  1.00  0.00           H  
ATOM    505 HG22 ILE H  47      15.597   8.909  19.144  1.00  0.00           H  
ATOM    506 HG23 ILE H  47      16.208   7.917  17.798  1.00  0.00           H  
ATOM    507 HD11 ILE H  47      20.508   9.264  17.672  1.00  0.00           H  
ATOM    508 HD12 ILE H  47      19.693  10.258  18.902  1.00  0.00           H  
ATOM    509 HD13 ILE H  47      19.370   8.510  18.814  1.00  0.00           H  
ATOM    510  N   SER H  48      16.560  12.037  15.183  1.00 13.68           N  
ANISOU  510  N   SER H  48     1695   1451   2050    330    304    418
ATOM    511  CA  SER H  48      16.783  13.378  14.609  1.00 16.74           C  
ANISOU  511  CA  SER H  48     2150   1559   2653     70    807    537
ATOM    512  C   SER H  48      16.590  13.242  13.108  1.00 18.14           C  
ANISOU  512  C   SER H  48     2379   1940   2574    147    723    963
ATOM    513  O   SER H  48      16.253  12.114  12.710  1.00 21.08           O  
ANISOU  513  O   SER H  48     3232   2342   2437   -353   -456   1035
ATOM    514  CB  SER H  48      18.144  13.934  14.993  1.00 20.11           C  
ANISOU  514  CB  SER H  48     2342   2093   3206   -255    800    298
ATOM    515  OG  SER H  48      19.171  13.335  14.241  1.00 20.87           O  
ANISOU  515  OG  SER H  48     1978   2526   3425     67    407    323
ATOM    516  H   SER H  48      16.546  11.228  14.579  1.00  0.00           H  
ATOM    517  HA  SER H  48      16.114  14.094  15.086  1.00  0.00           H  
ATOM    518  HB3 SER H  48      18.163  15.009  14.811  1.00  0.00           H  
ATOM    519  HB2 SER H  48      18.331  13.742  16.050  1.00  0.00           H  
ATOM    520  HG  SER H  48      19.905  13.116  14.819  1.00  0.00           H  
ATOM    521  N   ASP H  49      16.771  14.263  12.275  1.00 21.33           N  
ANISOU  521  N   ASP H  49     2440   2363   3299    301   1122   1485
ATOM    522  CA  ASP H  49      16.538  14.043  10.824  1.00 24.21           C  
ANISOU  522  CA  ASP H  49     3196   2867   3136   1215    998   1926
ATOM    523  C   ASP H  49      17.637  13.208  10.177  1.00 24.56           C  
ANISOU  523  C   ASP H  49     3326   3153   2851   1531    462   1553
ATOM    524  O   ASP H  49      17.467  12.838   9.003  1.00 24.83           O  
ANISOU  524  O   ASP H  49     3092   3789   2554    798    906   1797
ATOM    525  CB  ASP H  49      16.347  15.364  10.083  1.00 28.91           C  
ANISOU  525  CB  ASP H  49     3981   2908   4096   1459    845   2107
ATOM    526  CG  ASP H  49      17.553  16.273  10.140  1.00 32.38           C  
ANISOU  526  CG  ASP H  49     4927   2888   4487    807   2195   1680
ATOM    527  OD1 ASP H  49      18.634  15.858  10.607  1.00 33.55           O  
ANISOU  527  OD1 ASP H  49     4375   2936   5436   -370   1563   1516
ATOM    528  OD2 ASP H  49      17.413  17.430   9.722  1.00 42.36           O1-
ANISOU  528  OD2 ASP H  49     7015   3107   5972    809   2506   2364
ATOM    529  H   ASP H  49      17.060  15.162  12.633  1.00  0.00           H  
ATOM    530  HA  ASP H  49      15.550  13.607  10.676  1.00  0.00           H  
ATOM    531  HB3 ASP H  49      16.141  15.165   9.031  1.00  0.00           H  
ATOM    532  HB2 ASP H  49      15.510  15.909  10.520  1.00  0.00           H  
ATOM    533  N   ARG H  50      18.739  12.873  10.853  1.00 21.10           N  
ANISOU  533  N   ARG H  50     2363   2196   3457    283    507   1498
ATOM    534  CA  ARG H  50      19.806  12.076  10.244  1.00 23.13           C  
ANISOU  534  CA  ARG H  50     2257   3199   3334    540    718   1723
ATOM    535  C   ARG H  50      20.305  10.913  11.104  1.00 20.79           C  
ANISOU  535  C   ARG H  50     2560   2655   2684    784   1171   1151
ATOM    536  O   ARG H  50      21.235  10.222  10.665  1.00 20.85           O  
ANISOU  536  O   ARG H  50     2767   3017   2139    914   1048    944
ATOM    537  CB  ARG H  50      21.063  12.916   9.974  1.00 31.78           C  
ANISOU  537  CB  ARG H  50     2435   3744   5894    424    999   2811
ATOM    538  CG  ARG H  50      20.895  14.053   8.977  1.00 43.76           C  
ANISOU  538  CG  ARG H  50     2913   6034   7680   -945   -513   4884
ATOM    539  CD  ARG H  50      22.288  14.388   8.458  1.00 55.64           C  
ANISOU  539  CD  ARG H  50     3899   7635   9606  -1127    880   5909
ATOM    540  NE  ARG H  50      22.817  13.253   7.681  1.00 64.62           N  
ANISOU  540  NE  ARG H  50     4119   9281  11152    -90   1539   5139
ATOM    541  CZ  ARG H  50      23.646  13.459   6.672  1.00 68.53           C  
ANISOU  541  CZ  ARG H  50     4999   9104  11936   -618   2298   5158
ATOM    542  NH1 ARG H  50      23.990  14.715   6.383  1.00 81.88           N  
ANISOU  542  NH1 ARG H  50     6258   9889  14965  -1649   1771   6338
ATOM    543  NH2 ARG H  50      24.135  12.459   5.960  1.00 78.51           N1+
ANISOU  543  NH2 ARG H  50     7086  10965  11780    194   2642   4281
ATOM    544  H   ARG H  50      18.854  13.170  11.811  1.00  0.00           H  
ATOM    545  HA  ARG H  50      19.441  11.624   9.322  1.00  0.00           H  
ATOM    546  HB2 ARG H  50      21.402  13.373  10.904  1.00  0.00           H  
ATOM    547  HB3 ARG H  50      21.850  12.275   9.577  1.00  0.00           H  
ATOM    548  HG2 ARG H  50      20.245  13.731   8.164  1.00  0.00           H  
ATOM    549  HG3 ARG H  50      20.450  14.913   9.478  1.00  0.00           H  
ATOM    550  HD3 ARG H  50      22.236  15.269   7.819  1.00  0.00           H  
ATOM    551  HD2 ARG H  50      22.951  14.589   9.299  1.00  0.00           H  
ATOM    552  HE  ARG H  50      22.542  12.312   7.924  1.00  0.00           H  
ATOM    553 HH11 ARG H  50      24.622  14.902   5.617  1.00  0.00           H  
ATOM    554 HH12 ARG H  50      23.619  15.479   6.930  1.00  0.00           H  
ATOM    555 HH21 ARG H  50      24.767  12.646   5.194  1.00  0.00           H  
ATOM    556 HH22 ARG H  50      23.877  11.508   6.181  1.00  0.00           H  
ATOM    557  N   TRP H  51      19.755  10.688  12.290  1.00 17.35           N  
ANISOU  557  N   TRP H  51     2050   2224   2318    389    797    711
ATOM    558  CA  TRP H  51      20.178   9.609  13.169  1.00 14.88           C  
ANISOU  558  CA  TRP H  51     1673   2072   1909    286    479    399
ATOM    559  C   TRP H  51      19.028   8.669  13.550  1.00 12.50           C  
ANISOU  559  C   TRP H  51     1471   1656   1624    493    349    150
ATOM    560  O   TRP H  51      17.948   9.099  13.931  1.00 13.23           O  
ANISOU  560  O   TRP H  51     1643   1775   1609    597    665    260
ATOM    561  CB  TRP H  51      20.829  10.145  14.453  1.00 15.38           C  
ANISOU  561  CB  TRP H  51     1617   2033   2196    106    605    -70
ATOM    562  CG  TRP H  51      22.145  10.821  14.189  1.00 18.54           C  
ANISOU  562  CG  TRP H  51     1664   2396   2983      9    647    194
ATOM    563  CD1 TRP H  51      22.418  12.147  13.994  1.00 20.15           C  
ANISOU  563  CD1 TRP H  51     1689   2470   3498     34    690    702
ATOM    564  CD2 TRP H  51      23.418  10.147  14.087  1.00 20.79           C  
ANISOU  564  CD2 TRP H  51     1661   2588   3651    148    873    873
ATOM    565  NE1 TRP H  51      23.769  12.336  13.779  1.00 22.77           N  
ANISOU  565  NE1 TRP H  51     1653   2623   4375    110    719   1016
ATOM    566  CE2 TRP H  51      24.400  11.118  13.835  1.00 22.91           C  
ANISOU  566  CE2 TRP H  51     1589   2528   4586     17    434    735
ATOM    567  CE3 TRP H  51      23.791   8.801  14.191  1.00 19.60           C  
ANISOU  567  CE3 TRP H  51     1868   2464   3116     94    795    541
ATOM    568  CZ2 TRP H  51      25.753  10.770  13.684  1.00 21.71           C  
ANISOU  568  CZ2 TRP H  51     1725   2326   4199     23    904    934
ATOM    569  CZ3 TRP H  51      25.130   8.476  14.042  1.00 19.89           C  
ANISOU  569  CZ3 TRP H  51     2036   2334   3187    228   1272   1213
ATOM    570  CH2 TRP H  51      26.110   9.449  13.788  1.00 20.71           C  
ANISOU  570  CH2 TRP H  51     1773   2322   3775      3    268    817
ATOM    571  H   TRP H  51      19.006  11.280  12.620  1.00  0.00           H  
ATOM    572  HA  TRP H  51      20.981   9.046  12.694  1.00  0.00           H  
ATOM    573  HB2 TRP H  51      20.165  10.872  14.921  1.00  0.00           H  
ATOM    574  HB3 TRP H  51      21.007   9.320  15.142  1.00  0.00           H  
ATOM    575  HD1 TRP H  51      21.619  12.873  14.023  1.00  0.00           H  
ATOM    576  HE1 TRP H  51      24.129  13.265  13.616  1.00  0.00           H  
ATOM    577  HE3 TRP H  51      23.042   8.046  14.383  1.00  0.00           H  
ATOM    578  HZ2 TRP H  51      26.489  11.536  13.490  1.00  0.00           H  
ATOM    579  HZ3 TRP H  51      25.448   7.447  14.121  1.00  0.00           H  
ATOM    580  HH2 TRP H  51      27.144   9.159  13.675  1.00  0.00           H  
ATOM    581  N   VAL H  52      19.378   7.378  13.476  1.00 14.00           N  
ANISOU  581  N   VAL H  52     1624   1726   1970    707    523    585
ATOM    582  CA  VAL H  52      18.425   6.307  13.787  1.00 13.91           C  
ANISOU  582  CA  VAL H  52     1949   1830   1506    364    117    734
ATOM    583  C   VAL H  52      19.073   5.440  14.862  1.00 13.68           C  
ANISOU  583  C   VAL H  52     1557   2090   1550    388     35    693
ATOM    584  O   VAL H  52      20.261   5.066  14.772  1.00 17.18           O  
ANISOU  584  O   VAL H  52     1658   2661   2208    578    275   1015
ATOM    585  CB  VAL H  52      18.079   5.496  12.525  1.00 14.69           C  
ANISOU  585  CB  VAL H  52     1839   2219   1524    594     37    606
ATOM    586  CG1 VAL H  52      17.290   4.214  12.824  1.00 15.14           C  
ANISOU  586  CG1 VAL H  52     2248   1717   1786    747   -129    312
ATOM    587  CG2 VAL H  52      17.272   6.344  11.513  1.00 16.24           C  
ANISOU  587  CG2 VAL H  52     2473   2222   1478    857     11    584
ATOM    588  H   VAL H  52      20.316   7.124  13.201  1.00  0.00           H  
ATOM    589  HA  VAL H  52      17.481   6.743  14.113  1.00  0.00           H  
ATOM    590  HB  VAL H  52      18.996   5.245  11.991  1.00  0.00           H  
ATOM    591 HG11 VAL H  52      17.079   3.691  11.891  1.00  0.00           H  
ATOM    592 HG12 VAL H  52      17.878   3.569  13.477  1.00  0.00           H  
ATOM    593 HG13 VAL H  52      16.352   4.471  13.316  1.00  0.00           H  
ATOM    594 HG21 VAL H  52      17.044   5.742  10.634  1.00  0.00           H  
ATOM    595 HG22 VAL H  52      16.343   6.676  11.976  1.00  0.00           H  
ATOM    596 HG23 VAL H  52      17.860   7.212  11.216  1.00  0.00           H  
ATOM    597  N   LEU H  53      18.334   5.079  15.911  1.00 12.04           N  
ANISOU  597  N   LEU H  53     1864   1268   1444    586    167    467
ATOM    598  CA  LEU H  53      18.800   4.238  17.009  1.00 10.96           C  
ANISOU  598  CA  LEU H  53     1454   1304   1405    549    153    382
ATOM    599  C   LEU H  53      18.255   2.823  16.868  1.00 10.35           C  
ANISOU  599  C   LEU H  53     1152   1419   1363    379   -195    603
ATOM    600  O   LEU H  53      17.100   2.656  16.504  1.00 12.45           O  
ANISOU  600  O   LEU H  53     1010   1880   1841    480     40    431
ATOM    601  CB  LEU H  53      18.237   4.853  18.293  1.00 12.81           C  
ANISOU  601  CB  LEU H  53     1468   1950   1449    607    263    222
ATOM    602  CG  LEU H  53      18.658   4.315  19.653  1.00 13.39           C  
ANISOU  602  CG  LEU H  53     1519   2158   1410    464    224     89
ATOM    603  CD1 LEU H  53      20.163   4.364  19.835  1.00 17.08           C  
ANISOU  603  CD1 LEU H  53     1562   2467   2462    841   -256   -189
ATOM    604  CD2 LEU H  53      17.957   5.103  20.780  1.00 14.07           C  
ANISOU  604  CD2 LEU H  53     1930   1883   1532    659     84    -85
ATOM    605  H   LEU H  53      17.376   5.391  15.986  1.00  0.00           H  
ATOM    606  HA  LEU H  53      19.887   4.167  16.977  1.00  0.00           H  
ATOM    607  HB2 LEU H  53      18.504   5.909  18.338  1.00  0.00           H  
ATOM    608  HB3 LEU H  53      17.152   4.752  18.299  1.00  0.00           H  
ATOM    609  HG  LEU H  53      18.289   3.296  19.772  1.00  0.00           H  
ATOM    610 HD11 LEU H  53      20.424   3.972  20.818  1.00  0.00           H  
ATOM    611 HD12 LEU H  53      20.643   3.760  19.064  1.00  0.00           H  
ATOM    612 HD13 LEU H  53      20.506   5.395  19.754  1.00  0.00           H  
ATOM    613 HD21 LEU H  53      18.267   4.708  21.747  1.00  0.00           H  
ATOM    614 HD22 LEU H  53      18.232   6.156  20.713  1.00  0.00           H  
ATOM    615 HD23 LEU H  53      16.877   5.003  20.676  1.00  0.00           H  
ATOM    616  N   THR H  54      19.022   1.808  17.195  1.00 10.00           N  
ANISOU  616  N   THR H  54     1175   1312   1311    437     78    406
ATOM    617  CA  THR H  54      18.547   0.424  17.144  1.00 11.78           C  
ANISOU  617  CA  THR H  54     1967   1275   1235    477      9    290
ATOM    618  C   THR H  54      19.368  -0.402  18.144  1.00 12.10           C  
ANISOU  618  C   THR H  54     1956   1342   1299    542   -138    241
ATOM    619  O   THR H  54      20.180   0.127  18.938  1.00 12.12           O  
ANISOU  619  O   THR H  54     1524   1601   1480    506     52     -3
ATOM    620  CB  THR H  54      18.600  -0.107  15.692  1.00 12.60           C  
ANISOU  620  CB  THR H  54     1565   1931   1292    255   -115     65
ATOM    621  OG1 THR H  54      17.905  -1.346  15.592  1.00 13.35           O  
ANISOU  621  OG1 THR H  54     1829   1457   1784    633     58   -156
ATOM    622  CG2 THR H  54      20.025  -0.353  15.197  1.00 14.42           C  
ANISOU  622  CG2 THR H  54     1903   1985   1592    779    308    697
ATOM    623  H   THR H  54      19.973   1.969  17.494  1.00  0.00           H  
ATOM    624  HA  THR H  54      17.471   0.402  17.316  1.00  0.00           H  
ATOM    625  HB  THR H  54      18.130   0.614  15.023  1.00  0.00           H  
ATOM    626  HG1 THR H  54      17.000  -1.184  15.317  1.00  0.00           H  
ATOM    627 HG21 THR H  54      19.995  -0.724  14.173  1.00  0.00           H  
ATOM    628 HG22 THR H  54      20.587   0.580  15.228  1.00  0.00           H  
ATOM    629 HG23 THR H  54      20.510  -1.090  15.836  1.00  0.00           H  
ATOM    630  N   ALA H  55      19.121  -1.709  18.130  1.00 11.52           N  
ANISOU  630  N   ALA H  55     1329   1328   1722    596    -48    335
ATOM    631  CA  ALA H  55      19.875  -2.678  18.953  1.00 11.01           C  
ANISOU  631  CA  ALA H  55     1172   1492   1519    576     67    454
ATOM    632  C   ALA H  55      21.101  -3.106  18.169  1.00 10.73           C  
ANISOU  632  C   ALA H  55     1057   1712   1306    445    -97    102
ATOM    633  O   ALA H  55      21.015  -3.345  16.956  1.00 13.56           O  
ANISOU  633  O   ALA H  55     1979   1888   1287    774   -220     83
ATOM    634  CB  ALA H  55      19.066  -3.899  19.325  1.00 11.63           C  
ANISOU  634  CB  ALA H  55     1402   1435   1580    495    127    386
ATOM    635  H   ALA H  55      18.390  -2.079  17.539  1.00  0.00           H  
ATOM    636  HA  ALA H  55      20.154  -2.213  19.899  1.00  0.00           H  
ATOM    637  HB1 ALA H  55      19.677  -4.570  19.929  1.00  0.00           H  
ATOM    638  HB2 ALA H  55      18.189  -3.594  19.896  1.00  0.00           H  
ATOM    639  HB3 ALA H  55      18.748  -4.414  18.419  1.00  0.00           H  
ATOM    640  N   ALA H  56      22.225  -3.204  18.874  1.00 12.16           N  
ANISOU  640  N   ALA H  56     1249   1710   1662    799   -280    -57
ATOM    641  CA  ALA H  56      23.460  -3.684  18.224  1.00 12.49           C  
ANISOU  641  CA  ALA H  56     1148   1591   2004    628    -84     91
ATOM    642  C   ALA H  56      23.232  -5.064  17.629  1.00 13.94           C  
ANISOU  642  C   ALA H  56     1258   1697   2343    687     95   -122
ATOM    643  O   ALA H  56      23.816  -5.364  16.571  1.00 14.43           O  
ANISOU  643  O   ALA H  56     1429   1926   2126    833    -88   -109
ATOM    644  CB  ALA H  56      24.642  -3.701  19.195  1.00 15.00           C  
ANISOU  644  CB  ALA H  56     1040   2616   2042    484    -59     66
ATOM    645  H   ALA H  56      22.232  -2.950  19.852  1.00  0.00           H  
ATOM    646  HA  ALA H  56      23.779  -2.963  17.471  1.00  0.00           H  
ATOM    647  HB1 ALA H  56      25.532  -4.060  18.678  1.00  0.00           H  
ATOM    648  HB2 ALA H  56      24.821  -2.693  19.568  1.00  0.00           H  
ATOM    649  HB3 ALA H  56      24.416  -4.362  20.032  1.00  0.00           H  
ATOM    650  N   HIS H  57      22.457  -5.953  18.276  1.00 13.89           N  
ANISOU  650  N   HIS H  57     1620   1635   2023    421   -346      6
ATOM    651  CA  HIS H  57      22.361  -7.330  17.798  1.00 14.85           C  
ANISOU  651  CA  HIS H  57     2550   1496   1595    776   -267    172
ATOM    652  C   HIS H  57      21.620  -7.384  16.473  1.00 13.82           C  
ANISOU  652  C   HIS H  57     2112   1469   1669    510   -216     92
ATOM    653  O   HIS H  57      21.686  -8.420  15.800  1.00 16.92           O  
ANISOU  653  O   HIS H  57     2744   1753   1931    773   -215   -223
ATOM    654  CB  HIS H  57      21.710  -8.245  18.868  1.00 14.53           C  
ANISOU  654  CB  HIS H  57     2195   1627   1699    399   -485    141
ATOM    655  CG  HIS H  57      20.206  -8.183  18.882  1.00 14.97           C  
ANISOU  655  CG  HIS H  57     2230   1638   1820    626   -558   -110
ATOM    656  ND1 HIS H  57      19.560  -7.439  19.852  1.00 15.13           N  
ANISOU  656  ND1 HIS H  57     2374   1899   1478    508   -375     50
ATOM    657  CD2 HIS H  57      19.194  -8.746  18.144  1.00 15.06           C  
ANISOU  657  CD2 HIS H  57     2130   1984   1610    502   -465    -28
ATOM    658  CE1 HIS H  57      18.247  -7.523  19.684  1.00 17.79           C  
ANISOU  658  CE1 HIS H  57     2340   2520   1900    545   -356   -338
ATOM    659  NE2 HIS H  57      18.000  -8.313  18.630  1.00 16.81           N  
ANISOU  659  NE2 HIS H  57     2194   2091   2102    496   -336   -316
ATOM    660  H   HIS H  57      21.939  -5.669  19.095  1.00  0.00           H  
ATOM    661  HA  HIS H  57      23.358  -7.767  17.745  1.00  0.00           H  
ATOM    662  HB3 HIS H  57      21.990  -9.281  18.680  1.00  0.00           H  
ATOM    663  HB2 HIS H  57      22.056  -7.950  19.859  1.00  0.00           H  
ATOM    664  HD1 HIS H  57      20.097  -6.938  20.546  1.00  0.00           H  
ATOM    665  HD2 HIS H  57      19.428  -9.414  17.328  1.00  0.00           H  
ATOM    666  HE1 HIS H  57      17.582  -6.995  20.352  1.00  0.00           H  
ATOM    667  N   CYS H  58      20.867  -6.311  16.133  1.00 13.63           N  
ANISOU  667  N   CYS H  58     1901   1896   1380    840   -136   -139
ATOM    668  CA  CYS H  58      20.277  -6.234  14.803  1.00 14.38           C  
ANISOU  668  CA  CYS H  58     1980   2007   1476    818   -264   -134
ATOM    669  C   CYS H  58      21.296  -6.165  13.670  1.00 16.22           C  
ANISOU  669  C   CYS H  58     1954   2855   1353    907   -278   -248
ATOM    670  O   CYS H  58      21.043  -6.547  12.517  1.00 19.01           O  
ANISOU  670  O   CYS H  58     2336   3368   1520   1051   -302   -497
ATOM    671  CB  CYS H  58      19.421  -4.952  14.748  1.00 16.98           C  
ANISOU  671  CB  CYS H  58     2248   2356   1847   1217   -310    -93
ATOM    672  SG  CYS H  58      17.898  -5.159  15.697  1.00 17.48           S  
ANISOU  672  SG  CYS H  58     2279   2559   1802   1026   -283   -458
ATOM    673  H   CYS H  58      20.716  -5.568  16.800  1.00  0.00           H  
ATOM    674  HA  CYS H  58      19.667  -7.119  14.624  1.00  0.00           H  
ATOM    675  HB2 CYS H  58      19.986  -4.119  15.167  1.00  0.00           H  
ATOM    676  HB3 CYS H  58      19.163  -4.731  13.712  1.00  0.00           H  
ATOM    677  N   LEU H  59      22.488  -5.664  13.986  1.00 15.94           N  
ANISOU  677  N   LEU H  59     1691   2533   1831   1227   -198   -306
ATOM    678  CA  LEU H  59      23.560  -5.533  13.003  1.00 17.20           C  
ANISOU  678  CA  LEU H  59     1866   2597   2071   1299    -56    167
ATOM    679  C   LEU H  59      24.739  -6.476  13.190  1.00 18.14           C  
ANISOU  679  C   LEU H  59     2364   2756   1771   1724    577    505
ATOM    680  O   LEU H  59      25.410  -6.777  12.198  1.00 25.19           O  
ANISOU  680  O   LEU H  59     2835   4666   2070   2093    768     46
ATOM    681  CB  LEU H  59      24.092  -4.089  13.057  1.00 19.62           C  
ANISOU  681  CB  LEU H  59     2268   2515   2671   1294    334      9
ATOM    682  CG  LEU H  59      23.016  -3.039  12.837  1.00 20.95           C  
ANISOU  682  CG  LEU H  59     2723   2594   2643   1356   -811   -227
ATOM    683  CD1 LEU H  59      23.452  -1.650  13.231  1.00 22.24           C  
ANISOU  683  CD1 LEU H  59     2717   2436   3296   1153    500   -127
ATOM    684  CD2 LEU H  59      22.627  -3.041  11.350  1.00 25.66           C  
ANISOU  684  CD2 LEU H  59     4357   3236   2156   1300   -128    462
ATOM    685  H   LEU H  59      22.674  -5.360  14.931  1.00  0.00           H  
ATOM    686  HA  LEU H  59      23.161  -5.707  12.004  1.00  0.00           H  
ATOM    687  HB3 LEU H  59      24.536  -3.901  14.035  1.00  0.00           H  
ATOM    688  HB2 LEU H  59      24.847  -3.950  12.283  1.00  0.00           H  
ATOM    689  HG  LEU H  59      22.129  -3.301  13.413  1.00  0.00           H  
ATOM    690 HD11 LEU H  59      22.638  -0.948  13.049  1.00  0.00           H  
ATOM    691 HD12 LEU H  59      23.713  -1.637  14.289  1.00  0.00           H  
ATOM    692 HD13 LEU H  59      24.320  -1.360  12.640  1.00  0.00           H  
ATOM    693 HD21 LEU H  59      21.855  -2.292  11.175  1.00  0.00           H  
ATOM    694 HD22 LEU H  59      23.503  -2.808  10.744  1.00  0.00           H  
ATOM    695 HD23 LEU H  59      22.247  -4.025  11.075  1.00  0.00           H  
ATOM    696  N   LEU H  60      25.017  -6.875  14.427  1.00 18.43           N  
ANISOU  696  N   LEU H  60     2191   2955   1857   1498   -184    161
ATOM    697  CA  LEU H  60      26.191  -7.687  14.735  1.00 17.79           C  
ANISOU  697  CA  LEU H  60     2092   2164   2502   1145   -307     43
ATOM    698  C   LEU H  60      25.806  -8.753  15.736  1.00 16.34           C  
ANISOU  698  C   LEU H  60     2055   2004   2147   1264   -163   -233
ATOM    699  O   LEU H  60      25.503  -8.448  16.879  1.00 18.09           O  
ANISOU  699  O   LEU H  60     1975   2417   2483   1079    282   -461
ATOM    700  CB  LEU H  60      27.303  -6.816  15.359  1.00 21.44           C  
ANISOU  700  CB  LEU H  60     2130   2565   3453    876   -429     52
ATOM    701  CG  LEU H  60      28.572  -7.596  15.759  1.00 21.47           C  
ANISOU  701  CG  LEU H  60     2328   2559   3272   1270   -726  -1102
ATOM    702  CD1 LEU H  60      29.247  -8.216  14.544  1.00 21.38           C  
ANISOU  702  CD1 LEU H  60     2220   3627   2275   1093   -833   -661
ATOM    703  CD2 LEU H  60      29.554  -6.682  16.454  1.00 24.37           C  
ANISOU  703  CD2 LEU H  60     3007   2952   3299    897  -1146   -950
ATOM    704  H   LEU H  60      24.407  -6.617  15.190  1.00  0.00           H  
ATOM    705  HA  LEU H  60      26.547  -8.172  13.826  1.00  0.00           H  
ATOM    706  HB2 LEU H  60      27.611  -6.052  14.645  1.00  0.00           H  
ATOM    707  HB3 LEU H  60      26.926  -6.337  16.263  1.00  0.00           H  
ATOM    708  HG  LEU H  60      28.308  -8.381  16.468  1.00  0.00           H  
ATOM    709 HD11 LEU H  60      30.138  -8.759  14.860  1.00  0.00           H  
ATOM    710 HD12 LEU H  60      28.557  -8.904  14.056  1.00  0.00           H  
ATOM    711 HD13 LEU H  60      29.530  -7.430  13.844  1.00  0.00           H  
ATOM    712 HD21 LEU H  60      30.444  -7.247  16.730  1.00  0.00           H  
ATOM    713 HD22 LEU H  60      29.833  -5.870  15.783  1.00  0.00           H  
ATOM    714 HD23 LEU H  60      29.094  -6.269  17.351  1.00  0.00           H  
ATOM    715  N   TYR H  60A     25.809 -10.001  15.332  1.00 15.62           N  
ANISOU  715  N   TYR H  60A    1990   2033   1913   1188   -613   -141
ATOM    716  CA  TYR H  60A     25.559 -11.112  16.245  1.00 15.74           C  
ANISOU  716  CA  TYR H  60A    1676   2052   2250   1333   -603     24
ATOM    717  C   TYR H  60A     26.252 -12.337  15.644  1.00 16.40           C  
ANISOU  717  C   TYR H  60A    2015   2097   2121   1419   -815   -230
ATOM    718  O   TYR H  60A     25.677 -13.169  14.948  1.00 17.90           O  
ANISOU  718  O   TYR H  60A    2150   2609   2042    975   -487   -372
ATOM    719  CB  TYR H  60A     24.068 -11.293  16.481  1.00 17.15           C  
ANISOU  719  CB  TYR H  60A    1654   2426   2436   1125   -673      8
ATOM    720  CG  TYR H  60A     23.857 -12.246  17.649  1.00 17.19           C  
ANISOU  720  CG  TYR H  60A    1893   2263   2377   1036   -511   -127
ATOM    721  CD1 TYR H  60A     24.307 -11.833  18.901  1.00 16.22           C  
ANISOU  721  CD1 TYR H  60A    1431   2477   2256   1016   -245   -207
ATOM    722  CD2 TYR H  60A     23.262 -13.492  17.476  1.00 18.60           C  
ANISOU  722  CD2 TYR H  60A    2204   2390   2473    854   -271   -269
ATOM    723  CE1 TYR H  60A     24.128 -12.694  19.992  1.00 18.47           C  
ANISOU  723  CE1 TYR H  60A    2410   2239   2367    979   -549   -211
ATOM    724  CE2 TYR H  60A     23.092 -14.346  18.567  1.00 19.84           C  
ANISOU  724  CE2 TYR H  60A    2216   2735   2589    313   -423   -130
ATOM    725  CZ  TYR H  60A     23.532 -13.923  19.812  1.00 19.42           C  
ANISOU  725  CZ  TYR H  60A    2590   2315   2473    837   -294   -243
ATOM    726  OH  TYR H  60A     23.369 -14.779  20.881  1.00 20.30           O  
ANISOU  726  OH  TYR H  60A    2084   3092   2538    257   -120     -8
ATOM    727  H   TYR H  60A     25.988 -10.217  14.362  1.00  0.00           H  
ATOM    728  HA  TYR H  60A     25.893 -10.842  17.247  1.00  0.00           H  
ATOM    729  HB2 TYR H  60A     23.616 -10.328  16.711  1.00  0.00           H  
ATOM    730  HB3 TYR H  60A     23.605 -11.706  15.585  1.00  0.00           H  
ATOM    731  HD1 TYR H  60A     24.781 -10.869  19.014  1.00  0.00           H  
ATOM    732  HD2 TYR H  60A     22.930 -13.801  16.496  1.00  0.00           H  
ATOM    733  HE1 TYR H  60A     24.457 -12.395  20.976  1.00  0.00           H  
ATOM    734  HE2 TYR H  60A     22.627 -15.311  18.430  1.00  0.00           H  
ATOM    735  HH  TYR H  60A     24.074 -14.636  21.517  1.00  0.00           H  
ATOM    736  N   PRO H  60B     27.560 -12.456  15.903  1.00 17.12           N  
ANISOU  736  N   PRO H  60B    2091   2731   1682   1659   -700   -736
ATOM    737  CA  PRO H  60B     28.348 -13.568  15.381  1.00 18.76           C  
ANISOU  737  CA  PRO H  60B    2196   2635   2297   1730   -624   -587
ATOM    738  C   PRO H  60B     27.829 -14.965  15.661  1.00 18.55           C  
ANISOU  738  C   PRO H  60B    2816   2655   1578   1627  -1010   -553
ATOM    739  O   PRO H  60B     28.081 -15.824  14.768  1.00 22.10           O  
ANISOU  739  O   PRO H  60B    3533   2771   2092   1840   -800   -774
ATOM    740  CB  PRO H  60B     29.701 -13.396  16.135  1.00 20.42           C  
ANISOU  740  CB  PRO H  60B    2203   2942   2613   1747   -697   -488
ATOM    741  CG  PRO H  60B     29.779 -11.890  16.235  1.00 22.09           C  
ANISOU  741  CG  PRO H  60B    2084   3053   3256   1356   -144   -995
ATOM    742  CD  PRO H  60B     28.376 -11.505  16.675  1.00 17.41           C  
ANISOU  742  CD  PRO H  60B    1818   2684   2114   1245   -471   -554
ATOM    743  HA  PRO H  60B     28.378 -13.513  14.293  1.00  0.00           H  
ATOM    744  HB3 PRO H  60B     29.645 -13.896  17.102  1.00  0.00           H  
ATOM    745  HB2 PRO H  60B     30.505 -13.837  15.545  1.00  0.00           H  
ATOM    746  HG2 PRO H  60B     30.539 -11.613  16.966  1.00  0.00           H  
ATOM    747  HG3 PRO H  60B     30.042 -11.474  15.263  1.00  0.00           H  
ATOM    748  HD2 PRO H  60B     28.102 -10.486  16.403  1.00  0.00           H  
ATOM    749  HD3 PRO H  60B     28.200 -11.656  17.740  1.00  0.00           H  
ATOM    750  N   PRO H  60C     27.187 -15.293  16.755  1.00 20.31           N  
ANISOU  750  N   PRO H  60C    3003   2543   2171   1888   -559   -365
ATOM    751  CA  PRO H  60C     26.675 -16.679  16.878  1.00 21.20           C  
ANISOU  751  CA  PRO H  60C    3379   2738   1938   1666   -896   -156
ATOM    752  C   PRO H  60C     25.767 -17.069  15.729  1.00 24.86           C  
ANISOU  752  C   PRO H  60C    3847   2867   2729   2248  -1286  -1234
ATOM    753  O   PRO H  60C     25.678 -18.233  15.326  1.00 34.71           O  
ANISOU  753  O   PRO H  60C    5536   3136   4518   2103  -1638  -1896
ATOM    754  CB  PRO H  60C     25.905 -16.636  18.216  1.00 21.47           C  
ANISOU  754  CB  PRO H  60C    2913   2744   2501   1271   -524   -717
ATOM    755  CG  PRO H  60C     26.636 -15.585  19.011  1.00 20.69           C  
ANISOU  755  CG  PRO H  60C    2965   2563   2332   1187   -338   -516
ATOM    756  CD  PRO H  60C     26.927 -14.511  17.994  1.00 19.40           C  
ANISOU  756  CD  PRO H  60C    2124   2894   2355   1411     86   -439
ATOM    757  HA  PRO H  60C     27.513 -17.376  16.892  1.00  0.00           H  
ATOM    758  HB2 PRO H  60C     24.866 -16.366  18.029  1.00  0.00           H  
ATOM    759  HB3 PRO H  60C     25.945 -17.616  18.691  1.00  0.00           H  
ATOM    760  HG2 PRO H  60C     25.996 -15.229  19.818  1.00  0.00           H  
ATOM    761  HG3 PRO H  60C     27.545 -16.014  19.432  1.00  0.00           H  
ATOM    762  HD2 PRO H  60C     27.810 -13.922  18.245  1.00  0.00           H  
ATOM    763  HD3 PRO H  60C     26.080 -13.844  17.832  1.00  0.00           H  
ATOM    764  N   TRP H  60D     25.071 -16.099  15.126  1.00 24.96           N  
ANISOU  764  N   TRP H  60D    3116   3391   2977   1517  -1504   -232
ATOM    765  CA  TRP H  60D     24.124 -16.349  14.049  1.00 28.05           C  
ANISOU  765  CA  TRP H  60D    3500   3978   3182   1661  -1629  -1111
ATOM    766  C   TRP H  60D     24.682 -15.895  12.700  1.00 27.71           C  
ANISOU  766  C   TRP H  60D    3912   3722   2895   1920  -1787  -1181
ATOM    767  O   TRP H  60D     23.917 -15.740  11.736  1.00 30.51           O  
ANISOU  767  O   TRP H  60D    4757   3354   3480    989  -2574   -841
ATOM    768  CB  TRP H  60D     22.792 -15.611  14.253  1.00 33.40           C  
ANISOU  768  CB  TRP H  60D    2909   5654   4128   1581  -1942  -2203
ATOM    769  CG  TRP H  60D     22.020 -16.128  15.435  1.00 39.83           C  
ANISOU  769  CG  TRP H  60D    3371   7219   4544   2076  -1423  -1645
ATOM    770  CD1 TRP H  60D     22.262 -17.238  16.205  1.00 41.57           C  
ANISOU  770  CD1 TRP H  60D    3807   7252   4734   1867   -979  -1371
ATOM    771  CD2 TRP H  60D     20.843 -15.515  15.985  1.00 41.89           C  
ANISOU  771  CD2 TRP H  60D    3740   8116   4062   2412  -1513  -2049
ATOM    772  NE1 TRP H  60D     21.304 -17.352  17.201  1.00 44.25           N  
ANISOU  772  NE1 TRP H  60D    3785   7908   5120   1808   -794  -1438
ATOM    773  CE2 TRP H  60D     20.425 -16.301  17.080  1.00 44.16           C  
ANISOU  773  CE2 TRP H  60D    3511   8118   5149   1800  -1084  -1778
ATOM    774  CE3 TRP H  60D     20.120 -14.368  15.635  1.00 42.47           C  
ANISOU  774  CE3 TRP H  60D    3629   8013   4495   2514  -1097  -2239
ATOM    775  CZ2 TRP H  60D     19.309 -15.976  17.833  1.00 44.84           C  
ANISOU  775  CZ2 TRP H  60D    2511   8705   5820   1503  -1344  -1416
ATOM    776  CZ3 TRP H  60D     19.005 -14.048  16.388  1.00 45.58           C  
ANISOU  776  CZ3 TRP H  60D    4101   8408   4811   2519   -550  -2065
ATOM    777  CH2 TRP H  60D     18.619 -14.851  17.468  1.00 46.93           C  
ANISOU  777  CH2 TRP H  60D    3716   8353   5762   1942   -612  -1644
ATOM    778  H   TRP H  60D     25.190 -15.138  15.414  1.00  0.00           H  
ATOM    779  HA  TRP H  60D     23.909 -17.416  13.994  1.00  0.00           H  
ATOM    780  HB2 TRP H  60D     22.985 -14.551  14.417  1.00  0.00           H  
ATOM    781  HB3 TRP H  60D     22.169 -15.733  13.367  1.00  0.00           H  
ATOM    782  HD1 TRP H  60D     23.108 -17.873  15.986  1.00  0.00           H  
ATOM    783  HE1 TRP H  60D     21.343 -18.122  17.854  1.00  0.00           H  
ATOM    784  HE3 TRP H  60D     20.438 -13.763  14.799  1.00  0.00           H  
ATOM    785  HZ2 TRP H  60D     19.019 -16.600  18.665  1.00  0.00           H  
ATOM    786  HZ3 TRP H  60D     18.423 -13.171  16.145  1.00  0.00           H  
ATOM    787  HH2 TRP H  60D     17.740 -14.553  18.021  1.00  0.00           H  
ATOM    788  N   ASP H  60E     26.005 -15.699  12.681  1.00 26.36           N  
ANISOU  788  N   ASP H  60E    3985   3325   2704   1684  -1523  -1036
ATOM    789  CA  ASP H  60E     26.669 -15.208  11.484  1.00 27.19           C  
ANISOU  789  CA  ASP H  60E    4813   2718   2801   2176  -1085  -1038
ATOM    790  C   ASP H  60E     26.054 -13.910  10.956  1.00 26.01           C  
ANISOU  790  C   ASP H  60E    4199   3477   2205   2684  -1505  -1163
ATOM    791  O   ASP H  60E     26.032 -13.684   9.733  1.00 30.15           O  
ANISOU  791  O   ASP H  60E    5535   3672   2250   2453  -1157   -990
ATOM    792  CB  ASP H  60E     26.672 -16.234  10.339  1.00 34.71           C  
ANISOU  792  CB  ASP H  60E    7430   3228   2530   2793  -1752  -1148
ATOM    793  CG  ASP H  60E     27.595 -17.384  10.709  1.00 46.13           C  
ANISOU  793  CG  ASP H  60E    9862   3253   4414   3885  -3067  -2153
ATOM    794  OD1 ASP H  60E     28.734 -17.117  11.150  1.00 56.14           O  
ANISOU  794  OD1 ASP H  60E    9770   6125   5435   5355  -4026  -3115
ATOM    795  OD2 ASP H  60E     27.120 -18.518  10.542  1.00 67.19           O1-
ANISOU  795  OD2 ASP H  60E   14516   2977   8036   3221  -3646  -2048
ATOM    796  H   ASP H  60E     26.556 -15.892  13.505  1.00  0.00           H  
ATOM    797  HA  ASP H  60E     27.729 -15.061  11.690  1.00  0.00           H  
ATOM    798  HB2 ASP H  60E     25.660 -16.609  10.184  1.00  0.00           H  
ATOM    799  HB3 ASP H  60E     27.026 -15.758   9.425  1.00  0.00           H  
ATOM    800  N   LYS H  60F     25.593 -13.068  11.866  1.00 21.98           N  
ANISOU  800  N   LYS H  60F    3383   2598   2369   1762   -975   -913
ATOM    801  CA  LYS H  60F     25.062 -11.755  11.443  1.00 21.82           C  
ANISOU  801  CA  LYS H  60F    3403   2865   2020   1898   -353   -478
ATOM    802  C   LYS H  60F     26.137 -10.672  11.583  1.00 21.87           C  
ANISOU  802  C   LYS H  60F    3611   2727   1972   1851   -274   -208
ATOM    803  O   LYS H  60F     26.686 -10.458  12.671  1.00 22.11           O  
ANISOU  803  O   LYS H  60F    3080   3020   2301   1808   -459   -286
ATOM    804  CB  LYS H  60F     23.841 -11.392  12.291  1.00 24.62           C  
ANISOU  804  CB  LYS H  60F    3387   3607   2359   2238   -171     79
ATOM    805  CG  LYS H  60F     23.027 -10.238  11.713  1.00 30.92           C  
ANISOU  805  CG  LYS H  60F    4421   4036   3290   3105   -533   -207
ATOM    806  CD  LYS H  60F     22.001  -9.709  12.695  1.00 34.82           C  
ANISOU  806  CD  LYS H  60F    3561   5233   4434   2956   -519   -850
ATOM    807  CE  LYS H  60F     20.809 -10.611  12.938  1.00 44.09           C  
ANISOU  807  CE  LYS H  60F    4012   6888   5850   1939   -326  -1203
ATOM    808  NZ  LYS H  60F     20.302 -10.491  14.341  1.00 46.88           N1+
ANISOU  808  NZ  LYS H  60F    3051   7746   7017    599    689  -3184
ATOM    809  H   LYS H  60F     25.605 -13.324  12.843  1.00  0.00           H  
ATOM    810  HA  LYS H  60F     24.723 -11.816  10.409  1.00  0.00           H  
ATOM    811  HB2 LYS H  60F     23.180 -12.255  12.365  1.00  0.00           H  
ATOM    812  HB3 LYS H  60F     24.166 -11.097  13.289  1.00  0.00           H  
ATOM    813  HG2 LYS H  60F     23.695  -9.418  11.449  1.00  0.00           H  
ATOM    814  HG3 LYS H  60F     22.498 -10.576  10.822  1.00  0.00           H  
ATOM    815  HD2 LYS H  60F     22.472  -9.553  13.665  1.00  0.00           H  
ATOM    816  HD3 LYS H  60F     21.602  -8.763  12.330  1.00  0.00           H  
ATOM    817  HE2 LYS H  60F     20.002 -10.339  12.257  1.00  0.00           H  
ATOM    818  HE3 LYS H  60F     21.096 -11.648  12.765  1.00  0.00           H  
ATOM    819  HZ1 LYS H  60F     20.456  -9.551  14.676  1.00  0.00           H  
ATOM    820  HZ2 LYS H  60F     19.314 -10.698  14.361  1.00  0.00           H  
ATOM    821  HZ3 LYS H  60F     20.794 -11.144  14.934  1.00  0.00           H  
ATOM    822  N   ASN H  60G     26.423  -9.970  10.496  1.00 23.61           N  
ANISOU  822  N   ASN H  60G    3455   3369   2146   2210    540   -132
ATOM    823  CA  ASN H  60G     27.403  -8.884  10.519  1.00 24.30           C  
ANISOU  823  CA  ASN H  60G    3126   3904   2204   2051    356    439
ATOM    824  C   ASN H  60G     27.100  -7.986   9.331  1.00 24.85           C  
ANISOU  824  C   ASN H  60G    3683   3977   1780   2419    953    294
ATOM    825  O   ASN H  60G     27.776  -8.093   8.318  1.00 35.02           O  
ANISOU  825  O   ASN H  60G    6067   4333   2908   2919   2546    846
ATOM    826  CB  ASN H  60G     28.845  -9.389  10.499  1.00 29.70           C  
ANISOU  826  CB  ASN H  60G    3323   4235   3728   2444    452    194
ATOM    827  CG  ASN H  60G     29.912  -8.354  10.761  1.00 36.88           C  
ANISOU  827  CG  ASN H  60G    3170   5434   5408   1879    -64    757
ATOM    828  OD1 ASN H  60G     31.080  -8.676  11.046  1.00 54.57           O  
ANISOU  828  OD1 ASN H  60G    4421   6682   9631   1906  -2762   1986
ATOM    829  ND2 ASN H  60G     29.596  -7.068  10.690  1.00 33.74           N  
ANISOU  829  ND2 ASN H  60G    2229   5086   5504   1432    973   -622
ATOM    830  H   ASN H  60G     25.960 -10.180   9.623  1.00  0.00           H  
ATOM    831  HA  ASN H  60G     27.353  -8.369  11.478  1.00  0.00           H  
ATOM    832  HB2 ASN H  60G     28.973 -10.155  11.264  1.00  0.00           H  
ATOM    833  HB3 ASN H  60G     29.069  -9.813   9.520  1.00  0.00           H  
ATOM    834 HD21 ASN H  60G     30.300  -6.365  10.863  1.00  0.00           H  
ATOM    835 HD22 ASN H  60G     28.651  -6.792  10.463  1.00  0.00           H  
ATOM    836  N   PHE H  60H     26.096  -7.146   9.485  1.00 24.91           N  
ANISOU  836  N   PHE H  60H    3180   4156   2130   2297    408    408
ATOM    837  CA  PHE H  60H     25.690  -6.327   8.357  1.00 28.92           C  
ANISOU  837  CA  PHE H  60H    3737   4325   2924   1834    -25   1001
ATOM    838  C   PHE H  60H     26.563  -5.085   8.175  1.00 31.82           C  
ANISOU  838  C   PHE H  60H    4496   4875   2718   1182    166    875
ATOM    839  O   PHE H  60H     26.991  -4.502   9.170  1.00 35.79           O  
ANISOU  839  O   PHE H  60H    6127   4465   3005   1084   -367    917
ATOM    840  CB  PHE H  60H     24.229  -5.896   8.526  1.00 25.44           C  
ANISOU  840  CB  PHE H  60H    3835   3531   2299   2029   -455    250
ATOM    841  CG  PHE H  60H     23.197  -7.003   8.378  1.00 26.43           C  
ANISOU  841  CG  PHE H  60H    3676   3713   2651   2001    -46    -36
ATOM    842  CD1 PHE H  60H     22.935  -7.574   7.139  1.00 30.48           C  
ANISOU  842  CD1 PHE H  60H    4620   3982   2979   1002   1041   -799
ATOM    843  CD2 PHE H  60H     22.488  -7.462   9.469  1.00 29.50           C  
ANISOU  843  CD2 PHE H  60H    3322   5360   2524   1343   -154   -254
ATOM    844  CE1 PHE H  60H     21.988  -8.574   6.983  1.00 30.34           C  
ANISOU  844  CE1 PHE H  60H    4646   3667   3215   1144    952   -606
ATOM    845  CE2 PHE H  60H     21.553  -8.472   9.310  1.00 30.46           C  
ANISOU  845  CE2 PHE H  60H    3239   5216   3120   1435    526   -757
ATOM    846  CZ  PHE H  60H     21.298  -9.045   8.080  1.00 28.82           C  
ANISOU  846  CZ  PHE H  60H    3541   4231   3178   1351    853   -736
ATOM    847  H   PHE H  60H     25.624  -7.081  10.376  1.00  0.00           H  
ATOM    848  HA  PHE H  60H     25.716  -6.924   7.446  1.00  0.00           H  
ATOM    849  HB2 PHE H  60H     24.087  -5.475   9.521  1.00  0.00           H  
ATOM    850  HB3 PHE H  60H     23.982  -5.145   7.776  1.00  0.00           H  
ATOM    851  HD1 PHE H  60H     23.475  -7.240   6.265  1.00  0.00           H  
ATOM    852  HD2 PHE H  60H     22.662  -7.034  10.445  1.00  0.00           H  
ATOM    853  HE1 PHE H  60H     21.791  -8.983   6.003  1.00  0.00           H  
ATOM    854  HE2 PHE H  60H     20.998  -8.834  10.163  1.00  0.00           H  
ATOM    855  HZ  PHE H  60H     20.579  -9.843   7.964  1.00  0.00           H  
ATOM    856  N   THR H  60I     26.767  -4.703   6.918  1.00 30.55           N  
ANISOU  856  N   THR H  60I    4254   4534   2821   2096    845    815
ATOM    857  CA  THR H  60I     27.457  -3.467   6.553  1.00 30.40           C  
ANISOU  857  CA  THR H  60I    3424   4966   3160   2080    557   1247
ATOM    858  C   THR H  60I     26.448  -2.435   6.041  1.00 27.03           C  
ANISOU  858  C   THR H  60I    3043   4641   2588   1664    385   1033
ATOM    859  O   THR H  60I     25.341  -2.841   5.722  1.00 27.38           O  
ANISOU  859  O   THR H  60I    3454   4508   2441   1746     72     48
ATOM    860  CB  THR H  60I     28.505  -3.712   5.452  1.00 34.52           C  
ANISOU  860  CB  THR H  60I    2807   6314   3996   1877    682    777
ATOM    861  OG1 THR H  60I     29.470  -2.657   5.381  1.00 49.91           O  
ANISOU  861  OG1 THR H  60I    3484   7951   7529    577   2458  -1811
ATOM    862  CG2 THR H  60I     27.784  -3.733   4.105  1.00 49.00           C  
ANISOU  862  CG2 THR H  60I    7327   7879   3412   1482    123   -893
ATOM    863  H   THR H  60I     26.438  -5.278   6.156  1.00  0.00           H  
ATOM    864  HA  THR H  60I     27.974  -3.067   7.426  1.00  0.00           H  
ATOM    865  HB  THR H  60I     29.069  -4.616   5.681  1.00  0.00           H  
ATOM    866  HG1 THR H  60I     30.286  -2.940   5.800  1.00  0.00           H  
ATOM    867 HG21 THR H  60I     28.507  -3.905   3.308  1.00  0.00           H  
ATOM    868 HG22 THR H  60I     27.043  -4.532   4.101  1.00  0.00           H  
ATOM    869 HG23 THR H  60I     27.287  -2.776   3.943  1.00  0.00           H  
ATOM    870  N   GLU H  61      26.804  -1.172   5.976  1.00 29.25           N  
ANISOU  870  N   GLU H  61     3391   4555   3168   1629    124    796
ATOM    871  CA  GLU H  61      25.917  -0.090   5.570  1.00 28.61           C  
ANISOU  871  CA  GLU H  61     3492   4620   2758   1797    437    830
ATOM    872  C   GLU H  61      25.162  -0.452   4.301  1.00 28.46           C  
ANISOU  872  C   GLU H  61     3379   5442   1993   1785    917   1180
ATOM    873  O   GLU H  61      23.948  -0.308   4.257  1.00 28.80           O  
ANISOU  873  O   GLU H  61     3433   5315   2194   1889    713    435
ATOM    874  CB  GLU H  61      26.668   1.227   5.358  1.00 32.10           C  
ANISOU  874  CB  GLU H  61     4780   4607   2808   1575    950    947
ATOM    875  CG  GLU H  61      27.180   1.827   6.670  1.00 30.98           C  
ANISOU  875  CG  GLU H  61     3564   4295   3911   2413    747   -136
ATOM    876  CD  GLU H  61      28.387   1.120   7.247  1.00 33.08           C  
ANISOU  876  CD  GLU H  61     3653   4184   4733   2238    422    116
ATOM    877  OE1 GLU H  61      28.872   1.537   8.325  1.00 28.98           O  
ANISOU  877  OE1 GLU H  61     3099   4497   3416   1624   1300   1212
ATOM    878  OE2 GLU H  61      28.935   0.137   6.680  1.00 37.45           O1-
ANISOU  878  OE2 GLU H  61     3916   5084   5231   2978    573    -70
ATOM    879  H   GLU H  61      27.746  -0.900   6.216  1.00  0.00           H  
ATOM    880  HA  GLU H  61      25.227   0.139   6.382  1.00  0.00           H  
ATOM    881  HB2 GLU H  61      27.527   1.056   4.710  1.00  0.00           H  
ATOM    882  HB3 GLU H  61      26.002   1.955   4.894  1.00  0.00           H  
ATOM    883  HG3 GLU H  61      27.466   2.866   6.508  1.00  0.00           H  
ATOM    884  HG2 GLU H  61      26.393   1.781   7.423  1.00  0.00           H  
ATOM    885  N   ASN H  62      25.893  -0.937   3.297  1.00 31.35           N  
ANISOU  885  N   ASN H  62     3790   5360   2760   2470    927    652
ATOM    886  CA  ASN H  62      25.273  -1.105   1.987  1.00 33.01           C  
ANISOU  886  CA  ASN H  62     4088   5898   2557   2383   1195    211
ATOM    887  C   ASN H  62      24.357  -2.325   1.972  1.00 32.33           C  
ANISOU  887  C   ASN H  62     3956   5755   2573   2538   1115    125
ATOM    888  O   ASN H  62      23.678  -2.523   0.957  1.00 34.25           O  
ANISOU  888  O   ASN H  62     5556   5024   2433   2414    753     45
ATOM    889  CB  ASN H  62      26.314  -1.231   0.868  1.00 42.68           C  
ANISOU  889  CB  ASN H  62     5716   7266   3235   1727   2402    363
ATOM    890  CG  ASN H  62      27.190  -0.011   0.698  1.00 48.29           C  
ANISOU  890  CG  ASN H  62     6618   7605   4124   1278   2852    615
ATOM    891  OD1 ASN H  62      28.319  -0.133   0.216  1.00 55.56           O  
ANISOU  891  OD1 ASN H  62     6492   8525   6095    953   3195    591
ATOM    892  ND2 ASN H  62      26.713   1.167   1.072  1.00 52.68           N  
ANISOU  892  ND2 ASN H  62     7194   7385   5437   1251   2273    306
ATOM    893  H   ASN H  62      26.861  -1.182   3.449  1.00  0.00           H  
ATOM    894  HA  ASN H  62      24.723  -0.201   1.726  1.00  0.00           H  
ATOM    895  HB2 ASN H  62      26.974  -2.072   1.078  1.00  0.00           H  
ATOM    896  HB3 ASN H  62      25.808  -1.396  -0.083  1.00  0.00           H  
ATOM    897 HD21 ASN H  62      27.279   1.997   0.969  1.00  0.00           H  
ATOM    898 HD22 ASN H  62      25.783   1.235   1.461  1.00  0.00           H  
ATOM    899  N   ASP H  63      24.330  -3.112   3.040  1.00 32.45           N  
ANISOU  899  N   ASP H  63     4345   5169   2814   2468    387    113
ATOM    900  CA  ASP H  63      23.410  -4.242   3.078  1.00 30.55           C  
ANISOU  900  CA  ASP H  63     4403   4672   2534   2750    495   -255
ATOM    901  C   ASP H  63      21.970  -3.832   3.390  1.00 30.69           C  
ANISOU  901  C   ASP H  63     4377   3936   3346   2585    519   -322
ATOM    902  O   ASP H  63      21.017  -4.599   3.189  1.00 30.64           O  
ANISOU  902  O   ASP H  63     4593   4433   2615   2211    744   -432
ATOM    903  CB  ASP H  63      23.828  -5.238   4.151  1.00 32.47           C  
ANISOU  903  CB  ASP H  63     4380   5071   2888   2925    778    152
ATOM    904  CG  ASP H  63      25.091  -6.027   3.876  1.00 34.87           C  
ANISOU  904  CG  ASP H  63     4890   6090   2269   3713    182   -556
ATOM    905  OD1 ASP H  63      25.342  -6.302   2.694  1.00 41.04           O  
ANISOU  905  OD1 ASP H  63     6552   6681   2359   4207    673   -462
ATOM    906  OD2 ASP H  63      25.802  -6.369   4.857  1.00 31.59           O1-
ANISOU  906  OD2 ASP H  63     4024   5222   2756   1995    239    824
ATOM    907  H   ASP H  63      24.944  -2.926   3.820  1.00  0.00           H  
ATOM    908  HA  ASP H  63      23.406  -4.741   2.109  1.00  0.00           H  
ATOM    909  HB2 ASP H  63      24.002  -4.711   5.089  1.00  0.00           H  
ATOM    910  HB3 ASP H  63      23.038  -5.976   4.290  1.00  0.00           H  
ATOM    911  N   LEU H  64      21.767  -2.629   3.900  1.00 28.58           N  
ANISOU  911  N   LEU H  64     4822   3825   2211   2558    780     37
ATOM    912  CA  LEU H  64      20.509  -2.246   4.497  1.00 31.23           C  
ANISOU  912  CA  LEU H  64     5216   4691   1958   3242    826    229
ATOM    913  C   LEU H  64      19.927  -0.925   3.994  1.00 26.54           C  
ANISOU  913  C   LEU H  64     4180   4179   1725   2414    617    146
ATOM    914  O   LEU H  64      20.601  -0.056   3.456  1.00 30.01           O  
ANISOU  914  O   LEU H  64     3988   4690   2725   2048    661    301
ATOM    915  CB  LEU H  64      20.650  -2.084   6.042  1.00 32.63           C  
ANISOU  915  CB  LEU H  64     6095   4358   1946   3640    713    226
ATOM    916  CG  LEU H  64      21.697  -3.020   6.645  1.00 33.94           C  
ANISOU  916  CG  LEU H  64     6873   3549   2473   3432    350    491
ATOM    917  CD1 LEU H  64      22.245  -2.571   7.990  1.00 35.41           C  
ANISOU  917  CD1 LEU H  64     5043   4964   3446   2946    -65     41
ATOM    918  CD2 LEU H  64      21.050  -4.376   6.822  1.00 41.37           C  
ANISOU  918  CD2 LEU H  64     8970   3976   2772   2373   -230    388
ATOM    919  H   LEU H  64      22.506  -1.941   3.880  1.00  0.00           H  
ATOM    920  HA  LEU H  64      19.761  -3.013   4.293  1.00  0.00           H  
ATOM    921  HB3 LEU H  64      20.946  -1.061   6.275  1.00  0.00           H  
ATOM    922  HB2 LEU H  64      19.695  -2.303   6.519  1.00  0.00           H  
ATOM    923  HG  LEU H  64      22.543  -3.107   5.963  1.00  0.00           H  
ATOM    924 HD11 LEU H  64      22.981  -3.294   8.343  1.00  0.00           H  
ATOM    925 HD12 LEU H  64      22.718  -1.595   7.883  1.00  0.00           H  
ATOM    926 HD13 LEU H  64      21.430  -2.502   8.710  1.00  0.00           H  
ATOM    927 HD21 LEU H  64      21.772  -5.070   7.252  1.00  0.00           H  
ATOM    928 HD22 LEU H  64      20.192  -4.286   7.489  1.00  0.00           H  
ATOM    929 HD23 LEU H  64      20.719  -4.750   5.853  1.00  0.00           H  
ATOM    930  N   LEU H  65      18.621  -0.828   4.246  1.00 23.97           N  
ANISOU  930  N   LEU H  65     4155   3702   1248   2125    574     48
ATOM    931  CA  LEU H  65      17.850   0.393   4.085  1.00 23.87           C  
ANISOU  931  CA  LEU H  65     3807   3580   1684   1961    757    213
ATOM    932  C   LEU H  65      17.055   0.695   5.352  1.00 22.92           C  
ANISOU  932  C   LEU H  65     3606   3598   1506   1970    535    215
ATOM    933  O   LEU H  65      16.706  -0.229   6.097  1.00 24.56           O  
ANISOU  933  O   LEU H  65     4150   3525   1658   1252    757   -127
ATOM    934  CB  LEU H  65      16.827   0.311   2.934  1.00 24.37           C  
ANISOU  934  CB  LEU H  65     4462   3464   1333   1730    601    839
ATOM    935  CG  LEU H  65      17.409   0.073   1.546  1.00 26.83           C  
ANISOU  935  CG  LEU H  65     4670   3924   1599   1600    822    380
ATOM    936  CD1 LEU H  65      16.340  -0.233   0.502  1.00 28.60           C  
ANISOU  936  CD1 LEU H  65     4986   4326   1556   2458    422    304
ATOM    937  CD2 LEU H  65      18.242   1.258   1.058  1.00 33.42           C  
ANISOU  937  CD2 LEU H  65     4489   4908   3300   1656   1917   1142
ATOM    938  H   LEU H  65      18.108  -1.635   4.570  1.00  0.00           H  
ATOM    939  HA  LEU H  65      18.525   1.228   3.897  1.00  0.00           H  
ATOM    940  HB2 LEU H  65      16.136  -0.511   3.119  1.00  0.00           H  
ATOM    941  HB3 LEU H  65      16.271   1.246   2.874  1.00  0.00           H  
ATOM    942  HG  LEU H  65      18.134  -0.739   1.590  1.00  0.00           H  
ATOM    943 HD11 LEU H  65      16.813  -0.394  -0.467  1.00  0.00           H  
ATOM    944 HD12 LEU H  65      15.794  -1.131   0.792  1.00  0.00           H  
ATOM    945 HD13 LEU H  65      15.648   0.606   0.433  1.00  0.00           H  
ATOM    946 HD21 LEU H  65      18.636   1.042   0.065  1.00  0.00           H  
ATOM    947 HD22 LEU H  65      17.616   2.149   1.014  1.00  0.00           H  
ATOM    948 HD23 LEU H  65      19.069   1.429   1.747  1.00  0.00           H  
ATOM    949  N   VAL H  66      16.739   1.971   5.570  1.00 21.26           N  
ANISOU  949  N   VAL H  66     2744   3630   1705   1858    375     38
ATOM    950  CA  VAL H  66      15.817   2.358   6.649  1.00 20.24           C  
ANISOU  950  CA  VAL H  66     1956   4319   1415   1753   -148   -288
ATOM    951  C   VAL H  66      14.524   2.821   6.022  1.00 17.12           C  
ANISOU  951  C   VAL H  66     1976   3438   1089   1127   -226     76
ATOM    952  O   VAL H  66      14.552   3.627   5.099  1.00 25.17           O  
ANISOU  952  O   VAL H  66     2712   5412   1441   1262    -31   1090
ATOM    953  CB  VAL H  66      16.519   3.423   7.541  1.00 24.66           C  
ANISOU  953  CB  VAL H  66     2276   5555   1539   1790   -759   -775
ATOM    954  CG1 VAL H  66      15.621   4.538   7.980  1.00 34.45           C  
ANISOU  954  CG1 VAL H  66     5926   4270   2895   2566   -879   -672
ATOM    955  CG2 VAL H  66      17.164   2.653   8.698  1.00 25.32           C  
ANISOU  955  CG2 VAL H  66     2546   5458   1615   1880   -511   -572
ATOM    956  H   VAL H  66      17.135   2.696   4.988  1.00  0.00           H  
ATOM    957  HA  VAL H  66      15.700   1.526   7.343  1.00  0.00           H  
ATOM    958  HB  VAL H  66      17.409   3.794   7.033  1.00  0.00           H  
ATOM    959 HG11 VAL H  66      16.185   5.238   8.597  1.00  0.00           H  
ATOM    960 HG12 VAL H  66      15.232   5.058   7.105  1.00  0.00           H  
ATOM    961 HG13 VAL H  66      14.792   4.131   8.558  1.00  0.00           H  
ATOM    962 HG21 VAL H  66      17.674   3.352   9.361  1.00  0.00           H  
ATOM    963 HG22 VAL H  66      16.393   2.121   9.256  1.00  0.00           H  
ATOM    964 HG23 VAL H  66      17.884   1.937   8.302  1.00  0.00           H  
ATOM    965  N   ARG H  67      13.376   2.355   6.467  1.00 17.01           N  
ANISOU  965  N   ARG H  67     1918   2825   1720   1075     -7   -530
ATOM    966  CA  ARG H  67      12.052   2.782   5.964  1.00 15.97           C  
ANISOU  966  CA  ARG H  67     2020   2880   1168   1120    135   -204
ATOM    967  C   ARG H  67      11.326   3.511   7.097  1.00 15.54           C  
ANISOU  967  C   ARG H  67     2069   2700   1137   1145    164    -78
ATOM    968  O   ARG H  67      11.069   2.919   8.160  1.00 16.44           O  
ANISOU  968  O   ARG H  67     2531   2674   1041   1015     73   -118
ATOM    969  CB  ARG H  67      11.254   1.586   5.407  1.00 16.62           C  
ANISOU  969  CB  ARG H  67     2059   3081   1177   1232   -244   -289
ATOM    970  CG  ARG H  67      12.067   0.866   4.292  1.00 19.52           C  
ANISOU  970  CG  ARG H  67     2511   3314   1593   1579   -260   -653
ATOM    971  CD  ARG H  67      11.367  -0.402   3.837  1.00 21.50           C  
ANISOU  971  CD  ARG H  67     3448   3197   1524   1478   -754   -474
ATOM    972  NE  ARG H  67      10.092  -0.061   3.140  1.00 20.00           N  
ANISOU  972  NE  ARG H  67     3397   2999   1201   1413   -643   -706
ATOM    973  CZ  ARG H  67       9.373  -0.975   2.505  1.00 22.06           C  
ANISOU  973  CZ  ARG H  67     4008   2783   1591   1679  -1216   -791
ATOM    974  NH1 ARG H  67       9.791  -2.249   2.464  1.00 24.22           N  
ANISOU  974  NH1 ARG H  67     4640   2737   1823   1758   -586   -586
ATOM    975  NH2 ARG H  67       8.255  -0.642   1.904  1.00 22.06           N1+
ANISOU  975  NH2 ARG H  67     3591   3299   1491   1486   -931   -661
ATOM    976  H   ARG H  67      13.363   1.660   7.199  1.00  0.00           H  
ATOM    977  HA  ARG H  67      12.181   3.382   5.063  1.00  0.00           H  
ATOM    978  HB3 ARG H  67      11.050   0.879   6.211  1.00  0.00           H  
ATOM    979  HB2 ARG H  67      10.312   1.940   4.988  1.00  0.00           H  
ATOM    980  HG2 ARG H  67      12.176   1.530   3.435  1.00  0.00           H  
ATOM    981  HG3 ARG H  67      13.053   0.602   4.674  1.00  0.00           H  
ATOM    982  HD3 ARG H  67      12.014  -0.949   3.151  1.00  0.00           H  
ATOM    983  HD2 ARG H  67      11.146  -1.026   4.703  1.00  0.00           H  
ATOM    984  HE  ARG H  67       9.782   0.900   3.162  1.00  0.00           H  
ATOM    985 HH11 ARG H  67       9.242  -2.945   1.980  1.00  0.00           H  
ATOM    986 HH12 ARG H  67      10.654  -2.512   2.917  1.00  0.00           H  
ATOM    987 HH21 ARG H  67       7.712  -1.344   1.422  1.00  0.00           H  
ATOM    988 HH22 ARG H  67       7.937   0.317   1.923  1.00  0.00           H  
ATOM    989  N   ILE H  68      11.005   4.776   6.878  1.00 15.96           N  
ANISOU  989  N   ILE H  68     2512   2615    938   1172   -544   -269
ATOM    990  CA  ILE H  68      10.464   5.626   7.953  1.00 16.24           C  
ANISOU  990  CA  ILE H  68     2251   2589   1331    937   -272   -376
ATOM    991  C   ILE H  68       9.080   6.092   7.587  1.00 16.63           C  
ANISOU  991  C   ILE H  68     2423   2603   1293   1053   -202     67
ATOM    992  O   ILE H  68       8.867   6.325   6.371  1.00 19.52           O  
ANISOU  992  O   ILE H  68     3302   2786   1327   1812   -400    -83
ATOM    993  CB  ILE H  68      11.403   6.839   8.127  1.00 18.85           C  
ANISOU  993  CB  ILE H  68     2781   2595   1786    703   -433   -336
ATOM    994  CG1 ILE H  68      12.895   6.377   8.123  1.00 17.96           C  
ANISOU  994  CG1 ILE H  68     2516   2526   1783    250    759    464
ATOM    995  CG2 ILE H  68      11.106   7.674   9.333  1.00 19.50           C  
ANISOU  995  CG2 ILE H  68     2770   2341   2298   1226   -654   -523
ATOM    996  CD1 ILE H  68      13.854   7.553   8.155  1.00 24.39           C  
ANISOU  996  CD1 ILE H  68     3334   3022   2909   -390    456    699
ATOM    997  H   ILE H  68      11.129   5.177   5.959  1.00  0.00           H  
ATOM    998  HA  ILE H  68      10.421   5.056   8.881  1.00  0.00           H  
ATOM    999  HB  ILE H  68      11.177   7.586   7.366  1.00  0.00           H  
ATOM   1000 HG12 ILE H  68      13.087   5.758   8.999  1.00  0.00           H  
ATOM   1001 HG13 ILE H  68      13.095   5.800   7.220  1.00  0.00           H  
ATOM   1002 HG21 ILE H  68      11.810   8.505   9.383  1.00  0.00           H  
ATOM   1003 HG22 ILE H  68      10.090   8.063   9.265  1.00  0.00           H  
ATOM   1004 HG23 ILE H  68      11.202   7.063  10.231  1.00  0.00           H  
ATOM   1005 HD11 ILE H  68      14.880   7.186   8.151  1.00  0.00           H  
ATOM   1006 HD12 ILE H  68      13.690   8.180   7.279  1.00  0.00           H  
ATOM   1007 HD13 ILE H  68      13.682   8.139   9.058  1.00  0.00           H  
ATOM   1008  N   GLY H  69       8.166   6.269   8.525  1.00 15.00           N  
ANISOU 1008  N   GLY H  69     2259   1824   1615    808    -78     77
ATOM   1009  CA  GLY H  69       6.807   6.670   8.231  1.00 15.44           C  
ANISOU 1009  CA  GLY H  69     2399   2075   1392    973   -285    -32
ATOM   1010  C   GLY H  69       5.880   5.520   7.898  1.00 15.22           C  
ANISOU 1010  C   GLY H  69     2491   2197   1095   1130   -589   -520
ATOM   1011  O   GLY H  69       4.779   5.783   7.413  1.00 17.48           O  
ANISOU 1011  O   GLY H  69     2578   2324   1738   1084   -694   -104
ATOM   1012  H   GLY H  69       8.404   6.124   9.496  1.00  0.00           H  
ATOM   1013  HA3 GLY H  69       6.384   7.182   9.095  1.00  0.00           H  
ATOM   1014  HA2 GLY H  69       6.804   7.342   7.373  1.00  0.00           H  
ATOM   1015  N   LYS H  70       6.270   4.263   8.175  1.00 14.65           N  
ANISOU 1015  N   LYS H  70     2358   2168   1040    868   -606   -242
ATOM   1016  CA  LYS H  70       5.466   3.144   7.736  1.00 16.16           C  
ANISOU 1016  CA  LYS H  70     2439   2271   1429    885   -475   -609
ATOM   1017  C   LYS H  70       4.372   2.792   8.724  1.00 14.22           C  
ANISOU 1017  C   LYS H  70     2017   2116   1270    968   -857   -283
ATOM   1018  O   LYS H  70       4.461   3.085   9.926  1.00 16.83           O  
ANISOU 1018  O   LYS H  70     2476   2642   1277    453   -715   -323
ATOM   1019  CB  LYS H  70       6.331   1.880   7.529  1.00 16.28           C  
ANISOU 1019  CB  LYS H  70     2134   2143   1908    760   -396   -247
ATOM   1020  CG  LYS H  70       7.132   1.950   6.233  1.00 18.33           C  
ANISOU 1020  CG  LYS H  70     2234   2573   2155   1505   -157     89
ATOM   1021  CD  LYS H  70       7.763   0.607   5.919  1.00 18.51           C  
ANISOU 1021  CD  LYS H  70     2464   2710   1859   1478  -1049   -710
ATOM   1022  CE  LYS H  70       6.717  -0.488   5.629  1.00 22.62           C  
ANISOU 1022  CE  LYS H  70     3063   3363   2171   1195  -2174   -961
ATOM   1023  NZ  LYS H  70       5.852   0.013   4.512  1.00 22.52           N1+
ANISOU 1023  NZ  LYS H  70     3016   3897   1642   2016  -1534  -1007
ATOM   1024  H   LYS H  70       7.124   4.101   8.689  1.00  0.00           H  
ATOM   1025  HA  LYS H  70       5.003   3.382   6.778  1.00  0.00           H  
ATOM   1026  HB2 LYS H  70       7.030   1.778   8.359  1.00  0.00           H  
ATOM   1027  HB3 LYS H  70       5.687   1.001   7.487  1.00  0.00           H  
ATOM   1028  HG2 LYS H  70       6.472   2.229   5.412  1.00  0.00           H  
ATOM   1029  HG3 LYS H  70       7.921   2.695   6.333  1.00  0.00           H  
ATOM   1030  HD3 LYS H  70       8.400   0.701   5.040  1.00  0.00           H  
ATOM   1031  HD2 LYS H  70       8.363   0.279   6.768  1.00  0.00           H  
ATOM   1032  HE3 LYS H  70       7.224  -1.408   5.339  1.00  0.00           H  
ATOM   1033  HE2 LYS H  70       6.122  -0.669   6.524  1.00  0.00           H  
ATOM   1034  HZ1 LYS H  70       6.393   0.620   3.913  1.00  0.00           H  
ATOM   1035  HZ2 LYS H  70       5.508  -0.770   3.975  1.00  0.00           H  
ATOM   1036  HZ3 LYS H  70       5.071   0.527   4.895  1.00  0.00           H  
ATOM   1037  N   HIS H  71       3.402   2.101   8.160  1.00 18.29           N  
ANISOU 1037  N   HIS H  71     2166   2741   2041    796  -1098   -591
ATOM   1038  CA  HIS H  71       2.266   1.564   8.912  1.00 18.26           C  
ANISOU 1038  CA  HIS H  71     2239   2381   2319    605  -1122   -669
ATOM   1039  C   HIS H  71       2.104   0.102   8.512  1.00 21.04           C  
ANISOU 1039  C   HIS H  71     3381   2380   2231    608  -1597   -576
ATOM   1040  O   HIS H  71       2.288  -0.816   9.294  1.00 20.07           O  
ANISOU 1040  O   HIS H  71     3073   2369   2184    335  -1396   -544
ATOM   1041  CB  HIS H  71       0.984   2.374   8.663  1.00 18.40           C  
ANISOU 1041  CB  HIS H  71     2397   2854   1739    900   -574    -57
ATOM   1042  CG  HIS H  71      -0.174   1.850   9.471  1.00 17.87           C  
ANISOU 1042  CG  HIS H  71     2528   2470   1790    428   -412   -942
ATOM   1043  ND1 HIS H  71      -1.330   1.295   9.055  1.00 16.82           N  
ANISOU 1043  ND1 HIS H  71     2478   2140   1771    122   -596   -439
ATOM   1044  CD2 HIS H  71      -0.241   1.849  10.864  1.00 20.05           C  
ANISOU 1044  CD2 HIS H  71     2938   2550   2130    183  -1088   -451
ATOM   1045  CE1 HIS H  71      -2.090   0.966  10.150  1.00 19.15           C  
ANISOU 1045  CE1 HIS H  71     2703   2401   2173    -58   -700    156
ATOM   1046  NE2 HIS H  71      -1.413   1.312  11.242  1.00 20.64           N  
ANISOU 1046  NE2 HIS H  71     2242   2924   2676    330   -994   -165
ATOM   1047  H   HIS H  71       3.422   1.921   7.166  1.00  0.00           H  
ATOM   1048  HA  HIS H  71       2.440   1.699   9.980  1.00  0.00           H  
ATOM   1049  HB2 HIS H  71       1.152   3.415   8.940  1.00  0.00           H  
ATOM   1050  HB3 HIS H  71       0.718   2.318   7.608  1.00  0.00           H  
ATOM   1051  HD2 HIS H  71       0.527   2.218  11.407  1.00  0.00           H  
ATOM   1052  HE1 HIS H  71      -2.996   0.537  10.026  1.00  0.00           H  
ATOM   1053  HE2 HIS H  71      -1.655   1.228  12.291  1.00  0.00           H  
ATOM   1054  N   SER H  72       1.807  -0.129   7.240  1.00 20.45           N  
ANISOU 1054  N   SER H  72     2895   2626   2251    730  -1671   -710
ATOM   1055  CA  SER H  72       1.767  -1.463   6.681  1.00 22.62           C  
ANISOU 1055  CA  SER H  72     3633   2623   2340    779  -1692   -713
ATOM   1056  C   SER H  72       3.147  -2.096   6.742  1.00 23.40           C  
ANISOU 1056  C   SER H  72     3606   2748   2539    844   -860   -979
ATOM   1057  O   SER H  72       4.140  -1.415   6.485  1.00 24.49           O  
ANISOU 1057  O   SER H  72     3804   2914   2587    732   -771   -825
ATOM   1058  CB  SER H  72       1.330  -1.417   5.213  1.00 26.49           C  
ANISOU 1058  CB  SER H  72     3855   4383   1826   1107   -864  -1423
ATOM   1059  OG  SER H  72       1.442  -2.745   4.713  1.00 30.50           O  
ANISOU 1059  OG  SER H  72     3669   4664   3256    458   -765  -2207
ATOM   1060  H   SER H  72       1.598   0.642   6.622  1.00  0.00           H  
ATOM   1061  HA  SER H  72       1.077  -2.079   7.258  1.00  0.00           H  
ATOM   1062  HB2 SER H  72       0.301  -1.064   5.151  1.00  0.00           H  
ATOM   1063  HB3 SER H  72       1.980  -0.738   4.661  1.00  0.00           H  
ATOM   1064  HG  SER H  72       0.873  -3.328   5.221  1.00  0.00           H  
ATOM   1065  N   ARG H  73       3.213  -3.382   7.053  1.00 21.81           N  
ANISOU 1065  N   ARG H  73     3302   2862   2122    945   -875   -824
ATOM   1066  CA  ARG H  73       4.516  -4.077   7.103  1.00 22.22           C  
ANISOU 1066  CA  ARG H  73     3037   2760   2646    739  -1122  -1376
ATOM   1067  C   ARG H  73       5.087  -4.280   5.717  1.00 23.64           C  
ANISOU 1067  C   ARG H  73     3501   2592   2888    917   -895  -1673
ATOM   1068  O   ARG H  73       6.230  -3.903   5.408  1.00 26.56           O  
ANISOU 1068  O   ARG H  73     3713   4047   2331    470   -960  -1419
ATOM   1069  CB  ARG H  73       4.329  -5.409   7.827  1.00 23.32           C  
ANISOU 1069  CB  ARG H  73     3381   2460   3019   1150   -902  -1508
ATOM   1070  CG  ARG H  73       5.516  -6.333   7.956  1.00 22.00           C  
ANISOU 1070  CG  ARG H  73     2838   2710   2811    925   -568  -1349
ATOM   1071  CD  ARG H  73       5.256  -7.593   8.776  1.00 25.48           C  
ANISOU 1071  CD  ARG H  73     3516   2842   3321    678  -1649   -892
ATOM   1072  NE  ARG H  73       4.343  -8.467   8.067  1.00 24.86           N  
ANISOU 1072  NE  ARG H  73     3171   2921   3352    611  -1210  -1124
ATOM   1073  CZ  ARG H  73       4.567  -9.471   7.244  1.00 26.93           C  
ANISOU 1073  CZ  ARG H  73     3697   2703   3834    378   -873  -1182
ATOM   1074  NH1 ARG H  73       3.562 -10.146   6.672  1.00 30.15           N  
ANISOU 1074  NH1 ARG H  73     3843   3812   3799    350   -960  -1875
ATOM   1075  NH2 ARG H  73       5.826  -9.787   7.007  1.00 29.63           N1+
ANISOU 1075  NH2 ARG H  73     3790   3752   3716    606  -1009  -2031
ATOM   1076  H   ARG H  73       2.368  -3.896   7.258  1.00  0.00           H  
ATOM   1077  HA  ARG H  73       5.207  -3.510   7.727  1.00  0.00           H  
ATOM   1078  HB2 ARG H  73       4.009  -5.224   8.852  1.00  0.00           H  
ATOM   1079  HB3 ARG H  73       3.572  -6.000   7.312  1.00  0.00           H  
ATOM   1080  HG2 ARG H  73       5.831  -6.661   6.965  1.00  0.00           H  
ATOM   1081  HG3 ARG H  73       6.337  -5.805   8.441  1.00  0.00           H  
ATOM   1082  HD3 ARG H  73       6.196  -8.118   8.944  1.00  0.00           H  
ATOM   1083  HD2 ARG H  73       4.817  -7.319   9.735  1.00  0.00           H  
ATOM   1084  HE  ARG H  73       3.395  -8.200   8.292  1.00  0.00           H  
ATOM   1085 HH11 ARG H  73       3.761 -10.912   6.045  1.00  0.00           H  
ATOM   1086 HH12 ARG H  73       2.605  -9.889   6.868  1.00  0.00           H  
ATOM   1087 HH21 ARG H  73       6.046 -10.550   6.383  1.00  0.00           H  
ATOM   1088 HH22 ARG H  73       6.569  -9.266   7.450  1.00  0.00           H  
ATOM   1089  N   THR H  74       4.270  -4.891   4.841  1.00 26.50           N  
ANISOU 1089  N   THR H  74     4177   3276   2614    209   -928  -1436
ATOM   1090  CA  THR H  74       4.833  -5.354   3.582  1.00 27.83           C  
ANISOU 1090  CA  THR H  74     3957   4087   2528   1358  -1547  -1588
ATOM   1091  C   THR H  74       4.608  -4.413   2.401  1.00 27.53           C  
ANISOU 1091  C   THR H  74     3347   4748   2364   1226  -1504  -1368
ATOM   1092  O   THR H  74       5.357  -4.477   1.412  1.00 31.18           O  
ANISOU 1092  O   THR H  74     3997   5510   2338   1674  -1293  -1701
ATOM   1093  CB  THR H  74       4.266  -6.732   3.181  1.00 29.79           C  
ANISOU 1093  CB  THR H  74     4365   4148   2807   1481  -1698  -1977
ATOM   1094  OG1 THR H  74       2.853  -6.602   2.995  1.00 27.93           O  
ANISOU 1094  OG1 THR H  74     4309   3967   2336    897  -1636   -842
ATOM   1095  CG2 THR H  74       4.509  -7.765   4.258  1.00 32.07           C  
ANISOU 1095  CG2 THR H  74     4756   3751   3678   1365  -2608  -1877
ATOM   1096  H   THR H  74       3.293  -5.018   5.065  1.00  0.00           H  
ATOM   1097  HA  THR H  74       5.906  -5.509   3.698  1.00  0.00           H  
ATOM   1098  HB  THR H  74       4.723  -7.055   2.245  1.00  0.00           H  
ATOM   1099  HG1 THR H  74       2.572  -7.166   2.271  1.00  0.00           H  
ATOM   1100 HG21 THR H  74       4.097  -8.723   3.942  1.00  0.00           H  
ATOM   1101 HG22 THR H  74       5.581  -7.869   4.427  1.00  0.00           H  
ATOM   1102 HG23 THR H  74       4.025  -7.448   5.182  1.00  0.00           H  
ATOM   1103  N   ARG H  75       3.616  -3.527   2.473  1.00 25.80           N  
ANISOU 1103  N   ARG H  75     3647   4317   1838   1186  -1460  -1461
ATOM   1104  CA  ARG H  75       3.403  -2.669   1.300  1.00 29.92           C  
ANISOU 1104  CA  ARG H  75     3567   5611   2191   1554  -1281   -801
ATOM   1105  C   ARG H  75       4.397  -1.528   1.150  1.00 27.69           C  
ANISOU 1105  C   ARG H  75     4764   4492   1264   1680   -761  -1350
ATOM   1106  O   ARG H  75       4.958  -0.998   2.122  1.00 26.79           O  
ANISOU 1106  O   ARG H  75     4085   4478   1617   2175  -1371  -1075
ATOM   1107  CB  ARG H  75       1.991  -2.127   1.430  1.00 38.69           C  
ANISOU 1107  CB  ARG H  75     3865   9172   1665   2727  -1423   -542
ATOM   1108  CG  ARG H  75       1.410  -1.147   0.391  1.00  0.00           C  
ATOM   1109  CD  ARG H  75       0.004  -0.653   0.772  1.00  0.00           C  
ATOM   1110  NE  ARG H  75       0.024   0.145   2.010  1.00  0.00           N  
ATOM   1111  CZ  ARG H  75      -1.033   0.474   2.769  1.00  0.00           C  
ATOM   1112  NH1 ARG H  75      -2.266   0.082   2.435  1.00  0.00           N  
ATOM   1113  NH2 ARG H  75      -0.859   1.205   3.876  1.00  0.00           N1+
ATOM   1114  H   ARG H  75       3.051  -3.468   3.308  1.00  0.00           H  
ATOM   1115  HA  ARG H  75       3.437  -3.275   0.395  1.00  0.00           H  
ATOM   1116  HB2 ARG H  75       1.305  -2.973   1.505  1.00  0.00           H  
ATOM   1117  HB3 ARG H  75       1.947  -1.617   2.390  1.00  0.00           H  
ATOM   1118  HG2 ARG H  75       2.052  -0.281   0.257  1.00  0.00           H  
ATOM   1119  HG3 ARG H  75       1.334  -1.638  -0.575  1.00  0.00           H  
ATOM   1120  HD2 ARG H  75      -0.405  -0.037  -0.030  1.00  0.00           H  
ATOM   1121  HD3 ARG H  75      -0.667  -1.504   0.894  1.00  0.00           H  
ATOM   1122  HE  ARG H  75       0.930   0.511   2.267  1.00  0.00           H  
ATOM   1123 HH11 ARG H  75      -3.065   0.325   3.003  1.00  0.00           H  
ATOM   1124 HH12 ARG H  75      -2.421  -0.466   1.602  1.00  0.00           H  
ATOM   1125 HH21 ARG H  75      -1.653   1.471   4.439  1.00  0.00           H  
ATOM   1126 HH22 ARG H  75       0.059   1.501   4.199  1.00  0.00           H  
ATOM   1127  N   TYR H  76       4.617  -1.095  -0.084  1.00 27.63           N  
ANISOU 1127  N   TYR H  76     5055   4003   1441   2646   -611  -1069
ATOM   1128  CA  TYR H  76       5.389   0.121  -0.313  1.00 27.63           C  
ANISOU 1128  CA  TYR H  76     4835   3911   1753   2867   -978   -509
ATOM   1129  C   TYR H  76       4.404   1.283  -0.220  1.00 27.15           C  
ANISOU 1129  C   TYR H  76     5287   4114    916   3163  -1515   -822
ATOM   1130  O   TYR H  76       3.478   1.414  -1.052  1.00 31.99           O  
ANISOU 1130  O   TYR H  76     5489   4583   2081   3206  -2183  -1034
ATOM   1131  CB  TYR H  76       6.143   0.066  -1.664  1.00 27.27           C  
ANISOU 1131  CB  TYR H  76     4896   3568   1898   2146   -874  -1154
ATOM   1132  CG  TYR H  76       6.737   1.433  -1.942  1.00 28.57           C  
ANISOU 1132  CG  TYR H  76     5083   3552   2219   2219   -626  -1124
ATOM   1133  CD1 TYR H  76       7.745   1.899  -1.088  1.00 30.68           C  
ANISOU 1133  CD1 TYR H  76     4899   3888   2872   1700   -653   -860
ATOM   1134  CD2 TYR H  76       6.273   2.223  -2.982  1.00 27.47           C  
ANISOU 1134  CD2 TYR H  76     4619   4444   1376   2012    512   -662
ATOM   1135  CE1 TYR H  76       8.315   3.134  -1.285  1.00 26.02           C  
ANISOU 1135  CE1 TYR H  76     3831   4247   1809   1816    436   -564
ATOM   1136  CE2 TYR H  76       6.845   3.469  -3.175  1.00 32.01           C  
ANISOU 1136  CE2 TYR H  76     5437   4913   1813   1347   -221   -230
ATOM   1137  CZ  TYR H  76       7.846   3.909  -2.326  1.00 31.27           C  
ANISOU 1137  CZ  TYR H  76     4715   4712   2456   1906   -320   -335
ATOM   1138  OH  TYR H  76       8.398   5.147  -2.542  1.00 32.36           O  
ANISOU 1138  OH  TYR H  76     5739   4237   2322   2050  -1497   -301
ATOM   1139  H   TYR H  76       4.249  -1.608  -0.872  1.00  0.00           H  
ATOM   1140  HA  TYR H  76       6.209   0.172   0.404  1.00  0.00           H  
ATOM   1141  HB2 TYR H  76       6.937  -0.679  -1.608  1.00  0.00           H  
ATOM   1142  HB3 TYR H  76       5.447  -0.205  -2.458  1.00  0.00           H  
ATOM   1143  HD1 TYR H  76       8.082   1.286  -0.265  1.00  0.00           H  
ATOM   1144  HD2 TYR H  76       5.481   1.863  -3.622  1.00  0.00           H  
ATOM   1145  HE1 TYR H  76       9.107   3.473  -0.634  1.00  0.00           H  
ATOM   1146  HE2 TYR H  76       6.510   4.097  -3.987  1.00  0.00           H  
ATOM   1147  HH  TYR H  76       7.971   5.561  -3.295  1.00  0.00           H  
ATOM   1148  N   GLU H  77       4.610   2.095   0.821  1.00 22.88           N  
ANISOU 1148  N   GLU H  77     3900   4122    670   1683    -86   -730
ATOM   1149  CA  GLU H  77       3.544   3.060   1.175  1.00 23.65           C  
ANISOU 1149  CA  GLU H  77     3563   3987   1436   1447   -146  -1083
ATOM   1150  C   GLU H  77       3.836   4.382   0.497  1.00 25.38           C  
ANISOU 1150  C   GLU H  77     3861   4199   1584   1733   -309   -662
ATOM   1151  O   GLU H  77       4.319   5.384   1.046  1.00 23.04           O  
ANISOU 1151  O   GLU H  77     4298   3590    865   2099   -827    -75
ATOM   1152  CB  GLU H  77       3.351   3.176   2.704  1.00 21.74           C  
ANISOU 1152  CB  GLU H  77     3061   3651   1547   1795    -37   -952
ATOM   1153  CG  GLU H  77       2.872   1.851   3.283  1.00 23.01           C  
ANISOU 1153  CG  GLU H  77     3586   3712   1443   1391   -678   -877
ATOM   1154  CD  GLU H  77       2.751   1.845   4.794  1.00 21.15           C  
ANISOU 1154  CD  GLU H  77     2574   4027   1435   1121   -804   -790
ATOM   1155  OE1 GLU H  77       3.807   1.802   5.428  1.00 22.71           O  
ANISOU 1155  OE1 GLU H  77     2793   3814   2020   1691  -1168  -1200
ATOM   1156  OE2 GLU H  77       1.617   1.903   5.295  1.00 19.01           O1-
ANISOU 1156  OE2 GLU H  77     2625   2609   1989    727   -555   -722
ATOM   1157  H   GLU H  77       5.474   2.040   1.341  1.00  0.00           H  
ATOM   1158  HA  GLU H  77       2.570   2.628   0.944  1.00  0.00           H  
ATOM   1159  HB2 GLU H  77       4.299   3.444   3.171  1.00  0.00           H  
ATOM   1160  HB3 GLU H  77       2.609   3.945   2.920  1.00  0.00           H  
ATOM   1161  HG2 GLU H  77       1.887   1.613   2.881  1.00  0.00           H  
ATOM   1162  HG3 GLU H  77       3.574   1.062   3.014  1.00  0.00           H  
ATOM   1163  N   ARG H  77A      3.516   4.341  -0.801  1.00 24.15           N  
ANISOU 1163  N   ARG H  77A    3406   3897   1871   1710   -807   -788
ATOM   1164  CA  ARG H  77A      3.800   5.446  -1.691  1.00 25.73           C  
ANISOU 1164  CA  ARG H  77A    4238   4037   1499   1654  -1050   -803
ATOM   1165  C   ARG H  77A      3.277   6.778  -1.172  1.00 24.54           C  
ANISOU 1165  C   ARG H  77A    4198   3947   1178   1659   -848   -533
ATOM   1166  O   ARG H  77A      2.155   6.875  -0.699  1.00 25.22           O  
ANISOU 1166  O   ARG H  77A    4282   3818   1483   1860   -712     32
ATOM   1167  CB  ARG H  77A      3.172   5.094  -3.044  1.00 25.35           C  
ANISOU 1167  CB  ARG H  77A    3355   4808   1469   1379   -677  -1071
ATOM   1168  CG  ARG H  77A      3.476   6.062  -4.162  1.00 29.29           C  
ANISOU 1168  CG  ARG H  77A    4047   5456   1625    876  -1390   -536
ATOM   1169  CD  ARG H  77A      3.122   5.429  -5.506  1.00 29.02           C  
ANISOU 1169  CD  ARG H  77A    4232   5060   1734    -67  -1410   -352
ATOM   1170  NE  ARG H  77A      1.804   4.824  -5.596  1.00 25.66           N  
ANISOU 1170  NE  ARG H  77A    4068   3736   1946    342   -685   -342
ATOM   1171  CZ  ARG H  77A      0.710   5.377  -6.106  1.00 22.15           C  
ANISOU 1171  CZ  ARG H  77A    4074   2478   1863   -542  -1129    -87
ATOM   1172  NH1 ARG H  77A      0.767   6.618  -6.609  1.00 20.88           N  
ANISOU 1172  NH1 ARG H  77A    3911   2594   1429   -822   -275    -82
ATOM   1173  NH2 ARG H  77A     -0.439   4.678  -6.114  1.00 20.98           N1+
ANISOU 1173  NH2 ARG H  77A    3799   1811   2361   -138     27   -189
ATOM   1174  H   ARG H  77A      3.064   3.523  -1.184  1.00  0.00           H  
ATOM   1175  HA  ARG H  77A      4.875   5.514  -1.855  1.00  0.00           H  
ATOM   1176  HB2 ARG H  77A      3.533   4.119  -3.370  1.00  0.00           H  
ATOM   1177  HB3 ARG H  77A      2.087   5.064  -2.945  1.00  0.00           H  
ATOM   1178  HG2 ARG H  77A      2.889   6.970  -4.026  1.00  0.00           H  
ATOM   1179  HG3 ARG H  77A      4.537   6.310  -4.150  1.00  0.00           H  
ATOM   1180  HD3 ARG H  77A      3.161   6.188  -6.287  1.00  0.00           H  
ATOM   1181  HD2 ARG H  77A      3.835   4.637  -5.734  1.00  0.00           H  
ATOM   1182  HE  ARG H  77A      1.768   3.888  -5.219  1.00  0.00           H  
ATOM   1183 HH11 ARG H  77A     -0.062   7.044  -6.998  1.00  0.00           H  
ATOM   1184 HH12 ARG H  77A      1.639   7.127  -6.599  1.00  0.00           H  
ATOM   1185 HH21 ARG H  77A     -1.277   5.089  -6.499  1.00  0.00           H  
ATOM   1186 HH22 ARG H  77A     -0.464   3.742  -5.735  1.00  0.00           H  
ATOM   1187  N   ASN H  78       4.091   7.817  -1.228  1.00 24.03           N  
ANISOU 1187  N   ASN H  78     4287   3503   1341   1962   -880    379
ATOM   1188  CA  ASN H  78       3.765   9.160  -0.796  1.00 24.33           C  
ANISOU 1188  CA  ASN H  78     3932   3609   1702   1938   -829    157
ATOM   1189  C   ASN H  78       3.648   9.329   0.715  1.00 22.14           C  
ANISOU 1189  C   ASN H  78     3327   3337   1748   1218   -839     69
ATOM   1190  O   ASN H  78       3.258  10.413   1.169  1.00 20.73           O  
ANISOU 1190  O   ASN H  78     3384   2931   1562    770   -740    243
ATOM   1191  CB  ASN H  78       2.443   9.609  -1.419  1.00 21.50           C  
ANISOU 1191  CB  ASN H  78     3485   3310   1374   1587   -574    -99
ATOM   1192  CG  ASN H  78       2.442   9.756  -2.925  1.00 20.94           C  
ANISOU 1192  CG  ASN H  78     2964   3535   1457    964   -653     55
ATOM   1193  OD1 ASN H  78       1.330  10.289  -3.402  1.00 28.80           O  
ANISOU 1193  OD1 ASN H  78     3870   5655   1418   1987   -311    179
ATOM   1194  ND2 ASN H  78       3.375   9.411  -3.617  1.00 19.17           N  
ANISOU 1194  ND2 ASN H  78     2946   2382   1956    390  -1111    152
ATOM   1195  H   ASN H  78       5.025   7.707  -1.595  1.00  0.00           H  
ATOM   1196  HA  ASN H  78       4.525   9.853  -1.158  1.00  0.00           H  
ATOM   1197  HB2 ASN H  78       1.665   8.883  -1.183  1.00  0.00           H  
ATOM   1198  HB3 ASN H  78       2.164  10.583  -1.018  1.00  0.00           H  
ATOM   1199 HD21 ASN H  78       3.331   9.528  -4.619  1.00  0.00           H  
ATOM   1200 HD22 ASN H  78       4.197   9.006  -3.192  1.00  0.00           H  
ATOM   1201  N   ILE H  79       3.993   8.322   1.500  1.00 20.29           N  
ANISOU 1201  N   ILE H  79     2928   3301   1478   1448   -840   -162
ATOM   1202  CA  ILE H  79       3.949   8.357   2.952  1.00 19.83           C  
ANISOU 1202  CA  ILE H  79     2873   3165   1497   1415   -871   -304
ATOM   1203  C   ILE H  79       5.290   7.957   3.548  1.00 21.57           C  
ANISOU 1203  C   ILE H  79     3277   3106   1813   1785  -1252   -685
ATOM   1204  O   ILE H  79       5.959   8.766   4.230  1.00 18.68           O  
ANISOU 1204  O   ILE H  79     2738   2725   1636   1287   -741   -145
ATOM   1205  CB  ILE H  79       2.805   7.426   3.397  1.00 17.99           C  
ANISOU 1205  CB  ILE H  79     3477   2287   1070   1303  -1103   -364
ATOM   1206  CG1 ILE H  79       1.466   7.878   2.788  1.00 20.16           C  
ANISOU 1206  CG1 ILE H  79     3219   2562   1879    674  -1379    -12
ATOM   1207  CG2 ILE H  79       2.752   7.311   4.912  1.00 18.98           C  
ANISOU 1207  CG2 ILE H  79     4335   1794   1084   1479   -983   -357
ATOM   1208  CD1 ILE H  79       0.313   7.012   3.246  1.00 24.23           C  
ANISOU 1208  CD1 ILE H  79     3969   2468   2769     -2  -1765    313
ATOM   1209  H   ILE H  79       4.314   7.454   1.096  1.00  0.00           H  
ATOM   1210  HA  ILE H  79       3.650   9.351   3.283  1.00  0.00           H  
ATOM   1211  HB  ILE H  79       3.064   6.393   3.163  1.00  0.00           H  
ATOM   1212 HG12 ILE H  79       1.259   8.906   3.087  1.00  0.00           H  
ATOM   1213 HG13 ILE H  79       1.523   7.821   1.701  1.00  0.00           H  
ATOM   1214 HG21 ILE H  79       1.936   6.648   5.198  1.00  0.00           H  
ATOM   1215 HG22 ILE H  79       3.695   6.905   5.279  1.00  0.00           H  
ATOM   1216 HG23 ILE H  79       2.588   8.297   5.346  1.00  0.00           H  
ATOM   1217 HD11 ILE H  79      -0.612   7.367   2.792  1.00  0.00           H  
ATOM   1218 HD12 ILE H  79       0.492   5.980   2.945  1.00  0.00           H  
ATOM   1219 HD13 ILE H  79       0.227   7.064   4.331  1.00  0.00           H  
ATOM   1220  N   GLU H  80       5.718   6.708   3.268  1.00 19.02           N  
ANISOU 1220  N   GLU H  80     3009   3005   1213   1529   -524   -476
ATOM   1221  CA  GLU H  80       7.017   6.318   3.774  1.00 19.02           C  
ANISOU 1221  CA  GLU H  80     2885   2522   1820   1426   -352   -101
ATOM   1222  C   GLU H  80       8.138   6.969   2.947  1.00 20.67           C  
ANISOU 1222  C   GLU H  80     3061   3172   1618   1243   -475    113
ATOM   1223  O   GLU H  80       7.980   7.352   1.786  1.00 22.40           O  
ANISOU 1223  O   GLU H  80     3346   3836   1327   1007   -489   -173
ATOM   1224  CB  GLU H  80       7.152   4.807   3.807  1.00 19.10           C  
ANISOU 1224  CB  GLU H  80     3422   2501   1335   1269   -817   -473
ATOM   1225  CG  GLU H  80       7.401   4.145   2.448  1.00 20.10           C  
ANISOU 1225  CG  GLU H  80     3316   3082   1240   1779   -526   -347
ATOM   1226  CD  GLU H  80       7.776   2.680   2.632  1.00 21.68           C  
ANISOU 1226  CD  GLU H  80     3338   3064   1834   1860   -720   -714
ATOM   1227  OE1 GLU H  80       8.964   2.422   2.950  1.00 21.98           O  
ANISOU 1227  OE1 GLU H  80     3210   3468   1671   2038   -366   -310
ATOM   1228  OE2 GLU H  80       6.880   1.801   2.478  1.00 21.21           O1-
ANISOU 1228  OE2 GLU H  80     3612   3160   1288   1576   -511   -328
ATOM   1229  H   GLU H  80       5.138   6.085   2.724  1.00  0.00           H  
ATOM   1230  HA  GLU H  80       7.085   6.567   4.833  1.00  0.00           H  
ATOM   1231  HB3 GLU H  80       7.991   4.531   4.445  1.00  0.00           H  
ATOM   1232  HB2 GLU H  80       6.236   4.368   4.202  1.00  0.00           H  
ATOM   1233  HG2 GLU H  80       6.497   4.206   1.842  1.00  0.00           H  
ATOM   1234  HG3 GLU H  80       8.216   4.658   1.937  1.00  0.00           H  
ATOM   1235  N   LYS H  81       9.281   7.057   3.642  1.00 18.72           N  
ANISOU 1235  N   LYS H  81     2862   2726   1524   1410   -357     59
ATOM   1236  CA  LYS H  81      10.526   7.492   3.019  1.00 21.56           C  
ANISOU 1236  CA  LYS H  81     2897   3123   2172   1572    -48    142
ATOM   1237  C   LYS H  81      11.589   6.437   3.266  1.00 21.84           C  
ANISOU 1237  C   LYS H  81     3150   3559   1588   1855    263    460
ATOM   1238  O   LYS H  81      11.652   5.877   4.356  1.00 21.76           O  
ANISOU 1238  O   LYS H  81     3128   3481   1657   1522    250    535
ATOM   1239  CB  LYS H  81      11.003   8.857   3.533  1.00 20.09           C  
ANISOU 1239  CB  LYS H  81     2622   3352   1660   1237    168    164
ATOM   1240  CG  LYS H  81       9.972   9.948   3.256  1.00 23.91           C  
ANISOU 1240  CG  LYS H  81     3932   3220   1933   1739   -155     67
ATOM   1241  CD  LYS H  81       9.793  10.242   1.759  1.00 26.61           C  
ANISOU 1241  CD  LYS H  81     3745   4127   2238    738   -897    570
ATOM   1242  CE  LYS H  81       8.730  11.315   1.562  1.00 26.91           C  
ANISOU 1242  CE  LYS H  81     4295   3106   2825    422  -1181    737
ATOM   1243  NZ  LYS H  81       8.224  11.454   0.173  1.00 46.38           N1+
ANISOU 1243  NZ  LYS H  81     6735   7419   3470   2114  -2175   1492
ATOM   1244  H   LYS H  81       9.295   6.819   4.623  1.00  0.00           H  
ATOM   1245  HA  LYS H  81      10.360   7.662   1.955  1.00  0.00           H  
ATOM   1246  HB2 LYS H  81      11.168   8.803   4.609  1.00  0.00           H  
ATOM   1247  HB3 LYS H  81      11.935   9.128   3.036  1.00  0.00           H  
ATOM   1248  HG2 LYS H  81       9.003   9.641   3.650  1.00  0.00           H  
ATOM   1249  HG3 LYS H  81      10.284  10.874   3.739  1.00  0.00           H  
ATOM   1250  HD2 LYS H  81      10.737  10.592   1.342  1.00  0.00           H  
ATOM   1251  HD3 LYS H  81       9.484   9.332   1.244  1.00  0.00           H  
ATOM   1252  HE2 LYS H  81       7.865  11.090   2.186  1.00  0.00           H  
ATOM   1253  HE3 LYS H  81       9.137  12.286   1.843  1.00  0.00           H  
ATOM   1254  HZ1 LYS H  81       7.811  10.582  -0.124  1.00  0.00           H  
ATOM   1255  HZ2 LYS H  81       7.527  12.185   0.139  1.00  0.00           H  
ATOM   1256  HZ3 LYS H  81       8.989  11.690  -0.442  1.00  0.00           H  
ATOM   1257  N   ILE H  82      12.422   6.212   2.263  1.00 22.96           N  
ANISOU 1257  N   ILE H  82     3459   3834   1431   2027    225    211
ATOM   1258  CA  ILE H  82      13.454   5.169   2.341  1.00 23.07           C  
ANISOU 1258  CA  ILE H  82     3115   3669   1980   1810     74   -142
ATOM   1259  C   ILE H  82      14.812   5.830   2.265  1.00 22.54           C  
ANISOU 1259  C   ILE H  82     3287   4216   1061   1597    469    660
ATOM   1260  O   ILE H  82      15.120   6.622   1.376  1.00 28.38           O  
ANISOU 1260  O   ILE H  82     4278   5061   1444   1995    973   1185
ATOM   1261  CB  ILE H  82      13.252   4.121   1.230  1.00 26.34           C  
ANISOU 1261  CB  ILE H  82     4221   3973   1815   2257   -393   -200
ATOM   1262  CG1 ILE H  82      11.838   3.515   1.293  1.00 26.18           C  
ANISOU 1262  CG1 ILE H  82     4698   2980   2271   1891   -795   -215
ATOM   1263  CG2 ILE H  82      14.292   3.022   1.208  1.00 30.52           C  
ANISOU 1263  CG2 ILE H  82     5127   4214   2255   2793   1250    158
ATOM   1264  CD1 ILE H  82      11.565   2.340   0.404  1.00 26.07           C  
ANISOU 1264  CD1 ILE H  82     4995   3197   1712   2502   -449   -496
ATOM   1265  H   ILE H  82      12.357   6.763   1.419  1.00  0.00           H  
ATOM   1266  HA  ILE H  82      13.316   4.588   3.253  1.00  0.00           H  
ATOM   1267  HB  ILE H  82      13.484   4.567   0.263  1.00  0.00           H  
ATOM   1268 HG12 ILE H  82      11.635   3.170   2.307  1.00  0.00           H  
ATOM   1269 HG13 ILE H  82      11.105   4.272   1.013  1.00  0.00           H  
ATOM   1270 HG21 ILE H  82      14.072   2.330   0.395  1.00  0.00           H  
ATOM   1271 HG22 ILE H  82      15.279   3.458   1.056  1.00  0.00           H  
ATOM   1272 HG23 ILE H  82      14.274   2.485   2.157  1.00  0.00           H  
ATOM   1273 HD11 ILE H  82      10.536   2.009   0.544  1.00  0.00           H  
ATOM   1274 HD12 ILE H  82      11.715   2.628  -0.636  1.00  0.00           H  
ATOM   1275 HD13 ILE H  82      12.245   1.527   0.657  1.00  0.00           H  
ATOM   1276  N   SER H  83      15.636   5.492   3.241  1.00 23.41           N  
ANISOU 1276  N   SER H  83     2986   4231   1678   1506    251    819
ATOM   1277  CA  SER H  83      16.935   6.116   3.342  1.00 25.84           C  
ANISOU 1277  CA  SER H  83     3025   4401   2393   1419    451    434
ATOM   1278  C   SER H  83      18.058   5.096   3.342  1.00 24.89           C  
ANISOU 1278  C   SER H  83     2874   4335   2247   1318    752    636
ATOM   1279  O   SER H  83      17.907   4.008   3.873  1.00 24.65           O  
ANISOU 1279  O   SER H  83     3352   3946   2070   1222    808    163
ATOM   1280  CB  SER H  83      17.038   6.918   4.645  1.00 26.56           C  
ANISOU 1280  CB  SER H  83     3499   4081   2511   1839   -261    449
ATOM   1281  OG  SER H  83      16.043   7.928   4.740  1.00 29.04           O  
ANISOU 1281  OG  SER H  83     3782   3743   3509   1699    673    617
ATOM   1282  H   SER H  83      15.358   4.796   3.918  1.00  0.00           H  
ATOM   1283  HA  SER H  83      17.086   6.782   2.492  1.00  0.00           H  
ATOM   1284  HB3 SER H  83      16.918   6.247   5.496  1.00  0.00           H  
ATOM   1285  HB2 SER H  83      18.014   7.401   4.699  1.00  0.00           H  
ATOM   1286  HG  SER H  83      15.173   7.524   4.709  1.00  0.00           H  
ATOM   1287  N   MET H  84      19.161   5.539   2.744  1.00 28.24           N  
ANISOU 1287  N   MET H  84     2820   5005   2903   1070    680    875
ATOM   1288  CA  MET H  84      20.394   4.770   2.765  1.00 28.32           C  
ANISOU 1288  CA  MET H  84     2841   5307   2612   1203   1014   1678
ATOM   1289  C   MET H  84      21.249   5.123   3.984  1.00 28.87           C  
ANISOU 1289  C   MET H  84     3253   5110   2607   1834    792   1453
ATOM   1290  O   MET H  84      21.126   6.236   4.500  1.00 26.82           O  
ANISOU 1290  O   MET H  84     2293   4756   3140   1392    939   1621
ATOM   1291  CB  MET H  84      21.196   5.005   1.468  1.00 29.64           C  
ANISOU 1291  CB  MET H  84     3871   4772   2619   1150   1456   1347
ATOM   1292  CG  MET H  84      20.391   4.544   0.250  1.00 34.81           C  
ANISOU 1292  CG  MET H  84     5386   4885   2954   1044   1414    115
ATOM   1293  SD  MET H  84      21.241   4.803  -1.314  1.00 45.26           S  
ANISOU 1293  SD  MET H  84     6382   8077   2738   1433   1302   1034
ATOM   1294  CE  MET H  84      22.317   6.176  -0.921  1.00 57.86           C  
ANISOU 1294  CE  MET H  84     6415  13896   1675  -2447   1013   1720
ATOM   1295  H   MET H  84      19.153   6.427   2.263  1.00  0.00           H  
ATOM   1296  HA  MET H  84      20.159   3.706   2.756  1.00  0.00           H  
ATOM   1297  HB2 MET H  84      21.418   6.067   1.365  1.00  0.00           H  
ATOM   1298  HB3 MET H  84      22.129   4.442   1.510  1.00  0.00           H  
ATOM   1299  HG2 MET H  84      20.182   3.477   0.334  1.00  0.00           H  
ATOM   1300  HG3 MET H  84      19.452   5.095   0.205  1.00  0.00           H  
ATOM   1301  HE1 MET H  84      22.903   6.442  -1.801  1.00  0.00           H  
ATOM   1302  HE2 MET H  84      21.717   7.032  -0.612  1.00  0.00           H  
ATOM   1303  HE3 MET H  84      22.988   5.892  -0.110  1.00  0.00           H  
ATOM   1304  N   LEU H  85      22.088   4.184   4.410  1.00 27.44           N  
ANISOU 1304  N   LEU H  85     3049   5239   2139   2049   1322   1358
ATOM   1305  CA  LEU H  85      23.007   4.406   5.521  1.00 26.90           C  
ANISOU 1305  CA  LEU H  85     2898   4848   2476   1642   1160   1905
ATOM   1306  C   LEU H  85      24.380   4.941   5.077  1.00 28.71           C  
ANISOU 1306  C   LEU H  85     3512   4836   2559   1100   1535   1677
ATOM   1307  O   LEU H  85      25.107   4.478   4.190  1.00 31.39           O  
ANISOU 1307  O   LEU H  85     3395   5670   2863    406   1639    824
ATOM   1308  CB  LEU H  85      23.292   3.136   6.325  1.00 28.43           C  
ANISOU 1308  CB  LEU H  85     3453   4474   2876   1005    694   1899
ATOM   1309  CG  LEU H  85      22.303   2.661   7.380  1.00 31.48           C  
ANISOU 1309  CG  LEU H  85     3487   4643   3832    568    864   2260
ATOM   1310  CD1 LEU H  85      20.876   2.825   6.905  1.00 39.51           C  
ANISOU 1310  CD1 LEU H  85     3650   7431   3933    654    768   4489
ATOM   1311  CD2 LEU H  85      22.585   1.222   7.774  1.00 29.62           C  
ANISOU 1311  CD2 LEU H  85     3741   4448   3064    921   1296   1684
ATOM   1312  H   LEU H  85      22.104   3.279   3.961  1.00  0.00           H  
ATOM   1313  HA  LEU H  85      22.574   5.129   6.213  1.00  0.00           H  
ATOM   1314  HB2 LEU H  85      23.378   2.287   5.646  1.00  0.00           H  
ATOM   1315  HB3 LEU H  85      24.225   3.256   6.876  1.00  0.00           H  
ATOM   1316  HG  LEU H  85      22.482   3.195   8.313  1.00  0.00           H  
ATOM   1317 HD11 LEU H  85      20.192   2.477   7.680  1.00  0.00           H  
ATOM   1318 HD12 LEU H  85      20.681   3.877   6.694  1.00  0.00           H  
ATOM   1319 HD13 LEU H  85      20.725   2.239   5.998  1.00  0.00           H  
ATOM   1320 HD21 LEU H  85      21.866   0.904   8.529  1.00  0.00           H  
ATOM   1321 HD22 LEU H  85      22.498   0.581   6.897  1.00  0.00           H  
ATOM   1322 HD23 LEU H  85      23.594   1.147   8.179  1.00  0.00           H  
ATOM   1323  N   GLU H  86      24.768   5.985   5.836  1.00 27.98           N  
ANISOU 1323  N   GLU H  86     2974   4283   3376   1887   1307   1447
ATOM   1324  CA  GLU H  86      26.127   6.503   5.674  1.00 27.93           C  
ANISOU 1324  CA  GLU H  86     2915   5461   2238   1579   1101   1042
ATOM   1325  C   GLU H  86      27.103   5.760   6.583  1.00 32.81           C  
ANISOU 1325  C   GLU H  86     3120   6548   2797   1968   1152   1589
ATOM   1326  O   GLU H  86      28.206   5.390   6.134  1.00 29.10           O  
ANISOU 1326  O   GLU H  86     2737   5482   2836   1284   1113   1626
ATOM   1327  CB  GLU H  86      26.116   8.002   5.959  1.00 30.73           C  
ANISOU 1327  CB  GLU H  86     2604   5494   3577   1170   1193    865
ATOM   1328  CG  GLU H  86      27.487   8.666   5.863  1.00 42.27           C  
ANISOU 1328  CG  GLU H  86     3588   7636   4834   -332   1761    286
ATOM   1329  CD  GLU H  86      27.317  10.097   5.382  1.00 48.00           C  
ANISOU 1329  CD  GLU H  86     5481   7622   5134  -1319   2397    741
ATOM   1330  OE1 GLU H  86      27.534  10.357   4.169  1.00 62.52           O  
ANISOU 1330  OE1 GLU H  86     9436   9512   4808  -3450   1124   1113
ATOM   1331  OE2 GLU H  86      26.960  10.958   6.207  1.00 61.67           O1-
ANISOU 1331  OE2 GLU H  86     7684   8224   7523   1591   4106   1064
ATOM   1332  H   GLU H  86      24.125   6.393   6.500  1.00  0.00           H  
ATOM   1333  HA  GLU H  86      26.423   6.427   4.628  1.00  0.00           H  
ATOM   1334  HB2 GLU H  86      25.467   8.504   5.242  1.00  0.00           H  
ATOM   1335  HB3 GLU H  86      25.745   8.178   6.969  1.00  0.00           H  
ATOM   1336  HG2 GLU H  86      27.962   8.664   6.844  1.00  0.00           H  
ATOM   1337  HG3 GLU H  86      28.110   8.115   5.158  1.00  0.00           H  
ATOM   1338  N   LYS H  87      26.756   5.530   7.853  1.00 27.90           N  
ANISOU 1338  N   LYS H  87     2641   5244   2716   1976    961   1344
ATOM   1339  CA  LYS H  87      27.671   4.802   8.719  1.00 25.86           C  
ANISOU 1339  CA  LYS H  87     2254   4485   3086   1439    949   1459
ATOM   1340  C   LYS H  87      26.899   4.176   9.875  1.00 24.87           C  
ANISOU 1340  C   LYS H  87     2534   4087   2828    903    738   1097
ATOM   1341  O   LYS H  87      25.954   4.761  10.389  1.00 24.47           O  
ANISOU 1341  O   LYS H  87     1691   3794   3815    502    976   1707
ATOM   1342  CB  LYS H  87      28.773   5.736   9.219  1.00 28.37           C  
ANISOU 1342  CB  LYS H  87     2435   4860   3484    966    945   1831
ATOM   1343  CG  LYS H  87      29.886   5.013   9.988  1.00 30.44           C  
ANISOU 1343  CG  LYS H  87     2488   5687   3391   1157    711   1733
ATOM   1344  CD  LYS H  87      30.814   4.224   9.078  1.00 36.04           C  
ANISOU 1344  CD  LYS H  87     2767   5637   5290   1412   1263   1457
ATOM   1345  CE  LYS H  87      32.120   3.902   9.795  1.00 39.83           C  
ANISOU 1345  CE  LYS H  87     3326   5592   6214   1998    867   1874
ATOM   1346  NZ  LYS H  87      32.616   2.560   9.396  1.00 50.78           N1+
ANISOU 1346  NZ  LYS H  87     5167   6309   7818   3044   1374   1493
ATOM   1347  H   LYS H  87      25.867   5.860   8.201  1.00  0.00           H  
ATOM   1348  HA  LYS H  87      28.206   4.053   8.135  1.00  0.00           H  
ATOM   1349  HB2 LYS H  87      29.237   6.239   8.370  1.00  0.00           H  
ATOM   1350  HB3 LYS H  87      28.343   6.479   9.890  1.00  0.00           H  
ATOM   1351  HG3 LYS H  87      30.490   5.743  10.526  1.00  0.00           H  
ATOM   1352  HG2 LYS H  87      29.443   4.314  10.698  1.00  0.00           H  
ATOM   1353  HD2 LYS H  87      30.331   3.291   8.787  1.00  0.00           H  
ATOM   1354  HD3 LYS H  87      31.036   4.811   8.187  1.00  0.00           H  
ATOM   1355  HE2 LYS H  87      32.871   4.648   9.535  1.00  0.00           H  
ATOM   1356  HE3 LYS H  87      31.956   3.912  10.872  1.00  0.00           H  
ATOM   1357  HZ1 LYS H  87      31.855   1.896   9.428  1.00  0.00           H  
ATOM   1358  HZ2 LYS H  87      32.986   2.603   8.457  1.00  0.00           H  
ATOM   1359  HZ3 LYS H  87      33.344   2.267  10.032  1.00  0.00           H  
ATOM   1360  N   ILE H  88      27.330   2.983  10.272  1.00 22.30           N  
ANISOU 1360  N   ILE H  88     2049   3881   2543    642    488    826
ATOM   1361  CA  ILE H  88      26.836   2.296  11.465  1.00 21.41           C  
ANISOU 1361  CA  ILE H  88     2217   3674   2245    187    225    575
ATOM   1362  C   ILE H  88      27.848   2.484  12.598  1.00 19.82           C  
ANISOU 1362  C   ILE H  88     1673   3611   2246     -7    527    271
ATOM   1363  O   ILE H  88      29.039   2.342  12.285  1.00 23.05           O  
ANISOU 1363  O   ILE H  88     1842   4306   2610    682    620    934
ATOM   1364  CB  ILE H  88      26.658   0.799  11.182  1.00 21.31           C  
ANISOU 1364  CB  ILE H  88     2623   3778   1696    118    -69    390
ATOM   1365  CG1 ILE H  88      25.457   0.522  10.260  1.00 25.81           C  
ANISOU 1365  CG1 ILE H  88     3660   4587   1558    778   -713   -417
ATOM   1366  CG2 ILE H  88      26.572  -0.040  12.447  1.00 23.99           C  
ANISOU 1366  CG2 ILE H  88     3363   3594   2156    899   -543    764
ATOM   1367  CD1 ILE H  88      25.594  -0.813   9.532  1.00 29.10           C  
ANISOU 1367  CD1 ILE H  88     3430   5357   2269    713    -48  -1277
ATOM   1368  H   ILE H  88      28.039   2.499   9.739  1.00  0.00           H  
ATOM   1369  HA  ILE H  88      25.873   2.717  11.755  1.00  0.00           H  
ATOM   1370  HB  ILE H  88      27.591   0.388  10.798  1.00  0.00           H  
ATOM   1371 HG12 ILE H  88      24.542   0.495  10.852  1.00  0.00           H  
ATOM   1372 HG13 ILE H  88      25.382   1.312   9.513  1.00  0.00           H  
ATOM   1373 HG21 ILE H  88      26.447  -1.089  12.180  1.00  0.00           H  
ATOM   1374 HG22 ILE H  88      27.488   0.080  13.026  1.00  0.00           H  
ATOM   1375 HG23 ILE H  88      25.720   0.287  13.043  1.00  0.00           H  
ATOM   1376 HD11 ILE H  88      24.726  -0.969   8.892  1.00  0.00           H  
ATOM   1377 HD12 ILE H  88      26.497  -0.804   8.922  1.00  0.00           H  
ATOM   1378 HD13 ILE H  88      25.657  -1.620  10.261  1.00  0.00           H  
ATOM   1379  N   TYR H  89      27.393   2.744  13.814  1.00 18.73           N  
ANISOU 1379  N   TYR H  89     2371   2695   2053    722    497    780
ATOM   1380  CA  TYR H  89      28.209   2.813  15.024  1.00 18.33           C  
ANISOU 1380  CA  TYR H  89     2133   2693   2140    272    617    559
ATOM   1381  C   TYR H  89      27.686   1.865  16.088  1.00 14.92           C  
ANISOU 1381  C   TYR H  89     1622   2374   1673    852    757    327
ATOM   1382  O   TYR H  89      26.609   2.100  16.602  1.00 19.37           O  
ANISOU 1382  O   TYR H  89     1704   2889   2766   1178   1085    693
ATOM   1383  CB  TYR H  89      28.245   4.224  15.616  1.00 19.24           C  
ANISOU 1383  CB  TYR H  89     1984   2591   2737    308    582    619
ATOM   1384  CG  TYR H  89      28.671   5.264  14.594  1.00 23.08           C  
ANISOU 1384  CG  TYR H  89     2470   2782   3519    647   1261   1070
ATOM   1385  CD1 TYR H  89      27.748   5.854  13.746  1.00 26.78           C  
ANISOU 1385  CD1 TYR H  89     2846   2290   5039   1348   1380   1824
ATOM   1386  CD2 TYR H  89      30.010   5.636  14.520  1.00 26.95           C  
ANISOU 1386  CD2 TYR H  89     2886   3553   3802   -269    990   1104
ATOM   1387  CE1 TYR H  89      28.150   6.809  12.815  1.00 31.77           C  
ANISOU 1387  CE1 TYR H  89     3660   3352   5060   1375   1781   2228
ATOM   1388  CE2 TYR H  89      30.412   6.598  13.586  1.00 32.24           C  
ANISOU 1388  CE2 TYR H  89     3594   3858   4798   -392   1370   1584
ATOM   1389  CZ  TYR H  89      29.475   7.169  12.751  1.00 35.91           C  
ANISOU 1389  CZ  TYR H  89     4284   4050   5310    157   1619   2390
ATOM   1390  OH  TYR H  89      29.864   8.112  11.829  1.00 43.48           O  
ANISOU 1390  OH  TYR H  89     5696   4806   6017    243   2415   2978
ATOM   1391  H   TYR H  89      26.408   2.914  13.959  1.00  0.00           H  
ATOM   1392  HA  TYR H  89      29.241   2.559  14.782  1.00  0.00           H  
ATOM   1393  HB3 TYR H  89      27.252   4.492  15.978  1.00  0.00           H  
ATOM   1394  HB2 TYR H  89      28.953   4.253  16.444  1.00  0.00           H  
ATOM   1395  HD1 TYR H  89      26.706   5.575  13.803  1.00  0.00           H  
ATOM   1396  HD2 TYR H  89      30.734   5.183  15.181  1.00  0.00           H  
ATOM   1397  HE1 TYR H  89      27.424   7.258  12.154  1.00  0.00           H  
ATOM   1398  HE2 TYR H  89      31.450   6.889  13.523  1.00  0.00           H  
ATOM   1399  HH  TYR H  89      29.099   8.404  11.327  1.00  0.00           H  
ATOM   1400  N   ILE H  90      28.437   0.822  16.437  1.00 17.02           N  
ANISOU 1400  N   ILE H  90     1362   2794   2313    888    472    578
ATOM   1401  CA  ILE H  90      27.998  -0.073  17.503  1.00 18.70           C  
ANISOU 1401  CA  ILE H  90     2541   2610   1954    266   -342    561
ATOM   1402  C   ILE H  90      28.735   0.263  18.795  1.00 14.94           C  
ANISOU 1402  C   ILE H  90     1053   2528   2097    817    119     23
ATOM   1403  O   ILE H  90      29.933   0.572  18.705  1.00 18.38           O  
ANISOU 1403  O   ILE H  90     1186   3015   2783    541    290    489
ATOM   1404  CB  ILE H  90      28.334  -1.510  17.046  1.00 18.83           C  
ANISOU 1404  CB  ILE H  90     2260   2667   2229   -491    466     85
ATOM   1405  CG1 ILE H  90      27.643  -1.815  15.713  1.00 24.97           C  
ANISOU 1405  CG1 ILE H  90     3683   4078   1728   -388    590   -104
ATOM   1406  CG2 ILE H  90      28.060  -2.534  18.115  1.00 17.17           C  
ANISOU 1406  CG2 ILE H  90     2064   2297   2161    -42    370     -3
ATOM   1407  CD1 ILE H  90      27.642  -3.263  15.332  1.00 31.78           C  
ANISOU 1407  CD1 ILE H  90     5848   4349   1879   -745    -86   -572
ATOM   1408  H   ILE H  90      29.312   0.649  15.964  1.00  0.00           H  
ATOM   1409  HA  ILE H  90      26.926   0.047  17.661  1.00  0.00           H  
ATOM   1410  HB  ILE H  90      29.415  -1.651  17.054  1.00  0.00           H  
ATOM   1411 HG12 ILE H  90      26.601  -1.500  15.763  1.00  0.00           H  
ATOM   1412 HG13 ILE H  90      28.147  -1.276  14.910  1.00  0.00           H  
ATOM   1413 HG21 ILE H  90      28.313  -3.526  17.742  1.00  0.00           H  
ATOM   1414 HG22 ILE H  90      28.664  -2.312  18.995  1.00  0.00           H  
ATOM   1415 HG23 ILE H  90      27.004  -2.506  18.384  1.00  0.00           H  
ATOM   1416 HD11 ILE H  90      27.133  -3.387  14.376  1.00  0.00           H  
ATOM   1417 HD12 ILE H  90      28.669  -3.617  15.245  1.00  0.00           H  
ATOM   1418 HD13 ILE H  90      27.123  -3.840  16.097  1.00  0.00           H  
ATOM   1419  N   HIS H  91      28.051   0.178  19.939  1.00 15.04           N  
ANISOU 1419  N   HIS H  91     1532   2173   2010    544    284     -7
ATOM   1420  CA  HIS H  91      28.761   0.427  21.201  1.00 15.84           C  
ANISOU 1420  CA  HIS H  91     1884   2069   2063    487      0    427
ATOM   1421  C   HIS H  91      30.013  -0.443  21.308  1.00 17.37           C  
ANISOU 1421  C   HIS H  91     1736   2079   2785    346     84    825
ATOM   1422  O   HIS H  91      29.941  -1.652  21.098  1.00 18.91           O  
ANISOU 1422  O   HIS H  91     2193   2161   2829    660   -126    486
ATOM   1423  CB  HIS H  91      27.833   0.090  22.384  1.00 15.52           C  
ANISOU 1423  CB  HIS H  91     2013   1973   1909    282      3    150
ATOM   1424  CG  HIS H  91      28.355   0.721  23.649  1.00 18.77           C  
ANISOU 1424  CG  HIS H  91     3121   2018   1992     52   -293    246
ATOM   1425  ND1 HIS H  91      29.383   0.310  24.441  1.00 22.63           N  
ANISOU 1425  ND1 HIS H  91     3803   3169   1627    728   -229   -257
ATOM   1426  CD2 HIS H  91      27.859   1.834  24.274  1.00 16.64           C  
ANISOU 1426  CD2 HIS H  91     2354   1960   2007   -611   -131    370
ATOM   1427  CE1 HIS H  91      29.476   1.192  25.481  1.00 20.79           C  
ANISOU 1427  CE1 HIS H  91     3914   1919   2066    -45   -678    342
ATOM   1428  NE2 HIS H  91      28.551   2.110  25.363  1.00 20.39           N  
ANISOU 1428  NE2 HIS H  91     3211   2195   2340   -303   -413    106
ATOM   1429  H   HIS H  91      27.068  -0.053  19.924  1.00  0.00           H  
ATOM   1430  HA  HIS H  91      29.066   1.472  21.247  1.00  0.00           H  
ATOM   1431  HB2 HIS H  91      26.832   0.471  22.181  1.00  0.00           H  
ATOM   1432  HB3 HIS H  91      27.790  -0.991  22.516  1.00  0.00           H  
ATOM   1433  HD2 HIS H  91      27.064   2.320  23.884  1.00  0.00           H  
ATOM   1434  HE1 HIS H  91      30.188   1.068  26.186  1.00  0.00           H  
ATOM   1435  HE2 HIS H  91      28.295   2.972  25.962  1.00  0.00           H  
ATOM   1436  N   PRO H  92      31.164   0.149  21.629  1.00 20.47           N  
ANISOU 1436  N   PRO H  92     1695   2920   3165    213    184    299
ATOM   1437  CA  PRO H  92      32.417  -0.594  21.627  1.00 21.15           C  
ANISOU 1437  CA  PRO H  92     1616   3489   2929    310    489    535
ATOM   1438  C   PRO H  92      32.503  -1.691  22.682  1.00 19.61           C  
ANISOU 1438  C   PRO H  92     1981   3349   2122    577    159     29
ATOM   1439  O   PRO H  92      33.358  -2.574  22.614  1.00 23.54           O  
ANISOU 1439  O   PRO H  92     1680   4166   3099    939   -397    212
ATOM   1440  CB  PRO H  92      33.466   0.490  21.933  1.00 25.99           C  
ANISOU 1440  CB  PRO H  92     1614   4156   4106    -80    620    444
ATOM   1441  CG  PRO H  92      32.703   1.629  22.521  1.00 24.43           C  
ANISOU 1441  CG  PRO H  92     2014   3892   3377    -12   -412    156
ATOM   1442  CD  PRO H  92      31.304   1.574  21.973  1.00 21.54           C  
ANISOU 1442  CD  PRO H  92     1889   2766   3530   -102   -346    727
ATOM   1443  HA  PRO H  92      32.542  -1.095  20.667  1.00  0.00           H  
ATOM   1444  HB2 PRO H  92      34.200   0.098  22.637  1.00  0.00           H  
ATOM   1445  HB3 PRO H  92      33.968   0.782  21.010  1.00  0.00           H  
ATOM   1446  HG2 PRO H  92      32.688   1.535  23.607  1.00  0.00           H  
ATOM   1447  HG3 PRO H  92      33.181   2.569  22.245  1.00  0.00           H  
ATOM   1448  HD3 PRO H  92      31.173   2.179  21.076  1.00  0.00           H  
ATOM   1449  HD2 PRO H  92      30.547   1.847  22.708  1.00  0.00           H  
ATOM   1450  N   ARG H  93      31.607  -1.658  23.667  1.00 19.14           N  
ANISOU 1450  N   ARG H  93     1825   3684   1763   -121    -98   -182
ATOM   1451  CA  ARG H  93      31.564  -2.649  24.759  1.00 17.40           C  
ANISOU 1451  CA  ARG H  93     1248   3722   1643    324   -306   -228
ATOM   1452  C   ARG H  93      30.277  -3.448  24.712  1.00 14.97           C  
ANISOU 1452  C   ARG H  93     1229   2663   1796    683   -328   -117
ATOM   1453  O   ARG H  93      29.899  -4.128  25.655  1.00 19.89           O  
ANISOU 1453  O   ARG H  93     2121   3319   2118    366     52     72
ATOM   1454  CB  ARG H  93      31.716  -1.962  26.106  1.00 20.86           C  
ANISOU 1454  CB  ARG H  93     1702   4522   1703   -209   -345   -378
ATOM   1455  CG  ARG H  93      33.086  -1.291  26.244  1.00 25.05           C  
ANISOU 1455  CG  ARG H  93     2275   4454   2790   -732   -578   -408
ATOM   1456  CD  ARG H  93      33.280  -0.865  27.681  1.00 27.68           C  
ANISOU 1456  CD  ARG H  93     2667   5135   2713   -702  -1362    -81
ATOM   1457  NE  ARG H  93      33.455  -1.979  28.603  1.00 30.64           N  
ANISOU 1457  NE  ARG H  93     3581   4961   3099   -586  -1009     -4
ATOM   1458  CZ  ARG H  93      33.453  -1.843  29.937  1.00 30.10           C  
ANISOU 1458  CZ  ARG H  93     4687   3669   3081   -226  -1234     18
ATOM   1459  NH1 ARG H  93      33.286  -0.685  30.577  1.00 34.88           N  
ANISOU 1459  NH1 ARG H  93     4096   4267   4889   -357  -1689  -1167
ATOM   1460  NH2 ARG H  93      33.625  -2.936  30.688  1.00 34.42           N1+
ANISOU 1460  NH2 ARG H  93     4243   4620   4217     26  -2260    881
ATOM   1461  H   ARG H  93      30.910  -0.927  23.691  1.00  0.00           H  
ATOM   1462  HA  ARG H  93      32.433  -3.303  24.691  1.00  0.00           H  
ATOM   1463  HB2 ARG H  93      30.946  -1.198  26.214  1.00  0.00           H  
ATOM   1464  HB3 ARG H  93      31.611  -2.698  26.904  1.00  0.00           H  
ATOM   1465  HG2 ARG H  93      33.867  -1.997  25.961  1.00  0.00           H  
ATOM   1466  HG3 ARG H  93      33.131  -0.419  25.592  1.00  0.00           H  
ATOM   1467  HD3 ARG H  93      34.168  -0.238  27.758  1.00  0.00           H  
ATOM   1468  HD2 ARG H  93      32.408  -0.302  28.014  1.00  0.00           H  
ATOM   1469  HE  ARG H  93      33.583  -2.891  28.189  1.00  0.00           H  
ATOM   1470 HH11 ARG H  93      33.296  -0.660  31.587  1.00  0.00           H  
ATOM   1471 HH12 ARG H  93      33.149   0.167  30.052  1.00  0.00           H  
ATOM   1472 HH21 ARG H  93      33.628  -2.861  31.695  1.00  0.00           H  
ATOM   1473 HH22 ARG H  93      33.752  -3.836  30.248  1.00  0.00           H  
ATOM   1474  N   TYR H  94      29.583  -3.461  23.587  1.00 16.10           N  
ANISOU 1474  N   TYR H  94     1436   2452   2229    938   -805   -464
ATOM   1475  CA  TYR H  94      28.456  -4.377  23.351  1.00 15.57           C  
ANISOU 1475  CA  TYR H  94     1664   2100   2151    844   -927    167
ATOM   1476  C   TYR H  94      28.936  -5.801  23.557  1.00 15.56           C  
ANISOU 1476  C   TYR H  94     1439   2309   2165   1069   -587    197
ATOM   1477  O   TYR H  94      29.931  -6.268  22.954  1.00 20.54           O  
ANISOU 1477  O   TYR H  94     1663   2742   3398   1064   -169   -252
ATOM   1478  CB  TYR H  94      27.953  -4.118  21.924  1.00 15.37           C  
ANISOU 1478  CB  TYR H  94     1939   1911   1991    648   -949    -33
ATOM   1479  CG  TYR H  94      27.131  -5.217  21.309  1.00 14.23           C  
ANISOU 1479  CG  TYR H  94     1374   1921   2113    826   -487   -321
ATOM   1480  CD1 TYR H  94      26.002  -5.743  21.942  1.00 15.25           C  
ANISOU 1480  CD1 TYR H  94     1812   2097   1885    611   -599    230
ATOM   1481  CD2 TYR H  94      27.467  -5.741  20.038  1.00 16.55           C  
ANISOU 1481  CD2 TYR H  94     1475   2234   2581   1095   -302   -823
ATOM   1482  CE1 TYR H  94      25.218  -6.763  21.387  1.00 15.33           C  
ANISOU 1482  CE1 TYR H  94     1753   1831   2238    680   -326     56
ATOM   1483  CE2 TYR H  94      26.677  -6.753  19.488  1.00 14.02           C  
ANISOU 1483  CE2 TYR H  94     1539   1755   2034   1245   -531   -269
ATOM   1484  CZ  TYR H  94      25.565  -7.253  20.144  1.00 15.95           C  
ANISOU 1484  CZ  TYR H  94     1893   2249   1920    824   -720    129
ATOM   1485  OH  TYR H  94      24.826  -8.268  19.554  1.00 16.90           O  
ANISOU 1485  OH  TYR H  94     1877   2230   2312    827   -447   -147
ATOM   1486  H   TYR H  94      29.818  -2.822  22.841  1.00  0.00           H  
ATOM   1487  HA  TYR H  94      27.637  -4.127  24.025  1.00  0.00           H  
ATOM   1488  HB2 TYR H  94      27.324  -3.228  21.916  1.00  0.00           H  
ATOM   1489  HB3 TYR H  94      28.804  -3.967  21.260  1.00  0.00           H  
ATOM   1490  HD1 TYR H  94      25.697  -5.363  22.906  1.00  0.00           H  
ATOM   1491  HD2 TYR H  94      28.325  -5.358  19.506  1.00  0.00           H  
ATOM   1492  HE1 TYR H  94      24.367  -7.146  21.930  1.00  0.00           H  
ATOM   1493  HE2 TYR H  94      26.927  -7.169  18.523  1.00  0.00           H  
ATOM   1494  HH  TYR H  94      25.058  -8.334  18.625  1.00  0.00           H  
ATOM   1495  N   ASN H  95      28.233  -6.528  24.416  1.00 17.48           N  
ANISOU 1495  N   ASN H  95     2461   1946   2236    664   -347    -67
ATOM   1496  CA  ASN H  95      28.611  -7.896  24.816  1.00 17.04           C  
ANISOU 1496  CA  ASN H  95     2150   1887   2438    680   -218   -168
ATOM   1497  C   ASN H  95      27.735  -8.918  24.124  1.00 16.54           C  
ANISOU 1497  C   ASN H  95     1377   2030   2877    857     66   -510
ATOM   1498  O   ASN H  95      26.693  -9.378  24.615  1.00 20.08           O  
ANISOU 1498  O   ASN H  95     1672   2519   3440    672    322   -333
ATOM   1499  CB  ASN H  95      28.515  -8.014  26.351  1.00 16.56           C  
ANISOU 1499  CB  ASN H  95     1467   2362   2462    707   -273    242
ATOM   1500  CG  ASN H  95      29.127  -9.291  26.896  1.00 21.13           C  
ANISOU 1500  CG  ASN H  95     2434   2651   2944   1136  -1320    -39
ATOM   1501  OD1 ASN H  95      29.369 -10.209  26.117  1.00 24.29           O  
ANISOU 1501  OD1 ASN H  95     3765   2571   2892   1420    -32    446
ATOM   1502  ND2 ASN H  95      29.412  -9.431  28.183  1.00 21.46           N  
ANISOU 1502  ND2 ASN H  95     2400   2888   2867    470   -994    496
ATOM   1503  H   ASN H  95      27.394  -6.149  24.830  1.00  0.00           H  
ATOM   1504  HA  ASN H  95      29.665  -8.062  24.592  1.00  0.00           H  
ATOM   1505  HB2 ASN H  95      29.038  -7.177  26.814  1.00  0.00           H  
ATOM   1506  HB3 ASN H  95      27.468  -7.999  26.652  1.00  0.00           H  
ATOM   1507 HD21 ASN H  95      29.819 -10.292  28.519  1.00  0.00           H  
ATOM   1508 HD22 ASN H  95      29.222  -8.677  28.827  1.00  0.00           H  
ATOM   1509  N   TRP H  96      28.111  -9.273  22.904  1.00 16.88           N  
ANISOU 1509  N   TRP H  96     1341   2191   2881    893   -146   -643
ATOM   1510  CA  TRP H  96      27.326 -10.277  22.187  1.00 16.78           C  
ANISOU 1510  CA  TRP H  96     1764   1987   2623    694   -695    -17
ATOM   1511  C   TRP H  96      27.692 -11.685  22.650  1.00 17.93           C  
ANISOU 1511  C   TRP H  96     1652   2051   3110    855   -411    129
ATOM   1512  O   TRP H  96      27.025 -12.674  22.323  1.00 21.16           O  
ANISOU 1512  O   TRP H  96     2721   2030   3288    560   -639     39
ATOM   1513  CB  TRP H  96      27.543 -10.177  20.692  1.00 18.37           C  
ANISOU 1513  CB  TRP H  96     1668   2723   2588    951   -933     44
ATOM   1514  CG  TRP H  96      28.989 -10.157  20.248  1.00 17.36           C  
ANISOU 1514  CG  TRP H  96     1888   2182   2525    998   -655   -414
ATOM   1515  CD1 TRP H  96      29.714  -9.010  20.023  1.00 18.85           C  
ANISOU 1515  CD1 TRP H  96     2077   2279   2805    949   -213   -344
ATOM   1516  CD2 TRP H  96      29.881 -11.257  19.984  1.00 18.67           C  
ANISOU 1516  CD2 TRP H  96     2234   2261   2599   1095   -633   -673
ATOM   1517  NE1 TRP H  96      30.989  -9.353  19.631  1.00 20.83           N  
ANISOU 1517  NE1 TRP H  96     2054   2587   3275    961   -226   -471
ATOM   1518  CE2 TRP H  96      31.133 -10.728  19.596  1.00 18.67           C  
ANISOU 1518  CE2 TRP H  96     1885   2637   2572   1295   -937   -362
ATOM   1519  CE3 TRP H  96      29.720 -12.645  20.042  1.00 20.20           C  
ANISOU 1519  CE3 TRP H  96     3223   2246   2207   1351   -286    -21
ATOM   1520  CZ2 TRP H  96      32.226 -11.541  19.264  1.00 19.29           C  
ANISOU 1520  CZ2 TRP H  96     2005   2908   2417   1379  -1042   -503
ATOM   1521  CZ3 TRP H  96      30.811 -13.441  19.709  1.00 20.07           C  
ANISOU 1521  CZ3 TRP H  96     3208   2285   2131   1464   -787   -428
ATOM   1522  CH2 TRP H  96      32.046 -12.898  19.325  1.00 21.42           C  
ANISOU 1522  CH2 TRP H  96     2896   2798   2444   1622   -871   -487
ATOM   1523  H   TRP H  96      28.928  -8.852  22.485  1.00  0.00           H  
ATOM   1524  HA  TRP H  96      26.264 -10.095  22.353  1.00  0.00           H  
ATOM   1525  HB3 TRP H  96      27.080 -11.032  20.199  1.00  0.00           H  
ATOM   1526  HB2 TRP H  96      27.093  -9.257  20.320  1.00  0.00           H  
ATOM   1527  HD1 TRP H  96      29.253  -8.043  20.163  1.00  0.00           H  
ATOM   1528  HE1 TRP H  96      31.663  -8.632  19.418  1.00  0.00           H  
ATOM   1529  HE3 TRP H  96      28.771 -13.067  20.338  1.00  0.00           H  
ATOM   1530  HZ2 TRP H  96      33.165 -11.092  18.974  1.00  0.00           H  
ATOM   1531  HZ3 TRP H  96      30.724 -14.517  19.741  1.00  0.00           H  
ATOM   1532  HH2 TRP H  96      32.860 -13.562  19.076  1.00  0.00           H  
ATOM   1533  N   ARG H  97      28.794 -11.798  23.393  1.00 19.21           N  
ANISOU 1533  N   ARG H  97     2526   2397   2376   1395   -758   -228
ATOM   1534  CA  ARG H  97      29.284 -13.149  23.716  1.00 21.86           C  
ANISOU 1534  CA  ARG H  97     2959   2593   2754   1640   -719    -84
ATOM   1535  C   ARG H  97      28.437 -13.764  24.815  1.00 22.30           C  
ANISOU 1535  C   ARG H  97     3426   2403   2642   1507   -738    -56
ATOM   1536  O   ARG H  97      28.288 -14.990  24.849  1.00 26.20           O  
ANISOU 1536  O   ARG H  97     3249   2424   4283   1429   -147   -177
ATOM   1537  CB  ARG H  97      30.742 -13.116  24.182  1.00 23.72           C  
ANISOU 1537  CB  ARG H  97     2973   3211   2827   2005   -850   -228
ATOM   1538  CG  ARG H  97      31.712 -12.759  23.064  1.00 25.15           C  
ANISOU 1538  CG  ARG H  97     2868   3829   2857   1525   -833   -694
ATOM   1539  CD  ARG H  97      33.151 -12.737  23.561  1.00 31.82           C  
ANISOU 1539  CD  ARG H  97     2743   4877   4470   1561   -965  -1992
ATOM   1540  NE  ARG H  97      34.094 -12.737  22.463  1.00 34.38           N  
ANISOU 1540  NE  ARG H  97     2739   5743   4583   1404   -947  -2679
ATOM   1541  CZ  ARG H  97      34.521 -13.839  21.838  1.00 42.18           C  
ANISOU 1541  CZ  ARG H  97     3702   6746   5577   2198   -851  -3355
ATOM   1542  NH1 ARG H  97      34.047 -15.022  22.216  1.00 40.26           N  
ANISOU 1542  NH1 ARG H  97     2004   6097   7197   1863  -2212  -4458
ATOM   1543  NH2 ARG H  97      35.391 -13.710  20.850  1.00 50.68           N1+
ANISOU 1543  NH2 ARG H  97     3209   9708   6339   1142   -443  -5064
ATOM   1544  H   ARG H  97      29.270 -10.969  23.719  1.00  0.00           H  
ATOM   1545  HA  ARG H  97      29.238 -13.775  22.825  1.00  0.00           H  
ATOM   1546  HB2 ARG H  97      30.855 -12.372  24.970  1.00  0.00           H  
ATOM   1547  HB3 ARG H  97      31.024 -14.097  24.566  1.00  0.00           H  
ATOM   1548  HG2 ARG H  97      31.634 -13.497  22.265  1.00  0.00           H  
ATOM   1549  HG3 ARG H  97      31.467 -11.772  22.671  1.00  0.00           H  
ATOM   1550  HD2 ARG H  97      33.317 -11.839  24.156  1.00  0.00           H  
ATOM   1551  HD3 ARG H  97      33.338 -13.619  24.174  1.00  0.00           H  
ATOM   1552  HE  ARG H  97      34.432 -11.830  22.175  1.00  0.00           H  
ATOM   1553 HH11 ARG H  97      34.361 -15.863  21.753  1.00  0.00           H  
ATOM   1554 HH12 ARG H  97      33.373 -15.080  22.966  1.00  0.00           H  
ATOM   1555 HH21 ARG H  97      35.728 -14.529  20.363  1.00  0.00           H  
ATOM   1556 HH22 ARG H  97      35.719 -12.793  20.582  1.00  0.00           H  
ATOM   1557  N   GLU H  97A     27.918 -12.880  25.669  1.00 22.09           N  
ANISOU 1557  N   GLU H  97A    2453   2861   3077    805   -638   -727
ATOM   1558  CA  GLU H  97A     27.269 -13.373  26.879  1.00 24.71           C  
ANISOU 1558  CA  GLU H  97A    2926   3094   3368   1338   -285   -356
ATOM   1559  C   GLU H  97A     25.810 -12.991  27.012  1.00 23.40           C  
ANISOU 1559  C   GLU H  97A    2807   2369   3713    851   -153   -356
ATOM   1560  O   GLU H  97A     24.937 -13.881  26.910  1.00 25.43           O  
ANISOU 1560  O   GLU H  97A    3264   2212   4187    714   -414   -220
ATOM   1561  CB  GLU H  97A     28.046 -12.845  28.096  1.00 25.70           C  
ANISOU 1561  CB  GLU H  97A    3254   3517   2993   1215   -540    340
ATOM   1562  CG  GLU H  97A     27.462 -13.456  29.357  1.00 29.43           C  
ANISOU 1562  CG  GLU H  97A    3079   4755   3349    402    -19    101
ATOM   1563  CD  GLU H  97A     27.863 -12.722  30.620  1.00 31.13           C  
ANISOU 1563  CD  GLU H  97A    3655   5067   3105    -50    159    220
ATOM   1564  OE1 GLU H  97A     28.778 -11.865  30.489  1.00 36.99           O  
ANISOU 1564  OE1 GLU H  97A    2976   6208   4871   -365     96   -613
ATOM   1565  OE2 GLU H  97A     27.231 -13.076  31.656  1.00 35.91           O1-
ANISOU 1565  OE2 GLU H  97A    5405   4927   3314    984    938    758
ATOM   1566  H   GLU H  97A     27.979 -11.891  25.472  1.00  0.00           H  
ATOM   1567  HA  GLU H  97A     27.350 -14.459  26.919  1.00  0.00           H  
ATOM   1568  HB2 GLU H  97A     29.096 -13.122  28.005  1.00  0.00           H  
ATOM   1569  HB3 GLU H  97A     27.960 -11.759  28.140  1.00  0.00           H  
ATOM   1570  HG2 GLU H  97A     26.374 -13.439  29.299  1.00  0.00           H  
ATOM   1571  HG3 GLU H  97A     27.804 -14.486  29.454  1.00  0.00           H  
ATOM   1572  N   ASN H  98      25.520 -11.714  27.267  1.00 19.71           N  
ANISOU 1572  N   ASN H  98     2487   2060   2943    707     21    347
ATOM   1573  CA  ASN H  98      24.163 -11.362  27.709  1.00 18.39           C  
ANISOU 1573  CA  ASN H  98     2450   2179   2358    717   -172    289
ATOM   1574  C   ASN H  98      23.578 -10.151  26.980  1.00 17.24           C  
ANISOU 1574  C   ASN H  98     2702   1924   1924    846   -189   -194
ATOM   1575  O   ASN H  98      22.553  -9.624  27.414  1.00 17.18           O  
ANISOU 1575  O   ASN H  98     2058   2209   2259    575   -420   -328
ATOM   1576  CB  ASN H  98      24.124 -11.096  29.217  1.00 19.18           C  
ANISOU 1576  CB  ASN H  98     2890   2096   2301    395    -34    576
ATOM   1577  CG  ASN H  98      25.159 -10.049  29.584  1.00 18.44           C  
ANISOU 1577  CG  ASN H  98     2539   2510   1958    461    267    182
ATOM   1578  OD1 ASN H  98      25.879  -9.551  28.700  1.00 17.41           O  
ANISOU 1578  OD1 ASN H  98     2359   2076   2180    776    224    487
ATOM   1579  ND2 ASN H  98      25.265  -9.712  30.864  1.00 19.03           N  
ANISOU 1579  ND2 ASN H  98     3116   2242   1875   1153   -112    269
ATOM   1580  H   ASN H  98      26.229 -11.003  27.156  1.00  0.00           H  
ATOM   1581  HA  ASN H  98      23.505 -12.221  27.582  1.00  0.00           H  
ATOM   1582  HB3 ASN H  98      23.134 -10.736  29.498  1.00  0.00           H  
ATOM   1583  HB2 ASN H  98      24.340 -12.019  29.755  1.00  0.00           H  
ATOM   1584 HD21 ASN H  98      25.942  -9.019  31.149  1.00  0.00           H  
ATOM   1585 HD22 ASN H  98      24.669 -10.149  31.552  1.00  0.00           H  
ATOM   1586  N   LEU H  99      24.204  -9.738  25.872  1.00 15.15           N  
ANISOU 1586  N   LEU H  99     2082   1994   1679    610   -653    -91
ATOM   1587  CA  LEU H  99      23.768  -8.569  25.113  1.00 14.41           C  
ANISOU 1587  CA  LEU H  99     1376   2043   2056    915   -549    -87
ATOM   1588  C   LEU H  99      23.836  -7.303  25.936  1.00 14.35           C  
ANISOU 1588  C   LEU H  99     1519   1904   2028    447   -517    114
ATOM   1589  O   LEU H  99      23.076  -6.342  25.721  1.00 15.91           O  
ANISOU 1589  O   LEU H  99     2183   1784   2079    684   -871    -37
ATOM   1590  CB  LEU H  99      22.354  -8.814  24.570  1.00 17.04           C  
ANISOU 1590  CB  LEU H  99     1540   2515   2419    598   -739   -337
ATOM   1591  CG  LEU H  99      22.171  -9.191  23.106  1.00 22.02           C  
ANISOU 1591  CG  LEU H  99     1294   4382   2692    666   -634  -1023
ATOM   1592  CD1 LEU H  99      23.192 -10.180  22.602  1.00 18.09           C  
ANISOU 1592  CD1 LEU H  99     1534   3475   1864    630   -197     77
ATOM   1593  CD2 LEU H  99      20.737  -9.673  22.807  1.00 19.47           C  
ANISOU 1593  CD2 LEU H  99     1505   2642   3251    755   -899  -1122
ATOM   1594  H   LEU H  99      25.011 -10.240  25.531  1.00  0.00           H  
ATOM   1595  HA  LEU H  99      24.360  -8.485  24.202  1.00  0.00           H  
ATOM   1596  HB2 LEU H  99      21.890  -9.634  25.119  1.00  0.00           H  
ATOM   1597  HB3 LEU H  99      21.756  -7.911  24.692  1.00  0.00           H  
ATOM   1598  HG  LEU H  99      22.128  -8.286  22.500  1.00  0.00           H  
ATOM   1599 HD11 LEU H  99      22.998 -10.400  21.552  1.00  0.00           H  
ATOM   1600 HD12 LEU H  99      24.191  -9.756  22.705  1.00  0.00           H  
ATOM   1601 HD13 LEU H  99      23.126 -11.099  23.184  1.00  0.00           H  
ATOM   1602 HD21 LEU H  99      20.653  -9.931  21.751  1.00  0.00           H  
ATOM   1603 HD22 LEU H  99      20.514 -10.551  23.414  1.00  0.00           H  
ATOM   1604 HD23 LEU H  99      20.029  -8.879  23.044  1.00  0.00           H  
ATOM   1605  N   ASP H 100      24.735  -7.244  26.906  1.00 13.75           N  
ANISOU 1605  N   ASP H 100     1617   1755   1853    505   -423    241
ATOM   1606  CA  ASP H 100      24.988  -5.969  27.601  1.00 15.51           C  
ANISOU 1606  CA  ASP H 100     2203   1742   1947    406   -754    263
ATOM   1607  C   ASP H 100      25.365  -4.872  26.603  1.00 12.98           C  
ANISOU 1607  C   ASP H 100     1675   1638   1620    513   -477    -45
ATOM   1608  O   ASP H 100      26.130  -5.102  25.671  1.00 16.24           O  
ANISOU 1608  O   ASP H 100     1609   2082   2479    452    -26   -257
ATOM   1609  CB  ASP H 100      26.099  -6.217  28.626  1.00 15.76           C  
ANISOU 1609  CB  ASP H 100     2151   2170   1669    597   -550    120
ATOM   1610  CG  ASP H 100      26.183  -5.148  29.717  1.00 15.52           C  
ANISOU 1610  CG  ASP H 100     1679   1975   2243    425   -761    -33
ATOM   1611  OD1 ASP H 100      25.205  -4.396  29.911  1.00 16.76           O  
ANISOU 1611  OD1 ASP H 100     2044   2594   1729    786   -378      6
ATOM   1612  OD2 ASP H 100      27.248  -5.115  30.358  1.00 22.70           O1-
ANISOU 1612  OD2 ASP H 100     1859   4348   2419    584   -994   -413
ATOM   1613  H   ASP H 100      25.248  -8.073  27.170  1.00  0.00           H  
ATOM   1614  HA  ASP H 100      24.105  -5.686  28.174  1.00  0.00           H  
ATOM   1615  HB2 ASP H 100      25.929  -7.172  29.122  1.00  0.00           H  
ATOM   1616  HB3 ASP H 100      27.064  -6.238  28.119  1.00  0.00           H  
ATOM   1617  N   ARG H 101      24.785  -3.682  26.803  1.00 13.92           N  
ANISOU 1617  N   ARG H 101     2023   1500   1768    450   -329   -103
ATOM   1618  CA  ARG H 101      25.014  -2.489  25.992  1.00 12.67           C  
ANISOU 1618  CA  ARG H 101     1757   1491   1567    252   -226   -192
ATOM   1619  C   ARG H 101      24.607  -2.735  24.540  1.00 12.21           C  
ANISOU 1619  C   ARG H 101     1499   1566   1575    542   -116   -289
ATOM   1620  O   ARG H 101      25.349  -2.491  23.575  1.00 13.81           O  
ANISOU 1620  O   ARG H 101     1764   1902   1582    664   -124    117
ATOM   1621  CB  ARG H 101      26.478  -2.024  26.074  1.00 15.64           C  
ANISOU 1621  CB  ARG H 101     1764   1989   2190    181   -396   -326
ATOM   1622  CG  ARG H 101      26.944  -1.837  27.526  1.00 18.30           C  
ANISOU 1622  CG  ARG H 101     1692   3061   2199    -58   -482    171
ATOM   1623  CD  ARG H 101      28.372  -1.308  27.557  1.00 22.26           C  
ANISOU 1623  CD  ARG H 101     1864   3942   2653   -509   -625    -15
ATOM   1624  NE  ARG H 101      29.005  -1.533  28.855  1.00 27.66           N  
ANISOU 1624  NE  ARG H 101     1877   5953   2681     94   -713   -340
ATOM   1625  CZ  ARG H 101      29.578  -2.673  29.250  1.00 30.82           C  
ANISOU 1625  CZ  ARG H 101     2916   6815   1979    940   -666     -8
ATOM   1626  NH1 ARG H 101      29.661  -3.781  28.507  1.00 27.10           N  
ANISOU 1626  NH1 ARG H 101     1764   5896   2638    212    194    405
ATOM   1627  NH2 ARG H 101      30.100  -2.739  30.450  1.00 35.32           N1+
ANISOU 1627  NH2 ARG H 101     3115   8500   1806   -167   -492    782
ATOM   1628  H   ARG H 101      24.132  -3.560  27.564  1.00  0.00           H  
ATOM   1629  HA  ARG H 101      24.476  -1.646  26.425  1.00  0.00           H  
ATOM   1630  HB3 ARG H 101      27.123  -2.767  25.604  1.00  0.00           H  
ATOM   1631  HB2 ARG H 101      26.586  -1.070  25.557  1.00  0.00           H  
ATOM   1632  HG2 ARG H 101      26.290  -1.125  28.029  1.00  0.00           H  
ATOM   1633  HG3 ARG H 101      26.907  -2.794  28.046  1.00  0.00           H  
ATOM   1634  HD2 ARG H 101      28.964  -1.815  26.795  1.00  0.00           H  
ATOM   1635  HD3 ARG H 101      28.367  -0.236  27.360  1.00  0.00           H  
ATOM   1636  HE  ARG H 101      28.986  -0.736  29.475  1.00  0.00           H  
ATOM   1637 HH11 ARG H 101      30.111  -4.605  28.878  1.00  0.00           H  
ATOM   1638 HH12 ARG H 101      29.273  -3.794  27.574  1.00  0.00           H  
ATOM   1639 HH21 ARG H 101      30.537  -3.594  30.764  1.00  0.00           H  
ATOM   1640 HH22 ARG H 101      30.065  -1.935  31.061  1.00  0.00           H  
ATOM   1641  N   ASP H 102      23.380  -3.233  24.392  1.00 13.72           N  
ANISOU 1641  N   ASP H 102     1739   1698   1775    290   -498     68
ATOM   1642  CA  ASP H 102      22.821  -3.644  23.076  1.00 11.44           C  
ANISOU 1642  CA  ASP H 102     1492   1492   1362    293    -92    267
ATOM   1643  C   ASP H 102      22.271  -2.402  22.415  1.00 10.49           C  
ANISOU 1643  C   ASP H 102     1319   1282   1385    282    -76     12
ATOM   1644  O   ASP H 102      21.047  -2.136  22.433  1.00 11.81           O  
ANISOU 1644  O   ASP H 102     1327   1715   1444    351    -46    164
ATOM   1645  CB  ASP H 102      21.756  -4.700  23.325  1.00 12.50           C  
ANISOU 1645  CB  ASP H 102     1882   1454   1415     84    -68     82
ATOM   1646  CG  ASP H 102      21.265  -5.327  22.021  1.00 11.73           C  
ANISOU 1646  CG  ASP H 102     1356   1525   1574    653   -254    -82
ATOM   1647  OD1 ASP H 102      21.898  -5.116  20.962  1.00 13.39           O  
ANISOU 1647  OD1 ASP H 102     1813   1721   1553    588    -77   -219
ATOM   1648  OD2 ASP H 102      20.268  -6.064  22.111  1.00 14.13           O1-
ANISOU 1648  OD2 ASP H 102     1906   1643   1819    230   -321    -39
ATOM   1649  H   ASP H 102      22.781  -3.347  25.197  1.00  0.00           H  
ATOM   1650  HA  ASP H 102      23.603  -4.115  22.480  1.00  0.00           H  
ATOM   1651  HB2 ASP H 102      22.168  -5.491  23.952  1.00  0.00           H  
ATOM   1652  HB3 ASP H 102      20.903  -4.245  23.829  1.00  0.00           H  
ATOM   1653  N   ILE H 103      23.206  -1.636  21.832  1.00 12.66           N  
ANISOU 1653  N   ILE H 103     1448   1414   1948    309     47    368
ATOM   1654  CA  ILE H 103      22.811  -0.335  21.244  1.00 11.66           C  
ANISOU 1654  CA  ILE H 103     1359   1433   1638    329     85    303
ATOM   1655  C   ILE H 103      23.696  -0.020  20.056  1.00 12.55           C  
ANISOU 1655  C   ILE H 103     1040   2130   1600    119   -167    505
ATOM   1656  O   ILE H 103      24.892  -0.330  20.050  1.00 13.05           O  
ANISOU 1656  O   ILE H 103     1001   2200   1757     -2   -138    380
ATOM   1657  CB  ILE H 103      22.840   0.775  22.329  1.00 11.49           C  
ANISOU 1657  CB  ILE H 103      905   1490   1971    363   -195    173
ATOM   1658  CG1 ILE H 103      22.165   2.070  21.869  1.00 13.74           C  
ANISOU 1658  CG1 ILE H 103     1664   1381   2175    476   -307    148
ATOM   1659  CG2 ILE H 103      24.274   1.034  22.807  1.00 14.18           C  
ANISOU 1659  CG2 ILE H 103      706   2229   2454    327    101   -208
ATOM   1660  CD1 ILE H 103      21.781   2.955  23.038  1.00 14.09           C  
ANISOU 1660  CD1 ILE H 103     1664   1365   2326    315   -499   -141
ATOM   1661  H   ILE H 103      24.166  -1.949  21.798  1.00  0.00           H  
ATOM   1662  HA  ILE H 103      21.750  -0.355  20.997  1.00  0.00           H  
ATOM   1663  HB  ILE H 103      22.406   0.392  23.253  1.00  0.00           H  
ATOM   1664 HG12 ILE H 103      22.848   2.629  21.229  1.00  0.00           H  
ATOM   1665 HG13 ILE H 103      21.259   1.830  21.312  1.00  0.00           H  
ATOM   1666 HG21 ILE H 103      24.269   1.815  23.567  1.00  0.00           H  
ATOM   1667 HG22 ILE H 103      24.687   0.119  23.231  1.00  0.00           H  
ATOM   1668 HG23 ILE H 103      24.887   1.352  21.964  1.00  0.00           H  
ATOM   1669 HD11 ILE H 103      21.305   3.863  22.666  1.00  0.00           H  
ATOM   1670 HD12 ILE H 103      21.086   2.421  23.686  1.00  0.00           H  
ATOM   1671 HD13 ILE H 103      22.675   3.219  23.603  1.00  0.00           H  
ATOM   1672  N   ALA H 104      23.071   0.568  19.029  1.00 13.20           N  
ANISOU 1672  N   ALA H 104     1536   1906   1574    386    -88    509
ATOM   1673  CA  ALA H 104      23.784   1.009  17.837  1.00 13.95           C  
ANISOU 1673  CA  ALA H 104     1825   1946   1529    692     88    410
ATOM   1674  C   ALA H 104      23.094   2.249  17.270  1.00 11.98           C  
ANISOU 1674  C   ALA H 104     1059   2253   1241    405   -150    539
ATOM   1675  O   ALA H 104      21.899   2.436  17.450  1.00 13.90           O  
ANISOU 1675  O   ALA H 104     1125   2084   2073    396     90    354
ATOM   1676  CB  ALA H 104      23.809  -0.054  16.733  1.00 16.74           C  
ANISOU 1676  CB  ALA H 104     1337   2756   2269    534    159   -410
ATOM   1677  H   ALA H 104      22.073   0.719  19.065  1.00  0.00           H  
ATOM   1678  HA  ALA H 104      24.812   1.258  18.099  1.00  0.00           H  
ATOM   1679  HB1 ALA H 104      24.353   0.330  15.870  1.00  0.00           H  
ATOM   1680  HB2 ALA H 104      24.304  -0.952  17.104  1.00  0.00           H  
ATOM   1681  HB3 ALA H 104      22.788  -0.297  16.439  1.00  0.00           H  
ATOM   1682  N   LEU H 105      23.913   3.064  16.597  1.00 14.77           N  
ANISOU 1682  N   LEU H 105     1305   2329   1976    456    189    846
ATOM   1683  CA  LEU H 105      23.424   4.229  15.886  1.00 14.03           C  
ANISOU 1683  CA  LEU H 105     1145   2318   1868    541    337    781
ATOM   1684  C   LEU H 105      23.675   4.089  14.394  1.00 16.02           C  
ANISOU 1684  C   LEU H 105     1364   2786   1938    684    533    982
ATOM   1685  O   LEU H 105      24.727   3.558  14.026  1.00 18.18           O  
ANISOU 1685  O   LEU H 105     1723   2932   2251    966    571    552
ATOM   1686  CB  LEU H 105      24.146   5.491  16.404  1.00 18.02           C  
ANISOU 1686  CB  LEU H 105     1787   2378   2682    173    409    762
ATOM   1687  CG  LEU H 105      23.574   5.996  17.750  1.00 19.10           C  
ANISOU 1687  CG  LEU H 105     1725   2637   2894    557    -95     69
ATOM   1688  CD1 LEU H 105      24.581   6.936  18.414  1.00 21.11           C  
ANISOU 1688  CD1 LEU H 105     1891   2867   3262   -106    -31    434
ATOM   1689  CD2 LEU H 105      22.225   6.656  17.577  1.00 16.81           C  
ANISOU 1689  CD2 LEU H 105     1669   1982   2736    325    146    973
ATOM   1690  H   LEU H 105      24.905   2.876  16.574  1.00  0.00           H  
ATOM   1691  HA  LEU H 105      22.354   4.339  16.060  1.00  0.00           H  
ATOM   1692  HB2 LEU H 105      25.203   5.270  16.553  1.00  0.00           H  
ATOM   1693  HB3 LEU H 105      24.042   6.295  15.675  1.00  0.00           H  
ATOM   1694  HG  LEU H 105      23.311   5.144  18.376  1.00  0.00           H  
ATOM   1695 HD11 LEU H 105      24.177   7.291  19.362  1.00  0.00           H  
ATOM   1696 HD12 LEU H 105      25.514   6.401  18.595  1.00  0.00           H  
ATOM   1697 HD13 LEU H 105      24.771   7.787  17.759  1.00  0.00           H  
ATOM   1698 HD21 LEU H 105      21.859   6.996  18.546  1.00  0.00           H  
ATOM   1699 HD22 LEU H 105      22.321   7.509  16.906  1.00  0.00           H  
ATOM   1700 HD23 LEU H 105      21.521   5.939  17.155  1.00  0.00           H  
ATOM   1701  N   MET H 106      22.737   4.595  13.598  1.00 18.37           N  
ANISOU 1701  N   MET H 106     2174   2890   1915   1071    -64    412
ATOM   1702  CA  MET H 106      22.928   4.623  12.153  1.00 20.67           C  
ANISOU 1702  CA  MET H 106     3017   2889   1949    777    102    674
ATOM   1703  C   MET H 106      22.790   6.061  11.668  1.00 19.16           C  
ANISOU 1703  C   MET H 106     1799   3000   2479    807    302    828
ATOM   1704  O   MET H 106      21.802   6.705  11.984  1.00 21.01           O  
ANISOU 1704  O   MET H 106     2051   3370   2561   1025    749   1093
ATOM   1705  CB  MET H 106      21.919   3.672  11.472  1.00 23.77           C  
ANISOU 1705  CB  MET H 106     4147   2861   2022    717   -430    405
ATOM   1706  CG  MET H 106      22.107   2.237  12.003  1.00 24.94           C  
ANISOU 1706  CG  MET H 106     4110   2737   2628    977   -785    206
ATOM   1707  SD  MET H 106      20.881   1.103  11.296  1.00 27.35           S  
ANISOU 1707  SD  MET H 106     3673   3574   3145    -74    744    -34
ATOM   1708  CE  MET H 106      19.419   1.688  12.145  1.00 26.68           C  
ANISOU 1708  CE  MET H 106     4205   3168   2765   1138    445    443
ATOM   1709  H   MET H 106      21.884   4.964  13.994  1.00  0.00           H  
ATOM   1710  HA  MET H 106      23.897   4.188  11.906  1.00  0.00           H  
ATOM   1711  HB3 MET H 106      20.903   4.004  11.688  1.00  0.00           H  
ATOM   1712  HB2 MET H 106      22.082   3.680  10.394  1.00  0.00           H  
ATOM   1713  HG2 MET H 106      23.102   1.879  11.739  1.00  0.00           H  
ATOM   1714  HG3 MET H 106      21.996   2.233  13.087  1.00  0.00           H  
ATOM   1715  HE1 MET H 106      18.556   1.100  11.831  1.00  0.00           H  
ATOM   1716  HE2 MET H 106      19.557   1.584  13.221  1.00  0.00           H  
ATOM   1717  HE3 MET H 106      19.252   2.737  11.901  1.00  0.00           H  
ATOM   1718  N   LYS H 107      23.766   6.580  10.954  1.00 21.11           N  
ANISOU 1718  N   LYS H 107     2022   3201   2798    811    719    817
ATOM   1719  CA  LYS H 107      23.674   7.911  10.363  1.00 22.33           C  
ANISOU 1719  CA  LYS H 107     2345   3367   2773    819    744   1006
ATOM   1720  C   LYS H 107      23.182   7.777   8.925  1.00 23.78           C  
ANISOU 1720  C   LYS H 107     2647   3476   2911   1154    489    780
ATOM   1721  O   LYS H 107      23.765   6.962   8.200  1.00 22.43           O  
ANISOU 1721  O   LYS H 107     2314   3337   2870    871    658    885
ATOM   1722  CB  LYS H 107      25.045   8.605  10.382  1.00 25.36           C  
ANISOU 1722  CB  LYS H 107     2547   3423   3667    563    243   1554
ATOM   1723  CG  LYS H 107      25.032  10.035   9.839  1.00 28.98           C  
ANISOU 1723  CG  LYS H 107     3308   3805   3897    493    401   2087
ATOM   1724  CD  LYS H 107      26.427  10.632   9.910  1.00 32.48           C  
ANISOU 1724  CD  LYS H 107     4212   3828   4301   -456    202   1339
ATOM   1725  CE  LYS H 107      26.370  12.052   9.338  1.00 39.78           C  
ANISOU 1725  CE  LYS H 107     6206   3699   5211  -1039  -1159   1348
ATOM   1726  NZ  LYS H 107      25.829  12.977  10.379  1.00 56.79           N1+
ANISOU 1726  NZ  LYS H 107     9183   5307   7087   2855  -3073     24
ATOM   1727  H   LYS H 107      24.614   6.054  10.800  1.00  0.00           H  
ATOM   1728  HA  LYS H 107      22.982   8.520  10.945  1.00  0.00           H  
ATOM   1729  HB2 LYS H 107      25.413   8.656  11.407  1.00  0.00           H  
ATOM   1730  HB3 LYS H 107      25.748   8.038   9.772  1.00  0.00           H  
ATOM   1731  HG2 LYS H 107      24.699  10.027   8.801  1.00  0.00           H  
ATOM   1732  HG3 LYS H 107      24.352  10.644  10.434  1.00  0.00           H  
ATOM   1733  HD2 LYS H 107      26.759  10.660  10.948  1.00  0.00           H  
ATOM   1734  HD3 LYS H 107      27.115  10.021   9.326  1.00  0.00           H  
ATOM   1735  HE3 LYS H 107      27.373  12.369   9.051  1.00  0.00           H  
ATOM   1736  HE2 LYS H 107      25.721  12.066   8.463  1.00  0.00           H  
ATOM   1737  HZ1 LYS H 107      26.547  13.173  11.062  1.00  0.00           H  
ATOM   1738  HZ2 LYS H 107      25.535  13.839   9.944  1.00  0.00           H  
ATOM   1739  HZ3 LYS H 107      25.039  12.545  10.836  1.00  0.00           H  
ATOM   1740  N   LEU H 108      22.172   8.526   8.549  1.00 22.25           N  
ANISOU 1740  N   LEU H 108     2534   3373   2548   1026   1086   1523
ATOM   1741  CA  LEU H 108      21.586   8.526   7.214  1.00 21.60           C  
ANISOU 1741  CA  LEU H 108     2302   3381   2523   1104   1115   1289
ATOM   1742  C   LEU H 108      22.445   9.315   6.233  1.00 23.00           C  
ANISOU 1742  C   LEU H 108     2383   3915   2440    650    952   1392
ATOM   1743  O   LEU H 108      23.090  10.295   6.592  1.00 24.22           O  
ANISOU 1743  O   LEU H 108     2730   3470   3002    829   1186   1212
ATOM   1744  CB  LEU H 108      20.171   9.113   7.243  1.00 20.14           C  
ANISOU 1744  CB  LEU H 108     2164   2808   2680    806    931    320
ATOM   1745  CG  LEU H 108      19.238   8.462   8.272  1.00 23.29           C  
ANISOU 1745  CG  LEU H 108     2038   3218   3593    244    952    637
ATOM   1746  CD1 LEU H 108      17.811   8.956   8.064  1.00 22.18           C  
ANISOU 1746  CD1 LEU H 108     2139   3690   2598    386    843    165
ATOM   1747  CD2 LEU H 108      19.328   6.937   8.202  1.00 26.20           C  
ANISOU 1747  CD2 LEU H 108     2986   3260   3710    439   1569    637
ATOM   1748  H   LEU H 108      21.743   9.162   9.206  1.00  0.00           H  
ATOM   1749  HA  LEU H 108      21.467   7.499   6.869  1.00  0.00           H  
ATOM   1750  HB3 LEU H 108      20.222  10.174   7.486  1.00  0.00           H  
ATOM   1751  HB2 LEU H 108      19.705   8.987   6.266  1.00  0.00           H  
ATOM   1752  HG  LEU H 108      19.608   8.663   9.277  1.00  0.00           H  
ATOM   1753 HD11 LEU H 108      17.154   8.490   8.798  1.00  0.00           H  
ATOM   1754 HD12 LEU H 108      17.780  10.039   8.185  1.00  0.00           H  
ATOM   1755 HD13 LEU H 108      17.478   8.693   7.060  1.00  0.00           H  
ATOM   1756 HD21 LEU H 108      18.657   6.499   8.941  1.00  0.00           H  
ATOM   1757 HD22 LEU H 108      19.040   6.601   7.206  1.00  0.00           H  
ATOM   1758 HD23 LEU H 108      20.351   6.623   8.409  1.00  0.00           H  
ATOM   1759  N   LYS H 109      22.467   8.902   4.980  1.00 24.04           N  
ANISOU 1759  N   LYS H 109     2662   3960   2510    862   1054   1318
ATOM   1760  CA  LYS H 109      23.205   9.650   3.971  1.00 27.21           C  
ANISOU 1760  CA  LYS H 109     3316   4129   2893   1284   1906   1326
ATOM   1761  C   LYS H 109      22.663  11.059   3.755  1.00 26.99           C  
ANISOU 1761  C   LYS H 109     3495   4061   2700   1064   1193   1480
ATOM   1762  O   LYS H 109      23.400  12.004   3.456  1.00 33.28           O  
ANISOU 1762  O   LYS H 109     3861   4575   4208   1045   1689   2431
ATOM   1763  CB  LYS H 109      23.158   8.851   2.658  1.00 32.46           C  
ANISOU 1763  CB  LYS H 109     4502   4870   2959   1743   2004   1027
ATOM   1764  CG  LYS H 109      24.103   7.644   2.714  1.00 39.48           C  
ANISOU 1764  CG  LYS H 109     5796   5329   3876   2560   2328    711
ATOM   1765  CD  LYS H 109      24.611   7.297   1.331  1.00 44.99           C  
ANISOU 1765  CD  LYS H 109     6898   6049   4148   3025   3013    977
ATOM   1766  CE  LYS H 109      25.467   6.038   1.318  1.00 45.42           C  
ANISOU 1766  CE  LYS H 109     6925   6716   3616   3544   3643   1577
ATOM   1767  NZ  LYS H 109      25.658   5.527  -0.082  1.00 55.41           N1+
ANISOU 1767  NZ  LYS H 109     9679   6956   4420   3109   3964    351
ATOM   1768  H   LYS H 109      21.970   8.063   4.716  1.00  0.00           H  
ATOM   1769  HA  LYS H 109      24.256   9.703   4.254  1.00  0.00           H  
ATOM   1770  HB2 LYS H 109      22.143   8.492   2.487  1.00  0.00           H  
ATOM   1771  HB3 LYS H 109      23.460   9.493   1.830  1.00  0.00           H  
ATOM   1772  HG2 LYS H 109      24.954   7.878   3.353  1.00  0.00           H  
ATOM   1773  HG3 LYS H 109      23.571   6.784   3.119  1.00  0.00           H  
ATOM   1774  HD2 LYS H 109      23.765   7.132   0.663  1.00  0.00           H  
ATOM   1775  HD3 LYS H 109      25.219   8.118   0.950  1.00  0.00           H  
ATOM   1776  HE2 LYS H 109      26.446   6.259   1.744  1.00  0.00           H  
ATOM   1777  HE3 LYS H 109      24.981   5.261   1.909  1.00  0.00           H  
ATOM   1778  HZ1 LYS H 109      25.905   4.548  -0.053  1.00  0.00           H  
ATOM   1779  HZ2 LYS H 109      24.800   5.642  -0.603  1.00  0.00           H  
ATOM   1780  HZ3 LYS H 109      26.397   6.047  -0.533  1.00  0.00           H  
ATOM   1781  N   LYS H 110      21.343  11.242   3.866  1.00 26.13           N  
ANISOU 1781  N   LYS H 110     3520   3988   2419   1257   1099   1501
ATOM   1782  CA  LYS H 110      20.708  12.532   3.675  1.00 27.33           C  
ANISOU 1782  CA  LYS H 110     3998   3934   2452   1351   1401   1656
ATOM   1783  C   LYS H 110      19.614  12.706   4.727  1.00 24.33           C  
ANISOU 1783  C   LYS H 110     2979   3575   2692    886   1001   1547
ATOM   1784  O   LYS H 110      19.157  11.689   5.247  1.00 28.19           O  
ANISOU 1784  O   LYS H 110     2906   3787   4020    749   1281   1799
ATOM   1785  CB  LYS H 110      20.079  12.700   2.286  1.00 32.84           C  
ANISOU 1785  CB  LYS H 110     4782   5038   2660   1966   1135   1972
ATOM   1786  CG  LYS H 110      21.023  12.484   1.117  1.00 39.35           C  
ANISOU 1786  CG  LYS H 110     5933   6543   2474   1947   1377   1213
ATOM   1787  CD  LYS H 110      20.287  12.442  -0.219  1.00 45.60           C  
ANISOU 1787  CD  LYS H 110     7224   7382   2719   1650    813   1102
ATOM   1788  CE  LYS H 110      21.271  12.579  -1.364  1.00 49.71           C  
ANISOU 1788  CE  LYS H 110     8067   8454   2365   1623   1048    561
ATOM   1789  NZ  LYS H 110      20.667  12.988  -2.668  1.00 64.55           N1+
ANISOU 1789  NZ  LYS H 110    11791  10588   2148  -2401   -946    912
ATOM   1790  H   LYS H 110      20.742  10.462   4.092  1.00  0.00           H  
ATOM   1791  HA  LYS H 110      21.454  13.322   3.767  1.00  0.00           H  
ATOM   1792  HB2 LYS H 110      19.267  11.983   2.165  1.00  0.00           H  
ATOM   1793  HB3 LYS H 110      19.687  13.712   2.184  1.00  0.00           H  
ATOM   1794  HG2 LYS H 110      21.747  13.298   1.079  1.00  0.00           H  
ATOM   1795  HG3 LYS H 110      21.548  11.537   1.243  1.00  0.00           H  
ATOM   1796  HD2 LYS H 110      19.760  11.493  -0.314  1.00  0.00           H  
ATOM   1797  HD3 LYS H 110      19.570  13.262  -0.265  1.00  0.00           H  
ATOM   1798  HE2 LYS H 110      22.017  13.334  -1.115  1.00  0.00           H  
ATOM   1799  HE3 LYS H 110      21.766  11.623  -1.535  1.00  0.00           H  
ATOM   1800  HZ1 LYS H 110      19.948  12.328  -2.928  1.00  0.00           H  
ATOM   1801  HZ2 LYS H 110      20.262  13.909  -2.578  1.00  0.00           H  
ATOM   1802  HZ3 LYS H 110      21.382  13.004  -3.381  1.00  0.00           H  
ATOM   1803  N   PRO H 111      19.223  13.928   5.025  1.00 26.87           N  
ANISOU 1803  N   PRO H 111     3192   3682   3335    878   1311   1216
ATOM   1804  CA  PRO H 111      18.226  14.131   6.082  1.00 29.90           C  
ANISOU 1804  CA  PRO H 111     3241   3969   4151    792   1718   1100
ATOM   1805  C   PRO H 111      16.862  13.640   5.611  1.00 27.37           C  
ANISOU 1805  C   PRO H 111     2990   4503   2908   1539   1166   1683
ATOM   1806  O   PRO H 111      16.558  13.785   4.425  1.00 36.10           O  
ANISOU 1806  O   PRO H 111     4757   5756   3205   2169    802   2659
ATOM   1807  CB  PRO H 111      18.161  15.651   6.260  1.00 34.02           C  
ANISOU 1807  CB  PRO H 111     4189   3971   4767   1288   2312   1189
ATOM   1808  CG  PRO H 111      18.607  16.159   4.924  1.00 34.44           C  
ANISOU 1808  CG  PRO H 111     4513   3794   4780   1311   2344   1200
ATOM   1809  CD  PRO H 111      19.653  15.203   4.390  1.00 29.51           C  
ANISOU 1809  CD  PRO H 111     3791   3509   3911   1128   1696   1337
ATOM   1810  HA  PRO H 111      18.485  13.522   6.948  1.00  0.00           H  
ATOM   1811  HB2 PRO H 111      17.140  15.946   6.503  1.00  0.00           H  
ATOM   1812  HB3 PRO H 111      18.827  15.951   7.068  1.00  0.00           H  
ATOM   1813  HG2 PRO H 111      17.753  16.201   4.247  1.00  0.00           H  
ATOM   1814  HG3 PRO H 111      19.030  17.157   5.037  1.00  0.00           H  
ATOM   1815  HD3 PRO H 111      20.667  15.445   4.709  1.00  0.00           H  
ATOM   1816  HD2 PRO H 111      19.630  15.095   3.306  1.00  0.00           H  
ATOM   1817  N   VAL H 112      16.082  13.103   6.535  1.00 25.20           N  
ANISOU 1817  N   VAL H 112     2847   3912   2814    952    845   1303
ATOM   1818  CA  VAL H 112      14.705  12.731   6.160  1.00 25.14           C  
ANISOU 1818  CA  VAL H 112     2940   4031   2581   1126    638    780
ATOM   1819  C   VAL H 112      13.799  13.929   6.415  1.00 26.46           C  
ANISOU 1819  C   VAL H 112     3178   4720   2157   1673   1562   1744
ATOM   1820  O   VAL H 112      13.960  14.618   7.432  1.00 26.53           O  
ANISOU 1820  O   VAL H 112     3446   3743   2893   1955   1320   1558
ATOM   1821  CB  VAL H 112      14.247  11.473   6.903  1.00 25.22           C  
ANISOU 1821  CB  VAL H 112     3007   4010   2566    561    172    627
ATOM   1822  CG1 VAL H 112      14.083  11.675   8.408  1.00 23.95           C  
ANISOU 1822  CG1 VAL H 112     3567   2702   2830   1319   1287    429
ATOM   1823  CG2 VAL H 112      12.911  10.959   6.350  1.00 33.46           C  
ANISOU 1823  CG2 VAL H 112     2543   7138   3033    -90   -313   3185
ATOM   1824  H   VAL H 112      16.434  12.957   7.470  1.00  0.00           H  
ATOM   1825  HA  VAL H 112      14.691  12.383   5.127  1.00  0.00           H  
ATOM   1826  HB  VAL H 112      14.963  10.669   6.733  1.00  0.00           H  
ATOM   1827 HG11 VAL H 112      13.757  10.742   8.867  1.00  0.00           H  
ATOM   1828 HG12 VAL H 112      15.037  11.978   8.840  1.00  0.00           H  
ATOM   1829 HG13 VAL H 112      13.339  12.450   8.592  1.00  0.00           H  
ATOM   1830 HG21 VAL H 112      12.611  10.065   6.897  1.00  0.00           H  
ATOM   1831 HG22 VAL H 112      12.148  11.729   6.467  1.00  0.00           H  
ATOM   1832 HG23 VAL H 112      13.024  10.717   5.293  1.00  0.00           H  
ATOM   1833  N   ALA H 113      12.854  14.168   5.523  1.00 29.46           N  
ANISOU 1833  N   ALA H 113     4171   4915   2106   1919   1314   2592
ATOM   1834  CA  ALA H 113      11.856  15.202   5.730  1.00 29.13           C  
ANISOU 1834  CA  ALA H 113     3744   5094   2229   1783   1015   2202
ATOM   1835  C   ALA H 113      10.774  14.775   6.716  1.00 23.60           C  
ANISOU 1835  C   ALA H 113     3402   3782   1780    790    557   1046
ATOM   1836  O   ALA H 113      10.154  13.727   6.498  1.00 24.76           O  
ANISOU 1836  O   ALA H 113     3415   3826   2164   1099   -255    420
ATOM   1837  CB  ALA H 113      11.169  15.574   4.414  1.00 34.41           C  
ANISOU 1837  CB  ALA H 113     3408   7058   2608   2127   1006   2823
ATOM   1838  H   ALA H 113      12.814  13.625   4.672  1.00  0.00           H  
ATOM   1839  HA  ALA H 113      12.338  16.102   6.111  1.00  0.00           H  
ATOM   1840  HB1 ALA H 113      10.426  16.350   4.598  1.00  0.00           H  
ATOM   1841  HB2 ALA H 113      11.912  15.943   3.707  1.00  0.00           H  
ATOM   1842  HB3 ALA H 113      10.678  14.694   3.998  1.00  0.00           H  
ATOM   1843  N   PHE H 114      10.592  15.593   7.752  1.00 20.15           N  
ANISOU 1843  N   PHE H 114     2732   2917   2006    610    412   1186
ATOM   1844  CA  PHE H 114       9.539  15.297   8.740  1.00 16.80           C  
ANISOU 1844  CA  PHE H 114     2347   2262   1776    248    123    635
ATOM   1845  C   PHE H 114       8.179  15.523   8.077  1.00 18.14           C  
ANISOU 1845  C   PHE H 114     2621   2637   1635    505    -33    778
ATOM   1846  O   PHE H 114       8.122  16.331   7.151  1.00 22.30           O  
ANISOU 1846  O   PHE H 114     3218   2704   2549    807     15   1303
ATOM   1847  CB  PHE H 114       9.655  16.133  10.008  1.00 19.42           C  
ANISOU 1847  CB  PHE H 114     2594   2658   2127    286     -9    208
ATOM   1848  CG  PHE H 114      10.952  15.964  10.804  1.00 18.72           C  
ANISOU 1848  CG  PHE H 114     2942   1899   2270     26   -273    571
ATOM   1849  CD1 PHE H 114      11.747  14.833  10.615  1.00 18.08           C  
ANISOU 1849  CD1 PHE H 114     2421   2212   2237     68    251    652
ATOM   1850  CD2 PHE H 114      11.377  16.894  11.741  1.00 20.94           C  
ANISOU 1850  CD2 PHE H 114     2980   2568   2407    -28   -183    128
ATOM   1851  CE1 PHE H 114      12.926  14.644  11.330  1.00 20.34           C  
ANISOU 1851  CE1 PHE H 114     2545   2398   2785   -131    -32    906
ATOM   1852  CE2 PHE H 114      12.544  16.715  12.465  1.00 23.60           C  
ANISOU 1852  CE2 PHE H 114     3283   2541   3143   -339   -688    425
ATOM   1853  CZ  PHE H 114      13.323  15.582  12.276  1.00 21.31           C  
ANISOU 1853  CZ  PHE H 114     2796   2599   2703   -397   -158   1014
ATOM   1854  H   PHE H 114      11.174  16.411   7.858  1.00  0.00           H  
ATOM   1855  HA  PHE H 114       9.656  14.276   9.102  1.00  0.00           H  
ATOM   1856  HB2 PHE H 114       9.591  17.191   9.753  1.00  0.00           H  
ATOM   1857  HB3 PHE H 114       8.845  15.874  10.690  1.00  0.00           H  
ATOM   1858  HD1 PHE H 114      11.452  14.079   9.900  1.00  0.00           H  
ATOM   1859  HD2 PHE H 114      10.793  17.785  11.921  1.00  0.00           H  
ATOM   1860  HE1 PHE H 114      13.532  13.769  11.150  1.00  0.00           H  
ATOM   1861  HE2 PHE H 114      12.854  17.460  13.183  1.00  0.00           H  
ATOM   1862  HZ  PHE H 114      14.224  15.423  12.849  1.00  0.00           H  
ATOM   1863  N   SER H 115       7.169  14.827   8.551  1.00 15.20           N  
ANISOU 1863  N   SER H 115     2285   2013   1476    609   -264    208
ATOM   1864  CA  SER H 115       5.804  14.894   8.037  1.00 15.24           C  
ANISOU 1864  CA  SER H 115     2342   1998   1452   1064   -254    194
ATOM   1865  C   SER H 115       4.826  14.504   9.129  1.00 14.43           C  
ANISOU 1865  C   SER H 115     2331   1666   1485    761   -149   -220
ATOM   1866  O   SER H 115       5.195  14.305  10.294  1.00 15.31           O  
ANISOU 1866  O   SER H 115     2384   1874   1558    292   -168     53
ATOM   1867  CB  SER H 115       5.655  13.991   6.782  1.00 14.46           C  
ANISOU 1867  CB  SER H 115     2050   2130   1316    537    -71    273
ATOM   1868  OG  SER H 115       5.636  12.635   7.289  1.00 14.74           O  
ANISOU 1868  OG  SER H 115     2111   2019   1470    788   -112    218
ATOM   1869  H   SER H 115       7.311  14.192   9.324  1.00  0.00           H  
ATOM   1870  HA  SER H 115       5.610  15.894   7.649  1.00  0.00           H  
ATOM   1871  HB3 SER H 115       4.728  14.238   6.264  1.00  0.00           H  
ATOM   1872  HB2 SER H 115       6.499  14.156   6.113  1.00  0.00           H  
ATOM   1873  HG  SER H 115       6.237  12.092   6.774  1.00  0.00           H  
ATOM   1874  N   ASP H 116       3.542  14.358   8.823  1.00 15.79           N  
ANISOU 1874  N   ASP H 116     2396   2078   1524    930   -156    -60
ATOM   1875  CA  ASP H 116       2.609  13.860   9.809  1.00 14.56           C  
ANISOU 1875  CA  ASP H 116     2017   1962   1553    931   -393     18
ATOM   1876  C   ASP H 116       2.948  12.452  10.273  1.00 13.71           C  
ANISOU 1876  C   ASP H 116     1781   2012   1416    885   -389    -74
ATOM   1877  O   ASP H 116       2.511  12.015  11.351  1.00 15.14           O  
ANISOU 1877  O   ASP H 116     2319   2009   1426    797   -312      5
ATOM   1878  CB  ASP H 116       1.205  13.809   9.220  1.00 17.02           C  
ANISOU 1878  CB  ASP H 116     2090   2083   2295   1179   -661   -239
ATOM   1879  CG  ASP H 116       0.536  15.149   9.076  1.00 19.65           C  
ANISOU 1879  CG  ASP H 116     2797   1875   2793   1096  -1275     97
ATOM   1880  OD1 ASP H 116       1.014  16.154   9.648  1.00 21.59           O  
ANISOU 1880  OD1 ASP H 116     3968   2104   2130   1105   -975   -353
ATOM   1881  OD2 ASP H 116      -0.518  15.257   8.392  1.00 21.86           O1-
ANISOU 1881  OD2 ASP H 116     2360   2547   3399    824  -1108    794
ATOM   1882  H   ASP H 116       3.213  14.595   7.898  1.00  0.00           H  
ATOM   1883  HA  ASP H 116       2.630  14.505  10.688  1.00  0.00           H  
ATOM   1884  HB2 ASP H 116       1.244  13.367   8.224  1.00  0.00           H  
ATOM   1885  HB3 ASP H 116       0.564  13.204   9.860  1.00  0.00           H  
ATOM   1886  N   TYR H 117       3.680  11.699   9.477  1.00 14.16           N  
ANISOU 1886  N   TYR H 117     1800   2030   1551   1071   -418    -50
ATOM   1887  CA  TYR H 117       4.008  10.303   9.732  1.00 14.42           C  
ANISOU 1887  CA  TYR H 117     2058   1895   1526    896   -779    -54
ATOM   1888  C   TYR H 117       5.457  10.068  10.149  1.00 13.57           C  
ANISOU 1888  C   TYR H 117     1805   1604   1748    993   -205   -145
ATOM   1889  O   TYR H 117       5.794   8.923  10.483  1.00 14.19           O  
ANISOU 1889  O   TYR H 117     2233   1739   1420   1155   -296     47
ATOM   1890  CB  TYR H 117       3.768   9.520   8.420  1.00 15.88           C  
ANISOU 1890  CB  TYR H 117     2636   2150   1248   1138   -493    -72
ATOM   1891  CG  TYR H 117       2.433   9.946   7.823  1.00 16.76           C  
ANISOU 1891  CG  TYR H 117     2918   1869   1580   1025  -1090   -352
ATOM   1892  CD1 TYR H 117       1.267   9.505   8.455  1.00 19.21           C  
ANISOU 1892  CD1 TYR H 117     2669   2620   2011    916  -1131   -456
ATOM   1893  CD2 TYR H 117       2.327  10.760   6.711  1.00 20.09           C  
ANISOU 1893  CD2 TYR H 117     3577   2654   1403   1436  -1127   -271
ATOM   1894  CE1 TYR H 117       0.035   9.892   7.918  1.00 20.59           C  
ANISOU 1894  CE1 TYR H 117     2886   3106   1832   1218  -1135   -545
ATOM   1895  CE2 TYR H 117       1.097  11.141   6.181  1.00 20.79           C  
ANISOU 1895  CE2 TYR H 117     3805   2492   1603   1353  -1453   -298
ATOM   1896  CZ  TYR H 117      -0.052  10.697   6.792  1.00 20.41           C  
ANISOU 1896  CZ  TYR H 117     3547   2390   1816   1185  -1558   -866
ATOM   1897  OH  TYR H 117      -1.284  11.078   6.300  1.00 23.96           O  
ANISOU 1897  OH  TYR H 117     3769   3025   2310   1398  -1801   -716
ATOM   1898  H   TYR H 117       4.056  12.084   8.622  1.00  0.00           H  
ATOM   1899  HA  TYR H 117       3.388   9.926  10.545  1.00  0.00           H  
ATOM   1900  HB3 TYR H 117       4.571   9.737   7.715  1.00  0.00           H  
ATOM   1901  HB2 TYR H 117       3.750   8.451   8.632  1.00  0.00           H  
ATOM   1902  HD1 TYR H 117       1.332   8.882   9.335  1.00  0.00           H  
ATOM   1903  HD2 TYR H 117       3.218  11.124   6.221  1.00  0.00           H  
ATOM   1904  HE1 TYR H 117      -0.883   9.563   8.382  1.00  0.00           H  
ATOM   1905  HE2 TYR H 117       1.058  11.773   5.306  1.00  0.00           H  
ATOM   1906  HH  TYR H 117      -1.962  10.495   6.648  1.00  0.00           H  
ATOM   1907  N   ILE H 118       6.287  11.100  10.102  1.00 13.83           N  
ANISOU 1907  N   ILE H 118     2026   2042   1187    574   -234     84
ATOM   1908  CA  ILE H 118       7.727  10.996  10.344  1.00 12.85           C  
ANISOU 1908  CA  ILE H 118     2004   1804   1076    671    -34    194
ATOM   1909  C   ILE H 118       8.131  12.099  11.306  1.00 12.31           C  
ANISOU 1909  C   ILE H 118     1622   1759   1298    848   -174    191
ATOM   1910  O   ILE H 118       8.053  13.301  10.991  1.00 14.39           O  
ANISOU 1910  O   ILE H 118     2168   1792   1508    509   -456    266
ATOM   1911  CB  ILE H 118       8.502  11.108   9.012  1.00 13.94           C  
ANISOU 1911  CB  ILE H 118     2070   2204   1025    547   -138    424
ATOM   1912  CG1 ILE H 118       8.084  10.015   8.012  1.00 17.23           C  
ANISOU 1912  CG1 ILE H 118     2845   2883    820    793   -168     51
ATOM   1913  CG2 ILE H 118      10.003  11.154   9.233  1.00 16.02           C  
ANISOU 1913  CG2 ILE H 118     1875   2209   2001    946     33    518
ATOM   1914  CD1 ILE H 118       8.802  10.052   6.665  1.00 17.44           C  
ANISOU 1914  CD1 ILE H 118     2852   2650   1123    357    206    298
ATOM   1915  H   ILE H 118       5.934  12.022   9.890  1.00  0.00           H  
ATOM   1916  HA  ILE H 118       7.958  10.010  10.748  1.00  0.00           H  
ATOM   1917  HB  ILE H 118       8.413  12.123   8.624  1.00  0.00           H  
ATOM   1918 HG12 ILE H 118       8.284   9.033   8.441  1.00  0.00           H  
ATOM   1919 HG13 ILE H 118       7.019  10.107   7.797  1.00  0.00           H  
ATOM   1920 HG21 ILE H 118      10.510  11.233   8.271  1.00  0.00           H  
ATOM   1921 HG22 ILE H 118      10.254  12.019   9.847  1.00  0.00           H  
ATOM   1922 HG23 ILE H 118      10.324  10.244   9.739  1.00  0.00           H  
ATOM   1923 HD11 ILE H 118       8.435   9.242   6.035  1.00  0.00           H  
ATOM   1924 HD12 ILE H 118       8.610  11.007   6.176  1.00  0.00           H  
ATOM   1925 HD13 ILE H 118       9.874   9.934   6.821  1.00  0.00           H  
ATOM   1926  N   HIS H 119       8.553  11.715  12.503  1.00 13.24           N  
ANISOU 1926  N   HIS H 119     1866   2049   1115    679    -94    232
ATOM   1927  CA  HIS H 119       8.856  12.745  13.510  1.00 12.66           C  
ANISOU 1927  CA  HIS H 119     1756   1897   1155    800    -20    257
ATOM   1928  C   HIS H 119       9.716  12.097  14.577  1.00 12.31           C  
ANISOU 1928  C   HIS H 119     1686   1616   1374    471   -169    384
ATOM   1929  O   HIS H 119       9.439  10.968  14.987  1.00 12.92           O  
ANISOU 1929  O   HIS H 119     2024   1430   1454    353   -139    243
ATOM   1930  CB  HIS H 119       7.580  13.298  14.169  1.00 13.84           C  
ANISOU 1930  CB  HIS H 119     1841   1746   1671    795     95    206
ATOM   1931  CG  HIS H 119       7.788  14.566  14.929  1.00 15.07           C  
ANISOU 1931  CG  HIS H 119     2138   1739   1849    624    424    183
ATOM   1932  ND1 HIS H 119       7.749  15.773  14.266  1.00 17.84           N  
ANISOU 1932  ND1 HIS H 119     2690   1748   2340    884   -172    294
ATOM   1933  CD2 HIS H 119       8.101  14.830  16.217  1.00 15.23           C  
ANISOU 1933  CD2 HIS H 119     2365   1438   1982    257    332    147
ATOM   1934  CE1 HIS H 119       7.978  16.748  15.113  1.00 20.01           C  
ANISOU 1934  CE1 HIS H 119     3610   1682   2311    894   -411    352
ATOM   1935  NE2 HIS H 119       8.201  16.193  16.305  1.00 17.14           N  
ANISOU 1935  NE2 HIS H 119     2956   1296   2260    767    -38    361
ATOM   1936  H   HIS H 119       8.661  10.732  12.709  1.00  0.00           H  
ATOM   1937  HA  HIS H 119       9.400  13.564  13.040  1.00  0.00           H  
ATOM   1938  HB2 HIS H 119       6.834  13.503  13.402  1.00  0.00           H  
ATOM   1939  HB3 HIS H 119       7.186  12.564  14.872  1.00  0.00           H  
ATOM   1940  HD2 HIS H 119       8.216  14.020  16.922  1.00  0.00           H  
ATOM   1941  HE1 HIS H 119       7.959  17.773  14.774  1.00  0.00           H  
ATOM   1942  HE2 HIS H 119       8.417  16.627  17.191  1.00  0.00           H  
ATOM   1943  N   PRO H 120      10.750  12.740  15.077  1.00 11.29           N  
ANISOU 1943  N   PRO H 120     1430   1553   1308    451    108    415
ATOM   1944  CA  PRO H 120      11.656  12.095  16.033  1.00 11.07           C  
ANISOU 1944  CA  PRO H 120     1308   1500   1397    349     92    488
ATOM   1945  C   PRO H 120      11.091  12.046  17.467  1.00  9.87           C  
ANISOU 1945  C   PRO H 120      979   1546   1225    414   -158    299
ATOM   1946  O   PRO H 120      10.309  12.889  17.945  1.00 11.32           O  
ANISOU 1946  O   PRO H 120     1429   1483   1391    535    -50    375
ATOM   1947  CB  PRO H 120      12.883  13.028  16.010  1.00 12.27           C  
ANISOU 1947  CB  PRO H 120     1505   1631   1525    212     57    443
ATOM   1948  CG  PRO H 120      12.345  14.370  15.619  1.00 17.76           C  
ANISOU 1948  CG  PRO H 120     2000   1832   2915    -88   -604   1269
ATOM   1949  CD  PRO H 120      11.176  14.102  14.684  1.00 16.99           C  
ANISOU 1949  CD  PRO H 120     2233   1834   2390     92   -514   1038
ATOM   1950  HA  PRO H 120      11.806  11.054  15.747  1.00  0.00           H  
ATOM   1951  HB2 PRO H 120      13.341  13.052  16.999  1.00  0.00           H  
ATOM   1952  HB3 PRO H 120      13.607  12.659  15.284  1.00  0.00           H  
ATOM   1953  HG2 PRO H 120      12.019  14.905  16.511  1.00  0.00           H  
ATOM   1954  HG3 PRO H 120      13.125  14.943  15.117  1.00  0.00           H  
ATOM   1955  HD3 PRO H 120      11.468  14.103  13.634  1.00  0.00           H  
ATOM   1956  HD2 PRO H 120      10.350  14.798  14.832  1.00  0.00           H  
ATOM   1957  N   VAL H 121      11.584  11.007  18.150  1.00 10.10           N  
ANISOU 1957  N   VAL H 121     1534   1149   1154    319   -318     87
ATOM   1958  CA  VAL H 121      11.298  10.802  19.565  1.00 10.12           C  
ANISOU 1958  CA  VAL H 121     1812    902   1131    250   -342     21
ATOM   1959  C   VAL H 121      12.356  11.505  20.420  1.00 10.83           C  
ANISOU 1959  C   VAL H 121     1725   1299   1091   -100   -142    144
ATOM   1960  O   VAL H 121      13.477  11.708  19.958  1.00 13.18           O  
ANISOU 1960  O   VAL H 121     1674   1718   1614     29     29    280
ATOM   1961  CB  VAL H 121      11.221   9.295  19.891  1.00 10.36           C  
ANISOU 1961  CB  VAL H 121     1438    910   1587    321    236    100
ATOM   1962  CG1 VAL H 121      12.618   8.660  19.849  1.00 10.54           C  
ANISOU 1962  CG1 VAL H 121     1311   1154   1540    335     66      4
ATOM   1963  CG2 VAL H 121      10.527   9.037  21.213  1.00 10.16           C  
ANISOU 1963  CG2 VAL H 121      905   1609   1347     71   -161    195
ATOM   1964  H   VAL H 121      12.176  10.333  17.686  1.00  0.00           H  
ATOM   1965  HA  VAL H 121      10.292  11.157  19.788  1.00  0.00           H  
ATOM   1966  HB  VAL H 121      10.512   8.813  19.218  1.00  0.00           H  
ATOM   1967 HG11 VAL H 121      12.542   7.598  20.082  1.00  0.00           H  
ATOM   1968 HG12 VAL H 121      13.044   8.784  18.853  1.00  0.00           H  
ATOM   1969 HG13 VAL H 121      13.261   9.147  20.582  1.00  0.00           H  
ATOM   1970 HG21 VAL H 121      10.494   7.964  21.404  1.00  0.00           H  
ATOM   1971 HG22 VAL H 121      11.076   9.531  22.015  1.00  0.00           H  
ATOM   1972 HG23 VAL H 121       9.511   9.429  21.173  1.00  0.00           H  
ATOM   1973  N   CYS H 122      12.026  11.910  21.649  1.00 10.29           N  
ANISOU 1973  N   CYS H 122     1620   1215   1075     94   -354    120
ATOM   1974  CA  CYS H 122      13.042  12.454  22.547  1.00 10.06           C  
ANISOU 1974  CA  CYS H 122     1171   1422   1229     85   -256     87
ATOM   1975  C   CYS H 122      13.840  11.349  23.249  1.00 10.57           C  
ANISOU 1975  C   CYS H 122     1148   1427   1442    144   -217    169
ATOM   1976  O   CYS H 122      13.305  10.284  23.478  1.00 11.65           O  
ANISOU 1976  O   CYS H 122     1538   1430   1458     18   -379    132
ATOM   1977  CB  CYS H 122      12.439  13.291  23.670  1.00 11.38           C  
ANISOU 1977  CB  CYS H 122     1489   1317   1519    150   -333   -209
ATOM   1978  SG  CYS H 122      11.380  14.636  23.103  1.00 14.61           S  
ANISOU 1978  SG  CYS H 122     2013   1227   2310    251   -453    -75
ATOM   1979  H   CYS H 122      11.069  11.841  21.963  1.00  0.00           H  
ATOM   1980  HA  CYS H 122      13.756  13.045  21.973  1.00  0.00           H  
ATOM   1981  HB3 CYS H 122      11.830  12.654  24.312  1.00  0.00           H  
ATOM   1982  HB2 CYS H 122      13.239  13.741  24.258  1.00  0.00           H  
ATOM   1983  N   LEU H 123      15.098  11.699  23.561  1.00 12.09           N  
ANISOU 1983  N   LEU H 123     1106   1388   2100    289   -310    190
ATOM   1984  CA  LEU H 123      15.867  10.818  24.439  1.00 12.31           C  
ANISOU 1984  CA  LEU H 123     1201   1699   1778    391   -326    130
ATOM   1985  C   LEU H 123      15.887  11.442  25.843  1.00 12.73           C  
ANISOU 1985  C   LEU H 123     1415   1528   1895    -58    -86     85
ATOM   1986  O   LEU H 123      15.909  12.667  25.950  1.00 14.61           O  
ANISOU 1986  O   LEU H 123     1727   1495   2329    166   -445     27
ATOM   1987  CB  LEU H 123      17.291  10.621  23.946  1.00 15.85           C  
ANISOU 1987  CB  LEU H 123     1330   2713   1981    829   -235    112
ATOM   1988  CG  LEU H 123      17.445   9.978  22.555  1.00 19.01           C  
ANISOU 1988  CG  LEU H 123     2244   3174   1805    869    102    209
ATOM   1989  CD1 LEU H 123      18.941   9.792  22.290  1.00 30.55           C  
ANISOU 1989  CD1 LEU H 123     2620   6132   2857   1738    502   -578
ATOM   1990  CD2 LEU H 123      16.689   8.666  22.460  1.00 21.38           C  
ANISOU 1990  CD2 LEU H 123     4237   2202   1684   1133    528     19
ATOM   1991  H   LEU H 123      15.491  12.553  23.191  1.00  0.00           H  
ATOM   1992  HA  LEU H 123      15.406   9.830  24.458  1.00  0.00           H  
ATOM   1993  HB2 LEU H 123      17.793  11.587  23.888  1.00  0.00           H  
ATOM   1994  HB3 LEU H 123      17.829   9.973  24.638  1.00  0.00           H  
ATOM   1995  HG  LEU H 123      16.958  10.605  21.808  1.00  0.00           H  
ATOM   1996 HD11 LEU H 123      19.083   9.337  21.310  1.00  0.00           H  
ATOM   1997 HD12 LEU H 123      19.438  10.762  22.316  1.00  0.00           H  
ATOM   1998 HD13 LEU H 123      19.368   9.144  23.056  1.00  0.00           H  
ATOM   1999 HD21 LEU H 123      16.821   8.241  21.465  1.00  0.00           H  
ATOM   2000 HD22 LEU H 123      17.074   7.970  23.205  1.00  0.00           H  
ATOM   2001 HD23 LEU H 123      15.629   8.843  22.642  1.00  0.00           H  
ATOM   2002  N   PRO H 124      15.814  10.585  26.881  1.00 14.43           N  
ANISOU 2002  N   PRO H 124     1993   1696   1793     -1   -364    133
ATOM   2003  CA  PRO H 124      15.655  11.090  28.243  1.00 14.58           C  
ANISOU 2003  CA  PRO H 124     1701   1967   1873    -84    -91      1
ATOM   2004  C   PRO H 124      16.885  11.759  28.819  1.00 16.84           C  
ANISOU 2004  C   PRO H 124     2040   2073   2287     10   -588   -209
ATOM   2005  O   PRO H 124      18.022  11.317  28.611  1.00 21.06           O  
ANISOU 2005  O   PRO H 124     1859   2864   3281   -176   -639   -645
ATOM   2006  CB  PRO H 124      15.361   9.816  29.046  1.00 18.13           C  
ANISOU 2006  CB  PRO H 124     3152   2038   1699   -351   -457     41
ATOM   2007  CG  PRO H 124      16.079   8.740  28.266  1.00 17.57           C  
ANISOU 2007  CG  PRO H 124     2614   2024   2039    130   -808    326
ATOM   2008  CD  PRO H 124      15.813   9.092  26.820  1.00 14.49           C  
ANISOU 2008  CD  PRO H 124     2053   1673   1780   -325    -80    257
ATOM   2009  HA  PRO H 124      14.879  11.855  28.259  1.00  0.00           H  
ATOM   2010  HB2 PRO H 124      15.750   9.926  30.058  1.00  0.00           H  
ATOM   2011  HB3 PRO H 124      14.284   9.652  29.087  1.00  0.00           H  
ATOM   2012  HG2 PRO H 124      17.142   8.766  28.505  1.00  0.00           H  
ATOM   2013  HG3 PRO H 124      15.671   7.765  28.531  1.00  0.00           H  
ATOM   2014  HD3 PRO H 124      14.845   8.743  26.460  1.00  0.00           H  
ATOM   2015  HD2 PRO H 124      16.596   8.755  26.141  1.00  0.00           H  
ATOM   2016  N   ASP H 125      16.662  12.830  29.577  1.00 19.76           N  
ANISOU 2016  N   ASP H 125     2751   2395   2363   -644    231   -466
ATOM   2017  CA  ASP H 125      17.727  13.336  30.447  1.00 28.13           C  
ANISOU 2017  CA  ASP H 125     4735   2736   3218  -1642   -735   -533
ATOM   2018  C   ASP H 125      17.604  12.611  31.781  1.00 22.61           C  
ANISOU 2018  C   ASP H 125     3838   2040   2712   -797   -625  -1179
ATOM   2019  O   ASP H 125      16.702  11.812  32.039  1.00 19.94           O  
ANISOU 2019  O   ASP H 125     2873   2432   2272   -216   -238   -979
ATOM   2020  CB  ASP H 125      17.695  14.847  30.633  1.00 36.61           C  
ANISOU 2020  CB  ASP H 125     7437   2678   3794  -2559    502   -453
ATOM   2021  CG  ASP H 125      16.318  15.420  30.860  1.00 43.25           C  
ANISOU 2021  CG  ASP H 125     9078   1875   5481  -1009   1534    126
ATOM   2022  OD1 ASP H 125      15.400  14.771  31.413  1.00 48.99           O  
ANISOU 2022  OD1 ASP H 125     8102    999   9512   -435   2669   -395
ATOM   2023  OD2 ASP H 125      16.120  16.596  30.466  1.00 58.19           O1-
ANISOU 2023  OD2 ASP H 125    11906   2286   7919   -846   1457   1137
ATOM   2024  H   ASP H 125      15.763  13.289  29.550  1.00  0.00           H  
ATOM   2025  HA  ASP H 125      18.693  13.190  29.963  1.00  0.00           H  
ATOM   2026  HB3 ASP H 125      18.298  15.120  31.499  1.00  0.00           H  
ATOM   2027  HB2 ASP H 125      18.097  15.332  29.743  1.00  0.00           H  
ATOM   2028  N   ARG H 126      18.550  12.911  32.677  1.00 24.28           N  
ANISOU 2028  N   ARG H 126     3557   2385   3284   -301   -848  -1536
ATOM   2029  CA  ARG H 126      18.622  12.147  33.921  1.00 23.58           C  
ANISOU 2029  CA  ARG H 126     2388   3127   3444    -44   -987  -1222
ATOM   2030  C   ARG H 126      17.341  12.237  34.739  1.00 24.47           C  
ANISOU 2030  C   ARG H 126     2495   3065   3737    475   -843   -829
ATOM   2031  O   ARG H 126      16.926  11.248  35.367  1.00 23.83           O  
ANISOU 2031  O   ARG H 126     3571   3436   2048    500   -663   -921
ATOM   2032  CB  ARG H 126      19.842  12.622  34.754  1.00 26.71           C  
ANISOU 2032  CB  ARG H 126     2566   3533   4050    230  -1160  -2166
ATOM   2033  CG  ARG H 126      20.039  11.870  36.046  1.00 33.51           C  
ANISOU 2033  CG  ARG H 126     3572   5665   3494    488  -1615  -2175
ATOM   2034  CD  ARG H 126      21.207  12.426  36.865  1.00 46.49           C  
ANISOU 2034  CD  ARG H 126     4405   7808   5452     58  -2868  -2320
ATOM   2035  NE  ARG H 126      22.469  12.222  36.154  1.00 55.56           N  
ANISOU 2035  NE  ARG H 126     3673   9604   7834    418  -3037  -2800
ATOM   2036  CZ  ARG H 126      22.998  11.012  35.983  1.00 59.66           C  
ANISOU 2036  CZ  ARG H 126     3440  10190   9036   1074  -3755  -3175
ATOM   2037  NH1 ARG H 126      22.362   9.951  36.478  1.00 69.74           N  
ANISOU 2037  NH1 ARG H 126     7609   9773   9115   1571  -3080  -1630
ATOM   2038  NH2 ARG H 126      24.134  10.872  35.325  1.00 75.55           N1+
ANISOU 2038  NH2 ARG H 126     2320  13342  13044   1515  -3834  -4520
ATOM   2039  H   ARG H 126      19.204  13.658  32.490  1.00  0.00           H  
ATOM   2040  HA  ARG H 126      18.867  11.109  33.697  1.00  0.00           H  
ATOM   2041  HB2 ARG H 126      20.753  12.496  34.169  1.00  0.00           H  
ATOM   2042  HB3 ARG H 126      19.719  13.674  35.012  1.00  0.00           H  
ATOM   2043  HG2 ARG H 126      19.136  11.944  36.651  1.00  0.00           H  
ATOM   2044  HG3 ARG H 126      20.246  10.822  35.829  1.00  0.00           H  
ATOM   2045  HD2 ARG H 126      21.060  13.493  37.030  1.00  0.00           H  
ATOM   2046  HD3 ARG H 126      21.254  11.914  37.826  1.00  0.00           H  
ATOM   2047  HE  ARG H 126      22.941  13.036  35.787  1.00  0.00           H  
ATOM   2048 HH11 ARG H 126      22.751   9.027  36.356  1.00  0.00           H  
ATOM   2049 HH12 ARG H 126      21.491  10.071  36.975  1.00  0.00           H  
ATOM   2050 HH21 ARG H 126      24.533   9.953  35.197  1.00  0.00           H  
ATOM   2051 HH22 ARG H 126      24.604  11.684  34.950  1.00  0.00           H  
ATOM   2052  N   GLU H 127      16.716  13.421  34.758  1.00 23.54           N  
ANISOU 2052  N   GLU H 127     3145   3149   2649    704  -1548  -1519
ATOM   2053  CA  GLU H 127      15.561  13.653  35.635  1.00 24.40           C  
ANISOU 2053  CA  GLU H 127     3694   2798   2779    467  -1148  -2163
ATOM   2054  C   GLU H 127      14.317  12.949  35.124  1.00 21.14           C  
ANISOU 2054  C   GLU H 127     3496   2176   2362    360  -1042  -1096
ATOM   2055  O   GLU H 127      13.543  12.321  35.843  1.00 22.08           O  
ANISOU 2055  O   GLU H 127     3499   2600   2290    857   -983   -533
ATOM   2056  CB  GLU H 127      15.369  15.168  35.801  1.00 29.33           C  
ANISOU 2056  CB  GLU H 127     4551   2749   3844   -111   -352  -2416
ATOM   2057  CG  GLU H 127      16.524  15.776  36.605  1.00 36.34           C  
ANISOU 2057  CG  GLU H 127     5401   4036   4369  -1277   -204  -2974
ATOM   2058  CD  GLU H 127      17.844  15.955  35.876  1.00 42.25           C  
ANISOU 2058  CD  GLU H 127     5245   5248   5561  -1623   -149  -2520
ATOM   2059  OE1 GLU H 127      17.879  16.269  34.666  1.00 39.14           O  
ANISOU 2059  OE1 GLU H 127     4432   4477   5961   -326    483  -1833
ATOM   2060  OE2 GLU H 127      18.912  15.769  36.513  1.00 45.20           O1-
ANISOU 2060  OE2 GLU H 127     5433   6334   5408   -349    -37  -3189
ATOM   2061  H   GLU H 127      17.037  14.171  34.163  1.00  0.00           H  
ATOM   2062  HA  GLU H 127      15.815  13.364  36.655  1.00  0.00           H  
ATOM   2063  HB2 GLU H 127      15.337  15.640  34.819  1.00  0.00           H  
ATOM   2064  HB3 GLU H 127      14.434  15.361  36.327  1.00  0.00           H  
ATOM   2065  HG3 GLU H 127      16.242  16.770  36.953  1.00  0.00           H  
ATOM   2066  HG2 GLU H 127      16.744  15.141  37.463  1.00  0.00           H  
ATOM   2067  N   THR H 128      14.065  12.989  33.814  1.00 19.92           N  
ANISOU 2067  N   THR H 128     2976   2243   2348     93   -999   -765
ATOM   2068  CA  THR H 128      12.953  12.215  33.238  1.00 19.06           C  
ANISOU 2068  CA  THR H 128     3011   2024   2205     12   -709   -853
ATOM   2069  C   THR H 128      13.177  10.724  33.492  1.00 20.24           C  
ANISOU 2069  C   THR H 128     3230   2109   2351    162   -759   -758
ATOM   2070  O   THR H 128      12.266   9.964  33.848  1.00 19.64           O  
ANISOU 2070  O   THR H 128     3519   2341   1601    220   -812    -25
ATOM   2071  CB  THR H 128      12.840  12.512  31.731  1.00 23.46           C  
ANISOU 2071  CB  THR H 128     4321   2262   2329    -97  -1391   -732
ATOM   2072  OG1 THR H 128      12.515  13.916  31.571  1.00 24.79           O  
ANISOU 2072  OG1 THR H 128     3354   2369   3697   -301   -416    175
ATOM   2073  CG2 THR H 128      11.712  11.763  31.067  1.00 21.24           C  
ANISOU 2073  CG2 THR H 128     3574   2823   1671   -814   -568    193
ATOM   2074  H   THR H 128      14.640  13.555  33.206  1.00  0.00           H  
ATOM   2075  HA  THR H 128      12.012  12.553  33.671  1.00  0.00           H  
ATOM   2076  HB  THR H 128      13.808  12.354  31.255  1.00  0.00           H  
ATOM   2077  HG1 THR H 128      13.325  14.426  31.495  1.00  0.00           H  
ATOM   2078 HG21 THR H 128      11.683  12.014  30.007  1.00  0.00           H  
ATOM   2079 HG22 THR H 128      11.870  10.691  31.182  1.00  0.00           H  
ATOM   2080 HG23 THR H 128      10.766  12.043  31.532  1.00  0.00           H  
ATOM   2081  N   ALA H 129      14.406  10.210  33.320  1.00 19.91           N  
ANISOU 2081  N   ALA H 129     3314   2269   1981    313  -1013  -1068
ATOM   2082  CA  ALA H 129      14.708   8.805  33.565  1.00 17.52           C  
ANISOU 2082  CA  ALA H 129     2469   2019   2167   -128    574  -1079
ATOM   2083  C   ALA H 129      14.407   8.435  34.996  1.00 17.91           C  
ANISOU 2083  C   ALA H 129     2239   2477   2090     49    154   -885
ATOM   2084  O   ALA H 129      13.797   7.410  35.289  1.00 19.72           O  
ANISOU 2084  O   ALA H 129     3304   2099   2088    296     80   -415
ATOM   2085  CB  ALA H 129      16.194   8.515  33.258  1.00 19.97           C  
ANISOU 2085  CB  ALA H 129     2367   2548   2671   -108    499   -722
ATOM   2086  H   ALA H 129      15.163  10.803  33.010  1.00  0.00           H  
ATOM   2087  HA  ALA H 129      14.121   8.183  32.889  1.00  0.00           H  
ATOM   2088  HB1 ALA H 129      16.406   7.462  33.445  1.00  0.00           H  
ATOM   2089  HB2 ALA H 129      16.402   8.747  32.213  1.00  0.00           H  
ATOM   2090  HB3 ALA H 129      16.825   9.131  33.898  1.00  0.00           H  
ATOM   2091  N   ALA H 129A     14.875   9.286  35.927  1.00 18.57           N  
ANISOU 2091  N   ALA H 129A    2602   2317   2136    772   -690   -772
ATOM   2092  CA  ALA H 129A     14.735   8.945  37.332  1.00 20.78           C  
ANISOU 2092  CA  ALA H 129A    2652   3046   2196    221  -1355   -199
ATOM   2093  C   ALA H 129A     13.261   8.976  37.691  1.00 20.70           C  
ANISOU 2093  C   ALA H 129A    2886   3403   1575    175  -1035   -391
ATOM   2094  O   ALA H 129A     12.734   8.241  38.514  1.00 26.38           O  
ANISOU 2094  O   ALA H 129A    3815   4228   1980    698    -86     72
ATOM   2095  CB  ALA H 129A     15.502   9.915  38.231  1.00 20.93           C  
ANISOU 2095  CB  ALA H 129A    3123   2892   1939   -166   -870   -155
ATOM   2096  H   ALA H 129A     15.317  10.149  35.645  1.00  0.00           H  
ATOM   2097  HA  ALA H 129A     15.155   7.955  37.510  1.00  0.00           H  
ATOM   2098  HB1 ALA H 129A     15.372   9.625  39.274  1.00  0.00           H  
ATOM   2099  HB2 ALA H 129A     16.561   9.887  37.976  1.00  0.00           H  
ATOM   2100  HB3 ALA H 129A     15.121  10.926  38.085  1.00  0.00           H  
ATOM   2101  N   SER H 129B     12.543   9.920  37.045  1.00 18.88           N  
ANISOU 2101  N   SER H 129B    2708   2684   1780    548   -632   -990
ATOM   2102  CA  SER H 129B     11.125   9.961  37.400  1.00 20.26           C  
ANISOU 2102  CA  SER H 129B    3017   2942   1741    577    -23  -1166
ATOM   2103  C   SER H 129B     10.269   8.838  36.835  1.00 20.19           C  
ANISOU 2103  C   SER H 129B    2263   2787   2620    792    292  -1224
ATOM   2104  O   SER H 129B      9.300   8.432  37.472  1.00 26.39           O  
ANISOU 2104  O   SER H 129B    2500   4613   2914    176    346  -1097
ATOM   2105  CB  SER H 129B     10.523  11.280  36.875  1.00 22.83           C  
ANISOU 2105  CB  SER H 129B    2710   2860   3105    685   -577  -1322
ATOM   2106  OG  SER H 129B      9.164  11.217  37.316  1.00 36.73           O  
ANISOU 2106  OG  SER H 129B    3181   6842   3932   1822    216    473
ATOM   2107  H   SER H 129B     12.994  10.528  36.377  1.00  0.00           H  
ATOM   2108  HA  SER H 129B     11.019   9.906  38.483  1.00  0.00           H  
ATOM   2109  HB2 SER H 129B     11.063  12.123  37.306  1.00  0.00           H  
ATOM   2110  HB3 SER H 129B     10.608  11.312  35.789  1.00  0.00           H  
ATOM   2111  HG  SER H 129B      8.740  10.443  36.938  1.00  0.00           H  
ATOM   2112  N   LEU H 129C     10.578   8.381  35.644  1.00 15.19           N  
ANISOU 2112  N   LEU H 129C    2248   1536   1987    923   -399   -605
ATOM   2113  CA  LEU H 129C      9.698   7.464  34.926  1.00 15.53           C  
ANISOU 2113  CA  LEU H 129C    2370   1450   2082    648   -935    195
ATOM   2114  C   LEU H 129C     10.124   6.006  34.990  1.00 14.48           C  
ANISOU 2114  C   LEU H 129C    2368   1418   1715    675   -720    -80
ATOM   2115  O   LEU H 129C      9.295   5.096  34.804  1.00 15.25           O  
ANISOU 2115  O   LEU H 129C    2635   1566   1592    461   -495   -146
ATOM   2116  CB  LEU H 129C      9.614   7.884  33.460  1.00 16.07           C  
ANISOU 2116  CB  LEU H 129C    2525   1478   2105    559   -883    203
ATOM   2117  CG  LEU H 129C      8.963   9.252  33.225  1.00 23.20           C  
ANISOU 2117  CG  LEU H 129C    3460   2207   3148   1337  -2108    388
ATOM   2118  CD1 LEU H 129C      8.837   9.529  31.737  1.00 26.27           C  
ANISOU 2118  CD1 LEU H 129C    4872   1886   3225    368  -2737    444
ATOM   2119  CD2 LEU H 129C      7.587   9.325  33.887  1.00 32.51           C  
ANISOU 2119  CD2 LEU H 129C    4132   2911   5311   2388  -1000    523
ATOM   2120  H   LEU H 129C     11.442   8.663  35.203  1.00  0.00           H  
ATOM   2121  HA  LEU H 129C      8.685   7.548  35.320  1.00  0.00           H  
ATOM   2122  HB2 LEU H 129C     10.618   7.935  33.038  1.00  0.00           H  
ATOM   2123  HB3 LEU H 129C      9.024   7.154  32.906  1.00  0.00           H  
ATOM   2124  HG  LEU H 129C      9.556  10.026  33.713  1.00  0.00           H  
ATOM   2125 HD11 LEU H 129C      8.373  10.504  31.586  1.00  0.00           H  
ATOM   2126 HD12 LEU H 129C      9.827   9.524  31.281  1.00  0.00           H  
ATOM   2127 HD13 LEU H 129C      8.220   8.758  31.274  1.00  0.00           H  
ATOM   2128 HD21 LEU H 129C      7.147  10.306  33.705  1.00  0.00           H  
ATOM   2129 HD22 LEU H 129C      6.940   8.554  33.468  1.00  0.00           H  
ATOM   2130 HD23 LEU H 129C      7.691   9.168  34.961  1.00  0.00           H  
ATOM   2131  N   LEU H 130      11.405   5.702  35.238  1.00 15.87           N  
ANISOU 2131  N   LEU H 130     2295   1683   2053    951   -287    -47
ATOM   2132  CA  LEU H 130      11.801   4.298  35.239  1.00 17.43           C  
ANISOU 2132  CA  LEU H 130     2314   1599   2711    871    506     56
ATOM   2133  C   LEU H 130      11.583   3.692  36.629  1.00 19.11           C  
ANISOU 2133  C   LEU H 130     1886   2377   2998    735   -225    827
ATOM   2134  O   LEU H 130      12.555   3.483  37.385  1.00 24.92           O  
ANISOU 2134  O   LEU H 130     2358   3224   3886   1150   -866    501
ATOM   2135  CB  LEU H 130      13.273   4.150  34.872  1.00 20.62           C  
ANISOU 2135  CB  LEU H 130     2422   2660   2752   1149    507   -707
ATOM   2136  CG  LEU H 130      13.530   4.433  33.416  1.00 23.29           C  
ANISOU 2136  CG  LEU H 130     2325   3680   2843   -154    504   -499
ATOM   2137  CD1 LEU H 130      15.022   4.561  33.088  1.00 32.86           C  
ANISOU 2137  CD1 LEU H 130     2494   5440   4551   -112   1065    119
ATOM   2138  CD2 LEU H 130      12.949   3.293  32.567  1.00 29.51           C  
ANISOU 2138  CD2 LEU H 130     3854   4206   3154    151   -540   -958
ATOM   2139  H   LEU H 130      12.073   6.438  35.419  1.00  0.00           H  
ATOM   2140  HA  LEU H 130      11.202   3.750  34.512  1.00  0.00           H  
ATOM   2141  HB2 LEU H 130      13.867   4.849  35.461  1.00  0.00           H  
ATOM   2142  HB3 LEU H 130      13.599   3.131  35.080  1.00  0.00           H  
ATOM   2143  HG  LEU H 130      13.041   5.366  33.135  1.00  0.00           H  
ATOM   2144 HD11 LEU H 130      15.145   4.765  32.024  1.00  0.00           H  
ATOM   2145 HD12 LEU H 130      15.453   5.379  33.666  1.00  0.00           H  
ATOM   2146 HD13 LEU H 130      15.531   3.631  33.340  1.00  0.00           H  
ATOM   2147 HD21 LEU H 130      13.133   3.495  31.512  1.00  0.00           H  
ATOM   2148 HD22 LEU H 130      13.425   2.353  32.845  1.00  0.00           H  
ATOM   2149 HD23 LEU H 130      11.875   3.221  32.740  1.00  0.00           H  
ATOM   2150  N   GLN H 131      10.312   3.451  36.934  1.00 17.58           N  
ANISOU 2150  N   GLN H 131     2100   2194   2384    467     36    285
ATOM   2151  CA  GLN H 131       9.890   2.894  38.210  1.00 20.06           C  
ANISOU 2151  CA  GLN H 131     2759   2725   2136    420    -81    360
ATOM   2152  C   GLN H 131       9.042   1.647  37.974  1.00 18.67           C  
ANISOU 2152  C   GLN H 131     2990   2722   1383    299     22    666
ATOM   2153  O   GLN H 131       8.248   1.663  37.031  1.00 17.86           O  
ANISOU 2153  O   GLN H 131     2970   2171   1644    645   -139    407
ATOM   2154  CB  GLN H 131       9.004   3.867  39.022  1.00 21.50           C  
ANISOU 2154  CB  GLN H 131     3211   3355   1602    672   -411    -43
ATOM   2155  CG  GLN H 131       9.686   5.196  39.233  1.00 30.60           C  
ANISOU 2155  CG  GLN H 131     5978   2924   2726    527  -1134    -80
ATOM   2156  CD  GLN H 131       9.138   6.096  40.309  1.00 37.25           C  
ANISOU 2156  CD  GLN H 131     7798   3581   2775    787  -1018   -516
ATOM   2157  OE1 GLN H 131       8.791   5.552  41.475  1.00 34.46           O  
ANISOU 2157  OE1 GLN H 131     6182   3640   3271    985   -410   -489
ATOM   2158  NE2 GLN H 131       9.042   7.306  40.091  1.00 44.96           N  
ANISOU 2158  NE2 GLN H 131    10643   4121   2320   2214   -994   -190
ATOM   2159  H   GLN H 131       9.584   3.656  36.264  1.00  0.00           H  
ATOM   2160  HA  GLN H 131      10.767   2.594  38.784  1.00  0.00           H  
ATOM   2161  HB3 GLN H 131       8.070   4.041  38.487  1.00  0.00           H  
ATOM   2162  HB2 GLN H 131       8.787   3.433  39.998  1.00  0.00           H  
ATOM   2163  HG2 GLN H 131      10.730   5.031  39.500  1.00  0.00           H  
ATOM   2164  HG3 GLN H 131       9.635   5.781  38.315  1.00  0.00           H  
ATOM   2165 HE21 GLN H 131       8.676   7.920  40.804  1.00  0.00           H  
ATOM   2166 HE22 GLN H 131       9.329   7.683  39.199  1.00  0.00           H  
ATOM   2167  N   ALA H 132       9.219   0.658  38.829  1.00 19.83           N  
ANISOU 2167  N   ALA H 132     3516   2424   1594    961    -93    473
ATOM   2168  CA  ALA H 132       8.386  -0.528  38.718  1.00 19.48           C  
ANISOU 2168  CA  ALA H 132     3322   2047   2033   1238    396    559
ATOM   2169  C   ALA H 132       6.911  -0.152  38.729  1.00 17.46           C  
ANISOU 2169  C   ALA H 132     3325   1861   1447   1260    597    318
ATOM   2170  O   ALA H 132       6.447   0.648  39.540  1.00 21.67           O  
ANISOU 2170  O   ALA H 132     4090   2076   2070   1272    901    -22
ATOM   2171  CB  ALA H 132       8.675  -1.481  39.867  1.00 22.27           C  
ANISOU 2171  CB  ALA H 132     3932   2236   2293   1377     15    672
ATOM   2172  H   ALA H 132       9.925   0.732  39.547  1.00  0.00           H  
ATOM   2173  HA  ALA H 132       8.626  -1.056  37.795  1.00  0.00           H  
ATOM   2174  HB1 ALA H 132       8.045  -2.366  39.773  1.00  0.00           H  
ATOM   2175  HB2 ALA H 132       9.724  -1.778  39.839  1.00  0.00           H  
ATOM   2176  HB3 ALA H 132       8.464  -0.984  40.814  1.00  0.00           H  
ATOM   2177  N   GLY H 133       6.163  -0.742  37.780  1.00 18.46           N  
ANISOU 2177  N   GLY H 133     3273   2120   1620    863    684    352
ATOM   2178  CA  GLY H 133       4.751  -0.444  37.729  1.00 18.23           C  
ANISOU 2178  CA  GLY H 133     3215   1808   1903    589    760    534
ATOM   2179  C   GLY H 133       4.409   0.595  36.674  1.00 16.52           C  
ANISOU 2179  C   GLY H 133     3018   1646   1613     -7     45    302
ATOM   2180  O   GLY H 133       3.323   0.540  36.107  1.00 18.36           O  
ANISOU 2180  O   GLY H 133     2719   1941   2317    250     92   -137
ATOM   2181  H   GLY H 133       6.591  -1.378  37.123  1.00  0.00           H  
ATOM   2182  HA3 GLY H 133       4.196  -1.352  37.495  1.00  0.00           H  
ATOM   2183  HA2 GLY H 133       4.425  -0.058  38.695  1.00  0.00           H  
ATOM   2184  N   TYR H 134       5.330   1.520  36.410  1.00 15.83           N  
ANISOU 2184  N   TYR H 134     2677   1624   1713    245    185    326
ATOM   2185  CA  TYR H 134       5.055   2.511  35.374  1.00 13.53           C  
ANISOU 2185  CA  TYR H 134     2194   1493   1453     64      3    164
ATOM   2186  C   TYR H 134       5.047   1.839  34.012  1.00 14.66           C  
ANISOU 2186  C   TYR H 134     2335   1513   1722    416   -132    -91
ATOM   2187  O   TYR H 134       5.913   0.999  33.747  1.00 14.63           O  
ANISOU 2187  O   TYR H 134     2377   1501   1682    461     87    263
ATOM   2188  CB  TYR H 134       6.130   3.608  35.385  1.00 12.43           C  
ANISOU 2188  CB  TYR H 134     1803   1742   1180     87    617    -94
ATOM   2189  CG  TYR H 134       5.965   4.624  36.494  1.00 13.70           C  
ANISOU 2189  CG  TYR H 134     1821   1919   1464     71    443   -318
ATOM   2190  CD1 TYR H 134       5.426   4.343  37.753  1.00 17.14           C  
ANISOU 2190  CD1 TYR H 134     2171   2746   1595    266    967   -648
ATOM   2191  CD2 TYR H 134       6.370   5.951  36.262  1.00 17.24           C  
ANISOU 2191  CD2 TYR H 134     2160   1719   2672    317    584   -456
ATOM   2192  CE1 TYR H 134       5.302   5.324  38.732  1.00 18.22           C  
ANISOU 2192  CE1 TYR H 134     2524   2801   1598    354    241   -752
ATOM   2193  CE2 TYR H 134       6.251   6.935  37.231  1.00 19.44           C  
ANISOU 2193  CE2 TYR H 134     2086   2067   3231     96    789   -953
ATOM   2194  CZ  TYR H 134       5.717   6.601  38.454  1.00 20.88           C  
ANISOU 2194  CZ  TYR H 134     2294   2888   2752     61    410  -1033
ATOM   2195  OH  TYR H 134       5.596   7.589  39.411  1.00 28.49           O  
ANISOU 2195  OH  TYR H 134     3989   3339   3496   -531   1151  -1625
ATOM   2196  H   TYR H 134       6.200   1.527  36.923  1.00  0.00           H  
ATOM   2197  HA  TYR H 134       4.084   2.970  35.558  1.00  0.00           H  
ATOM   2198  HB2 TYR H 134       7.113   3.153  35.511  1.00  0.00           H  
ATOM   2199  HB3 TYR H 134       6.101   4.155  34.443  1.00  0.00           H  
ATOM   2200  HD1 TYR H 134       5.093   3.343  37.987  1.00  0.00           H  
ATOM   2201  HD2 TYR H 134       6.788   6.229  35.306  1.00  0.00           H  
ATOM   2202  HE1 TYR H 134       4.883   5.075  39.696  1.00  0.00           H  
ATOM   2203  HE2 TYR H 134       6.575   7.943  37.019  1.00  0.00           H  
ATOM   2204  HH  TYR H 134       4.842   7.399  39.974  1.00  0.00           H  
ATOM   2205  N   LYS H 135       4.119   2.267  33.154  1.00 13.48           N  
ANISOU 2205  N   LYS H 135     2246   1512   1363    463    110    -91
ATOM   2206  CA  LYS H 135       4.028   1.558  31.873  1.00 11.45           C  
ANISOU 2206  CA  LYS H 135     1361   1514   1475   -124    405   -130
ATOM   2207  C   LYS H 135       4.697   2.315  30.740  1.00 10.83           C  
ANISOU 2207  C   LYS H 135     1288   1352   1475   -121    263    -58
ATOM   2208  O   LYS H 135       4.614   3.558  30.711  1.00 13.16           O  
ANISOU 2208  O   LYS H 135     2254   1286   1462    -72   -248    -72
ATOM   2209  CB  LYS H 135       2.560   1.339  31.512  1.00 12.41           C  
ANISOU 2209  CB  LYS H 135     1175   1946   1595     95    550    185
ATOM   2210  CG  LYS H 135       1.882   0.319  32.425  1.00 14.75           C  
ANISOU 2210  CG  LYS H 135     1373   1754   2477     39    877    298
ATOM   2211  CD  LYS H 135       0.418   0.184  32.019  1.00 15.85           C  
ANISOU 2211  CD  LYS H 135     1607   1518   2896   -301    581    118
ATOM   2212  CE  LYS H 135      -0.229  -0.884  32.898  1.00 17.60           C  
ANISOU 2212  CE  LYS H 135     1885   1766   3035   -380   1331   -138
ATOM   2213  NZ  LYS H 135      -1.708  -0.891  32.674  1.00 19.73           N1+
ANISOU 2213  NZ  LYS H 135     1878   2321   3300   -299   1273    484
ATOM   2214  H   LYS H 135       3.522   3.043  33.401  1.00  0.00           H  
ATOM   2215  HA  LYS H 135       4.500   0.580  31.964  1.00  0.00           H  
ATOM   2216  HB2 LYS H 135       2.019   2.281  31.600  1.00  0.00           H  
ATOM   2217  HB3 LYS H 135       2.488   0.974  30.488  1.00  0.00           H  
ATOM   2218  HG2 LYS H 135       2.381  -0.645  32.327  1.00  0.00           H  
ATOM   2219  HG3 LYS H 135       1.946   0.657  33.459  1.00  0.00           H  
ATOM   2220  HD2 LYS H 135      -0.088   1.139  32.159  1.00  0.00           H  
ATOM   2221  HD3 LYS H 135       0.357  -0.109  30.971  1.00  0.00           H  
ATOM   2222  HE2 LYS H 135       0.180  -1.862  32.643  1.00  0.00           H  
ATOM   2223  HE3 LYS H 135      -0.023  -0.666  33.946  1.00  0.00           H  
ATOM   2224  HZ1 LYS H 135      -1.899  -0.940  31.683  1.00  0.00           H  
ATOM   2225  HZ2 LYS H 135      -2.115  -1.692  33.135  1.00  0.00           H  
ATOM   2226  HZ3 LYS H 135      -2.110  -0.045  33.052  1.00  0.00           H  
ATOM   2227  N   GLY H 136       5.321   1.590  29.817  1.00 11.52           N  
ANISOU 2227  N   GLY H 136     1482   1545   1349    524    313    425
ATOM   2228  CA  GLY H 136       5.784   2.125  28.553  1.00  9.83           C  
ANISOU 2228  CA  GLY H 136     1472   1062   1202   -133     77     89
ATOM   2229  C   GLY H 136       5.069   1.362  27.437  1.00 10.50           C  
ANISOU 2229  C   GLY H 136     1426   1118   1446    -88     23   -101
ATOM   2230  O   GLY H 136       4.184   0.526  27.628  1.00 13.46           O  
ANISOU 2230  O   GLY H 136     1731   1511   1874   -460   -158    210
ATOM   2231  H   GLY H 136       5.496   0.608  29.979  1.00  0.00           H  
ATOM   2232  HA2 GLY H 136       5.546   3.187  28.499  1.00  0.00           H  
ATOM   2233  HA3 GLY H 136       6.863   1.990  28.474  1.00  0.00           H  
ATOM   2234  N   ARG H 137       5.487   1.734  26.238  1.00  9.93           N  
ANISOU 2234  N   ARG H 137     1374   1022   1377     -5     42   -209
ATOM   2235  CA  ARG H 137       4.821   1.282  25.011  1.00 10.41           C  
ANISOU 2235  CA  ARG H 137     1297   1217   1441    227    -74   -325
ATOM   2236  C   ARG H 137       5.862   0.758  24.031  1.00  9.90           C  
ANISOU 2236  C   ARG H 137     1582    824   1357    198     32    -93
ATOM   2237  O   ARG H 137       6.895   1.428  23.789  1.00 10.12           O  
ANISOU 2237  O   ARG H 137     1268   1108   1467    172    -89   -303
ATOM   2238  CB  ARG H 137       4.115   2.483  24.388  1.00 11.10           C  
ANISOU 2238  CB  ARG H 137     1440   1416   1363    400     96   -229
ATOM   2239  CG  ARG H 137       3.464   2.128  23.035  1.00 11.36           C  
ANISOU 2239  CG  ARG H 137     1486   1279   1553    468    -97   -186
ATOM   2240  CD  ARG H 137       2.643   3.274  22.480  1.00 11.19           C  
ANISOU 2240  CD  ARG H 137     1100   1392   1761    474    171    -18
ATOM   2241  NE  ARG H 137       1.393   3.470  23.228  1.00 11.19           N  
ANISOU 2241  NE  ARG H 137     1207   1422   1624    317    209   -107
ATOM   2242  CZ  ARG H 137       0.617   4.533  23.010  1.00 10.84           C  
ANISOU 2242  CZ  ARG H 137     1281   1509   1326    475     65   -216
ATOM   2243  NH1 ARG H 137       0.985   5.445  22.110  1.00 11.10           N  
ANISOU 2243  NH1 ARG H 137     1261   1444   1512    219   -169   -108
ATOM   2244  NH2 ARG H 137      -0.519   4.677  23.701  1.00 11.74           N1+
ANISOU 2244  NH2 ARG H 137     1202   1449   1811    349    119   -277
ATOM   2245  H   ARG H 137       6.286   2.346  26.149  1.00  0.00           H  
ATOM   2246  HA  ARG H 137       4.136   0.468  25.248  1.00  0.00           H  
ATOM   2247  HB2 ARG H 137       3.333   2.835  25.061  1.00  0.00           H  
ATOM   2248  HB3 ARG H 137       4.837   3.283  24.220  1.00  0.00           H  
ATOM   2249  HG2 ARG H 137       4.241   1.885  22.310  1.00  0.00           H  
ATOM   2250  HG3 ARG H 137       2.805   1.269  23.162  1.00  0.00           H  
ATOM   2251  HD2 ARG H 137       3.221   4.196  22.537  1.00  0.00           H  
ATOM   2252  HD3 ARG H 137       2.388   3.069  21.440  1.00  0.00           H  
ATOM   2253  HE  ARG H 137       1.125   2.782  23.917  1.00  0.00           H  
ATOM   2254 HH11 ARG H 137       0.401   6.252  21.941  1.00  0.00           H  
ATOM   2255 HH12 ARG H 137       1.847   5.329  21.597  1.00  0.00           H  
ATOM   2256 HH21 ARG H 137      -1.110   5.480  23.540  1.00  0.00           H  
ATOM   2257 HH22 ARG H 137      -0.786   3.983  24.384  1.00  0.00           H  
ATOM   2258  N   VAL H 138       5.575  -0.426  23.516  1.00 10.96           N  
ANISOU 2258  N   VAL H 138     1743    672   1750    379   -190   -179
ATOM   2259  CA  VAL H 138       6.506  -1.115  22.587  1.00 11.02           C  
ANISOU 2259  CA  VAL H 138     1669   1047   1472    530   -463   -286
ATOM   2260  C   VAL H 138       5.776  -1.297  21.272  1.00 11.19           C  
ANISOU 2260  C   VAL H 138     1512   1279   1461   -159   -400      7
ATOM   2261  O   VAL H 138       4.582  -1.614  21.255  1.00 12.45           O  
ANISOU 2261  O   VAL H 138     1512   1442   1777   -110   -297   -150
ATOM   2262  CB  VAL H 138       7.010  -2.454  23.152  1.00 11.94           C  
ANISOU 2262  CB  VAL H 138     1623   1219   1694    750   -233   -170
ATOM   2263  CG1 VAL H 138       8.073  -3.075  22.233  1.00 14.52           C  
ANISOU 2263  CG1 VAL H 138     1339   1541   2636    500    182   -317
ATOM   2264  CG2 VAL H 138       7.604  -2.289  24.544  1.00 15.15           C  
ANISOU 2264  CG2 VAL H 138     1900   2079   1778    207   -565    370
ATOM   2265  H   VAL H 138       4.706  -0.882  23.752  1.00  0.00           H  
ATOM   2266  HA  VAL H 138       7.423  -0.533  22.493  1.00  0.00           H  
ATOM   2267  HB  VAL H 138       6.171  -3.140  23.265  1.00  0.00           H  
ATOM   2268 HG11 VAL H 138       8.412  -4.021  22.656  1.00  0.00           H  
ATOM   2269 HG12 VAL H 138       7.643  -3.252  21.247  1.00  0.00           H  
ATOM   2270 HG13 VAL H 138       8.919  -2.394  22.143  1.00  0.00           H  
ATOM   2271 HG21 VAL H 138       7.949  -3.256  24.909  1.00  0.00           H  
ATOM   2272 HG22 VAL H 138       8.445  -1.597  24.501  1.00  0.00           H  
ATOM   2273 HG23 VAL H 138       6.844  -1.896  25.220  1.00  0.00           H  
ATOM   2274  N   THR H 139       6.491  -1.067  20.166  1.00 12.23           N  
ANISOU 2274  N   THR H 139     1597   1615   1434    -72   -304   -149
ATOM   2275  CA  THR H 139       5.889  -1.115  18.843  1.00 10.97           C  
ANISOU 2275  CA  THR H 139     1798    898   1473    -78   -385   -362
ATOM   2276  C   THR H 139       6.760  -1.912  17.890  1.00 11.45           C  
ANISOU 2276  C   THR H 139     1601   1004   1743    167   -677   -569
ATOM   2277  O   THR H 139       7.969  -1.869  18.050  1.00 12.98           O  
ANISOU 2277  O   THR H 139     1601   1594   1738    168   -657   -187
ATOM   2278  CB  THR H 139       5.749   0.306  18.238  1.00 11.82           C  
ANISOU 2278  CB  THR H 139     1878    834   1778     84   -342   -316
ATOM   2279  OG1 THR H 139       6.901   1.096  18.563  1.00 13.86           O  
ANISOU 2279  OG1 THR H 139     2238   1055   1974   -335   -150   -225
ATOM   2280  CG2 THR H 139       4.560   1.017  18.828  1.00 13.58           C  
ANISOU 2280  CG2 THR H 139     2187   1196   1777    257   -297   -439
ATOM   2281  H   THR H 139       7.476  -0.853  20.237  1.00  0.00           H  
ATOM   2282  HA  THR H 139       4.922  -1.614  18.901  1.00  0.00           H  
ATOM   2283  HB  THR H 139       5.705   0.236  17.151  1.00  0.00           H  
ATOM   2284  HG1 THR H 139       7.500   1.114  17.813  1.00  0.00           H  
ATOM   2285 HG21 THR H 139       4.478   2.012  18.392  1.00  0.00           H  
ATOM   2286 HG22 THR H 139       3.654   0.451  18.613  1.00  0.00           H  
ATOM   2287 HG23 THR H 139       4.686   1.103  19.907  1.00  0.00           H  
ATOM   2288  N   GLY H 140       6.124  -2.588  16.934  1.00 13.36           N  
ANISOU 2288  N   GLY H 140     2274   1215   1586    167   -841   -618
ATOM   2289  CA  GLY H 140       6.961  -3.318  15.972  1.00 14.36           C  
ANISOU 2289  CA  GLY H 140     2237   1549   1670    163   -726   -762
ATOM   2290  C   GLY H 140       6.131  -4.161  15.017  1.00 13.17           C  
ANISOU 2290  C   GLY H 140     1975   1343   1688    314   -722   -681
ATOM   2291  O   GLY H 140       4.904  -4.322  15.196  1.00 15.55           O  
ANISOU 2291  O   GLY H 140     1847   1810   2250    470   -932   -461
ATOM   2292  H   GLY H 140       5.115  -2.581  16.897  1.00  0.00           H  
ATOM   2293  HA2 GLY H 140       7.541  -2.608  15.382  1.00  0.00           H  
ATOM   2294  HA3 GLY H 140       7.638  -3.982  16.509  1.00  0.00           H  
ATOM   2295  N   TRP H 141       6.828  -4.669  14.023  1.00 14.62           N  
ANISOU 2295  N   TRP H 141     2469   1526   1561    370   -668   -706
ATOM   2296  CA  TRP H 141       6.256  -5.498  12.966  1.00 14.66           C  
ANISOU 2296  CA  TRP H 141     2489   1477   1606    394   -892   -662
ATOM   2297  C   TRP H 141       6.671  -6.957  13.155  1.00 14.77           C  
ANISOU 2297  C   TRP H 141     2002   1491   2118    350   -973   -714
ATOM   2298  O   TRP H 141       6.512  -7.763  12.234  1.00 19.36           O  
ANISOU 2298  O   TRP H 141     3282   1635   2438    351   -868  -1032
ATOM   2299  CB  TRP H 141       6.659  -5.011  11.567  1.00 17.11           C  
ANISOU 2299  CB  TRP H 141     2674   2264   1563    915  -1006   -418
ATOM   2300  CG  TRP H 141       6.111  -3.683  11.131  1.00 17.15           C  
ANISOU 2300  CG  TRP H 141     2534   2218   1764    854   -678   -227
ATOM   2301  CD1 TRP H 141       4.847  -3.423  10.639  1.00 17.16           C  
ANISOU 2301  CD1 TRP H 141     2932   1965   1622    974  -1045   -364
ATOM   2302  CD2 TRP H 141       6.793  -2.427  11.137  1.00 19.32           C  
ANISOU 2302  CD2 TRP H 141     3172   2265   1905    668  -1016   -559
ATOM   2303  NE1 TRP H 141       4.707  -2.085  10.338  1.00 19.08           N  
ANISOU 2303  NE1 TRP H 141     3263   1996   1989    964   -942   -241
ATOM   2304  CE2 TRP H 141       5.898  -1.453  10.640  1.00 19.63           C  
ANISOU 2304  CE2 TRP H 141     3909   1983   1566    681  -1397   -668
ATOM   2305  CE3 TRP H 141       8.086  -2.039  11.516  1.00 18.25           C  
ANISOU 2305  CE3 TRP H 141     2901   2505   1528    515   -264   -718
ATOM   2306  CZ2 TRP H 141       6.255  -0.109  10.515  1.00 19.74           C  
ANISOU 2306  CZ2 TRP H 141     3731   2204   1566    556    159   -380
ATOM   2307  CZ3 TRP H 141       8.439  -0.709  11.393  1.00 20.02           C  
ANISOU 2307  CZ3 TRP H 141     3274   2638   1696    266    377   -693
ATOM   2308  CH2 TRP H 141       7.525   0.236  10.899  1.00 21.29           C  
ANISOU 2308  CH2 TRP H 141     3837   2334   1919    247    232   -489
ATOM   2309  H   TRP H 141       7.820  -4.493  13.960  1.00  0.00           H  
ATOM   2310  HA  TRP H 141       5.172  -5.387  12.963  1.00  0.00           H  
ATOM   2311  HB2 TRP H 141       7.743  -4.915  11.514  1.00  0.00           H  
ATOM   2312  HB3 TRP H 141       6.321  -5.730  10.820  1.00  0.00           H  
ATOM   2313  HD1 TRP H 141       4.131  -4.225  10.539  1.00  0.00           H  
ATOM   2314  HE1 TRP H 141       3.834  -1.740   9.965  1.00  0.00           H  
ATOM   2315  HE3 TRP H 141       8.781  -2.774  11.894  1.00  0.00           H  
ATOM   2316  HZ2 TRP H 141       5.542   0.605  10.130  1.00  0.00           H  
ATOM   2317  HZ3 TRP H 141       9.429  -0.384  11.678  1.00  0.00           H  
ATOM   2318  HH2 TRP H 141       7.851   1.263  10.826  1.00  0.00           H  
ATOM   2319  N   GLY H 142       7.199  -7.327  14.323  1.00 16.26           N  
ANISOU 2319  N   GLY H 142     1926   1629   2622    338  -1290   -419
ATOM   2320  CA  GLY H 142       7.641  -8.703  14.559  1.00 19.60           C  
ANISOU 2320  CA  GLY H 142     2813   1575   3059    458  -1198   -380
ATOM   2321  C   GLY H 142       6.473  -9.660  14.704  1.00 18.55           C  
ANISOU 2321  C   GLY H 142     3130   1482   2438    347   -454   -774
ATOM   2322  O   GLY H 142       5.287  -9.343  14.604  1.00 20.31           O  
ANISOU 2322  O   GLY H 142     3025   1784   2908    129   -840   -305
ATOM   2323  H   GLY H 142       7.301  -6.652  15.068  1.00  0.00           H  
ATOM   2324  HA2 GLY H 142       8.252  -9.038  13.721  1.00  0.00           H  
ATOM   2325  HA3 GLY H 142       8.229  -8.744  15.476  1.00  0.00           H  
ATOM   2326  N   ASN H 143       6.830 -10.914  14.949  1.00 19.76           N  
ANISOU 2326  N   ASN H 143     3573   1528   2408    291  -1033   -673
ATOM   2327  CA  ASN H 143       5.864 -11.985  15.071  1.00 22.70           C  
ANISOU 2327  CA  ASN H 143     3858   1352   3415    233  -1073   -797
ATOM   2328  C   ASN H 143       4.766 -11.692  16.073  1.00 22.30           C  
ANISOU 2328  C   ASN H 143     3421   1277   3775   -182  -1077  -1003
ATOM   2329  O   ASN H 143       5.013 -11.087  17.150  1.00 20.52           O  
ANISOU 2329  O   ASN H 143     2961   1572   3262      0  -1160   -636
ATOM   2330  CB  ASN H 143       6.625 -13.241  15.546  1.00 28.78           C  
ANISOU 2330  CB  ASN H 143     4712   1045   5179    616  -1258  -1186
ATOM   2331  CG  ASN H 143       7.500 -13.815  14.457  1.00 35.20           C  
ANISOU 2331  CG  ASN H 143     5000   2014   6361    620  -1156  -2629
ATOM   2332  OD1 ASN H 143       7.565 -13.250  13.367  1.00 40.61           O  
ANISOU 2332  OD1 ASN H 143     4537   3746   7146   1503    973  -1613
ATOM   2333  ND2 ASN H 143       8.145 -14.932  14.796  1.00 42.89           N  
ANISOU 2333  ND2 ASN H 143     5268   3165   7863   1685  -1042  -2372
ATOM   2334  H   ASN H 143       7.806 -11.149  15.057  1.00  0.00           H  
ATOM   2335  HA  ASN H 143       5.381 -12.150  14.108  1.00  0.00           H  
ATOM   2336  HB2 ASN H 143       7.260 -12.983  16.393  1.00  0.00           H  
ATOM   2337  HB3 ASN H 143       5.911 -14.007  15.848  1.00  0.00           H  
ATOM   2338 HD21 ASN H 143       8.753 -15.386  14.130  1.00  0.00           H  
ATOM   2339 HD22 ASN H 143       8.025 -15.324  15.719  1.00  0.00           H  
ATOM   2340  N   LEU H 144       3.577 -12.158  15.731  1.00 24.92           N  
ANISOU 2340  N   LEU H 144     3551   1892   4026   -127  -1555  -1088
ATOM   2341  CA  LEU H 144       2.427 -12.072  16.622  1.00 24.57           C  
ANISOU 2341  CA  LEU H 144     2978   1966   4392    309  -1769   -186
ATOM   2342  C   LEU H 144       2.432 -13.185  17.665  1.00 27.49           C  
ANISOU 2342  C   LEU H 144     4335   2260   3850    310  -1906   -252
ATOM   2343  O   LEU H 144       1.680 -13.135  18.657  1.00 29.82           O  
ANISOU 2343  O   LEU H 144     5066   2450   3814   -505  -1618   -783
ATOM   2344  CB  LEU H 144       1.114 -12.176  15.829  1.00 26.11           C  
ANISOU 2344  CB  LEU H 144     3491   2189   4241   -387  -2120    -84
ATOM   2345  CG  LEU H 144       0.971 -11.049  14.804  1.00 24.47           C  
ANISOU 2345  CG  LEU H 144     4051   2417   2828   -225  -1861   -561
ATOM   2346  CD1 LEU H 144      -0.163 -11.343  13.813  1.00 23.97           C  
ANISOU 2346  CD1 LEU H 144     3351   2680   3077   -579  -1516   -400
ATOM   2347  CD2 LEU H 144       0.761  -9.708  15.506  1.00 23.95           C  
ANISOU 2347  CD2 LEU H 144     3460   1989   3650   -726  -1284   -444
ATOM   2348  H   LEU H 144       3.445 -12.590  14.828  1.00  0.00           H  
ATOM   2349  HA  LEU H 144       2.439 -11.113  17.140  1.00  0.00           H  
ATOM   2350  HB2 LEU H 144       1.086 -13.126  15.295  1.00  0.00           H  
ATOM   2351  HB3 LEU H 144       0.269 -12.120  16.515  1.00  0.00           H  
ATOM   2352  HG  LEU H 144       1.924 -10.895  14.298  1.00  0.00           H  
ATOM   2353 HD11 LEU H 144      -0.241 -10.525  13.097  1.00  0.00           H  
ATOM   2354 HD12 LEU H 144       0.049 -12.271  13.282  1.00  0.00           H  
ATOM   2355 HD13 LEU H 144      -1.103 -11.442  14.355  1.00  0.00           H  
ATOM   2356 HD21 LEU H 144       0.661  -8.919  14.761  1.00  0.00           H  
ATOM   2357 HD22 LEU H 144      -0.145  -9.752  16.111  1.00  0.00           H  
ATOM   2358 HD23 LEU H 144       1.616  -9.495  16.148  1.00  0.00           H  
ATOM   2359  N   LYS H 145       3.268 -14.204  17.441  1.00 29.50           N  
ANISOU 2359  N   LYS H 145     4904   1378   4926     40  -1631    -80
ATOM   2360  CA  LYS H 145       3.307 -15.294  18.417  1.00 29.95           C  
ANISOU 2360  CA  LYS H 145     4276   1967   5137   -292  -1481    368
ATOM   2361  C   LYS H 145       4.699 -15.916  18.405  1.00 29.35           C  
ANISOU 2361  C   LYS H 145     4943   1375   4834    331  -1021     19
ATOM   2362  O   LYS H 145       5.356 -15.803  17.365  1.00 29.30           O  
ANISOU 2362  O   LYS H 145     5160   1942   4030     51  -1435  -1036
ATOM   2363  CB  LYS H 145       2.321 -16.416  18.097  1.00 39.26           C  
ANISOU 2363  CB  LYS H 145     5562   2690   6665  -1423  -1052    294
ATOM   2364  CG  LYS H 145       0.905 -16.142  18.568  1.00 44.38           C  
ANISOU 2364  CG  LYS H 145     5057   3730   8077  -1739  -1425     28
ATOM   2365  CD  LYS H 145      -0.108 -16.895  17.723  1.00 50.24           C  
ANISOU 2365  CD  LYS H 145     6236   4776   8078  -2681  -2083    596
ATOM   2366  CE  LYS H 145      -1.540 -16.728  18.207  1.00 52.12           C  
ANISOU 2366  CE  LYS H 145     5792   5612   8399  -2904  -2583    644
ATOM   2367  NZ  LYS H 145      -2.343 -17.956  17.902  1.00 56.96           N1+
ANISOU 2367  NZ  LYS H 145     6610   4907  10125  -3179  -3126   2316
ATOM   2368  H   LYS H 145       3.851 -14.207  16.616  1.00  0.00           H  
ATOM   2369  HA  LYS H 145       3.116 -14.897  19.414  1.00  0.00           H  
ATOM   2370  HB2 LYS H 145       2.279 -16.566  17.018  1.00  0.00           H  
ATOM   2371  HB3 LYS H 145       2.649 -17.337  18.579  1.00  0.00           H  
ATOM   2372  HG2 LYS H 145       0.799 -16.460  19.605  1.00  0.00           H  
ATOM   2373  HG3 LYS H 145       0.697 -15.075  18.493  1.00  0.00           H  
ATOM   2374  HD2 LYS H 145      -0.065 -16.533  16.696  1.00  0.00           H  
ATOM   2375  HD3 LYS H 145       0.122 -17.960  17.742  1.00  0.00           H  
ATOM   2376  HE2 LYS H 145      -1.543 -16.562  19.284  1.00  0.00           H  
ATOM   2377  HE3 LYS H 145      -1.996 -15.874  17.707  1.00  0.00           H  
ATOM   2378  HZ1 LYS H 145      -1.931 -18.752  18.366  1.00  0.00           H  
ATOM   2379  HZ2 LYS H 145      -3.290 -17.829  18.229  1.00  0.00           H  
ATOM   2380  HZ3 LYS H 145      -2.350 -18.115  16.905  1.00  0.00           H  
ATOM   2381  N   GLU H 146       5.065 -16.537  19.510  1.00 27.73           N  
ANISOU 2381  N   GLU H 146     4619   1053   4865     58  -1176    -68
ATOM   2382  CA  GLU H 146       6.268 -17.344  19.571  1.00 34.18           C  
ANISOU 2382  CA  GLU H 146     5120   1805   6062    656  -2111   -702
ATOM   2383  C   GLU H 146       6.092 -18.554  18.657  1.00 45.16           C  
ANISOU 2383  C   GLU H 146     7537   1989   7633   1746  -3024  -1562
ATOM   2384  O   GLU H 146       5.041 -19.212  18.706  1.00 56.71           O  
ANISOU 2384  O   GLU H 146     8312   2729  10507    712  -4710  -2578
ATOM   2385  CB  GLU H 146       6.565 -17.797  21.002  1.00 37.36           C  
ANISOU 2385  CB  GLU H 146     4961   2847   6388    847  -2063    -69
ATOM   2386  CG  GLU H 146       7.906 -18.514  21.078  1.00 35.77           C  
ANISOU 2386  CG  GLU H 146     4842   3240   5508    866  -1672   -291
ATOM   2387  CD  GLU H 146       8.207 -19.065  22.455  1.00 37.54           C  
ANISOU 2387  CD  GLU H 146     4900   3564   5798   1300  -1381    217
ATOM   2388  OE1 GLU H 146       7.690 -18.570  23.473  1.00 29.45           O  
ANISOU 2388  OE1 GLU H 146     3932   1683   5574   -173  -1470    307
ATOM   2389  OE2 GLU H 146       8.993 -20.035  22.480  1.00 41.16           O1-
ANISOU 2389  OE2 GLU H 146     6515   3077   6045   1646  -2251   -723
ATOM   2390  H   GLU H 146       4.502 -16.457  20.344  1.00  0.00           H  
ATOM   2391  HA  GLU H 146       7.126 -16.742  19.271  1.00  0.00           H  
ATOM   2392  HB2 GLU H 146       6.595 -16.928  21.660  1.00  0.00           H  
ATOM   2393  HB3 GLU H 146       5.784 -18.479  21.337  1.00  0.00           H  
ATOM   2394  HG2 GLU H 146       7.911 -19.351  20.379  1.00  0.00           H  
ATOM   2395  HG3 GLU H 146       8.705 -17.820  20.819  1.00  0.00           H  
ATOM   2396  N   THR H 147       7.068 -18.844  17.812  1.00 57.28           N  
ANISOU 2396  N   THR H 147     9357   4126   8279   4136  -2622  -2172
ATOM   2397  CA  THR H 147       7.021 -20.068  16.993  1.00 65.30           C  
ANISOU 2397  CA  THR H 147    11065   4901   8844   4894  -3828  -2926
ATOM   2398  C   THR H 147       8.441 -20.605  16.832  1.00 67.76           C  
ANISOU 2398  C   THR H 147    11712   4844   9190   5513  -2973  -2653
ATOM   2399  O   THR H 147       8.767 -21.337  15.884  1.00 69.18           O  
ANISOU 2399  O   THR H 147    11766   6235   8284   2678    213  -2106
ATOM   2400  CB  THR H 147       6.350 -19.878  15.620  1.00 71.40           C  
ANISOU 2400  CB  THR H 147    12410   5945   8774   4762  -4052  -2656
ATOM   2401  OG1 THR H 147       5.041 -19.283  15.729  1.00 74.77           O  
ANISOU 2401  OG1 THR H 147    12661   7837   7913   5566  -3652   -221
ATOM   2402  CG2 THR H 147       6.108 -21.225  14.947  1.00 78.51           C  
ANISOU 2402  CG2 THR H 147    12765   7637   9426   2825  -3437  -3931
ATOM   2403  H   THR H 147       7.859 -18.223  17.722  1.00  0.00           H  
ATOM   2404  HA  THR H 147       6.340 -20.786  17.450  1.00  0.00           H  
ATOM   2405  HB  THR H 147       6.935 -19.179  15.023  1.00  0.00           H  
ATOM   2406  HG1 THR H 147       5.114 -18.421  16.146  1.00  0.00           H  
ATOM   2407 HG21 THR H 147       5.633 -21.068  13.978  1.00  0.00           H  
ATOM   2408 HG22 THR H 147       7.060 -21.737  14.806  1.00  0.00           H  
ATOM   2409 HG23 THR H 147       5.458 -21.834  15.575  1.00  0.00           H  
ATOM   2410  N   NMA H 147A      9.376 -20.252  17.784  1.00  0.00           N  
ATOM   2411  CA  NMA H 147A     10.744 -20.737  17.676  1.00  0.00           C  
ATOM   2412  H   NMA H 147A      9.110 -19.656  18.555  1.00  0.00           H  
ATOM   2413 1HA  NMA H 147A     10.829 -21.371  16.766  1.00  0.00           H  
ATOM   2414 2HA  NMA H 147A     11.444 -19.875  17.601  1.00  0.00           H  
ATOM   2415 3HA  NMA H 147A     11.002 -21.337  18.578  1.00  0.00           H  
ATOM   2416  CH3 ACE H 149       0.785 -15.144  16.162  1.00  0.00           C  
ATOM   2417  C   ACE H 149       1.555 -15.111  14.842  1.00  0.00           C  
ATOM   2418  O   ACE H 149       2.781 -15.032  14.853  1.00  0.00           O  
ATOM   2419 1H   ACE H 149       1.503 -15.087  17.012  1.00  0.00           H  
ATOM   2420 2H   ACE H 149       0.084 -14.281  16.208  1.00  0.00           H  
ATOM   2421 3H   ACE H 149       0.201 -16.089  16.230  1.00  0.00           H  
ATOM   2422  N   GLY H 150       0.878 -15.170  13.641  1.00 57.65           N  
ANISOU 2422  N   GLY H 150     9021   4965   7919     93  -1279    -89
ATOM   2423  CA  GLY H 150       1.619 -15.138  12.383  1.00 44.28           C  
ANISOU 2423  CA  GLY H 150     7719   2585   6519   -176  -2798  -1772
ATOM   2424  C   GLY H 150       2.444 -13.872  12.211  1.00 39.70           C  
ANISOU 2424  C   GLY H 150     7162   2257   5664    344  -3456   -917
ATOM   2425  O   GLY H 150       3.130 -13.412  13.134  1.00 34.20           O  
ANISOU 2425  O   GLY H 150     4866   3446   4682     70  -1786  -1281
ATOM   2426  H1  GLY H 150      -0.130 -15.235  13.632  1.00  0.00           H  
ATOM   2427  HA2 GLY H 150       2.302 -15.986  12.342  1.00  0.00           H  
ATOM   2428  HA3 GLY H 150       0.921 -15.194  11.548  1.00  0.00           H  
ATOM   2429  N   GLN H 151       2.399 -13.231  11.036  1.00 42.47           N  
ANISOU 2429  N   GLN H 151     8445   2255   5438   1388  -3317  -1166
ATOM   2430  CA  GLN H 151       3.012 -11.902  10.856  1.00 43.44           C  
ANISOU 2430  CA  GLN H 151     7963   2206   6336   1846  -2917   -201
ATOM   2431  C   GLN H 151       1.955 -10.813  10.763  1.00 36.05           C  
ANISOU 2431  C   GLN H 151     6111   2171   5413    956  -3285  -1092
ATOM   2432  O   GLN H 151       0.899 -11.080  10.157  1.00 46.20           O  
ANISOU 2432  O   GLN H 151     7649   2180   7724     81  -4930   -871
ATOM   2433  CB  GLN H 151       3.885 -11.910   9.599  1.00 48.68           C  
ANISOU 2433  CB  GLN H 151     6875   3961   7661   2526  -2351     -7
ATOM   2434  CG  GLN H 151       4.302 -13.317   9.169  1.00 55.29           C  
ANISOU 2434  CG  GLN H 151     6594   4883   9528   3415  -2111   -807
ATOM   2435  CD  GLN H 151       5.754 -13.372   8.728  1.00 60.15           C  
ANISOU 2435  CD  GLN H 151     6432   5833  10590   3193  -2165   -180
ATOM   2436  OE1 GLN H 151       6.601 -13.915   9.595  1.00 73.30           O  
ANISOU 2436  OE1 GLN H 151     7499   9164  11187    448  -1682    120
ATOM   2437  NE2 GLN H 151       6.109 -12.934   7.628  1.00 72.83           N  
ANISOU 2437  NE2 GLN H 151     6088   8171  13411    978  -5135     91
ATOM   2438  H   GLN H 151       1.937 -13.657  10.246  1.00  0.00           H  
ATOM   2439  HA  GLN H 151       3.694 -11.701  11.682  1.00  0.00           H  
ATOM   2440  HB3 GLN H 151       3.336 -11.461   8.772  1.00  0.00           H  
ATOM   2441  HB2 GLN H 151       4.794 -11.338   9.784  1.00  0.00           H  
ATOM   2442  HG2 GLN H 151       4.175 -14.005  10.004  1.00  0.00           H  
ATOM   2443  HG3 GLN H 151       3.681 -13.641   8.334  1.00  0.00           H  
ATOM   2444 HE21 GLN H 151       7.080 -12.981   7.355  1.00  0.00           H  
ATOM   2445 HE22 GLN H 151       5.428 -12.529   7.002  1.00  0.00           H  
ATOM   2446  N   PRO H 152       2.112  -9.602  11.275  1.00 27.51           N  
ANISOU 2446  N   PRO H 152     4037   2157   4260    490  -1921   -836
ATOM   2447  CA  PRO H 152       1.043  -8.587  11.150  1.00 25.80           C  
ANISOU 2447  CA  PRO H 152     3937   1954   3912    224  -2396   -631
ATOM   2448  C   PRO H 152       0.975  -7.861   9.811  1.00 23.91           C  
ANISOU 2448  C   PRO H 152     3478   2158   3448    -66  -2088   -998
ATOM   2449  O   PRO H 152       1.947  -7.610   9.087  1.00 29.61           O  
ANISOU 2449  O   PRO H 152     3542   4344   3364    545  -1732  -1175
ATOM   2450  CB  PRO H 152       1.420  -7.597  12.281  1.00 22.95           C  
ANISOU 2450  CB  PRO H 152     3202   2374   3143    320  -1567   -705
ATOM   2451  CG  PRO H 152       2.917  -7.647  12.221  1.00 23.20           C  
ANISOU 2451  CG  PRO H 152     3252   2532   3033    645  -1864   -911
ATOM   2452  CD  PRO H 152       3.268  -9.111  12.026  1.00 24.32           C  
ANISOU 2452  CD  PRO H 152     3613   2322   3306    607  -1602   -379
ATOM   2453  HA  PRO H 152       0.072  -9.064  11.280  1.00  0.00           H  
ATOM   2454  HB2 PRO H 152       1.009  -6.613  12.055  1.00  0.00           H  
ATOM   2455  HB3 PRO H 152       1.011  -7.952  13.227  1.00  0.00           H  
ATOM   2456  HG2 PRO H 152       3.268  -7.040  11.387  1.00  0.00           H  
ATOM   2457  HG3 PRO H 152       3.332  -7.260  13.152  1.00  0.00           H  
ATOM   2458  HD3 PRO H 152       3.352  -9.659  12.964  1.00  0.00           H  
ATOM   2459  HD2 PRO H 152       4.174  -9.259  11.438  1.00  0.00           H  
ATOM   2460  N   SER H 153      -0.258  -7.503   9.448  1.00 22.73           N  
ANISOU 2460  N   SER H 153     3389   2138   3109   -154  -1985   -617
ATOM   2461  CA  SER H 153      -0.550  -6.618   8.337  1.00 22.88           C  
ANISOU 2461  CA  SER H 153     3763   2295   2637   -138  -1698   -746
ATOM   2462  C   SER H 153       0.015  -5.233   8.630  1.00 22.02           C  
ANISOU 2462  C   SER H 153     3501   2343   2520   -274  -1963   -495
ATOM   2463  O   SER H 153       0.555  -4.599   7.743  1.00 22.91           O  
ANISOU 2463  O   SER H 153     3806   2233   2665     21  -1454   -667
ATOM   2464  CB  SER H 153      -2.053  -6.457   8.069  1.00 30.72           C  
ANISOU 2464  CB  SER H 153     4230   2855   4589   -473  -3388   -442
ATOM   2465  OG  SER H 153      -2.220  -5.482   7.023  1.00 33.56           O  
ANISOU 2465  OG  SER H 153     4950   3557   4242    159  -2942   -357
ATOM   2466  H   SER H 153      -1.056  -7.853   9.958  1.00  0.00           H  
ATOM   2467  HA  SER H 153      -0.093  -7.011   7.429  1.00  0.00           H  
ATOM   2468  HB2 SER H 153      -2.472  -7.414   7.759  1.00  0.00           H  
ATOM   2469  HB3 SER H 153      -2.551  -6.120   8.978  1.00  0.00           H  
ATOM   2470  HG  SER H 153      -1.843  -4.645   7.302  1.00  0.00           H  
ATOM   2471  N   VAL H 154      -0.090  -4.698   9.833  1.00 17.80           N  
ANISOU 2471  N   VAL H 154     2021   1896   2845   -141  -1417   -576
ATOM   2472  CA  VAL H 154       0.345  -3.330  10.141  1.00 18.58           C  
ANISOU 2472  CA  VAL H 154     2328   1828   2902     35  -1925   -434
ATOM   2473  C   VAL H 154       1.058  -3.310  11.484  1.00 17.54           C  
ANISOU 2473  C   VAL H 154     2725   1600   2340    509  -1498   -763
ATOM   2474  O   VAL H 154       1.005  -4.249  12.258  1.00 18.98           O  
ANISOU 2474  O   VAL H 154     2860   2091   2262    180  -1189   -526
ATOM   2475  CB  VAL H 154      -0.834  -2.335  10.174  1.00 20.76           C  
ANISOU 2475  CB  VAL H 154     2924   2304   2659    573  -1891   -845
ATOM   2476  CG1 VAL H 154      -1.677  -2.422   8.895  1.00 24.45           C  
ANISOU 2476  CG1 VAL H 154     2813   3857   2621     22  -1969    869
ATOM   2477  CG2 VAL H 154      -1.727  -2.548  11.396  1.00 25.17           C  
ANISOU 2477  CG2 VAL H 154     3067   4080   2415    691  -1861  -1106
ATOM   2478  H   VAL H 154      -0.484  -5.235  10.592  1.00  0.00           H  
ATOM   2479  HA  VAL H 154       1.002  -2.970   9.349  1.00  0.00           H  
ATOM   2480  HB  VAL H 154      -0.453  -1.325  10.325  1.00  0.00           H  
ATOM   2481 HG11 VAL H 154      -2.499  -1.708   8.952  1.00  0.00           H  
ATOM   2482 HG12 VAL H 154      -1.053  -2.190   8.032  1.00  0.00           H  
ATOM   2483 HG13 VAL H 154      -2.079  -3.430   8.792  1.00  0.00           H  
ATOM   2484 HG21 VAL H 154      -2.544  -1.827  11.380  1.00  0.00           H  
ATOM   2485 HG22 VAL H 154      -2.135  -3.559  11.377  1.00  0.00           H  
ATOM   2486 HG23 VAL H 154      -1.140  -2.411  12.304  1.00  0.00           H  
ATOM   2487  N   LEU H 155       1.682  -2.174  11.759  1.00 16.10           N  
ANISOU 2487  N   LEU H 155     2307   1821   1991    467  -1324   -791
ATOM   2488  CA  LEU H 155       2.413  -1.914  12.985  1.00 13.77           C  
ANISOU 2488  CA  LEU H 155     2082   1616   1535    336   -907   -590
ATOM   2489  C   LEU H 155       1.581  -2.269  14.198  1.00 15.64           C  
ANISOU 2489  C   LEU H 155     1745   2187   2008    148   -937   -197
ATOM   2490  O   LEU H 155       0.413  -1.895  14.268  1.00 16.38           O  
ANISOU 2490  O   LEU H 155     1910   1799   2516    305   -716   -319
ATOM   2491  CB  LEU H 155       2.777  -0.414  13.047  1.00 15.45           C  
ANISOU 2491  CB  LEU H 155     2133   1701   2036    108  -1113   -410
ATOM   2492  CG  LEU H 155       3.716  -0.073  14.237  1.00 12.86           C  
ANISOU 2492  CG  LEU H 155     1880   1350   1656    389   -849   -457
ATOM   2493  CD1 LEU H 155       5.075  -0.784  14.123  1.00 12.30           C  
ANISOU 2493  CD1 LEU H 155     1933   1500   1240    496   -544   -332
ATOM   2494  CD2 LEU H 155       3.877   1.439  14.234  1.00 16.07           C  
ANISOU 2494  CD2 LEU H 155     2539   1314   2252    490   -860   -647
ATOM   2495  H   LEU H 155       1.668  -1.416  11.092  1.00  0.00           H  
ATOM   2496  HA  LEU H 155       3.325  -2.511  12.999  1.00  0.00           H  
ATOM   2497  HB2 LEU H 155       3.286  -0.125  12.127  1.00  0.00           H  
ATOM   2498  HB3 LEU H 155       1.868   0.177  13.160  1.00  0.00           H  
ATOM   2499  HG  LEU H 155       3.232  -0.351  15.173  1.00  0.00           H  
ATOM   2500 HD11 LEU H 155       5.698  -0.516  14.976  1.00  0.00           H  
ATOM   2501 HD12 LEU H 155       4.921  -1.863  14.110  1.00  0.00           H  
ATOM   2502 HD13 LEU H 155       5.570  -0.477  13.202  1.00  0.00           H  
ATOM   2503 HD21 LEU H 155       4.531   1.737  15.054  1.00  0.00           H  
ATOM   2504 HD22 LEU H 155       4.314   1.756  13.287  1.00  0.00           H  
ATOM   2505 HD23 LEU H 155       2.901   1.909  14.359  1.00  0.00           H  
ATOM   2506  N   GLN H 156       2.212  -2.975  15.138  1.00 14.24           N  
ANISOU 2506  N   GLN H 156     1923   1636   1853     92   -787   -294
ATOM   2507  CA  GLN H 156       1.578  -3.388  16.381  1.00 13.89           C  
ANISOU 2507  CA  GLN H 156     1964   1307   2006   -162   -628   -407
ATOM   2508  C   GLN H 156       2.094  -2.586  17.564  1.00 12.43           C  
ANISOU 2508  C   GLN H 156     1511   1307   1904    221   -641   -455
ATOM   2509  O   GLN H 156       3.262  -2.153  17.540  1.00 13.85           O  
ANISOU 2509  O   GLN H 156     1723   1872   1668   -230   -766     71
ATOM   2510  CB  GLN H 156       1.801  -4.900  16.652  1.00 15.12           C  
ANISOU 2510  CB  GLN H 156     2230   1288   2227    -59   -842   -389
ATOM   2511  CG  GLN H 156       1.224  -5.771  15.543  1.00 16.03           C  
ANISOU 2511  CG  GLN H 156     1691   1549   2850    268   -793  -1012
ATOM   2512  CD  GLN H 156      -0.298  -5.723  15.507  1.00 16.46           C  
ANISOU 2512  CD  GLN H 156     1715   2423   2116    280   -629   -587
ATOM   2513  OE1 GLN H 156      -0.986  -6.165  16.439  1.00 19.42           O  
ANISOU 2513  OE1 GLN H 156     2271   2471   2638   -345   -486   -387
ATOM   2514  NE2 GLN H 156      -0.877  -5.183  14.434  1.00 18.22           N  
ANISOU 2514  NE2 GLN H 156     2113   2238   2571      8  -1124   -409
ATOM   2515  H   GLN H 156       3.175  -3.247  15.004  1.00  0.00           H  
ATOM   2516  HA  GLN H 156       0.497  -3.276  16.293  1.00  0.00           H  
ATOM   2517  HB2 GLN H 156       2.870  -5.103  16.722  1.00  0.00           H  
ATOM   2518  HB3 GLN H 156       1.317  -5.177  17.588  1.00  0.00           H  
ATOM   2519  HG2 GLN H 156       1.596  -5.426  14.578  1.00  0.00           H  
ATOM   2520  HG3 GLN H 156       1.526  -6.807  15.699  1.00  0.00           H  
ATOM   2521 HE21 GLN H 156      -1.884  -5.134  14.375  1.00  0.00           H  
ATOM   2522 HE22 GLN H 156      -0.308  -4.823  13.681  1.00  0.00           H  
ATOM   2523  N   VAL H 157       1.224  -2.395  18.558  1.00 14.44           N  
ANISOU 2523  N   VAL H 157     1709   1645   2135    253   -461   -584
ATOM   2524  CA  VAL H 157       1.507  -1.647  19.783  1.00 13.18           C  
ANISOU 2524  CA  VAL H 157     1770   1371   1867    -91   -190   -352
ATOM   2525  C   VAL H 157       1.079  -2.422  21.018  1.00 14.17           C  
ANISOU 2525  C   VAL H 157     1617   1613   2154   -288   -369     37
ATOM   2526  O   VAL H 157       0.026  -3.052  20.996  1.00 16.43           O  
ANISOU 2526  O   VAL H 157     1873   1683   2686   -482   -495     73
ATOM   2527  CB  VAL H 157       0.745  -0.297  19.726  1.00 14.00           C  
ANISOU 2527  CB  VAL H 157     2138   1136   2046   -229   -694   -398
ATOM   2528  CG1 VAL H 157       1.142   0.555  20.926  1.00 12.92           C  
ANISOU 2528  CG1 VAL H 157     2247   1081   1583   -641     46   -245
ATOM   2529  CG2 VAL H 157       0.958   0.388  18.404  1.00 20.51           C  
ANISOU 2529  CG2 VAL H 157     4182   1778   1834   -137  -1144   -240
ATOM   2530  H   VAL H 157       0.293  -2.780  18.495  1.00  0.00           H  
ATOM   2531  HA  VAL H 157       2.575  -1.440  19.844  1.00  0.00           H  
ATOM   2532  HB  VAL H 157      -0.325  -0.486  19.641  1.00  0.00           H  
ATOM   2533 HG11 VAL H 157       0.609   1.505  20.890  1.00  0.00           H  
ATOM   2534 HG12 VAL H 157       0.886   0.030  21.846  1.00  0.00           H  
ATOM   2535 HG13 VAL H 157       2.216   0.741  20.901  1.00  0.00           H  
ATOM   2536 HG21 VAL H 157       0.413   1.332  18.391  1.00  0.00           H  
ATOM   2537 HG22 VAL H 157       2.021   0.581  18.261  1.00  0.00           H  
ATOM   2538 HG23 VAL H 157       0.595  -0.252  17.600  1.00  0.00           H  
ATOM   2539  N   VAL H 158       1.864  -2.344  22.074  1.00 13.07           N  
ANISOU 2539  N   VAL H 158     1650   1291   2026    -57   -285    -65
ATOM   2540  CA  VAL H 158       1.433  -2.955  23.361  1.00 14.44           C  
ANISOU 2540  CA  VAL H 158     1773   1568   2147   -148   -436    112
ATOM   2541  C   VAL H 158       2.007  -2.080  24.464  1.00 13.29           C  
ANISOU 2541  C   VAL H 158     1357   1696   1998     54   -402    134
ATOM   2542  O   VAL H 158       3.128  -1.599  24.357  1.00 13.72           O  
ANISOU 2542  O   VAL H 158     1499   1765   1948   -159   -226     20
ATOM   2543  CB  VAL H 158       1.840  -4.438  23.483  1.00 16.34           C  
ANISOU 2543  CB  VAL H 158     2322   1580   2308   -101     32    230
ATOM   2544  CG1 VAL H 158       3.362  -4.612  23.637  1.00 18.61           C  
ANISOU 2544  CG1 VAL H 158     2440   1476   3153    242   -248    203
ATOM   2545  CG2 VAL H 158       1.071  -5.105  24.617  1.00 19.10           C  
ANISOU 2545  CG2 VAL H 158     3237   1846   2171   -711     34    158
ATOM   2546  H   VAL H 158       2.754  -1.871  22.008  1.00  0.00           H  
ATOM   2547  HA  VAL H 158       0.348  -3.055  23.371  1.00  0.00           H  
ATOM   2548  HB  VAL H 158       1.440  -4.996  22.636  1.00  0.00           H  
ATOM   2549 HG11 VAL H 158       3.601  -5.672  23.719  1.00  0.00           H  
ATOM   2550 HG12 VAL H 158       3.866  -4.193  22.766  1.00  0.00           H  
ATOM   2551 HG13 VAL H 158       3.698  -4.094  24.535  1.00  0.00           H  
ATOM   2552 HG21 VAL H 158       1.368  -6.151  24.692  1.00  0.00           H  
ATOM   2553 HG22 VAL H 158       1.293  -4.597  25.555  1.00  0.00           H  
ATOM   2554 HG23 VAL H 158       0.001  -5.045  24.416  1.00  0.00           H  
ATOM   2555  N   ASN H 159       1.243  -1.871  25.536  1.00 13.21           N  
ANISOU 2555  N   ASN H 159     1238   1445   2336     34   -257    -42
ATOM   2556  CA  ASN H 159       1.682  -1.127  26.701  1.00 12.49           C  
ANISOU 2556  CA  ASN H 159     1435   1106   2205    216   -232     53
ATOM   2557  C   ASN H 159       2.040  -2.113  27.799  1.00 12.23           C  
ANISOU 2557  C   ASN H 159     1214   1390   2044    192    220    226
ATOM   2558  O   ASN H 159       1.215  -3.014  28.058  1.00 15.23           O  
ANISOU 2558  O   ASN H 159     1634   1891   2261   -262    155    395
ATOM   2559  CB  ASN H 159       0.580  -0.168  27.161  1.00 13.48           C  
ANISOU 2559  CB  ASN H 159     1500   1858   1765    522     82    335
ATOM   2560  CG  ASN H 159       0.211   0.913  26.165  1.00 15.24           C  
ANISOU 2560  CG  ASN H 159     1069   2189   2531    692    324    840
ATOM   2561  OD1 ASN H 159       1.037   1.352  25.359  1.00 14.68           O  
ANISOU 2561  OD1 ASN H 159     1777   1674   2126     80    322    298
ATOM   2562  ND2 ASN H 159      -1.044   1.352  26.286  1.00 23.69           N  
ANISOU 2562  ND2 ASN H 159     1382   2505   5114   1117    547   1015
ATOM   2563  H   ASN H 159       0.303  -2.239  25.566  1.00  0.00           H  
ATOM   2564  HA  ASN H 159       2.535  -0.503  26.434  1.00  0.00           H  
ATOM   2565  HB2 ASN H 159      -0.332  -0.731  27.361  1.00  0.00           H  
ATOM   2566  HB3 ASN H 159       0.898   0.342  28.070  1.00  0.00           H  
ATOM   2567 HD21 ASN H 159      -1.389   2.073  25.668  1.00  0.00           H  
ATOM   2568 HD22 ASN H 159      -1.649   0.963  26.995  1.00  0.00           H  
ATOM   2569  N   LEU H 160       3.214  -1.943  28.393  1.00 12.25           N  
ANISOU 2569  N   LEU H 160     1353   1450   1853    137     74    313
ATOM   2570  CA  LEU H 160       3.678  -2.915  29.380  1.00 13.47           C  
ANISOU 2570  CA  LEU H 160     1924   1380   1814    269     -8    172
ATOM   2571  C   LEU H 160       4.340  -2.249  30.576  1.00 12.43           C  
ANISOU 2571  C   LEU H 160     1431   1648   1644    -39    208    298
ATOM   2572  O   LEU H 160       5.059  -1.247  30.387  1.00 13.20           O  
ANISOU 2572  O   LEU H 160     1758   1447   1811    -14     31    543
ATOM   2573  CB  LEU H 160       4.738  -3.842  28.747  1.00 13.45           C  
ANISOU 2573  CB  LEU H 160     1713   1523   1873    299   -148    123
ATOM   2574  CG  LEU H 160       4.250  -4.644  27.538  1.00 13.31           C  
ANISOU 2574  CG  LEU H 160     1648   1886   1524      3    238    122
ATOM   2575  CD1 LEU H 160       5.505  -5.246  26.890  1.00 17.93           C  
ANISOU 2575  CD1 LEU H 160     1686   3219   1908    569   -175   -465
ATOM   2576  CD2 LEU H 160       3.243  -5.687  27.975  1.00 18.08           C  
ANISOU 2576  CD2 LEU H 160     2360   2128   2381   -548     63    235
ATOM   2577  H   LEU H 160       3.785  -1.143  28.163  1.00  0.00           H  
ATOM   2578  HA  LEU H 160       2.828  -3.479  29.763  1.00  0.00           H  
ATOM   2579  HB3 LEU H 160       5.586  -3.247  28.407  1.00  0.00           H  
ATOM   2580  HB2 LEU H 160       5.077  -4.566  29.488  1.00  0.00           H  
ATOM   2581  HG  LEU H 160       3.685  -3.991  26.872  1.00  0.00           H  
ATOM   2582 HD11 LEU H 160       5.218  -5.832  26.017  1.00  0.00           H  
ATOM   2583 HD12 LEU H 160       6.177  -4.444  26.584  1.00  0.00           H  
ATOM   2584 HD13 LEU H 160       6.013  -5.890  27.609  1.00  0.00           H  
ATOM   2585 HD21 LEU H 160       2.903  -6.251  27.106  1.00  0.00           H  
ATOM   2586 HD22 LEU H 160       3.709  -6.366  28.689  1.00  0.00           H  
ATOM   2587 HD23 LEU H 160       2.391  -5.196  28.445  1.00  0.00           H  
ATOM   2588  N   PRO H 161       4.118  -2.791  31.767  1.00 13.38           N  
ANISOU 2588  N   PRO H 161     2141   1297   1644   -110    408    236
ATOM   2589  CA  PRO H 161       4.704  -2.199  32.991  1.00 12.36           C  
ANISOU 2589  CA  PRO H 161     1954   1196   1545     89    502    233
ATOM   2590  C   PRO H 161       6.138  -2.610  33.214  1.00 14.84           C  
ANISOU 2590  C   PRO H 161     2091   1345   2204     88    180    626
ATOM   2591  O   PRO H 161       6.516  -3.767  32.981  1.00 14.69           O  
ANISOU 2591  O   PRO H 161     1745   1534   2303     91    585    269
ATOM   2592  CB  PRO H 161       3.785  -2.783  34.099  1.00 15.95           C  
ANISOU 2592  CB  PRO H 161     2615   1717   1728   -167    783    221
ATOM   2593  CG  PRO H 161       3.431  -4.163  33.560  1.00 15.14           C  
ANISOU 2593  CG  PRO H 161     2115   1751   1887   -361    438    417
ATOM   2594  CD  PRO H 161       3.239  -3.942  32.058  1.00 16.28           C  
ANISOU 2594  CD  PRO H 161     2296   2003   1888   -585    342    356
ATOM   2595  HA  PRO H 161       4.698  -1.112  32.908  1.00  0.00           H  
ATOM   2596  HB2 PRO H 161       4.334  -2.829  35.040  1.00  0.00           H  
ATOM   2597  HB3 PRO H 161       2.910  -2.144  34.220  1.00  0.00           H  
ATOM   2598  HG2 PRO H 161       4.246  -4.856  33.770  1.00  0.00           H  
ATOM   2599  HG3 PRO H 161       2.520  -4.518  34.041  1.00  0.00           H  
ATOM   2600  HD3 PRO H 161       2.210  -3.688  31.803  1.00  0.00           H  
ATOM   2601  HD2 PRO H 161       3.557  -4.801  31.467  1.00  0.00           H  
ATOM   2602  N   ILE H 162       6.944  -1.646  33.650  1.00 13.35           N  
ANISOU 2602  N   ILE H 162     2095   1507   1469    250    143    321
ATOM   2603  CA  ILE H 162       8.308  -1.934  34.091  1.00 14.51           C  
ANISOU 2603  CA  ILE H 162     2309   1460   1743    226   -159    480
ATOM   2604  C   ILE H 162       8.278  -2.838  35.318  1.00 15.14           C  
ANISOU 2604  C   ILE H 162     2728   1466   1560    559    171    354
ATOM   2605  O   ILE H 162       7.398  -2.672  36.186  1.00 16.05           O  
ANISOU 2605  O   ILE H 162     2747   1456   1894    635    374    328
ATOM   2606  CB  ILE H 162       9.079  -0.622  34.358  1.00 13.84           C  
ANISOU 2606  CB  ILE H 162     2682   1401   1173    328   -651    281
ATOM   2607  CG1 ILE H 162       9.295   0.206  33.070  1.00 14.51           C  
ANISOU 2607  CG1 ILE H 162     2701   1332   1481    197   -403    469
ATOM   2608  CG2 ILE H 162      10.420  -0.868  35.036  1.00 15.51           C  
ANISOU 2608  CG2 ILE H 162     2768   1499   1626    480   -849    178
ATOM   2609  CD1 ILE H 162       9.599   1.656  33.408  1.00 18.47           C  
ANISOU 2609  CD1 ILE H 162     3334   1405   2277    -55   -816    373
ATOM   2610  H   ILE H 162       6.618  -0.691  33.682  1.00  0.00           H  
ATOM   2611  HA  ILE H 162       8.873  -2.368  33.266  1.00  0.00           H  
ATOM   2612  HB  ILE H 162       8.555  -0.040  35.116  1.00  0.00           H  
ATOM   2613 HG12 ILE H 162      10.132  -0.207  32.508  1.00  0.00           H  
ATOM   2614 HG13 ILE H 162       8.394   0.169  32.458  1.00  0.00           H  
ATOM   2615 HG21 ILE H 162      10.924   0.084  35.202  1.00  0.00           H  
ATOM   2616 HG22 ILE H 162      10.258  -1.365  35.993  1.00  0.00           H  
ATOM   2617 HG23 ILE H 162      11.039  -1.500  34.399  1.00  0.00           H  
ATOM   2618 HD11 ILE H 162       9.748   2.221  32.488  1.00  0.00           H  
ATOM   2619 HD12 ILE H 162       8.765   2.082  33.965  1.00  0.00           H  
ATOM   2620 HD13 ILE H 162      10.503   1.706  34.014  1.00  0.00           H  
ATOM   2621  N   VAL H 163       9.205  -3.783  35.396  1.00 14.64           N  
ANISOU 2621  N   VAL H 163     2624   1507   1431    532    547    629
ATOM   2622  CA  VAL H 163       9.156  -4.780  36.489  1.00 14.92           C  
ANISOU 2622  CA  VAL H 163     2690   1529   1451    311    254    610
ATOM   2623  C   VAL H 163      10.292  -4.538  37.438  1.00 14.82           C  
ANISOU 2623  C   VAL H 163     2614   1895   1120    739    506     87
ATOM   2624  O   VAL H 163      11.392  -4.101  37.019  1.00 16.00           O  
ANISOU 2624  O   VAL H 163     2485   1837   1757    610    221    336
ATOM   2625  CB  VAL H 163       9.216  -6.183  35.845  1.00 17.85           C  
ANISOU 2625  CB  VAL H 163     3153   1393   2236    486   -550    584
ATOM   2626  CG1 VAL H 163       9.495  -7.269  36.882  1.00 18.15           C  
ANISOU 2626  CG1 VAL H 163     3494   1570   1833    355   -173    657
ATOM   2627  CG2 VAL H 163       7.901  -6.447  35.124  1.00 16.60           C  
ANISOU 2627  CG2 VAL H 163     2655   1855   1797    455     46    296
ATOM   2628  H   VAL H 163       9.945  -3.823  34.710  1.00  0.00           H  
ATOM   2629  HA  VAL H 163       8.193  -4.717  36.996  1.00  0.00           H  
ATOM   2630  HB  VAL H 163       9.980  -6.194  35.067  1.00  0.00           H  
ATOM   2631 HG11 VAL H 163       9.530  -8.241  36.390  1.00  0.00           H  
ATOM   2632 HG12 VAL H 163      10.452  -7.073  37.366  1.00  0.00           H  
ATOM   2633 HG13 VAL H 163       8.703  -7.269  37.631  1.00  0.00           H  
ATOM   2634 HG21 VAL H 163       7.930  -7.435  34.664  1.00  0.00           H  
ATOM   2635 HG22 VAL H 163       7.079  -6.403  35.839  1.00  0.00           H  
ATOM   2636 HG23 VAL H 163       7.751  -5.692  34.352  1.00  0.00           H  
ATOM   2637  N   GLU H 164      10.100  -4.822  38.712  1.00 16.70           N  
ANISOU 2637  N   GLU H 164     3506   1699   1141    773    330    166
ATOM   2638  CA  GLU H 164      11.106  -4.730  39.757  1.00 21.12           C  
ANISOU 2638  CA  GLU H 164     3809   2802   1413    988    -40     93
ATOM   2639  C   GLU H 164      12.367  -5.504  39.422  1.00 20.27           C  
ANISOU 2639  C   GLU H 164     3803   2401   1498    913   -309   -240
ATOM   2640  O   GLU H 164      12.217  -6.625  38.957  1.00 19.89           O  
ANISOU 2640  O   GLU H 164     4292   1987   1278    651    -88    375
ATOM   2641  CB  GLU H 164      10.532  -5.266  41.072  1.00 25.81           C  
ANISOU 2641  CB  GLU H 164     5140   3635   1030   1682    194    171
ATOM   2642  CG  GLU H 164       9.414  -4.380  41.596  1.00 32.47           C  
ANISOU 2642  CG  GLU H 164     5392   4952   1993   2068    756      6
ATOM   2643  CD  GLU H 164       8.045  -4.790  41.088  1.00 39.66           C  
ANISOU 2643  CD  GLU H 164     5170   5922   3979   1923    828   -455
ATOM   2644  OE1 GLU H 164       7.062  -4.292  41.677  1.00 37.31           O  
ANISOU 2644  OE1 GLU H 164     5441   5387   3349   2163   1007    500
ATOM   2645  OE2 GLU H 164       7.947  -5.589  40.131  1.00 28.96           O1-
ANISOU 2645  OE2 GLU H 164     4340   3766   2899    521   1596   1135
ATOM   2646  H   GLU H 164       9.193  -5.133  39.029  1.00  0.00           H  
ATOM   2647  HA  GLU H 164      11.367  -3.684  39.920  1.00  0.00           H  
ATOM   2648  HB2 GLU H 164      10.132  -6.267  40.913  1.00  0.00           H  
ATOM   2649  HB3 GLU H 164      11.320  -5.306  41.824  1.00  0.00           H  
ATOM   2650  HG3 GLU H 164       9.391  -4.429  42.685  1.00  0.00           H  
ATOM   2651  HG2 GLU H 164       9.588  -3.351  41.283  1.00  0.00           H  
ATOM   2652  N   ARG H 165      13.545  -4.929  39.651  1.00 21.15           N  
ANISOU 2652  N   ARG H 165     3744   2092   2199   1251   -998     43
ATOM   2653  CA  ARG H 165      14.787  -5.599  39.237  1.00 19.81           C  
ANISOU 2653  CA  ARG H 165     3769   1547   2213    696   -267    100
ATOM   2654  C   ARG H 165      14.933  -6.974  39.860  1.00 18.33           C  
ANISOU 2654  C   ARG H 165     3949   1778   1236   1128   -803    -40
ATOM   2655  O   ARG H 165      15.369  -7.872  39.135  1.00 18.61           O  
ANISOU 2655  O   ARG H 165     3768   1583   1721    726    125    170
ATOM   2656  CB  ARG H 165      15.956  -4.662  39.559  1.00 24.16           C  
ANISOU 2656  CB  ARG H 165     4039   2610   2529    154    -12   -483
ATOM   2657  CG  ARG H 165      17.311  -5.098  39.057  1.00 31.59           C  
ANISOU 2657  CG  ARG H 165     4108   4382   3512   -139    771   -481
ATOM   2658  CD  ARG H 165      18.293  -3.949  38.838  1.00 37.38           C  
ANISOU 2658  CD  ARG H 165     4986   5077   4140   -738    977    307
ATOM   2659  NE  ARG H 165      17.901  -3.031  37.781  1.00 35.66           N  
ANISOU 2659  NE  ARG H 165     5187   4431   3931    275   1420   -269
ATOM   2660  CZ  ARG H 165      18.170  -2.990  36.484  1.00 37.11           C  
ANISOU 2660  CZ  ARG H 165     4454   5725   3921    772   1226    164
ATOM   2661  NH1 ARG H 165      18.949  -3.926  35.951  1.00 25.84           N  
ANISOU 2661  NH1 ARG H 165     4007   3755   2056   -324    -23     73
ATOM   2662  NH2 ARG H 165      17.660  -2.013  35.718  1.00 35.96           N1+
ANISOU 2662  NH2 ARG H 165     3927   7063   2672   2274  -1114  -1745
ATOM   2663  H   ARG H 165      13.588  -4.030  40.110  1.00  0.00           H  
ATOM   2664  HA  ARG H 165      14.838  -5.631  38.149  1.00  0.00           H  
ATOM   2665  HB2 ARG H 165      15.770  -3.683  39.117  1.00  0.00           H  
ATOM   2666  HB3 ARG H 165      16.053  -4.559  40.640  1.00  0.00           H  
ATOM   2667  HG2 ARG H 165      17.766  -5.776  39.780  1.00  0.00           H  
ATOM   2668  HG3 ARG H 165      17.198  -5.610  38.101  1.00  0.00           H  
ATOM   2669  HD2 ARG H 165      18.381  -3.366  39.755  1.00  0.00           H  
ATOM   2670  HD3 ARG H 165      19.270  -4.351  38.569  1.00  0.00           H  
ATOM   2671  HE  ARG H 165      17.315  -2.322  38.198  1.00  0.00           H  
ATOM   2672 HH11 ARG H 165      19.161  -3.905  34.964  1.00  0.00           H  
ATOM   2673 HH12 ARG H 165      19.329  -4.658  36.533  1.00  0.00           H  
ATOM   2674 HH21 ARG H 165      17.868  -1.986  34.730  1.00  0.00           H  
ATOM   2675 HH22 ARG H 165      17.069  -1.305  36.130  1.00  0.00           H  
ATOM   2676  N   PRO H 166      14.613  -7.252  41.126  1.00 21.91           N  
ANISOU 2676  N   PRO H 166     4978   2121   1226   1298   -700    -92
ATOM   2677  CA  PRO H 166      14.704  -8.638  41.650  1.00 21.74           C  
ANISOU 2677  CA  PRO H 166     4427   2267   1565    896   -415    268
ATOM   2678  C   PRO H 166      13.814  -9.621  40.897  1.00 22.18           C  
ANISOU 2678  C   PRO H 166     3933   2344   2151   1021   -168   -118
ATOM   2679  O   PRO H 166      14.250 -10.763  40.717  1.00 20.38           O  
ANISOU 2679  O   PRO H 166     3720   2055   1968    801    180    434
ATOM   2680  CB  PRO H 166      14.254  -8.541  43.111  1.00 24.89           C  
ANISOU 2680  CB  PRO H 166     5002   2823   1632    841   -255    253
ATOM   2681  CG  PRO H 166      14.474  -7.113  43.463  1.00 25.88           C  
ANISOU 2681  CG  PRO H 166     5638   2945   1249    830   -616    133
ATOM   2682  CD  PRO H 166      14.222  -6.321  42.217  1.00 23.41           C  
ANISOU 2682  CD  PRO H 166     5278   2551   1065   1161   -909   -282
ATOM   2683  HA  PRO H 166      15.731  -8.993  41.563  1.00  0.00           H  
ATOM   2684  HB2 PRO H 166      13.205  -8.825  43.188  1.00  0.00           H  
ATOM   2685  HB3 PRO H 166      14.857  -9.212  43.723  1.00  0.00           H  
ATOM   2686  HG2 PRO H 166      13.783  -6.823  44.254  1.00  0.00           H  
ATOM   2687  HG3 PRO H 166      15.499  -6.977  43.809  1.00  0.00           H  
ATOM   2688  HD2 PRO H 166      14.837  -5.422  42.166  1.00  0.00           H  
ATOM   2689  HD3 PRO H 166      13.172  -6.049  42.105  1.00  0.00           H  
ATOM   2690  N   VAL H 167      12.617  -9.197  40.487  1.00 17.73           N  
ANISOU 2690  N   VAL H 167     3243   1850   1642    451    729    711
ATOM   2691  CA  VAL H 167      11.742 -10.117  39.734  1.00 18.97           C  
ANISOU 2691  CA  VAL H 167     3250   1913   2043    699    481    404
ATOM   2692  C   VAL H 167      12.338 -10.361  38.364  1.00 18.05           C  
ANISOU 2692  C   VAL H 167     3333   1420   2104    766    475    415
ATOM   2693  O   VAL H 167      12.336 -11.500  37.906  1.00 17.59           O  
ANISOU 2693  O   VAL H 167     2953   1514   2218    479    249    243
ATOM   2694  CB  VAL H 167      10.321  -9.539  39.642  1.00 19.07           C  
ANISOU 2694  CB  VAL H 167     3343   1875   2028    800    475    421
ATOM   2695  CG1 VAL H 167       9.391 -10.303  38.719  1.00 21.85           C  
ANISOU 2695  CG1 VAL H 167     3490   2398   2413      8    146   1099
ATOM   2696  CG2 VAL H 167       9.747  -9.447  41.067  1.00 22.51           C  
ANISOU 2696  CG2 VAL H 167     3497   2768   2287    747    904    778
ATOM   2697  H   VAL H 167      12.317  -8.255  40.693  1.00  0.00           H  
ATOM   2698  HA  VAL H 167      11.616 -11.042  40.297  1.00  0.00           H  
ATOM   2699  HB  VAL H 167      10.373  -8.490  39.351  1.00  0.00           H  
ATOM   2700 HG11 VAL H 167       8.411  -9.826  38.714  1.00  0.00           H  
ATOM   2701 HG12 VAL H 167       9.800 -10.302  37.709  1.00  0.00           H  
ATOM   2702 HG13 VAL H 167       9.293 -11.330  39.070  1.00  0.00           H  
ATOM   2703 HG21 VAL H 167       8.737  -9.039  41.027  1.00  0.00           H  
ATOM   2704 HG22 VAL H 167       9.719 -10.441  41.513  1.00  0.00           H  
ATOM   2705 HG23 VAL H 167      10.378  -8.796  41.672  1.00  0.00           H  
ATOM   2706  N   CYS H 168      12.850  -9.295  37.703  1.00 17.38           N  
ANISOU 2706  N   CYS H 168     3358   1395   1851    878    201    573
ATOM   2707  CA  CYS H 168      13.577  -9.528  36.462  1.00 15.66           C  
ANISOU 2707  CA  CYS H 168     2916   1236   1796    358     58    155
ATOM   2708  C   CYS H 168      14.687 -10.576  36.609  1.00 14.21           C  
ANISOU 2708  C   CYS H 168     2429   1162   1810      7    328    500
ATOM   2709  O   CYS H 168      14.804 -11.531  35.863  1.00 15.85           O  
ANISOU 2709  O   CYS H 168     2595   1459   1967    613   -122    258
ATOM   2710  CB  CYS H 168      14.174  -8.216  35.913  1.00 16.70           C  
ANISOU 2710  CB  CYS H 168     2979   1219   2149    418     94    310
ATOM   2711  SG  CYS H 168      12.972  -6.918  35.505  1.00 17.75           S  
ANISOU 2711  SG  CYS H 168     3081   1678   1984    592     47    409
ATOM   2712  H   CYS H 168      12.724  -8.364  38.073  1.00  0.00           H  
ATOM   2713  HA  CYS H 168      12.877  -9.820  35.679  1.00  0.00           H  
ATOM   2714  HB2 CYS H 168      14.850  -7.786  36.653  1.00  0.00           H  
ATOM   2715  HB3 CYS H 168      14.725  -8.423  34.995  1.00  0.00           H  
ATOM   2716  N   LYS H 169      15.561 -10.389  37.586  1.00 14.62           N  
ANISOU 2716  N   LYS H 169     2413   1317   1826    244    399    226
ATOM   2717  CA  LYS H 169      16.685 -11.277  37.811  1.00 15.19           C  
ANISOU 2717  CA  LYS H 169     2623   1235   1913    267    225    384
ATOM   2718  C   LYS H 169      16.247 -12.707  38.103  1.00 15.63           C  
ANISOU 2718  C   LYS H 169     2667   1257   2015    183    346    274
ATOM   2719  O   LYS H 169      16.891 -13.655  37.644  1.00 17.04           O  
ANISOU 2719  O   LYS H 169     3104   1269   2102    406    317    222
ATOM   2720  CB  LYS H 169      17.518 -10.720  38.969  1.00 17.94           C  
ANISOU 2720  CB  LYS H 169     3372   1095   2350    354   -394    326
ATOM   2721  CG  LYS H 169      18.379  -9.550  38.485  1.00 26.47           C  
ANISOU 2721  CG  LYS H 169     4333   1534   4191   -548   -590    320
ATOM   2722  CD  LYS H 169      19.349  -9.097  39.577  1.00 34.88           C  
ANISOU 2722  CD  LYS H 169     4377   3760   5116  -1131   -604   -738
ATOM   2723  CE  LYS H 169      20.252  -7.982  39.080  1.00 41.08           C  
ANISOU 2723  CE  LYS H 169     4624   4817   6166  -1928   -266   -821
ATOM   2724  NZ  LYS H 169      20.880  -7.215  40.197  1.00 44.27           N1+
ANISOU 2724  NZ  LYS H 169     4368   6244   6211  -2764  -1926    430
ATOM   2725  H   LYS H 169      15.459  -9.602  38.211  1.00  0.00           H  
ATOM   2726  HA  LYS H 169      17.344 -11.258  36.943  1.00  0.00           H  
ATOM   2727  HB2 LYS H 169      16.854 -10.371  39.760  1.00  0.00           H  
ATOM   2728  HB3 LYS H 169      18.168 -11.503  39.360  1.00  0.00           H  
ATOM   2729  HG2 LYS H 169      18.954  -9.858  37.612  1.00  0.00           H  
ATOM   2730  HG3 LYS H 169      17.736  -8.711  38.218  1.00  0.00           H  
ATOM   2731  HD2 LYS H 169      18.785  -8.732  40.435  1.00  0.00           H  
ATOM   2732  HD3 LYS H 169      19.971  -9.938  39.883  1.00  0.00           H  
ATOM   2733  HE2 LYS H 169      21.052  -8.405  38.472  1.00  0.00           H  
ATOM   2734  HE3 LYS H 169      19.670  -7.283  38.479  1.00  0.00           H  
ATOM   2735  HZ1 LYS H 169      21.217  -6.328  39.850  1.00  0.00           H  
ATOM   2736  HZ2 LYS H 169      20.195  -7.054  40.922  1.00  0.00           H  
ATOM   2737  HZ3 LYS H 169      21.653  -7.743  40.576  1.00  0.00           H  
ATOM   2738  N   ASP H 170      15.179 -12.853  38.914  1.00 14.61           N  
ANISOU 2738  N   ASP H 170     2612   1298   1640    435    111    714
ATOM   2739  CA  ASP H 170      14.733 -14.184  39.322  1.00 15.22           C  
ANISOU 2739  CA  ASP H 170     2628   1404   1750    393    115    785
ATOM   2740  C   ASP H 170      13.989 -14.914  38.217  1.00 15.83           C  
ANISOU 2740  C   ASP H 170     2524   1440   2052    341     40    673
ATOM   2741  O   ASP H 170      13.622 -16.078  38.412  1.00 17.58           O  
ANISOU 2741  O   ASP H 170     2992   1330   2359    418    155    545
ATOM   2742  CB  ASP H 170      13.825 -14.024  40.551  1.00 16.80           C  
ANISOU 2742  CB  ASP H 170     2552   1978   1853    252    164    883
ATOM   2743  CG  ASP H 170      14.634 -13.811  41.819  1.00 17.70           C  
ANISOU 2743  CG  ASP H 170     3196   1825   1704     29    141    836
ATOM   2744  OD1 ASP H 170      15.877 -13.913  41.788  1.00 19.73           O  
ANISOU 2744  OD1 ASP H 170     3176   1935   2387     93   -487    522
ATOM   2745  OD2 ASP H 170      14.016 -13.555  42.868  1.00 23.72           O1-
ANISOU 2745  OD2 ASP H 170     4685   2488   1839    297    633    731
ATOM   2746  H   ASP H 170      14.681 -12.039  39.244  1.00  0.00           H  
ATOM   2747  HA  ASP H 170      15.594 -14.778  39.628  1.00  0.00           H  
ATOM   2748  HB2 ASP H 170      13.172 -13.163  40.411  1.00  0.00           H  
ATOM   2749  HB3 ASP H 170      13.220 -14.922  40.676  1.00  0.00           H  
ATOM   2750  N   SER H 171      13.723 -14.254  37.096  1.00 15.57           N  
ANISOU 2750  N   SER H 171     2567   1445   1904    513    -27    474
ATOM   2751  CA  SER H 171      12.958 -14.849  36.017  1.00 15.49           C  
ANISOU 2751  CA  SER H 171     2340   1620   1926    276    186    419
ATOM   2752  C   SER H 171      13.858 -15.557  34.997  1.00 16.89           C  
ANISOU 2752  C   SER H 171     2494   1739   2184    218    196    124
ATOM   2753  O   SER H 171      13.378 -16.190  34.051  1.00 19.18           O  
ANISOU 2753  O   SER H 171     3069   1767   2451    269    -21    -84
ATOM   2754  CB  SER H 171      12.138 -13.788  35.264  1.00 16.16           C  
ANISOU 2754  CB  SER H 171     2576   2295   1272    571    298    593
ATOM   2755  OG  SER H 171      13.025 -12.989  34.463  1.00 17.86           O  
ANISOU 2755  OG  SER H 171     2716   2515   1553    462    254    752
ATOM   2756  H   SER H 171      14.056 -13.308  36.976  1.00  0.00           H  
ATOM   2757  HA  SER H 171      12.255 -15.574  36.426  1.00  0.00           H  
ATOM   2758  HB3 SER H 171      11.408 -14.281  34.622  1.00  0.00           H  
ATOM   2759  HB2 SER H 171      11.619 -13.152  35.982  1.00  0.00           H  
ATOM   2760  HG  SER H 171      13.624 -12.503  35.035  1.00  0.00           H  
ATOM   2761  N   THR H 172      15.186 -15.482  35.186  1.00 16.11           N  
ANISOU 2761  N   THR H 172     2439   1879   1803    438    294    663
ATOM   2762  CA  THR H 172      16.104 -15.937  34.152  1.00 14.94           C  
ANISOU 2762  CA  THR H 172     2578   1550   1549    452    120    595
ATOM   2763  C   THR H 172      17.409 -16.393  34.795  1.00 15.08           C  
ANISOU 2763  C   THR H 172     2414   1810   1507    421    156    490
ATOM   2764  O   THR H 172      17.766 -15.984  35.903  1.00 16.73           O  
ANISOU 2764  O   THR H 172     3084   1718   1554    832   -125    491
ATOM   2765  CB  THR H 172      16.361 -14.788  33.144  1.00 15.77           C  
ANISOU 2765  CB  THR H 172     2817   1422   1752    338    263    595
ATOM   2766  OG1 THR H 172      17.202 -15.216  32.082  1.00 15.70           O  
ANISOU 2766  OG1 THR H 172     2511   1692   1762    239    211    663
ATOM   2767  CG2 THR H 172      17.080 -13.613  33.807  1.00 19.46           C  
ANISOU 2767  CG2 THR H 172     3226   1481   2689    210    325    237
ATOM   2768  H   THR H 172      15.553 -15.108  36.050  1.00  0.00           H  
ATOM   2769  HA  THR H 172      15.645 -16.751  33.590  1.00  0.00           H  
ATOM   2770  HB  THR H 172      15.416 -14.476  32.699  1.00  0.00           H  
ATOM   2771  HG1 THR H 172      16.664 -15.560  31.365  1.00  0.00           H  
ATOM   2772 HG21 THR H 172      17.244 -12.825  33.072  1.00  0.00           H  
ATOM   2773 HG22 THR H 172      16.469 -13.226  34.623  1.00  0.00           H  
ATOM   2774 HG23 THR H 172      18.040 -13.949  34.200  1.00  0.00           H  
ATOM   2775  N   ARG H 173      18.137 -17.224  34.073  1.00 16.49           N  
ANISOU 2775  N   ARG H 173     2608   1645   2013    490   -125    139
ATOM   2776  CA  ARG H 173      19.488 -17.616  34.409  1.00 16.71           C  
ANISOU 2776  CA  ARG H 173     2668   1690   1993    611    -72    305
ATOM   2777  C   ARG H 173      20.530 -16.694  33.768  1.00 17.12           C  
ANISOU 2777  C   ARG H 173     2453   1961   2091    897    167    507
ATOM   2778  O   ARG H 173      21.694 -16.775  34.140  1.00 20.00           O  
ANISOU 2778  O   ARG H 173     2332   2689   2577   1020    204    747
ATOM   2779  CB  ARG H 173      19.782 -19.054  33.951  1.00 18.69           C  
ANISOU 2779  CB  ARG H 173     3543   1796   1763    968    325    394
ATOM   2780  CG  ARG H 173      18.799 -20.048  34.569  1.00 20.52           C  
ANISOU 2780  CG  ARG H 173     4187   1555   2056    724    219    502
ATOM   2781  CD  ARG H 173      18.969 -21.435  33.997  1.00 20.33           C  
ANISOU 2781  CD  ARG H 173     3567   2024   2132    667   1072     16
ATOM   2782  NE  ARG H 173      20.254 -22.014  34.338  1.00 22.19           N  
ANISOU 2782  NE  ARG H 173     4388   1825   2218    968    165    184
ATOM   2783  CZ  ARG H 173      20.555 -23.306  34.186  1.00 25.47           C  
ANISOU 2783  CZ  ARG H 173     4790   1779   3108    998   1023    286
ATOM   2784  NH1 ARG H 173      19.673 -24.159  33.685  1.00 24.95           N  
ANISOU 2784  NH1 ARG H 173     4991   1592   2899    349   2035    444
ATOM   2785  NH2 ARG H 173      21.759 -23.716  34.534  1.00 27.46           N1+
ANISOU 2785  NH2 ARG H 173     5364   2343   2727   1789    888     67
ATOM   2786  H   ARG H 173      17.755 -17.627  33.229  1.00  0.00           H  
ATOM   2787  HA  ARG H 173      19.615 -17.594  35.491  1.00  0.00           H  
ATOM   2788  HB3 ARG H 173      19.698 -19.115  32.866  1.00  0.00           H  
ATOM   2789  HB2 ARG H 173      20.791 -19.333  34.253  1.00  0.00           H  
ATOM   2790  HG2 ARG H 173      18.963 -20.100  35.645  1.00  0.00           H  
ATOM   2791  HG3 ARG H 173      17.778 -19.720  34.372  1.00  0.00           H  
ATOM   2792  HD3 ARG H 173      18.189 -22.088  34.388  1.00  0.00           H  
ATOM   2793  HD2 ARG H 173      18.895 -21.392  32.910  1.00  0.00           H  
ATOM   2794  HE  ARG H 173      20.942 -21.376  34.711  1.00  0.00           H  
ATOM   2795 HH11 ARG H 173      19.918 -25.133  33.577  1.00  0.00           H  
ATOM   2796 HH12 ARG H 173      18.756 -23.835  33.411  1.00  0.00           H  
ATOM   2797 HH21 ARG H 173      22.011 -24.688  34.429  1.00  0.00           H  
ATOM   2798 HH22 ARG H 173      22.429 -23.058  34.906  1.00  0.00           H  
ATOM   2799  N   ILE H 174      20.141 -15.847  32.826  1.00 17.69           N  
ANISOU 2799  N   ILE H 174     3020   1602   2098    199   -521    349
ATOM   2800  CA  ILE H 174      21.082 -14.883  32.233  1.00 17.08           C  
ANISOU 2800  CA  ILE H 174     2865   1454   2172    338   -347    240
ATOM   2801  C   ILE H 174      21.476 -13.804  33.227  1.00 17.41           C  
ANISOU 2801  C   ILE H 174     2259   1678   2680    514   -346   -120
ATOM   2802  O   ILE H 174      20.651 -13.346  34.040  1.00 17.14           O  
ANISOU 2802  O   ILE H 174     2516   1595   2402    561   -254     97
ATOM   2803  CB  ILE H 174      20.412 -14.298  30.975  1.00 19.19           C  
ANISOU 2803  CB  ILE H 174     3027   2100   2166    211   -260    563
ATOM   2804  CG1 ILE H 174      20.281 -15.412  29.923  1.00 22.65           C  
ANISOU 2804  CG1 ILE H 174     3615   2675   2318    -48   -706    271
ATOM   2805  CG2 ILE H 174      21.170 -13.096  30.441  1.00 17.62           C  
ANISOU 2805  CG2 ILE H 174     2358   2227   2111    475    -67    632
ATOM   2806  CD1 ILE H 174      19.468 -15.068  28.713  1.00 26.92           C  
ANISOU 2806  CD1 ILE H 174     4498   3549   2183    742   -700    315
ATOM   2807  H   ILE H 174      19.184 -15.856  32.503  1.00  0.00           H  
ATOM   2808  HA  ILE H 174      21.960 -15.412  31.862  1.00  0.00           H  
ATOM   2809  HB  ILE H 174      19.457 -13.849  31.247  1.00  0.00           H  
ATOM   2810 HG12 ILE H 174      21.271 -15.686  29.558  1.00  0.00           H  
ATOM   2811 HG13 ILE H 174      19.806 -16.284  30.373  1.00  0.00           H  
ATOM   2812 HG21 ILE H 174      20.666 -12.713  29.554  1.00  0.00           H  
ATOM   2813 HG22 ILE H 174      21.203 -12.318  31.204  1.00  0.00           H  
ATOM   2814 HG23 ILE H 174      22.186 -13.393  30.181  1.00  0.00           H  
ATOM   2815 HD11 ILE H 174      19.441 -15.923  28.038  1.00  0.00           H  
ATOM   2816 HD12 ILE H 174      18.453 -14.814  29.017  1.00  0.00           H  
ATOM   2817 HD13 ILE H 174      19.918 -14.217  28.202  1.00  0.00           H  
ATOM   2818  N   ARG H 175      22.737 -13.340  33.178  1.00 17.99           N  
ANISOU 2818  N   ARG H 175     2242   2192   2402    426   -596    176
ATOM   2819  CA  ARG H 175      23.160 -12.295  34.097  1.00 17.11           C  
ANISOU 2819  CA  ARG H 175     2090   1952   2461    529   -736    299
ATOM   2820  C   ARG H 175      22.621 -10.958  33.604  1.00 16.67           C  
ANISOU 2820  C   ARG H 175     2478   2196   1659    770   -779    211
ATOM   2821  O   ARG H 175      22.865 -10.531  32.477  1.00 18.48           O  
ANISOU 2821  O   ARG H 175     2799   2137   2084    885    -40    325
ATOM   2822  CB  ARG H 175      24.690 -12.264  34.190  1.00 22.40           C  
ANISOU 2822  CB  ARG H 175     2133   2688   3689    561  -1138    316
ATOM   2823  CG  ARG H 175      25.301 -11.208  35.079  1.00 22.91           C  
ANISOU 2823  CG  ARG H 175     2108   3348   3250    375  -1179    272
ATOM   2824  CD  ARG H 175      26.828 -11.285  35.130  1.00 25.56           C  
ANISOU 2824  CD  ARG H 175     2023   3629   4059    138   -762    184
ATOM   2825  NE  ARG H 175      27.428 -10.901  33.855  1.00 29.98           N  
ANISOU 2825  NE  ARG H 175     2739   3903   4748    313   -330    972
ATOM   2826  CZ  ARG H 175      27.675  -9.661  33.449  1.00 32.86           C  
ANISOU 2826  CZ  ARG H 175     2757   3946   5782     95   -315   1066
ATOM   2827  NH1 ARG H 175      27.382  -8.614  34.210  1.00 34.84           N  
ANISOU 2827  NH1 ARG H 175     3964   4027   5247    346  -3005    515
ATOM   2828  NH2 ARG H 175      28.220  -9.414  32.264  1.00 37.10           N1+
ANISOU 2828  NH2 ARG H 175     3615   4896   5586   -389   -820   1924
ATOM   2829  H   ARG H 175      23.388 -13.717  32.504  1.00  0.00           H  
ATOM   2830  HA  ARG H 175      22.793 -12.520  35.098  1.00  0.00           H  
ATOM   2831  HB2 ARG H 175      25.050 -13.217  34.577  1.00  0.00           H  
ATOM   2832  HB3 ARG H 175      25.111 -12.092  33.199  1.00  0.00           H  
ATOM   2833  HG2 ARG H 175      25.031 -10.219  34.708  1.00  0.00           H  
ATOM   2834  HG3 ARG H 175      24.928 -11.329  36.096  1.00  0.00           H  
ATOM   2835  HD3 ARG H 175      27.201 -10.612  35.902  1.00  0.00           H  
ATOM   2836  HD2 ARG H 175      27.133 -12.306  35.360  1.00  0.00           H  
ATOM   2837  HE  ARG H 175      27.660 -11.683  33.259  1.00  0.00           H  
ATOM   2838 HH11 ARG H 175      27.579  -7.680  33.881  1.00  0.00           H  
ATOM   2839 HH12 ARG H 175      26.962  -8.752  35.118  1.00  0.00           H  
ATOM   2840 HH21 ARG H 175      28.398  -8.462  31.979  1.00  0.00           H  
ATOM   2841 HH22 ARG H 175      28.457 -10.178  31.648  1.00  0.00           H  
ATOM   2842  N   ILE H 176      21.827 -10.296  34.448  1.00 16.12           N  
ANISOU 2842  N   ILE H 176     2574   1776   1774    508   -449    356
ATOM   2843  CA  ILE H 176      21.272  -8.981  34.098  1.00 18.82           C  
ANISOU 2843  CA  ILE H 176     3406   1594   2152    609   -869    112
ATOM   2844  C   ILE H 176      22.179  -7.869  34.571  1.00 20.08           C  
ANISOU 2844  C   ILE H 176     3265   1778   2585    593  -1373    355
ATOM   2845  O   ILE H 176      22.756  -7.986  35.639  1.00 24.92           O  
ANISOU 2845  O   ILE H 176     4350   2464   2655    291  -1800    475
ATOM   2846  CB  ILE H 176      19.903  -8.787  34.778  1.00 21.38           C  
ANISOU 2846  CB  ILE H 176     3237   1353   3532    781   -753   -125
ATOM   2847  CG1 ILE H 176      18.969  -9.985  34.452  1.00 22.78           C  
ANISOU 2847  CG1 ILE H 176     3596   2163   2895    188  -1091    117
ATOM   2848  CG2 ILE H 176      19.223  -7.493  34.423  1.00 30.62           C  
ANISOU 2848  CG2 ILE H 176     4508   1908   5218   1569  -1443   -181
ATOM   2849  CD1 ILE H 176      19.015 -10.323  32.967  1.00 26.72           C  
ANISOU 2849  CD1 ILE H 176     3312   3840   2999    234  -1456   -271
ATOM   2850  H   ILE H 176      21.598 -10.698  35.346  1.00  0.00           H  
ATOM   2851  HA  ILE H 176      21.181  -8.901  33.015  1.00  0.00           H  
ATOM   2852  HB  ILE H 176      20.045  -8.650  35.850  1.00  0.00           H  
ATOM   2853 HG13 ILE H 176      19.287 -10.859  35.020  1.00  0.00           H  
ATOM   2854 HG12 ILE H 176      17.944  -9.731  34.721  1.00  0.00           H  
ATOM   2855 HG21 ILE H 176      18.266  -7.431  34.941  1.00  0.00           H  
ATOM   2856 HG22 ILE H 176      19.853  -6.656  34.724  1.00  0.00           H  
ATOM   2857 HG23 ILE H 176      19.056  -7.453  33.347  1.00  0.00           H  
ATOM   2858 HD11 ILE H 176      18.353 -11.165  32.765  1.00  0.00           H  
ATOM   2859 HD12 ILE H 176      18.691  -9.459  32.387  1.00  0.00           H  
ATOM   2860 HD13 ILE H 176      20.034 -10.587  32.685  1.00  0.00           H  
ATOM   2861  N   THR H 177      22.305  -6.801  33.808  1.00 16.57           N  
ANISOU 2861  N   THR H 177     2312   2242   1743    253   -550    141
ATOM   2862  CA  THR H 177      23.188  -5.687  34.184  1.00 16.73           C  
ANISOU 2862  CA  THR H 177     2584   2235   1538    239   -476   -115
ATOM   2863  C   THR H 177      22.359  -4.420  34.372  1.00 18.55           C  
ANISOU 2863  C   THR H 177     2591   2543   1915    391   -462   -547
ATOM   2864  O   THR H 177      21.190  -4.394  33.990  1.00 16.05           O  
ANISOU 2864  O   THR H 177     2299   2285   1516     85    -24    117
ATOM   2865  CB  THR H 177      24.252  -5.450  33.119  1.00 14.86           C  
ANISOU 2865  CB  THR H 177     2165   1847   1635    474   -665    207
ATOM   2866  OG1 THR H 177      23.576  -4.872  31.957  1.00 17.88           O  
ANISOU 2866  OG1 THR H 177     2328   2705   1760    595   -665    487
ATOM   2867  CG2 THR H 177      24.877  -6.763  32.689  1.00 16.08           C  
ANISOU 2867  CG2 THR H 177     1987   1782   2342    248   -569    -65
ATOM   2868  H   THR H 177      21.788  -6.735  32.943  1.00  0.00           H  
ATOM   2869  HA  THR H 177      23.716  -5.936  35.104  1.00  0.00           H  
ATOM   2870  HB  THR H 177      24.981  -4.728  33.487  1.00  0.00           H  
ATOM   2871  HG1 THR H 177      24.215  -4.724  31.256  1.00  0.00           H  
ATOM   2872 HG21 THR H 177      25.634  -6.574  31.928  1.00  0.00           H  
ATOM   2873 HG22 THR H 177      25.340  -7.245  33.550  1.00  0.00           H  
ATOM   2874 HG23 THR H 177      24.106  -7.416  32.279  1.00  0.00           H  
ATOM   2875  N   ASP H 178      22.990  -3.398  34.919  1.00 17.48           N  
ANISOU 2875  N   ASP H 178     3037   2263   1342    563  -1132    -92
ATOM   2876  CA  ASP H 178      22.377  -2.079  35.085  1.00 19.24           C  
ANISOU 2876  CA  ASP H 178     3589   2319   1404    689  -1251   -195
ATOM   2877  C   ASP H 178      22.049  -1.384  33.765  1.00 16.33           C  
ANISOU 2877  C   ASP H 178     2401   2306   1498    670   -678     46
ATOM   2878  O   ASP H 178      21.344  -0.371  33.729  1.00 17.83           O  
ANISOU 2878  O   ASP H 178     2774   2227   1775    814   -543     38
ATOM   2879  CB  ASP H 178      23.362  -1.235  35.913  1.00 20.69           C  
ANISOU 2879  CB  ASP H 178     3866   2372   1622    366  -1146   -226
ATOM   2880  CG  ASP H 178      23.373  -1.599  37.384  1.00 25.04           C  
ANISOU 2880  CG  ASP H 178     5320   2680   1514    823  -1718   -384
ATOM   2881  OD1 ASP H 178      22.581  -2.432  37.834  1.00 36.31           O  
ANISOU 2881  OD1 ASP H 178     8254   3658   1885   -249  -1361    860
ATOM   2882  OD2 ASP H 178      24.180  -1.018  38.147  1.00 39.99           O1-
ANISOU 2882  OD2 ASP H 178     6748   5330   3115    651  -3456   -846
ATOM   2883  H   ASP H 178      23.940  -3.507  35.245  1.00  0.00           H  
ATOM   2884  HA  ASP H 178      21.465  -2.173  35.674  1.00  0.00           H  
ATOM   2885  HB2 ASP H 178      24.373  -1.378  35.532  1.00  0.00           H  
ATOM   2886  HB3 ASP H 178      23.091  -0.182  35.838  1.00  0.00           H  
ATOM   2887  N   ASN H 179      22.555  -1.902  32.643  1.00 14.03           N  
ANISOU 2887  N   ASN H 179     1737   2082   1512    310   -584    148
ATOM   2888  CA  ASN H 179      22.232  -1.335  31.329  1.00 13.73           C  
ANISOU 2888  CA  ASN H 179     1650   2044   1523    171   -517    271
ATOM   2889  C   ASN H 179      21.024  -1.973  30.686  1.00 13.20           C  
ANISOU 2889  C   ASN H 179     1838   1826   1352    262   -502     -3
ATOM   2890  O   ASN H 179      20.784  -1.780  29.471  1.00 14.06           O  
ANISOU 2890  O   ASN H 179     2117   1832   1394    567   -586     37
ATOM   2891  CB  ASN H 179      23.430  -1.533  30.366  1.00 14.95           C  
ANISOU 2891  CB  ASN H 179     1893   2166   1623    184   -396     69
ATOM   2892  CG  ASN H 179      24.665  -0.880  30.978  1.00 14.86           C  
ANISOU 2892  CG  ASN H 179     1656   2246   1745    224   -257     25
ATOM   2893  OD1 ASN H 179      24.641   0.267  31.426  1.00 20.80           O  
ANISOU 2893  OD1 ASN H 179     2143   2675   3083    402   -858   -807
ATOM   2894  ND2 ASN H 179      25.753  -1.644  30.985  1.00 20.30           N  
ANISOU 2894  ND2 ASN H 179     2164   2772   2776    749   -927    -45
ATOM   2895  H   ASN H 179      23.173  -2.700  32.689  1.00  0.00           H  
ATOM   2896  HA  ASN H 179      22.025  -0.270  31.433  1.00  0.00           H  
ATOM   2897  HB3 ASN H 179      23.609  -2.599  30.222  1.00  0.00           H  
ATOM   2898  HB2 ASN H 179      23.205  -1.070  29.405  1.00  0.00           H  
ATOM   2899 HD21 ASN H 179      26.616  -1.290  31.372  1.00  0.00           H  
ATOM   2900 HD22 ASN H 179      25.716  -2.578  30.603  1.00  0.00           H  
ATOM   2901  N   MET H 180      20.232  -2.709  31.446  1.00 12.70           N  
ANISOU 2901  N   MET H 180     1685   1492   1650    311   -614     85
ATOM   2902  CA  MET H 180      19.022  -3.368  31.038  1.00 12.52           C  
ANISOU 2902  CA  MET H 180     1349   1668   1740    574   -509   -446
ATOM   2903  C   MET H 180      17.901  -3.137  32.057  1.00 12.51           C  
ANISOU 2903  C   MET H 180     1668   1796   1289    517   -471     11
ATOM   2904  O   MET H 180      18.240  -2.951  33.226  1.00 16.26           O  
ANISOU 2904  O   MET H 180     2675   2283   1220    138   -623     89
ATOM   2905  CB  MET H 180      19.136  -4.907  31.012  1.00 16.02           C  
ANISOU 2905  CB  MET H 180     2126   1615   2347    315   -521   -560
ATOM   2906  CG  MET H 180      20.365  -5.405  30.306  1.00 17.43           C  
ANISOU 2906  CG  MET H 180     2561   1595   2467    866   -520   -663
ATOM   2907  SD  MET H 180      20.584  -7.188  30.588  1.00 16.77           S  
ANISOU 2907  SD  MET H 180     2581   1830   1961    746   -425      7
ATOM   2908  CE  MET H 180      22.132  -7.320  29.639  1.00 18.77           C  
ANISOU 2908  CE  MET H 180     2376   2929   1827   1462   -751   -799
ATOM   2909  H   MET H 180      20.457  -2.853  32.420  1.00  0.00           H  
ATOM   2910  HA  MET H 180      18.652  -2.913  30.119  1.00  0.00           H  
ATOM   2911  HB3 MET H 180      19.170  -5.287  32.033  1.00  0.00           H  
ATOM   2912  HB2 MET H 180      18.272  -5.327  30.498  1.00  0.00           H  
ATOM   2913  HG2 MET H 180      20.267  -5.226  29.235  1.00  0.00           H  
ATOM   2914  HG3 MET H 180      21.241  -4.877  30.684  1.00  0.00           H  
ATOM   2915  HE1 MET H 180      22.484  -8.351  29.659  1.00  0.00           H  
ATOM   2916  HE2 MET H 180      21.953  -7.018  28.607  1.00  0.00           H  
ATOM   2917  HE3 MET H 180      22.887  -6.670  30.082  1.00  0.00           H  
ATOM   2918  N   PHE H 181      16.671  -3.155  31.522  1.00 11.68           N  
ANISOU 2918  N   PHE H 181     1449   1732   1255    210   -186    384
ATOM   2919  CA  PHE H 181      15.537  -3.268  32.424  1.00 10.64           C  
ANISOU 2919  CA  PHE H 181     1800   1040   1203    208     19    363
ATOM   2920  C   PHE H 181      14.553  -4.259  31.810  1.00 11.87           C  
ANISOU 2920  C   PHE H 181     1489   1639   1382    205   -149    233
ATOM   2921  O   PHE H 181      14.673  -4.587  30.617  1.00 13.43           O  
ANISOU 2921  O   PHE H 181     2199   1524   1379    200   -103    128
ATOM   2922  CB  PHE H 181      14.882  -1.920  32.739  1.00 14.39           C  
ANISOU 2922  CB  PHE H 181     2489   1288   1690    719     -6    386
ATOM   2923  CG  PHE H 181      14.219  -1.207  31.568  1.00 14.49           C  
ANISOU 2923  CG  PHE H 181     1907   1805   1794    748    113    578
ATOM   2924  CD1 PHE H 181      12.894  -1.467  31.227  1.00 14.75           C  
ANISOU 2924  CD1 PHE H 181     2082   1778   1746    397     61    262
ATOM   2925  CD2 PHE H 181      14.930  -0.289  30.812  1.00 12.05           C  
ANISOU 2925  CD2 PHE H 181     2250   1191   1137    210   -443     37
ATOM   2926  CE1 PHE H 181      12.314  -0.819  30.128  1.00 13.59           C  
ANISOU 2926  CE1 PHE H 181     1922   1763   1480      7    -25    115
ATOM   2927  CE2 PHE H 181      14.350   0.356  29.730  1.00 11.87           C  
ANISOU 2927  CE2 PHE H 181     1543   1390   1577    295   -423    242
ATOM   2928  CZ  PHE H 181      13.040   0.084  29.387  1.00 11.15           C  
ANISOU 2928  CZ  PHE H 181     1435   1212   1590    227    -68   -111
ATOM   2929  H   PHE H 181      16.555  -3.091  30.521  1.00  0.00           H  
ATOM   2930  HA  PHE H 181      15.889  -3.546  33.418  1.00  0.00           H  
ATOM   2931  HB3 PHE H 181      14.102  -2.061  33.487  1.00  0.00           H  
ATOM   2932  HB2 PHE H 181      15.634  -1.231  33.124  1.00  0.00           H  
ATOM   2933  HD1 PHE H 181      12.314  -2.168  31.809  1.00  0.00           H  
ATOM   2934  HD2 PHE H 181      15.956  -0.064  31.061  1.00  0.00           H  
ATOM   2935  HE1 PHE H 181      11.289  -1.027  29.857  1.00  0.00           H  
ATOM   2936  HE2 PHE H 181      14.923   1.070  29.157  1.00  0.00           H  
ATOM   2937  HZ  PHE H 181      12.585   0.577  28.541  1.00  0.00           H  
ATOM   2938  N   CYS H 182      13.601  -4.755  32.620  1.00 12.84           N  
ANISOU 2938  N   CYS H 182     1835   1452   1593     -7   -110    545
ATOM   2939  CA  CYS H 182      12.649  -5.694  31.992  1.00 12.97           C  
ANISOU 2939  CA  CYS H 182     1667   1267   1996    213    -55    204
ATOM   2940  C   CYS H 182      11.238  -5.140  32.217  1.00 11.34           C  
ANISOU 2940  C   CYS H 182     1738   1207   1364    149     76    219
ATOM   2941  O   CYS H 182      10.967  -4.294  33.061  1.00 13.72           O  
ANISOU 2941  O   CYS H 182     2292   1538   1381    288    231     86
ATOM   2942  CB  CYS H 182      12.820  -7.140  32.468  1.00 13.16           C  
ANISOU 2942  CB  CYS H 182     1708   1364   1929    211   -133    406
ATOM   2943  SG  CYS H 182      11.927  -7.696  33.943  1.00 17.34           S  
ANISOU 2943  SG  CYS H 182     2862   1782   1943    391    203    493
ATOM   2944  H   CYS H 182      13.571  -4.480  33.591  1.00  0.00           H  
ATOM   2945  HA  CYS H 182      12.930  -5.855  30.951  1.00  0.00           H  
ATOM   2946  HB3 CYS H 182      12.497  -7.822  31.682  1.00  0.00           H  
ATOM   2947  HB2 CYS H 182      13.869  -7.325  32.700  1.00  0.00           H  
ATOM   2948  N   ALA H 183      10.306  -5.619  31.375  1.00 12.26           N  
ANISOU 2948  N   ALA H 183     1828   1141   1691    148   -370    523
ATOM   2949  CA  ALA H 183       8.922  -5.122  31.411  1.00 13.17           C  
ANISOU 2949  CA  ALA H 183     1781    832   2391    112   -107    588
ATOM   2950  C   ALA H 183       7.974  -6.225  30.977  1.00 13.13           C  
ANISOU 2950  C   ALA H 183     1781   1208   2001    130   -230    338
ATOM   2951  O   ALA H 183       8.373  -7.152  30.268  1.00 14.35           O  
ANISOU 2951  O   ALA H 183     2054   1388   2010     -5   -126    195
ATOM   2952  CB  ALA H 183       8.714  -3.909  30.509  1.00 12.78           C  
ANISOU 2952  CB  ALA H 183     1602   1151   2104    469    305    618
ATOM   2953  H   ALA H 183      10.551  -6.332  30.703  1.00  0.00           H  
ATOM   2954  HA  ALA H 183       8.681  -4.789  32.421  1.00  0.00           H  
ATOM   2955  HB1 ALA H 183       7.676  -3.582  30.572  1.00  0.00           H  
ATOM   2956  HB2 ALA H 183       9.370  -3.100  30.831  1.00  0.00           H  
ATOM   2957  HB3 ALA H 183       8.947  -4.177  29.479  1.00  0.00           H  
ATOM   2958  N   GLY H 184       6.725  -6.166  31.428  1.00 13.92           N  
ANISOU 2958  N   GLY H 184     1661   1583   2047     -2   -351    301
ATOM   2959  CA  GLY H 184       5.760  -7.210  31.099  1.00 15.04           C  
ANISOU 2959  CA  GLY H 184     2190   1465   2060   -362    -12    331
ATOM   2960  C   GLY H 184       4.890  -7.456  32.328  1.00 16.23           C  
ANISOU 2960  C   GLY H 184     2224   1673   2268    -27    196    287
ATOM   2961  O   GLY H 184       5.210  -7.092  33.477  1.00 17.04           O  
ANISOU 2961  O   GLY H 184     2481   1804   2192     97    158    288
ATOM   2962  H   GLY H 184       6.433  -5.391  32.007  1.00  0.00           H  
ATOM   2963  HA2 GLY H 184       5.143  -6.884  30.262  1.00  0.00           H  
ATOM   2964  HA3 GLY H 184       6.290  -8.122  30.826  1.00  0.00           H  
ATOM   2965  N   TYR H 184A      3.747  -8.112  32.087  1.00 16.96           N  
ANISOU 2965  N   TYR H 184A    2354   1951   2140   -303    334    442
ATOM   2966  CA  TYR H 184A      2.878  -8.458  33.186  1.00 17.36           C  
ANISOU 2966  CA  TYR H 184A    2455   1912   2229    212    528    700
ATOM   2967  C   TYR H 184A      3.290  -9.754  33.871  1.00 19.50           C  
ANISOU 2967  C   TYR H 184A    2822   1811   2775    118    470    834
ATOM   2968  O   TYR H 184A      3.888 -10.630  33.236  1.00 21.16           O  
ANISOU 2968  O   TYR H 184A    2680   1830   3530    165    146    440
ATOM   2969  CB  TYR H 184A      1.443  -8.607  32.660  1.00 19.93           C  
ANISOU 2969  CB  TYR H 184A    2278   2416   2880    267    677    716
ATOM   2970  CG  TYR H 184A      0.854  -7.287  32.209  1.00 19.03           C  
ANISOU 2970  CG  TYR H 184A    1956   2354   2919    117    594    718
ATOM   2971  CD1 TYR H 184A      0.339  -6.406  33.159  1.00 19.58           C  
ANISOU 2971  CD1 TYR H 184A    1937   2371   3131    152    907    800
ATOM   2972  CD2 TYR H 184A      0.822  -6.924  30.869  1.00 18.08           C  
ANISOU 2972  CD2 TYR H 184A    2112   1872   2887   -498    179    577
ATOM   2973  CE1 TYR H 184A     -0.204  -5.201  32.792  1.00 19.38           C  
ANISOU 2973  CE1 TYR H 184A    1828   2282   3255     34    616    720
ATOM   2974  CE2 TYR H 184A      0.267  -5.686  30.492  1.00 21.98           C  
ANISOU 2974  CE2 TYR H 184A    3114   2218   3020     95     33    590
ATOM   2975  CZ  TYR H 184A     -0.227  -4.845  31.460  1.00 19.90           C  
ANISOU 2975  CZ  TYR H 184A    2487   1896   3178   -310    -59    472
ATOM   2976  OH  TYR H 184A     -0.791  -3.633  31.155  1.00 22.38           O  
ANISOU 2976  OH  TYR H 184A    2796   2191   3515     46   -433    475
ATOM   2977  H   TYR H 184A      3.498  -8.361  31.141  1.00  0.00           H  
ATOM   2978  HA  TYR H 184A      2.887  -7.656  33.924  1.00  0.00           H  
ATOM   2979  HB2 TYR H 184A      1.437  -9.287  31.808  1.00  0.00           H  
ATOM   2980  HB3 TYR H 184A      0.806  -9.008  33.449  1.00  0.00           H  
ATOM   2981  HD1 TYR H 184A      0.363  -6.667  34.207  1.00  0.00           H  
ATOM   2982  HD2 TYR H 184A      1.222  -7.591  30.119  1.00  0.00           H  
ATOM   2983  HE1 TYR H 184A     -0.609  -4.540  33.544  1.00  0.00           H  
ATOM   2984  HE2 TYR H 184A      0.232  -5.405  29.450  1.00  0.00           H  
ATOM   2985  HH  TYR H 184A     -0.882  -3.111  31.956  1.00  0.00           H  
ATOM   2986  N   LYS H 185       2.962  -9.843  35.153  1.00 24.28           N  
ANISOU 2986  N   LYS H 185     4298   2463   2464    148     50   1030
ATOM   2987  CA  LYS H 185       3.196 -11.087  35.865  1.00 26.42           C  
ANISOU 2987  CA  LYS H 185     4441   2489   3109    -52    445   1337
ATOM   2988  C   LYS H 185       2.034 -12.041  35.641  1.00 29.50           C  
ANISOU 2988  C   LYS H 185     4608   2760   3842   -234    460   1035
ATOM   2989  O   LYS H 185       0.938 -11.603  35.286  1.00 30.29           O  
ANISOU 2989  O   LYS H 185     4405   3047   4058   -482    628   1748
ATOM   2990  CB  LYS H 185       3.369 -10.807  37.373  1.00 29.98           C  
ANISOU 2990  CB  LYS H 185     5233   3115   3046    140   -235   1672
ATOM   2991  CG  LYS H 185       4.459  -9.768  37.637  1.00 33.60           C  
ANISOU 2991  CG  LYS H 185     5015   3784   3968    201   -655   1018
ATOM   2992  CD  LYS H 185       4.199  -9.006  38.916  1.00 38.17           C  
ANISOU 2992  CD  LYS H 185     5738   4323   4444    144   -614    452
ATOM   2993  CE  LYS H 185       5.485  -8.378  39.466  1.00 39.73           C  
ANISOU 2993  CE  LYS H 185     5681   4571   4845   -165    -33   -169
ATOM   2994  NZ  LYS H 185       6.158  -7.574  38.406  1.00 60.10           N1+
ANISOU 2994  NZ  LYS H 185     6811   8141   7883   -925   2455   1002
ATOM   2995  H   LYS H 185       2.553  -9.050  35.626  1.00  0.00           H  
ATOM   2996  HA  LYS H 185       4.127 -11.535  35.518  1.00  0.00           H  
ATOM   2997  HB2 LYS H 185       2.432 -10.431  37.783  1.00  0.00           H  
ATOM   2998  HB3 LYS H 185       3.645 -11.729  37.885  1.00  0.00           H  
ATOM   2999  HG2 LYS H 185       5.424 -10.267  37.723  1.00  0.00           H  
ATOM   3000  HG3 LYS H 185       4.491  -9.056  36.812  1.00  0.00           H  
ATOM   3001  HD2 LYS H 185       3.480  -8.209  38.725  1.00  0.00           H  
ATOM   3002  HD3 LYS H 185       3.797  -9.685  39.668  1.00  0.00           H  
ATOM   3003  HE3 LYS H 185       5.242  -7.728  40.307  1.00  0.00           H  
ATOM   3004  HE2 LYS H 185       6.161  -9.166  39.800  1.00  0.00           H  
ATOM   3005  HZ1 LYS H 185       6.767  -6.893  38.836  1.00  0.00           H  
ATOM   3006  HZ2 LYS H 185       6.702  -8.185  37.814  1.00  0.00           H  
ATOM   3007  HZ3 LYS H 185       5.461  -7.099  37.850  1.00  0.00           H  
ATOM   3008  N   PRO H 186       2.256 -13.329  35.837  1.00 31.12           N  
ANISOU 3008  N   PRO H 186     4324   2789   4711   -438    857   1506
ATOM   3009  CA  PRO H 186       1.179 -14.316  35.671  1.00 35.93           C  
ANISOU 3009  CA  PRO H 186     4599   3289   5763   -872    441   2172
ATOM   3010  C   PRO H 186      -0.110 -13.956  36.397  1.00 38.04           C  
ANISOU 3010  C   PRO H 186     4654   3599   6199  -1064    865   2691
ATOM   3011  O   PRO H 186      -1.235 -14.127  35.911  1.00 46.92           O  
ANISOU 3011  O   PRO H 186     4562   5326   7939  -1241    674   2073
ATOM   3012  CB  PRO H 186       1.833 -15.586  36.243  1.00 38.70           C  
ANISOU 3012  CB  PRO H 186     5026   3223   6454   -977    467   2480
ATOM   3013  CG  PRO H 186       3.298 -15.396  35.947  1.00 35.76           C  
ANISOU 3013  CG  PRO H 186     5001   2489   6098   -603    604   1978
ATOM   3014  CD  PRO H 186       3.557 -13.921  36.176  1.00 32.89           C  
ANISOU 3014  CD  PRO H 186     4683   2606   5207   -551    118   1654
ATOM   3015  HA  PRO H 186       0.946 -14.426  34.612  1.00  0.00           H  
ATOM   3016  HB3 PRO H 186       1.632 -15.649  37.313  1.00  0.00           H  
ATOM   3017  HB2 PRO H 186       1.421 -16.463  35.745  1.00  0.00           H  
ATOM   3018  HG2 PRO H 186       3.889 -16.017  36.620  1.00  0.00           H  
ATOM   3019  HG3 PRO H 186       3.501 -15.684  34.916  1.00  0.00           H  
ATOM   3020  HD2 PRO H 186       4.325 -13.514  35.518  1.00  0.00           H  
ATOM   3021  HD3 PRO H 186       3.805 -13.686  37.211  1.00  0.00           H  
ATOM   3022  N   ASP H 186A     -0.041 -13.412  37.614  1.00 40.10           N  
ANISOU 3022  N   ASP H 186A    5346   3938   5951     19   1002   2830
ATOM   3023  CA  ASP H 186A     -1.248 -13.100  38.364  1.00 47.98           C  
ANISOU 3023  CA  ASP H 186A    5916   5647   6668    103   1852   3173
ATOM   3024  C   ASP H 186A     -1.909 -11.782  37.986  1.00 45.07           C  
ANISOU 3024  C   ASP H 186A    5478   5588   6060    343   3140   2972
ATOM   3025  O   ASP H 186A     -2.865 -11.418  38.666  1.00 54.57           O  
ANISOU 3025  O   ASP H 186A    6279   6610   7845    243   4303   2526
ATOM   3026  CB  ASP H 186A     -0.903 -13.025  39.865  1.00 51.80           C  
ANISOU 3026  CB  ASP H 186A    6215   6873   6593    692   1994   2817
ATOM   3027  CG  ASP H 186A      0.169 -11.968  40.077  1.00 58.63           C  
ANISOU 3027  CG  ASP H 186A    7085   7756   7437     68    737   2701
ATOM   3028  OD1 ASP H 186A      1.357 -12.355  40.188  1.00 69.75           O  
ANISOU 3028  OD1 ASP H 186A    7268   8452  10781     -6  -1196   2927
ATOM   3029  OD2 ASP H 186A     -0.179 -10.771  40.120  1.00 57.41           O1-
ANISOU 3029  OD2 ASP H 186A    7588   7374   6850   -360    234   3526
ATOM   3030  H   ASP H 186A      0.858 -13.211  38.027  1.00  0.00           H  
ATOM   3031  HA  ASP H 186A     -1.988 -13.885  38.206  1.00  0.00           H  
ATOM   3032  HB3 ASP H 186A     -1.796 -12.760  40.431  1.00  0.00           H  
ATOM   3033  HB2 ASP H 186A     -0.534 -13.994  40.202  1.00  0.00           H  
ATOM   3034  N   GLU H 186B     -1.437 -11.063  36.966  1.00 43.45           N  
ANISOU 3034  N   GLU H 186B    5668   5180   5660   -401   2572   2604
ATOM   3035  CA  GLU H 186B     -1.933  -9.734  36.650  1.00 40.77           C  
ANISOU 3035  CA  GLU H 186B    5337   4680   5475   -961   1854   2079
ATOM   3036  C   GLU H 186B     -3.042  -9.804  35.607  1.00 44.93           C  
ANISOU 3036  C   GLU H 186B    5943   4655   6474  -1017   1071   1796
ATOM   3037  O   GLU H 186B     -3.697  -8.805  35.293  1.00 50.64           O  
ANISOU 3037  O   GLU H 186B    8615   5557   5067    226    465   1917
ATOM   3038  CB  GLU H 186B     -0.783  -8.836  36.154  1.00 41.65           C  
ANISOU 3038  CB  GLU H 186B    5678   4199   5948  -1228   2679    562
ATOM   3039  CG  GLU H 186B     -0.112  -8.028  37.248  1.00 43.84           C  
ANISOU 3039  CG  GLU H 186B    5652   4706   6300   -795   3437   -736
ATOM   3040  CD  GLU H 186B      1.165  -7.277  36.983  1.00 40.26           C  
ANISOU 3040  CD  GLU H 186B    5691   3561   6046   -648   2764   -436
ATOM   3041  OE1 GLU H 186B      2.020  -7.682  36.177  1.00 28.26           O  
ANISOU 3041  OE1 GLU H 186B    3320   4295   3123   -102    344    414
ATOM   3042  OE2 GLU H 186B      1.418  -6.203  37.600  1.00 52.13           O1-
ANISOU 3042  OE2 GLU H 186B    4420   6694   8694   -297    687  -3531
ATOM   3043  H   GLU H 186B     -0.706 -11.439  36.378  1.00  0.00           H  
ATOM   3044  HA  GLU H 186B     -2.285  -9.251  37.561  1.00  0.00           H  
ATOM   3045  HB2 GLU H 186B     -0.012  -9.453  35.693  1.00  0.00           H  
ATOM   3046  HB3 GLU H 186B     -1.166  -8.126  35.421  1.00  0.00           H  
ATOM   3047  HG2 GLU H 186B     -0.794  -7.253  37.598  1.00  0.00           H  
ATOM   3048  HG3 GLU H 186B      0.148  -8.685  38.078  1.00  0.00           H  
ATOM   3049  N   GLY H 186C     -3.236 -11.021  35.088  1.00 48.40           N  
ANISOU 3049  N   GLY H 186C    7625   4672   6093  -1930   1273   2157
ATOM   3050  CA  GLY H 186C     -4.176 -11.286  34.011  1.00 51.10           C  
ANISOU 3050  CA  GLY H 186C    8132   5059   6224  -2170   1082   1952
ATOM   3051  C   GLY H 186C     -3.629 -10.883  32.650  1.00 46.67           C  
ANISOU 3051  C   GLY H 186C    7922   3970   5842  -1143   1586    874
ATOM   3052  O   GLY H 186C     -3.267 -11.746  31.837  1.00 59.64           O  
ANISOU 3052  O   GLY H 186C    9662   4168   8832   1600   3164    998
ATOM   3053  H   GLY H 186C     -2.717 -11.811  35.444  1.00  0.00           H  
ATOM   3054  HA3 GLY H 186C     -4.402 -12.352  33.980  1.00  0.00           H  
ATOM   3055  HA2 GLY H 186C     -5.094 -10.725  34.183  1.00  0.00           H  
ATOM   3056  N   LYS H 186D     -3.554  -9.595  32.367  1.00 36.51           N  
ANISOU 3056  N   LYS H 186D    5452   3907   4512  -1475   1673    340
ATOM   3057  CA  LYS H 186D     -3.124  -9.014  31.112  1.00 30.38           C  
ANISOU 3057  CA  LYS H 186D    2854   4118   4569  -1322   1308    341
ATOM   3058  C   LYS H 186D     -1.811  -9.608  30.617  1.00 25.57           C  
ANISOU 3058  C   LYS H 186D    3143   3286   3286   -639    -36   -622
ATOM   3059  O   LYS H 186D     -1.044 -10.089  31.460  1.00 33.83           O  
ANISOU 3059  O   LYS H 186D    3321   5261   4271  -1178   -143   1313
ATOM   3060  CB  LYS H 186D     -2.947  -7.503  31.327  1.00 29.70           C  
ANISOU 3060  CB  LYS H 186D    2630   3601   5053    188   1395    948
ATOM   3061  CG  LYS H 186D     -4.181  -6.857  31.952  1.00 37.60           C  
ANISOU 3061  CG  LYS H 186D    2788   5668   5830    587   1797    739
ATOM   3062  CD  LYS H 186D     -4.119  -5.349  31.701  1.00 41.62           C  
ANISOU 3062  CD  LYS H 186D    3103   5458   7251   2094    462    564
ATOM   3063  CE  LYS H 186D     -4.930  -4.577  32.727  1.00 47.17           C  
ANISOU 3063  CE  LYS H 186D    4316   6748   6860   1550    166   -927
ATOM   3064  NZ  LYS H 186D     -4.959  -3.120  32.418  1.00 53.81           N1+
ANISOU 3064  NZ  LYS H 186D    6920   6271   7252   2473  -2190  -2123
ATOM   3065  H   LYS H 186D     -3.811  -8.909  33.062  1.00  0.00           H  
ATOM   3066  HA  LYS H 186D     -3.887  -9.184  30.352  1.00  0.00           H  
ATOM   3067  HB3 LYS H 186D     -2.101  -7.327  31.992  1.00  0.00           H  
ATOM   3068  HB2 LYS H 186D     -2.762  -7.018  30.368  1.00  0.00           H  
ATOM   3069  HG2 LYS H 186D     -5.080  -7.273  31.497  1.00  0.00           H  
ATOM   3070  HG3 LYS H 186D     -4.192  -7.055  33.024  1.00  0.00           H  
ATOM   3071  HD2 LYS H 186D     -3.084  -5.013  31.758  1.00  0.00           H  
ATOM   3072  HD3 LYS H 186D     -4.518  -5.128  30.711  1.00  0.00           H  
ATOM   3073  HE2 LYS H 186D     -5.955  -4.948  32.734  1.00  0.00           H  
ATOM   3074  HE3 LYS H 186D     -4.489  -4.711  33.715  1.00  0.00           H  
ATOM   3075  HZ1 LYS H 186D     -5.375  -2.976  31.509  1.00  0.00           H  
ATOM   3076  HZ2 LYS H 186D     -5.505  -2.638  33.118  1.00  0.00           H  
ATOM   3077  HZ3 LYS H 186D     -4.017  -2.757  32.418  1.00  0.00           H  
ATOM   3078  N   ARG H 187      -1.543  -9.571  29.305  1.00 24.23           N  
ANISOU 3078  N   ARG H 187     2674   3095   3438  -1266    215   -340
ATOM   3079  CA  ARG H 187      -0.256 -10.065  28.822  1.00 25.85           C  
ANISOU 3079  CA  ARG H 187     3279   2531   4012   -868    801    217
ATOM   3080  C   ARG H 187       0.229  -9.240  27.633  1.00 22.75           C  
ANISOU 3080  C   ARG H 187     3004   2104   3537   -157    520     33
ATOM   3081  O   ARG H 187      -0.314  -8.137  27.430  1.00 24.13           O  
ANISOU 3081  O   ARG H 187     2849   1895   4425   -336    118   -104
ATOM   3082  CB  ARG H 187      -0.364 -11.551  28.532  1.00 29.96           C  
ANISOU 3082  CB  ARG H 187     3522   2573   5291  -1190    828    123
ATOM   3083  CG  ARG H 187      -1.411 -11.920  27.498  1.00 35.30           C  
ANISOU 3083  CG  ARG H 187     4338   2669   6406   -563   -120   -712
ATOM   3084  CD  ARG H 187      -1.709 -13.426  27.587  1.00 31.94           C  
ANISOU 3084  CD  ARG H 187     3478   3070   5589  -1208   -251    432
ATOM   3085  NE  ARG H 187      -0.441 -14.136  27.743  1.00 33.16           N  
ANISOU 3085  NE  ARG H 187     4020   2928   5649   -781    182   1178
ATOM   3086  CZ  ARG H 187      -0.048 -14.982  28.682  1.00 34.00           C  
ANISOU 3086  CZ  ARG H 187     4328   2796   5794  -1495   -561   1160
ATOM   3087  NH1 ARG H 187      -0.812 -15.344  29.699  1.00 32.84           N  
ANISOU 3087  NH1 ARG H 187     4774   3045   4659  -1539   -896    642
ATOM   3088  NH2 ARG H 187       1.179 -15.522  28.631  1.00 35.16           N1+
ANISOU 3088  NH2 ARG H 187     4266   2311   6781  -1620   -707   1810
ATOM   3089  H   ARG H 187      -2.228  -9.204  28.660  1.00  0.00           H  
ATOM   3090  HA  ARG H 187       0.453 -10.101  29.649  1.00  0.00           H  
ATOM   3091  HB3 ARG H 187       0.591 -11.919  28.158  1.00  0.00           H  
ATOM   3092  HB2 ARG H 187      -0.624 -12.082  29.447  1.00  0.00           H  
ATOM   3093  HG2 ARG H 187      -2.325 -11.357  27.688  1.00  0.00           H  
ATOM   3094  HG3 ARG H 187      -1.038 -11.681  26.502  1.00  0.00           H  
ATOM   3095  HD3 ARG H 187      -2.353 -13.619  28.445  1.00  0.00           H  
ATOM   3096  HD2 ARG H 187      -2.210 -13.752  26.676  1.00  0.00           H  
ATOM   3097  HE  ARG H 187       0.182 -13.898  26.985  1.00  0.00           H  
ATOM   3098 HH11 ARG H 187      -0.461 -15.994  30.388  1.00  0.00           H  
ATOM   3099 HH12 ARG H 187      -1.746 -14.971  29.787  1.00  0.00           H  
ATOM   3100 HH21 ARG H 187       1.477 -16.167  29.349  1.00  0.00           H  
ATOM   3101 HH22 ARG H 187       1.805 -15.283  27.875  1.00  0.00           H  
ATOM   3102  N   GLY H 188       1.235  -9.696  26.900  1.00 19.25           N  
ANISOU 3102  N   GLY H 188     2681   1660   2974   -693    167   -369
ATOM   3103  CA  GLY H 188       1.859  -8.919  25.846  1.00 18.51           C  
ANISOU 3103  CA  GLY H 188     1902   1719   3412   -231   -113    267
ATOM   3104  C   GLY H 188       3.360  -8.942  25.952  1.00 15.16           C  
ANISOU 3104  C   GLY H 188     1954   1568   2239     31   -212   -412
ATOM   3105  O   GLY H 188       3.939  -8.998  27.022  1.00 16.88           O  
ANISOU 3105  O   GLY H 188     2697   1299   2418   -186   -524    243
ATOM   3106  H   GLY H 188       1.600 -10.623  27.065  1.00  0.00           H  
ATOM   3107  HA2 GLY H 188       1.577  -9.329  24.876  1.00  0.00           H  
ATOM   3108  HA3 GLY H 188       1.526  -7.883  25.912  1.00  0.00           H  
ATOM   3109  N   ASP H 189       4.023  -8.886  24.804  1.00 15.30           N  
ANISOU 3109  N   ASP H 189     2213   1189   2409     38     -1   -167
ATOM   3110  CA  ASP H 189       5.475  -8.919  24.767  1.00 15.11           C  
ANISOU 3110  CA  ASP H 189     2246   1011   2484     33    106    452
ATOM   3111  C   ASP H 189       5.924  -8.515  23.367  1.00 13.43           C  
ANISOU 3111  C   ASP H 189     2010    829   2264   -583   -412    313
ATOM   3112  O   ASP H 189       5.132  -8.521  22.448  1.00 16.87           O  
ANISOU 3112  O   ASP H 189     2023   2027   2361   -160   -495   -237
ATOM   3113  CB  ASP H 189       5.993 -10.331  25.077  1.00 14.63           C  
ANISOU 3113  CB  ASP H 189     2385    944   2231    -44   -413    342
ATOM   3114  CG  ASP H 189       7.466 -10.444  25.475  1.00 17.99           C  
ANISOU 3114  CG  ASP H 189     2646   1122   3067    127  -1076   -513
ATOM   3115  OD1 ASP H 189       8.188  -9.421  25.597  1.00 17.91           O  
ANISOU 3115  OD1 ASP H 189     2690   1466   2647   -324   -741    104
ATOM   3116  OD2 ASP H 189       7.915 -11.606  25.673  1.00 20.03           O1-
ANISOU 3116  OD2 ASP H 189     2710   1338   3563    306   -930   -180
ATOM   3117  H   ASP H 189       3.518  -8.819  23.932  1.00  0.00           H  
ATOM   3118  HA  ASP H 189       5.874  -8.217  25.500  1.00  0.00           H  
ATOM   3119  HB2 ASP H 189       5.427 -10.752  25.908  1.00  0.00           H  
ATOM   3120  HB3 ASP H 189       5.872 -10.964  24.198  1.00  0.00           H  
ATOM   3121  N   ALA H 190       7.219  -8.171  23.293  1.00 14.66           N  
ANISOU 3121  N   ALA H 190     1998   1267   2305   -739   -167   -267
ATOM   3122  CA  ALA H 190       7.913  -8.145  22.017  1.00 14.41           C  
ANISOU 3122  CA  ALA H 190     2080   1189   2207   -474   -242   -282
ATOM   3123  C   ALA H 190       8.203  -9.566  21.551  1.00 15.38           C  
ANISOU 3123  C   ALA H 190     2517   1306   2021    167   -799   -160
ATOM   3124  O   ALA H 190       8.150 -10.502  22.313  1.00 17.31           O  
ANISOU 3124  O   ALA H 190     2740   1423   2415    426   -327     19
ATOM   3125  CB  ALA H 190       9.249  -7.405  22.128  1.00 14.91           C  
ANISOU 3125  CB  ALA H 190     1680   1626   2359   -293   -216     83
ATOM   3126  H   ALA H 190       7.725  -7.925  24.132  1.00  0.00           H  
ATOM   3127  HA  ALA H 190       7.287  -7.653  21.272  1.00  0.00           H  
ATOM   3128  HB1 ALA H 190       9.745  -7.402  21.157  1.00  0.00           H  
ATOM   3129  HB2 ALA H 190       9.071  -6.378  22.447  1.00  0.00           H  
ATOM   3130  HB3 ALA H 190       9.884  -7.907  22.858  1.00  0.00           H  
ATOM   3131  N   CYS H 191       8.500  -9.715  20.255  1.00 17.79           N  
ANISOU 3131  N   CYS H 191     2903   1622   2233    388   -278   -257
ATOM   3132  CA  CYS H 191       8.896 -11.029  19.751  1.00 18.76           C  
ANISOU 3132  CA  CYS H 191     2722   1664   2741    371   -266   -422
ATOM   3133  C   CYS H 191       9.901 -10.867  18.620  1.00 20.92           C  
ANISOU 3133  C   CYS H 191     3293   1695   2962    453     99   -441
ATOM   3134  O   CYS H 191      10.292  -9.732  18.309  1.00 20.72           O  
ANISOU 3134  O   CYS H 191     3150   1943   2779     50   -187   -423
ATOM   3135  CB  CYS H 191       7.626 -11.786  19.349  1.00 20.23           C  
ANISOU 3135  CB  CYS H 191     2747   1711   3229    488   -657   -411
ATOM   3136  SG  CYS H 191       7.857 -13.584  19.252  1.00 24.76           S  
ANISOU 3136  SG  CYS H 191     4277   1672   3459    293  -1257   -467
ATOM   3137  H   CYS H 191       8.450  -8.922  19.631  1.00  0.00           H  
ATOM   3138  HA  CYS H 191       9.272 -11.636  20.574  1.00  0.00           H  
ATOM   3139  HB2 CYS H 191       6.842 -11.597  20.082  1.00  0.00           H  
ATOM   3140  HB3 CYS H 191       7.295 -11.446  18.368  1.00  0.00           H  
ATOM   3141  N   GLU H 192      10.365 -11.957  18.007  1.00 22.96           N  
ANISOU 3141  N   GLU H 192     3116   2108   3502    776     13   -758
ATOM   3142  CA  GLU H 192      11.278 -11.911  16.886  1.00 21.48           C  
ANISOU 3142  CA  GLU H 192     2860   1854   3448    501   -104   -880
ATOM   3143  C   GLU H 192      10.823 -10.913  15.817  1.00 23.50           C  
ANISOU 3143  C   GLU H 192     3351   2500   3079    550   -425   -945
ATOM   3144  O   GLU H 192       9.665 -10.948  15.386  1.00 24.32           O  
ANISOU 3144  O   GLU H 192     2932   2732   3575    528     55   -170
ATOM   3145  CB  GLU H 192      11.417 -13.309  16.236  1.00 30.13           C  
ANISOU 3145  CB  GLU H 192     4485   2052   4911    372   1007  -1420
ATOM   3146  CG  GLU H 192      11.948 -13.211  14.820  1.00 40.51           C  
ANISOU 3146  CG  GLU H 192     7686   3192   4515   -800   1065  -2354
ATOM   3147  CD  GLU H 192      12.465 -14.456  14.143  1.00 52.01           C  
ANISOU 3147  CD  GLU H 192     8126   5038   6597     72   2390  -3484
ATOM   3148  OE1 GLU H 192      13.695 -14.526  13.870  1.00 70.02           O  
ANISOU 3148  OE1 GLU H 192     8958   9367   8278    951   4423  -1858
ATOM   3149  OE2 GLU H 192      11.654 -15.369  13.856  1.00 62.05           O1-
ANISOU 3149  OE2 GLU H 192    10384   3246   9946    670    525  -4063
ATOM   3150  H   GLU H 192      10.080 -12.873  18.322  1.00  0.00           H  
ATOM   3151  HA  GLU H 192      12.273 -11.637  17.238  1.00  0.00           H  
ATOM   3152  HB2 GLU H 192      12.107 -13.916  16.822  1.00  0.00           H  
ATOM   3153  HB3 GLU H 192      10.442 -13.795  16.206  1.00  0.00           H  
ATOM   3154  HG2 GLU H 192      11.159 -12.850  14.160  1.00  0.00           H  
ATOM   3155  HG3 GLU H 192      12.789 -12.518  14.794  1.00  0.00           H  
ATOM   3156  N   GLY H 193      11.721 -10.029  15.390  1.00 19.77           N  
ANISOU 3156  N   GLY H 193     2789   1927   2797    882  -1251   -695
ATOM   3157  CA  GLY H 193      11.404  -8.975  14.451  1.00 19.92           C  
ANISOU 3157  CA  GLY H 193     3328   2018   2223   1157  -1367  -1032
ATOM   3158  C   GLY H 193      11.148  -7.625  15.090  1.00 16.53           C  
ANISOU 3158  C   GLY H 193     2353   1821   2105    740   -376   -739
ATOM   3159  O   GLY H 193      11.208  -6.635  14.356  1.00 18.99           O  
ANISOU 3159  O   GLY H 193     3516   2059   1641   1095   -702   -667
ATOM   3160  H   GLY H 193      12.674 -10.076  15.723  1.00  0.00           H  
ATOM   3161  HA3 GLY H 193      12.233  -8.846  13.756  1.00  0.00           H  
ATOM   3162  HA2 GLY H 193      10.504  -9.240  13.897  1.00  0.00           H  
ATOM   3163  N   ASP H 194      10.893  -7.589  16.392  1.00 15.27           N  
ANISOU 3163  N   ASP H 194     2106   1582   2115    356   -317   -595
ATOM   3164  CA  ASP H 194      10.637  -6.342  17.110  1.00 13.27           C  
ANISOU 3164  CA  ASP H 194     2259   1427   1355    463   -742   -300
ATOM   3165  C   ASP H 194      11.951  -5.791  17.684  1.00 13.08           C  
ANISOU 3165  C   ASP H 194     2120   1690   1161    589   -629   -370
ATOM   3166  O   ASP H 194      11.976  -4.625  18.061  1.00 13.68           O  
ANISOU 3166  O   ASP H 194     1994   1634   1570    229   -159   -449
ATOM   3167  CB  ASP H 194       9.624  -6.476  18.257  1.00 15.78           C  
ANISOU 3167  CB  ASP H 194     2208   1989   1799    365   -464   -559
ATOM   3168  CG  ASP H 194       8.236  -6.843  17.798  1.00 15.81           C  
ANISOU 3168  CG  ASP H 194     2400   1937   1669    160   -591   -926
ATOM   3169  OD1 ASP H 194       7.814  -6.243  16.802  1.00 16.41           O  
ANISOU 3169  OD1 ASP H 194     2240   2020   1974    295   -564   -746
ATOM   3170  OD2 ASP H 194       7.587  -7.713  18.415  1.00 17.76           O1-
ANISOU 3170  OD2 ASP H 194     2419   1643   2685    252   -857   -527
ATOM   3171  H   ASP H 194      10.870  -8.446  16.926  1.00  0.00           H  
ATOM   3172  HA  ASP H 194      10.176  -5.621  16.435  1.00  0.00           H  
ATOM   3173  HB2 ASP H 194       9.955  -7.254  18.945  1.00  0.00           H  
ATOM   3174  HB3 ASP H 194       9.550  -5.528  18.789  1.00  0.00           H  
ATOM   3175  N   SER H 195      12.965  -6.657  17.750  1.00 13.55           N  
ANISOU 3175  N   SER H 195     1796   1586   1766    374    -66    341
ATOM   3176  CA  SER H 195      14.323  -6.242  18.121  1.00 15.14           C  
ANISOU 3176  CA  SER H 195     1794   1242   2717    255     30    -41
ATOM   3177  C   SER H 195      14.694  -4.867  17.582  1.00 10.77           C  
ANISOU 3177  C   SER H 195     1703   1227   1161    522   -101   -248
ATOM   3178  O   SER H 195      14.426  -4.613  16.421  1.00 14.35           O  
ANISOU 3178  O   SER H 195     2312   1858   1283    825   -454   -344
ATOM   3179  CB  SER H 195      15.343  -7.193  17.450  1.00 18.61           C  
ANISOU 3179  CB  SER H 195     1839   1374   3858    793   -917   -827
ATOM   3180  OG  SER H 195      15.408  -8.431  18.083  1.00 21.11           O  
ANISOU 3180  OG  SER H 195     2784   1966   3269   1133   -898   -413
ATOM   3181  H   SER H 195      12.810  -7.633  17.541  1.00  0.00           H  
ATOM   3182  HA  SER H 195      14.384  -6.120  19.203  1.00  0.00           H  
ATOM   3183  HB2 SER H 195      15.056  -7.360  16.412  1.00  0.00           H  
ATOM   3184  HB3 SER H 195      16.336  -6.745  17.484  1.00  0.00           H  
ATOM   3185  HG  SER H 195      16.030  -8.386  18.812  1.00  0.00           H  
ATOM   3186  N   GLY H 196      15.291  -4.056  18.436  1.00 10.72           N  
ANISOU 3186  N   GLY H 196     1514   1229   1330    426    -95   -368
ATOM   3187  CA  GLY H 196      15.779  -2.750  18.001  1.00 11.21           C  
ANISOU 3187  CA  GLY H 196     1349   1393   1519    447    -90      1
ATOM   3188  C   GLY H 196      14.737  -1.646  18.060  1.00 10.85           C  
ANISOU 3188  C   GLY H 196     1434   1405   1284    447    186    287
ATOM   3189  O   GLY H 196      15.129  -0.473  17.932  1.00 11.85           O  
ANISOU 3189  O   GLY H 196     1572   1384   1546    362   -233    217
ATOM   3190  H   GLY H 196      15.413  -4.337  19.398  1.00  0.00           H  
ATOM   3191  HA3 GLY H 196      16.609  -2.441  18.637  1.00  0.00           H  
ATOM   3192  HA2 GLY H 196      16.119  -2.814  16.967  1.00  0.00           H  
ATOM   3193  N   GLY H 197      13.458  -1.974  18.210  1.00 10.11           N  
ANISOU 3193  N   GLY H 197     1323   1367   1151    482   -174     30
ATOM   3194  CA  GLY H 197      12.413  -0.980  18.265  1.00 10.07           C  
ANISOU 3194  CA  GLY H 197     1331    894   1601    282   -437   -409
ATOM   3195  C   GLY H 197      12.356  -0.324  19.632  1.00  9.79           C  
ANISOU 3195  C   GLY H 197     1238   1046   1436    481   -531   -171
ATOM   3196  O   GLY H 197      13.051  -0.714  20.581  1.00 11.45           O  
ANISOU 3196  O   GLY H 197     1789   1112   1449    501   -521    109
ATOM   3197  H   GLY H 197      13.192  -2.945  18.290  1.00  0.00           H  
ATOM   3198  HA2 GLY H 197      12.603  -0.211  17.517  1.00  0.00           H  
ATOM   3199  HA3 GLY H 197      11.451  -1.452  18.064  1.00  0.00           H  
ATOM   3200  N   PRO H 198      11.563   0.753  19.711  1.00 10.06           N  
ANISOU 3200  N   PRO H 198     1224   1528   1069    721   -205   -187
ATOM   3201  CA  PRO H 198      11.576   1.522  20.945  1.00 10.06           C  
ANISOU 3201  CA  PRO H 198     1466   1352   1005    516    -50    -61
ATOM   3202  C   PRO H 198      10.563   1.106  22.005  1.00 10.26           C  
ANISOU 3202  C   PRO H 198     1408   1466   1025    114   -213   -268
ATOM   3203  O   PRO H 198       9.459   0.646  21.696  1.00 11.31           O  
ANISOU 3203  O   PRO H 198     1417   1552   1327    130   -202   -468
ATOM   3204  CB  PRO H 198      11.192   2.902  20.340  1.00 12.42           C  
ANISOU 3204  CB  PRO H 198     2078   1242   1400    414   -568     -2
ATOM   3205  CG  PRO H 198      10.245   2.590  19.223  1.00 12.11           C  
ANISOU 3205  CG  PRO H 198     1956   1414   1231    856   -412   -317
ATOM   3206  CD  PRO H 198      10.759   1.317  18.602  1.00  9.14           C  
ANISOU 3206  CD  PRO H 198      905   1373   1196    718   -135    -96
ATOM   3207  HA  PRO H 198      12.540   1.401  21.439  1.00  0.00           H  
ATOM   3208  HB2 PRO H 198      10.719   3.516  21.106  1.00  0.00           H  
ATOM   3209  HB3 PRO H 198      12.090   3.402  19.976  1.00  0.00           H  
ATOM   3210  HG2 PRO H 198       9.240   2.459  19.624  1.00  0.00           H  
ATOM   3211  HG3 PRO H 198      10.245   3.411  18.506  1.00  0.00           H  
ATOM   3212  HD3 PRO H 198      11.401   1.487  17.737  1.00  0.00           H  
ATOM   3213  HD2 PRO H 198       9.967   0.617  18.334  1.00  0.00           H  
ATOM   3214  N   PHE H 199      10.959   1.301  23.280  1.00  9.12           N  
ANISOU 3214  N   PHE H 199     1410   1135    919    145   -117   -115
ATOM   3215  CA  PHE H 199      10.128   1.299  24.467  1.00  8.38           C  
ANISOU 3215  CA  PHE H 199     1321    821   1043    380    -31    161
ATOM   3216  C   PHE H 199       9.967   2.784  24.845  1.00  8.52           C  
ANISOU 3216  C   PHE H 199      971    869   1398    129    232      1
ATOM   3217  O   PHE H 199      10.977   3.380  25.237  1.00  9.92           O  
ANISOU 3217  O   PHE H 199     1170   1154   1445    350   -273   -235
ATOM   3218  CB  PHE H 199      10.761   0.479  25.580  1.00 10.75           C  
ANISOU 3218  CB  PHE H 199     1452   1331   1301    258    -96    516
ATOM   3219  CG  PHE H 199       9.972   0.362  26.874  1.00 10.28           C  
ANISOU 3219  CG  PHE H 199     1886    783   1237    375    -11    358
ATOM   3220  CD1 PHE H 199       9.982   1.410  27.810  1.00 11.80           C  
ANISOU 3220  CD1 PHE H 199     1500   1113   1870    457    -87   -119
ATOM   3221  CD2 PHE H 199       9.243  -0.808  27.140  1.00 11.65           C  
ANISOU 3221  CD2 PHE H 199     2295   1006   1126    125    236    312
ATOM   3222  CE1 PHE H 199       9.236   1.358  28.990  1.00 12.97           C  
ANISOU 3222  CE1 PHE H 199     2071   1406   1452    509   -235   -116
ATOM   3223  CE2 PHE H 199       8.501  -0.867  28.316  1.00 12.20           C  
ANISOU 3223  CE2 PHE H 199     1863   1536   1238     50    186     70
ATOM   3224  CZ  PHE H 199       8.525   0.176  29.245  1.00 13.32           C  
ANISOU 3224  CZ  PHE H 199     2200   1556   1307    488    110     16
ATOM   3225  H   PHE H 199      11.933   1.472  23.486  1.00  0.00           H  
ATOM   3226  HA  PHE H 199       9.182   0.804  24.248  1.00  0.00           H  
ATOM   3227  HB2 PHE H 199      10.917  -0.543  25.235  1.00  0.00           H  
ATOM   3228  HB3 PHE H 199      11.719   0.919  25.856  1.00  0.00           H  
ATOM   3229  HD1 PHE H 199      10.579   2.291  27.628  1.00  0.00           H  
ATOM   3230  HD2 PHE H 199       9.268  -1.631  26.441  1.00  0.00           H  
ATOM   3231  HE1 PHE H 199       9.225   2.205  29.659  1.00  0.00           H  
ATOM   3232  HE2 PHE H 199       7.890  -1.732  28.526  1.00  0.00           H  
ATOM   3233  HZ  PHE H 199       7.984   0.061  30.172  1.00  0.00           H  
ATOM   3234  N   VAL H 200       8.754   3.327  24.751  1.00  8.31           N  
ANISOU 3234  N   VAL H 200     1030    979   1147    287    145    -37
ATOM   3235  CA  VAL H 200       8.603   4.787  24.949  1.00  8.93           C  
ANISOU 3235  CA  VAL H 200     1499   1063    829    521   -154    -96
ATOM   3236  C   VAL H 200       7.634   5.056  26.081  1.00  8.06           C  
ANISOU 3236  C   VAL H 200     1214    970    880    342   -234    -99
ATOM   3237  O   VAL H 200       6.777   4.201  26.438  1.00 11.78           O  
ANISOU 3237  O   VAL H 200     1583   1328   1563    -97    -32    -35
ATOM   3238  CB  VAL H 200       8.125   5.538  23.685  1.00  8.65           C  
ANISOU 3238  CB  VAL H 200     1216   1186    883    279   -225     12
ATOM   3239  CG1 VAL H 200       9.109   5.357  22.520  1.00 10.10           C  
ANISOU 3239  CG1 VAL H 200     1771   1132    934    395     46   -122
ATOM   3240  CG2 VAL H 200       6.714   5.148  23.216  1.00 11.68           C  
ANISOU 3240  CG2 VAL H 200     1476   1666   1296    164   -522   -461
ATOM   3241  H   VAL H 200       7.954   2.745  24.547  1.00  0.00           H  
ATOM   3242  HA  VAL H 200       9.579   5.230  25.149  1.00  0.00           H  
ATOM   3243  HB  VAL H 200       7.971   6.590  23.924  1.00  0.00           H  
ATOM   3244 HG11 VAL H 200       8.743   5.898  21.647  1.00  0.00           H  
ATOM   3245 HG12 VAL H 200      10.086   5.747  22.805  1.00  0.00           H  
ATOM   3246 HG13 VAL H 200       9.197   4.298  22.280  1.00  0.00           H  
ATOM   3247 HG21 VAL H 200       6.456   5.720  22.325  1.00  0.00           H  
ATOM   3248 HG22 VAL H 200       6.689   4.083  22.984  1.00  0.00           H  
ATOM   3249 HG23 VAL H 200       5.995   5.364  24.007  1.00  0.00           H  
ATOM   3250  N   MET H 201       7.810   6.232  26.694  1.00  9.43           N  
ANISOU 3250  N   MET H 201     1489    916   1180    462     49   -235
ATOM   3251  CA  MET H 201       6.958   6.660  27.804  1.00  9.42           C  
ANISOU 3251  CA  MET H 201     1455   1055   1068    508    103    -50
ATOM   3252  C   MET H 201       6.558   8.094  27.538  1.00  8.50           C  
ANISOU 3252  C   MET H 201     1248   1048    935    387    463    -45
ATOM   3253  O   MET H 201       7.375   8.854  27.012  1.00 10.39           O  
ANISOU 3253  O   MET H 201     1293   1191   1464    232    203    229
ATOM   3254  CB  MET H 201       7.650   6.519  29.181  1.00 11.27           C  
ANISOU 3254  CB  MET H 201     1850   1245   1188    434   -203   -188
ATOM   3255  CG  MET H 201       8.091   5.073  29.417  1.00 11.59           C  
ANISOU 3255  CG  MET H 201     1942   1350   1112    585    -40     65
ATOM   3256  SD  MET H 201       8.974   4.874  30.991  1.00 13.19           S  
ANISOU 3256  SD  MET H 201     1789   1883   1338    377   -123    118
ATOM   3257  CE  MET H 201       7.534   4.768  32.084  1.00 14.97           C  
ANISOU 3257  CE  MET H 201     1793   2787   1109    434   -120    199
ATOM   3258  H   MET H 201       8.548   6.853  26.393  1.00  0.00           H  
ATOM   3259  HA  MET H 201       6.102   5.990  27.885  1.00  0.00           H  
ATOM   3260  HB3 MET H 201       8.527   7.165  29.215  1.00  0.00           H  
ATOM   3261  HB2 MET H 201       6.955   6.809  29.969  1.00  0.00           H  
ATOM   3262  HG2 MET H 201       7.215   4.424  29.436  1.00  0.00           H  
ATOM   3263  HG3 MET H 201       8.757   4.760  28.613  1.00  0.00           H  
ATOM   3264  HE1 MET H 201       7.868   4.642  33.114  1.00  0.00           H  
ATOM   3265  HE2 MET H 201       6.947   5.683  32.002  1.00  0.00           H  
ATOM   3266  HE3 MET H 201       6.919   3.916  31.794  1.00  0.00           H  
ATOM   3267  N   LYS H 202       5.322   8.469  27.926  1.00  9.54           N  
ANISOU 3267  N   LYS H 202     1278   1186   1161    597    321   -471
ATOM   3268  CA  LYS H 202       4.920   9.874  27.691  1.00 11.16           C  
ANISOU 3268  CA  LYS H 202     1437   1053   1751    494   -446   -663
ATOM   3269  C   LYS H 202       5.089  10.641  28.996  1.00 10.23           C  
ANISOU 3269  C   LYS H 202     1724    700   1464    158    -30   -219
ATOM   3270  O   LYS H 202       4.420  10.333  29.973  1.00 11.88           O  
ANISOU 3270  O   LYS H 202     1620   1244   1651      6     39   -100
ATOM   3271  CB  LYS H 202       3.485   9.978  27.193  1.00 10.66           C  
ANISOU 3271  CB  LYS H 202     1071   1315   1665    371    119   -191
ATOM   3272  CG  LYS H 202       3.040  11.413  26.893  1.00 12.15           C  
ANISOU 3272  CG  LYS H 202     1238   1295   2084    493    -96   -167
ATOM   3273  CD  LYS H 202       1.643  11.426  26.236  1.00 10.47           C  
ANISOU 3273  CD  LYS H 202      990   1469   1518    396    334    -11
ATOM   3274  CE  LYS H 202       1.255  12.901  26.067  1.00 13.12           C  
ANISOU 3274  CE  LYS H 202     1490   1541   1956    493   -268    276
ATOM   3275  NZ  LYS H 202       0.066  13.053  25.138  1.00 11.98           N1+
ANISOU 3275  NZ  LYS H 202     1487   1848   1217    467     39     15
ATOM   3276  H   LYS H 202       4.704   7.799  28.361  1.00  0.00           H  
ATOM   3277  HA  LYS H 202       5.529  10.298  26.892  1.00  0.00           H  
ATOM   3278  HB2 LYS H 202       3.377   9.406  26.272  1.00  0.00           H  
ATOM   3279  HB3 LYS H 202       2.808   9.580  27.949  1.00  0.00           H  
ATOM   3280  HG2 LYS H 202       2.997  11.982  27.822  1.00  0.00           H  
ATOM   3281  HG3 LYS H 202       3.753  11.880  26.213  1.00  0.00           H  
ATOM   3282  HD2 LYS H 202       1.690  10.923  25.270  1.00  0.00           H  
ATOM   3283  HD3 LYS H 202       0.933  10.908  26.881  1.00  0.00           H  
ATOM   3284  HE2 LYS H 202       0.993  13.322  27.038  1.00  0.00           H  
ATOM   3285  HE3 LYS H 202       2.096  13.453  25.647  1.00  0.00           H  
ATOM   3286  HZ1 LYS H 202      -0.594  12.309  25.311  1.00  0.00           H  
ATOM   3287  HZ2 LYS H 202      -0.380  13.944  25.304  1.00  0.00           H  
ATOM   3288  HZ3 LYS H 202       0.380  13.008  24.179  1.00  0.00           H  
ATOM   3289  N   SER H 203       5.982  11.620  28.997  1.00 11.40           N  
ANISOU 3289  N   SER H 203     1993    854   1485   -165    -89   -276
ATOM   3290  CA  SER H 203       6.233  12.315  30.253  1.00 10.61           C  
ANISOU 3290  CA  SER H 203     1397   1261   1374    -38     81   -341
ATOM   3291  C   SER H 203       4.997  13.091  30.689  1.00 11.07           C  
ANISOU 3291  C   SER H 203     1733   1177   1297    215    140    100
ATOM   3292  O   SER H 203       4.463  13.841  29.878  1.00 11.54           O  
ANISOU 3292  O   SER H 203     1734   1315   1334    160   -129    -46
ATOM   3293  CB  SER H 203       7.396  13.319  30.088  1.00 14.01           C  
ANISOU 3293  CB  SER H 203     1614   2141   1567   -565   -315   -524
ATOM   3294  OG  SER H 203       7.415  14.135  31.247  1.00 16.70           O  
ANISOU 3294  OG  SER H 203     2933   1927   1486   -526   -671   -444
ATOM   3295  H   SER H 203       6.465  11.864  28.144  1.00  0.00           H  
ATOM   3296  HA  SER H 203       6.477  11.589  31.028  1.00  0.00           H  
ATOM   3297  HB2 SER H 203       8.335  12.775  29.988  1.00  0.00           H  
ATOM   3298  HB3 SER H 203       7.231  13.924  29.197  1.00  0.00           H  
ATOM   3299  HG  SER H 203       8.152  13.880  31.806  1.00  0.00           H  
ATOM   3300  N   PRO H 204       4.559  12.919  31.937  1.00 12.06           N  
ANISOU 3300  N   PRO H 204     1726   1401   1455    147    287     60
ATOM   3301  CA  PRO H 204       3.403  13.705  32.401  1.00 12.30           C  
ANISOU 3301  CA  PRO H 204     1647   1337   1690    -65    264   -258
ATOM   3302  C   PRO H 204       3.831  15.125  32.761  1.00 13.68           C  
ANISOU 3302  C   PRO H 204     1844   1534   1819    -35    -47   -556
ATOM   3303  O   PRO H 204       2.948  15.938  33.082  1.00 15.14           O  
ANISOU 3303  O   PRO H 204     2398   1741   1612    237    180   -736
ATOM   3304  CB  PRO H 204       2.929  12.925  33.626  1.00 15.63           C  
ANISOU 3304  CB  PRO H 204     1591   2282   2064     76    508    245
ATOM   3305  CG  PRO H 204       4.194  12.297  34.153  1.00 14.95           C  
ANISOU 3305  CG  PRO H 204     1916   2420   1346    554    557   -119
ATOM   3306  CD  PRO H 204       5.061  11.956  32.945  1.00 11.47           C  
ANISOU 3306  CD  PRO H 204     1792   1643    925     35    368     13
ATOM   3307  HA  PRO H 204       2.656  13.757  31.608  1.00  0.00           H  
ATOM   3308  HB2 PRO H 204       2.477  13.611  34.342  1.00  0.00           H  
ATOM   3309  HB3 PRO H 204       2.192  12.182  33.321  1.00  0.00           H  
ATOM   3310  HG2 PRO H 204       4.706  13.003  34.807  1.00  0.00           H  
ATOM   3311  HG3 PRO H 204       3.946  11.396  34.715  1.00  0.00           H  
ATOM   3312  HD3 PRO H 204       4.912  10.939  32.582  1.00  0.00           H  
ATOM   3313  HD2 PRO H 204       6.124  12.129  33.116  1.00  0.00           H  
ATOM   3314  N   PHE H 204A      5.132  15.430  32.717  1.00 13.59           N  
ANISOU 3314  N   PHE H 204A    1951   1608   1605   -347   -172     27
ATOM   3315  CA  PHE H 204A      5.598  16.769  33.097  1.00 12.93           C  
ANISOU 3315  CA  PHE H 204A    1828   1558   1525   -109   -244   -135
ATOM   3316  C   PHE H 204A      5.527  17.711  31.922  1.00 12.82           C  
ANISOU 3316  C   PHE H 204A    2359   1080   1432    501    -29   -445
ATOM   3317  O   PHE H 204A      5.194  18.877  32.057  1.00 12.27           O  
ANISOU 3317  O   PHE H 204A    1806   1052   1803    233   -124   -694
ATOM   3318  CB  PHE H 204A      7.060  16.641  33.597  1.00 15.02           C  
ANISOU 3318  CB  PHE H 204A    1974   1602   2131    -12   -544   -212
ATOM   3319  CG  PHE H 204A      7.149  15.695  34.770  1.00 15.71           C  
ANISOU 3319  CG  PHE H 204A    2366   1704   1899   -142   -899   -372
ATOM   3320  CD1 PHE H 204A      6.856  16.162  36.046  1.00 18.34           C  
ANISOU 3320  CD1 PHE H 204A    2869   1960   2139    507   -227   -149
ATOM   3321  CD2 PHE H 204A      7.515  14.364  34.600  1.00 16.75           C  
ANISOU 3321  CD2 PHE H 204A    3060   1594   1712   -198   -223    -84
ATOM   3322  CE1 PHE H 204A      6.930  15.359  37.176  1.00 18.96           C  
ANISOU 3322  CE1 PHE H 204A    2575   2459   2171   1148   -106    100
ATOM   3323  CE2 PHE H 204A      7.576  13.570  35.749  1.00 17.77           C  
ANISOU 3323  CE2 PHE H 204A    3308   1790   1653   -455    -84    -44
ATOM   3324  CZ  PHE H 204A      7.278  14.026  37.005  1.00 17.63           C  
ANISOU 3324  CZ  PHE H 204A    2782   2130   1787    522    106     56
ATOM   3325  H   PHE H 204A      5.804  14.736  32.420  1.00  0.00           H  
ATOM   3326  HA  PHE H 204A      4.980  17.153  33.909  1.00  0.00           H  
ATOM   3327  HB3 PHE H 204A      7.688  16.259  32.792  1.00  0.00           H  
ATOM   3328  HB2 PHE H 204A      7.425  17.620  33.909  1.00  0.00           H  
ATOM   3329  HD1 PHE H 204A      6.556  17.190  36.189  1.00  0.00           H  
ATOM   3330  HD2 PHE H 204A      7.737  13.987  33.613  1.00  0.00           H  
ATOM   3331  HE1 PHE H 204A      6.720  15.776  38.150  1.00  0.00           H  
ATOM   3332  HE2 PHE H 204A      7.872  12.534  35.674  1.00  0.00           H  
ATOM   3333  HZ  PHE H 204A      7.311  13.363  37.857  1.00  0.00           H  
ATOM   3334  N   ASN H 204B      5.871  17.169  30.728  1.00 12.72           N  
ANISOU 3334  N   ASN H 204B    2094   1168   1570    326    557   -394
ATOM   3335  CA  ASN H 204B      5.891  18.053  29.566  1.00 13.73           C  
ANISOU 3335  CA  ASN H 204B    2316   1291   1609    190    183   -324
ATOM   3336  C   ASN H 204B      5.128  17.490  28.356  1.00 13.53           C  
ANISOU 3336  C   ASN H 204B    2688    739   1714    562    117   -652
ATOM   3337  O   ASN H 204B      5.196  18.136  27.301  1.00 14.85           O  
ANISOU 3337  O   ASN H 204B    2349   1575   1717    321     71   -382
ATOM   3338  CB  ASN H 204B      7.322  18.436  29.136  1.00 14.25           C  
ANISOU 3338  CB  ASN H 204B    2769   1177   1469    -82    623   -582
ATOM   3339  CG  ASN H 204B      8.229  17.313  28.674  1.00 14.37           C  
ANISOU 3339  CG  ASN H 204B    2376   1494   1590    -67    551   -660
ATOM   3340  OD1 ASN H 204B      7.725  16.109  28.617  1.00 20.80           O  
ANISOU 3340  OD1 ASN H 204B    1965   2247   3691   -103    157   -558
ATOM   3341  ND2 ASN H 204B      9.429  17.483  28.339  1.00 11.48           N  
ANISOU 3341  ND2 ASN H 204B    1862   1265   1235    294    -43   -591
ATOM   3342  H   ASN H 204B      6.101  16.188  30.667  1.00  0.00           H  
ATOM   3343  HA  ASN H 204B      5.513  19.035  29.850  1.00  0.00           H  
ATOM   3344  HB3 ASN H 204B      7.276  19.135  28.301  1.00  0.00           H  
ATOM   3345  HB2 ASN H 204B      7.841  18.904  29.973  1.00  0.00           H  
ATOM   3346 HD21 ASN H 204B      9.986  16.696  28.039  1.00  0.00           H  
ATOM   3347 HD22 ASN H 204B      9.836  18.407  28.370  1.00  0.00           H  
ATOM   3348  N   ASN H 205       4.496  16.338  28.570  1.00 14.85           N  
ANISOU 3348  N   ASN H 205     2418   1090   2135    331    203   -651
ATOM   3349  CA  ASN H 205       3.646  15.684  27.563  1.00 13.60           C  
ANISOU 3349  CA  ASN H 205     1671   1449   2049    453    189   -519
ATOM   3350  C   ASN H 205       4.382  15.366  26.276  1.00 12.27           C  
ANISOU 3350  C   ASN H 205     1357   1674   1632    161      1   -128
ATOM   3351  O   ASN H 205       3.785  15.357  25.190  1.00 17.41           O  
ANISOU 3351  O   ASN H 205     1535   3276   1804    -25   -237   -130
ATOM   3352  CB  ASN H 205       2.459  16.628  27.327  1.00 23.89           C  
ANISOU 3352  CB  ASN H 205     2833   2479   3765   1688   -357  -1242
ATOM   3353  CG  ASN H 205       1.652  16.733  28.616  1.00 36.17           C  
ANISOU 3353  CG  ASN H 205     3346   5509   4889   3086    580  -1264
ATOM   3354  OD1 ASN H 205       1.438  17.803  29.208  1.00 53.46           O  
ANISOU 3354  OD1 ASN H 205     6439   7170   6703   3721   1815  -2864
ATOM   3355  ND2 ASN H 205       1.171  15.588  29.094  1.00 38.51           N  
ANISOU 3355  ND2 ASN H 205     3721   7560   3351   1446    228   -574
ATOM   3356  H   ASN H 205       4.588  15.869  29.460  1.00  0.00           H  
ATOM   3357  HA  ASN H 205       3.218  14.774  27.984  1.00  0.00           H  
ATOM   3358  HB2 ASN H 205       2.829  17.613  27.041  1.00  0.00           H  
ATOM   3359  HB3 ASN H 205       1.831  16.231  26.529  1.00  0.00           H  
ATOM   3360 HD21 ASN H 205       0.627  15.585  29.945  1.00  0.00           H  
ATOM   3361 HD22 ASN H 205       1.350  14.722  28.606  1.00  0.00           H  
ATOM   3362  N   ARG H 206       5.680  15.069  26.376  1.00 12.03           N  
ANISOU 3362  N   ARG H 206     1630   1429   1513    627    -31   -248
ATOM   3363  CA  ARG H 206       6.450  14.579  25.260  1.00 10.83           C  
ANISOU 3363  CA  ARG H 206     1567    907   1641    215    171   -221
ATOM   3364  C   ARG H 206       6.819  13.103  25.424  1.00  9.53           C  
ANISOU 3364  C   ARG H 206     1626    975   1019    221    137   -177
ATOM   3365  O   ARG H 206       6.989  12.621  26.553  1.00 10.56           O  
ANISOU 3365  O   ARG H 206     1410   1483   1121    207     18    -24
ATOM   3366  CB  ARG H 206       7.818  15.311  25.157  1.00 12.58           C  
ANISOU 3366  CB  ARG H 206     1620   1242   1920    -71   -183    -11
ATOM   3367  CG  ARG H 206       7.677  16.769  24.799  1.00 16.11           C  
ANISOU 3367  CG  ARG H 206     2310   1328   2485   -239    -89    239
ATOM   3368  CD  ARG H 206       9.066  17.363  24.688  1.00 17.64           C  
ANISOU 3368  CD  ARG H 206     2675   1685   2342   -641    578     -8
ATOM   3369  NE  ARG H 206       8.976  18.814  24.571  1.00 23.04           N  
ANISOU 3369  NE  ARG H 206     3748   1764   3241   -971   -149    192
ATOM   3370  CZ  ARG H 206       9.210  19.509  23.469  1.00 20.10           C  
ANISOU 3370  CZ  ARG H 206     3580   1305   2753   -119   -609     -6
ATOM   3371  NH1 ARG H 206       9.552  18.856  22.363  1.00 23.16           N  
ANISOU 3371  NH1 ARG H 206     4205   1534   3060   -859   -295   -450
ATOM   3372  NH2 ARG H 206       9.085  20.821  23.537  1.00 23.48           N1+
ANISOU 3372  NH2 ARG H 206     3562   1413   3947    739   -153    151
ATOM   3373  H   ARG H 206       6.158  15.185  27.258  1.00  0.00           H  
ATOM   3374  HA  ARG H 206       5.847  14.625  24.353  1.00  0.00           H  
ATOM   3375  HB2 ARG H 206       8.335  15.253  26.115  1.00  0.00           H  
ATOM   3376  HB3 ARG H 206       8.427  14.837  24.387  1.00  0.00           H  
ATOM   3377  HG2 ARG H 206       7.152  16.861  23.848  1.00  0.00           H  
ATOM   3378  HG3 ARG H 206       7.111  17.282  25.577  1.00  0.00           H  
ATOM   3379  HD2 ARG H 206       9.643  17.109  25.577  1.00  0.00           H  
ATOM   3380  HD3 ARG H 206       9.564  16.961  23.806  1.00  0.00           H  
ATOM   3381  HE  ARG H 206       8.711  19.290  25.421  1.00  0.00           H  
ATOM   3382 HH11 ARG H 206       9.735  19.367  21.511  1.00  0.00           H  
ATOM   3383 HH12 ARG H 206       9.629  17.849  22.374  1.00  0.00           H  
ATOM   3384 HH21 ARG H 206       9.255  21.388  22.718  1.00  0.00           H  
ATOM   3385 HH22 ARG H 206       8.820  21.259  24.408  1.00  0.00           H  
ATOM   3386  N   TRP H 207       6.950  12.430  24.286  1.00  9.95           N  
ANISOU 3386  N   TRP H 207     1583   1047   1152    418    193   -319
ATOM   3387  CA  TRP H 207       7.376  11.020  24.302  1.00  8.36           C  
ANISOU 3387  CA  TRP H 207      950   1063   1161    284    -62   -333
ATOM   3388  C   TRP H 207       8.883  10.888  24.344  1.00  8.47           C  
ANISOU 3388  C   TRP H 207      911    971   1338     11    -72     37
ATOM   3389  O   TRP H 207       9.597  11.548  23.559  1.00  9.58           O  
ANISOU 3389  O   TRP H 207     1180   1190   1269    -62    -38     31
ATOM   3390  CB  TRP H 207       6.810  10.295  23.070  1.00  8.47           C  
ANISOU 3390  CB  TRP H 207     1015   1053   1151    260   -181   -287
ATOM   3391  CG  TRP H 207       5.292  10.202  23.097  1.00  9.06           C  
ANISOU 3391  CG  TRP H 207     1108   1090   1246    249   -200   -229
ATOM   3392  CD1 TRP H 207       4.397  11.136  22.637  1.00  9.30           C  
ANISOU 3392  CD1 TRP H 207      854   1365   1314    268    -58    -70
ATOM   3393  CD2 TRP H 207       4.549   9.096  23.629  1.00  9.26           C  
ANISOU 3393  CD2 TRP H 207     1156   1166   1196    257    125   -249
ATOM   3394  NE1 TRP H 207       3.125  10.649  22.859  1.00  9.96           N  
ANISOU 3394  NE1 TRP H 207     1078   1377   1328    -22   -229     41
ATOM   3395  CE2 TRP H 207       3.192   9.402  23.466  1.00  9.62           C  
ANISOU 3395  CE2 TRP H 207     1228   1366   1061    122    -79    -67
ATOM   3396  CE3 TRP H 207       4.882   7.869  24.231  1.00 10.03           C  
ANISOU 3396  CE3 TRP H 207     1326    932   1553     79   -177   -362
ATOM   3397  CZ2 TRP H 207       2.152   8.533  23.875  1.00 11.53           C  
ANISOU 3397  CZ2 TRP H 207     1314   1648   1420   -148   -387    263
ATOM   3398  CZ3 TRP H 207       3.876   6.986  24.650  1.00 11.26           C  
ANISOU 3398  CZ3 TRP H 207     1346   1002   1930     45   -158   -291
ATOM   3399  CH2 TRP H 207       2.523   7.337  24.464  1.00 12.11           C  
ANISOU 3399  CH2 TRP H 207     1361   1794   1446    -60   -196    398
ATOM   3400  H   TRP H 207       6.757  12.885  23.405  1.00  0.00           H  
ATOM   3401  HA  TRP H 207       6.926  10.514  25.156  1.00  0.00           H  
ATOM   3402  HB2 TRP H 207       7.097  10.834  22.167  1.00  0.00           H  
ATOM   3403  HB3 TRP H 207       7.208   9.281  23.030  1.00  0.00           H  
ATOM   3404  HD1 TRP H 207       4.754  12.055  22.197  1.00  0.00           H  
ATOM   3405  HE1 TRP H 207       2.320  11.194  22.585  1.00  0.00           H  
ATOM   3406  HE3 TRP H 207       5.919   7.601  24.373  1.00  0.00           H  
ATOM   3407  HZ2 TRP H 207       1.121   8.815  23.722  1.00  0.00           H  
ATOM   3408  HZ3 TRP H 207       4.140   6.046  25.111  1.00  0.00           H  
ATOM   3409  HH2 TRP H 207       1.767   6.641  24.796  1.00  0.00           H  
ATOM   3410  N   TYR H 208       9.309   9.999  25.218  1.00  8.36           N  
ANISOU 3410  N   TYR H 208     1025   1025   1128    367    131    -79
ATOM   3411  CA  TYR H 208      10.706   9.693  25.417  1.00  9.51           C  
ANISOU 3411  CA  TYR H 208     1140   1108   1368    396   -200   -390
ATOM   3412  C   TYR H 208      11.003   8.223  25.201  1.00  8.19           C  
ANISOU 3412  C   TYR H 208     1098   1038    976    411   -232   -100
ATOM   3413  O   TYR H 208      10.206   7.389  25.690  1.00 12.10           O  
ANISOU 3413  O   TYR H 208     1633   1316   1649    -68     87   -124
ATOM   3414  CB  TYR H 208      11.117  10.019  26.864  1.00 10.53           C  
ANISOU 3414  CB  TYR H 208     1799    889   1312     88   -310   -245
ATOM   3415  CG  TYR H 208      11.266  11.499  27.119  1.00 11.54           C  
ANISOU 3415  CG  TYR H 208     1530    988   1865     58   -455   -353
ATOM   3416  CD1 TYR H 208      12.476  12.147  26.926  1.00 12.47           C  
ANISOU 3416  CD1 TYR H 208     1746   1215   1779   -151   -381   -215
ATOM   3417  CD2 TYR H 208      10.148  12.241  27.549  1.00 10.85           C  
ANISOU 3417  CD2 TYR H 208     2001    862   1259    285    -71     62
ATOM   3418  CE1 TYR H 208      12.601  13.505  27.166  1.00 13.30           C  
ANISOU 3418  CE1 TYR H 208     1918   1268   1868   -229    -77   -459
ATOM   3419  CE2 TYR H 208      10.304  13.605  27.785  1.00 12.45           C  
ANISOU 3419  CE2 TYR H 208     1869    994   1867    206   -240    -83
ATOM   3420  CZ  TYR H 208      11.517  14.252  27.596  1.00 15.06           C  
ANISOU 3420  CZ  TYR H 208     1867   1201   2657     57   -321   -145
ATOM   3421  OH  TYR H 208      11.620  15.619  27.840  1.00 16.20           O  
ANISOU 3421  OH  TYR H 208     2112   1349   2693    -48   -307   -638
ATOM   3422  H   TYR H 208       8.646   9.494  25.788  1.00  0.00           H  
ATOM   3423  HA  TYR H 208      11.306  10.248  24.696  1.00  0.00           H  
ATOM   3424  HB2 TYR H 208      10.360   9.641  27.551  1.00  0.00           H  
ATOM   3425  HB3 TYR H 208      12.075   9.549  27.085  1.00  0.00           H  
ATOM   3426  HD1 TYR H 208      13.337  11.592  26.584  1.00  0.00           H  
ATOM   3427  HD2 TYR H 208       9.196  11.751  27.689  1.00  0.00           H  
ATOM   3428  HE1 TYR H 208      13.552  13.994  27.018  1.00  0.00           H  
ATOM   3429  HE2 TYR H 208       9.465  14.193  28.126  1.00  0.00           H  
ATOM   3430  HH  TYR H 208      12.518  15.909  27.664  1.00  0.00           H  
ATOM   3431  N   GLN H 209      12.124   7.961  24.510  1.00  9.06           N  
ANISOU 3431  N   GLN H 209     1032   1007   1403    445   -174   -143
ATOM   3432  CA  GLN H 209      12.498   6.544  24.350  1.00  9.83           C  
ANISOU 3432  CA  GLN H 209     1636   1267    832    920   -315    -90
ATOM   3433  C   GLN H 209      13.391   6.122  25.526  1.00  7.85           C  
ANISOU 3433  C   GLN H 209     1138    899    947    107   -281     91
ATOM   3434  O   GLN H 209      14.552   6.534  25.597  1.00 10.88           O  
ANISOU 3434  O   GLN H 209     1137   1364   1632      6   -188     61
ATOM   3435  CB  GLN H 209      13.273   6.338  23.050  1.00  9.96           C  
ANISOU 3435  CB  GLN H 209     1700   1119    964    563    -24     52
ATOM   3436  CG  GLN H 209      13.612   4.862  22.890  1.00 11.04           C
[truncated: 152,629 more chars]
