# Supplementary material for: ModBind, a Rapid Simulation-Based Predictor of Ligand Binding and Off-Rates
Source: J Chem Inf Model. 2024 Dec 16;65(1):265–74. doi: 10.1021/acs.jcim.4c01805 (PMC11733936; doi:10.1021/acs.jcim.4c01805)
Supplement: Supplementary file 2 — ci4c01805_si_002.zip [file ci4c01805_si_002.zip › SI_ModBind_Validation/dG/Thrombin_dG/3a.sdf]

3a
                    3D
 Schrodinger Suite 2021-1.
 55 57  0  0  1  0            999 V2000
   18.3586  -13.2433   21.6782 N   0  0  0  0  0  0
   18.1955  -11.9531   20.9799 C   0  0  2  0  0  0
   17.4601  -13.7625   22.5530 C   0  0  0  0  0  0
   16.4632  -13.1349   22.9149 O   0  0  0  0  0  0
   16.8176  -11.7793   20.3045 C   0  0  0  0  0  0
   16.3847  -12.6581   19.5563 O   0  0  0  0  0  0
   19.3213  -11.9263   19.9342 C   0  0  0  0  0  0
   17.6743  -15.1650   23.1542 C   0  0  2  0  0  0
   16.1459  -10.6550   20.5743 N   0  0  0  0  0  0
   20.3937  -12.8539   20.4646 C   0  0  0  0  0  0
   16.4158  -15.9247   23.0599 N   0  3  0  0  0  0
   18.1376  -15.1029   24.6287 C   0  0  0  0  0  0
   14.8056  -10.3296   20.1078 C   0  0  0  0  0  0
   19.6396  -13.8634   21.3222 C   0  0  0  0  0  0
   19.5621  -14.6136   24.8242 C   0  0  0  0  0  0
   13.7048  -10.8483   21.0151 C   0  0  0  0  0  0
   19.8032  -13.3127   25.3021 C   0  0  0  0  0  0
   13.2757  -12.1872   20.9048 C   0  0  0  0  0  0
   21.1122  -12.8206   25.4158 C   0  0  0  0  0  0
   12.2474  -12.6715   21.7347 C   0  0  0  0  0  0
   22.1996  -13.6407   25.0687 C   0  0  0  0  0  0
   11.6484  -11.8212   22.6817 C   0  0  0  0  0  0
   21.9724  -14.9597   24.6331 C   0  0  0  0  0  0
   12.0807  -10.4868   22.8072 C   0  0  0  0  0  0
   20.6559  -15.4473   24.5109 C   0  0  0  0  0  0
   13.1054   -9.9983   21.9692 C   0  0  0  0  0  0
   18.3513  -11.1579   21.7090 H   0  0  0  0  0  0
   18.9738  -12.2977   18.9684 H   0  0  0  0  0  0
   19.7085  -10.9248   19.7784 H   0  0  0  0  0  0
   18.3994  -15.7356   22.5759 H   0  0  0  0  0  0
   16.6121   -9.9542   21.1482 H   0  0  0  0  0  0
   20.9742  -13.3247   19.6706 H   0  0  0  0  0  0
   21.0870  -12.2912   21.0912 H   0  0  0  0  0  0
   16.5325  -16.8438   23.4588 H   0  0  0  0  0  0
   15.6949  -15.4200   23.5622 H   0  0  0  0  0  0
   16.1429  -16.0014   22.0912 H   0  0  0  0  0  0
   17.4545  -14.4794   25.2096 H   0  0  0  0  0  0
   18.0738  -16.0956   25.0759 H   0  0  0  0  0  0
   14.7242   -9.2447   20.0427 H   0  0  0  0  0  0
   14.6468  -10.7188   19.1008 H   0  0  0  0  0  0
   20.2332  -14.1270   22.1951 H   0  0  0  0  0  0
   19.4557  -14.7713   20.7464 H   0  0  0  0  0  0
   18.9874  -12.6835   25.5989 H   0  0  0  0  0  0
   13.7415  -12.8460   20.1858 H   0  0  0  0  0  0
   21.2679  -11.8171   25.7811 H   0  0  0  0  0  0
   11.9202  -13.6985   21.6578 H   0  0  0  0  0  0
   23.2085  -13.2665   25.1547 H   0  0  0  0  0  0
   22.8108  -15.5961   24.3898 H   0  0  0  0  0  0
   20.4927  -16.4552   24.1578 H   0  0  0  0  0  0
   13.4444   -8.9775   22.0683 H   0  0  0  0  0  0
   10.8638  -12.2037   23.3202 H   0  0  0  0  0  0
   11.4642   -9.6050   23.8704 C   0  0  0  0  0  0
   11.7626   -8.5635   23.7535 H   0  0  0  0  0  0
   10.3771   -9.6708   23.8407 H   0  0  0  0  0  0
   11.7848   -9.9408   24.8546 H   0  0  0  0  0  0
  1  2  1  0  0  0
  1 14  1  0  0  0
  1  3  1  0  0  0
  2  5  1  0  0  0
  2  7  1  0  0  0
  2 27  1  0  0  0
  3  8  1  0  0  0
  3  4  2  0  0  0
  5  6  2  0  0  0
  5  9  1  0  0  0
  7 10  1  0  0  0
  7 28  1  0  0  0
  7 29  1  0  0  0
  8 11  1  0  0  0
  8 12  1  0  0  0
  8 30  1  0  0  0
  9 13  1  0  0  0
  9 31  1  0  0  0
 10 14  1  0  0  0
 10 32  1  0  0  0
 10 33  1  0  0  0
 11 34  1  0  0  0
 11 35  1  0  0  0
 11 36  1  0  0  0
 12 15  1  0  0  0
 12 37  1  0  0  0
 12 38  1  0  0  0
 13 16  1  0  0  0
 13 39  1  0  0  0
 13 40  1  0  0  0
 14 41  1  0  0  0
 14 42  1  0  0  0
 15 17  1  0  0  0
 15 25  2  0  0  0
 16 18  1  0  0  0
 16 26  2  0  0  0
 17 19  2  0  0  0
 17 43  1  0  0  0
 18 20  2  0  0  0
 18 44  1  0  0  0
 19 21  1  0  0  0
 19 45  1  0  0  0
 20 22  1  0  0  0
 20 46  1  0  0  0
 21 23  2  0  0  0
 21 47  1  0  0  0
 22 24  2  0  0  0
 22 51  1  0  0  0
 23 25  1  0  0  0
 23 48  1  0  0  0
 24 26  1  0  0  0
 24 52  1  0  0  0
 25 49  1  0  0  0
 26 50  1  0  0  0
 52 53  1  0  0  0
 52 54  1  0  0  0
 52 55  1  0  0  0
M  CHG  1  11   1
M  END
> <r_user_dG.exp>
-8.32

$$$$
