# Supplementary material for: ModBind, a Rapid Simulation-Based Predictor of Ligand Binding and Off-Rates
Source: J Chem Inf Model. 2024 Dec 16;65(1):265–74. doi: 10.1021/acs.jcim.4c01805 (PMC11733936; doi:10.1021/acs.jcim.4c01805)
Supplement: Supplementary file 2 — ci4c01805_si_002.zip [file ci4c01805_si_002.zip › SI_ModBind_Validation/dG/Thrombin_dG/3b.sdf]

3b
                    3D
 Schrodinger Suite 2021-1.
 58 60  0  0  1  0            999 V2000
   18.2837  -13.2167   21.6711 N   0  0  0  0  0  0
   18.1069  -11.9189   20.9899 C   0  0  2  0  0  0
   17.4006  -13.7476   22.5524 C   0  0  0  0  0  0
   16.4058  -13.1272   22.9305 O   0  0  0  0  0  0
   16.7158  -11.7247   20.3399 C   0  0  0  0  0  0
   16.2540  -12.5979   19.6030 O   0  0  0  0  0  0
   19.2212  -11.8811   19.9329 C   0  0  0  0  0  0
   17.6347  -15.1514   23.1434 C   0  0  2  0  0  0
   16.0668  -10.5871   20.6174 N   0  0  0  0  0  0
   20.3031  -12.8141   20.4369 C   0  0  0  0  0  0
   16.3852  -15.9256   23.0521 N   0  3  0  0  0  0
   18.1081  -15.0916   24.6149 C   0  0  0  0  0  0
   14.7238  -10.2228   20.1805 C   0  0  0  0  0  0
   19.5622  -13.8312   21.2959 C   0  0  0  0  0  0
   19.5374  -14.6118   24.8032 C   0  0  0  0  0  0
   13.6222  -10.7255   21.0990 C   0  0  0  0  0  0
   19.7921  -13.3153   25.2875 C   0  0  0  0  0  0
   13.0747   -9.8945   22.1043 C   0  0  0  0  0  0
   21.1061  -12.8369   25.4050 C   0  0  0  0  0  0
   12.0629  -10.3884   22.9643 C   0  0  0  0  0  0
   22.1857  -13.6674   25.0566 C   0  0  0  0  0  0
   11.5859  -11.7025   22.7805 C   0  0  0  0  0  0
   21.9450  -14.9812   24.6113 C   0  0  0  0  0  0
   12.1277  -12.5291   21.7812 C   0  0  0  0  0  0
   20.6234  -15.4537   24.4832 C   0  0  0  0  0  0
   13.1479  -12.0435   20.9456 C   0  0  0  0  0  0
   18.2787  -11.1344   21.7266 H   0  0  0  0  0  0
   18.8614  -12.2338   18.9646 H   0  0  0  0  0  0
   19.6100  -10.8785   19.7968 H   0  0  0  0  0  0
   18.3615  -15.7122   22.5580 H   0  0  0  0  0  0
   16.5622   -9.8958   21.1794 H   0  0  0  0  0  0
   20.8744  -13.2769   19.6309 H   0  0  0  0  0  0
   21.0054  -12.2575   21.0592 H   0  0  0  0  0  0
   16.5154  -16.8455   23.4447 H   0  0  0  0  0  0
   15.6617  -15.4323   23.5622 H   0  0  0  0  0  0
   16.1072  -15.9998   22.0847 H   0  0  0  0  0  0
   17.4321  -14.4653   25.2010 H   0  0  0  0  0  0
   18.0416  -16.0842   25.0622 H   0  0  0  0  0  0
   14.6655   -9.1359   20.1194 H   0  0  0  0  0  0
   14.5403  -10.6032   19.1745 H   0  0  0  0  0  0
   20.1661  -14.0999   22.1609 H   0  0  0  0  0  0
   19.3741  -14.7354   20.7158 H   0  0  0  0  0  0
   18.9835  -12.6802   25.5913 H   0  0  0  0  0  0
   13.4616   -8.8945   22.2257 H   0  0  0  0  0  0
   21.2725  -11.8372   25.7775 H   0  0  0  0  0  0
   23.1985  -13.3054   25.1500 H   0  0  0  0  0  0
   22.7770  -15.6258   24.3660 H   0  0  0  0  0  0
   11.7679  -13.5422   21.6724 H   0  0  0  0  0  0
   20.4505  -16.4585   24.1250 H   0  0  0  0  0  0
   13.5747  -12.6868   20.1893 H   0  0  0  0  0  0
   10.8150  -12.0976   23.4283 H   0  0  0  0  0  0
   11.5078   -9.6034   24.1479 C   0  0  0  0  0  0
   11.6961  -10.2111   25.0299 H   0  0  0  0  0  0
   10.4220   -9.5550   24.0585 H   0  0  0  0  0  0
   12.0810   -8.1961   24.3903 C   0  0  0  0  0  0
   11.7103   -7.4962   23.6679 H   0  0  0  0  0  0
   11.7719   -7.8011   25.3536 H   0  0  0  0  0  0
   13.1666   -8.1549   24.3557 H   0  0  0  0  0  0
  1  2  1  0  0  0
  1 14  1  0  0  0
  1  3  1  0  0  0
  2  5  1  0  0  0
  2  7  1  0  0  0
  2 27  1  0  0  0
  3  8  1  0  0  0
  3  4  2  0  0  0
  5  6  2  0  0  0
  5  9  1  0  0  0
  7 10  1  0  0  0
  7 28  1  0  0  0
  7 29  1  0  0  0
  8 11  1  0  0  0
  8 12  1  0  0  0
  8 30  1  0  0  0
  9 13  1  0  0  0
  9 31  1  0  0  0
 10 14  1  0  0  0
 10 32  1  0  0  0
 10 33  1  0  0  0
 11 34  1  0  0  0
 11 35  1  0  0  0
 11 36  1  0  0  0
 12 15  1  0  0  0
 12 37  1  0  0  0
 12 38  1  0  0  0
 13 16  1  0  0  0
 13 39  1  0  0  0
 13 40  1  0  0  0
 14 41  1  0  0  0
 14 42  1  0  0  0
 15 17  1  0  0  0
 15 25  2  0  0  0
 16 18  1  0  0  0
 16 26  2  0  0  0
 17 19  2  0  0  0
 17 43  1  0  0  0
 18 20  2  0  0  0
 18 44  1  0  0  0
 19 21  1  0  0  0
 19 45  1  0  0  0
 20 22  1  0  0  0
 20 52  1  0  0  0
 21 23  2  0  0  0
 21 46  1  0  0  0
 22 24  2  0  0  0
 22 51  1  0  0  0
 23 25  1  0  0  0
 23 47  1  0  0  0
 24 26  1  0  0  0
 24 48  1  0  0  0
 25 49  1  0  0  0
 26 50  1  0  0  0
 52 53  1  0  0  0
 52 54  1  0  0  0
 52 55  1  0  0  0
 55 56  1  0  0  0
 55 57  1  0  0  0
 55 58  1  0  0  0
M  CHG  1  11   1
M  END
> <r_user_dG.exp>
-7.86

$$$$
