# Supplementary material for: ModBind, a Rapid Simulation-Based Predictor of Ligand Binding and Off-Rates
Source: J Chem Inf Model. 2024 Dec 16;65(1):265–74. doi: 10.1021/acs.jcim.4c01805 (PMC11733936; doi:10.1021/acs.jcim.4c01805)
Supplement: Supplementary file 2 — ci4c01805_si_002.zip [file ci4c01805_si_002.zip › SI_ModBind_Validation/Koff/FAK_Koff/BindingDB_50425676_Ligand_30.sdf]

BindingDB_50425676_Ligand_30
                    3D
 Schrodinger Suite 2022-1.
 53 56  0  0  1  0            999 V2000
   17.0597   -6.0260  -42.2171 S   0  0  0  0  0  0
   17.9464   -6.7036  -43.6069 N   0  0  0  0  0  0
   17.3178   -7.8772  -44.2101 C   0  0  0  0  0  0
   18.4220   -5.8146  -44.5865 C   0  0  0  0  0  0
   19.8032   -5.6148  -44.7686 C   0  0  0  0  0  0
   20.2200   -4.7763  -45.8062 C   0  0  0  0  0  0
   19.2767   -4.1480  -46.6161 C   0  0  0  0  0  0
   17.9278   -4.3786  -46.3655 C   0  0  0  0  0  0
   17.4977   -5.1967  -45.3747 N   0  0  0  0  0  0
   20.8539   -6.3014  -43.9095 C   0  0  0  0  0  0
   21.1362   -5.4839  -42.7403 N   0  0  0  0  0  0
   23.6135   -7.3732  -40.6432 C   0  0  0  0  0  0
   22.8492   -7.0360  -41.7922 C   0  0  0  0  0  0
   21.9924   -5.9033  -41.7008 C   0  0  0  0  0  0
   22.0181   -5.1866  -40.4825 C   0  0  0  0  0  0
   22.8164   -5.6390  -39.4330 C   0  0  0  0  0  0
   23.6154   -6.7303  -39.4789 N   0  0  0  0  0  0
   24.3626   -8.4845  -40.9425 N   0  0  0  0  0  0
   23.2041   -8.0218  -42.7803 C   0  0  0  0  0  0
   24.1540   -8.8782  -42.2426 C   0  0  0  0  0  0
   17.1245   -7.4259  -40.9671 C   0  0  0  0  0  0
   17.8569   -4.9152  -41.6908 O   0  0  0  0  0  0
   15.6667   -5.8187  -42.6357 O   0  0  0  0  0  0
   24.8886  -10.0168  -42.8684 C   0  0  0  0  0  0
   24.3395  -10.6622  -43.9823 C   0  0  0  0  0  0
   25.0002  -11.7421  -44.5610 C   0  0  0  0  0  0
   26.2107  -12.1787  -44.0279 C   0  0  0  0  0  0
   26.7699  -11.5401  -42.9248 C   0  0  0  0  0  0
   26.1117  -10.4576  -42.3473 C   0  0  0  0  0  0
   26.8502  -13.2311  -44.5889 F   0  0  0  0  0  0
   21.2309   -3.9812  -40.2446 C   0  0  0  0  0  0
   16.3225   -7.6398  -44.5859 H   0  0  0  0  0  0
   17.2318   -8.6917  -43.4943 H   0  0  0  0  0  0
   17.9113   -8.2534  -45.0436 H   0  0  0  0  0  0
   21.2729   -4.6050  -45.9765 H   0  0  0  0  0  0
   19.5810   -3.4887  -47.4155 H   0  0  0  0  0  0
   17.1658   -3.9061  -46.9676 H   0  0  0  0  0  0
   20.5179   -7.2963  -43.6135 H   0  0  0  0  0  0
   21.7597   -6.4086  -44.5049 H   0  0  0  0  0  0
   20.4257   -4.8120  -42.4774 H   0  0  0  0  0  0
   22.8338   -5.1096  -38.4909 H   0  0  0  0  0  0
   24.9920   -8.9368  -40.3020 H   0  0  0  0  0  0
   22.8312   -8.0713  -43.7875 H   0  0  0  0  0  0
   16.4904   -7.1626  -40.1249 H   0  0  0  0  0  0
   18.1564   -7.5374  -40.6507 H   0  0  0  0  0  0
   16.7695   -8.3504  -41.4138 H   0  0  0  0  0  0
   23.3952  -10.3351  -44.3908 H   0  0  0  0  0  0
   24.5783  -12.2466  -45.4176 H   0  0  0  0  0  0
   27.7120  -11.8857  -42.5253 H   0  0  0  0  0  0
   26.5574   -9.9632  -41.4978 H   0  0  0  0  0  0
   21.4693   -3.4995  -39.2955 H   0  0  0  0  0  0
   20.1669   -4.2222  -40.2388 H   0  0  0  0  0  0
   21.4082   -3.2517  -41.0356 H   0  0  0  0  0  0
  1  2  1  0  0  0
  1 21  1  0  0  0
  1 22  2  0  0  0
  1 23  2  0  0  0
  2  3  1  0  0  0
  2  4  1  0  0  0
  3 32  1  0  0  0
  3 33  1  0  0  0
  3 34  1  0  0  0
  4  5  2  0  0  0
  4  9  1  0  0  0
  5  6  1  0  0  0
  5 10  1  0  0  0
  6  7  2  0  0  0
  6 35  1  0  0  0
  7  8  1  0  0  0
  7 36  1  0  0  0
  8  9  2  0  0  0
  8 37  1  0  0  0
 10 11  1  0  0  0
 10 38  1  0  0  0
 10 39  1  0  0  0
 11 14  1  0  0  0
 11 40  1  0  0  0
 12 13  1  0  0  0
 12 17  2  0  0  0
 12 18  1  0  0  0
 13 14  2  0  0  0
 13 19  1  0  0  0
 14 15  1  0  0  0
 15 16  2  0  0  0
 15 31  1  0  0  0
 16 17  1  0  0  0
 16 41  1  0  0  0
 18 20  1  0  0  0
 18 42  1  0  0  0
 19 20  2  0  0  0
 19 43  1  0  0  0
 20 24  1  0  0  0
 21 44  1  0  0  0
 21 45  1  0  0  0
 21 46  1  0  0  0
 24 25  2  0  0  0
 24 29  1  0  0  0
 25 26  1  0  0  0
 25 47  1  0  0  0
 26 27  2  0  0  0
 26 48  1  0  0  0
 27 28  1  0  0  0
 27 30  1  0  0  0
 28 29  2  0  0  0
 28 49  1  0  0  0
 29 50  1  0  0  0
 31 51  1  0  0  0
 31 52  1  0  0  0
 31 53  1  0  0  0
M  END
> <i_m_stars>
3

> <s_m_entry_id>
128

> <s_m_entry_name>
monomers_23294348_3D-PREP.37

> <s_m_Source_Path>
/Users/sinko/Documents/Modulus/ScaledMD/Koff/FAK_Validation

> <s_m_Source_File>
monomers_23294348_3D-PREP.maegz

> <i_m_Source_File_Index>
37

> <s_m_job_name>
mcs_docking_2

> <From>
www.bindingDB.org

> <BindingDB Reactant_set_id>
51042671

> <Ligand InChI>
InChI=1S/C22H22FN5O2S/c1-14-12-26-21-18(11-19(27-21)15-6-8-17(23)9-7-15)20(14)25-13-16-5-4-10-24-22(16)28(2)31(3,29)30/h4-12H,13H2,1-3H3,(H2,25,26,27)

> <Ligand InChI Key>
VVGHLWIQDHRRGH-UHFFFAOYSA-N

> <BindingDB MonomerID>
50425676

> <BindingDB Ligand Name>
CHEMBL2315577

> <Target Name>
Focal adhesion kinase 1

> <Target Source Organism According to Curator or DataSource>
Homo sapiens

> <Ki (nM)>


> <IC50 (nM)>


> <Kd nM>
554

> <EC50 (nM)>


> <kon (M-1-s-1)>


> <koff (s-1)>
0.071

> <pH>


> <Temp C>


> <Curation/DataSource>
ChEMBL

> <Article DOI>
10.1021/jm3016014

> <BindingDB Entry DOI>
10.7270/Q2GT5PGP

> <PMID>
23294348

> <PubChem AID>


> <Patent Number>


> <Authors>
Heinrich, T; Seenisamy, J; Emmanuvel, L; Kulkarni, SS; Bomke, J; Rohdich, F; Greiner, H; Esdar, C; Krier, M; Gradler, U; Musil, D

> <Institution>
Merck Serono

> <Link to Ligand in BindingDB>
http://www.bindingdb.org/bind/chemsearch/marvin/MolStructure.jsp?monomerid=50425676

> <Link to Ligand-Target Pair in BindingDB>
http://www.bindingdb.org/jsp/dbsearch/PrimarySearch_ki.jsp?energyterm=kJ/mole&tag=r21&monomerid=50425676&enzyme=Focal+adhesion+kinase+1&column=ki&startPg=0&Increment=50&submit=Search

> <Ligand HET ID in PDB>


> <PDB ID(s) for Ligand-Target Complex>


> <PubChem CID of Ligand>
71504922

> <PubChem SID of Ligand>
164154551

> <ChEBI ID of Ligand>


> <ChEMBL ID of Ligand>
CHEMBL2315577

> <DrugBank ID of Ligand>


> <IUPHAR_GRAC ID of Ligand>


> <KEGG ID of Ligand>


> <ZINC ID of Ligand>
ZINC95595312

> <Number of Protein Chains in Target (bigger than 1 implies a multichain complex)>
1

> <BindingDB Target Chain Sequence>
MAAAYLDPNLNHTPNSSTKTHLGTGMERSPGAMERVLKVFHYFESNSEPTTWASIIRHGDATDVRGIIQKIVDSHKVKHVACYGFRLSHLRSEEVHWLHVDMGVSSVREKYELAHPPEEWKYELRIRYLPKGFLNQFTEDKPTLNFFYQQVKSDYMLEIADQVDQEIALKLGCLEIRRSYWEMRGNALEKKSNYEVLEKDVGLKRFFPKSLLDSVKAKTLRKLIQQTFRQFANLNREESILKFFEILSPVYRFDKECFKCALGSSWIISVELAIGPEEGISYLTDKGCNPTHLADFTQVQTIQYSNSEDKDRKGMLQLKIAGAPEPLTVTAPSLTIAENMADLIDGYCRLVNGTSQSFIIRPQKEGERALPSIPKLANSEKQGMRTHAVSVSETDDYAEIIDEEDTYTMPSTRDYEIQRERIELGRCIGEGQFGDVHQGIYMSPENPALAVAIKTCKNCTSDSVREKFLQEALTMRQFDHPHIVKLIGVITENPVWIIMELCTLGELRSFLQVRKYSLDLASLILYAYQLSTALAYLESKRFVHRDIAARNVLVSSNDCVKLGDFGLSRYMEDSTYYKASKGKLPIKWMAPESINFRRFTSASDVWMFGVCMWEILMHGVKPFQGVKNNDVIGRIENGERLPMPPNCPPTLYSLMTKCWAYDPSRRPRFTELKAQLSTILEEEKAQQEERMRMESRRQATVSWDSGGSDEAPPKPSRPGYPSPRSSEGFYPSPQHMVQTNHYQVSGYPGSHGITAMAGSIYPGQASLLDQTDSWNHRPQEIAMWQPNVEDSTVLDLRGIGQVLPTHLMEERLIRQQQEMEEDQRWLEKEERFLKPDVRLSRGSIDREDGSLQGPIGNQHIYQPVGKPDPAAPPKKPPRPGAPGHLGSLASLSSPADSYNEGVKLQPQEISPPPTANLDRSNDKVYENVTGLVKAVIEMSSKIQPAPPEEYVPMVKEVGLALRTLLATVDETIPLLPASTHREIEMAQKLLNSDLGELINKMKLAQQYVMTSLQQEYKKQMLTAAHALAVDAKNLLDVIDQARLKMLGQTRPH

> <PDB ID(s) of Target Chain>
1K04,1K05,1KTM,1MP8,1OW6,1OW7,1OW8,2ETM,2IJM,2L6F,2L6G,2L6H,3B71,3BZ3,3PXK,3S9O,4EBV,4EBW,4GU6,4GU9,4I4E,4I4F,4K8A,4K9Y,4KAB,4KAO,4NY0,4Q9S,6I8Z,6PW8,6YOJ,6YQ1,6YR9,6YT6,6YVS,6YVY,6YXV,7W7Z,7W8B,7W8I,7W9U

> <UniProt (SwissProt) Recommended Name of Target Chain>
Focal adhesion kinase 1

> <UniProt (SwissProt) Entry Name of Target Chain>
FAK1_HUMAN

> <UniProt (SwissProt) Primary ID of Target Chain>
Q05397

> <UniProt (SwissProt) Secondary ID(s) of Target Chain>
B4E2N6 F5H4S4 J3QT16 Q14291 Q8IYN9 Q9UD85

> <UniProt (SwissProt) Alternative ID(s) of Target Chain>


> <UniProt (TrEMBL) Submitted Name of Target Chain>


> <UniProt (TrEMBL) Entry Name of Target Chain>


> <UniProt (TrEMBL) Primary ID of Target Chain>


> <UniProt (TrEMBL) Secondary ID(s) of Target Chain>


> <UniProt (TrEMBL) Alternative ID(s) of Target Chain>


> <i_lp_mmshare_version>
53161

> <s_epik_input>
bjFbY0hdW2NIXVtjSF1jKGMxTihbQ0gzXSlTKD1PKSg9TylbQ0gzXSlbQ0gyXVtOSF1jKGMoW2NIXW4yKVtDSDNdKWMoYzIzKVtjSF1jKFtuSF0zKS1jNFtjSF1bY0hdYyhGKVtjSF1bY0hdNA==

> <s_epik_cmdline>
J2VwaWtfcHl0aG9uJywgJy1waCcsICc3LjAnLCAnLXRuJywgJzgnLCAnLW1hJywgJzIwMCcsICctaW1hZScsICc8aW5maWxlLm1hZT4nLCAnLW9tYWUnLCAnPG91dGZpbGUubWFlPic=

> <r_epik_Ionization_Penalty>
  0.5334

> <r_epik_Ionization_Penalty_Charging>
  0.0000

> <r_epik_Ionization_Penalty_Neutral>
  0.5334

> <r_epik_State_Penalty>
  0.5423

> <r_epik_Charging_Adjusted_Penalty>
0.542343377436321

> <i_epik_Tot_Q>
0

> <i_epik_Tot_abs_Q>
0

> <i_f3d_flags>
0

> <s_lp_Force_Field>
S-OPLS

> <r_lp_Energy>
47.164117

> <b_lp_Chiralities_Consistent>
1

> <s_lp_Variant>
BindingDB_50425676_mol_1-2

> <r_f3d_energy>
0

> <r_f3d_relative_energy>
0

> <r_phase_Shape_Sim>
0.983066375826137

> <i_glide_mcs_nalchemical_region>
8

> <r_glide_mcs_similarity>
0.9375

> <s_glide_mcs_list>
c1ccccc1-c(c2)nc(c23)ncc(C)c3NCc4cccnc4N(C)S(=O)(=O)C

> <s_glide_best_reflig>
4GU6_chainA_PREP-DRY_ligand

> <s_glide_mcs_pose_align_method>
do_not_need_docking-ligand_only_alignment

> <s_glide_mcs_ref_pose_origin>
phase_align_core

> <s_m_subgroup_title>
mcs_docking_2_out_pv1

> <s_m_subgroupid>
mcs_docking_2_out_pv1

> <b_m_subgroup_collapsed>
0

$$$$
