# Supplementary material for: ModBind, a Rapid Simulation-Based Predictor of Ligand Binding and Off-Rates
Source: J Chem Inf Model. 2024 Dec 16;65(1):265–74. doi: 10.1021/acs.jcim.4c01805 (PMC11733936; doi:10.1021/acs.jcim.4c01805)
Supplement: Supplementary file 2 — ci4c01805_si_002.zip [file ci4c01805_si_002.zip › SI_ModBind_Validation/Koff/FAK_Koff/BindingDB_50425686_Ligand_42.sdf]

BindingDB_50425686_Ligand_42
                    3D
 Schrodinger Suite 2022-1.
 59 63  0  0  1  0            999 V2000
   19.8437   -4.8979  -45.3573 C   0  0  0  0  0  0
   19.1366   -5.3997  -44.1291 C   0  0  0  0  0  0
   19.8316   -5.6546  -42.9083 C   0  0  0  0  0  0
   19.0398   -6.0840  -41.8110 C   0  0  0  0  0  0
   17.6457   -6.2836  -41.8852 C   0  0  0  0  0  0
   16.9840   -6.0646  -43.1077 C   0  0  0  0  0  0
   17.7325   -5.6281  -44.2154 C   0  0  0  0  0  0
   20.9502   -5.3250  -45.7080 O   0  0  0  0  0  0
   19.1473   -3.9633  -46.0218 N   0  0  0  0  0  0
   21.2397   -5.4824  -42.7874 N   0  0  0  0  0  0
   23.6213   -7.3745  -40.6604 C   0  0  0  0  0  0
   22.8859   -7.0154  -41.8228 C   0  0  0  0  0  0
   22.0301   -5.8973  -41.7003 C   0  0  0  0  0  0
   21.9984   -5.2239  -40.4548 C   0  0  0  0  0  0
   22.7879   -5.6986  -39.3866 C   0  0  0  0  0  0
   23.6058   -6.7642  -39.4495 N   0  0  0  0  0  0
   24.3488   -8.4877  -40.9922 N   0  0  0  0  0  0
   23.2214   -7.9533  -42.8528 C   0  0  0  0  0  0
   24.1411   -8.8212  -42.3194 C   0  0  0  0  0  0
   21.1311   -4.0041  -40.2253 C   0  0  0  0  0  0
   26.1060  -10.3544  -42.4623 C   0  0  0  0  0  0
   24.8334   -9.9539  -42.9118 C   0  0  0  0  0  0
   24.2463  -10.7034  -43.9512 C   0  0  0  0  0  0
   24.9274  -11.8204  -44.4633 C   0  0  0  0  0  0
   26.1849  -12.1731  -43.9169 C   0  0  0  0  0  0
   26.7577  -11.4281  -42.9446 N   0  0  0  0  0  0
   26.8787  -13.3551  -44.2896 N   0  0  0  0  0  0
   28.3331  -13.4579  -44.1290 C   0  0  0  0  0  0
   29.0172  -13.3567  -45.5142 C   0  0  0  0  0  0
   28.4702  -14.3328  -46.4088 O   0  0  0  0  0  0
   27.0578  -14.1879  -46.5980 C   0  0  0  0  0  0
   26.3325  -14.3280  -45.2377 C   0  0  0  0  0  0
   19.4203   -3.5866  -47.3855 C   0  0  0  0  0  0
   21.7133   -3.2440  -39.2936 F   0  0  0  0  0  0
   21.0188   -3.2223  -41.2973 F   0  0  0  0  0  0
   19.9220   -4.3165  -39.7525 F   0  0  0  0  0  0
   19.4771   -6.2598  -40.8628 H   0  0  0  0  0  0
   17.0934   -6.6177  -41.0177 H   0  0  0  0  0  0
   15.9231   -6.2311  -43.1870 H   0  0  0  0  0  0
   17.2090   -5.4619  -45.1427 H   0  0  0  0  0  0
   18.2795   -3.6257  -45.6170 H   0  0  0  0  0  0
   21.7029   -5.5673  -43.6857 H   0  0  0  0  0  0
   22.7582   -5.2157  -38.4215 H   0  0  0  0  0  0
   24.9303   -9.0261  -40.3649 H   0  0  0  0  0  0
   22.8239   -7.9561  -43.8617 H   0  0  0  0  0  0
   26.6172   -9.8167  -41.6757 H   0  0  0  0  0  0
   23.2737  -10.4381  -44.3417 H   0  0  0  0  0  0
   24.4516  -12.3919  -45.2450 H   0  0  0  0  0  0
   28.7484  -12.7081  -43.4568 H   0  0  0  0  0  0
   28.5632  -14.4244  -43.6791 H   0  0  0  0  0  0
   30.0883  -13.5295  -45.4187 H   0  0  0  0  0  0
   28.8886  -12.3565  -45.9343 H   0  0  0  0  0  0
   26.7151  -14.9603  -47.2865 H   0  0  0  0  0  0
   26.8390  -13.2222  -47.0587 H   0  0  0  0  0  0
   26.5195  -15.3262  -44.8391 H   0  0  0  0  0  0
   25.2533  -14.2632  -45.3553 H   0  0  0  0  0  0
   19.0752   -2.5783  -47.6009 H   0  0  0  0  0  0
   18.8778   -4.2918  -48.0045 H   0  0  0  0  0  0
   20.4777   -3.6559  -47.6135 H   0  0  0  0  0  0
  1  2  1  0  0  0
  1  8  2  0  0  0
  1  9  1  0  0  0
  2  3  2  0  0  0
  2  7  1  0  0  0
  3  4  1  0  0  0
  3 10  1  0  0  0
  4  5  2  0  0  0
  4 37  1  0  0  0
  5  6  1  0  0  0
  5 38  1  0  0  0
  6  7  2  0  0  0
  6 39  1  0  0  0
  7 40  1  0  0  0
  9 33  1  0  0  0
  9 41  1  0  0  0
 10 13  1  0  0  0
 10 42  1  0  0  0
 11 12  1  0  0  0
 11 16  2  0  0  0
 11 17  1  0  0  0
 12 13  2  0  0  0
 12 18  1  0  0  0
 13 14  1  0  0  0
 14 15  2  0  0  0
 14 20  1  0  0  0
 15 16  1  0  0  0
 15 43  1  0  0  0
 17 19  1  0  0  0
 17 44  1  0  0  0
 18 19  2  0  0  0
 18 45  1  0  0  0
 19 22  1  0  0  0
 20 34  1  0  0  0
 20 35  1  0  0  0
 20 36  1  0  0  0
 21 22  2  0  0  0
 21 26  1  0  0  0
 21 46  1  0  0  0
 22 23  1  0  0  0
 23 24  2  0  0  0
 23 47  1  0  0  0
 24 25  1  0  0  0
 24 48  1  0  0  0
 25 26  2  0  0  0
 25 27  1  0  0  0
 27 28  1  0  0  0
 27 32  1  0  0  0
 28 29  1  0  0  0
 28 49  1  0  0  0
 28 50  1  0  0  0
 29 30  1  0  0  0
 29 51  1  0  0  0
 29 52  1  0  0  0
 30 31  1  0  0  0
 31 32  1  0  0  0
 31 53  1  0  0  0
 31 54  1  0  0  0
 32 55  1  0  0  0
 32 56  1  0  0  0
 33 57  1  0  0  0
 33 58  1  0  0  0
 33 59  1  0  0  0
M  END
> <i_m_stars>
3

> <s_m_entry_id>
196

> <s_m_entry_name>
monomers_23294348_3D-PREP.82

> <s_m_Source_Path>
/Users/sinko/Documents/Modulus/ScaledMD/Koff/FAK_Validation

> <s_m_Source_File>
monomers_23294348_3D-PREP.maegz

> <i_m_Source_File_Index>
82

> <s_m_job_name>
mcs_docking_2

> <From>
www.bindingDB.org

> <BindingDB Reactant_set_id>
51042701

> <Ligand InChI>
InChI=1S/C25H23F3N6O2/c1-29-24(35)16-4-2-3-5-19(16)32-22-17-12-20(33-23(17)31-14-18(22)25(26,27)28)15-6-7-21(30-13-15)34-8-10-36-11-9-34/h2-7,12-14H,8-11H2,1H3,(H,29,35)(H2,31,32,33)

> <Ligand InChI Key>
BXEMLQBVDNZSNE-UHFFFAOYSA-N

> <BindingDB MonomerID>
50425686

> <BindingDB Ligand Name>
CHEMBL2315566

> <Target Name>
Focal adhesion kinase 1

> <Target Source Organism According to Curator or DataSource>
Homo sapiens

> <Ki (nM)>


> <IC50 (nM)>


> <Kd nM>
9

> <EC50 (nM)>


> <kon (M-1-s-1)>


> <koff (s-1)>
0.0042

> <pH>


> <Temp C>


> <Curation/DataSource>
ChEMBL

> <Article DOI>
10.1021/jm3016014

> <BindingDB Entry DOI>
10.7270/Q2GT5PGP

> <PMID>
23294348

> <PubChem AID>


> <Patent Number>


> <Authors>
Heinrich, T; Seenisamy, J; Emmanuvel, L; Kulkarni, SS; Bomke, J; Rohdich, F; Greiner, H; Esdar, C; Krier, M; Gradler, U; Musil, D

> <Institution>
Merck Serono

> <Link to Ligand in BindingDB>
http://www.bindingdb.org/bind/chemsearch/marvin/MolStructure.jsp?monomerid=50425686

> <Link to Ligand-Target Pair in BindingDB>
http://www.bindingdb.org/jsp/dbsearch/PrimarySearch_ki.jsp?energyterm=kJ/mole&tag=r21&monomerid=50425686&enzyme=Focal+adhesion+kinase+1&column=ki&startPg=0&Increment=50&submit=Search

> <Ligand HET ID in PDB>


> <PDB ID(s) for Ligand-Target Complex>


> <PubChem CID of Ligand>
71272361

> <PubChem SID of Ligand>
164154561

> <ChEBI ID of Ligand>


> <ChEMBL ID of Ligand>
CHEMBL2315566

> <DrugBank ID of Ligand>


> <IUPHAR_GRAC ID of Ligand>


> <KEGG ID of Ligand>


> <ZINC ID of Ligand>
ZINC95595709

> <Number of Protein Chains in Target (bigger than 1 implies a multichain complex)>
1

> <BindingDB Target Chain Sequence>
MAAAYLDPNLNHTPNSSTKTHLGTGMERSPGAMERVLKVFHYFESNSEPTTWASIIRHGDATDVRGIIQKIVDSHKVKHVACYGFRLSHLRSEEVHWLHVDMGVSSVREKYELAHPPEEWKYELRIRYLPKGFLNQFTEDKPTLNFFYQQVKSDYMLEIADQVDQEIALKLGCLEIRRSYWEMRGNALEKKSNYEVLEKDVGLKRFFPKSLLDSVKAKTLRKLIQQTFRQFANLNREESILKFFEILSPVYRFDKECFKCALGSSWIISVELAIGPEEGISYLTDKGCNPTHLADFTQVQTIQYSNSEDKDRKGMLQLKIAGAPEPLTVTAPSLTIAENMADLIDGYCRLVNGTSQSFIIRPQKEGERALPSIPKLANSEKQGMRTHAVSVSETDDYAEIIDEEDTYTMPSTRDYEIQRERIELGRCIGEGQFGDVHQGIYMSPENPALAVAIKTCKNCTSDSVREKFLQEALTMRQFDHPHIVKLIGVITENPVWIIMELCTLGELRSFLQVRKYSLDLASLILYAYQLSTALAYLESKRFVHRDIAARNVLVSSNDCVKLGDFGLSRYMEDSTYYKASKGKLPIKWMAPESINFRRFTSASDVWMFGVCMWEILMHGVKPFQGVKNNDVIGRIENGERLPMPPNCPPTLYSLMTKCWAYDPSRRPRFTELKAQLSTILEEEKAQQEERMRMESRRQATVSWDSGGSDEAPPKPSRPGYPSPRSSEGFYPSPQHMVQTNHYQVSGYPGSHGITAMAGSIYPGQASLLDQTDSWNHRPQEIAMWQPNVEDSTVLDLRGIGQVLPTHLMEERLIRQQQEMEEDQRWLEKEERFLKPDVRLSRGSIDREDGSLQGPIGNQHIYQPVGKPDPAAPPKKPPRPGAPGHLGSLASLSSPADSYNEGVKLQPQEISPPPTANLDRSNDKVYENVTGLVKAVIEMSSKIQPAPPEEYVPMVKEVGLALRTLLATVDETIPLLPASTHREIEMAQKLLNSDLGELINKMKLAQQYVMTSLQQEYKKQMLTAAHALAVDAKNLLDVIDQARLKMLGQTRPH

> <PDB ID(s) of Target Chain>
1K04,1K05,1KTM,1MP8,1OW6,1OW7,1OW8,2ETM,2IJM,2L6F,2L6G,2L6H,3B71,3BZ3,3PXK,3S9O,4EBV,4EBW,4GU6,4GU9,4I4E,4I4F,4K8A,4K9Y,4KAB,4KAO,4NY0,4Q9S,6I8Z,6PW8,6YOJ,6YQ1,6YR9,6YT6,6YVS,6YVY,6YXV,7W7Z,7W8B,7W8I,7W9U

> <UniProt (SwissProt) Recommended Name of Target Chain>
Focal adhesion kinase 1

> <UniProt (SwissProt) Entry Name of Target Chain>
FAK1_HUMAN

> <UniProt (SwissProt) Primary ID of Target Chain>
Q05397

> <UniProt (SwissProt) Secondary ID(s) of Target Chain>
B4E2N6 F5H4S4 J3QT16 Q14291 Q8IYN9 Q9UD85

> <UniProt (SwissProt) Alternative ID(s) of Target Chain>


> <UniProt (TrEMBL) Submitted Name of Target Chain>


> <UniProt (TrEMBL) Entry Name of Target Chain>


> <UniProt (TrEMBL) Primary ID of Target Chain>


> <UniProt (TrEMBL) Secondary ID(s) of Target Chain>


> <UniProt (TrEMBL) Alternative ID(s) of Target Chain>


> <i_lp_mmshare_version>
53161

> <s_epik_input>
W2NIXTFbY0hdW2NIXVtjSF1jKGMxQyg9TylbTkhdW0NIM10pW05IXWMoYyhbY0hdbjIpQyhGKShGKUYpYyhjMjMpW2NIXWMoW25IXTMpLWM0W2NIXW5jKFtjSF1bY0hdNClONVtDSDJdW0NIMl1PW0NIMl1bQ0gyXTU=

> <s_epik_cmdline>
J2VwaWtfcHl0aG9uJywgJy1waCcsICc3LjAnLCAnLXRuJywgJzgnLCAnLW1hJywgJzIwMCcsICctaW1hZScsICc8aW5maWxlLm1hZT4nLCAnLW9tYWUnLCAnPG91dGZpbGUubWFlPic=

> <r_epik_Ionization_Penalty>
  0.0053

> <r_epik_Ionization_Penalty_Charging>
  0.0000

> <r_epik_Ionization_Penalty_Neutral>
  0.0053

> <r_epik_State_Penalty>
  0.0000

> <r_epik_Charging_Adjusted_Penalty>
0

> <i_epik_Tot_Q>
0

> <i_epik_Tot_abs_Q>
0

> <i_f3d_flags>
0

> <s_lp_Force_Field>
S-OPLS

> <r_lp_Energy>
55.578925

> <b_lp_Chiralities_Consistent>
1

> <s_lp_Variant>
BindingDB_50425686_mol_1-1

> <r_lp_tautomer_probability>
1

> <Kd (nM)>
9

> <i_glide_mcs_nalchemical_region>
66

> <r_glide_mcs_similarity>
0.313725490196078

> <s_glide_mcs_list>
cccc(c)-c(c1)nc(c12)ncc(C)c2N

> <s_glide_best_reflig>
4GU6_chainA_PREP-DRY_ligand

> <s_glide_mcs_pose_align_method>
snapped_core_restrain

> <s_glide_mcs_ref_pose_origin>
ligand_aligner_least_squares

> <s_i_glide_gridfile>
4GU6

> <i_i_glide_lignum>
1

> <i_i_glide_rotatable_bonds>
7

> <r_i_docking_score>
-9.78574014435616

> <r_i_glide_ligand_efficiency>
-0.271826115121004

> <r_i_glide_ligand_efficiency_sa>
-0.897550055407083

> <r_i_glide_ligand_efficiency_ln>
-2.1349841193527

> <r_i_glide_gscore>
-9.78574014435616

> <r_i_glide_lipo>
-3.77367692837537

> <r_i_glide_hbond>
-0.608

> <r_i_glide_metal>
0

> <r_i_glide_rewards>
-2.62099146375592

> <r_i_glide_evdw>
-47.060791015625

> <r_i_glide_ecoul>
-6.17606973648071

> <r_i_glide_erotb>
0.49637825902849

> <r_i_glide_esite>
0

> <r_i_glide_emodel>
-19.6045031040365

> <r_i_glide_energy>
-53.2368607521057

> <r_i_glide_einternal>
10.5691156387329

> <i_i_glide_confnum>
64

> <i_i_glide_posenum>
45

> <r_i_glide_eff_state_penalty>
0

> <r_i_glide_rmsd>
0.0333199059910478

> <r_glide_shape_similarity>
0.493910610675812

> <s_glide_core_constrain_type>
snapped_core_restrain

> <s_glide_core_smarts>
cccc(c)-c(c1)nc(c12)ncc(C)c2N

> <s_glide_core_atoms>
16 9 10 15 13 12 11 8 7 6 14

> <s_m_subgroup_title>
mcs_docking_2_out_pv1

> <s_m_subgroupid>
mcs_docking_2_out_pv1

> <b_m_subgroup_collapsed>
0

$$$$
