# Supplementary material for: ModBind, a Rapid Simulation-Based Predictor of Ligand Binding and Off-Rates
Source: J Chem Inf Model. 2024 Dec 16;65(1):265–74. doi: 10.1021/acs.jcim.4c01805 (PMC11733936; doi:10.1021/acs.jcim.4c01805)
Supplement: Supplementary file 2 — ci4c01805_si_002.zip [file ci4c01805_si_002.zip › SI_ModBind_Validation/Koff/FAK_Koff/BindingDB_50425688_Ligand_39.sdf]

BindingDB_50425688_Ligand_39
                    3D
 Schrodinger Suite 2022-1.
 46 49  0  0  1  0            999 V2000
   19.8780   -5.7663  -42.9794 C   0  0  0  0  0  0
   21.2519   -5.4772  -42.7753 N   0  0  0  0  0  0
   23.6269   -7.3789  -40.6374 C   0  0  0  0  0  0
   22.8948   -7.0337  -41.8078 C   0  0  0  0  0  0
   22.0404   -5.9113  -41.6944 C   0  0  0  0  0  0
   22.0100   -5.2252  -40.4658 C   0  0  0  0  0  0
   22.7972   -5.6825  -39.3893 C   0  0  0  0  0  0
   23.6080   -6.7563  -39.4358 N   0  0  0  0  0  0
   24.3533   -8.4997  -40.9450 N   0  0  0  0  0  0
   23.2380   -7.9826  -42.8262 C   0  0  0  0  0  0
   24.1555   -8.8431  -42.2721 C   0  0  0  0  0  0
   21.1537   -4.0065  -40.2702 C   0  0  0  0  0  0
   24.8562   -9.9839  -42.8485 C   0  0  0  0  0  0
   26.1403  -10.3710  -42.4008 C   0  0  0  0  0  0
   26.7733  -11.4847  -42.9782 C   0  0  0  0  0  0
   26.0952  -12.1840  -43.9914 C   0  0  0  0  0  0
   24.8665  -11.8334  -44.4288 N   0  0  0  0  0  0
   24.2662  -10.7577  -43.8720 C   0  0  0  0  0  0
   21.6709   -3.2522  -39.2962 F   0  0  0  0  0  0
   21.0791   -3.2101  -41.3412 F   0  0  0  0  0  0
   19.9211   -4.3407  -39.8799 F   0  0  0  0  0  0
   19.0594   -6.2563  -41.9292 C   0  0  0  0  0  0
   17.6970   -6.5912  -42.1030 C   0  0  0  0  0  0
   17.1046   -6.4453  -43.3710 C   0  0  0  0  0  0
   17.8845   -5.9370  -44.4321 C   0  0  0  0  0  0
   19.2496   -5.5701  -44.2457 C   0  0  0  0  0  0
   19.9815   -4.9803  -45.4178 C   0  0  0  0  0  0
   21.0966   -5.3820  -45.7704 O   0  0  0  0  0  0
   19.2912   -4.0040  -46.0326 N   0  0  0  0  0  0
   19.5707   -3.5784  -47.3841 C   0  0  0  0  0  0
   21.7658   -5.4812  -43.6502 H   0  0  0  0  0  0
   22.7730   -5.1817  -38.4329 H   0  0  0  0  0  0
   24.9350   -9.0337  -40.3103 H   0  0  0  0  0  0
   22.8472   -7.9956  -43.8357 H   0  0  0  0  0  0
   26.6414   -9.8246  -41.6119 H   0  0  0  0  0  0
   27.7516  -11.8050  -42.6509 H   0  0  0  0  0  0
   26.5448  -13.0479  -44.4586 H   0  0  0  0  0  0
   23.2847  -10.5170  -44.2554 H   0  0  0  0  0  0
   19.4603   -6.3548  -40.9524 H   0  0  0  0  0  0
   17.1182   -6.9676  -41.2701 H   0  0  0  0  0  0
   16.0683   -6.7122  -43.5238 H   0  0  0  0  0  0
   17.4295   -5.8257  -45.4043 H   0  0  0  0  0  0
   18.4187   -3.6941  -45.6217 H   0  0  0  0  0  0
   19.1455   -2.6020  -47.6035 H   0  0  0  0  0  0
   19.0791   -4.3214  -48.0050 H   0  0  0  0  0  0
   20.6411   -3.5656  -47.6041 H   0  0  0  0  0  0
  1  2  1  0  0  0
  1 22  2  0  0  0
  1 26  1  0  0  0
  2  5  1  0  0  0
  2 31  1  0  0  0
  3  4  1  0  0  0
  3  8  2  0  0  0
  3  9  1  0  0  0
  4  5  2  0  0  0
  4 10  1  0  0  0
  5  6  1  0  0  0
  6  7  2  0  0  0
  6 12  1  0  0  0
  7  8  1  0  0  0
  7 32  1  0  0  0
  9 11  1  0  0  0
  9 33  1  0  0  0
 10 11  2  0  0  0
 10 34  1  0  0  0
 11 13  1  0  0  0
 12 19  1  0  0  0
 12 20  1  0  0  0
 12 21  1  0  0  0
 13 14  2  0  0  0
 13 18  1  0  0  0
 14 15  1  0  0  0
 14 35  1  0  0  0
 15 16  2  0  0  0
 15 36  1  0  0  0
 16 17  1  0  0  0
 16 37  1  0  0  0
 17 18  2  0  0  0
 18 38  1  0  0  0
 22 23  1  0  0  0
 22 39  1  0  0  0
 23 24  2  0  0  0
 23 40  1  0  0  0
 24 25  1  0  0  0
 24 41  1  0  0  0
 25 26  2  0  0  0
 25 42  1  0  0  0
 26 27  1  0  0  0
 27 28  2  0  0  0
 27 29  1  0  0  0
 29 30  1  0  0  0
 29 43  1  0  0  0
 30 44  1  0  0  0
 30 45  1  0  0  0
 30 46  1  0  0  0
M  END
> <i_m_stars>
3

> <s_m_entry_id>
183

> <s_m_entry_name>
monomers_23294348_3D-PREP.81

> <s_m_Source_Path>
/Users/sinko/Documents/Modulus/ScaledMD/Koff/FAK_Validation

> <s_m_Source_File>
monomers_23294348_3D-PREP.maegz

> <i_m_Source_File_Index>
81

> <s_m_job_name>
mcs_docking_2

> <From>
www.bindingDB.org

> <BindingDB Reactant_set_id>
51042700

> <Ligand InChI>
InChI=1S/C21H16F3N5O/c1-25-20(30)13-6-2-3-7-16(13)28-18-14-9-17(12-5-4-8-26-10-12)29-19(14)27-11-15(18)21(22,23)24/h2-11H,1H3,(H,25,30)(H2,27,28,29)

> <Ligand InChI Key>
NGVBWWVRVRKHQO-UHFFFAOYSA-N

> <BindingDB MonomerID>
50425688

> <BindingDB Ligand Name>
CHEMBL2315563

> <Target Name>
Focal adhesion kinase 1

> <Target Source Organism According to Curator or DataSource>
Homo sapiens

> <Ki (nM)>


> <IC50 (nM)>


> <Kd nM>
12

> <EC50 (nM)>


> <kon (M-1-s-1)>


> <koff (s-1)>
0.026

> <pH>


> <Temp C>


> <Curation/DataSource>
ChEMBL

> <Article DOI>
10.1021/jm3016014

> <BindingDB Entry DOI>
10.7270/Q2GT5PGP

> <PMID>
23294348

> <PubChem AID>


> <Patent Number>


> <Authors>
Heinrich, T; Seenisamy, J; Emmanuvel, L; Kulkarni, SS; Bomke, J; Rohdich, F; Greiner, H; Esdar, C; Krier, M; Gradler, U; Musil, D

> <Institution>
Merck Serono

> <Link to Ligand in BindingDB>
http://www.bindingdb.org/bind/chemsearch/marvin/MolStructure.jsp?monomerid=50425688

> <Link to Ligand-Target Pair in BindingDB>
http://www.bindingdb.org/jsp/dbsearch/PrimarySearch_ki.jsp?energyterm=kJ/mole&tag=r21&monomerid=50425688&enzyme=Focal+adhesion+kinase+1&column=ki&startPg=0&Increment=50&submit=Search

> <Ligand HET ID in PDB>


> <PDB ID(s) for Ligand-Target Complex>


> <PubChem CID of Ligand>
71719799

> <PubChem SID of Ligand>
164154563

> <ChEBI ID of Ligand>


> <ChEMBL ID of Ligand>
CHEMBL2315563

> <DrugBank ID of Ligand>


> <IUPHAR_GRAC ID of Ligand>


> <KEGG ID of Ligand>


> <ZINC ID of Ligand>
ZINC95597959

> <Number of Protein Chains in Target (bigger than 1 implies a multichain complex)>
1

> <BindingDB Target Chain Sequence>
MAAAYLDPNLNHTPNSSTKTHLGTGMERSPGAMERVLKVFHYFESNSEPTTWASIIRHGDATDVRGIIQKIVDSHKVKHVACYGFRLSHLRSEEVHWLHVDMGVSSVREKYELAHPPEEWKYELRIRYLPKGFLNQFTEDKPTLNFFYQQVKSDYMLEIADQVDQEIALKLGCLEIRRSYWEMRGNALEKKSNYEVLEKDVGLKRFFPKSLLDSVKAKTLRKLIQQTFRQFANLNREESILKFFEILSPVYRFDKECFKCALGSSWIISVELAIGPEEGISYLTDKGCNPTHLADFTQVQTIQYSNSEDKDRKGMLQLKIAGAPEPLTVTAPSLTIAENMADLIDGYCRLVNGTSQSFIIRPQKEGERALPSIPKLANSEKQGMRTHAVSVSETDDYAEIIDEEDTYTMPSTRDYEIQRERIELGRCIGEGQFGDVHQGIYMSPENPALAVAIKTCKNCTSDSVREKFLQEALTMRQFDHPHIVKLIGVITENPVWIIMELCTLGELRSFLQVRKYSLDLASLILYAYQLSTALAYLESKRFVHRDIAARNVLVSSNDCVKLGDFGLSRYMEDSTYYKASKGKLPIKWMAPESINFRRFTSASDVWMFGVCMWEILMHGVKPFQGVKNNDVIGRIENGERLPMPPNCPPTLYSLMTKCWAYDPSRRPRFTELKAQLSTILEEEKAQQEERMRMESRRQATVSWDSGGSDEAPPKPSRPGYPSPRSSEGFYPSPQHMVQTNHYQVSGYPGSHGITAMAGSIYPGQASLLDQTDSWNHRPQEIAMWQPNVEDSTVLDLRGIGQVLPTHLMEERLIRQQQEMEEDQRWLEKEERFLKPDVRLSRGSIDREDGSLQGPIGNQHIYQPVGKPDPAAPPKKPPRPGAPGHLGSLASLSSPADSYNEGVKLQPQEISPPPTANLDRSNDKVYENVTGLVKAVIEMSSKIQPAPPEEYVPMVKEVGLALRTLLATVDETIPLLPASTHREIEMAQKLLNSDLGELINKMKLAQQYVMTSLQQEYKKQMLTAAHALAVDAKNLLDVIDQARLKMLGQTRPH

> <PDB ID(s) of Target Chain>
1K04,1K05,1KTM,1MP8,1OW6,1OW7,1OW8,2ETM,2IJM,2L6F,2L6G,2L6H,3B71,3BZ3,3PXK,3S9O,4EBV,4EBW,4GU6,4GU9,4I4E,4I4F,4K8A,4K9Y,4KAB,4KAO,4NY0,4Q9S,6I8Z,6PW8,6YOJ,6YQ1,6YR9,6YT6,6YVS,6YVY,6YXV,7W7Z,7W8B,7W8I,7W9U

> <UniProt (SwissProt) Recommended Name of Target Chain>
Focal adhesion kinase 1

> <UniProt (SwissProt) Entry Name of Target Chain>
FAK1_HUMAN

> <UniProt (SwissProt) Primary ID of Target Chain>
Q05397

> <UniProt (SwissProt) Secondary ID(s) of Target Chain>
B4E2N6 F5H4S4 J3QT16 Q14291 Q8IYN9 Q9UD85

> <UniProt (SwissProt) Alternative ID(s) of Target Chain>


> <UniProt (TrEMBL) Submitted Name of Target Chain>


> <UniProt (TrEMBL) Entry Name of Target Chain>


> <UniProt (TrEMBL) Primary ID of Target Chain>


> <UniProt (TrEMBL) Secondary ID(s) of Target Chain>


> <UniProt (TrEMBL) Alternative ID(s) of Target Chain>


> <i_lp_mmshare_version>
53161

> <s_epik_input>
W0NIM11bTkhdQyg9TyljMVtjSF1bY0hdW2NIXVtjSF1jMVtOSF1jKGMoW2NIXW4yKUMoRikoRilGKWMoYzIzKVtjSF1jKFtuSF0zKS1jNFtjSF1bY0hdW2NIXW5bY0hdNA==

> <s_epik_cmdline>
J2VwaWtfcHl0aG9uJywgJy1waCcsICc3LjAnLCAnLXRuJywgJzgnLCAnLW1hJywgJzIwMCcsICctaW1hZScsICc8aW5maWxlLm1hZT4nLCAnLW9tYWUnLCAnPG91dGZpbGUubWFlPic=

> <r_epik_Ionization_Penalty>
  0.0073

> <r_epik_Ionization_Penalty_Charging>
  0.0000

> <r_epik_Ionization_Penalty_Neutral>
  0.0073

> <r_epik_State_Penalty>
  0.0000

> <r_epik_Charging_Adjusted_Penalty>
0

> <i_epik_Tot_Q>
0

> <i_epik_Tot_abs_Q>
0

> <i_f3d_flags>
0

> <s_lp_Force_Field>
S-OPLS

> <r_lp_Energy>
46.387038

> <b_lp_Chiralities_Consistent>
1

> <s_lp_Variant>
BindingDB_50425688_mol_1-1

> <r_lp_tautomer_probability>
1

> <Kd (nM)>
12

> <i_glide_mcs_nalchemical_region>
51

> <r_glide_mcs_similarity>
0.355555555555556

> <s_glide_mcs_list>
cccc(c)-c(c1)nc(c12)ncc(C)c2N

> <s_glide_best_reflig>
4GU6_chainA_PREP-DRY_ligand

> <s_glide_mcs_pose_align_method>
snapped_core_restrain

> <s_glide_mcs_ref_pose_origin>
ligand_aligner_least_squares

> <s_i_glide_gridfile>
4GU6

> <i_i_glide_lignum>
1

> <i_i_glide_rotatable_bonds>
6

> <r_i_docking_score>
-9.85943093904534

> <r_i_glide_ligand_efficiency>
-0.328647697968178

> <r_i_glide_ligand_efficiency_sa>
-1.02118480897588

> <r_i_glide_ligand_efficiency_ln>
-2.24017013645542

> <r_i_glide_gscore>
-9.85943093904534

> <r_i_glide_lipo>
-3.65188973852

> <r_i_glide_hbond>
-0.608

> <r_i_glide_metal>
0

> <r_i_glide_rewards>
-3.12521622423125

> <r_i_glide_evdw>
-43.0193862915039

> <r_i_glide_ecoul>
-6.03772830963135

> <r_i_glide_erotb>
0.58230358472581

> <r_i_glide_esite>
0

> <r_i_glide_emodel>
-33.057569427859

> <r_i_glide_energy>
-49.0571146011353

> <r_i_glide_einternal>
10.6409931182861

> <i_i_glide_confnum>
8

> <i_i_glide_posenum>
52

> <r_i_glide_eff_state_penalty>
0

> <r_i_glide_rmsd>
0.0301743005753485

> <r_glide_shape_similarity>
0.574536323547363

> <s_glide_core_constrain_type>
snapped_core_restrain

> <s_glide_core_smarts>
cccc(c)-c(c1)nc(c12)ncc(C)c2N

> <s_glide_core_atoms>
16 9 10 15 13 12 11 8 7 6 14

> <s_m_subgroup_title>
mcs_docking_2_out_pv1

> <s_m_subgroupid>
mcs_docking_2_out_pv1

> <b_m_subgroup_collapsed>
0

$$$$
