# Supplementary material for: ModBind, a Rapid Simulation-Based Predictor of Ligand Binding and Off-Rates
Source: J Chem Inf Model. 2024 Dec 16;65(1):265–74. doi: 10.1021/acs.jcim.4c01805 (PMC11733936; doi:10.1021/acs.jcim.4c01805)
Supplement: Supplementary file 2 — ci4c01805_si_002.zip [file ci4c01805_si_002.zip › SI_ModBind_Validation/Koff/FAK_Koff/BindingDB_50425685_Ligand_48.sdf]

BindingDB_50425685_Ligand_48
                    3D
 Schrodinger Suite 2022-1.
 52 55  0  0  1  0            999 V2000
   17.6390   -6.8147  -43.8322 N   0  0  0  0  0  0
   19.6658   -4.1537  -46.3274 C   0  0  0  0  0  0
   19.7054   -5.6401  -44.4178 C   0  0  0  0  0  0
   20.3729   -4.7362  -45.2670 C   0  0  0  0  0  0
   17.8031   -5.7476  -41.4713 O   0  0  0  0  0  0
   17.6619   -5.3699  -45.7037 N   0  0  0  0  0  0
   16.1399   -7.7206  -41.7301 C   0  0  0  0  0  0
   16.8077   -6.2537  -42.4280 S   0  0  0  0  0  0
   15.6897   -5.4191  -42.8911 O   0  0  0  0  0  0
   18.3492   -5.9479  -44.6832 C   0  0  0  0  0  0
   17.6442   -8.2506  -44.1614 C   0  0  0  0  0  0
   18.3162   -4.4942  -46.5067 C   0  0  0  0  0  0
   21.7616   -2.9369  -41.2974 F   0  0  0  0  0  0
   24.6757   -8.2155  -41.0971 N   0  0  0  0  0  0
   22.3260   -5.0361  -40.4604 C   0  0  0  0  0  0
   20.1971   -4.1101  -40.3146 F   0  0  0  0  0  0
   26.2650  -13.2628  -44.7859 F   0  0  0  0  0  0
   24.7116   -9.8822  -42.9024 C   0  0  0  0  0  0
   23.1358   -5.4783  -39.3935 C   0  0  0  0  0  0
   23.0646   -6.9446  -41.7473 C   0  0  0  0  0  0
   25.7621  -12.1664  -44.1707 C   0  0  0  0  0  0
   21.7579   -3.1597  -39.1399 F   0  0  0  0  0  0
   26.0048  -10.3508  -42.5761 C   0  0  0  0  0  0
   22.2730   -5.7865  -41.6628 C   0  0  0  0  0  0
   21.4941   -3.7819  -40.2944 C   0  0  0  0  0  0
   24.1824   -8.6868  -42.2495 C   0  0  0  0  0  0
   26.5330  -11.4858  -43.2127 C   0  0  0  0  0  0
   24.4681  -11.7130  -44.4879 C   0  0  0  0  0  0
   23.9125   -6.5764  -39.4330 N   0  0  0  0  0  0
   23.2505   -7.8835  -42.7579 N   0  0  0  0  0  0
   23.8632   -7.2289  -40.6223 C   0  0  0  0  0  0
   21.4785   -5.3798  -42.7428 N   0  0  0  0  0  0
   23.9375  -10.5782  -43.8536 C   0  0  0  0  0  0
   20.4470   -6.2734  -43.2617 C   0  0  0  0  0  0
   20.1517   -3.4622  -46.9938 H   0  0  0  0  0  0
   21.4112   -4.4852  -45.1066 H   0  0  0  0  0  0
   15.7476   -7.1560  -40.8417 H   0  0  0  0  0  0
   15.4772   -8.1739  -42.4701 H   0  0  0  0  0  0
   16.8965   -8.4217  -41.3974 H   0  0  0  0  0  0
   18.5485   -8.5630  -44.6756 H   0  0  0  0  0  0
   17.5925   -8.8802  -43.2746 H   0  0  0  0  0  0
   16.7809   -8.5003  -44.7773 H   0  0  0  0  0  0
   17.7652   -4.0507  -47.3215 H   0  0  0  0  0  0
   23.1550   -4.9183  -38.4764 H   0  0  0  0  0  0
   26.6061   -9.8337  -41.8471 H   0  0  0  0  0  0
   27.5246  -11.8338  -42.9717 H   0  0  0  0  0  0
   23.8824  -12.2427  -45.2184 H   0  0  0  0  0  0
   21.3526   -4.3925  -42.9289 H   0  0  0  0  0  0
   22.9443  -10.2366  -44.0979 H   0  0  0  0  0  0
   20.8743   -7.2055  -43.6225 H   0  0  0  0  0  0
   19.7383   -6.5446  -42.4829 H   0  0  0  0  0  0
   25.6833   -8.2087  -40.9601 H   0  0  0  0  0  0
  1  8  1  0  0  0
  1 10  1  0  0  0
  1 11  1  0  0  0
  2  4  2  0  0  0
  2 12  1  0  0  0
  2 35  1  0  0  0
  3  4  1  0  0  0
  3 10  2  0  0  0
  3 34  1  0  0  0
  4 36  1  0  0  0
  5  8  2  0  0  0
  6 10  1  0  0  0
  6 12  2  0  0  0
  7  8  1  0  0  0
  7 37  1  0  0  0
  7 38  1  0  0  0
  7 39  1  0  0  0
  8  9  2  0  0  0
 11 40  1  0  0  0
 11 41  1  0  0  0
 11 42  1  0  0  0
 12 43  1  0  0  0
 13 25  1  0  0  0
 14 26  1  0  0  0
 14 31  1  0  0  0
 14 52  1  0  0  0
 15 19  2  0  0  0
 15 24  1  0  0  0
 15 25  1  0  0  0
 16 25  1  0  0  0
 17 21  1  0  0  0
 18 23  2  0  0  0
 18 26  1  0  0  0
 18 33  1  0  0  0
 19 29  1  0  0  0
 19 44  1  0  0  0
 20 24  2  0  0  0
 20 30  1  0  0  0
 20 31  1  0  0  0
 21 27  2  0  0  0
 21 28  1  0  0  0
 22 25  1  0  0  0
 23 27  1  0  0  0
 23 45  1  0  0  0
 24 32  1  0  0  0
 26 30  2  0  0  0
 27 46  1  0  0  0
 28 33  2  0  0  0
 28 47  1  0  0  0
 29 31  2  0  0  0
 32 34  1  0  0  0
 32 48  1  0  0  0
 33 49  1  0  0  0
 34 50  1  0  0  0
 34 51  1  0  0  0
M  END
> <i_m_stars>
3

> <s_m_entry_id>
157

> <s_m_entry_name>
monomers_23294348_3D-PREP.75

> <s_m_Source_Path>
/Users/sinko/Documents/Modulus/ScaledMD/Koff/FAK_Validation

> <s_m_Source_File>
monomers_23294348_3D-PREP.maegz

> <i_m_Source_File_Index>
75

> <s_m_job_name>
mcs_docking_2

> <From>
www.bindingDB.org

> <BindingDB Reactant_set_id>
51042697

> <Ligand InChI>
InChI=1S/C21H18F4N6O2S/c1-31(34(2,32)33)20-13(4-3-9-26-20)10-27-16-15(21(23,24)25)11-28-19-17(16)29-18(30-19)12-5-7-14(22)8-6-12/h3-9,11H,10H2,1-2H3,(H2,27,28,29,30)

> <Ligand InChI Key>
QFOLECLBPGWVBV-UHFFFAOYSA-N

> <BindingDB MonomerID>
50425685

> <BindingDB Ligand Name>
CHEMBL2315572

> <Target Name>
Focal adhesion kinase 1

> <Target Source Organism According to Curator or DataSource>
Homo sapiens

> <Ki (nM)>


> <IC50 (nM)>


> <Kd nM>
33

> <EC50 (nM)>


> <kon (M-1-s-1)>


> <koff (s-1)>
0.029

> <pH>


> <Temp C>


> <Curation/DataSource>
ChEMBL

> <Article DOI>
10.1021/jm3016014

> <BindingDB Entry DOI>
10.7270/Q2GT5PGP

> <PMID>
23294348

> <PubChem AID>


> <Patent Number>


> <Authors>
Heinrich, T; Seenisamy, J; Emmanuvel, L; Kulkarni, SS; Bomke, J; Rohdich, F; Greiner, H; Esdar, C; Krier, M; Gradler, U; Musil, D

> <Institution>
Merck Serono

> <Link to Ligand in BindingDB>
http://www.bindingdb.org/bind/chemsearch/marvin/MolStructure.jsp?monomerid=50425685

> <Link to Ligand-Target Pair in BindingDB>
http://www.bindingdb.org/jsp/dbsearch/PrimarySearch_ki.jsp?energyterm=kJ/mole&tag=r21&monomerid=50425685&enzyme=Focal+adhesion+kinase+1&column=ki&startPg=0&Increment=50&submit=Search

> <Ligand HET ID in PDB>


> <PDB ID(s) for Ligand-Target Complex>


> <PubChem CID of Ligand>
71277578

> <PubChem SID of Ligand>
164154560

> <ChEBI ID of Ligand>


> <ChEMBL ID of Ligand>
CHEMBL2315572

> <DrugBank ID of Ligand>


> <IUPHAR_GRAC ID of Ligand>


> <KEGG ID of Ligand>


> <ZINC ID of Ligand>
ZINC95593660

> <Number of Protein Chains in Target (bigger than 1 implies a multichain complex)>
1

> <BindingDB Target Chain Sequence>
MAAAYLDPNLNHTPNSSTKTHLGTGMERSPGAMERVLKVFHYFESNSEPTTWASIIRHGDATDVRGIIQKIVDSHKVKHVACYGFRLSHLRSEEVHWLHVDMGVSSVREKYELAHPPEEWKYELRIRYLPKGFLNQFTEDKPTLNFFYQQVKSDYMLEIADQVDQEIALKLGCLEIRRSYWEMRGNALEKKSNYEVLEKDVGLKRFFPKSLLDSVKAKTLRKLIQQTFRQFANLNREESILKFFEILSPVYRFDKECFKCALGSSWIISVELAIGPEEGISYLTDKGCNPTHLADFTQVQTIQYSNSEDKDRKGMLQLKIAGAPEPLTVTAPSLTIAENMADLIDGYCRLVNGTSQSFIIRPQKEGERALPSIPKLANSEKQGMRTHAVSVSETDDYAEIIDEEDTYTMPSTRDYEIQRERIELGRCIGEGQFGDVHQGIYMSPENPALAVAIKTCKNCTSDSVREKFLQEALTMRQFDHPHIVKLIGVITENPVWIIMELCTLGELRSFLQVRKYSLDLASLILYAYQLSTALAYLESKRFVHRDIAARNVLVSSNDCVKLGDFGLSRYMEDSTYYKASKGKLPIKWMAPESINFRRFTSASDVWMFGVCMWEILMHGVKPFQGVKNNDVIGRIENGERLPMPPNCPPTLYSLMTKCWAYDPSRRPRFTELKAQLSTILEEEKAQQEERMRMESRRQATVSWDSGGSDEAPPKPSRPGYPSPRSSEGFYPSPQHMVQTNHYQVSGYPGSHGITAMAGSIYPGQASLLDQTDSWNHRPQEIAMWQPNVEDSTVLDLRGIGQVLPTHLMEERLIRQQQEMEEDQRWLEKEERFLKPDVRLSRGSIDREDGSLQGPIGNQHIYQPVGKPDPAAPPKKPPRPGAPGHLGSLASLSSPADSYNEGVKLQPQEISPPPTANLDRSNDKVYENVTGLVKAVIEMSSKIQPAPPEEYVPMVKEVGLALRTLLATVDETIPLLPASTHREIEMAQKLLNSDLGELINKMKLAQQYVMTSLQQEYKKQMLTAAHALAVDAKNLLDVIDQARLKMLGQTRPH

> <PDB ID(s) of Target Chain>
1K04,1K05,1KTM,1MP8,1OW6,1OW7,1OW8,2ETM,2IJM,2L6F,2L6G,2L6H,3B71,3BZ3,3PXK,3S9O,4EBV,4EBW,4GU6,4GU9,4I4E,4I4F,4K8A,4K9Y,4KAB,4KAO,4NY0,4Q9S,6I8Z,6PW8,6YOJ,6YQ1,6YR9,6YT6,6YVS,6YVY,6YXV,7W7Z,7W8B,7W8I,7W9U

> <UniProt (SwissProt) Recommended Name of Target Chain>
Focal adhesion kinase 1

> <UniProt (SwissProt) Entry Name of Target Chain>
FAK1_HUMAN

> <UniProt (SwissProt) Primary ID of Target Chain>
Q05397

> <UniProt (SwissProt) Secondary ID(s) of Target Chain>
B4E2N6 F5H4S4 J3QT16 Q14291 Q8IYN9 Q9UD85

> <UniProt (SwissProt) Alternative ID(s) of Target Chain>


> <UniProt (TrEMBL) Submitted Name of Target Chain>


> <UniProt (TrEMBL) Entry Name of Target Chain>


> <UniProt (TrEMBL) Primary ID of Target Chain>


> <UniProt (TrEMBL) Secondary ID(s) of Target Chain>


> <UniProt (TrEMBL) Alternative ID(s) of Target Chain>


> <i_lp_mmshare_version>
53161

> <s_epik_input>
Tz1TKD1PKShbQ0gzXSlOKFtDSDNdKWMxbltjSF1bY0hdW2NIXWMxW0NIMl1bTkhdYzJjKEMoRikoRilGKVtjSF1uYyhjMjMpbmMoW25IXTMpLWM0W2NIXVtjSF1jKEYpW2NIXVtjSF00

> <s_epik_cmdline>
J2VwaWtfcHl0aG9uJywgJy1waCcsICc3LjAnLCAnLXRuJywgJzgnLCAnLW1hJywgJzIwMCcsICctaW1hZScsICc8aW5maWxlLm1hZT4nLCAnLW9tYWUnLCAnPG91dGZpbGUubWFlPic=

> <r_epik_Ionization_Penalty>
  0.0057

> <r_epik_Ionization_Penalty_Charging>
  0.0000

> <r_epik_Ionization_Penalty_Neutral>
  0.0057

> <r_epik_State_Penalty>
  0.0055

> <r_epik_Charging_Adjusted_Penalty>
0.00554430530651279

> <i_epik_Tot_Q>
0

> <i_epik_Tot_abs_Q>
0

> <i_f3d_flags>
0

> <s_lp_Force_Field>
S-OPLS

> <r_lp_Energy>
48.949185

> <b_lp_Chiralities_Consistent>
1

> <s_lp_Variant>
BindingDB_50425685_mol_1-1

> <Kd (nM)>
33

> <i_glide_mcs_nalchemical_region>
9

> <r_glide_mcs_similarity>
0.805555555555556

> <s_glide_mcs_list>
CS(=O)(=O)N(C)c1ncccc1CNc(c(C)cn2)cc2nc-c3ccccc3

> <s_glide_best_reflig>
4GU6_chainA_PREP-DRY_ligand

> <s_glide_mcs_pose_align_method>
snapped_core_restrain

> <s_glide_mcs_ref_pose_origin>
ligand_aligner_least_squares

> <s_i_glide_gridfile>
4GU6

> <i_i_glide_lignum>
1

> <i_i_glide_rotatable_bonds>
7

> <r_i_docking_score>
-8.2210129086156

> <r_i_glide_ligand_efficiency>
-0.241794497312223

> <r_i_glide_ligand_efficiency_sa>
-0.783320306055879

> <r_i_glide_ligand_efficiency_ln>
-1.81625234311461

> <r_i_glide_gscore>
-8.22651290861559

> <r_i_glide_lipo>
-3.43630576567439

> <r_i_glide_hbond>
-0.592761398506528

> <r_i_glide_metal>
0

> <r_i_glide_rewards>
-2.68477990128708

> <r_i_glide_evdw>
-11.900242805481

> <r_i_glide_ecoul>
-10.0073280334473

> <r_i_glide_erotb>
0.583445502143539

> <r_i_glide_esite>
0

> <r_i_glide_emodel>
-56.2818759545107

> <r_i_glide_energy>
-21.9075708389282

> <r_i_glide_einternal>
0.0388415642082691

> <i_i_glide_confnum>
4

> <i_i_glide_posenum>
7

> <r_i_glide_eff_state_penalty>
0.0055

> <r_i_glide_rmsd>
0.026187104759642

> <r_glide_shape_similarity>
0.888206243515015

> <s_glide_core_constrain_type>
snapped_core_restrain

> <s_glide_core_smarts>
CS(=O)(=O)N(C)c1ncccc1CNc(c(C)cn2)cc2nc-c3ccccc3

> <s_glide_core_atoms>
5 10 12 11 3 8 1 2 4 7 6 9 16 24 18 27 25 15 17 26 28 19 14 29 13

> <s_m_subgroup_title>
mcs_docking_2_out_pv1

> <s_m_subgroupid>
mcs_docking_2_out_pv1

> <b_m_subgroup_collapsed>
0

$$$$
