# Supplementary material for: ModBind, a Rapid Simulation-Based Predictor of Ligand Binding and Off-Rates
Source: J Chem Inf Model. 2024 Dec 16;65(1):265–74. doi: 10.1021/acs.jcim.4c01805 (PMC11733936; doi:10.1021/acs.jcim.4c01805)
Supplement: Supplementary file 2 — ci4c01805_si_002.zip [file ci4c01805_si_002.zip › SI_ModBind_Validation/Koff/FAK_Koff/BindingDB_50425687_Ligand_41.sdf]

BindingDB_50425687_Ligand_41
                    3D
 Schrodinger Suite 2022-1.
 60 64  0  0  1  0            999 V2000
   19.8443   -5.3180  -45.3982 C   0  0  0  0  0  0
   19.1934   -5.9566  -44.2004 C   0  0  0  0  0  0
   19.8022   -5.9375  -42.9106 C   0  0  0  0  0  0
   18.9963   -6.3177  -41.8064 C   0  0  0  0  0  0
   17.6943   -6.8398  -41.9659 C   0  0  0  0  0  0
   17.1508   -6.9733  -43.2566 C   0  0  0  0  0  0
   17.8937   -6.5164  -44.3642 C   0  0  0  0  0  0
   21.0064   -5.5550  -45.7413 O   0  0  0  0  0  0
   19.0208   -4.4465  -46.0034 N   0  0  0  0  0  0
   21.1462   -5.5326  -42.7385 N   0  0  0  0  0  0
   23.6006   -7.3834  -40.6526 C   0  0  0  0  0  0
   22.8422   -7.0497  -41.8067 C   0  0  0  0  0  0
   21.9903   -5.9189  -41.6848 C   0  0  0  0  0  0
   22.0228   -5.1914  -40.4689 C   0  0  0  0  0  0
   22.8340   -5.6528  -39.4137 C   0  0  0  0  0  0
   23.6127   -6.7467  -39.4606 N   0  0  0  0  0  0
   24.3298   -8.5026  -40.9635 N   0  0  0  0  0  0
   23.1705   -8.0238  -42.8150 C   0  0  0  0  0  0
   24.1258   -8.8620  -42.2805 C   0  0  0  0  0  0
   21.2115   -3.9408  -40.2224 C   0  0  0  0  0  0
   24.3226  -10.6518  -43.9939 C   0  0  0  0  0  0
   24.8575   -9.9786  -42.8761 C   0  0  0  0  0  0
   26.0887  -10.4197  -42.3433 C   0  0  0  0  0  0
   26.7613  -11.5139  -42.9100 C   0  0  0  0  0  0
   26.2219  -12.1889  -44.0256 C   0  0  0  0  0  0
   24.9948  -11.7458  -44.5650 C   0  0  0  0  0  0
   26.9133  -13.2871  -44.5716 N   0  0  0  0  0  0
   27.5998  -14.2485  -43.7050 C   0  0  0  0  0  0
   27.0345  -15.6681  -43.9476 C   0  0  0  0  0  0
   27.0775  -15.9881  -45.3437 O   0  0  0  0  0  0
   26.2845  -15.0901  -46.1322 C   0  0  0  0  0  0
   26.8246  -13.6482  -45.9877 C   0  0  0  0  0  0
   19.2385   -3.7841  -47.2696 C   0  0  0  0  0  0
   21.8113   -3.1746  -39.3062 F   0  0  0  0  0  0
   21.0833   -3.1874  -41.3153 F   0  0  0  0  0  0
   20.0006   -4.2472  -39.7531 F   0  0  0  0  0  0
   19.3519   -6.1955  -40.8076 H   0  0  0  0  0  0
   17.1200   -7.1410  -41.1023 H   0  0  0  0  0  0
   16.1624   -7.3889  -43.3911 H   0  0  0  0  0  0
   17.4527   -6.5794  -45.3481 H   0  0  0  0  0  0
   18.1215   -4.2897  -45.5679 H   0  0  0  0  0  0
   21.6354   -5.5253  -43.6270 H   0  0  0  0  0  0
   22.8399   -5.1440  -38.4617 H   0  0  0  0  0  0
   24.9351   -9.0202  -40.3365 H   0  0  0  0  0  0
   22.7646   -8.0503  -43.8179 H   0  0  0  0  0  0
   23.3757  -10.3379  -44.4089 H   0  0  0  0  0  0
   26.5294   -9.9235  -41.4915 H   0  0  0  0  0  0
   27.7050  -11.8180  -42.4816 H   0  0  0  0  0  0
   24.5408  -12.2541  -45.4022 H   0  0  0  0  0  0
   28.6661  -14.2252  -43.9314 H   0  0  0  0  0  0
   27.4906  -14.0014  -42.6490 H   0  0  0  0  0  0
   26.0077  -15.7377  -43.5844 H   0  0  0  0  0  0
   27.6178  -16.4041  -43.3941 H   0  0  0  0  0  0
   25.2404  -15.1413  -45.8219 H   0  0  0  0  0  0
   26.3221  -15.4032  -47.1756 H   0  0  0  0  0  0
   26.2186  -12.9478  -46.5608 H   0  0  0  0  0  0
   27.8281  -13.5953  -46.4106 H   0  0  0  0  0  0
   18.6666   -4.3385  -48.0120 H   0  0  0  0  0  0
   20.2771   -3.7581  -47.5956 H   0  0  0  0  0  0
   18.8609   -2.7637  -47.2042 H   0  0  0  0  0  0
  1  2  1  0  0  0
  1  8  2  0  0  0
  1  9  1  0  0  0
  2  3  2  0  0  0
  2  7  1  0  0  0
  3  4  1  0  0  0
  3 10  1  0  0  0
  4  5  2  0  0  0
  4 37  1  0  0  0
  5  6  1  0  0  0
  5 38  1  0  0  0
  6  7  2  0  0  0
  6 39  1  0  0  0
  7 40  1  0  0  0
  9 33  1  0  0  0
  9 41  1  0  0  0
 10 13  1  0  0  0
 10 42  1  0  0  0
 11 12  1  0  0  0
 11 16  2  0  0  0
 11 17  1  0  0  0
 12 13  2  0  0  0
 12 18  1  0  0  0
 13 14  1  0  0  0
 14 15  2  0  0  0
 14 20  1  0  0  0
 15 16  1  0  0  0
 15 43  1  0  0  0
 17 19  1  0  0  0
 17 44  1  0  0  0
 18 19  2  0  0  0
 18 45  1  0  0  0
 19 22  1  0  0  0
 20 34  1  0  0  0
 20 35  1  0  0  0
 20 36  1  0  0  0
 21 22  2  0  0  0
 21 26  1  0  0  0
 21 46  1  0  0  0
 22 23  1  0  0  0
 23 24  2  0  0  0
 23 47  1  0  0  0
 24 25  1  0  0  0
 24 48  1  0  0  0
 25 26  2  0  0  0
 25 27  1  0  0  0
 26 49  1  0  0  0
 27 28  1  0  0  0
 27 32  1  0  0  0
 28 29  1  0  0  0
 28 50  1  0  0  0
 28 51  1  0  0  0
 29 30  1  0  0  0
 29 52  1  0  0  0
 29 53  1  0  0  0
 30 31  1  0  0  0
 31 32  1  0  0  0
 31 54  1  0  0  0
 31 55  1  0  0  0
 32 56  1  0  0  0
 32 57  1  0  0  0
 33 58  1  0  0  0
 33 59  1  0  0  0
 33 60  1  0  0  0
M  END
> <i_m_stars>
3

> <s_m_entry_id>
192

> <s_m_entry_name>
monomers_23294348_3D-PREP.74

> <s_m_Source_Path>
/Users/sinko/Documents/Modulus/ScaledMD/Koff/FAK_Validation

> <s_m_Source_File>
monomers_23294348_3D-PREP.maegz

> <i_m_Source_File_Index>
74

> <s_m_job_name>
mcs_docking_2

> <From>
www.bindingDB.org

> <BindingDB Reactant_set_id>
51042696

> <Ligand InChI>
InChI=1S/C26H24F3N5O2/c1-30-25(35)18-4-2-3-5-21(18)32-23-19-14-22(33-24(19)31-15-20(23)26(27,28)29)16-6-8-17(9-7-16)34-10-12-36-13-11-34/h2-9,14-15H,10-13H2,1H3,(H,30,35)(H2,31,32,33)

> <Ligand InChI Key>
VHPUVIGQSMCXKT-UHFFFAOYSA-N

> <BindingDB MonomerID>
50425687

> <BindingDB Ligand Name>
CHEMBL2315565

> <Target Name>
Focal adhesion kinase 1

> <Target Source Organism According to Curator or DataSource>
Homo sapiens

> <Ki (nM)>


> <IC50 (nM)>


> <Kd nM>
35

> <EC50 (nM)>


> <kon (M-1-s-1)>


> <koff (s-1)>
0.0026

> <pH>


> <Temp C>


> <Curation/DataSource>
ChEMBL

> <Article DOI>
10.1021/jm3016014

> <BindingDB Entry DOI>
10.7270/Q2GT5PGP

> <PMID>
23294348

> <PubChem AID>


> <Patent Number>


> <Authors>
Heinrich, T; Seenisamy, J; Emmanuvel, L; Kulkarni, SS; Bomke, J; Rohdich, F; Greiner, H; Esdar, C; Krier, M; Gradler, U; Musil, D

> <Institution>
Merck Serono

> <Link to Ligand in BindingDB>
http://www.bindingdb.org/bind/chemsearch/marvin/MolStructure.jsp?monomerid=50425687

> <Link to Ligand-Target Pair in BindingDB>
http://www.bindingdb.org/jsp/dbsearch/PrimarySearch_ki.jsp?energyterm=kJ/mole&tag=r21&monomerid=50425687&enzyme=Focal+adhesion+kinase+1&column=ki&startPg=0&Increment=50&submit=Search

> <Ligand HET ID in PDB>


> <PDB ID(s) for Ligand-Target Complex>


> <PubChem CID of Ligand>
71277577

> <PubChem SID of Ligand>
164154562

> <ChEBI ID of Ligand>


> <ChEMBL ID of Ligand>
CHEMBL2315565

> <DrugBank ID of Ligand>


> <IUPHAR_GRAC ID of Ligand>


> <KEGG ID of Ligand>


> <ZINC ID of Ligand>
ZINC95593427

> <Number of Protein Chains in Target (bigger than 1 implies a multichain complex)>
1

> <BindingDB Target Chain Sequence>
MAAAYLDPNLNHTPNSSTKTHLGTGMERSPGAMERVLKVFHYFESNSEPTTWASIIRHGDATDVRGIIQKIVDSHKVKHVACYGFRLSHLRSEEVHWLHVDMGVSSVREKYELAHPPEEWKYELRIRYLPKGFLNQFTEDKPTLNFFYQQVKSDYMLEIADQVDQEIALKLGCLEIRRSYWEMRGNALEKKSNYEVLEKDVGLKRFFPKSLLDSVKAKTLRKLIQQTFRQFANLNREESILKFFEILSPVYRFDKECFKCALGSSWIISVELAIGPEEGISYLTDKGCNPTHLADFTQVQTIQYSNSEDKDRKGMLQLKIAGAPEPLTVTAPSLTIAENMADLIDGYCRLVNGTSQSFIIRPQKEGERALPSIPKLANSEKQGMRTHAVSVSETDDYAEIIDEEDTYTMPSTRDYEIQRERIELGRCIGEGQFGDVHQGIYMSPENPALAVAIKTCKNCTSDSVREKFLQEALTMRQFDHPHIVKLIGVITENPVWIIMELCTLGELRSFLQVRKYSLDLASLILYAYQLSTALAYLESKRFVHRDIAARNVLVSSNDCVKLGDFGLSRYMEDSTYYKASKGKLPIKWMAPESINFRRFTSASDVWMFGVCMWEILMHGVKPFQGVKNNDVIGRIENGERLPMPPNCPPTLYSLMTKCWAYDPSRRPRFTELKAQLSTILEEEKAQQEERMRMESRRQATVSWDSGGSDEAPPKPSRPGYPSPRSSEGFYPSPQHMVQTNHYQVSGYPGSHGITAMAGSIYPGQASLLDQTDSWNHRPQEIAMWQPNVEDSTVLDLRGIGQVLPTHLMEERLIRQQQEMEEDQRWLEKEERFLKPDVRLSRGSIDREDGSLQGPIGNQHIYQPVGKPDPAAPPKKPPRPGAPGHLGSLASLSSPADSYNEGVKLQPQEISPPPTANLDRSNDKVYENVTGLVKAVIEMSSKIQPAPPEEYVPMVKEVGLALRTLLATVDETIPLLPASTHREIEMAQKLLNSDLGELINKMKLAQQYVMTSLQQEYKKQMLTAAHALAVDAKNLLDVIDQARLKMLGQTRPH

> <PDB ID(s) of Target Chain>
1K04,1K05,1KTM,1MP8,1OW6,1OW7,1OW8,2ETM,2IJM,2L6F,2L6G,2L6H,3B71,3BZ3,3PXK,3S9O,4EBV,4EBW,4GU6,4GU9,4I4E,4I4F,4K8A,4K9Y,4KAB,4KAO,4NY0,4Q9S,6I8Z,6PW8,6YOJ,6YQ1,6YR9,6YT6,6YVS,6YVY,6YXV,7W7Z,7W8B,7W8I,7W9U

> <UniProt (SwissProt) Recommended Name of Target Chain>
Focal adhesion kinase 1

> <UniProt (SwissProt) Entry Name of Target Chain>
FAK1_HUMAN

> <UniProt (SwissProt) Primary ID of Target Chain>
Q05397

> <UniProt (SwissProt) Secondary ID(s) of Target Chain>
B4E2N6 F5H4S4 J3QT16 Q14291 Q8IYN9 Q9UD85

> <UniProt (SwissProt) Alternative ID(s) of Target Chain>


> <UniProt (TrEMBL) Submitted Name of Target Chain>


> <UniProt (TrEMBL) Entry Name of Target Chain>


> <UniProt (TrEMBL) Primary ID of Target Chain>


> <UniProt (TrEMBL) Secondary ID(s) of Target Chain>


> <UniProt (TrEMBL) Alternative ID(s) of Target Chain>


> <i_lp_mmshare_version>
53161

> <s_epik_input>
W2NIXTFbY0hdW2NIXVtjSF1jKGMxQyg9TylbTkhdW0NIM10pW05IXWMoYyhbY0hdbjIpQyhGKShGKUYpYyhjMjMpW2NIXWMoW25IXTMpLWM0W2NIXVtjSF1jKFtjSF1bY0hdNClONVtDSDJdW0NIMl1PW0NIMl1bQ0gyXTU=

> <s_epik_cmdline>
J2VwaWtfcHl0aG9uJywgJy1waCcsICc3LjAnLCAnLXRuJywgJzgnLCAnLW1hJywgJzIwMCcsICctaW1hZScsICc8aW5maWxlLm1hZT4nLCAnLW9tYWUnLCAnPG91dGZpbGUubWFlPic=

> <r_epik_Ionization_Penalty>
  0.0040

> <r_epik_Ionization_Penalty_Charging>
  0.0000

> <r_epik_Ionization_Penalty_Neutral>
  0.0040

> <r_epik_State_Penalty>
  0.0000

> <r_epik_Charging_Adjusted_Penalty>
0

> <i_epik_Tot_Q>
0

> <i_epik_Tot_abs_Q>
0

> <i_f3d_flags>
0

> <s_lp_Force_Field>
S-OPLS

> <r_lp_Energy>
54.998079

> <b_lp_Chiralities_Consistent>
1

> <s_lp_Variant>
BindingDB_50425687_mol_1-1

> <r_lp_tautomer_probability>
1

> <Kd (nM)>
35

> <i_glide_mcs_nalchemical_region>
65

> <r_glide_mcs_similarity>
0.34

> <s_glide_mcs_list>
c1ccccc1-c(n2)cc(c23)c(N)c(C)cn3

> <s_glide_best_reflig>
4GU6_chainA_PREP-DRY_ligand

> <s_glide_mcs_pose_align_method>
snapped_core_restrain

> <s_glide_mcs_ref_pose_origin>
phase_align_core

> <s_i_glide_gridfile>
4GU6

> <i_i_glide_lignum>
1

> <i_i_glide_rotatable_bonds>
7

> <r_i_docking_score>
-10.3240978070306

> <r_i_glide_ligand_efficiency>
-0.28678049463974

> <r_i_glide_ligand_efficiency_sa>
-0.946928328571324

> <r_i_glide_ligand_efficiency_ln>
-2.25243921660508

> <r_i_glide_gscore>
-10.3240978070306

> <r_i_glide_lipo>
-3.92107492908207

> <r_i_glide_hbond>
-0.608

> <r_i_glide_metal>
0

> <r_i_glide_rewards>
-2.6180067724877

> <r_i_glide_evdw>
-51.955924987793

> <r_i_glide_ecoul>
-7.18275451660156

> <r_i_glide_erotb>
0.498193321419024

> <r_i_glide_esite>
0

> <r_i_glide_emodel>
-40.1135712741347

> <r_i_glide_energy>
-59.1386795043945

> <r_i_glide_einternal>
15.1310224533081

> <i_i_glide_confnum>
73

> <i_i_glide_posenum>
181

> <r_i_glide_eff_state_penalty>
0

> <r_i_glide_rmsd>
0.0351014172627637

> <r_glide_shape_similarity>
0.521195828914642

> <s_glide_core_constrain_type>
snapped_core_restrain

> <s_glide_core_smarts>
c1ccccc1-c(n2)cc(c23)c(N)c(C)cn3

> <s_glide_core_atoms>
13 11 10 12 14 16 17 8 9 7 15 1 6 5 4 3 2

> <s_m_subgroup_title>
mcs_docking_2_out_pv1

> <s_m_subgroupid>
mcs_docking_2_out_pv1

> <b_m_subgroup_collapsed>
0

$$$$
