# Supplementary material for: ModBind, a Rapid Simulation-Based Predictor of Ligand Binding and Off-Rates
Source: J Chem Inf Model. 2024 Dec 16;65(1):265–74. doi: 10.1021/acs.jcim.4c01805 (PMC11733936; doi:10.1021/acs.jcim.4c01805)
Supplement: Supplementary file 2 — ci4c01805_si_002.zip [file ci4c01805_si_002.zip › SI_ModBind_Validation/Koff/FAK_Koff/BindingDB_50425680_Ligand_35.sdf]

BindingDB_50425680_Ligand_35
                    3D
 Schrodinger Suite 2022-1.
 63 66  0  0  1  0            999 V2000
   17.0602   -6.0522  -42.1979 S   0  0  0  0  0  0
   17.9057   -6.6801  -43.6026 N   0  0  0  0  0  0
   17.3610   -7.8935  -44.2208 C   0  0  0  0  0  0
   18.4054   -5.8261  -44.6031 C   0  0  0  0  0  0
   19.8022   -5.6312  -44.7841 C   0  0  0  0  0  0
   20.2284   -4.7703  -45.8187 C   0  0  0  0  0  0
   19.2684   -4.1396  -46.6314 C   0  0  0  0  0  0
   17.9094   -4.3866  -46.3717 C   0  0  0  0  0  0
   17.4809   -5.2096  -45.3869 N   0  0  0  0  0  0
   20.8429   -6.2961  -43.9035 C   0  0  0  0  0  0
   21.1620   -5.4745  -42.7492 N   0  0  0  0  0  0
   23.6063   -7.3759  -40.6409 C   0  0  0  0  0  0
   22.8482   -7.0549  -41.8064 C   0  0  0  0  0  0
   21.9976   -5.9104  -41.7025 C   0  0  0  0  0  0
   22.0148   -5.1842  -40.4765 C   0  0  0  0  0  0
   22.8244   -5.6319  -39.4112 C   0  0  0  0  0  0
   23.6115   -6.7275  -39.4461 N   0  0  0  0  0  0
   24.3490   -8.4936  -40.9420 N   0  0  0  0  0  0
   23.1960   -8.0386  -42.8060 C   0  0  0  0  0  0
   24.1472   -8.8684  -42.2608 C   0  0  0  0  0  0
   17.1213   -7.4320  -40.9728 C   0  0  0  0  0  0
   17.8678   -4.9313  -41.6844 O   0  0  0  0  0  0
   15.6664   -5.8377  -42.6249 O   0  0  0  0  0  0
   21.2308   -3.9809  -40.2483 C   0  0  0  0  0  0
   20.6184   -3.0236  -40.0626 N   0  0  0  0  0  0
   24.8743   -9.9899  -42.8624 C   0  0  0  0  0  0
   26.1105  -10.4393  -42.3347 C   0  0  0  0  0  0
   26.7811  -11.5310  -42.9157 C   0  0  0  0  0  0
   26.2263  -12.1925  -44.0338 C   0  0  0  0  0  0
   24.9971  -11.7514  -44.5701 C   0  0  0  0  0  0
   24.3304  -10.6564  -43.9879 C   0  0  0  0  0  0
   26.9591  -13.3731  -44.6628 C   0  0  0  0  0  0
   26.5581  -14.7441  -44.0586 C   0  0  0  0  0  0
   27.0104  -14.9904  -42.5932 C   0  0  0  0  0  0
   28.5338  -15.1595  -42.4083 C   0  0  0  0  0  0
   16.4209   -7.6799  -44.7352 H   0  0  0  0  0  0
   18.0534   -8.3172  -44.9510 H   0  0  0  0  0  0
   17.1590   -8.6713  -43.4830 H   0  0  0  0  0  0
   21.2803   -4.5968  -45.9915 H   0  0  0  0  0  0
   19.5675   -3.4798  -47.4326 H   0  0  0  0  0  0
   17.1461   -3.9164  -46.9756 H   0  0  0  0  0  0
   20.5020   -7.2838  -43.5901 H   0  0  0  0  0  0
   21.7416   -6.4320  -44.5046 H   0  0  0  0  0  0
   20.6606   -4.5931  -42.6476 H   0  0  0  0  0  0
   22.8231   -5.1027  -38.4695 H   0  0  0  0  0  0
   24.9618   -9.0015  -40.3096 H   0  0  0  0  0  0
   22.8205   -8.0989  -43.8162 H   0  0  0  0  0  0
   16.5652   -7.1567  -40.0767 H   0  0  0  0  0  0
   18.1642   -7.6259  -40.7230 H   0  0  0  0  0  0
   16.6774   -8.3321  -41.3915 H   0  0  0  0  0  0
   26.5513   -9.9520  -41.4772 H   0  0  0  0  0  0
   27.7191  -11.8669  -42.4948 H   0  0  0  0  0  0
   24.5654  -12.2566  -45.4241 H   0  0  0  0  0  0
   23.3904  -10.3325  -44.4079 H   0  0  0  0  0  0
   26.7426  -13.3760  -45.7307 H   0  0  0  0  0  0
   28.0354  -13.2196  -44.5757 H   0  0  0  0  0  0
   25.4737  -14.8473  -44.1162 H   0  0  0  0  0  0
   26.9655  -15.5400  -44.6821 H   0  0  0  0  0  0
   26.6678  -14.1711  -41.9661 H   0  0  0  0  0  0
   26.5104  -15.8852  -42.2200 H   0  0  0  0  0  0
   28.7745  -15.4076  -41.3721 H   0  0  0  0  0  0
   28.9200  -15.9604  -43.0363 H   0  0  0  0  0  0
   29.0685  -14.2417  -42.6609 H   0  0  0  0  0  0
  1  2  1  0  0  0
  1 21  1  0  0  0
  1 22  2  0  0  0
  1 23  2  0  0  0
  2  3  1  0  0  0
  2  4  1  0  0  0
  3 36  1  0  0  0
  3 37  1  0  0  0
  3 38  1  0  0  0
  4  5  2  0  0  0
  4  9  1  0  0  0
  5  6  1  0  0  0
  5 10  1  0  0  0
  6  7  2  0  0  0
  6 39  1  0  0  0
  7  8  1  0  0  0
  7 40  1  0  0  0
  8  9  2  0  0  0
  8 41  1  0  0  0
 10 11  1  0  0  0
 10 42  1  0  0  0
 10 43  1  0  0  0
 11 14  1  0  0  0
 11 44  1  0  0  0
 12 13  1  0  0  0
 12 17  2  0  0  0
 12 18  1  0  0  0
 13 14  2  0  0  0
 13 19  1  0  0  0
 14 15  1  0  0  0
 15 16  2  0  0  0
 15 24  1  0  0  0
 16 17  1  0  0  0
 16 45  1  0  0  0
 18 20  1  0  0  0
 18 46  1  0  0  0
 19 20  2  0  0  0
 19 47  1  0  0  0
 20 26  1  0  0  0
 21 48  1  0  0  0
 21 49  1  0  0  0
 21 50  1  0  0  0
 24 25  3  0  0  0
 26 27  2  0  0  0
 26 31  1  0  0  0
 27 28  1  0  0  0
 27 51  1  0  0  0
 28 29  2  0  0  0
 28 52  1  0  0  0
 29 30  1  0  0  0
 29 32  1  0  0  0
 30 31  2  0  0  0
 30 53  1  0  0  0
 31 54  1  0  0  0
 32 33  1  0  0  0
 32 55  1  0  0  0
 32 56  1  0  0  0
 33 34  1  0  0  0
 33 57  1  0  0  0
 33 58  1  0  0  0
 34 35  1  0  0  0
 34 59  1  0  0  0
 34 60  1  0  0  0
 35 61  1  0  0  0
 35 62  1  0  0  0
 35 63  1  0  0  0
M  END
> <i_m_stars>
3

> <s_m_entry_id>
142

> <s_m_entry_name>
monomers_23294348_3D-PREP.39

> <s_m_Source_Path>
/Users/sinko/Documents/Modulus/ScaledMD/Koff/FAK_Validation

> <s_m_Source_File>
monomers_23294348_3D-PREP.maegz

> <i_m_Source_File_Index>
39

> <s_m_job_name>
mcs_docking_2

> <From>
www.bindingDB.org

> <BindingDB Reactant_set_id>
51042673

> <Ligand InChI>
InChI=1S/C26H28N6O2S/c1-4-5-7-18-9-11-19(12-10-18)23-14-22-24(21(15-27)17-30-25(22)31-23)29-16-20-8-6-13-28-26(20)32(2)35(3,33)34/h6,8-14,17H,4-5,7,16H2,1-3H3,(H2,29,30,31)

> <Ligand InChI Key>
CPCDDWOHUAQHHR-UHFFFAOYSA-N

> <BindingDB MonomerID>
50425680

> <BindingDB Ligand Name>
CHEMBL2315582

> <Target Name>
Focal adhesion kinase 1

> <Target Source Organism According to Curator or DataSource>
Homo sapiens

> <Ki (nM)>


> <IC50 (nM)>


> <Kd nM>
430

> <EC50 (nM)>


> <kon (M-1-s-1)>


> <koff (s-1)>
0.028

> <pH>


> <Temp C>


> <Curation/DataSource>
ChEMBL

> <Article DOI>
10.1021/jm3016014

> <BindingDB Entry DOI>
10.7270/Q2GT5PGP

> <PMID>
23294348

> <PubChem AID>


> <Patent Number>


> <Authors>
Heinrich, T; Seenisamy, J; Emmanuvel, L; Kulkarni, SS; Bomke, J; Rohdich, F; Greiner, H; Esdar, C; Krier, M; Gradler, U; Musil, D

> <Institution>
Merck Serono

> <Link to Ligand in BindingDB>
http://www.bindingdb.org/bind/chemsearch/marvin/MolStructure.jsp?monomerid=50425680

> <Link to Ligand-Target Pair in BindingDB>
http://www.bindingdb.org/jsp/dbsearch/PrimarySearch_ki.jsp?energyterm=kJ/mole&tag=r21&monomerid=50425680&enzyme=Focal+adhesion+kinase+1&column=ki&startPg=0&Increment=50&submit=Search

> <Ligand HET ID in PDB>


> <PDB ID(s) for Ligand-Target Complex>


> <PubChem CID of Ligand>
71277573

> <PubChem SID of Ligand>
164154555

> <ChEBI ID of Ligand>


> <ChEMBL ID of Ligand>
CHEMBL2315582

> <DrugBank ID of Ligand>


> <IUPHAR_GRAC ID of Ligand>


> <KEGG ID of Ligand>


> <ZINC ID of Ligand>
ZINC95593445

> <Number of Protein Chains in Target (bigger than 1 implies a multichain complex)>
1

> <BindingDB Target Chain Sequence>
MAAAYLDPNLNHTPNSSTKTHLGTGMERSPGAMERVLKVFHYFESNSEPTTWASIIRHGDATDVRGIIQKIVDSHKVKHVACYGFRLSHLRSEEVHWLHVDMGVSSVREKYELAHPPEEWKYELRIRYLPKGFLNQFTEDKPTLNFFYQQVKSDYMLEIADQVDQEIALKLGCLEIRRSYWEMRGNALEKKSNYEVLEKDVGLKRFFPKSLLDSVKAKTLRKLIQQTFRQFANLNREESILKFFEILSPVYRFDKECFKCALGSSWIISVELAIGPEEGISYLTDKGCNPTHLADFTQVQTIQYSNSEDKDRKGMLQLKIAGAPEPLTVTAPSLTIAENMADLIDGYCRLVNGTSQSFIIRPQKEGERALPSIPKLANSEKQGMRTHAVSVSETDDYAEIIDEEDTYTMPSTRDYEIQRERIELGRCIGEGQFGDVHQGIYMSPENPALAVAIKTCKNCTSDSVREKFLQEALTMRQFDHPHIVKLIGVITENPVWIIMELCTLGELRSFLQVRKYSLDLASLILYAYQLSTALAYLESKRFVHRDIAARNVLVSSNDCVKLGDFGLSRYMEDSTYYKASKGKLPIKWMAPESINFRRFTSASDVWMFGVCMWEILMHGVKPFQGVKNNDVIGRIENGERLPMPPNCPPTLYSLMTKCWAYDPSRRPRFTELKAQLSTILEEEKAQQEERMRMESRRQATVSWDSGGSDEAPPKPSRPGYPSPRSSEGFYPSPQHMVQTNHYQVSGYPGSHGITAMAGSIYPGQASLLDQTDSWNHRPQEIAMWQPNVEDSTVLDLRGIGQVLPTHLMEERLIRQQQEMEEDQRWLEKEERFLKPDVRLSRGSIDREDGSLQGPIGNQHIYQPVGKPDPAAPPKKPPRPGAPGHLGSLASLSSPADSYNEGVKLQPQEISPPPTANLDRSNDKVYENVTGLVKAVIEMSSKIQPAPPEEYVPMVKEVGLALRTLLATVDETIPLLPASTHREIEMAQKLLNSDLGELINKMKLAQQYVMTSLQQEYKKQMLTAAHALAVDAKNLLDVIDQARLKMLGQTRPH

> <PDB ID(s) of Target Chain>
1K04,1K05,1KTM,1MP8,1OW6,1OW7,1OW8,2ETM,2IJM,2L6F,2L6G,2L6H,3B71,3BZ3,3PXK,3S9O,4EBV,4EBW,4GU6,4GU9,4I4E,4I4F,4K8A,4K9Y,4KAB,4KAO,4NY0,4Q9S,6I8Z,6PW8,6YOJ,6YQ1,6YR9,6YT6,6YVS,6YVY,6YXV,7W7Z,7W8B,7W8I,7W9U

> <UniProt (SwissProt) Recommended Name of Target Chain>
Focal adhesion kinase 1

> <UniProt (SwissProt) Entry Name of Target Chain>
FAK1_HUMAN

> <UniProt (SwissProt) Primary ID of Target Chain>
Q05397

> <UniProt (SwissProt) Secondary ID(s) of Target Chain>
B4E2N6 F5H4S4 J3QT16 Q14291 Q8IYN9 Q9UD85

> <UniProt (SwissProt) Alternative ID(s) of Target Chain>


> <UniProt (TrEMBL) Submitted Name of Target Chain>


> <UniProt (TrEMBL) Entry Name of Target Chain>


> <UniProt (TrEMBL) Primary ID of Target Chain>


> <UniProt (TrEMBL) Secondary ID(s) of Target Chain>


> <UniProt (TrEMBL) Alternative ID(s) of Target Chain>


> <i_lp_mmshare_version>
53161

> <s_epik_input>
bjFbY0hdW2NIXVtjSF1jKGMxTihbQ0gzXSlTKD1PKSg9TylbQ0gzXSlbQ0gyXVtOSF1jKGMoW2NIXW4yKUMjTiljKGMyMylbY0hdYyhbbkhdMyktYzRbY0hdW2NIXWMoW2NIXVtjSF00KVtDSDJdW0NIMl1bQ0gyXVtDSDNd

> <s_epik_cmdline>
J2VwaWtfcHl0aG9uJywgJy1waCcsICc3LjAnLCAnLXRuJywgJzgnLCAnLW1hJywgJzIwMCcsICctaW1hZScsICc8aW5maWxlLm1hZT4nLCAnLW9tYWUnLCAnPG91dGZpbGUubWFlPic=

> <r_epik_Ionization_Penalty>
  0.0107

> <r_epik_Ionization_Penalty_Charging>
  0.0000

> <r_epik_Ionization_Penalty_Neutral>
  0.0107

> <r_epik_State_Penalty>
  0.0082

> <r_epik_Charging_Adjusted_Penalty>
0.00815085202595999

> <i_epik_Tot_Q>
0

> <i_epik_Tot_abs_Q>
0

> <i_f3d_flags>
0

> <s_lp_Force_Field>
S-OPLS

> <r_lp_Energy>
56.558203

> <b_lp_Chiralities_Consistent>
1

> <s_lp_Variant>
BindingDB_50425680_mol_1-1

> <i_glide_mcs_nalchemical_region>
14

> <r_glide_mcs_similarity>
0.885714285714286

> <s_glide_mcs_list>
c1ccccc1-c(c2)nc(c23)ncc(C#N)c3NCc4cccnc4N(C)S(=O)(=O)C

> <s_glide_best_reflig>
4GU6_chainA_PREP-DRY_ligand

> <s_glide_mcs_pose_align_method>
snapped_core_restrain

> <s_glide_mcs_ref_pose_origin>
phase_align_core

> <s_i_glide_gridfile>
4GU6

> <i_i_glide_lignum>
1

> <i_i_glide_rotatable_bonds>
9

> <r_i_docking_score>
-11.7265881882864

> <r_i_glide_ligand_efficiency>
-0.335045376808183

> <r_i_glide_ligand_efficiency_sa>
-1.09595564316285

> <r_i_glide_ligand_efficiency_ln>
-2.5742463649314

> <r_i_glide_gscore>
-11.7347881882864

> <r_i_glide_lipo>
-3.98246339925821

> <r_i_glide_hbond>
-0.864

> <r_i_glide_metal>
0

> <r_i_glide_rewards>
-2.3956271722074

> <r_i_glide_evdw>
-62.5814247131348

> <r_i_glide_ecoul>
-13.6342544555664

> <r_i_glide_erotb>
0.681511787170907

> <r_i_glide_esite>
0

> <r_i_glide_emodel>
-116.199889634593

> <r_i_glide_energy>
-76.2156791687012

> <r_i_glide_einternal>
1.90357267856598

> <i_i_glide_confnum>
11

> <i_i_glide_posenum>
16

> <r_i_glide_eff_state_penalty>
0.0082

> <r_i_glide_rmsd>
0.023596342747732

> <r_glide_shape_similarity>
0.890301167964935

> <s_glide_core_constrain_type>
snapped_core_restrain

> <s_glide_core_smarts>
c1ccccc1-c(c2)nc(c23)ncc(C#N)c3NCc4cccnc4N(C)S(=O)(=O)C

> <s_glide_core_atoms>
28 26 27 25 20 21 22 23 24 19 18 10 11 17 14 13 12 9 8 7 31 29 30 15 16 6 1 2 3 4 5

> <s_m_subgroup_title>
mcs_docking_2_out_pv1

> <s_m_subgroupid>
mcs_docking_2_out_pv1

> <b_m_subgroup_collapsed>
0

$$$$
