# Supplementary material for: ModBind, a Rapid Simulation-Based Predictor of Ligand Binding and Off-Rates
Source: J Chem Inf Model. 2024 Dec 16;65(1):265–74. doi: 10.1021/acs.jcim.4c01805 (PMC11733936; doi:10.1021/acs.jcim.4c01805)
Supplement: Supplementary file 2 — ci4c01805_si_002.zip [file ci4c01805_si_002.zip › SI_ModBind_Validation/Koff/FAK_Koff/4GU6_chainA_PREP.pdb]

HEADER    TRANSFERASE/TRANSFERASE INHIBITOR       29-AUG-12   4GU6
TITLE     FOCAL ADHESION KINASE CATALYTIC DOMAIN IN COMPLEX WITH
TITLE    2 N-{3-[(5-CYANO-
TITLE    3 2-PHENYL-1H-PYRROLO[2,3-B]PYRIDIN-4-YLAMINO)-
TITLE    4 METHYL]-PYRIDIN-2-YL}- N-METHYL-METHANESULFONAMIDE
EXPDTA    X-RAY DIFFRACTION
REMARK   2 RESOLUTION.    1.95 ANGSTROMS
REMARK   3  R VALUE : 0.170000
REMARK   3  FREE R VALUE : 0.194000
REMARK   4 4GU6 COMPLIES WITH FORMAT V. 3.30,
REMARK 200  TEMPERATURE           (KELVIN) : 100.00
REMARK 200  PH                             : 8.60
REMARK 350 BIOMOLECULE: 1
REMARK 350 APPLY THE FOLLOWING TO CHAINS: A, B
REMARK 350   BIOMT1  1   1.000000 0.000000 0.000000   0.000000
REMARK 350   BIOMT2  1   0.000000 1.000000 0.000000   0.000000
REMARK 350   BIOMT3  1   0.000000 0.000000 1.000000   0.000000
REMARK 350 BIOMOLECULE: 2
REMARK 350 APPLY THE FOLLOWING TO CHAINS: A
REMARK 350   BIOMT1  1   1.000000 0.000000 0.000000   0.000000
REMARK 350   BIOMT2  1   0.000000 1.000000 0.000000   0.000000
REMARK 350   BIOMT3  1   0.000000 0.000000 1.000000   0.000000
REMARK 350 BIOMOLECULE: 3
REMARK 350 APPLY THE FOLLOWING TO CHAINS: B
REMARK 350   BIOMT1  1   1.000000 0.000000 0.000000   0.000000
REMARK 350   BIOMT2  1   0.000000 1.000000 0.000000   0.000000
REMARK 350   BIOMT3  1   0.000000 0.000000 1.000000   0.000000
REMARK 888
REMARK 888 WRITTEN BY MAESTRO (A PRODUCT OF SCHRODINGER, LLC)
FORMUL   1  HOH   *231(H2 0)
CRYST1   53.378   55.698  192.881  90.00  90.00  90.00 P 21 21 21    8
ATOM      1  CH3 ACE A 413      26.292  13.508 -25.852  1.00  0.00           C  
ATOM      2  C   ACE A 413      26.528  13.555 -27.362  1.00  0.00           C  
ATOM      3  O   ACE A 413      27.603  13.960 -27.799  1.00  0.00           O  
ATOM      4 1H   ACE A 413      27.200  13.877 -25.323  1.00  0.00           H  
ATOM      5 2H   ACE A 413      25.421  14.150 -25.591  1.00  0.00           H  
ATOM      6 3H   ACE A 413      26.077  12.462 -25.540  1.00  0.00           H  
ATOM      7  N   ASP A 414      25.539  13.145 -28.233  1.00 57.56           N  
ANISOU    7  N   ASP A 414     6780   7284   7805  -1362   -993   -432
ATOM      8  CA  ASP A 414      25.773  13.192 -29.690  1.00 55.84           C  
ANISOU    8  CA  ASP A 414     6465   7046   7706  -1286   -928   -345
ATOM      9  C   ASP A 414      26.373  11.832 -30.141  1.00 55.27           C  
ANISOU    9  C   ASP A 414     6296   7061   7645  -1217   -947   -231
ATOM     10  O   ASP A 414      27.084  11.166 -29.382  1.00 55.39           O  
ANISOU   10  O   ASP A 414     6271   7142   7632  -1258  -1044   -193
ATOM     11  CB  ASP A 414      26.647  14.422 -30.075  1.00 59.02           C  
ANISOU   11  CB  ASP A 414     6811   7386   8227  -1359   -950   -332
ATOM     12  CG  ASP A 414      26.788  14.741 -31.580  1.00 68.63           C  
ANISOU   12  CG  ASP A 414     7965   8555   9557  -1291   -859   -267
ATOM     13  OD1 ASP A 414      25.871  14.392 -32.357  1.00 69.47           O  
ANISOU   13  OD1 ASP A 414     8128   8607   9661  -1226   -769   -302
ATOM     14  OD2 ASP A 414      27.757  15.459 -31.909  1.00 72.40           O1-
ANISOU   14  OD2 ASP A 414     8336   9047  10128  -1308   -880   -181
ATOM     15  H1  ASP A 414      24.656  12.812 -27.874  1.00 57.56           H  
ATOM     16  HA  ASP A 414      24.789  13.285 -30.155  1.00 55.84           H  
ATOM     17  HB3 ASP A 414      27.644  14.311 -29.643  1.00 59.02           H  
ATOM     18  HB2 ASP A 414      26.224  15.315 -29.613  1.00 59.02           H  
ATOM     19  N   TYR A 415      26.076  11.461 -31.396  1.00 46.90           N  
ANISOU   19  N   TYR A 415     5195   5996   6627  -1114   -855   -177
ATOM     20  CA  TYR A 415      26.472  10.206 -32.032  1.00 44.82           C  
ANISOU   20  CA  TYR A 415     4848   5803   6377  -1037   -849    -79
ATOM     21  C   TYR A 415      27.006  10.428 -33.460  1.00 42.45           C  
ANISOU   21  C   TYR A 415     4453   5487   6189   -990   -785      2
ATOM     22  O   TYR A 415      26.879   9.535 -34.297  1.00 37.89           O  
ANISOU   22  O   TYR A 415     3842   4941   5616   -899   -726     57
ATOM     23  CB  TYR A 415      25.318   9.178 -31.917  1.00 46.29           C  
ANISOU   23  CB  TYR A 415     5098   6023   6468   -954   -806    -96
ATOM     24  CG  TYR A 415      23.961   9.601 -32.465  1.00 49.73           C  
ANISOU   24  CG  TYR A 415     5611   6400   6885   -905   -710   -157
ATOM     25  CD1 TYR A 415      23.551   9.216 -33.760  1.00 50.89           C  
ANISOU   25  CD1 TYR A 415     5729   6535   7073   -815   -626   -112
ATOM     26  CD2 TYR A 415      23.085  10.365 -31.664  1.00 51.57           C  
ANISOU   26  CD2 TYR A 415     5946   6591   7058   -948   -705   -261
ATOM     27  CE1 TYR A 415      22.278   9.581 -34.241  1.00 52.15           C  
ANISOU   27  CE1 TYR A 415     5950   6641   7223   -771   -550   -160
ATOM     28  CE2 TYR A 415      21.817  10.739 -32.150  1.00 52.36           C  
ANISOU   28  CE2 TYR A 415     6103   6633   7159   -899   -617   -313
ATOM     29  CZ  TYR A 415      21.408  10.335 -33.434  1.00 60.24           C  
ANISOU   29  CZ  TYR A 415     7063   7621   8205   -810   -546   -258
ATOM     30  OH  TYR A 415      20.170  10.672 -33.895  1.00 62.35           O  
ANISOU   30  OH  TYR A 415     7378   7832   8480   -761   -471   -301
ATOM     31  H   TYR A 415      25.537  12.094 -31.972  1.00 46.90           H  
ATOM     32  HA  TYR A 415      27.324   9.789 -31.492  1.00 44.82           H  
ATOM     33  HB3 TYR A 415      25.176   8.935 -30.863  1.00 46.29           H  
ATOM     34  HB2 TYR A 415      25.610   8.234 -32.378  1.00 46.29           H  
ATOM     35  HD1 TYR A 415      24.204   8.635 -34.390  1.00 50.89           H  
ATOM     36  HD2 TYR A 415      23.383  10.667 -30.671  1.00 51.57           H  
ATOM     37  HE1 TYR A 415      21.963   9.275 -35.226  1.00 52.15           H  
ATOM     38  HE2 TYR A 415      21.154  11.326 -31.533  1.00 52.36           H  
ATOM     39  HH  TYR A 415      20.009  10.379 -34.794  1.00 62.35           H  
ATOM     40  N   GLU A 416      27.631  11.594 -33.710  1.00 39.04           N  
ANISOU   40  N   GLU A 416     3981   5006   5846  -1059   -797      9
ATOM     41  CA  GLU A 416      28.319  11.905 -34.965  1.00 38.65           C  
ANISOU   41  CA  GLU A 416     3842   4939   5902  -1033   -737     90
ATOM     42  C   GLU A 416      29.652  11.136 -35.074  1.00 42.60           C  
ANISOU   42  C   GLU A 416     4218   5511   6459  -1035   -782    179
ATOM     43  O   GLU A 416      30.420  11.104 -34.111  1.00 43.73           O  
ANISOU   43  O   GLU A 416     4328   5681   6608  -1112   -885    176
ATOM     44  CB  GLU A 416      28.516  13.436 -35.076  1.00 41.23           C  
ANISOU   44  CB  GLU A 416     4174   5183   6310  -1115   -737     66
ATOM     45  CG  GLU A 416      29.168  13.938 -36.394  1.00 52.01           C  
ANISOU   45  CG  GLU A 416     5459   6523   7780  -1095   -665    152
ATOM     46  CD  GLU A 416      28.328  13.773 -37.675  1.00 63.28           C  
ANISOU   46  CD  GLU A 416     6933   7922   9188  -1000   -559    166
ATOM     47  OE1 GLU A 416      28.931  13.862 -38.767  1.00 49.41           O  
ANISOU   47  OE1 GLU A 416     5113   6182   7477   -955   -494    250
ATOM     48  OE2 GLU A 416      27.098  13.582 -37.573  1.00 48.87           O1-
ANISOU   48  OE2 GLU A 416     5207   6058   7301   -974   -541     93
ATOM     49  H   GLU A 416      27.695  12.294 -32.985  1.00 39.04           H  
ATOM     50  HA  GLU A 416      27.663  11.587 -35.776  1.00 38.65           H  
ATOM     51  HB3 GLU A 416      29.134  13.771 -34.241  1.00 41.23           H  
ATOM     52  HB2 GLU A 416      27.558  13.936 -34.929  1.00 41.23           H  
ATOM     53  HG3 GLU A 416      30.140  13.466 -36.539  1.00 52.01           H  
ATOM     54  HG2 GLU A 416      29.376  15.003 -36.287  1.00 52.01           H  
ATOM     55  N   ILE A 417      29.894  10.554 -36.257  1.00 37.82           N  
ANISOU   55  N   ILE A 417     3541   4934   5895   -954   -705    258
ATOM     56  CA  ILE A 417      31.087   9.787 -36.613  1.00 38.56           C  
ANISOU   56  CA  ILE A 417     3505   5089   6058   -939   -723    347
ATOM     57  C   ILE A 417      31.820  10.477 -37.776  1.00 43.73           C  
ANISOU   57  C   ILE A 417     4066   5722   6826   -944   -650    419
ATOM     58  O   ILE A 417      31.175  10.992 -38.690  1.00 41.79           O  
ANISOU   58  O   ILE A 417     3864   5437   6577   -906   -556    421
ATOM     59  CB  ILE A 417      30.703   8.320 -37.004  1.00 40.80           C  
ANISOU   59  CB  ILE A 417     3789   5430   6284   -831   -689    372
ATOM     60  CG1 ILE A 417      30.361   7.525 -35.723  1.00 40.52           C  
ANISOU   60  CG1 ILE A 417     3822   5425   6150   -842   -778    322
ATOM     61  CG2 ILE A 417      31.747   7.550 -37.850  1.00 42.42           C  
ANISOU   61  CG2 ILE A 417     3855   5683   6579   -789   -663    468
ATOM     62  CD1 ILE A 417      29.783   6.126 -35.969  1.00 41.80           C  
ANISOU   62  CD1 ILE A 417     4004   5627   6251   -741   -742    338
ATOM     63  H   ILE A 417      29.200  10.636 -36.990  1.00 37.82           H  
ATOM     64  HA  ILE A 417      31.770   9.750 -35.763  1.00 38.56           H  
ATOM     65  HB  ILE A 417      29.792   8.365 -37.603  1.00 40.80           H  
ATOM     66 HG13 ILE A 417      29.646   8.083 -35.119  1.00 40.52           H  
ATOM     67 HG12 ILE A 417      31.257   7.435 -35.110  1.00 40.52           H  
ATOM     68 HG21 ILE A 417      31.428   6.532 -38.060  1.00 42.42           H  
ATOM     69 HG22 ILE A 417      31.899   8.006 -38.828  1.00 42.42           H  
ATOM     70 HG23 ILE A 417      32.712   7.497 -37.345  1.00 42.42           H  
ATOM     71 HD11 ILE A 417      29.376   5.726 -35.043  1.00 41.80           H  
ATOM     72 HD12 ILE A 417      28.978   6.151 -36.703  1.00 41.80           H  
ATOM     73 HD13 ILE A 417      30.541   5.422 -36.311  1.00 41.80           H  
ATOM     74  N   GLN A 418      33.162  10.441 -37.724  1.00 44.29           N  
ANISOU   74  N   GLN A 418     4007   5822   6999   -992   -694    483
ATOM     75  CA  GLN A 418      34.044  10.910 -38.789  1.00 45.62           C  
ANISOU   75  CA  GLN A 418     4071   5979   7282  -1002   -619    560
ATOM     76  C   GLN A 418      34.229   9.792 -39.832  1.00 49.02           C  
ANISOU   76  C   GLN A 418     4450   6458   7718   -890   -514    623
ATOM     77  O   GLN A 418      34.472   8.645 -39.453  1.00 48.53           O  
ANISOU   77  O   GLN A 418     4347   6450   7641   -841   -546    638
ATOM     78  CB  GLN A 418      35.392  11.325 -38.152  1.00 49.10           C  
ANISOU   78  CB  GLN A 418     4383   6435   7836  -1098   -709    603
ATOM     79  CG  GLN A 418      36.368  12.083 -39.077  1.00 72.30           C  
ANISOU   79  CG  GLN A 418     7235   9338  10898  -1150   -647    663
ATOM     80  CD  GLN A 418      35.806  13.426 -39.549  1.00 95.92           C  
ANISOU   80  CD  GLN A 418    10321  12241  13883  -1219   -639    611
ATOM     81  OE1 GLN A 418      35.154  13.498 -40.588  1.00 91.55           O  
ANISOU   81  OE1 GLN A 418     9813  11651  13322  -1311   -740    547
ATOM     82  NE2 GLN A 418      36.043  14.491 -38.780  1.00 88.45           N  
ANISOU   82  NE2 GLN A 418     9410  11256  12941  -1178   -520    638
ATOM     83  H   GLN A 418      33.616  10.010 -36.930  1.00 44.29           H  
ATOM     84  HA  GLN A 418      33.579  11.776 -39.263  1.00 45.62           H  
ATOM     85  HB3 GLN A 418      35.897  10.439 -37.763  1.00 49.10           H  
ATOM     86  HB2 GLN A 418      35.197  11.950 -37.278  1.00 49.10           H  
ATOM     87  HG3 GLN A 418      36.615  11.478 -39.949  1.00 72.30           H  
ATOM     88  HG2 GLN A 418      37.311  12.256 -38.557  1.00 72.30           H  
ATOM     89 HE22 GLN A 418      35.689  15.396 -39.053  1.00 88.45           H  
ATOM     90 HE21 GLN A 418      36.584  14.403 -37.932  1.00 88.45           H  
ATOM     91  N   ARG A 419      34.130  10.151 -41.124  1.00 46.48           N  
ANISOU   91  N   ARG A 419     4134   6113   7411   -852   -391    658
ATOM     92  CA  ARG A 419      34.225   9.226 -42.264  1.00 46.37           C  
ANISOU   92  CA  ARG A 419     4090   6140   7388   -750   -277    706
ATOM     93  C   ARG A 419      35.591   8.535 -42.414  1.00 51.08           C  
ANISOU   93  C   ARG A 419     4535   6792   8080   -729   -267    775
ATOM     94  O   ARG A 419      35.643   7.425 -42.938  1.00 49.13           O  
ANISOU   94  O   ARG A 419     4280   6586   7803   -639   -228    783
ATOM     95  CB  ARG A 419      33.831   9.980 -43.549  1.00 48.63           C  
ANISOU   95  CB  ARG A 419     4415   6392   7669   -733   -157    735
ATOM     96  CG  ARG A 419      33.564   9.072 -44.773  1.00 53.90           C  
ANISOU   96  CG  ARG A 419     5126   7092   8261   -624    -51    745
ATOM     97  CD  ARG A 419      33.333   9.819 -46.101  1.00 55.05           C  
ANISOU   97  CD  ARG A 419     5313   7212   8393   -613     61    783
ATOM     98  NE  ARG A 419      32.337  10.897 -45.987  1.00 46.34           N  
ANISOU   98  NE  ARG A 419     4306   6041   7261   -661     28    750
ATOM     99  CZ  ARG A 419      31.026  10.790 -45.712  1.00 56.23           C  
ANISOU   99  CZ  ARG A 419     5678   7270   8417   -623     11    692
ATOM    100  NH1 ARG A 419      30.329  11.914 -45.529  1.00 39.07           N  
ANISOU  100  NH1 ARG A 419     3577   5027   6239   -666    -15    667
ATOM    101  NH2 ARG A 419      30.396   9.612 -45.607  1.00 37.42           N1+
ANISOU  101  NH2 ARG A 419     3341   4928   5950   -542     23    660
ATOM    102  H   ARG A 419      33.945  11.118 -41.352  1.00 46.48           H  
ATOM    103  HA  ARG A 419      33.497   8.434 -42.095  1.00 46.37           H  
ATOM    104  HB3 ARG A 419      34.599  10.717 -43.794  1.00 48.63           H  
ATOM    105  HB2 ARG A 419      32.925  10.549 -43.338  1.00 48.63           H  
ATOM    106  HG3 ARG A 419      32.785   8.334 -44.581  1.00 53.90           H  
ATOM    107  HG2 ARG A 419      34.469   8.492 -44.940  1.00 53.90           H  
ATOM    108  HD3 ARG A 419      32.906   9.115 -46.816  1.00 55.05           H  
ATOM    109  HD2 ARG A 419      34.268  10.162 -46.544  1.00 55.05           H  
ATOM    110  HE  ARG A 419      32.719  11.829 -46.068  1.00 46.34           H  
ATOM    111 HH12 ARG A 419      29.336  11.878 -45.335  1.00 39.07           H  
ATOM    112 HH11 ARG A 419      30.777  12.815 -45.614  1.00 39.07           H  
ATOM    113 HH22 ARG A 419      29.393   9.582 -45.470  1.00 37.42           H  
ATOM    114 HH21 ARG A 419      30.902   8.749 -45.740  1.00 37.42           H  
ATOM    115  N   GLU A 420      36.656   9.186 -41.923  1.00 49.97           N  
ANISOU  115  N   GLU A 420     4272   6650   8063   -812   -308    823
ATOM    116  CA  GLU A 420      38.034   8.693 -41.894  1.00 50.62           C  
ANISOU  116  CA  GLU A 420     4183   6781   8269   -806   -309    896
ATOM    117  C   GLU A 420      38.207   7.412 -41.052  1.00 50.92           C  
ANISOU  117  C   GLU A 420     4193   6865   8289   -756   -395    889
ATOM    118  O   GLU A 420      39.096   6.616 -41.351  1.00 50.35           O  
ANISOU  118  O   GLU A 420     4007   6832   8292   -696   -356    944
ATOM    119  CB  GLU A 420      38.944   9.818 -41.362  1.00 53.93           C  
ANISOU  119  CB  GLU A 420     4490   7184   8817   -926   -380    934
ATOM    120  CG  GLU A 420      38.840  11.141 -42.162  1.00 71.41           C  
ANISOU  120  CG  GLU A 420     6722   9343  11066   -988   -303    951
ATOM    121  CD  GLU A 420      39.544  12.342 -41.511  1.00110.35           C  
ANISOU  121  CD  GLU A 420    11647  14227  16055  -1122   -411    930
ATOM    122  OE1 GLU A 420      40.514  12.133 -40.749  1.00115.28           O  
ANISOU  122  OE1 GLU A 420    12133  14871  16798  -1191   -485    972
ATOM    123  OE2 GLU A 420      39.086  13.472 -41.789  1.00108.19           O1-
ANISOU  123  OE2 GLU A 420    11501  13891  15714  -1158   -421    873
ATOM    124  H   GLU A 420      36.515  10.099 -41.514  1.00 49.97           H  
ATOM    125  HA  GLU A 420      38.327   8.461 -42.920  1.00 50.62           H  
ATOM    126  HB3 GLU A 420      39.981   9.475 -41.372  1.00 53.93           H  
ATOM    127  HB2 GLU A 420      38.701  10.008 -40.315  1.00 53.93           H  
ATOM    128  HG3 GLU A 420      37.796  11.418 -42.313  1.00 71.41           H  
ATOM    129  HG2 GLU A 420      39.261  10.997 -43.157  1.00 71.41           H  
ATOM    130  N   ARG A 421      37.333   7.228 -40.046  1.00 45.82           N  
ANISOU  130  N   ARG A 421     3657   6211   7543   -779   -504    821
ATOM    131  CA  ARG A 421      37.254   6.030 -39.212  1.00 45.31           C  
ANISOU  131  CA  ARG A 421     3595   6183   7435   -741   -596    811
ATOM    132  C   ARG A 421      36.422   4.899 -39.843  1.00 46.29           C  
ANISOU  132  C   ARG A 421     3796   6321   7472   -618   -509    792
ATOM    133  O   ARG A 421      36.449   3.805 -39.293  1.00 45.71           O  
ANISOU  133  O   ARG A 421     3731   6273   7365   -577   -571    789
ATOM    134  CB  ARG A 421      36.673   6.396 -37.830  1.00 46.80           C  
ANISOU  134  CB  ARG A 421     3881   6359   7542   -824   -737    743
ATOM    135  CG  ARG A 421      37.505   7.426 -37.049  1.00 60.44           C  
ANISOU  135  CG  ARG A 421     5520   8089   9355   -944   -865    764
ATOM    136  CD  ARG A 421      36.928   7.694 -35.649  1.00 70.80           C  
ANISOU  136  CD  ARG A 421     6942   9397  10563  -1018  -1004    692
ATOM    137  NE  ARG A 421      37.821   8.531 -34.828  1.00 81.90           N  
ANISOU  137  NE  ARG A 421     8283  10801  12035  -1146  -1132    698
ATOM    138  CZ  ARG A 421      38.819   8.118 -34.022  1.00 96.44           C  
ANISOU  138  CZ  ARG A 421    10030  12690  13924  -1185  -1265    745
ATOM    139  NH1 ARG A 421      39.533   9.036 -33.356  1.00 84.99           N  
ANISOU  139  NH1 ARG A 421     8529  11235  12528  -1311  -1385    745
ATOM    140  NH2 ARG A 421      39.128   6.822 -33.861  1.00 80.70           N1+
ANISOU  140  NH2 ARG A 421     7991  10746  11926  -1101  -1283    794
ATOM    141  H   ARG A 421      36.621   7.926 -39.881  1.00 45.82           H  
ATOM    142  HA  ARG A 421      38.262   5.640 -39.061  1.00 45.31           H  
ATOM    143  HB3 ARG A 421      36.602   5.491 -37.225  1.00 46.80           H  
ATOM    144  HB2 ARG A 421      35.650   6.759 -37.939  1.00 46.80           H  
ATOM    145  HG3 ARG A 421      37.448   8.358 -37.613  1.00 60.44           H  
ATOM    146  HG2 ARG A 421      38.562   7.159 -37.007  1.00 60.44           H  
ATOM    147  HD3 ARG A 421      36.586   6.789 -35.145  1.00 70.80           H  
ATOM    148  HD2 ARG A 421      36.039   8.311 -35.777  1.00 70.80           H  
ATOM    149  HE  ARG A 421      37.667   9.525 -34.916  1.00 81.90           H  
ATOM    150 HH12 ARG A 421      40.288   8.754 -32.748  1.00 84.99           H  
ATOM    151 HH11 ARG A 421      39.324  10.018 -33.459  1.00 84.99           H  
ATOM    152 HH22 ARG A 421      39.881   6.540 -33.252  1.00 80.70           H  
ATOM    153 HH21 ARG A 421      38.616   6.112 -34.372  1.00 80.70           H  
ATOM    154  N   ILE A 422      35.696   5.151 -40.946  1.00 42.59           N  
ANISOU  154  N   ILE A 422     3381   5833   6969   -564   -371    784
ATOM    155  CA  ILE A 422      34.844   4.158 -41.601  1.00 41.09           C  
ANISOU  155  CA  ILE A 422     3270   5649   6691   -458   -287    760
ATOM    156  C   ILE A 422      35.459   3.748 -42.950  1.00 46.57           C  
ANISOU  156  C   ILE A 422     3885   6359   7450   -389   -147    813
ATOM    157  O   ILE A 422      35.565   4.575 -43.856  1.00 47.94           O  
ANISOU  157  O   ILE A 422     4031   6520   7664   -416    -65    841
ATOM    158  CB  ILE A 422      33.399   4.696 -41.840  1.00 42.09           C  
ANISOU  158  CB  ILE A 422     3562   5740   6690   -454   -255    689
ATOM    159  CG1 ILE A 422      32.684   5.078 -40.521  1.00 40.88           C  
ANISOU  159  CG1 ILE A 422     3500   5566   6464   -517   -374    624
ATOM    160  CG2 ILE A 422      32.504   3.743 -42.666  1.00 40.96           C  
ANISOU  160  CG2 ILE A 422     3493   5604   6465   -350   -160    669
ATOM    161  CD1 ILE A 422      32.242   3.891 -39.652  1.00 42.17           C  
ANISOU  161  CD1 ILE A 422     3724   5751   6547   -481   -444    587
ATOM    162  H   ILE A 422      35.737   6.062 -41.384  1.00 42.59           H  
ATOM    163  HA  ILE A 422      34.759   3.262 -40.987  1.00 41.09           H  
ATOM    164  HB  ILE A 422      33.483   5.622 -42.411  1.00 42.09           H  
ATOM    165 HG13 ILE A 422      31.798   5.663 -40.759  1.00 40.88           H  
ATOM    166 HG12 ILE A 422      33.310   5.746 -39.927  1.00 40.88           H  
ATOM    167 HG21 ILE A 422      31.481   4.116 -42.720  1.00 40.96           H  
ATOM    168 HG22 ILE A 422      32.851   3.625 -43.692  1.00 40.96           H  
ATOM    169 HG23 ILE A 422      32.472   2.750 -42.218  1.00 40.96           H  
ATOM    170 HD11 ILE A 422      31.907   4.230 -38.672  1.00 42.17           H  
ATOM    171 HD12 ILE A 422      31.415   3.344 -40.102  1.00 42.17           H  
ATOM    172 HD13 ILE A 422      33.056   3.187 -39.500  1.00 42.17           H  
ATOM    173  N   GLU A 423      35.802   2.456 -43.062  1.00 43.15           N  
ANISOU  173  N   GLU A 423     3425   5949   7022   -299   -113    824
ATOM    174  CA  GLU A 423      36.172   1.799 -44.311  1.00 43.36           C  
ANISOU  174  CA  GLU A 423     3397   5987   7092   -223     35    857
ATOM    175  C   GLU A 423      34.921   1.121 -44.887  1.00 42.43           C  
ANISOU  175  C   GLU A 423     3425   5858   6838   -152    105    799
ATOM    176  O   GLU A 423      34.408   0.187 -44.269  1.00 42.53           O  
ANISOU  176  O   GLU A 423     3489   5872   6800   -106     56    767
ATOM    177  CB  GLU A 423      37.319   0.807 -44.029  1.00 46.25           C  
ANISOU  177  CB  GLU A 423     3621   6377   7575   -170     31    909
ATOM    178  CG  GLU A 423      37.763  -0.033 -45.245  1.00 60.24           C  
ANISOU  178  CG  GLU A 423     5310   8158   9419   -105    197    946
ATOM    179  CD  GLU A 423      38.937  -0.953 -44.896  1.00 83.78           C  
ANISOU  179  CD  GLU A 423     8141  11155  12536    -42    206    997
ATOM    180  OE1 GLU A 423      38.663  -2.070 -44.403  1.00 80.09           O  
ANISOU  180  OE1 GLU A 423     7708  10683  12041     33    189    977
ATOM    181  OE2 GLU A 423      40.091  -0.526 -45.125  1.00 81.42           O1-
ANISOU  181  OE2 GLU A 423     7685  10870  12379    -68    232   1061
ATOM    182  H   GLU A 423      35.695   1.846 -42.261  1.00 43.15           H  
ATOM    183  HA  GLU A 423      36.541   2.533 -45.030  1.00 43.36           H  
ATOM    184  HB3 GLU A 423      37.035   0.143 -43.212  1.00 46.25           H  
ATOM    185  HB2 GLU A 423      38.176   1.374 -43.665  1.00 46.25           H  
ATOM    186  HG3 GLU A 423      38.043   0.625 -46.068  1.00 60.24           H  
ATOM    187  HG2 GLU A 423      36.939  -0.646 -45.615  1.00 60.24           H  
ATOM    188  N   LEU A 424      34.452   1.611 -46.046  1.00 36.65           N  
ANISOU  188  N   LEU A 424     2765   5113   6046   -151    206    788
ATOM    189  CA  LEU A 424      33.286   1.074 -46.748  1.00 34.66           C  
ANISOU  189  CA  LEU A 424     2651   4853   5666    -92    265    735
ATOM    190  C   LEU A 424      33.651  -0.237 -47.469  1.00 36.41           C  
ANISOU  190  C   LEU A 424     2844   5090   5899      2    372    741
ATOM    191  O   LEU A 424      34.548  -0.237 -48.312  1.00 34.66           O  
ANISOU  191  O   LEU A 424     2542   4882   5745     18    480    783
ATOM    192  CB  LEU A 424      32.745   2.144 -47.729  1.00 34.38           C  
ANISOU  192  CB  LEU A 424     2698   4800   5566   -126    329    732
ATOM    193  CG  LEU A 424      31.335   1.838 -48.289  1.00 37.62           C  
ANISOU  193  CG  LEU A 424     3258   5199   5839    -85    356    678
ATOM    194  CD1 LEU A 424      30.261   1.959 -47.189  1.00 35.90           C  
ANISOU  194  CD1 LEU A 424     3122   4956   5561   -116    239    626
ATOM    195  CD2 LEU A 424      31.010   2.736 -49.497  1.00 40.06           C  
ANISOU  195  CD2 LEU A 424     3619   5498   6103   -105    442    701
ATOM    196  H   LEU A 424      34.930   2.377 -46.496  1.00 36.65           H  
ATOM    197  HA  LEU A 424      32.515   0.870 -46.002  1.00 34.66           H  
ATOM    198  HB3 LEU A 424      33.447   2.254 -48.557  1.00 34.38           H  
ATOM    199  HB2 LEU A 424      32.723   3.117 -47.236  1.00 34.38           H  
ATOM    200  HG  LEU A 424      31.310   0.812 -48.657  1.00 37.62           H  
ATOM    201 HD11 LEU A 424      29.343   2.431 -47.538  1.00 35.90           H  
ATOM    202 HD12 LEU A 424      29.997   0.975 -46.806  1.00 35.90           H  
ATOM    203 HD13 LEU A 424      30.619   2.547 -46.345  1.00 35.90           H  
ATOM    204 HD21 LEU A 424      29.938   2.881 -49.632  1.00 40.06           H  
ATOM    205 HD22 LEU A 424      31.466   3.722 -49.399  1.00 40.06           H  
ATOM    206 HD23 LEU A 424      31.387   2.290 -50.417  1.00 40.06           H  
ATOM    207  N   GLY A 425      32.938  -1.319 -47.122  1.00 30.78           N  
ANISOU  207  N   GLY A 425     2196   4372   5126     61    345    697
ATOM    208  CA  GLY A 425      33.092  -2.648 -47.710  1.00 29.36           C  
ANISOU  208  CA  GLY A 425     2003   4196   4956    152    441    690
ATOM    209  C   GLY A 425      32.058  -2.859 -48.825  1.00 30.25           C  
ANISOU  209  C   GLY A 425     2257   4300   4937    188    519    636
ATOM    210  O   GLY A 425      31.496  -1.905 -49.367  1.00 28.18           O  
ANISOU  210  O   GLY A 425     2073   4035   4599    145    528    626
ATOM    211  H   GLY A 425      32.207  -1.226 -46.429  1.00 30.78           H  
ATOM    212  HA3 GLY A 425      32.940  -3.390 -46.925  1.00 29.36           H  
ATOM    213  HA2 GLY A 425      34.098  -2.800 -48.105  1.00 29.36           H  
ATOM    214  N   ARG A 426      31.830  -4.134 -49.179  1.00 24.67           N  
ANISOU  214  N   ARG A 426     1583   3585   4206    266    570    603
ATOM    215  CA  ARG A 426      30.874  -4.561 -50.207  1.00 24.12           C  
ANISOU  215  CA  ARG A 426     1645   3508   4012    302    643    548
ATOM    216  C   ARG A 426      29.410  -4.356 -49.787  1.00 24.92           C  
ANISOU  216  C   ARG A 426     1871   3597   4000    271    552    501
ATOM    217  O   ARG A 426      29.094  -4.420 -48.600  1.00 22.01           O  
ANISOU  217  O   ARG A 426     1504   3219   3638    248    436    492
ATOM    218  CB  ARG A 426      31.095  -6.051 -50.536  1.00 23.47           C  
ANISOU  218  CB  ARG A 426     1566   3410   3941    390    714    517
ATOM    219  CG  ARG A 426      32.455  -6.362 -51.176  1.00 42.06           C  
ANISOU  219  CG  ARG A 426     3811   5772   6396    434    844    551
ATOM    220  CD  ARG A 426      32.580  -7.844 -51.571  1.00 32.71           C  
ANISOU  220  CD  ARG A 426     2651   4564   5214    523    942    508
ATOM    221  NE  ARG A 426      33.755  -8.092 -52.425  1.00 38.53           N  
ANISOU  221  NE  ARG A 426     3283   5308   6048    563   1084    537
ATOM    222  CZ  ARG A 426      33.822  -7.966 -53.765  1.00 51.64           C  
ANISOU  222  CZ  ARG A 426     4989   6983   7647    571   1231    519
ATOM    223  NH1 ARG A 426      32.763  -7.595 -54.503  1.00 40.65           N  
ANISOU  223  NH1 ARG A 426     3749   5601   6096    543   1245    475
ATOM    224  NH2 ARG A 426      34.983  -8.216 -54.382  1.00 51.01           N1+
ANISOU  224  NH2 ARG A 426     4805   6910   7667    607   1367    545
ATOM    225  H   ARG A 426      32.321  -4.875 -48.700  1.00 24.67           H  
ATOM    226  HA  ARG A 426      31.058  -3.971 -51.107  1.00 24.12           H  
ATOM    227  HB3 ARG A 426      30.323  -6.373 -51.237  1.00 23.47           H  
ATOM    228  HB2 ARG A 426      30.958  -6.660 -49.639  1.00 23.47           H  
ATOM    229  HG3 ARG A 426      33.208  -6.155 -50.413  1.00 42.06           H  
ATOM    230  HG2 ARG A 426      32.681  -5.696 -52.011  1.00 42.06           H  
ATOM    231  HD3 ARG A 426      31.654  -8.265 -51.965  1.00 32.71           H  
ATOM    232  HD2 ARG A 426      32.798  -8.409 -50.665  1.00 32.71           H  
ATOM    233  HE  ARG A 426      34.597  -8.350 -51.930  1.00 38.53           H  
ATOM    234 HH12 ARG A 426      32.837  -7.505 -55.507  1.00 40.65           H  
ATOM    235 HH11 ARG A 426      31.879  -7.406 -54.053  1.00 40.65           H  
ATOM    236 HH22 ARG A 426      35.060  -8.128 -55.385  1.00 51.01           H  
ATOM    237 HH21 ARG A 426      35.794  -8.499 -53.850  1.00 51.01           H  
ATOM    238  N   CYS A 427      28.547  -4.172 -50.800  1.00 24.66           N  
ANISOU  238  N   CYS A 427     1945   3565   3861    273    608    471
ATOM    239  CA  CYS A 427      27.087  -4.166 -50.702  1.00 24.96           C  
ANISOU  239  CA  CYS A 427     2101   3590   3793    255    541    425
ATOM    240  C   CYS A 427      26.565  -5.539 -50.223  1.00 29.00           C  
ANISOU  240  C   CYS A 427     2657   4084   4277    306    513    374
ATOM    241  O   CYS A 427      26.875  -6.551 -50.854  1.00 29.82           O  
ANISOU  241  O   CYS A 427     2760   4184   4388    364    592    358
ATOM    242  CB  CYS A 427      26.470  -3.733 -52.050  1.00 26.59           C  
ANISOU  242  CB  CYS A 427     2397   3805   3901    246    610    417
ATOM    243  SG  CYS A 427      24.655  -3.762 -52.053  1.00 30.64           S  
ANISOU  243  SG  CYS A 427     3051   4303   4289    241    543    358
ATOM    244  H   CYS A 427      28.912  -4.121 -51.742  1.00 24.66           H  
ATOM    245  HA  CYS A 427      26.810  -3.408 -49.972  1.00 24.96           H  
ATOM    246  HB3 CYS A 427      26.817  -4.384 -52.854  1.00 26.59           H  
ATOM    247  HB2 CYS A 427      26.792  -2.722 -52.302  1.00 26.59           H  
ATOM    248  HG  CYS A 427      24.488  -2.748 -51.198  1.00 30.64           H  
ATOM    249  N   ILE A 428      25.791  -5.537 -49.126  1.00 23.17           N  
ANISOU  249  N   ILE A 428     1952   3333   3520    283    406    351
ATOM    250  CA  ILE A 428      25.177  -6.722 -48.514  1.00 23.27           C  
ANISOU  250  CA  ILE A 428     2006   3326   3511    319    367    311
ATOM    251  C   ILE A 428      23.642  -6.762 -48.689  1.00 28.56           C  
ANISOU  251  C   ILE A 428     2792   3984   4076    307    334    258
ATOM    252  O   ILE A 428      23.037  -7.788 -48.376  1.00 27.82           O  
ANISOU  252  O   ILE A 428     2740   3871   3959    327    299    223
ATOM    253  CB  ILE A 428      25.511  -6.822 -46.994  1.00 24.72           C  
ANISOU  253  CB  ILE A 428     2124   3505   3764    304    272    335
ATOM    254  CG1 ILE A 428      25.010  -5.627 -46.142  1.00 22.45           C  
ANISOU  254  CG1 ILE A 428     1834   3225   3469    229    184    345
ATOM    255  CG2 ILE A 428      27.017  -7.075 -46.796  1.00 26.18           C  
ANISOU  255  CG2 ILE A 428     2190   3695   4062    337    305    386
ATOM    256  CD1 ILE A 428      25.244  -5.782 -44.631  1.00 26.05           C  
ANISOU  256  CD1 ILE A 428     2268   3680   3950    201     78    351
ATOM    257  H   ILE A 428      25.568  -4.654 -48.684  1.00 23.17           H  
ATOM    258  HA  ILE A 428      25.555  -7.624 -48.999  1.00 23.27           H  
ATOM    259  HB  ILE A 428      25.009  -7.711 -46.609  1.00 24.72           H  
ATOM    260 HG13 ILE A 428      23.946  -5.455 -46.305  1.00 22.45           H  
ATOM    261 HG12 ILE A 428      25.510  -4.720 -46.474  1.00 22.45           H  
ATOM    262 HG21 ILE A 428      27.245  -7.335 -45.763  1.00 26.18           H  
ATOM    263 HG22 ILE A 428      27.359  -7.904 -47.415  1.00 26.18           H  
ATOM    264 HG23 ILE A 428      27.608  -6.199 -47.061  1.00 26.18           H  
ATOM    265 HD11 ILE A 428      24.448  -5.302 -44.061  1.00 26.05           H  
ATOM    266 HD12 ILE A 428      25.277  -6.830 -44.331  1.00 26.05           H  
ATOM    267 HD13 ILE A 428      26.186  -5.322 -44.329  1.00 26.05           H  
ATOM    268  N   GLY A 429      23.036  -5.680 -49.198  1.00 25.07           N  
ANISOU  268  N   GLY A 429     2395   3550   3580    273    342    257
ATOM    269  CA  GLY A 429      21.599  -5.604 -49.441  1.00 24.46           C  
ANISOU  269  CA  GLY A 429     2413   3463   3417    261    306    215
ATOM    270  C   GLY A 429      21.247  -4.196 -49.931  1.00 26.07           C  
ANISOU  270  C   GLY A 429     2640   3671   3594    215    290    233
ATOM    271  O   GLY A 429      22.122  -3.348 -50.099  1.00 22.44           O  
ANISOU  271  O   GLY A 429     2129   3221   3176    191    315    279
ATOM    272  H   GLY A 429      23.579  -4.863 -49.441  1.00 25.07           H  
ATOM    273  HA3 GLY A 429      21.053  -5.820 -48.521  1.00 24.46           H  
ATOM    274  HA2 GLY A 429      21.305  -6.338 -50.192  1.00 24.46           H  
ATOM    275  N   GLU A 430      19.947  -3.950 -50.151  1.00 21.32           N  
ANISOU  275  N   GLU A 430     2112   3059   2930    204    251    202
ATOM    276  CA  GLU A 430      19.427  -2.649 -50.569  1.00 23.18           C  
ANISOU  276  CA  GLU A 430     2370   3289   3147    167    231    223
ATOM    277  C   GLU A 430      18.164  -2.314 -49.766  1.00 22.55           C  
ANISOU  277  C   GLU A 430     2316   3187   3064    145    153    192
ATOM    278  O   GLU A 430      17.264  -3.147 -49.649  1.00 19.63           O  
ANISOU  278  O   GLU A 430     1978   2811   2671    160    126    149
ATOM    279  CB  GLU A 430      19.187  -2.639 -52.097  1.00 27.08           C  
ANISOU  279  CB  GLU A 430     2930   3797   3563    179    280    230
ATOM    280  CG  GLU A 430      18.798  -1.245 -52.647  1.00 48.71           C  
ANISOU  280  CG  GLU A 430     5675   6533   6299    144    281    281
ATOM    281  CD  GLU A 430      18.510  -1.157 -54.153  1.00 78.80           C  
ANISOU  281  CD  GLU A 430     9553  10363  10023    149    330    303
ATOM    282  OE1 GLU A 430      18.516  -0.009 -54.652  1.00 83.86           O  
ANISOU  282  OE1 GLU A 430    10180  11014  10671    129    378    359
ATOM    283  OE2 GLU A 430      18.243  -2.205 -54.783  1.00 63.42           O1-
ANISOU  283  OE2 GLU A 430     7675   8421   8000    167    318    266
ATOM    284  H   GLU A 430      19.262  -4.678 -49.993  1.00 21.32           H  
ATOM    285  HA  GLU A 430      20.159  -1.875 -50.340  1.00 23.18           H  
ATOM    286  HB3 GLU A 430      18.409  -3.366 -52.340  1.00 27.08           H  
ATOM    287  HB2 GLU A 430      20.090  -2.981 -52.607  1.00 27.08           H  
ATOM    288  HG3 GLU A 430      19.591  -0.538 -52.404  1.00 48.71           H  
ATOM    289  HG2 GLU A 430      17.900  -0.893 -52.147  1.00 48.71           H  
ATOM    290  N   GLY A 431      18.131  -1.077 -49.253  1.00 19.84           N  
ANISOU  290  N   GLY A 431     1956   2827   2755    107    123    214
ATOM    291  CA  GLY A 431      16.986  -0.484 -48.578  1.00 18.29           C  
ANISOU  291  CA  GLY A 431     1781   2603   2564     85     61    184
ATOM    292  C   GLY A 431      16.311   0.532 -49.509  1.00 20.04           C  
ANISOU  292  C   GLY A 431     2037   2808   2769     74     57    209
ATOM    293  O   GLY A 431      16.701   0.718 -50.662  1.00 17.59           O  
ANISOU  293  O   GLY A 431     1738   2511   2434     78     99    252
ATOM    294  H   GLY A 431      18.912  -0.457 -49.426  1.00 19.84           H  
ATOM    295  HA3 GLY A 431      17.348   0.029 -47.692  1.00 18.29           H  
ATOM    296  HA2 GLY A 431      16.265  -1.232 -48.245  1.00 18.29           H  
ATOM    297  N   GLN A 432      15.280   1.202 -48.978  1.00 15.71           N  
ANISOU  297  N   GLN A 432     1504   2228   2239     60      9    185
ATOM    298  CA  GLN A 432      14.446   2.192 -49.664  1.00 15.94           C  
ANISOU  298  CA  GLN A 432     1559   2229   2268     54     -9    211
ATOM    299  C   GLN A 432      15.211   3.434 -50.160  1.00 19.11           C  
ANISOU  299  C   GLN A 432     1938   2614   2709     27     11    271
ATOM    300  O   GLN A 432      14.822   4.009 -51.177  1.00 18.66           O  
ANISOU  300  O   GLN A 432     1908   2546   2635     26     12    316
ATOM    301  CB  GLN A 432      13.301   2.620 -48.725  1.00 18.15           C  
ANISOU  301  CB  GLN A 432     1839   2469   2588     44    -57    168
ATOM    302  CG  GLN A 432      12.355   1.474 -48.308  1.00 24.11           C  
ANISOU  302  CG  GLN A 432     2613   3236   3310     64    -75    111
ATOM    303  CD  GLN A 432      12.669   0.915 -46.916  1.00 34.04           C  
ANISOU  303  CD  GLN A 432     3848   4501   4583     51    -77     70
ATOM    304  OE1 GLN A 432      13.767   0.426 -46.657  1.00 23.19           O  
ANISOU  304  OE1 GLN A 432     2451   3150   3210     47    -57     84
ATOM    305  NE2 GLN A 432      11.697   0.973 -46.010  1.00 26.98           N  
ANISOU  305  NE2 GLN A 432     2961   3589   3702     44   -100     21
ATOM    306  H   GLN A 432      15.003   0.995 -48.026  1.00 15.71           H  
ATOM    307  HA  GLN A 432      14.013   1.706 -50.541  1.00 15.94           H  
ATOM    308  HB3 GLN A 432      12.705   3.376 -49.236  1.00 18.15           H  
ATOM    309  HB2 GLN A 432      13.700   3.127 -47.845  1.00 18.15           H  
ATOM    310  HG3 GLN A 432      12.366   0.666 -49.040  1.00 24.11           H  
ATOM    311  HG2 GLN A 432      11.334   1.853 -48.306  1.00 24.11           H  
ATOM    312 HE22 GLN A 432      11.867   0.634 -45.071  1.00 26.98           H  
ATOM    313 HE21 GLN A 432      10.793   1.368 -46.246  1.00 26.98           H  
ATOM    314  N   PHE A 433      16.283   3.809 -49.443  1.00 14.02           N  
ANISOU  314  N   PHE A 433     1244   1967   2118      0     22    277
ATOM    315  CA  PHE A 433      17.131   4.959 -49.751  1.00 15.28           C  
ANISOU  315  CA  PHE A 433     1373   2105   2328    -35     40    332
ATOM    316  C   PHE A 433      18.340   4.601 -50.629  1.00 20.94           C  
ANISOU  316  C   PHE A 433     2065   2861   3031    -33    103    382
ATOM    317  O   PHE A 433      18.937   5.515 -51.191  1.00 22.06           O  
ANISOU  317  O   PHE A 433     2189   2988   3204    -61    128    439
ATOM    318  CB  PHE A 433      17.587   5.631 -48.442  1.00 16.94           C  
ANISOU  318  CB  PHE A 433     1540   2283   2613    -77      8    306
ATOM    319  CG  PHE A 433      16.457   6.259 -47.649  1.00 18.64           C  
ANISOU  319  CG  PHE A 433     1781   2449   2853    -84    -37    258
ATOM    320  CD1 PHE A 433      16.109   7.611 -47.851  1.00 21.59           C  
ANISOU  320  CD1 PHE A 433     2163   2763   3277   -102    -48    282
ATOM    321  CD2 PHE A 433      15.641   5.459 -46.823  1.00 20.23           C  
ANISOU  321  CD2 PHE A 433     1992   2657   3036    -75    -63    191
ATOM    322  CE1 PHE A 433      15.036   8.161 -47.165  1.00 22.58           C  
ANISOU  322  CE1 PHE A 433     2305   2836   3439   -104    -80    234
ATOM    323  CE2 PHE A 433      14.557   6.020 -46.169  1.00 22.42           C  
ANISOU  323  CE2 PHE A 433     2288   2888   3343    -83    -91    143
ATOM    324  CZ  PHE A 433      14.275   7.368 -46.321  1.00 20.75           C  
ANISOU  324  CZ  PHE A 433     2082   2617   3185    -94    -97    162
ATOM    325  H   PHE A 433      16.541   3.277 -48.622  1.00 14.02           H  
ATOM    326  HA  PHE A 433      16.547   5.692 -50.310  1.00 15.28           H  
ATOM    327  HB3 PHE A 433      18.321   6.408 -48.650  1.00 16.94           H  
ATOM    328  HB2 PHE A 433      18.101   4.911 -47.807  1.00 16.94           H  
ATOM    329  HD1 PHE A 433      16.684   8.229 -48.521  1.00 21.59           H  
ATOM    330  HD2 PHE A 433      15.848   4.409 -46.694  1.00 20.23           H  
ATOM    331  HE1 PHE A 433      14.788   9.204 -47.287  1.00 22.58           H  
ATOM    332  HE2 PHE A 433      13.931   5.407 -45.543  1.00 22.42           H  
ATOM    333  HZ  PHE A 433      13.447   7.794 -45.788  1.00 20.75           H  
ATOM    334  N   GLY A 434      18.666   3.306 -50.763  1.00 18.36           N  
ANISOU  334  N   GLY A 434     1733   2577   2665     -2    133    362
ATOM    335  CA  GLY A 434      19.799   2.837 -51.554  1.00 18.77           C  
ANISOU  335  CA  GLY A 434     1757   2666   2710      8    206    402
ATOM    336  C   GLY A 434      20.509   1.700 -50.823  1.00 20.19           C  
ANISOU  336  C   GLY A 434     1896   2874   2900     35    223    371
ATOM    337  O   GLY A 434      20.003   1.145 -49.845  1.00 17.88           O  
ANISOU  337  O   GLY A 434     1609   2578   2608     46    175    321
ATOM    338  H   GLY A 434      18.122   2.600 -50.287  1.00 18.36           H  
ATOM    339  HA3 GLY A 434      20.518   3.633 -51.753  1.00 18.77           H  
ATOM    340  HA2 GLY A 434      19.443   2.461 -52.513  1.00 18.77           H  
ATOM    341  N   ASP A 435      21.686   1.340 -51.358  1.00 17.61           N  
ANISOU  341  N   ASP A 435     1526   2576   2591     45    295    406
ATOM    342  CA  ASP A 435      22.529   0.220 -50.934  1.00 17.51           C  
ANISOU  342  CA  ASP A 435     1466   2585   2602     79    320    388
ATOM    343  C   ASP A 435      22.929   0.280 -49.454  1.00 21.44           C  
ANISOU  343  C   ASP A 435     1898   3073   3176     56    252    377
ATOM    344  O   ASP A 435      23.253   1.347 -48.934  1.00 21.47           O  
ANISOU  344  O   ASP A 435     1866   3058   3232      6    211    396
ATOM    345  CB  ASP A 435      23.805   0.074 -51.802  1.00 21.38           C  
ANISOU  345  CB  ASP A 435     1905   3101   3116     90    419    435
ATOM    346  CG  ASP A 435      23.585  -0.145 -53.310  1.00 35.17           C  
ANISOU  346  CG  ASP A 435     3728   4867   4769    118    498    435
ATOM    347  OD1 ASP A 435      22.500  -0.630 -53.700  1.00 33.37           O  
ANISOU  347  OD1 ASP A 435     3586   4635   4459    137    469    393
ATOM    348  OD2 ASP A 435      24.575   0.052 -54.048  1.00 43.03           O1-
ANISOU  348  OD2 ASP A 435     4698   5882   5769    116    589    477
ATOM    349  H   ASP A 435      22.012   1.835 -52.178  1.00 17.61           H  
ATOM    350  HA  ASP A 435      21.929  -0.679 -51.072  1.00 17.51           H  
ATOM    351  HB3 ASP A 435      24.409  -0.758 -51.436  1.00 21.38           H  
ATOM    352  HB2 ASP A 435      24.413   0.974 -51.685  1.00 21.38           H  
ATOM    353  N   VAL A 436      22.925  -0.900 -48.828  1.00 16.04           N  
ANISOU  353  N   VAL A 436     1204   2399   2493     91    237    346
ATOM    354  CA  VAL A 436      23.439  -1.138 -47.490  1.00 15.91           C  
ANISOU  354  CA  VAL A 436     1129   2381   2536     74    171    341
ATOM    355  C   VAL A 436      24.686  -2.010 -47.663  1.00 19.98           C  
ANISOU  355  C   VAL A 436     1563   2917   3112    108    221    375
ATOM    356  O   VAL A 436      24.623  -3.040 -48.331  1.00 18.80           O  
ANISOU  356  O   VAL A 436     1432   2775   2935    162    287    365
ATOM    357  CB  VAL A 436      22.416  -1.909 -46.618  1.00 18.45           C  
ANISOU  357  CB  VAL A 436     1506   2692   2813     86    110    288
ATOM    358  CG1 VAL A 436      22.942  -2.257 -45.207  1.00 17.35           C  
ANISOU  358  CG1 VAL A 436     1313   2557   2723     66     42    292
ATOM    359  CG2 VAL A 436      21.103  -1.122 -46.500  1.00 17.37           C  
ANISOU  359  CG2 VAL A 436     1438   2532   2630     56     71    256
ATOM    360  H   VAL A 436      22.645  -1.729 -49.338  1.00 16.04           H  
ATOM    361  HA  VAL A 436      23.699  -0.202 -46.996  1.00 15.91           H  
ATOM    362  HB  VAL A 436      22.177  -2.847 -47.122  1.00 18.45           H  
ATOM    363 HG11 VAL A 436      22.164  -2.719 -44.599  1.00 17.35           H  
ATOM    364 HG12 VAL A 436      23.775  -2.959 -45.238  1.00 17.35           H  
ATOM    365 HG13 VAL A 436      23.281  -1.364 -44.681  1.00 17.35           H  
ATOM    366 HG21 VAL A 436      20.366  -1.692 -45.944  1.00 17.37           H  
ATOM    367 HG22 VAL A 436      21.256  -0.177 -45.983  1.00 17.37           H  
ATOM    368 HG23 VAL A 436      20.661  -0.908 -47.473  1.00 17.37           H  
ATOM    369  N   HIS A 437      25.794  -1.558 -47.070  1.00 18.10           N  
ANISOU  369  N   HIS A 437     1231   2686   2960     74    194    415
ATOM    370  CA  HIS A 437      27.101  -2.198 -47.145  1.00 17.96           C  
ANISOU  370  CA  HIS A 437     1114   2687   3024    103    239    456
ATOM    371  C   HIS A 437      27.490  -2.757 -45.776  1.00 21.40           C  
ANISOU  371  C   HIS A 437     1489   3125   3516     99    153    464
ATOM    372  O   HIS A 437      26.975  -2.297 -44.760  1.00 22.11           O  
ANISOU  372  O   HIS A 437     1603   3209   3590     51     58    446
ATOM    373  CB  HIS A 437      28.136  -1.145 -47.595  1.00 20.08           C  
ANISOU  373  CB  HIS A 437     1302   2963   3365     60    276    511
ATOM    374  CG  HIS A 437      27.927  -0.558 -48.970  1.00 24.68           C  
ANISOU  374  CG  HIS A 437     1928   3547   3901     62    372    524
ATOM    375  ND1 HIS A 437      28.840  -0.730 -49.996  1.00 27.84           N  
ANISOU  375  ND1 HIS A 437     2278   3967   4334     92    485    559
ATOM    376  CD2 HIS A 437      26.932   0.239 -49.494  1.00 26.06           C  
ANISOU  376  CD2 HIS A 437     2190   3706   4005     34    367    512
ATOM    377  CE1 HIS A 437      28.372  -0.071 -51.058  1.00 27.11           C  
ANISOU  377  CE1 HIS A 437     2254   3874   4174     78    545    568
ATOM    378  NE2 HIS A 437      27.218   0.542 -50.826  1.00 26.28           N  
ANISOU  378  NE2 HIS A 437     2231   3747   4009     44    471    544
ATOM    379  H   HIS A 437      25.753  -0.706 -46.523  1.00 18.10           H  
ATOM    380  HA  HIS A 437      27.089  -3.026 -47.848  1.00 17.96           H  
ATOM    381  HB3 HIS A 437      29.138  -1.575 -47.572  1.00 20.08           H  
ATOM    382  HB2 HIS A 437      28.142  -0.320 -46.884  1.00 20.08           H  
ATOM    383  HD1 HIS A 437      29.711  -1.243 -49.942  1.00 27.84           H  
ATOM    384  HD2 HIS A 437      26.038   0.614 -49.020  1.00 26.06           H  
ATOM    385  HE1 HIS A 437      28.885  -0.035 -52.008  1.00 27.11           H  
ATOM    386  N   GLN A 438      28.448  -3.693 -45.771  1.00 20.89           N  
ANISOU  386  N   GLN A 438     1347   3070   3521    149    190    493
ATOM    387  CA  GLN A 438      29.278  -3.968 -44.598  1.00 21.67           C  
ANISOU  387  CA  GLN A 438     1371   3174   3689    139     98    521
ATOM    388  C   GLN A 438      30.476  -2.999 -44.595  1.00 25.80           C  
ANISOU  388  C   GLN A 438     1778   3713   4312     90     91    577
ATOM    389  O   GLN A 438      30.678  -2.254 -45.555  1.00 24.69           O  
ANISOU  389  O   GLN A 438     1612   3577   4193     86    180    596
ATOM    390  CB  GLN A 438      29.700  -5.453 -44.587  1.00 24.23           C  
ANISOU  390  CB  GLN A 438     1658   3492   4056    217    123    532
ATOM    391  CG  GLN A 438      30.674  -5.887 -45.704  1.00 30.74           C  
ANISOU  391  CG  GLN A 438     2413   4318   4948    276    250    556
ATOM    392  CD  GLN A 438      31.069  -7.360 -45.589  1.00 44.33           C  
ANISOU  392  CD  GLN A 438     4090   6023   6732    351    258    569
ATOM    393  OE1 GLN A 438      30.243  -8.214 -45.271  1.00 40.04           O  
ANISOU  393  OE1 GLN A 438     3613   5461   6141    371    204    542
ATOM    394  NE2 GLN A 438      32.331  -7.675 -45.887  1.00 33.14           N  
ANISOU  394  NE2 GLN A 438     2557   4607   5428    395    330    612
ATOM    395  H   GLN A 438      28.807  -4.034 -46.654  1.00 20.89           H  
ATOM    396  HA  GLN A 438      28.700  -3.790 -43.690  1.00 21.67           H  
ATOM    397  HB3 GLN A 438      28.800  -6.067 -44.615  1.00 24.23           H  
ATOM    398  HB2 GLN A 438      30.159  -5.671 -43.621  1.00 24.23           H  
ATOM    399  HG3 GLN A 438      31.578  -5.278 -45.684  1.00 30.74           H  
ATOM    400  HG2 GLN A 438      30.217  -5.739 -46.681  1.00 30.74           H  
ATOM    401 HE22 GLN A 438      32.636  -8.636 -45.833  1.00 33.14           H  
ATOM    402 HE21 GLN A 438      32.993  -6.959 -46.147  1.00 33.14           H  
ATOM    403  N   GLY A 439      31.263  -3.029 -43.517  1.00 26.21           N  
ANISOU  403  N   GLY A 439     1766   3774   4420     47    -16    604
ATOM    404  CA  GLY A 439      32.442  -2.187 -43.399  1.00 28.87           C  
ANISOU  404  CA  GLY A 439     1981   4124   4863     -4    -34    659
ATOM    405  C   GLY A 439      33.051  -2.351 -42.010  1.00 32.83           C  
ANISOU  405  C   GLY A 439     2403   4639   5430    -36   -160    695
ATOM    406  O   GLY A 439      32.607  -3.174 -41.205  1.00 30.70           O  
ANISOU  406  O   GLY A 439     2173   4369   5122    -11   -226    683
ATOM    407  H   GLY A 439      31.043  -3.634 -42.737  1.00 26.21           H  
ATOM    408  HA3 GLY A 439      32.179  -1.142 -43.560  1.00 28.87           H  
ATOM    409  HA2 GLY A 439      33.177  -2.469 -44.155  1.00 28.87           H  
ATOM    410  N   ILE A 440      34.101  -1.558 -41.759  1.00 32.35           N  
ANISOU  410  N   ILE A 440     2236   4592   5464    -98   -199    741
ATOM    411  CA  ILE A 440      34.890  -1.586 -40.535  1.00 35.31           C  
ANISOU  411  CA  ILE A 440     2523   4985   5908   -143   -333    784
ATOM    412  C   ILE A 440      34.985  -0.162 -39.966  1.00 38.84           C  
ANISOU  412  C   ILE A 440     2975   5431   6350   -258   -418    773
ATOM    413  O   ILE A 440      35.421   0.748 -40.671  1.00 40.41           O  
ANISOU  413  O   ILE A 440     3139   5621   6592   -295   -358    783
ATOM    414  CB  ILE A 440      36.325  -2.138 -40.804  1.00 40.72           C  
ANISOU  414  CB  ILE A 440     3034   5686   6751    -97   -303    864
ATOM    415  CG1 ILE A 440      36.314  -3.596 -41.325  1.00 41.70           C  
ANISOU  415  CG1 ILE A 440     3156   5799   6887     21   -223    868
ATOM    416  CG2 ILE A 440      37.284  -2.022 -39.604  1.00 43.92           C  
ANISOU  416  CG2 ILE A 440     3330   6114   7245   -159   -456    920
ATOM    417  CD1 ILE A 440      35.880  -4.659 -40.299  1.00 55.93           C  
ANISOU  417  CD1 ILE A 440     4973   7599   8678     58   -335    884
ATOM    418  H   ILE A 440      34.407  -0.902 -42.466  1.00 32.35           H  
ATOM    419  HA  ILE A 440      34.404  -2.212 -39.788  1.00 35.31           H  
ATOM    420  HB  ILE A 440      36.762  -1.538 -41.604  1.00 40.72           H  
ATOM    421 HG13 ILE A 440      37.318  -3.844 -41.674  1.00 41.70           H  
ATOM    422 HG12 ILE A 440      35.687  -3.676 -42.212  1.00 41.70           H  
ATOM    423 HG21 ILE A 440      38.252  -2.472 -39.827  1.00 43.92           H  
ATOM    424 HG22 ILE A 440      37.476  -0.990 -39.313  1.00 43.92           H  
ATOM    425 HG23 ILE A 440      36.863  -2.541 -38.745  1.00 43.92           H  
ATOM    426 HD11 ILE A 440      35.319  -5.458 -40.783  1.00 55.93           H  
ATOM    427 HD12 ILE A 440      36.749  -5.113 -39.821  1.00 55.93           H  
ATOM    428 HD13 ILE A 440      35.252  -4.253 -39.508  1.00 55.93           H  
ATOM    429  N   TYR A 441      34.595  -0.021 -38.690  1.00 35.39           N  
ANISOU  429  N   TYR A 441     2590   5000   5857   -316   -552    750
ATOM    430  CA  TYR A 441      34.677   1.204 -37.906  1.00 36.65           C  
ANISOU  430  CA  TYR A 441     2764   5155   6006   -430   -645    729
ATOM    431  C   TYR A 441      35.873   1.119 -36.948  1.00 44.35           C  
ANISOU  431  C   TYR A 441     3614   6159   7076   -486   -775    790
ATOM    432  O   TYR A 441      35.886   0.275 -36.053  1.00 42.48           O  
ANISOU  432  O   TYR A 441     3378   5944   6818   -474   -869    809
ATOM    433  CB  TYR A 441      33.342   1.427 -37.159  1.00 36.16           C  
ANISOU  433  CB  TYR A 441     2861   5077   5801   -464   -696    648
ATOM    434  CG  TYR A 441      33.255   2.645 -36.243  1.00 36.64           C  
ANISOU  434  CG  TYR A 441     2956   5128   5837   -582   -798    611
ATOM    435  CD1 TYR A 441      33.861   3.874 -36.591  1.00 38.48           C  
ANISOU  435  CD1 TYR A 441     3136   5340   6143   -650   -786    619
ATOM    436  CD2 TYR A 441      32.536   2.551 -35.034  1.00 37.23           C  
ANISOU  436  CD2 TYR A 441     3131   5208   5806   -627   -895    561
ATOM    437  CE1 TYR A 441      33.767   4.984 -35.730  1.00 37.73           C  
ANISOU  437  CE1 TYR A 441     3082   5226   6027   -761   -875    575
ATOM    438  CE2 TYR A 441      32.421   3.668 -34.184  1.00 38.25           C  
ANISOU  438  CE2 TYR A 441     3308   5323   5903   -736   -978    513
ATOM    439  CZ  TYR A 441      33.052   4.880 -34.523  1.00 43.16           C  
ANISOU  439  CZ  TYR A 441     3874   5920   6606   -803   -969    517
ATOM    440  OH  TYR A 441      32.977   5.952 -33.682  1.00 42.55           O  
ANISOU  440  OH  TYR A 441     3848   5820   6498   -913  -1050    462
ATOM    441  H   TYR A 441      34.258  -0.835 -38.187  1.00 35.39           H  
ATOM    442  HA  TYR A 441      34.821   2.041 -38.585  1.00 36.65           H  
ATOM    443  HB3 TYR A 441      33.116   0.540 -36.566  1.00 36.16           H  
ATOM    444  HB2 TYR A 441      32.531   1.506 -37.883  1.00 36.16           H  
ATOM    445  HD1 TYR A 441      34.405   3.980 -37.516  1.00 38.48           H  
ATOM    446  HD2 TYR A 441      32.066   1.620 -34.756  1.00 37.23           H  
ATOM    447  HE1 TYR A 441      34.243   5.915 -36.000  1.00 37.73           H  
ATOM    448  HE2 TYR A 441      31.867   3.580 -33.261  1.00 38.25           H  
ATOM    449  HH  TYR A 441      32.439   5.784 -32.905  1.00 42.55           H  
ATOM    450  N   MET A 442      36.844   2.017 -37.153  1.00 47.02           N  
ANISOU  450  N   MET A 442     3847   6497   7520   -551   -782    826
ATOM    451  CA  MET A 442      38.028   2.182 -36.320  1.00 51.43           C  
ANISOU  451  CA  MET A 442     4273   7084   8185   -617   -911    888
ATOM    452  C   MET A 442      37.711   3.125 -35.149  1.00 54.77           C  
ANISOU  452  C   MET A 442     4777   7503   8531   -740  -1050    836
ATOM    453  O   MET A 442      37.955   4.328 -35.239  1.00 53.86           O  
ANISOU  453  O   MET A 442     4656   7364   8443   -826  -1056    815
ATOM    454  CB  MET A 442      39.200   2.680 -37.195  1.00 56.63           C  
ANISOU  454  CB  MET A 442     4770   7743   9003   -631   -844    951
ATOM    455  CG  MET A 442      39.585   1.713 -38.335  1.00 63.28           C  
ANISOU  455  CG  MET A 442     5524   8593   9928   -513   -703   1001
ATOM    456  SD  MET A 442      39.263   2.317 -40.014  1.00 70.24           S  
ANISOU  456  SD  MET A 442     6461   9444  10783   -473   -496    973
ATOM    457  CE  MET A 442      39.852   0.894 -40.967  1.00 67.88           C  
ANISOU  457  CE  MET A 442     6008   9164  10619   -358   -361   1045
ATOM    458  H   MET A 442      36.758   2.666 -37.927  1.00 47.02           H  
ATOM    459  HA  MET A 442      38.311   1.217 -35.900  1.00 51.43           H  
ATOM    460  HB3 MET A 442      40.075   2.839 -36.563  1.00 56.63           H  
ATOM    461  HB2 MET A 442      38.959   3.657 -37.616  1.00 56.63           H  
ATOM    462  HG3 MET A 442      39.069   0.759 -38.221  1.00 63.28           H  
ATOM    463  HG2 MET A 442      40.649   1.485 -38.265  1.00 63.28           H  
ATOM    464  HE1 MET A 442      39.822   1.114 -42.033  1.00 67.88           H  
ATOM    465  HE2 MET A 442      40.880   0.652 -40.697  1.00 67.88           H  
ATOM    466  HE3 MET A 442      39.226   0.022 -40.777  1.00 67.88           H  
ATOM    467  N   SER A 443      37.155   2.546 -34.071  1.00 53.27           N  
ANISOU  467  N   SER A 443     4678   7329   8233   -747  -1150    809
ATOM    468  CA  SER A 443      36.800   3.216 -32.810  1.00 55.10           C  
ANISOU  468  CA  SER A 443     5005   7560   8369   -860  -1278    750
ATOM    469  C   SER A 443      37.822   3.249 -31.662  1.00 63.58           C  
ANISOU  469  C   SER A 443     5977   8674   9507   -939  -1447    811
ATOM    470  O   SER A 443      38.773   2.466 -31.679  1.00 66.02           O  
ANISOU  470  O   SER A 443     6126   8993   9965   -956  -1460    880
ATOM    471  CB  SER A 443      35.442   2.699 -32.273  1.00 59.12           C  
ANISOU  471  CB  SER A 443     5680   8068   8714   -834  -1286    685
ATOM    472  OG  SER A 443      35.312   1.287 -32.225  1.00 70.82           O  
ANISOU  472  OG  SER A 443     7148   9571  10189   -732  -1267    731
ATOM    473  H   SER A 443      36.933   1.554 -34.110  1.00 53.27           H  
ATOM    474  HA  SER A 443      36.633   4.259 -33.086  1.00 55.10           H  
ATOM    475  HB3 SER A 443      34.670   3.041 -32.958  1.00 59.12           H  
ATOM    476  HB2 SER A 443      35.172   3.127 -31.317  1.00 59.12           H  
ATOM    477  HG  SER A 443      36.168   0.837 -32.251  1.00 70.82           H  
ATOM    478  N   PRO A 444      37.510   4.051 -30.605  1.00 74.05           N  
ATOM    479  CA  PRO A 444      38.032   3.803 -29.243  1.00 62.87           C  
ATOM    480  C   PRO A 444      37.587   2.464 -28.620  1.00 59.18           C  
ATOM    481  O   PRO A 444      38.419   1.796 -28.011  1.00 59.42           O  
ATOM    482  CD  PRO A 444      36.640   5.244 -30.601  1.00  0.00           C  
ATOM    483  CB  PRO A 444      37.543   5.003 -28.422  1.00  0.00           C  
ATOM    484  CG  PRO A 444      36.281   5.466 -29.134  1.00  0.00           C  
ATOM    485  HD3 PRO A 444      37.240   6.088 -30.942  1.00  0.00           H  
ATOM    486  HD2 PRO A 444      35.742   5.202 -31.224  1.00  0.00           H  
ATOM    487  HB2 PRO A 444      37.377   4.761 -27.370  1.00  0.00           H  
ATOM    488  HB3 PRO A 444      38.284   5.803 -28.458  1.00  0.00           H  
ATOM    489  HG3 PRO A 444      36.009   6.496 -28.904  1.00  0.00           H  
ATOM    490  HG2 PRO A 444      35.442   4.828 -28.848  1.00  0.00           H  
ATOM    491  HA  PRO A 444      39.120   3.804 -29.276  1.00 62.87           H  
ATOM    492  N   GLU A 445      36.333   2.058 -28.833  1.00 61.02           N  
ATOM    493  CA  GLU A 445      35.792   0.779 -28.373  1.00 50.85           C  
ATOM    494  C   GLU A 445      36.379  -0.473 -29.060  1.00 46.91           C  
ATOM    495  O   GLU A 445      36.075  -1.574 -28.599  1.00 43.18           O  
ATOM    496  CB  GLU A 445      34.246   0.797 -28.340  1.00  0.00           C  
ATOM    497  CG  GLU A 445      33.541   1.303 -29.612  1.00  0.00           C  
ATOM    498  CD  GLU A 445      32.048   1.485 -29.378  1.00  0.00           C  
ATOM    499  OE1 GLU A 445      31.682   2.635 -29.066  1.00  0.00           O  
ATOM    500  OE2 GLU A 445      31.317   0.478 -29.484  1.00  0.00           O1-
ATOM    501  HB2 GLU A 445      33.870  -0.217 -28.153  1.00  0.00           H  
ATOM    502  HB3 GLU A 445      33.912   1.375 -27.480  1.00  0.00           H  
ATOM    503  HG2 GLU A 445      33.928   2.265 -29.916  1.00  0.00           H  
ATOM    504  HG3 GLU A 445      33.709   0.617 -30.443  1.00  0.00           H  
ATOM    505  H   GLU A 445      35.638   2.677 -29.217  1.00 61.02           H  
ATOM    506  HA  GLU A 445      36.105   0.690 -27.335  1.00 50.85           H  
ATOM    507  N   ASN A 446      37.228  -0.294 -30.095  1.00 75.74           N  
ANISOU  507  N   ASN A 446     7605  10295  10878   -768  -1628    920
ATOM    508  CA  ASN A 446      38.161  -1.251 -30.729  1.00 76.11           C  
ANISOU  508  CA  ASN A 446     7482  10345  11093   -675  -1583   1016
ATOM    509  C   ASN A 446      38.577  -0.804 -32.166  1.00 77.96           C  
ANISOU  509  C   ASN A 446     7627  10554  11442   -640  -1431   1009
ATOM    510  O   ASN A 446      37.747  -0.257 -32.898  1.00 76.76           O  
ANISOU  510  O   ASN A 446     7574  10373  11220   -650  -1328    929
ATOM    511  CB  ASN A 446      37.764  -2.752 -30.629  1.00 78.85           C  
ANISOU  511  CB  ASN A 446     7856  10686  11418   -558  -1544   1049
ATOM    512  CG  ASN A 446      36.590  -3.207 -31.511  1.00 96.59           C  
ANISOU  512  CG  ASN A 446    10229  12897  13574   -482  -1386    972
ATOM    513  OD1 ASN A 446      36.801  -3.674 -32.627  1.00 89.22           O  
ANISOU  513  OD1 ASN A 446     9454  11957  12489   -518  -1385    895
ATOM    514  ND2 ASN A 446      35.359  -3.088 -31.009  1.00 87.30           N  
ANISOU  514  ND2 ASN A 446     8984  11698  12488   -374  -1252    996
ATOM    515  HA  ASN A 446      39.007  -1.125 -30.060  1.00 76.11           H  
ATOM    516  HB3 ASN A 446      37.604  -3.073 -29.601  1.00 78.85           H  
ATOM    517  HB2 ASN A 446      38.617  -3.349 -30.952  1.00 78.85           H  
ATOM    518 HD22 ASN A 446      34.556  -3.314 -31.571  1.00 87.30           H  
ATOM    519 HD21 ASN A 446      35.234  -2.677 -30.086  1.00 87.30           H  
ATOM    520  H   ASN A 446      37.416   0.673 -30.320  1.00 75.74           H  
ATOM    521  N   PRO A 447      39.848  -1.054 -32.577  1.00 73.18           N  
ANISOU  521  N   PRO A 447     6833   9957  11015   -600  -1413   1096
ATOM    522  CA  PRO A 447      40.372  -0.577 -33.877  1.00 71.77           C  
ANISOU  522  CA  PRO A 447     6571   9757  10940   -579  -1266   1095
ATOM    523  C   PRO A 447      39.753  -1.160 -35.165  1.00 71.40           C  
ANISOU  523  C   PRO A 447     6562   9683  10883   -456  -1076   1072
ATOM    524  O   PRO A 447      40.134  -0.688 -36.236  1.00 71.01           O  
ANISOU  524  O   PRO A 447     6464   9620  10899   -441   -947   1068
ATOM    525  CB  PRO A 447      41.880  -0.889 -33.821  1.00 75.34           C  
ANISOU  525  CB  PRO A 447     6804  10234  11589   -586  -1323   1199
ATOM    526  CG  PRO A 447      42.195  -1.077 -32.350  1.00 81.21           C  
ANISOU  526  CG  PRO A 447     7521  11010  12326   -618  -1518   1254
ATOM    527  CD  PRO A 447      40.917  -1.699 -31.809  1.00 75.66           C  
ANISOU  527  CD  PRO A 447     6997  10300  11451   -580  -1529   1203
ATOM    528  HA  PRO A 447      40.238   0.506 -33.898  1.00 71.77           H  
ATOM    529  HB3 PRO A 447      42.487  -0.104 -34.274  1.00 75.34           H  
ATOM    530  HB2 PRO A 447      42.104  -1.818 -34.349  1.00 75.34           H  
ATOM    531  HG3 PRO A 447      42.349  -0.103 -31.884  1.00 81.21           H  
ATOM    532  HG2 PRO A 447      43.083  -1.683 -32.171  1.00 81.21           H  
ATOM    533  HD2 PRO A 447      40.894  -2.771 -32.015  1.00 75.66           H  
ATOM    534  HD3 PRO A 447      40.883  -1.563 -30.731  1.00 75.66           H  
ATOM    535  N   ALA A 448      38.846  -2.150 -35.074  1.00 64.87           N  
ANISOU  535  N   ALA A 448     5821   8849   9977   -373  -1057   1058
ATOM    536  CA  ALA A 448      38.230  -2.775 -36.244  1.00 62.55           C  
ANISOU  536  CA  ALA A 448     5571   8528   9667   -262   -885   1030
ATOM    537  C   ALA A 448      36.883  -3.434 -35.905  1.00 60.87           C  
ANISOU  537  C   ALA A 448     5531   8300   9299   -223   -874    968
ATOM    538  O   ALA A 448      36.744  -4.651 -36.033  1.00 60.80           O  
ANISOU  538  O   ALA A 448     5526   8279   9297   -133   -846    988
ATOM    539  CB  ALA A 448      39.223  -3.744 -36.921  1.00 64.49           C  
ANISOU  539  CB  ALA A 448     5661   8772  10071   -162   -820   1107
ATOM    540  H   ALA A 448      38.551  -2.496 -34.172  1.00 64.87           H  
ATOM    541  HA  ALA A 448      38.000  -1.974 -36.947  1.00 62.55           H  
ATOM    542  HB1 ALA A 448      38.772  -4.231 -37.787  1.00 64.49           H  
ATOM    543  HB2 ALA A 448      40.111  -3.223 -37.278  1.00 64.49           H  
ATOM    544  HB3 ALA A 448      39.550  -4.524 -36.233  1.00 64.49           H  
ATOM    545  N   LEU A 449      35.907  -2.610 -35.490  1.00 52.59           N  
ANISOU  545  N   LEU A 449     4622   7245   8116   -292   -890    890
ATOM    546  CA  LEU A 449      34.528  -3.024 -35.222  1.00 49.34           C  
ANISOU  546  CA  LEU A 449     4373   6817   7555   -269   -875    824
ATOM    547  C   LEU A 449      33.761  -3.226 -36.539  1.00 48.02           C  
ANISOU  547  C   LEU A 449     4269   6622   7355   -194   -710    775
ATOM    548  O   LEU A 449      33.657  -2.285 -37.321  1.00 45.70           O  
ANISOU  548  O   LEU A 449     3971   6318   7075   -216   -633    751
ATOM    549  CB  LEU A 449      33.855  -1.956 -34.324  1.00 48.79           C  
ANISOU  549  CB  LEU A 449     4417   6753   7367   -376   -966    761
ATOM    550  CG  LEU A 449      32.360  -2.186 -33.990  1.00 51.32           C  
ANISOU  550  CG  LEU A 449     4906   7057   7535   -370   -942    683
ATOM    551  CD1 LEU A 449      32.110  -3.536 -33.283  1.00 51.66           C  
ANISOU  551  CD1 LEU A 449     4988   7110   7533   -323   -992    710
ATOM    552  CD2 LEU A 449      31.782  -0.990 -33.203  1.00 53.03           C  
ANISOU  552  CD2 LEU A 449     5214   7274   7660   -478  -1011    619
ATOM    553  H   LEU A 449      36.090  -1.617 -35.422  1.00 52.59           H  
ATOM    554  HA  LEU A 449      34.557  -3.969 -34.677  1.00 49.34           H  
ATOM    555  HB3 LEU A 449      33.943  -0.985 -34.812  1.00 48.79           H  
ATOM    556  HB2 LEU A 449      34.420  -1.864 -33.395  1.00 48.79           H  
ATOM    557  HG  LEU A 449      31.803  -2.213 -34.926  1.00 51.32           H  
ATOM    558 HD11 LEU A 449      31.430  -3.450 -32.436  1.00 51.66           H  
ATOM    559 HD12 LEU A 449      31.663  -4.252 -33.974  1.00 51.66           H  
ATOM    560 HD13 LEU A 449      33.032  -3.980 -32.907  1.00 51.66           H  
ATOM    561 HD21 LEU A 449      30.928  -0.559 -33.726  1.00 53.03           H  
ATOM    562 HD22 LEU A 449      31.443  -1.263 -32.203  1.00 53.03           H  
ATOM    563 HD23 LEU A 449      32.515  -0.192 -33.076  1.00 53.03           H  
ATOM    564  N   ALA A 450      33.205  -4.431 -36.740  1.00 42.46           N  
ANISOU  564  N   ALA A 450     3623   5902   6607   -110   -663    763
ATOM    565  CA  ALA A 450      32.355  -4.764 -37.884  1.00 40.57           C  
ANISOU  565  CA  ALA A 450     3455   5637   6322    -39   -521    715
ATOM    566  C   ALA A 450      30.994  -4.046 -37.794  1.00 37.75           C  
ANISOU  566  C   ALA A 450     3243   5269   5831    -86   -515    633
ATOM    567  O   ALA A 450      30.323  -4.158 -36.766  1.00 36.09           O  
ANISOU  567  O   ALA A 450     3116   5062   5536   -125   -596    605
ATOM    568  CB  ALA A 450      32.192  -6.290 -37.931  1.00 41.18           C  
ANISOU  568  CB  ALA A 450     3550   5697   6399     53   -492    727
ATOM    569  H   ALA A 450      33.325  -5.157 -36.049  1.00 42.46           H  
ATOM    570  HA  ALA A 450      32.869  -4.449 -38.794  1.00 40.57           H  
ATOM    571  HB1 ALA A 450      31.692  -6.605 -38.843  1.00 41.18           H  
ATOM    572  HB2 ALA A 450      33.162  -6.787 -37.914  1.00 41.18           H  
ATOM    573  HB3 ALA A 450      31.613  -6.662 -37.084  1.00 41.18           H  
ATOM    574  N   VAL A 451      30.628  -3.314 -38.859  1.00 30.20           N  
ANISOU  574  N   VAL A 451     2315   4300   4861    -85   -418    599
ATOM    575  CA  VAL A 451      29.432  -2.465 -38.913  1.00 26.03           C  
ANISOU  575  CA  VAL A 451     1910   3755   4225   -124   -409    528
ATOM    576  C   VAL A 451      28.680  -2.612 -40.249  1.00 27.79           C  
ANISOU  576  C   VAL A 451     2197   3958   4403    -63   -289    493
ATOM    577  O   VAL A 451      29.298  -2.854 -41.284  1.00 26.31           O  
ANISOU  577  O   VAL A 451     1958   3773   4268     -6   -201    520
ATOM    578  CB  VAL A 451      29.786  -0.959 -38.718  1.00 28.84           C  
ANISOU  578  CB  VAL A 451     2249   4109   4602   -216   -447    520
ATOM    579  CG1 VAL A 451      30.221  -0.663 -37.273  1.00 28.15           C  
ANISOU  579  CG1 VAL A 451     2135   4039   4522   -294   -582    533
ATOM    580  CG2 VAL A 451      30.817  -0.399 -39.721  1.00 29.68           C  
ANISOU  580  CG2 VAL A 451     2255   4216   4807   -213   -373    566
ATOM    581  H   VAL A 451      31.227  -3.277 -39.674  1.00 30.20           H  
ATOM    582  HA  VAL A 451      28.738  -2.763 -38.124  1.00 26.03           H  
ATOM    583  HB  VAL A 451      28.869  -0.389 -38.873  1.00 28.84           H  
ATOM    584 HG11 VAL A 451      30.334   0.408 -37.105  1.00 28.15           H  
ATOM    585 HG12 VAL A 451      29.487  -1.033 -36.559  1.00 28.15           H  
ATOM    586 HG13 VAL A 451      31.175  -1.133 -37.040  1.00 28.15           H  
ATOM    587 HG21 VAL A 451      30.969   0.670 -39.567  1.00 29.68           H  
ATOM    588 HG22 VAL A 451      31.785  -0.884 -39.604  1.00 29.68           H  
ATOM    589 HG23 VAL A 451      30.504  -0.527 -40.756  1.00 29.68           H  
ATOM    590  N   ALA A 452      27.349  -2.440 -40.182  1.00 23.75           N  
ANISOU  590  N   ALA A 452     1799   3430   3796    -80   -286    431
ATOM    591  CA  ALA A 452      26.458  -2.276 -41.328  1.00 22.96           C  
ANISOU  591  CA  ALA A 452     1767   3313   3645    -40   -193    396
ATOM    592  C   ALA A 452      26.283  -0.775 -41.596  1.00 25.88           C  
ANISOU  592  C   ALA A 452     2149   3668   4016   -100   -186    384
ATOM    593  O   ALA A 452      26.004  -0.026 -40.663  1.00 28.98           O  
ANISOU  593  O   ALA A 452     2558   4053   4399   -166   -259    363
ATOM    594  CB  ALA A 452      25.103  -2.936 -41.023  1.00 22.34           C  
ANISOU  594  CB  ALA A 452     1793   3221   3474    -21   -204    342
ATOM    595  H   ALA A 452      26.935  -2.228 -39.283  1.00 23.75           H  
ATOM    596  HA  ALA A 452      26.885  -2.760 -42.207  1.00 22.96           H  
ATOM    597  HB1 ALA A 452      24.362  -2.697 -41.787  1.00 22.34           H  
ATOM    598  HB2 ALA A 452      25.191  -4.020 -40.995  1.00 22.34           H  
ATOM    599  HB3 ALA A 452      24.706  -2.620 -40.059  1.00 22.34           H  
ATOM    600  N   ILE A 453      26.467  -0.358 -42.854  1.00 19.65           N  
ANISOU  600  N   ILE A 453     1355   2873   3240    -79   -100    400
ATOM    601  CA  ILE A 453      26.479   1.041 -43.272  1.00 18.85           C  
ANISOU  601  CA  ILE A 453     1260   2751   3152   -133    -89    403
ATOM    602  C   ILE A 453      25.367   1.241 -44.313  1.00 19.17           C  
ANISOU  602  C   ILE A 453     1388   2773   3125   -105    -31    376
ATOM    603  O   ILE A 453      25.527   0.849 -45.469  1.00 18.80           O  
ANISOU  603  O   ILE A 453     1345   2737   3062    -56     48    394
ATOM    604  CB  ILE A 453      27.852   1.440 -43.900  1.00 22.85           C  
ANISOU  604  CB  ILE A 453     1662   3270   3752   -148    -45    467
ATOM    605  CG1 ILE A 453      29.021   1.223 -42.908  1.00 23.97           C  
ANISOU  605  CG1 ILE A 453     1699   3433   3974   -174   -114    502
ATOM    606  CG2 ILE A 453      27.874   2.891 -44.441  1.00 21.17           C  
ANISOU  606  CG2 ILE A 453     1458   3027   3557   -207    -30    478
ATOM    607  CD1 ILE A 453      30.393   1.118 -43.585  1.00 29.01           C  
ANISOU  607  CD1 ILE A 453     2221   4093   4710   -152    -50    567
ATOM    608  H   ILE A 453      26.674  -1.037 -43.577  1.00 19.65           H  
ATOM    609  HA  ILE A 453      26.292   1.706 -42.427  1.00 18.85           H  
ATOM    610  HB  ILE A 453      28.035   0.776 -44.746  1.00 22.85           H  
ATOM    611 HG13 ILE A 453      28.885   0.303 -42.344  1.00 23.97           H  
ATOM    612 HG12 ILE A 453      29.035   2.019 -42.164  1.00 23.97           H  
ATOM    613 HG21 ILE A 453      28.855   3.163 -44.827  1.00 21.17           H  
ATOM    614 HG22 ILE A 453      27.172   3.044 -45.260  1.00 21.17           H  
ATOM    615 HG23 ILE A 453      27.625   3.606 -43.658  1.00 21.17           H  
ATOM    616 HD11 ILE A 453      31.154   0.835 -42.860  1.00 29.01           H  
ATOM    617 HD12 ILE A 453      30.390   0.366 -44.374  1.00 29.01           H  
ATOM    618 HD13 ILE A 453      30.699   2.065 -44.026  1.00 29.01           H  
ATOM    619  N   LYS A 454      24.265   1.871 -43.879  1.00 15.65           N  
ANISOU  619  N   LYS A 454     1008   2297   2642   -139    -69    334
ATOM    620  CA  LYS A 454      23.202   2.360 -44.756  1.00 13.53           C  
ANISOU  620  CA  LYS A 454      815   2005   2321   -120    -30    315
ATOM    621  C   LYS A 454      23.691   3.601 -45.520  1.00 17.04           C  
ANISOU  621  C   LYS A 454     1238   2429   2809   -155      2    357
ATOM    622  O   LYS A 454      24.351   4.451 -44.922  1.00 17.48           O  
ANISOU  622  O   LYS A 454     1260   2462   2920   -215    -37    363
ATOM    623  CB  LYS A 454      21.972   2.738 -43.912  1.00 15.30           C  
ANISOU  623  CB  LYS A 454     1110   2201   2504   -138    -82    254
ATOM    624  CG  LYS A 454      21.303   1.567 -43.166  1.00 17.45           C  
ANISOU  624  CG  LYS A 454     1419   2491   2722   -104   -104    213
ATOM    625  CD  LYS A 454      20.219   2.025 -42.175  1.00 21.68           C  
ANISOU  625  CD  LYS A 454     2008   3001   3227   -136   -154    152
ATOM    626  CE  LYS A 454      19.044   2.769 -42.836  1.00 22.38           C  
ANISOU  626  CE  LYS A 454     2149   3051   3302   -132   -134    128
ATOM    627  NZ  LYS A 454      18.061   3.226 -41.844  1.00 26.88           N1+
ANISOU  627  NZ  LYS A 454     2764   3594   3854   -159   -168     65
ATOM    628  H   LYS A 454      24.215   2.173 -42.915  1.00 15.65           H  
ATOM    629  HA  LYS A 454      22.928   1.575 -45.464  1.00 13.53           H  
ATOM    630  HB3 LYS A 454      21.234   3.201 -44.567  1.00 15.30           H  
ATOM    631  HB2 LYS A 454      22.261   3.505 -43.195  1.00 15.30           H  
ATOM    632  HG3 LYS A 454      22.054   0.999 -42.617  1.00 17.45           H  
ATOM    633  HG2 LYS A 454      20.868   0.874 -43.886  1.00 17.45           H  
ATOM    634  HD3 LYS A 454      20.680   2.659 -41.415  1.00 21.68           H  
ATOM    635  HD2 LYS A 454      19.845   1.151 -41.641  1.00 21.68           H  
ATOM    636  HE3 LYS A 454      18.543   2.129 -43.563  1.00 22.38           H  
ATOM    637  HE2 LYS A 454      19.395   3.651 -43.367  1.00 22.38           H  
ATOM    638  HZ1 LYS A 454      17.660   2.420 -41.378  1.00 26.88           H  
ATOM    639  HZ2 LYS A 454      18.509   3.815 -41.155  1.00 26.88           H  
ATOM    640  HZ3 LYS A 454      17.323   3.745 -42.305  1.00 26.88           H  
ATOM    641  N   THR A 455      23.326   3.692 -46.807  1.00 15.96           N  
ANISOU  641  N   THR A 455     1126   2295   2641   -122     72    386
ATOM    642  CA  THR A 455      23.624   4.833 -47.674  1.00 14.97           C  
ANISOU  642  CA  THR A 455      991   2149   2548   -153    110    437
ATOM    643  C   THR A 455      22.329   5.362 -48.327  1.00 18.16           C  
ANISOU  643  C   THR A 455     1478   2518   2903   -147    104    424
ATOM    644  O   THR A 455      21.295   4.690 -48.293  1.00 16.94           O  
ANISOU  644  O   THR A 455     1381   2366   2688   -110     86    380
ATOM    645  CB  THR A 455      24.678   4.475 -48.767  1.00 19.87           C  
ANISOU  645  CB  THR A 455     1566   2806   3180   -132    199    496
ATOM    646  OG1 THR A 455      24.141   3.810 -49.894  1.00 20.63           O  
ANISOU  646  OG1 THR A 455     1728   2921   3189    -77    252    489
ATOM    647  CG2 THR A 455      25.891   3.687 -48.243  1.00 22.09           C  
ANISOU  647  CG2 THR A 455     1752   3120   3521   -125    203    508
ATOM    648  H   THR A 455      22.788   2.946 -47.228  1.00 15.96           H  
ATOM    649  HA  THR A 455      24.021   5.657 -47.079  1.00 14.97           H  
ATOM    650  HB  THR A 455      25.066   5.420 -49.148  1.00 19.87           H  
ATOM    651  HG1 THR A 455      23.871   2.924 -49.620  1.00 20.63           H  
ATOM    652 HG21 THR A 455      26.645   3.562 -49.021  1.00 22.09           H  
ATOM    653 HG22 THR A 455      26.363   4.201 -47.407  1.00 22.09           H  
ATOM    654 HG23 THR A 455      25.610   2.692 -47.898  1.00 22.09           H  
ATOM    655  N   CYS A 456      22.408   6.585 -48.872  1.00 19.45           N  
ANISOU  655  N   CYS A 456     1643   2645   3100   -183    116    466
ATOM    656  CA  CYS A 456      21.261   7.351 -49.348  1.00 21.02           C  
ANISOU  656  CA  CYS A 456     1910   2801   3276   -180    100    466
ATOM    657  C   CYS A 456      21.626   8.135 -50.617  1.00 25.84           C  
ANISOU  657  C   CYS A 456     2530   3404   3885   -190    154    544
ATOM    658  O   CYS A 456      22.355   9.124 -50.532  1.00 26.50           O  
ANISOU  658  O   CYS A 456     2576   3457   4038   -240    163    587
ATOM    659  CB  CYS A 456      20.793   8.265 -48.206  1.00 23.70           C  
ANISOU  659  CB  CYS A 456     2249   3080   3677   -225     39    427
ATOM    660  SG  CYS A 456      19.350   9.286 -48.572  1.00 28.00           S  
ANISOU  660  SG  CYS A 456     2863   3556   4220   -215     14    420
ATOM    661  H   CYS A 456      23.295   7.073 -48.877  1.00 19.45           H  
ATOM    662  HA  CYS A 456      20.445   6.676 -49.591  1.00 21.02           H  
ATOM    663  HB3 CYS A 456      21.610   8.925 -47.908  1.00 23.70           H  
ATOM    664  HB2 CYS A 456      20.551   7.671 -47.327  1.00 23.70           H  
ATOM    665  N   LYS A 457      21.104   7.680 -51.769  1.00 21.70           N  
ANISOU  665  N   LYS A 457     2059   2907   3277   -149    190    564
ATOM    666  CA  LYS A 457      21.391   8.238 -53.097  1.00 23.64           C  
ANISOU  666  CA  LYS A 457     2328   3156   3497   -158    245    643
ATOM    667  C   LYS A 457      20.688   9.574 -53.418  1.00 24.09           C  
ANISOU  667  C   LYS A 457     2417   3147   3589   -188    212    686
ATOM    668  O   LYS A 457      21.042  10.179 -54.431  1.00 24.18           O  
ANISOU  668  O   LYS A 457     2420   3146   3620   -220    253    761
ATOM    669  CB  LYS A 457      21.123   7.163 -54.179  1.00 27.62           C  
ANISOU  669  CB  LYS A 457     2889   3715   3890   -113    295    650
ATOM    670  CG  LYS A 457      19.651   6.753 -54.380  1.00 40.26           C  
ANISOU  670  CG  LYS A 457     4573   5309   5417    -83    249    633
ATOM    671  CD  LYS A 457      19.499   5.605 -55.395  1.00 52.92           C  
ANISOU  671  CD  LYS A 457     6227   6971   6909    -44    296    622
ATOM    672  CE  LYS A 457      18.090   4.987 -55.439  1.00 62.64           C  
ANISOU  672  CE  LYS A 457     7521   8201   8078    -13    234    575
ATOM    673  NZ  LYS A 457      17.851   4.039 -54.334  1.00 59.45           N1+
ANISOU  673  NZ  LYS A 457     7092   7802   7693     12    204    492
ATOM    674  H   LYS A 457      20.511   6.860 -51.754  1.00 21.70           H  
ATOM    675  HA  LYS A 457      22.462   8.450 -53.129  1.00 23.64           H  
ATOM    676  HB3 LYS A 457      21.712   6.276 -53.949  1.00 27.62           H  
ATOM    677  HB2 LYS A 457      21.506   7.522 -55.135  1.00 27.62           H  
ATOM    678  HG3 LYS A 457      19.074   7.608 -54.731  1.00 40.26           H  
ATOM    679  HG2 LYS A 457      19.213   6.470 -53.429  1.00 40.26           H  
ATOM    680  HD3 LYS A 457      20.244   4.830 -55.201  1.00 52.92           H  
ATOM    681  HD2 LYS A 457      19.735   5.990 -56.388  1.00 52.92           H  
ATOM    682  HE3 LYS A 457      17.961   4.438 -56.372  1.00 62.64           H  
ATOM    683  HE2 LYS A 457      17.329   5.766 -55.417  1.00 62.64           H  
ATOM    684  HZ1 LYS A 457      17.956   4.514 -53.449  1.00 59.45           H  
ATOM    685  HZ2 LYS A 457      16.918   3.659 -54.404  1.00 59.45           H  
ATOM    686  HZ3 LYS A 457      18.520   3.283 -54.390  1.00 59.45           H  
ATOM    687  N   ASN A 458      19.726  10.016 -52.587  1.00 18.39           N  
ANISOU  687  N   ASN A 458     1725   2378   2884   -178    142    641
ATOM    688  CA  ASN A 458      18.942  11.243 -52.797  1.00 20.00           C  
ANISOU  688  CA  ASN A 458     1955   2508   3135   -198    110    682
ATOM    689  C   ASN A 458      18.971  12.186 -51.573  1.00 24.84           C  
ANISOU  689  C   ASN A 458     2533   3048   3858   -239     72    649
ATOM    690  O   ASN A 458      18.181  13.128 -51.547  1.00 25.04           O  
ANISOU  690  O   ASN A 458     2582   3001   3933   -244     37    656
ATOM    691  CB  ASN A 458      17.482  10.899 -53.209  1.00 17.43           C  
ANISOU  691  CB  ASN A 458     1694   2176   2754   -151     65    668
ATOM    692  CG  ASN A 458      17.338  10.047 -54.474  1.00 25.64           C  
ANISOU  692  CG  ASN A 458     2782   3283   3678   -121     96    702
ATOM    693  OD1 ASN A 458      17.932  10.350 -55.506  1.00 24.09           O  
ANISOU  693  OD1 ASN A 458     2600   3108   3444   -137    147    775
ATOM    694  ND2 ASN A 458      16.524   8.991 -54.408  1.00 15.82           N  
ANISOU  694  ND2 ASN A 458     1568   2073   2371    -81     71    648
ATOM    695  H   ASN A 458      19.472   9.458 -51.783  1.00 18.39           H  
ATOM    696  HA  ASN A 458      19.376  11.838 -53.601  1.00 20.00           H  
ATOM    697  HB3 ASN A 458      16.921  11.816 -53.391  1.00 17.43           H  
ATOM    698  HB2 ASN A 458      16.970  10.392 -52.397  1.00 17.43           H  
ATOM    699 HD22 ASN A 458      16.367   8.416 -55.227  1.00 15.82           H  
ATOM    700 HD21 ASN A 458      16.057   8.760 -53.543  1.00 15.82           H  
ATOM    701  N   CYS A 459      19.872  11.966 -50.594  1.00 24.44           N  
ANISOU  701  N   CYS A 459     2426   3013   3845   -270     76    611
ATOM    702  CA  CYS A 459      19.986  12.774 -49.364  1.00 25.65           C  
ANISOU  702  CA  CYS A 459     2551   3104   4090   -318     37    567
ATOM    703  C   CYS A 459      20.588  14.187 -49.528  1.00 27.89           C  
ANISOU  703  C   CYS A 459     2820   3313   4465   -375     41    622
ATOM    704  O   CYS A 459      20.689  14.897 -48.529  1.00 27.17           O  
ANISOU  704  O   CYS A 459     2715   3159   4448   -418      6    575
ATOM    705  CB  CYS A 459      20.694  11.974 -48.248  1.00 26.16           C  
ANISOU  705  CB  CYS A 459     2567   3212   4160   -337     22    509
ATOM    706  SG  CYS A 459      19.612  10.856 -47.324  1.00 30.03           S  
ANISOU  706  SG  CYS A 459     3091   3722   4597   -296    -24    405
ATOM    707  H   CYS A 459      20.516  11.193 -50.679  1.00 24.44           H  
ATOM    708  HA  CYS A 459      18.967  12.956 -49.015  1.00 25.65           H  
ATOM    709  HB3 CYS A 459      21.114  12.643 -47.497  1.00 26.16           H  
ATOM    710  HB2 CYS A 459      21.534  11.405 -48.645  1.00 26.16           H  
ATOM    711  N   THR A 460      20.913  14.621 -50.759  1.00 23.38           N  
ANISOU  711  N   THR A 460     2261   2738   3884   -378     83    718
ATOM    712  CA  THR A 460      21.144  16.039 -51.072  1.00 24.77           C  
ANISOU  712  CA  THR A 460     2432   2829   4150   -431     85    777
ATOM    713  C   THR A 460      19.831  16.859 -51.085  1.00 28.29           C  
ANISOU  713  C   THR A 460     2932   3186   4631   -407     39    763
ATOM    714  O   THR A 460      19.904  18.077 -50.918  1.00 27.16           O  
ANISOU  714  O   THR A 460     2788   2947   4583   -446     26    782
ATOM    715  CB  THR A 460      21.850  16.220 -52.439  1.00 37.25           C  
ANISOU  715  CB  THR A 460     4004   4434   5718   -454    150    889
ATOM    716  OG1 THR A 460      21.112  15.628 -53.495  1.00 38.89           O  
ANISOU  716  OG1 THR A 460     4268   4692   5819   -399    172    930
ATOM    717  CG2 THR A 460      23.287  15.674 -52.438  1.00 35.07           C  
ANISOU  717  CG2 THR A 460     3651   4221   5451   -487    197    897
ATOM    718  H   THR A 460      20.841  13.996 -51.550  1.00 23.38           H  
ATOM    719  HA  THR A 460      21.791  16.463 -50.301  1.00 24.77           H  
ATOM    720  HB  THR A 460      21.914  17.285 -52.670  1.00 37.25           H  
ATOM    721  HG1 THR A 460      20.279  16.098 -53.591  1.00 38.89           H  
ATOM    722 HG21 THR A 460      23.734  15.734 -53.431  1.00 35.07           H  
ATOM    723 HG22 THR A 460      23.917  16.252 -51.761  1.00 35.07           H  
ATOM    724 HG23 THR A 460      23.336  14.638 -52.109  1.00 35.07           H  
ATOM    725  N   SER A 461      18.667  16.193 -51.213  1.00 23.98           N  
ANISOU  725  N   SER A 461     2426   2669   4016   -342     16    727
ATOM    726  CA  SER A 461      17.349  16.774 -50.954  1.00 23.30           C  
ANISOU  726  CA  SER A 461     2376   2504   3974   -312    -28    706
ATOM    727  C   SER A 461      17.068  16.729 -49.443  1.00 25.50           C  
ANISOU  727  C   SER A 461     2638   2748   4305   -326    -55    589
ATOM    728  O   SER A 461      17.203  15.665 -48.837  1.00 21.32           O  
ANISOU  728  O   SER A 461     2095   2287   3718   -315    -57    521
ATOM    729  CB  SER A 461      16.280  15.981 -51.729  1.00 25.50           C  
ANISOU  729  CB  SER A 461     2694   2831   4163   -245    -45    713
ATOM    730  OG  SER A 461      16.391  16.244 -53.113  1.00 30.18           O  
ANISOU  730  OG  SER A 461     3314   3463   4690   -240    -20    817
ATOM    731  H   SER A 461      18.681  15.192 -51.351  1.00 23.98           H  
ATOM    732  HA  SER A 461      17.328  17.812 -51.291  1.00 23.30           H  
ATOM    733  HB3 SER A 461      15.280  16.282 -51.414  1.00 25.50           H  
ATOM    734  HB2 SER A 461      16.356  14.910 -51.548  1.00 25.50           H  
ATOM    735  HG  SER A 461      15.970  15.528 -53.600  1.00 30.18           H  
ATOM    736  N   ASP A 462      16.685  17.882 -48.868  1.00 23.62           N  
ANISOU  736  N   ASP A 462     2403   2398   4173   -352    -72    566
ATOM    737  CA  ASP A 462      16.462  18.081 -47.426  1.00 23.13           C  
ANISOU  737  CA  ASP A 462     2337   2295   4156   -372    -91    449
ATOM    738  C   ASP A 462      15.305  17.254 -46.839  1.00 23.02           C  
ANISOU  738  C   ASP A 462     2341   2320   4085   -317   -105    369
ATOM    739  O   ASP A 462      15.397  16.852 -45.679  1.00 20.49           O  
ANISOU  739  O   ASP A 462     2016   2031   3738   -334   -111    280
ATOM    740  CB  ASP A 462      16.273  19.573 -47.050  1.00 27.27           C  
ANISOU  740  CB  ASP A 462     2875   2683   4804   -397   -100    436
ATOM    741  CG  ASP A 462      17.418  20.514 -47.462  1.00 41.40           C  
ANISOU  741  CG  ASP A 462     4647   4415   6669   -464    -88    503
ATOM    742  OD1 ASP A 462      17.125  21.716 -47.641  1.00 44.42           O  
ANISOU  742  OD1 ASP A 462     5046   4680   7152   -472    -92    528
ATOM    743  OD2 ASP A 462      18.587  20.066 -47.478  1.00 47.02           O1-
ANISOU  743  OD2 ASP A 462     5325   5192   7349   -510    -75    528
ATOM    744  H   ASP A 462      16.603  18.712 -49.442  1.00 23.62           H  
ATOM    745  HA  ASP A 462      17.366  17.728 -46.928  1.00 23.13           H  
ATOM    746  HB3 ASP A 462      16.152  19.671 -45.970  1.00 27.27           H  
ATOM    747  HB2 ASP A 462      15.351  19.940 -47.507  1.00 27.27           H  
ATOM    748  N   SER A 463      14.258  16.999 -47.640  1.00 19.13           N  
ANISOU  748  N   SER A 463     1869   1825   3574   -254   -114    404
ATOM    749  CA  SER A 463      13.117  16.160 -47.264  1.00 18.83           C  
ANISOU  749  CA  SER A 463     1841   1821   3492   -204   -125    332
ATOM    750  C   SER A 463      13.487  14.670 -47.134  1.00 19.21           C  
ANISOU  750  C   SER A 463     1884   1987   3426   -195   -119    312
ATOM    751  O   SER A 463      13.029  14.023 -46.193  1.00 19.16           O  
ANISOU  751  O   SER A 463     1880   2010   3389   -185   -122    228
ATOM    752  CB  SER A 463      11.958  16.410 -48.251  1.00 23.79           C  
ANISOU  752  CB  SER A 463     2482   2414   4142   -145   -146    380
ATOM    753  OG  SER A 463      12.249  15.945 -49.556  1.00 31.23           O  
ANISOU  753  OG  SER A 463     3436   3408   5021   -131   -151    484
ATOM    754  H   SER A 463      14.251  17.359 -48.583  1.00 19.13           H  
ATOM    755  HA  SER A 463      12.780  16.496 -46.281  1.00 18.83           H  
ATOM    756  HB3 SER A 463      11.717  17.472 -48.297  1.00 23.79           H  
ATOM    757  HB2 SER A 463      11.057  15.903 -47.901  1.00 23.79           H  
ATOM    758  HG  SER A 463      11.489  16.116 -50.119  1.00 31.23           H  
ATOM    759  N   VAL A 464      14.342  14.173 -48.045  1.00 15.91           N  
ANISOU  759  N   VAL A 464     1462   1633   2951   -199   -104    388
ATOM    760  CA  VAL A 464      14.868  12.807 -48.035  1.00 16.25           C  
ANISOU  760  CA  VAL A 464     1499   1780   2897   -186    -91    371
ATOM    761  C   VAL A 464      15.904  12.612 -46.910  1.00 19.39           C  
ANISOU  761  C   VAL A 464     1867   2196   3306   -233    -89    313
ATOM    762  O   VAL A 464      15.902  11.559 -46.275  1.00 17.42           O  
ANISOU  762  O   VAL A 464     1616   1996   3006   -222    -97    253
ATOM    763  CB  VAL A 464      15.549  12.442 -49.384  1.00 18.41           C  
ANISOU  763  CB  VAL A 464     1776   2113   3106   -177    -63    462
ATOM    764  CG1 VAL A 464      16.107  11.006 -49.417  1.00 17.63           C  
ANISOU  764  CG1 VAL A 464     1667   2109   2923   -162    -42    437
ATOM    765  CG2 VAL A 464      14.598  12.637 -50.579  1.00 17.42           C  
ANISOU  765  CG2 VAL A 464     1690   1976   2953   -135    -79    518
ATOM    766  H   VAL A 464      14.677  14.774 -48.784  1.00 15.91           H  
ATOM    767  HA  VAL A 464      14.039  12.117 -47.863  1.00 16.25           H  
ATOM    768  HB  VAL A 464      16.391  13.119 -49.533  1.00 18.41           H  
ATOM    769 HG11 VAL A 464      16.591  10.799 -50.363  1.00 17.63           H  
ATOM    770 HG12 VAL A 464      16.859  10.826 -48.652  1.00 17.63           H  
ATOM    771 HG13 VAL A 464      15.311  10.274 -49.289  1.00 17.63           H  
ATOM    772 HG21 VAL A 464      15.088  12.372 -51.517  1.00 17.42           H  
ATOM    773 HG22 VAL A 464      13.708  12.016 -50.481  1.00 17.42           H  
ATOM    774 HG23 VAL A 464      14.272  13.673 -50.673  1.00 17.42           H  
ATOM    775  N   ARG A 465      16.740  13.638 -46.674  1.00 17.97           N  
ANISOU  775  N   ARG A 465     1662   1973   3192   -289    -84    338
ATOM    776  CA  ARG A 465      17.734  13.706 -45.604  1.00 19.44           C  
ANISOU  776  CA  ARG A 465     1816   2170   3400   -346    -96    292
ATOM    777  C   ARG A 465      17.107  13.587 -44.209  1.00 22.81           C  
ANISOU  777  C   ARG A 465     2267   2573   3827   -352   -123    186
ATOM    778  O   ARG A 465      17.592  12.798 -43.401  1.00 20.81           O  
ANISOU  778  O   ARG A 465     2003   2375   3529   -367   -139    140
ATOM    779  CB  ARG A 465      18.525  15.018 -45.755  1.00 18.96           C  
ANISOU  779  CB  ARG A 465     1730   2043   3429   -411    -93    333
ATOM    780  CG  ARG A 465      19.681  15.207 -44.763  1.00 23.95           C  
ANISOU  780  CG  ARG A 465     2324   2688   4087   -479   -116    293
ATOM    781  CD  ARG A 465      20.340  16.580 -44.935  1.00 33.27           C  
ANISOU  781  CD  ARG A 465     3487   3789   5366   -546   -117    326
ATOM    782  NE  ARG A 465      21.508  16.750 -44.054  1.00 40.21           N  
ANISOU  782  NE  ARG A 465     4318   4686   6275   -620   -144    307
ATOM    783  CZ  ARG A 465      21.519  17.157 -42.770  1.00 52.76           C  
ANISOU  783  CZ  ARG A 465     5921   6242   7884   -672   -188    219
ATOM    784  NH1 ARG A 465      20.397  17.450 -42.094  1.00 43.40           N  
ANISOU  784  NH1 ARG A 465     4796   5003   6690   -654   -196    137
ATOM    785  NH2 ARG A 465      22.698  17.278 -42.149  1.00 39.96           N1+
ANISOU  785  NH2 ARG A 465     4252   4643   6287   -744   -224    212
ATOM    786  H   ARG A 465      16.683  14.456 -47.268  1.00 17.97           H  
ATOM    787  HA  ARG A 465      18.423  12.873 -45.732  1.00 19.44           H  
ATOM    788  HB3 ARG A 465      17.842  15.859 -45.650  1.00 18.96           H  
ATOM    789  HB2 ARG A 465      18.916  15.082 -46.767  1.00 18.96           H  
ATOM    790  HG3 ARG A 465      20.413  14.405 -44.873  1.00 23.95           H  
ATOM    791  HG2 ARG A 465      19.298  15.138 -43.745  1.00 23.95           H  
ATOM    792  HD3 ARG A 465      19.623  17.371 -44.715  1.00 33.27           H  
ATOM    793  HD2 ARG A 465      20.620  16.736 -45.974  1.00 33.27           H  
ATOM    794  HE  ARG A 465      22.394  16.525 -44.489  1.00 40.21           H  
ATOM    795 HH12 ARG A 465      20.437  17.753 -41.132  1.00 43.40           H  
ATOM    796 HH11 ARG A 465      19.499  17.389 -42.556  1.00 43.40           H  
ATOM    797 HH22 ARG A 465      22.747  17.597 -41.193  1.00 39.96           H  
ATOM    798 HH21 ARG A 465      23.555  17.038 -42.631  1.00 39.96           H  
ATOM    799  N   GLU A 466      16.030  14.355 -43.977  1.00 21.68           N  
ANISOU  799  N   GLU A 466     2154   2346   3735   -341   -126    149
ATOM    800  CA  GLU A 466      15.248  14.345 -42.744  1.00 22.07           C  
ANISOU  800  CA  GLU A 466     2231   2369   3785   -344   -135     44
ATOM    801  C   GLU A 466      14.547  12.999 -42.499  1.00 23.00           C  
ANISOU  801  C   GLU A 466     2361   2565   3814   -297   -135     10
ATOM    802  O   GLU A 466      14.565  12.520 -41.368  1.00 22.03           O  
ANISOU  802  O   GLU A 466     2248   2471   3649   -320   -145    -60
ATOM    803  CB  GLU A 466      14.262  15.530 -42.760  1.00 24.12           C  
ANISOU  803  CB  GLU A 466     2514   2521   4130   -327   -125     18
ATOM    804  CG  GLU A 466      13.350  15.628 -41.517  1.00 37.86           C  
ANISOU  804  CG  GLU A 466     4284   4230   5873   -330   -118    -97
ATOM    805  CD  GLU A 466      12.470  16.883 -41.514  1.00 79.76           C  
ANISOU  805  CD  GLU A 466     9607   9414  11285   -329    -99   -140
ATOM    806  OE1 GLU A 466      12.513  17.606 -40.495  1.00 87.00           O  
ANISOU  806  OE1 GLU A 466    10544  10275  12238   -387    -96   -211
ATOM    807  OE2 GLU A 466      11.758  17.095 -42.521  1.00 78.36           O1-
ANISOU  807  OE2 GLU A 466     9424   9194  11154   -269    -90   -107
ATOM    808  H   GLU A 466      15.709  14.986 -44.699  1.00 21.68           H  
ATOM    809  HA  GLU A 466      15.945  14.504 -41.919  1.00 22.07           H  
ATOM    810  HB3 GLU A 466      13.655  15.475 -43.665  1.00 24.12           H  
ATOM    811  HB2 GLU A 466      14.833  16.456 -42.845  1.00 24.12           H  
ATOM    812  HG3 GLU A 466      13.963  15.602 -40.615  1.00 37.86           H  
ATOM    813  HG2 GLU A 466      12.685  14.765 -41.459  1.00 37.86           H  
ATOM    814  N   LYS A 467      13.978  12.407 -43.564  1.00 19.86           N  
ANISOU  814  N   LYS A 467     1964   2198   3383   -238   -127     61
ATOM    815  CA  LYS A 467      13.313  11.104 -43.541  1.00 19.02           C  
ANISOU  815  CA  LYS A 467     1869   2159   3200   -196   -127     32
ATOM    816  C   LYS A 467      14.294   9.950 -43.237  1.00 18.23           C  
ANISOU  816  C   LYS A 467     1754   2142   3031   -214   -132     32
ATOM    817  O   LYS A 467      13.944   9.061 -42.463  1.00 17.27           O  
ANISOU  817  O   LYS A 467     1644   2057   2863   -214   -139    -23
ATOM    818  CB  LYS A 467      12.568  10.912 -44.881  1.00 21.27           C  
ANISOU  818  CB  LYS A 467     2159   2457   3466   -139   -125     95
ATOM    819  CG  LYS A 467      11.633   9.690 -44.943  1.00 26.43           C  
ANISOU  819  CG  LYS A 467     2824   3167   4050    -98   -127     69
ATOM    820  CD  LYS A 467      11.162   9.384 -46.380  1.00 29.87           C  
ANISOU  820  CD  LYS A 467     3270   3614   4467    -53   -136    134
ATOM    821  CE  LYS A 467      10.548   7.984 -46.580  1.00 37.84           C  
ANISOU  821  CE  LYS A 467     4293   4691   5396    -19   -140    124
ATOM    822  NZ  LYS A 467       9.299   7.788 -45.825  1.00 37.86           N1+
ANISOU  822  NZ  LYS A 467     4295   4700   5388    -16   -140     42
ATOM    823  H   LYS A 467      14.004  12.875 -44.459  1.00 19.86           H  
ATOM    824  HA  LYS A 467      12.570  11.129 -42.740  1.00 19.02           H  
ATOM    825  HB3 LYS A 467      13.303  10.854 -45.684  1.00 21.27           H  
ATOM    826  HB2 LYS A 467      11.966  11.797 -45.091  1.00 21.27           H  
ATOM    827  HG3 LYS A 467      10.769   9.871 -44.303  1.00 26.43           H  
ATOM    828  HG2 LYS A 467      12.124   8.819 -44.520  1.00 26.43           H  
ATOM    829  HD3 LYS A 467      12.004   9.487 -47.066  1.00 29.87           H  
ATOM    830  HD2 LYS A 467      10.445  10.146 -46.690  1.00 29.87           H  
ATOM    831  HE3 LYS A 467      11.256   7.207 -46.290  1.00 37.84           H  
ATOM    832  HE2 LYS A 467      10.333   7.829 -47.637  1.00 37.84           H  
ATOM    833  HZ1 LYS A 467       9.488   7.869 -44.835  1.00 37.86           H  
ATOM    834  HZ2 LYS A 467       8.619   8.483 -46.098  1.00 37.86           H  
ATOM    835  HZ3 LYS A 467       8.934   6.865 -46.011  1.00 37.86           H  
ATOM    836  N   PHE A 468      15.505  10.007 -43.822  1.00 17.78           N  
ANISOU  836  N   PHE A 468     1668   2111   2976   -229   -126     99
ATOM    837  CA  PHE A 468      16.586   9.040 -43.628  1.00 16.22           C  
ANISOU  837  CA  PHE A 468     1442   1986   2735   -240   -129    112
ATOM    838  C   PHE A 468      17.187   9.102 -42.215  1.00 20.57           C  
ANISOU  838  C   PHE A 468     1984   2536   3296   -296   -161     56
ATOM    839  O   PHE A 468      17.278   8.069 -41.560  1.00 21.06           O  
ANISOU  839  O   PHE A 468     2047   2647   3306   -292   -176     28
ATOM    840  CB  PHE A 468      17.657   9.245 -44.722  1.00 17.23           C  
ANISOU  840  CB  PHE A 468     1532   2129   2884   -250   -105    196
ATOM    841  CG  PHE A 468      18.829   8.274 -44.720  1.00 17.33           C  
ANISOU  841  CG  PHE A 468     1503   2212   2869   -251    -99    217
ATOM    842  CD1 PHE A 468      18.617   6.908 -44.999  1.00 18.70           C  
ANISOU  842  CD1 PHE A 468     1687   2443   2976   -199    -82    218
ATOM    843  CD2 PHE A 468      20.135   8.717 -44.420  1.00 17.52           C  
ANISOU  843  CD2 PHE A 468     1473   2241   2944   -303   -107    243
ATOM    844  CE1 PHE A 468      19.690   6.028 -45.036  1.00 18.83           C  
ANISOU  844  CE1 PHE A 468     1660   2515   2981   -192    -71    241
ATOM    845  CE2 PHE A 468      21.193   7.818 -44.452  1.00 20.57           C  
ANISOU  845  CE2 PHE A 468     1806   2688   3320   -296    -97    275
ATOM    846  CZ  PHE A 468      20.974   6.482 -44.764  1.00 18.67           C  
ANISOU  846  CZ  PHE A 468     1577   2500   3018   -237    -77    272
ATOM    847  H   PHE A 468      15.706  10.767 -44.461  1.00 17.78           H  
ATOM    848  HA  PHE A 468      16.160   8.043 -43.762  1.00 16.22           H  
ATOM    849  HB3 PHE A 468      18.040  10.266 -44.675  1.00 17.23           H  
ATOM    850  HB2 PHE A 468      17.187   9.161 -45.700  1.00 17.23           H  
ATOM    851  HD1 PHE A 468      17.621   6.546 -45.197  1.00 18.70           H  
ATOM    852  HD2 PHE A 468      20.316   9.754 -44.180  1.00 17.52           H  
ATOM    853  HE1 PHE A 468      19.524   4.990 -45.280  1.00 18.83           H  
ATOM    854  HE2 PHE A 468      22.193   8.153 -44.226  1.00 20.57           H  
ATOM    855  HZ  PHE A 468      21.806   5.795 -44.790  1.00 18.67           H  
ATOM    856  N   LEU A 469      17.556  10.311 -41.757  1.00 18.11           N  
ANISOU  856  N   LEU A 469     1667   2165   3048   -352   -174     43
ATOM    857  CA  LEU A 469      18.143  10.550 -40.434  1.00 19.54           C  
ANISOU  857  CA  LEU A 469     1848   2342   3233   -417   -212    -14
ATOM    858  C   LEU A 469      17.141  10.394 -39.271  1.00 23.06           C  
ANISOU  858  C   LEU A 469     2348   2782   3634   -416   -220   -105
ATOM    859  O   LEU A 469      17.583  10.194 -38.140  1.00 23.10           O  
ANISOU  859  O   LEU A 469     2361   2819   3598   -458   -254   -145
ATOM    860  CB  LEU A 469      18.825  11.936 -40.414  1.00 20.59           C  
ANISOU  860  CB  LEU A 469     1967   2409   3445   -484   -225    -13
ATOM    861  CG  LEU A 469      20.083  12.033 -41.312  1.00 23.97           C  
ANISOU  861  CG  LEU A 469     2334   2856   3920   -508   -222     74
ATOM    862  CD1 LEU A 469      20.545  13.496 -41.472  1.00 24.48           C  
ANISOU  862  CD1 LEU A 469     2391   2840   4071   -573   -230     75
ATOM    863  CD2 LEU A 469      21.229  11.110 -40.840  1.00 28.92           C  
ANISOU  863  CD2 LEU A 469     2910   3558   4519   -532   -255     89
ATOM    864  H   LEU A 469      17.451  11.125 -42.350  1.00 18.11           H  
ATOM    865  HA  LEU A 469      18.907   9.787 -40.271  1.00 19.54           H  
ATOM    866  HB3 LEU A 469      19.111  12.199 -39.394  1.00 20.59           H  
ATOM    867  HB2 LEU A 469      18.091  12.686 -40.714  1.00 20.59           H  
ATOM    868  HG  LEU A 469      19.799  11.700 -42.312  1.00 23.97           H  
ATOM    869 HD11 LEU A 469      20.834  13.697 -42.503  1.00 24.48           H  
ATOM    870 HD12 LEU A 469      19.758  14.206 -41.214  1.00 24.48           H  
ATOM    871 HD13 LEU A 469      21.402  13.733 -40.845  1.00 24.48           H  
ATOM    872 HD21 LEU A 469      22.198  11.610 -40.847  1.00 28.92           H  
ATOM    873 HD22 LEU A 469      21.067  10.738 -39.828  1.00 28.92           H  
ATOM    874 HD23 LEU A 469      21.318  10.242 -41.494  1.00 28.92           H  
ATOM    875  N   GLN A 470      15.826  10.426 -39.558  1.00 19.81           N  
ANISOU  875  N   GLN A 470     1968   2335   3225   -370   -190   -130
ATOM    876  CA  GLN A 470      14.770  10.070 -38.608  1.00 20.34           C  
ANISOU  876  CA  GLN A 470     2078   2399   3250   -361   -181   -212
ATOM    877  C   GLN A 470      14.729   8.556 -38.315  1.00 24.70           C  
ANISOU  877  C   GLN A 470     2632   3036   3718   -341   -193   -207
ATOM    878  O   GLN A 470      14.343   8.184 -37.210  1.00 24.22           O  
ANISOU  878  O   GLN A 470     2605   2993   3607   -364   -200   -267
ATOM    879  CB  GLN A 470      13.415  10.637 -39.094  1.00 22.44           C  
ANISOU  879  CB  GLN A 470     2360   2611   3555   -309   -145   -227
ATOM    880  CG  GLN A 470      12.165  10.316 -38.240  1.00 37.65           C  
ANISOU  880  CG  GLN A 470     4324   4527   5454   -302   -122   -315
ATOM    881  CD  GLN A 470      12.271  10.795 -36.789  1.00 46.21           C  
ANISOU  881  CD  GLN A 470     5446   5597   6515   -369   -126   -399
ATOM    882  OE1 GLN A 470      12.384   9.990 -35.868  1.00 37.65           O  
ANISOU  882  OE1 GLN A 470     4385   4569   5349   -389   -137   -431
ATOM    883  NE2 GLN A 470      12.231  12.112 -36.583  1.00 31.06           N  
ANISOU  883  NE2 GLN A 470     3539   3603   4660   -410   -123   -434
ATOM    884  H   GLN A 470      15.529  10.625 -40.504  1.00 19.81           H  
ATOM    885  HA  GLN A 470      15.009  10.568 -37.667  1.00 20.34           H  
ATOM    886  HB3 GLN A 470      13.234  10.306 -40.115  1.00 22.44           H  
ATOM    887  HB2 GLN A 470      13.503  11.722 -39.153  1.00 22.44           H  
ATOM    888  HG3 GLN A 470      11.964   9.244 -38.244  1.00 37.65           H  
ATOM    889  HG2 GLN A 470      11.290  10.782 -38.692  1.00 37.65           H  
ATOM    890 HE22 GLN A 470      12.292  12.478 -35.643  1.00 31.06           H  
ATOM    891 HE21 GLN A 470      12.137  12.751 -37.359  1.00 31.06           H  
ATOM    892  N   GLU A 471      15.180   7.708 -39.260  1.00 20.85           N  
ANISOU  892  N   GLU A 471     2112   2597   3212   -300   -191   -136
ATOM    893  CA  GLU A 471      15.377   6.275 -39.023  1.00 19.03           C  
ANISOU  893  CA  GLU A 471     1880   2436   2913   -277   -201   -127
ATOM    894  C   GLU A 471      16.520   5.997 -38.031  1.00 22.28           C  
ANISOU  894  C   GLU A 471     2280   2883   3303   -331   -244   -132
ATOM    895  O   GLU A 471      16.372   5.094 -37.211  1.00 21.10           O  
ANISOU  895  O   GLU A 471     2151   2771   3094   -335   -262   -156
ATOM    896  CB  GLU A 471      15.574   5.513 -40.347  1.00 19.78           C  
ANISOU  896  CB  GLU A 471     1948   2567   3002   -224   -182    -58
ATOM    897  CG  GLU A 471      14.353   5.607 -41.288  1.00 20.93           C  
ANISOU  897  CG  GLU A 471     2115   2692   3146   -173   -154    -55
ATOM    898  CD  GLU A 471      14.514   4.885 -42.633  1.00 22.75           C  
ANISOU  898  CD  GLU A 471     2338   2964   3343   -123   -137     -5
ATOM    899  OE1 GLU A 471      15.655   4.791 -43.136  1.00 28.49           O  
ANISOU  899  OE1 GLU A 471     3038   3732   4056   -121   -134     33
ATOM    900  OE2 GLU A 471      13.474   4.432 -43.157  1.00 26.15           O1-
ANISOU  900  OE2 GLU A 471     2789   3383   3763    -87   -126     -4
ATOM    901  H   GLU A 471      15.495   8.063 -40.152  1.00 20.85           H  
ATOM    902  HA  GLU A 471      14.465   5.889 -38.564  1.00 19.03           H  
ATOM    903  HB3 GLU A 471      15.768   4.462 -40.136  1.00 19.78           H  
ATOM    904  HB2 GLU A 471      16.474   5.870 -40.843  1.00 19.78           H  
ATOM    905  HG3 GLU A 471      14.128   6.650 -41.503  1.00 20.93           H  
ATOM    906  HG2 GLU A 471      13.479   5.207 -40.771  1.00 20.93           H  
ATOM    907  N   ALA A 472      17.598   6.804 -38.069  1.00 20.70           N  
ANISOU  907  N   ALA A 472     2045   2668   3151   -377   -267   -107
ATOM    908  CA  ALA A 472      18.676   6.767 -37.075  1.00 20.88           C  
ANISOU  908  CA  ALA A 472     2051   2723   3159   -436   -323   -110
ATOM    909  C   ALA A 472      18.209   7.216 -35.684  1.00 27.36           C  
ANISOU  909  C   ALA A 472     2932   3520   3944   -493   -346   -196
ATOM    910  O   ALA A 472      18.537   6.548 -34.706  1.00 26.80           O  
ANISOU  910  O   ALA A 472     2879   3491   3813   -525   -389   -213
ATOM    911  CB  ALA A 472      19.862   7.618 -37.539  1.00 21.70           C  
ANISOU  911  CB  ALA A 472     2096   2816   3333   -476   -341    -61
ATOM    912  H   ALA A 472      17.652   7.533 -38.766  1.00 20.70           H  
ATOM    913  HA  ALA A 472      19.023   5.736 -36.986  1.00 20.88           H  
ATOM    914  HB1 ALA A 472      20.678   7.566 -36.819  1.00 21.70           H  
ATOM    915  HB2 ALA A 472      20.247   7.263 -38.489  1.00 21.70           H  
ATOM    916  HB3 ALA A 472      19.597   8.667 -37.660  1.00 21.70           H  
ATOM    917  N   LEU A 473      17.416   8.301 -35.632  1.00 25.73           N  
ANISOU  917  N   LEU A 473     2762   3243   3771   -505   -314   -250
ATOM    918  CA  LEU A 473      16.785   8.828 -34.419  1.00 27.81           C  
ANISOU  918  CA  LEU A 473     3090   3474   4003   -556   -316   -345
ATOM    919  C   LEU A 473      15.800   7.829 -33.775  1.00 30.22           C  
ANISOU  919  C   LEU A 473     3440   3818   4225   -530   -298   -381
ATOM    920  O   LEU A 473      15.714   7.783 -32.548  1.00 29.78           O  
ANISOU  920  O   LEU A 473     3431   3784   4101   -583   -324   -431
ATOM    921  CB  LEU A 473      16.099  10.171 -34.765  1.00 29.58           C  
ANISOU  921  CB  LEU A 473     3337   3606   4298   -556   -271   -392
ATOM    922  CG  LEU A 473      15.632  11.011 -33.553  1.00 38.92           C  
ANISOU  922  CG  LEU A 473     4576   4735   5476   -633   -277   -489
ATOM    923  CD1 LEU A 473      16.824  11.510 -32.709  1.00 40.62           C  
ANISOU  923  CD1 LEU A 473     4768   4935   5731   -710   -334   -474
ATOM    924  CD2 LEU A 473      14.714  12.166 -34.008  1.00 43.90           C  
ANISOU  924  CD2 LEU A 473     5236   5271   6174   -609   -213   -549
ATOM    925  H   LEU A 473      17.204   8.794 -36.489  1.00 25.73           H  
ATOM    926  HA  LEU A 473      17.586   9.015 -33.702  1.00 27.81           H  
ATOM    927  HB3 LEU A 473      15.238   9.961 -35.399  1.00 29.58           H  
ATOM    928  HB2 LEU A 473      16.769  10.781 -35.372  1.00 29.58           H  
ATOM    929  HG  LEU A 473      15.019  10.381 -32.907  1.00 38.92           H  
ATOM    930 HD11 LEU A 473      16.698  12.534 -32.356  1.00 40.62           H  
ATOM    931 HD12 LEU A 473      16.962  10.884 -31.828  1.00 40.62           H  
ATOM    932 HD13 LEU A 473      17.754  11.485 -33.274  1.00 40.62           H  
ATOM    933 HD21 LEU A 473      15.039  13.140 -33.645  1.00 43.90           H  
ATOM    934 HD22 LEU A 473      14.664  12.239 -35.095  1.00 43.90           H  
ATOM    935 HD23 LEU A 473      13.696  12.013 -33.650  1.00 43.90           H  
ATOM    936  N   THR A 474      15.112   7.026 -34.608  1.00 24.85           N  
ANISOU  936  N   THR A 474     2747   3150   3544   -456   -259   -352
ATOM    937  CA  THR A 474      14.206   5.961 -34.179  1.00 24.33           C  
ANISOU  937  CA  THR A 474     2714   3120   3411   -428   -239   -374
ATOM    938  C   THR A 474      14.950   4.788 -33.513  1.00 26.96           C  
ANISOU  938  C   THR A 474     3049   3521   3672   -454   -291   -347
ATOM    939  O   THR A 474      14.455   4.302 -32.503  1.00 28.25           O  
ANISOU  939  O   THR A 474     3265   3704   3765   -486   -296   -392
ATOM    940  CB  THR A 474      13.338   5.417 -35.348  1.00 27.68           C  
ANISOU  940  CB  THR A 474     3114   3542   3859   -350   -200   -339
ATOM    941  OG1 THR A 474      12.503   6.459 -35.815  1.00 25.92           O  
ANISOU  941  OG1 THR A 474     2896   3252   3699   -333   -160   -373
ATOM    942  CG2 THR A 474      12.429   4.217 -35.012  1.00 28.12           C  
ANISOU  942  CG2 THR A 474     3193   3639   3851   -321   -185   -348
ATOM    943  H   THR A 474      15.225   7.141 -35.606  1.00 24.85           H  
ATOM    944  HA  THR A 474      13.534   6.391 -33.434  1.00 24.33           H  
ATOM    945  HB  THR A 474      13.982   5.131 -36.178  1.00 27.68           H  
ATOM    946  HG1 THR A 474      13.060   7.190 -36.105  1.00 25.92           H  
ATOM    947 HG21 THR A 474      11.751   3.992 -35.835  1.00 28.12           H  
ATOM    948 HG22 THR A 474      13.004   3.310 -34.822  1.00 28.12           H  
ATOM    949 HG23 THR A 474      11.817   4.417 -34.131  1.00 28.12           H  
ATOM    950  N   MET A 475      16.128   4.386 -34.029  1.00 19.95           N  
ANISOU  950  N   MET A 475     2107   2669   2805   -439   -328   -271
ATOM    951  CA  MET A 475      16.971   3.365 -33.388  1.00 17.99           C  
ANISOU  951  CA  MET A 475     1848   2481   2507   -453   -381   -230
ATOM    952  C   MET A 475      17.707   3.871 -32.136  1.00 26.18           C  
ANISOU  952  C   MET A 475     2906   3530   3510   -538   -446   -255
ATOM    953  O   MET A 475      18.062   3.044 -31.296  1.00 27.54           O  
ANISOU  953  O   MET A 475     3102   3748   3615   -563   -492   -244
ATOM    954  CB  MET A 475      17.993   2.778 -34.382  1.00 19.01           C  
ANISOU  954  CB  MET A 475     1903   2637   2683   -409   -392   -145
ATOM    955  CG  MET A 475      17.389   2.115 -35.624  1.00 19.29           C  
ANISOU  955  CG  MET A 475     1928   2671   2730   -327   -336   -120
ATOM    956  SD  MET A 475      16.115   0.846 -35.374  1.00 21.86           S  
ANISOU  956  SD  MET A 475     2313   3008   2984   -296   -309   -156
ATOM    957  CE  MET A 475      17.103  -0.506 -34.688  1.00 19.07           C  
ANISOU  957  CE  MET A 475     1952   2709   2586   -310   -369   -110
ATOM    958  H   MET A 475      16.495   4.823 -34.863  1.00 19.95           H  
ATOM    959  HA  MET A 475      16.326   2.550 -33.057  1.00 17.99           H  
ATOM    960  HB3 MET A 475      18.628   2.049 -33.875  1.00 19.01           H  
ATOM    961  HB2 MET A 475      18.663   3.572 -34.714  1.00 19.01           H  
ATOM    962  HG3 MET A 475      18.195   1.674 -36.203  1.00 19.29           H  
ATOM    963  HG2 MET A 475      16.960   2.885 -36.256  1.00 19.29           H  
ATOM    964  HE1 MET A 475      16.480  -1.389 -34.543  1.00 19.07           H  
ATOM    965  HE2 MET A 475      17.920  -0.766 -35.362  1.00 19.07           H  
ATOM    966  HE3 MET A 475      17.523  -0.217 -33.727  1.00 19.07           H  
ATOM    967  N   ARG A 476      17.926   5.195 -32.032  1.00 23.93           N  
ANISOU  967  N   ARG A 476     2617   3204   3270   -587   -455   -284
ATOM    968  CA  ARG A 476      18.653   5.837 -30.934  1.00 25.44           C  
ANISOU  968  CA  ARG A 476     2831   3400   3434   -679   -522   -316
ATOM    969  C   ARG A 476      17.934   5.737 -29.575  1.00 29.89           C  
ANISOU  969  C   ARG A 476     3491   3968   3897   -726   -518   -398
ATOM    970  O   ARG A 476      18.610   5.614 -28.555  1.00 32.40           O  
ANISOU  970  O   ARG A 476     3841   4321   4151   -796   -588   -408
ATOM    971  CB  ARG A 476      18.932   7.315 -31.284  1.00 26.38           C  
ANISOU  971  CB  ARG A 476     2933   3457   3632   -719   -518   -340
ATOM    972  CG  ARG A 476      20.026   7.966 -30.413  1.00 41.12           C  
ANISOU  972  CG  ARG A 476     4802   5332   5489   -819   -602   -356
ATOM    973  CD  ARG A 476      19.548   9.243 -29.708  1.00 65.81           C  
ANISOU  973  CD  ARG A 476     8010   8398   8598   -885   -585   -464
ATOM    974  NE  ARG A 476      20.646   9.883 -28.961  1.00 83.79           N  
ANISOU  974  NE  ARG A 476    10288  10673  10875   -988   -669   -482
ATOM    975  CZ  ARG A 476      20.775  11.185 -28.641  1.00103.43           C  
ANISOU  975  CZ  ARG A 476    12806  13088  13403  -1050   -664   -550
ATOM    976  NH1 ARG A 476      19.841  12.097 -28.955  1.00 94.66           N  
ANISOU  976  NH1 ARG A 476    11723  11898  12345  -1014   -577   -602
ATOM    977  NH2 ARG A 476      21.875  11.583 -27.990  1.00 91.05           N1+
ANISOU  977  NH2 ARG A 476    11239  11525  11833  -1150   -751   -564
ATOM    978  H   ARG A 476      17.617   5.804 -32.777  1.00 23.93           H  
ATOM    979  HA  ARG A 476      19.609   5.317 -30.851  1.00 25.44           H  
ATOM    980  HB3 ARG A 476      18.006   7.887 -31.221  1.00 26.38           H  
ATOM    981  HB2 ARG A 476      19.241   7.408 -32.324  1.00 26.38           H  
ATOM    982  HG3 ARG A 476      20.922   8.160 -31.005  1.00 41.12           H  
ATOM    983  HG2 ARG A 476      20.349   7.256 -29.652  1.00 41.12           H  
ATOM    984  HD3 ARG A 476      18.788   8.980 -28.971  1.00 65.81           H  
ATOM    985  HD2 ARG A 476      19.078   9.920 -30.421  1.00 65.81           H  
ATOM    986  HE  ARG A 476      21.379   9.253 -28.667  1.00 83.79           H  
ATOM    987 HH12 ARG A 476      19.965  13.068 -28.709  1.00 94.66           H  
ATOM    988 HH11 ARG A 476      19.004  11.812 -29.443  1.00 94.66           H  
ATOM    989 HH22 ARG A 476      22.006  12.556 -27.752  1.00 91.05           H  
ATOM    990 HH21 ARG A 476      22.591  10.917 -27.738  1.00 91.05           H  
ATOM    991  N   GLN A 477      16.589   5.785 -29.586  1.00 27.05           N  
ANISOU  991  N   GLN A 477     3177   3577   3523   -688   -438   -453
ATOM    992  CA  GLN A 477      15.749   5.701 -28.384  1.00 27.02           C  
ANISOU  992  CA  GLN A 477     3263   3576   3427   -729   -413   -534
ATOM    993  C   GLN A 477      15.700   4.277 -27.783  1.00 29.80           C  
ANISOU  993  C   GLN A 477     3641   3996   3686   -725   -440   -497
ATOM    994  O   GLN A 477      15.268   4.138 -26.638  1.00 31.13           O  
ANISOU  994  O   GLN A 477     3888   4181   3758   -776   -435   -551
ATOM    995  CB  GLN A 477      14.337   6.248 -28.716  1.00 29.16           C  
ANISOU  995  CB  GLN A 477     3561   3787   3733   -690   -313   -603
ATOM    996  CG  GLN A 477      13.368   5.237 -29.366  1.00 46.56           C  
ANISOU  996  CG  GLN A 477     5744   6006   5942   -609   -262   -571
ATOM    997  CD  GLN A 477      12.118   5.893 -29.954  1.00 63.96           C  
ANISOU  997  CD  GLN A 477     7950   8148   8202   -565   -175   -625
ATOM    998  OE1 GLN A 477      11.394   6.599 -29.257  1.00 65.98           O  
ANISOU  998  OE1 GLN A 477     8261   8378   8430   -590   -121   -708
ATOM    999  NE2 GLN A 477      11.842   5.632 -31.233  1.00 39.18           N  
ANISOU  999  NE2 GLN A 477     4753   4991   5143   -495   -158   -574
ATOM   1000  H   GLN A 477      16.102   5.886 -30.466  1.00 27.05           H  
ATOM   1001  HA  GLN A 477      16.189   6.355 -27.629  1.00 27.02           H  
ATOM   1002  HB3 GLN A 477      14.439   7.129 -29.354  1.00 29.16           H  
ATOM   1003  HB2 GLN A 477      13.880   6.612 -27.795  1.00 29.16           H  
ATOM   1004  HG3 GLN A 477      13.040   4.510 -28.625  1.00 46.56           H  
ATOM   1005  HG2 GLN A 477      13.887   4.674 -30.137  1.00 46.56           H  
ATOM   1006 HE22 GLN A 477      11.021   6.028 -31.666  1.00 39.18           H  
ATOM   1007 HE21 GLN A 477      12.454   5.033 -31.771  1.00 39.18           H  
ATOM   1008  N   PHE A 478      16.115   3.263 -28.562  1.00 24.24           N  
ANISOU 1008  N   PHE A 478     2875   3327   3007   -667   -463   -407
ATOM   1009  CA  PHE A 478      16.093   1.854 -28.181  1.00 25.12           C  
ANISOU 1009  CA  PHE A 478     3008   3493   3044   -657   -489   -364
ATOM   1010  C   PHE A 478      17.504   1.375 -27.826  1.00 31.53           C  
ANISOU 1010  C   PHE A 478     3789   4355   3837   -691   -593   -291
ATOM   1011  O   PHE A 478      18.476   1.757 -28.477  1.00 31.80           O  
ANISOU 1011  O   PHE A 478     3749   4387   3946   -687   -636   -245
ATOM   1012  CB  PHE A 478      15.500   1.024 -29.338  1.00 25.74           C  
ANISOU 1012  CB  PHE A 478     3054   3571   3156   -568   -434   -325
ATOM   1013  CG  PHE A 478      14.095   1.440 -29.739  1.00 25.95           C  
ANISOU 1013  CG  PHE A 478     3102   3551   3206   -536   -342   -390
ATOM   1014  CD1 PHE A 478      13.796   1.698 -31.091  1.00 27.03           C  
ANISOU 1014  CD1 PHE A 478     3185   3655   3430   -472   -303   -374
ATOM   1015  CD2 PHE A 478      13.067   1.553 -28.777  1.00 27.67           C  
ANISOU 1015  CD2 PHE A 478     3393   3759   3363   -574   -296   -467
ATOM   1016  CE1 PHE A 478      12.527   2.124 -31.454  1.00 26.06           C  
ANISOU 1016  CE1 PHE A 478     3073   3488   3339   -443   -230   -426
ATOM   1017  CE2 PHE A 478      11.807   1.988 -29.160  1.00 29.04           C  
ANISOU 1017  CE2 PHE A 478     3571   3886   3578   -540   -210   -525
ATOM   1018  CZ  PHE A 478      11.546   2.289 -30.488  1.00 26.68           C  
ANISOU 1018  CZ  PHE A 478     3212   3554   3373   -475   -185   -500
ATOM   1019  H   PHE A 478      16.478   3.463 -29.483  1.00 24.24           H  
ATOM   1020  HA  PHE A 478      15.460   1.722 -27.304  1.00 25.12           H  
ATOM   1021  HB3 PHE A 478      15.481  -0.035 -29.077  1.00 25.74           H  
ATOM   1022  HB2 PHE A 478      16.149   1.104 -30.211  1.00 25.74           H  
ATOM   1023  HD1 PHE A 478      14.557   1.588 -31.850  1.00 27.03           H  
ATOM   1024  HD2 PHE A 478      13.259   1.342 -27.737  1.00 27.67           H  
ATOM   1025  HE1 PHE A 478      12.306   2.346 -32.488  1.00 26.06           H  
ATOM   1026  HE2 PHE A 478      11.029   2.113 -28.426  1.00 29.04           H  
ATOM   1027  HZ  PHE A 478      10.577   2.665 -30.770  1.00 26.68           H  
ATOM   1028  N   ASP A 479      17.564   0.520 -26.798  1.00 27.70           N  
ANISOU 1028  N   ASP A 479     3360   3913   3254   -728   -636   -278
ATOM   1029  CA  ASP A 479      18.776  -0.096 -26.280  1.00 27.88           C  
ANISOU 1029  CA  ASP A 479     3354   3983   3255   -760   -746   -200
ATOM   1030  C   ASP A 479      18.340  -1.426 -25.653  1.00 29.06           C  
ANISOU 1030  C   ASP A 479     3549   4166   3328   -744   -751   -161
ATOM   1031  O   ASP A 479      17.784  -1.424 -24.554  1.00 29.90           O  
ANISOU 1031  O   ASP A 479     3749   4288   3324   -800   -744   -205
ATOM   1032  CB  ASP A 479      19.527   0.840 -25.293  1.00 31.71           C  
ANISOU 1032  CB  ASP A 479     3883   4482   3684   -867   -823   -241
ATOM   1033  CG  ASP A 479      20.840   0.307 -24.690  1.00 44.20           C  
ANISOU 1033  CG  ASP A 479     5432   6116   5247   -912   -955   -159
ATOM   1034  OD1 ASP A 479      21.472  -0.588 -25.299  1.00 43.59           O  
ANISOU 1034  OD1 ASP A 479     5281   6059   5223   -851   -986    -64
ATOM   1035  OD2 ASP A 479      21.264   0.897 -23.673  1.00 54.23           O1-
ANISOU 1035  OD2 ASP A 479     6750   7404   6453  -1008  -1030   -191
ATOM   1036  H   ASP A 479      16.714   0.279 -26.306  1.00 27.70           H  
ATOM   1037  HA  ASP A 479      19.439  -0.309 -27.120  1.00 27.88           H  
ATOM   1038  HB3 ASP A 479      18.850   1.137 -24.489  1.00 31.71           H  
ATOM   1039  HB2 ASP A 479      19.765   1.770 -25.812  1.00 31.71           H  
ATOM   1040  N   HIS A 480      18.565  -2.525 -26.388  1.00 21.35           N  
ANISOU 1040  N   HIS A 480     2509   3194   2410   -666   -749    -83
ATOM   1041  CA  HIS A 480      18.157  -3.874 -26.001  1.00 20.38           C  
ANISOU 1041  CA  HIS A 480     2422   3090   2231   -644   -750    -38
ATOM   1042  C   HIS A 480      19.147  -4.901 -26.595  1.00 24.88           C  
ANISOU 1042  C   HIS A 480     2909   3672   2873   -584   -804     69
ATOM   1043  O   HIS A 480      19.537  -4.727 -27.751  1.00 24.15           O  
ANISOU 1043  O   HIS A 480     2732   3560   2884   -525   -781     90
ATOM   1044  CB  HIS A 480      16.720  -4.116 -26.506  1.00 18.82           C  
ANISOU 1044  CB  HIS A 480     2259   2862   2031   -595   -636    -87
ATOM   1045  CG  HIS A 480      16.106  -5.371 -25.947  1.00 20.79           C  
ANISOU 1045  CG  HIS A 480     2566   3127   2208   -595   -629    -57
ATOM   1046  ND1 HIS A 480      16.221  -6.608 -26.586  1.00 22.03           N  
ANISOU 1046  ND1 HIS A 480     2683   3278   2410   -529   -634     16
ATOM   1047  CD2 HIS A 480      15.435  -5.546 -24.755  1.00 21.84           C  
ANISOU 1047  CD2 HIS A 480     2794   3280   2226   -658   -621    -87
ATOM   1048  CE1 HIS A 480      15.664  -7.473 -25.751  1.00 21.17           C  
ANISOU 1048  CE1 HIS A 480     2643   3182   2219   -554   -633     34
ATOM   1049  NE2 HIS A 480      15.175  -6.899 -24.653  1.00 21.45           N  
ANISOU 1049  NE2 HIS A 480     2761   3237   2152   -633   -623    -25
ATOM   1050  H   HIS A 480      19.020  -2.440 -27.288  1.00 21.35           H  
ATOM   1051  HA  HIS A 480      18.145  -3.909 -24.916  1.00 20.38           H  
ATOM   1052  HB3 HIS A 480      16.700  -4.166 -27.595  1.00 18.82           H  
ATOM   1053  HB2 HIS A 480      16.076  -3.283 -26.226  1.00 18.82           H  
ATOM   1054  HD2 HIS A 480      15.163  -4.844 -23.981  1.00 21.84           H  
ATOM   1055  HE1 HIS A 480      15.604  -8.529 -25.954  1.00 21.17           H  
ATOM   1056  HE2 HIS A 480      14.704  -7.368 -23.892  1.00 21.45           H  
ATOM   1057  N   PRO A 481      19.516  -5.963 -25.832  1.00 22.54           N  
ANISOU 1057  N   PRO A 481     2638   3402   2525   -594   -865    137
ATOM   1058  CA  PRO A 481      20.383  -7.059 -26.325  1.00 22.18           C  
ANISOU 1058  CA  PRO A 481     2507   3359   2562   -532   -916    239
ATOM   1059  C   PRO A 481      19.965  -7.795 -27.614  1.00 22.70           C  
ANISOU 1059  C   PRO A 481     2529   3386   2711   -432   -829    248
ATOM   1060  O   PRO A 481      20.837  -8.387 -28.246  1.00 21.56           O  
ANISOU 1060  O   PRO A 481     2302   3233   2656   -372   -849    316
ATOM   1061  CB  PRO A 481      20.435  -8.050 -25.149  1.00 25.10           C  
ANISOU 1061  CB  PRO A 481     2938   3755   2845   -565   -986    302
ATOM   1062  CG  PRO A 481      20.193  -7.200 -23.921  1.00 30.38           C  
ANISOU 1062  CG  PRO A 481     3703   4454   3385   -670  -1014    242
ATOM   1063  CD  PRO A 481      19.191  -6.170 -24.416  1.00 25.03           C  
ANISOU 1063  CD  PRO A 481     3057   3747   2705   -669   -901    130
ATOM   1064  HA  PRO A 481      21.376  -6.631 -26.475  1.00 22.18           H  
ATOM   1065  HB3 PRO A 481      21.380  -8.590 -25.090  1.00 25.10           H  
ATOM   1066  HB2 PRO A 481      19.638  -8.792 -25.232  1.00 25.10           H  
ATOM   1067  HG3 PRO A 481      21.121  -6.700 -23.639  1.00 30.38           H  
ATOM   1068  HG2 PRO A 481      19.841  -7.770 -23.060  1.00 30.38           H  
ATOM   1069  HD2 PRO A 481      18.177  -6.560 -24.332  1.00 25.03           H  
ATOM   1070  HD3 PRO A 481      19.272  -5.275 -23.801  1.00 25.03           H  
ATOM   1071  N   HIS A 482      18.669  -7.768 -27.968  1.00 17.98           N  
ANISOU 1071  N   HIS A 482     1986   2763   2082   -416   -735    182
ATOM   1072  CA  HIS A 482      18.092  -8.479 -29.115  1.00 15.93           C  
ANISOU 1072  CA  HIS A 482     1698   2468   1887   -332   -657    182
ATOM   1073  C   HIS A 482      17.422  -7.517 -30.115  1.00 18.47           C  
ANISOU 1073  C   HIS A 482     1999   2766   2253   -305   -579    115
ATOM   1074  O   HIS A 482      16.465  -7.897 -30.790  1.00 15.60           O  
ANISOU 1074  O   HIS A 482     1646   2376   1907   -259   -509     89
ATOM   1075  CB  HIS A 482      17.178  -9.618 -28.614  1.00 17.04           C  
ANISOU 1075  CB  HIS A 482     1907   2597   1971   -325   -628    189
ATOM   1076  CG  HIS A 482      17.875 -10.587 -27.691  1.00 21.02           C  
ANISOU 1076  CG  HIS A 482     2417   3116   2453   -336   -710    278
ATOM   1077  ND1 HIS A 482      18.915 -11.400 -28.105  1.00 21.76           N  
ANISOU 1077  ND1 HIS A 482     2438   3194   2636   -272   -743    355
ATOM   1078  CD2 HIS A 482      17.718 -10.845 -26.348  1.00 22.60           C  
ANISOU 1078  CD2 HIS A 482     2685   3346   2555   -406   -771    303
ATOM   1079  CE1 HIS A 482      19.341 -12.074 -27.035  1.00 22.34           C  
ANISOU 1079  CE1 HIS A 482     2532   3284   2672   -300   -827    431
ATOM   1080  NE2 HIS A 482      18.660 -11.788 -25.932  1.00 22.69           N  
ANISOU 1080  NE2 HIS A 482     2664   3360   2598   -383   -851    406
ATOM   1081  H   HIS A 482      18.006  -7.263 -27.394  1.00 17.98           H  
ATOM   1082  HA  HIS A 482      18.888  -8.949 -29.686  1.00 15.93           H  
ATOM   1083  HB3 HIS A 482      16.771 -10.184 -29.453  1.00 17.04           H  
ATOM   1084  HB2 HIS A 482      16.327  -9.209 -28.074  1.00 17.04           H  
ATOM   1085  HD1 HIS A 482      19.282 -11.470 -29.045  1.00 21.76           H  
ATOM   1086  HD2 HIS A 482      17.023 -10.410 -25.646  1.00 22.60           H  
ATOM   1087  HE1 HIS A 482      20.153 -12.786 -27.065  1.00 22.34           H  
ATOM   1088  N   ILE A 483      17.978  -6.300 -30.224  1.00 16.60           N  
ANISOU 1088  N   ILE A 483     1734   2537   2037   -339   -597     90
ATOM   1089  CA  ILE A 483      17.702  -5.316 -31.271  1.00 15.78           C  
ANISOU 1089  CA  ILE A 483     1603   2407   1984   -317   -535     41
ATOM   1090  C   ILE A 483      19.069  -4.710 -31.650  1.00 20.76           C  
ANISOU 1090  C   ILE A 483     2152   3048   2688   -318   -577     82
ATOM   1091  O   ILE A 483      19.829  -4.366 -30.744  1.00 18.81           O  
ANISOU 1091  O   ILE A 483     1897   2825   2426   -377   -652    101
ATOM   1092  CB  ILE A 483      16.766  -4.162 -30.782  1.00 18.27           C  
ANISOU 1092  CB  ILE A 483     1979   2711   2253   -370   -501    -45
ATOM   1093  CG1 ILE A 483      15.416  -4.690 -30.237  1.00 17.22           C  
ANISOU 1093  CG1 ILE A 483     1921   2573   2050   -377   -456    -84
ATOM   1094  CG2 ILE A 483      16.511  -3.100 -31.878  1.00 17.97           C  
ANISOU 1094  CG2 ILE A 483     1907   2641   2281   -343   -446    -80
ATOM   1095  CD1 ILE A 483      14.547  -3.632 -29.539  1.00 16.99           C  
ANISOU 1095  CD1 ILE A 483     1949   2529   1978   -428   -413   -173
ATOM   1096  H   ILE A 483      18.741  -6.059 -29.606  1.00 16.60           H  
ATOM   1097  HA  ILE A 483      17.269  -5.805 -32.143  1.00 15.78           H  
ATOM   1098  HB  ILE A 483      17.267  -3.655 -29.955  1.00 18.27           H  
ATOM   1099 HG13 ILE A 483      15.587  -5.481 -29.509  1.00 17.22           H  
ATOM   1100 HG12 ILE A 483      14.850  -5.146 -31.048  1.00 17.22           H  
ATOM   1101 HG21 ILE A 483      15.856  -2.304 -31.522  1.00 17.97           H  
ATOM   1102 HG22 ILE A 483      17.427  -2.611 -32.206  1.00 17.97           H  
ATOM   1103 HG23 ILE A 483      16.042  -3.546 -32.756  1.00 17.97           H  
ATOM   1104 HD11 ILE A 483      13.948  -4.091 -28.752  1.00 16.99           H  
ATOM   1105 HD12 ILE A 483      15.148  -2.847 -29.080  1.00 16.99           H  
ATOM   1106 HD13 ILE A 483      13.857  -3.160 -30.236  1.00 16.99           H  
ATOM   1107  N   VAL A 484      19.373  -4.585 -32.955  1.00 19.52           N  
ANISOU 1107  N   VAL A 484     1937   2874   2606   -259   -527     97
ATOM   1108  CA  VAL A 484      20.642  -4.019 -33.436  1.00 20.25           C  
ANISOU 1108  CA  VAL A 484     1945   2973   2777   -258   -549    137
ATOM   1109  C   VAL A 484      20.804  -2.530 -33.062  1.00 21.32           C  
ANISOU 1109  C   VAL A 484     2088   3106   2905   -333   -579     99
ATOM   1110  O   VAL A 484      19.872  -1.741 -33.227  1.00 22.17           O  
ANISOU 1110  O   VAL A 484     2250   3190   2984   -354   -539     32
ATOM   1111  CB  VAL A 484      20.845  -4.172 -34.970  1.00 24.40           C  
ANISOU 1111  CB  VAL A 484     2418   3481   3371   -188   -477    154
ATOM   1112  CG1 VAL A 484      20.976  -5.648 -35.378  1.00 24.81           C  
ANISOU 1112  CG1 VAL A 484     2455   3532   3440   -118   -455    194
ATOM   1113  CG2 VAL A 484      19.815  -3.432 -35.843  1.00 22.85           C  
ANISOU 1113  CG2 VAL A 484     2266   3258   3159   -178   -409     95
ATOM   1114  H   VAL A 484      18.715  -4.889 -33.662  1.00 19.52           H  
ATOM   1115  HA  VAL A 484      21.438  -4.581 -32.943  1.00 20.25           H  
ATOM   1116  HB  VAL A 484      21.812  -3.728 -35.212  1.00 24.40           H  
ATOM   1117 HG11 VAL A 484      21.205  -5.747 -36.439  1.00 24.81           H  
ATOM   1118 HG12 VAL A 484      21.783  -6.128 -34.824  1.00 24.81           H  
ATOM   1119 HG13 VAL A 484      20.063  -6.209 -35.182  1.00 24.81           H  
ATOM   1120 HG21 VAL A 484      19.953  -3.666 -36.898  1.00 22.85           H  
ATOM   1121 HG22 VAL A 484      18.797  -3.699 -35.564  1.00 22.85           H  
ATOM   1122 HG23 VAL A 484      19.903  -2.352 -35.752  1.00 22.85           H  
ATOM   1123  N   LYS A 485      21.987  -2.197 -32.526  1.00 19.33           N  
ANISOU 1123  N   LYS A 485     1782   2876   2687   -375   -652    139
ATOM   1124  CA  LYS A 485      22.318  -0.867 -32.021  1.00 20.36           C  
ANISOU 1124  CA  LYS A 485     1922   3001   2814   -455   -689    101
ATOM   1125  C   LYS A 485      22.666   0.102 -33.155  1.00 23.03           C  
ANISOU 1125  C   LYS A 485     2200   3313   3237   -446   -646    104
ATOM   1126  O   LYS A 485      23.331  -0.290 -34.115  1.00 21.51           O  
ANISOU 1126  O   LYS A 485     1927   3127   3118   -398   -625    163
ATOM   1127  CB  LYS A 485      23.517  -0.968 -31.055  1.00 25.47           C  
ANISOU 1127  CB  LYS A 485     2535   3684   3459   -519   -803    146
ATOM   1128  CG  LYS A 485      23.225  -1.805 -29.803  1.00 51.37           C  
ANISOU 1128  CG  LYS A 485     5874   6995   6650   -538   -862    160
ATOM   1129  CD  LYS A 485      24.416  -1.858 -28.828  1.00 60.83           C  
ANISOU 1129  CD  LYS A 485     7059   8228   7824   -621   -986    191
ATOM   1130  CE  LYS A 485      24.327  -2.970 -27.766  1.00 64.34           C  
ANISOU 1130  CE  LYS A 485     7490   8706   8249   -600  -1056    272
ATOM   1131  NZ  LYS A 485      23.083  -2.916 -26.976  1.00 60.91           N1+
ANISOU 1131  NZ  LYS A 485     7165   8275   7702   -600  -1033    243
ATOM   1132  H   LYS A 485      22.703  -2.905 -32.416  1.00 19.33           H  
ATOM   1133  HA  LYS A 485      21.459  -0.478 -31.470  1.00 20.36           H  
ATOM   1134  HB3 LYS A 485      23.812   0.034 -30.738  1.00 25.47           H  
ATOM   1135  HB2 LYS A 485      24.381  -1.385 -31.577  1.00 25.47           H  
ATOM   1136  HG3 LYS A 485      22.956  -2.815 -30.100  1.00 51.37           H  
ATOM   1137  HG2 LYS A 485      22.355  -1.392 -29.294  1.00 51.37           H  
ATOM   1138  HD3 LYS A 485      24.514  -0.890 -28.332  1.00 60.83           H  
ATOM   1139  HD2 LYS A 485      25.339  -1.993 -29.394  1.00 60.83           H  
ATOM   1140  HE3 LYS A 485      25.175  -2.893 -27.085  1.00 64.34           H  
ATOM   1141  HE2 LYS A 485      24.396  -3.948 -28.242  1.00 64.34           H  
ATOM   1142  HZ1 LYS A 485      22.291  -3.058 -27.587  1.00 60.91           H  
ATOM   1143  HZ2 LYS A 485      23.088  -3.639 -26.271  1.00 60.91           H  
ATOM   1144  HZ3 LYS A 485      22.992  -2.014 -26.524  1.00 60.91           H  
ATOM   1145  N   LEU A 486      22.287   1.373 -32.957  1.00 23.61           N  
ANISOU 1145  N   LEU A 486     2311   3355   3304   -499   -635     43
ATOM   1146  CA  LEU A 486      22.838   2.511 -33.685  1.00 23.96           C  
ANISOU 1146  CA  LEU A 486     2304   3371   3430   -510   -609     51
ATOM   1147  C   LEU A 486      24.239   2.802 -33.126  1.00 28.69           C  
ANISOU 1147  C   LEU A 486     2833   3994   4075   -574   -697     94
ATOM   1148  O   LEU A 486      24.362   3.166 -31.956  1.00 28.55           O  
ANISOU 1148  O   LEU A 486     2852   3988   4007   -649   -774     64
ATOM   1149  CB  LEU A 486      21.889   3.717 -33.522  1.00 24.52           C  
ANISOU 1149  CB  LEU A 486     2441   3390   3487   -547   -575    -28
ATOM   1150  CG  LEU A 486      22.362   5.033 -34.184  1.00 29.84           C  
ANISOU 1150  CG  LEU A 486     3069   4026   4245   -580   -565    -19
ATOM   1151  CD1 LEU A 486      22.307   4.956 -35.716  1.00 29.68           C  
ANISOU 1151  CD1 LEU A 486     3003   3993   4282   -509   -490     28
ATOM   1152  CD2 LEU A 486      21.546   6.222 -33.657  1.00 32.90           C  
ANISOU 1152  CD2 LEU A 486     3523   4358   4621   -632   -554   -101
ATOM   1153  H   LEU A 486      21.751   1.605 -32.130  1.00 23.61           H  
ATOM   1154  HA  LEU A 486      22.913   2.261 -34.744  1.00 23.96           H  
ATOM   1155  HB3 LEU A 486      21.754   3.899 -32.454  1.00 24.52           H  
ATOM   1156  HB2 LEU A 486      20.900   3.456 -33.899  1.00 24.52           H  
ATOM   1157  HG  LEU A 486      23.397   5.237 -33.908  1.00 29.84           H  
ATOM   1158 HD11 LEU A 486      22.407   5.943 -36.166  1.00 29.68           H  
ATOM   1159 HD12 LEU A 486      23.119   4.345 -36.107  1.00 29.68           H  
ATOM   1160 HD13 LEU A 486      21.367   4.526 -36.063  1.00 29.68           H  
ATOM   1161 HD21 LEU A 486      21.190   6.873 -34.454  1.00 32.90           H  
ATOM   1162 HD22 LEU A 486      20.672   5.881 -33.106  1.00 32.90           H  
ATOM   1163 HD23 LEU A 486      22.140   6.831 -32.976  1.00 32.90           H  
ATOM   1164  N   ILE A 487      25.259   2.637 -33.978  1.00 23.36           N  
ANISOU 1164  N   ILE A 487     2057   3327   3494   -550   -685    161
ATOM   1165  CA  ILE A 487      26.652   2.945 -33.659  1.00 25.67           C  
ANISOU 1165  CA  ILE A 487     2265   3639   3850   -611   -766    208
ATOM   1166  C   ILE A 487      26.933   4.451 -33.844  1.00 31.49           C  
ANISOU 1166  C   ILE A 487     3003   4333   4630   -681   -762    172
ATOM   1167  O   ILE A 487      27.674   5.021 -33.043  1.00 30.74           O  
ANISOU 1167  O   ILE A 487     2910   4237   4534   -771   -844    151
ATOM   1168  CB  ILE A 487      27.621   2.107 -34.543  1.00 28.70           C  
ANISOU 1168  CB  ILE A 487     2528   4052   4326   -551   -750    300
ATOM   1169  CG1 ILE A 487      27.373   0.588 -34.385  1.00 29.50           C  
ANISOU 1169  CG1 ILE A 487     2632   4184   4394   -482   -757    333
ATOM   1170  CG2 ILE A 487      29.116   2.431 -34.363  1.00 31.15           C  
ANISOU 1170  CG2 ILE A 487     2729   4380   4727   -615   -828    354
ATOM   1171  CD1 ILE A 487      27.555   0.024 -32.967  1.00 36.24           C  
ANISOU 1171  CD1 ILE A 487     3528   5066   5174   -526   -864    331
ATOM   1172  H   ILE A 487      25.076   2.346 -34.929  1.00 23.36           H  
ATOM   1173  HA  ILE A 487      26.843   2.703 -32.612  1.00 25.67           H  
ATOM   1174  HB  ILE A 487      27.390   2.338 -35.582  1.00 28.70           H  
ATOM   1175 HG13 ILE A 487      28.006   0.035 -35.079  1.00 29.50           H  
ATOM   1176 HG12 ILE A 487      26.353   0.367 -34.693  1.00 29.50           H  
ATOM   1177 HG21 ILE A 487      29.727   1.746 -34.952  1.00 31.15           H  
ATOM   1178 HG22 ILE A 487      29.362   3.435 -34.703  1.00 31.15           H  
ATOM   1179 HG23 ILE A 487      29.429   2.347 -33.322  1.00 31.15           H  
ATOM   1180 HD11 ILE A 487      27.683  -1.058 -33.000  1.00 36.24           H  
ATOM   1181 HD12 ILE A 487      28.426   0.442 -32.464  1.00 36.24           H  
ATOM   1182 HD13 ILE A 487      26.678   0.229 -32.350  1.00 36.24           H  
ATOM   1183  N   GLY A 488      26.284   5.074 -34.841  1.00 26.83           N  
ANISOU 1183  N   GLY A 488     2418   3704   4074   -641   -669    165
ATOM   1184  CA  GLY A 488      26.320   6.516 -35.039  1.00 26.36           C  
ANISOU 1184  CA  GLY A 488     2361   3591   4064   -700   -656    139
ATOM   1185  C   GLY A 488      25.803   6.872 -36.435  1.00 28.13           C  
ANISOU 1185  C   GLY A 488     2578   3780   4331   -645   -556    159
ATOM   1186  O   GLY A 488      25.188   6.056 -37.119  1.00 27.07           O  
ANISOU 1186  O   GLY A 488     2448   3663   4176   -562   -493    182
ATOM   1187  H   GLY A 488      25.695   4.543 -35.468  1.00 26.83           H  
ATOM   1188  HA3 GLY A 488      27.327   6.910 -34.905  1.00 26.36           H  
ATOM   1189  HA2 GLY A 488      25.681   6.980 -34.291  1.00 26.36           H  
ATOM   1190  N   VAL A 489      26.038   8.129 -36.832  1.00 23.06           N  
ANISOU 1190  N   VAL A 489     1934   3084   3745   -697   -544    148
ATOM   1191  CA  VAL A 489      25.656   8.700 -38.124  1.00 23.54           C  
ANISOU 1191  CA  VAL A 489     1995   3104   3847   -659   -458    173
ATOM   1192  C   VAL A 489      26.779   9.595 -38.661  1.00 27.93           C  
ANISOU 1192  C   VAL A 489     2466   3640   4504   -709   -454    231
ATOM   1193  O   VAL A 489      27.609  10.071 -37.890  1.00 27.32           O  
ANISOU 1193  O   VAL A 489     2356   3555   4469   -793   -523    222
ATOM   1194  CB  VAL A 489      24.371   9.573 -38.020  1.00 27.89           C  
ANISOU 1194  CB  VAL A 489     2644   3588   4367   -659   -430    101
ATOM   1195  CG1 VAL A 489      23.129   8.717 -37.751  1.00 26.99           C  
ANISOU 1195  CG1 VAL A 489     2601   3494   4160   -604   -420     51
ATOM   1196  CG2 VAL A 489      24.466  10.748 -37.023  1.00 28.93           C  
ANISOU 1196  CG2 VAL A 489     2806   3664   4524   -753   -482     40
ATOM   1197  H   VAL A 489      26.537   8.756 -36.213  1.00 23.06           H  
ATOM   1198  HA  VAL A 489      25.506   7.903 -38.852  1.00 23.54           H  
ATOM   1199  HB  VAL A 489      24.196  10.022 -39.000  1.00 27.89           H  
ATOM   1200 HG11 VAL A 489      22.224   9.324 -37.762  1.00 26.99           H  
ATOM   1201 HG12 VAL A 489      23.023   7.949 -38.513  1.00 26.99           H  
ATOM   1202 HG13 VAL A 489      23.189   8.213 -36.788  1.00 26.99           H  
ATOM   1203 HG21 VAL A 489      23.531  11.307 -36.983  1.00 28.93           H  
ATOM   1204 HG22 VAL A 489      24.687  10.403 -36.015  1.00 28.93           H  
ATOM   1205 HG23 VAL A 489      25.248  11.454 -37.296  1.00 28.93           H  
ATOM   1206  N   ILE A 490      26.757   9.826 -39.980  1.00 24.48           N  
ANISOU 1206  N   ILE A 490     2002   3194   4104   -665   -372    289
ATOM   1207  CA  ILE A 490      27.633  10.776 -40.654  1.00 25.38           C  
ANISOU 1207  CA  ILE A 490     2048   3283   4314   -711   -347    349
ATOM   1208  C   ILE A 490      26.699  11.685 -41.468  1.00 29.14           C  
ANISOU 1208  C   ILE A 490     2595   3688   4789   -701   -294    336
ATOM   1209  O   ILE A 490      26.222  11.283 -42.529  1.00 25.76           O  
ANISOU 1209  O   ILE A 490     2202   3267   4316   -628   -231    355
ATOM   1210  CB  ILE A 490      28.664  10.086 -41.597  1.00 29.98           C  
ANISOU 1210  CB  ILE A 490     2533   3920   4939   -669   -290    436
ATOM   1211  CG1 ILE A 490      29.371   8.903 -40.893  1.00 31.57           C  
ANISOU 1211  CG1 ILE A 490     2661   4187   5146   -665   -350    449
ATOM   1212  CG2 ILE A 490      29.687  11.123 -42.115  1.00 32.96           C  
ANISOU 1212  CG2 ILE A 490     2841   4266   5417   -727   -256    499
ATOM   1213  CD1 ILE A 490      30.408   8.170 -41.747  1.00 39.11           C  
ANISOU 1213  CD1 ILE A 490     3518   5194   6149   -614   -291    524
ATOM   1214  H   ILE A 490      26.047   9.392 -40.557  1.00 24.48           H  
ATOM   1215  HA  ILE A 490      28.174  11.391 -39.932  1.00 25.38           H  
ATOM   1216  HB  ILE A 490      28.150   9.669 -42.465  1.00 29.98           H  
ATOM   1217 HG13 ILE A 490      28.637   8.164 -40.574  1.00 31.57           H  
ATOM   1218 HG12 ILE A 490      29.847   9.256 -39.981  1.00 31.57           H  
ATOM   1219 HG21 ILE A 490      30.423  10.678 -42.782  1.00 32.96           H  
ATOM   1220 HG22 ILE A 490      29.204  11.928 -42.670  1.00 32.96           H  
ATOM   1221 HG23 ILE A 490      30.235  11.578 -41.289  1.00 32.96           H  
ATOM   1222 HD11 ILE A 490      31.413   8.452 -41.441  1.00 39.11           H  
ATOM   1223 HD12 ILE A 490      30.313   7.094 -41.619  1.00 39.11           H  
ATOM   1224 HD13 ILE A 490      30.300   8.383 -42.810  1.00 39.11           H  
ATOM   1225  N   THR A 491      26.394  12.864 -40.905  1.00 26.96           N  
ANISOU 1225  N   THR A 491     2352   3338   4554   -773   -328    294
ATOM   1226  CA  THR A 491      25.399  13.805 -41.435  1.00 29.52           C  
ANISOU 1226  CA  THR A 491     2747   3584   4886   -759   -286    279
ATOM   1227  C   THR A 491      25.907  14.679 -42.607  1.00 37.28           C  
ANISOU 1227  C   THR A 491     3692   4527   5946   -774   -229    364
ATOM   1228  O   THR A 491      25.084  15.338 -43.245  1.00 38.68           O  
ANISOU 1228  O   THR A 491     3923   4639   6136   -758   -196    370
ATOM   1229  CB  THR A 491      24.857  14.727 -40.312  1.00 34.99           C  
ANISOU 1229  CB  THR A 491     3512   4206   5576   -807   -333    181
ATOM   1230  OG1 THR A 491      25.867  15.556 -39.766  1.00 33.79           O  
ANISOU 1230  OG1 THR A 491     3322   4030   5486   -906   -390    168
ATOM   1231  CG2 THR A 491      24.151  13.955 -39.187  1.00 32.15           C  
ANISOU 1231  CG2 THR A 491     3209   3884   5122   -776   -362    104
ATOM   1232  H   THR A 491      26.821  13.119 -40.023  1.00 26.96           H  
ATOM   1233  HA  THR A 491      24.555  13.227 -41.816  1.00 29.52           H  
ATOM   1234  HB  THR A 491      24.114  15.396 -40.737  1.00 34.99           H  
ATOM   1235  HG1 THR A 491      26.406  15.033 -39.162  1.00 33.79           H  
ATOM   1236 HG21 THR A 491      23.822  14.626 -38.392  1.00 32.15           H  
ATOM   1237 HG22 THR A 491      23.271  13.437 -39.563  1.00 32.15           H  
ATOM   1238 HG23 THR A 491      24.791  13.199 -38.741  1.00 32.15           H  
ATOM   1239  N   GLU A 492      27.215  14.629 -42.912  1.00 34.58           N  
ANISOU 1239  N   GLU A 492     3255   4225   5657   -803   -216    435
ATOM   1240  CA  GLU A 492      27.813  15.192 -44.127  1.00 36.49           C  
ANISOU 1240  CA  GLU A 492     3454   4444   5965   -819   -150    527
ATOM   1241  C   GLU A 492      27.583  14.261 -45.332  1.00 41.02           C  
ANISOU 1241  C   GLU A 492     4030   5079   6478   -731    -69    585
ATOM   1242  O   GLU A 492      27.491  13.048 -45.144  1.00 40.69           O  
ANISOU 1242  O   GLU A 492     3978   5108   6375   -675    -70    567
ATOM   1243  CB  GLU A 492      29.326  15.402 -43.886  1.00 38.77           C  
ANISOU 1243  CB  GLU A 492     3630   4750   6349   -897   -170    573
ATOM   1244  CG  GLU A 492      29.668  16.363 -42.722  1.00 52.12           C  
ANISOU 1244  CG  GLU A 492     5316   6378   8107  -1001   -253    521
ATOM   1245  CD  GLU A 492      29.155  17.801 -42.907  1.00 83.39           C  
ANISOU 1245  CD  GLU A 492     9343  10224  12116  -1047   -249    502
ATOM   1246  OE1 GLU A 492      29.322  18.344 -44.023  1.00 81.52           O  
ANISOU 1246  OE1 GLU A 492     9078   9946  11950  -1072   -195    580
ATOM   1247  OE2 GLU A 492      28.601  18.343 -41.926  1.00 79.17           O1-
ANISOU 1247  OE2 GLU A 492     8891   9639  11550  -1054   -293    410
ATOM   1248  H   GLU A 492      27.831  14.080 -42.330  1.00 34.58           H  
ATOM   1249  HA  GLU A 492      27.342  16.152 -44.345  1.00 36.49           H  
ATOM   1250  HB3 GLU A 492      29.803  15.754 -44.802  1.00 38.77           H  
ATOM   1251  HB2 GLU A 492      29.792  14.438 -43.674  1.00 38.77           H  
ATOM   1252  HG3 GLU A 492      30.751  16.412 -42.607  1.00 52.12           H  
ATOM   1253  HG2 GLU A 492      29.294  15.952 -41.782  1.00 52.12           H  
ATOM   1254  N   ASN A 493      27.524  14.838 -46.545  1.00 37.03           N  
ANISOU 1254  N   ASN A 493     3540   4544   5985   -721      0    655
ATOM   1255  CA  ASN A 493      27.355  14.125 -47.824  1.00 36.41           C  
ANISOU 1255  CA  ASN A 493     3477   4521   5834   -645     79    707
ATOM   1256  C   ASN A 493      28.630  13.333 -48.198  1.00 42.02           C  
ANISOU 1256  C   ASN A 493     4094   5309   6561   -636    133    758
ATOM   1257  O   ASN A 493      29.710  13.925 -48.149  1.00 39.92           O  
ANISOU 1257  O   ASN A 493     3743   5039   6387   -700    143    804
ATOM   1258  CB  ASN A 493      27.077  15.175 -48.924  1.00 37.37           C  
ANISOU 1258  CB  ASN A 493     3653   4594   5951   -641    133    772
ATOM   1259  CG  ASN A 493      25.677  15.784 -48.841  1.00 47.86           C  
ANISOU 1259  CG  ASN A 493     5069   5845   7268   -631     88    728
ATOM   1260  OD1 ASN A 493      24.681  15.099 -49.067  1.00 41.08           O  
ANISOU 1260  OD1 ASN A 493     4267   5001   6340   -573     64    671
ATOM   1261  ND2 ASN A 493      25.597  17.078 -48.526  1.00 47.90           N  
ANISOU 1261  ND2 ASN A 493     5081   5763   7354   -688     78    754
ATOM   1262  H   ASN A 493      27.623  15.843 -46.614  1.00 37.03           H  
ATOM   1263  HA  ASN A 493      26.470  13.508 -47.688  1.00 36.41           H  
ATOM   1264  HB3 ASN A 493      27.146  14.703 -49.906  1.00 37.37           H  
ATOM   1265  HB2 ASN A 493      27.837  15.959 -48.915  1.00 37.37           H  
ATOM   1266 HD22 ASN A 493      24.697  17.528 -48.444  1.00 47.90           H  
ATOM   1267 HD21 ASN A 493      26.433  17.601 -48.304  1.00 47.90           H  
ATOM   1268  N   PRO A 494      28.515  12.041 -48.596  1.00 39.11           N  
ANISOU 1268  N   PRO A 494     3736   5011   6114   -558    170    749
ATOM   1269  CA  PRO A 494      27.288  11.222 -48.673  1.00 36.74           C  
ANISOU 1269  CA  PRO A 494     3527   4725   5708   -485    156    694
ATOM   1270  C   PRO A 494      26.774  10.792 -47.286  1.00 35.12           C  
ANISOU 1270  C   PRO A 494     3334   4517   5494   -488     65    608
ATOM   1271  O   PRO A 494      27.538  10.226 -46.505  1.00 35.56           O  
ANISOU 1271  O   PRO A 494     3319   4605   5585   -508     29    596
ATOM   1272  CB  PRO A 494      27.725  10.016 -49.525  1.00 38.91           C  
ANISOU 1272  CB  PRO A 494     3785   5072   5927   -420    236    723
ATOM   1273  CG  PRO A 494      29.211   9.861 -49.264  1.00 45.20           C  
ANISOU 1273  CG  PRO A 494     4461   5903   6810   -450    257    759
ATOM   1274  CD  PRO A 494      29.676  11.301 -49.099  1.00 42.27           C  
ANISOU 1274  CD  PRO A 494     4044   5479   6537   -540    234    795
ATOM   1275  HA  PRO A 494      26.504  11.762 -49.205  1.00 36.74           H  
ATOM   1276  HB3 PRO A 494      27.557  10.239 -50.579  1.00 38.91           H  
ATOM   1277  HB2 PRO A 494      27.187   9.097 -49.299  1.00 38.91           H  
ATOM   1278  HG3 PRO A 494      29.738   9.323 -50.052  1.00 45.20           H  
ATOM   1279  HG2 PRO A 494      29.362   9.316 -48.333  1.00 45.20           H  
ATOM   1280  HD2 PRO A 494      30.539  11.362 -48.436  1.00 42.27           H  
ATOM   1281  HD3 PRO A 494      29.962  11.719 -50.065  1.00 42.27           H  
ATOM   1282  N   VAL A 495      25.500  11.108 -46.994  1.00 27.35           N  
ANISOU 1282  N   VAL A 495     2434   3490   4467   -475     25    552
ATOM   1283  CA  VAL A 495      24.887  10.900 -45.679  1.00 25.49           C  
ANISOU 1283  CA  VAL A 495     2229   3247   4210   -481    -51    466
ATOM   1284  C   VAL A 495      24.689   9.398 -45.395  1.00 24.66           C  
ANISOU 1284  C   VAL A 495     2123   3212   4036   -420    -53    440
ATOM   1285  O   VAL A 495      23.938   8.744 -46.120  1.00 23.76           O  
ANISOU 1285  O   VAL A 495     2048   3122   3858   -355     -7    448
ATOM   1286  CB  VAL A 495      23.522  11.638 -45.549  1.00 29.94           C  
ANISOU 1286  CB  VAL A 495     2878   3742   4756   -477    -70    420
ATOM   1287  CG1 VAL A 495      22.847  11.453 -44.173  1.00 29.14           C  
ANISOU 1287  CG1 VAL A 495     2813   3636   4621   -480   -131    327
ATOM   1288  CG2 VAL A 495      23.668  13.145 -45.834  1.00 31.19           C  
ANISOU 1288  CG2 VAL A 495     3033   3819   4998   -540    -73    445
ATOM   1289  H   VAL A 495      24.923  11.562 -47.689  1.00 27.35           H  
ATOM   1290  HA  VAL A 495      25.563  11.316 -44.935  1.00 25.49           H  
ATOM   1291  HB  VAL A 495      22.840  11.234 -46.298  1.00 29.94           H  
ATOM   1292 HG11 VAL A 495      21.903  11.997 -44.124  1.00 29.14           H  
ATOM   1293 HG12 VAL A 495      22.620  10.412 -43.952  1.00 29.14           H  
ATOM   1294 HG13 VAL A 495      23.484  11.824 -43.370  1.00 29.14           H  
ATOM   1295 HG21 VAL A 495      22.721  13.668 -45.699  1.00 31.19           H  
ATOM   1296 HG22 VAL A 495      24.398  13.603 -45.168  1.00 31.19           H  
ATOM   1297 HG23 VAL A 495      23.992  13.334 -46.857  1.00 31.19           H  
ATOM   1298  N   TRP A 496      25.389   8.894 -44.365  1.00 21.00           N  
ANISOU 1298  N   TRP A 496     1613   2778   3587   -444   -109    412
ATOM   1299  CA  TRP A 496      25.364   7.493 -43.938  1.00 20.24           C  
ANISOU 1299  CA  TRP A 496     1512   2739   3440   -392   -119    394
ATOM   1300  C   TRP A 496      24.810   7.364 -42.513  1.00 23.70           C  
ANISOU 1300  C   TRP A 496     1990   3174   3841   -413   -198    322
ATOM   1301  O   TRP A 496      24.880   8.313 -41.729  1.00 23.81           O  
ANISOU 1301  O   TRP A 496     2003   3158   3887   -483   -256    293
ATOM   1302  CB  TRP A 496      26.789   6.887 -43.982  1.00 20.25           C  
ANISOU 1302  CB  TRP A 496     1408   2789   3497   -394   -111    447
ATOM   1303  CG  TRP A 496      27.488   6.758 -45.307  1.00 22.21           C  
ANISOU 1303  CG  TRP A 496     1608   3056   3774   -364    -15    517
ATOM   1304  CD1 TRP A 496      26.922   6.863 -46.532  1.00 24.67           C  
ANISOU 1304  CD1 TRP A 496     1973   3358   4041   -327     61    537
ATOM   1305  CD2 TRP A 496      28.889   6.415 -45.553  1.00 23.12           C  
ANISOU 1305  CD2 TRP A 496     1612   3207   3967   -369     16    576
ATOM   1306  NE1 TRP A 496      27.876   6.665 -47.507  1.00 24.20           N  
ANISOU 1306  NE1 TRP A 496     1852   3326   4018   -315    144    602
ATOM   1307  CE2 TRP A 496      29.111   6.389 -46.964  1.00 26.97           C  
ANISOU 1307  CE2 TRP A 496     2095   3704   4449   -336    124    625
ATOM   1308  CE3 TRP A 496      30.003   6.129 -44.729  1.00 24.92           C  
ANISOU 1308  CE3 TRP A 496     1739   3461   4269   -397    -38    594
ATOM   1309  CZ2 TRP A 496      30.371   6.121 -47.526  1.00 27.28           C  
ANISOU 1309  CZ2 TRP A 496     2031   3775   4557   -328    194    686
ATOM   1310  CZ3 TRP A 496      31.276   5.871 -45.280  1.00 27.95           C  
ANISOU 1310  CZ3 TRP A 496     2010   3874   4735   -389     21    660
ATOM   1311  CH2 TRP A 496      31.462   5.868 -46.675  1.00 28.99           C  
ANISOU 1311  CH2 TRP A 496     2139   4012   4862   -354    143    703
ATOM   1312  H   TRP A 496      25.964   9.515 -43.810  1.00 21.00           H  
ATOM   1313  HA  TRP A 496      24.710   6.918 -44.593  1.00 20.24           H  
ATOM   1314  HB3 TRP A 496      26.759   5.878 -43.568  1.00 20.25           H  
ATOM   1315  HB2 TRP A 496      27.448   7.455 -43.323  1.00 20.25           H  
ATOM   1316  HD1 TRP A 496      25.881   7.073 -46.715  1.00 24.67           H  
ATOM   1317  HE1 TRP A 496      27.664   6.700 -48.499  1.00 24.20           H  
ATOM   1318  HE3 TRP A 496      29.876   6.115 -43.658  1.00 24.92           H  
ATOM   1319  HZ2 TRP A 496      30.500   6.112 -48.598  1.00 27.28           H  
ATOM   1320  HZ3 TRP A 496      32.116   5.680 -44.630  1.00 27.95           H  
ATOM   1321  HH2 TRP A 496      32.438   5.668 -47.091  1.00 28.99           H  
ATOM   1322  N   ILE A 497      24.310   6.158 -42.204  1.00 17.34           N  
ANISOU 1322  N   ILE A 497     1222   2401   2966   -356   -199    294
ATOM   1323  CA  ILE A 497      23.943   5.735 -40.854  1.00 15.94           C  
ANISOU 1323  CA  ILE A 497     1081   2232   2742   -371   -265    237
ATOM   1324  C   ILE A 497      24.671   4.411 -40.580  1.00 19.89           C  
ANISOU 1324  C   ILE A 497     1527   2787   3243   -344   -284    268
ATOM   1325  O   ILE A 497      24.554   3.474 -41.372  1.00 20.04           O  
ANISOU 1325  O   ILE A 497     1535   2831   3248   -276   -231    295
ATOM   1326  CB  ILE A 497      22.415   5.501 -40.680  1.00 18.06           C  
ANISOU 1326  CB  ILE A 497     1442   2482   2939   -335   -251    178
ATOM   1327  CG1 ILE A 497      21.584   6.755 -41.033  1.00 16.27           C  
ANISOU 1327  CG1 ILE A 497     1261   2192   2730   -361   -237    149
ATOM   1328  CG2 ILE A 497      22.063   5.011 -39.261  1.00 20.46           C  
ANISOU 1328  CG2 ILE A 497     1781   2806   3187   -349   -308    127
ATOM   1329  CD1 ILE A 497      20.112   6.451 -41.337  1.00 15.59           C  
ANISOU 1329  CD1 ILE A 497     1246   2087   2591   -312   -210    107
ATOM   1330  H   ILE A 497      24.292   5.433 -42.910  1.00 17.34           H  
ATOM   1331  HA  ILE A 497      24.269   6.471 -40.119  1.00 15.94           H  
ATOM   1332  HB  ILE A 497      22.111   4.717 -41.370  1.00 18.06           H  
ATOM   1333 HG13 ILE A 497      21.992   7.249 -41.911  1.00 16.27           H  
ATOM   1334 HG12 ILE A 497      21.655   7.498 -40.241  1.00 16.27           H  
ATOM   1335 HG21 ILE A 497      20.991   5.000 -39.101  1.00 20.46           H  
ATOM   1336 HG22 ILE A 497      22.424   4.001 -39.067  1.00 20.46           H  
ATOM   1337 HG23 ILE A 497      22.492   5.667 -38.506  1.00 20.46           H  
ATOM   1338 HD11 ILE A 497      19.667   7.287 -41.872  1.00 15.59           H  
ATOM   1339 HD12 ILE A 497      20.010   5.572 -41.973  1.00 15.59           H  
ATOM   1340 HD13 ILE A 497      19.524   6.283 -40.435  1.00 15.59           H  
ATOM   1341  N   ILE A 498      25.409   4.372 -39.463  1.00 17.61           N  
ANISOU 1341  N   ILE A 498     1203   2514   2973   -397   -363    266
ATOM   1342  CA  ILE A 498      26.251   3.249 -39.068  1.00 19.86           C  
ANISOU 1342  CA  ILE A 498     1423   2847   3275   -377   -399    307
ATOM   1343  C   ILE A 498      25.510   2.454 -37.974  1.00 23.42           C  
ANISOU 1343  C   ILE A 498     1940   3313   3647   -370   -451    267
ATOM   1344  O   ILE A 498      25.188   3.002 -36.921  1.00 23.28           O  
ANISOU 1344  O   ILE A 498     1971   3285   3590   -432   -512    220
ATOM   1345  CB  ILE A 498      27.625   3.738 -38.510  1.00 23.15           C  
ANISOU 1345  CB  ILE A 498     1742   3277   3776   -443   -463    351
ATOM   1346  CG1 ILE A 498      28.270   4.881 -39.340  1.00 25.74           C  
ANISOU 1346  CG1 ILE A 498     2012   3581   4186   -471   -411    388
ATOM   1347  CG2 ILE A 498      28.624   2.576 -38.338  1.00 21.76           C  
ANISOU 1347  CG2 ILE A 498     1482   3148   3638   -409   -495    408
ATOM   1348  CD1 ILE A 498      28.480   4.596 -40.838  1.00 30.60           C  
ANISOU 1348  CD1 ILE A 498     2592   4206   4830   -397   -299    437
ATOM   1349  H   ILE A 498      25.411   5.163 -38.832  1.00 17.61           H  
ATOM   1350  HA  ILE A 498      26.436   2.591 -39.919  1.00 19.86           H  
ATOM   1351  HB  ILE A 498      27.464   4.154 -37.514  1.00 23.15           H  
ATOM   1352 HG13 ILE A 498      29.234   5.139 -38.900  1.00 25.74           H  
ATOM   1353 HG12 ILE A 498      27.670   5.786 -39.240  1.00 25.74           H  
ATOM   1354 HG21 ILE A 498      29.554   2.921 -37.885  1.00 21.76           H  
ATOM   1355 HG22 ILE A 498      28.230   1.786 -37.700  1.00 21.76           H  
ATOM   1356 HG23 ILE A 498      28.872   2.126 -39.300  1.00 21.76           H  
ATOM   1357 HD11 ILE A 498      28.401   5.516 -41.418  1.00 30.60           H  
ATOM   1358 HD12 ILE A 498      29.467   4.177 -41.026  1.00 30.60           H  
ATOM   1359 HD13 ILE A 498      27.745   3.902 -41.242  1.00 30.60           H  
ATOM   1360  N   MET A 499      25.244   1.177 -38.270  1.00 19.29           N  
ANISOU 1360  N   MET A 499     1420   2810   3098   -297   -420    283
ATOM   1361  CA  MET A 499      24.553   0.207 -37.422  1.00 19.04           C  
ANISOU 1361  CA  MET A 499     1450   2792   2994   -284   -459    254
ATOM   1362  C   MET A 499      25.510  -0.941 -37.056  1.00 25.04           C  
ANISOU 1362  C   MET A 499     2145   3584   3786   -258   -501    313
ATOM   1363  O   MET A 499      26.537  -1.127 -37.709  1.00 23.56           O  
ANISOU 1363  O   MET A 499     1869   3406   3676   -221   -469    367
ATOM   1364  CB  MET A 499      23.332  -0.351 -38.194  1.00 19.72           C  
ANISOU 1364  CB  MET A 499     1607   2863   3023   -219   -388    221
ATOM   1365  CG  MET A 499      22.261   0.685 -38.586  1.00 21.99           C  
ANISOU 1365  CG  MET A 499     1957   3115   3285   -229   -343    171
ATOM   1366  SD  MET A 499      21.516   1.629 -37.225  1.00 25.61           S  
ANISOU 1366  SD  MET A 499     2486   3548   3696   -306   -394     98
ATOM   1367  CE  MET A 499      20.696   0.303 -36.304  1.00 23.32           C  
ANISOU 1367  CE  MET A 499     2264   3279   3319   -286   -414     67
ATOM   1368  H   MET A 499      25.556   0.809 -39.162  1.00 19.29           H  
ATOM   1369  HA  MET A 499      24.219   0.677 -36.495  1.00 19.04           H  
ATOM   1370  HB3 MET A 499      22.860  -1.150 -37.622  1.00 19.72           H  
ATOM   1371  HB2 MET A 499      23.678  -0.827 -39.112  1.00 19.72           H  
ATOM   1372  HG3 MET A 499      21.453   0.181 -39.119  1.00 21.99           H  
ATOM   1373  HG2 MET A 499      22.682   1.400 -39.294  1.00 21.99           H  
ATOM   1374  HE1 MET A 499      20.216   0.705 -35.412  1.00 23.32           H  
ATOM   1375  HE2 MET A 499      19.939  -0.179 -36.922  1.00 23.32           H  
ATOM   1376  HE3 MET A 499      21.414  -0.450 -35.985  1.00 23.32           H  
ATOM   1377  N   GLU A 500      25.142  -1.704 -36.016  1.00 25.46           N  
ANISOU 1377  N   GLU A 500     2242   3651   3780   -271   -565    303
ATOM   1378  CA  GLU A 500      25.817  -2.929 -35.581  1.00 27.03           C  
ANISOU 1378  CA  GLU A 500     2391   3875   4005   -242   -615    362
ATOM   1379  C   GLU A 500      25.688  -4.043 -36.638  1.00 28.78           C  
ANISOU 1379  C   GLU A 500     2601   4085   4251   -145   -528    380
ATOM   1380  O   GLU A 500      24.581  -4.236 -37.139  1.00 29.69           O  
ANISOU 1380  O   GLU A 500     2790   4180   4310   -114   -464    332
ATOM   1381  CB  GLU A 500      25.188  -3.349 -34.233  1.00 29.19           C  
ANISOU 1381  CB  GLU A 500     2746   4160   4185   -280   -690    341
ATOM   1382  CG  GLU A 500      25.715  -4.683 -33.652  1.00 39.09           C  
ANISOU 1382  CG  GLU A 500     4005   5419   5427   -224   -703    381
ATOM   1383  CD  GLU A 500      25.099  -5.112 -32.312  1.00 50.28           C  
ANISOU 1383  CD  GLU A 500     5515   6847   6743   -265   -763    362
ATOM   1384  OE1 GLU A 500      24.035  -4.585 -31.916  1.00 38.57           O  
ANISOU 1384  OE1 GLU A 500     4114   5361   5180   -320   -759    294
ATOM   1385  OE2 GLU A 500      25.710  -6.012 -31.698  1.00 54.03           O1-
ANISOU 1385  OE2 GLU A 500     5978   7331   7218   -242   -811    418
ATOM   1386  H   GLU A 500      24.304  -1.463 -35.504  1.00 25.46           H  
ATOM   1387  HA  GLU A 500      26.875  -2.707 -35.426  1.00 27.03           H  
ATOM   1388  HB3 GLU A 500      24.105  -3.407 -34.352  1.00 29.19           H  
ATOM   1389  HB2 GLU A 500      25.365  -2.556 -33.505  1.00 29.19           H  
ATOM   1390  HG3 GLU A 500      26.798  -4.616 -33.542  1.00 39.09           H  
ATOM   1391  HG2 GLU A 500      25.526  -5.500 -34.349  1.00 39.09           H  
ATOM   1392  N   LEU A 501      26.782  -4.775 -36.925  1.00 24.08           N  
ANISOU 1392  N   LEU A 501     1913   3499   3739    -98   -525    444
ATOM   1393  CA  LEU A 501      26.754  -5.932 -37.827  1.00 24.06           C  
ANISOU 1393  CA  LEU A 501     1905   3479   3759     -6   -440    454
ATOM   1394  C   LEU A 501      26.545  -7.228 -37.028  1.00 29.20           C  
ANISOU 1394  C   LEU A 501     2585   4124   4385     25   -485    473
ATOM   1395  O   LEU A 501      27.351  -7.550 -36.155  1.00 28.98           O  
ANISOU 1395  O   LEU A 501     2508   4113   4391      5   -574    527
ATOM   1396  CB  LEU A 501      28.047  -5.994 -38.673  1.00 24.35           C  
ANISOU 1396  CB  LEU A 501     1821   3519   3910     40   -388    509
ATOM   1397  CG  LEU A 501      28.033  -6.965 -39.882  1.00 28.22           C  
ANISOU 1397  CG  LEU A 501     2314   3988   4421    132   -277    504
ATOM   1398  CD1 LEU A 501      27.113  -6.487 -41.021  1.00 28.57           C  
ANISOU 1398  CD1 LEU A 501     2425   4023   4407    137   -184    450
ATOM   1399  CD2 LEU A 501      29.449  -7.187 -40.436  1.00 33.98           C  
ANISOU 1399  CD2 LEU A 501     2916   4721   5275    180   -237    566
ATOM   1400  H   LEU A 501      27.663  -4.578 -36.472  1.00 24.08           H  
ATOM   1401  HA  LEU A 501      25.921  -5.807 -38.516  1.00 24.06           H  
ATOM   1402  HB3 LEU A 501      28.882  -6.251 -38.019  1.00 24.35           H  
ATOM   1403  HB2 LEU A 501      28.270  -5.002 -39.050  1.00 24.35           H  
ATOM   1404  HG  LEU A 501      27.664  -7.934 -39.544  1.00 28.22           H  
ATOM   1405 HD11 LEU A 501      26.746  -7.333 -41.601  1.00 28.57           H  
ATOM   1406 HD12 LEU A 501      26.247  -5.942 -40.659  1.00 28.57           H  
ATOM   1407 HD13 LEU A 501      27.639  -5.828 -41.712  1.00 28.57           H  
ATOM   1408 HD21 LEU A 501      29.437  -7.437 -41.498  1.00 33.98           H  
ATOM   1409 HD22 LEU A 501      30.058  -6.289 -40.329  1.00 33.98           H  
ATOM   1410 HD23 LEU A 501      29.949  -8.006 -39.918  1.00 33.98           H  
ATOM   1411  N   CYS A 502      25.485  -7.963 -37.392  1.00 24.02           N  
ANISOU 1411  N   CYS A 502     2006   3444   3676     71   -428    435
ATOM   1412  CA  CYS A 502      25.197  -9.328 -36.961  1.00 23.99           C  
ANISOU 1412  CA  CYS A 502     2030   3424   3661    108   -456    458
ATOM   1413  C   CYS A 502      25.916 -10.275 -37.934  1.00 25.05           C  
ANISOU 1413  C   CYS A 502     2094   3536   3888    194   -387    491
ATOM   1414  O   CYS A 502      25.430 -10.487 -39.044  1.00 23.56           O  
ANISOU 1414  O   CYS A 502     1928   3329   3694    238   -288    452
ATOM   1415  CB  CYS A 502      23.680  -9.578 -36.960  1.00 23.47           C  
ANISOU 1415  CB  CYS A 502     2081   3340   3498    106   -426    396
ATOM   1416  SG  CYS A 502      22.918  -8.811 -35.505  1.00 27.14           S  
ANISOU 1416  SG  CYS A 502     2627   3826   3858     10   -492    351
ATOM   1417  H   CYS A 502      24.865  -7.596 -38.101  1.00 24.02           H  
ATOM   1418  HA  CYS A 502      25.583  -9.503 -35.955  1.00 23.99           H  
ATOM   1419  HB3 CYS A 502      23.452 -10.640 -36.931  1.00 23.47           H  
ATOM   1420  HB2 CYS A 502      23.224  -9.182 -37.867  1.00 23.47           H  
ATOM   1421  HG  CYS A 502      21.663  -9.159 -35.803  1.00 27.14           H  
ATOM   1422  N   THR A 503      27.096 -10.763 -37.520  1.00 22.30           N  
ANISOU 1422  N   THR A 503     1655   3190   3627    215   -439    565
ATOM   1423  CA  THR A 503      28.089 -11.414 -38.384  1.00 23.46           C  
ANISOU 1423  CA  THR A 503     1709   3315   3889    298   -373    603
ATOM   1424  C   THR A 503      27.677 -12.773 -38.997  1.00 27.22           C  
ANISOU 1424  C   THR A 503     2232   3742   4367    378   -291    578
ATOM   1425  O   THR A 503      28.218 -13.099 -40.054  1.00 25.87           O  
ANISOU 1425  O   THR A 503     2013   3552   4264    441   -195    575
ATOM   1426  CB  THR A 503      29.437 -11.609 -37.640  1.00 28.28           C  
ANISOU 1426  CB  THR A 503     2196   3939   4610    300   -454    692
ATOM   1427  OG1 THR A 503      29.308 -12.491 -36.538  1.00 28.27           O  
ANISOU 1427  OG1 THR A 503     2231   3930   4582    289   -555    732
ATOM   1428  CG2 THR A 503      30.058 -10.286 -37.160  1.00 28.28           C  
ANISOU 1428  CG2 THR A 503     2130   3985   4631    222   -510    710
ATOM   1429  H   THR A 503      27.413 -10.549 -36.583  1.00 22.30           H  
ATOM   1430  HA  THR A 503      28.266 -10.734 -39.220  1.00 23.46           H  
ATOM   1431  HB  THR A 503      30.153 -12.071 -38.323  1.00 28.28           H  
ATOM   1432  HG1 THR A 503      28.876 -12.015 -35.821  1.00 28.27           H  
ATOM   1433 HG21 THR A 503      31.004 -10.461 -36.647  1.00 28.28           H  
ATOM   1434 HG22 THR A 503      30.262  -9.625 -38.003  1.00 28.28           H  
ATOM   1435 HG23 THR A 503      29.407  -9.745 -36.475  1.00 28.28           H  
ATOM   1436  N   LEU A 504      26.729 -13.515 -38.392  1.00 23.44           N  
ANISOU 1436  N   LEU A 504     1851   3242   3813    371   -323    557
ATOM   1437  CA  LEU A 504      26.195 -14.761 -38.969  1.00 24.22           C  
ANISOU 1437  CA  LEU A 504     1998   3287   3919    440   -253    532
ATOM   1438  C   LEU A 504      24.999 -14.538 -39.919  1.00 29.03           C  
ANISOU 1438  C   LEU A 504     2700   3884   4447    445   -162    444
ATOM   1439  O   LEU A 504      24.526 -15.513 -40.503  1.00 30.88           O  
ANISOU 1439  O   LEU A 504     2983   4072   4678    494   -106    413
ATOM   1440  CB  LEU A 504      25.880 -15.799 -37.864  1.00 24.39           C  
ANISOU 1440  CB  LEU A 504     2053   3277   3937    447   -326    573
ATOM   1441  CG  LEU A 504      27.099 -16.288 -37.047  1.00 27.98           C  
ANISOU 1441  CG  LEU A 504     2410   3734   4489    460   -415    673
ATOM   1442  CD1 LEU A 504      26.682 -17.408 -36.077  1.00 25.92           C  
ANISOU 1442  CD1 LEU A 504     2199   3437   4211    465   -484    717
ATOM   1443  CD2 LEU A 504      28.283 -16.751 -37.918  1.00 32.62           C  
ANISOU 1443  CD2 LEU A 504     2877   4293   5224    547   -347    708
ATOM   1444  H   LEU A 504      26.304 -13.196 -37.532  1.00 23.44           H  
ATOM   1445  HA  LEU A 504      26.957 -15.199 -39.613  1.00 24.22           H  
ATOM   1446  HB3 LEU A 504      25.417 -16.675 -38.320  1.00 24.39           H  
ATOM   1447  HB2 LEU A 504      25.134 -15.395 -37.183  1.00 24.39           H  
ATOM   1448  HG  LEU A 504      27.442 -15.450 -36.439  1.00 27.98           H  
ATOM   1449 HD11 LEU A 504      27.299 -17.395 -35.180  1.00 25.92           H  
ATOM   1450 HD12 LEU A 504      25.641 -17.320 -35.768  1.00 25.92           H  
ATOM   1451 HD13 LEU A 504      26.798 -18.393 -36.531  1.00 25.92           H  
ATOM   1452 HD21 LEU A 504      28.834 -17.569 -37.453  1.00 32.62           H  
ATOM   1453 HD22 LEU A 504      27.958 -17.102 -38.897  1.00 32.62           H  
ATOM   1454 HD23 LEU A 504      28.991 -15.935 -38.072  1.00 32.62           H  
ATOM   1455  N   GLY A 505      24.577 -13.277 -40.112  1.00 24.35           N  
ANISOU 1455  N   GLY A 505     2128   3328   3794    394   -153    407
ATOM   1456  CA  GLY A 505      23.657 -12.856 -41.166  1.00 23.52           C  
ANISOU 1456  CA  GLY A 505     2099   3219   3618    393    -78    335
ATOM   1457  C   GLY A 505      22.198 -13.219 -40.883  1.00 25.59           C  
ANISOU 1457  C   GLY A 505     2467   3470   3785    362    -98    284
ATOM   1458  O   GLY A 505      21.804 -13.421 -39.739  1.00 24.12           O  
ANISOU 1458  O   GLY A 505     2307   3293   3566    317   -173    296
ATOM   1459  H   GLY A 505      25.007 -12.536 -39.575  1.00 24.35           H  
ATOM   1460  HA3 GLY A 505      23.975 -13.265 -42.127  1.00 23.52           H  
ATOM   1461  HA2 GLY A 505      23.711 -11.772 -41.238  1.00 23.52           H  
ATOM   1462  N   GLU A 506      21.397 -13.235 -41.957  1.00 22.14           N  
ANISOU 1462  N   GLU A 506     2091   3016   3303    381    -28    225
ATOM   1463  CA  GLU A 506      19.945 -13.434 -41.982  1.00 20.90           C  
ANISOU 1463  CA  GLU A 506     2027   2849   3066    353    -35    171
ATOM   1464  C   GLU A 506      19.484 -14.767 -41.361  1.00 22.84           C  
ANISOU 1464  C   GLU A 506     2311   3055   3311    366    -60    175
ATOM   1465  O   GLU A 506      20.080 -15.805 -41.650  1.00 21.99           O  
ANISOU 1465  O   GLU A 506     2185   2909   3260    420    -33    193
ATOM   1466  CB  GLU A 506      19.498 -13.316 -43.454  1.00 22.31           C  
ANISOU 1466  CB  GLU A 506     2250   3022   3204    372     38    117
ATOM   1467  CG  GLU A 506      19.630 -11.878 -44.013  1.00 31.52           C  
ANISOU 1467  CG  GLU A 506     3394   4227   4355    346     55    116
ATOM   1468  CD  GLU A 506      19.260 -11.708 -45.496  1.00 60.83           C  
ANISOU 1468  CD  GLU A 506     7143   7941   8030    365    127     81
ATOM   1469  OE1 GLU A 506      19.135 -12.724 -46.215  1.00 55.54           O  
ANISOU 1469  OE1 GLU A 506     6510   7242   7350    405    176     51
ATOM   1470  OE2 GLU A 506      19.101 -10.534 -45.898  1.00 68.59           O1-
ANISOU 1470  OE2 GLU A 506     8119   8951   8992    338    134     85
ATOM   1471  H   GLU A 506      21.814 -13.079 -42.865  1.00 22.14           H  
ATOM   1472  HA  GLU A 506      19.492 -12.622 -41.411  1.00 20.90           H  
ATOM   1473  HB3 GLU A 506      18.479 -13.670 -43.583  1.00 22.31           H  
ATOM   1474  HB2 GLU A 506      20.104 -13.996 -44.053  1.00 22.31           H  
ATOM   1475  HG3 GLU A 506      20.654 -11.522 -43.893  1.00 31.52           H  
ATOM   1476  HG2 GLU A 506      19.004 -11.208 -43.419  1.00 31.52           H  
ATOM   1477  N   LEU A 507      18.416 -14.707 -40.540  1.00 19.64           N  
ANISOU 1477  N   LEU A 507     1960   2654   2847    316   -106    157
ATOM   1478  CA  LEU A 507      17.815 -15.849 -39.841  1.00 18.87           C  
ANISOU 1478  CA  LEU A 507     1906   2519   2747    318   -128    166
ATOM   1479  C   LEU A 507      17.350 -16.980 -40.772  1.00 18.52           C  
ANISOU 1479  C   LEU A 507     1906   2422   2707    360    -70    125
ATOM   1480  O   LEU A 507      17.642 -18.132 -40.467  1.00 17.05           O  
ANISOU 1480  O   LEU A 507     1724   2190   2566    393    -71    150
ATOM   1481  CB  LEU A 507      16.661 -15.374 -38.924  1.00 17.67           C  
ANISOU 1481  CB  LEU A 507     1803   2386   2527    251   -175    152
ATOM   1482  CG  LEU A 507      16.023 -16.480 -38.039  1.00 21.57           C  
ANISOU 1482  CG  LEU A 507     2347   2843   3007    241   -195    165
ATOM   1483  CD1 LEU A 507      16.981 -16.965 -36.936  1.00 20.89           C  
ANISOU 1483  CD1 LEU A 507     2227   2744   2966    256   -246    245
ATOM   1484  CD2 LEU A 507      14.648 -16.067 -37.477  1.00 21.25           C  
ANISOU 1484  CD2 LEU A 507     2359   2823   2892    173   -213    133
ATOM   1485  H   LEU A 507      17.983 -13.811 -40.362  1.00 19.64           H  
ATOM   1486  HA  LEU A 507      18.593 -16.266 -39.203  1.00 18.87           H  
ATOM   1487  HB3 LEU A 507      15.890 -14.940 -39.559  1.00 17.67           H  
ATOM   1488  HB2 LEU A 507      17.013 -14.564 -38.287  1.00 17.67           H  
ATOM   1489  HG  LEU A 507      15.803 -17.341 -38.665  1.00 21.57           H  
ATOM   1490 HD11 LEU A 507      16.450 -17.283 -36.038  1.00 20.89           H  
ATOM   1491 HD12 LEU A 507      17.569 -17.818 -37.277  1.00 20.89           H  
ATOM   1492 HD13 LEU A 507      17.678 -16.181 -36.644  1.00 20.89           H  
ATOM   1493 HD21 LEU A 507      14.654 -15.944 -36.394  1.00 21.25           H  
ATOM   1494 HD22 LEU A 507      14.281 -15.140 -37.908  1.00 21.25           H  
ATOM   1495 HD23 LEU A 507      13.901 -16.822 -37.719  1.00 21.25           H  
ATOM   1496  N   ARG A 508      16.643 -16.656 -41.870  1.00 20.61           N  
ANISOU 1496  N   ARG A 508     2208   2692   2931    357    -26     65
ATOM   1497  CA  ARG A 508      16.105 -17.662 -42.793  1.00 21.55           C  
ANISOU 1497  CA  ARG A 508     2380   2762   3044    386     21     17
ATOM   1498  C   ARG A 508      17.197 -18.528 -43.441  1.00 25.97           C  
ANISOU 1498  C   ARG A 508     2912   3282   3673    455     73     31
ATOM   1499  O   ARG A 508      17.052 -19.747 -43.428  1.00 25.46           O  
ANISOU 1499  O   ARG A 508     2878   3158   3638    481     86     23
ATOM   1500  CB  ARG A 508      15.197 -17.028 -43.861  1.00 23.84           C  
ANISOU 1500  CB  ARG A 508     2712   3071   3273    367     50    -45
ATOM   1501  CG  ARG A 508      13.913 -16.394 -43.288  1.00 30.42           C  
ANISOU 1501  CG  ARG A 508     3577   3927   4055    306      6    -67
ATOM   1502  CD  ARG A 508      12.919 -15.861 -44.340  1.00 32.19           C  
ANISOU 1502  CD  ARG A 508     3843   4158   4229    291     23   -123
ATOM   1503  NE  ARG A 508      12.512 -16.898 -45.307  1.00 36.74           N  
ANISOU 1503  NE  ARG A 508     4470   4687   4804    313     52   -163
ATOM   1504  CZ  ARG A 508      13.011 -17.115 -46.538  1.00 47.22           C  
ANISOU 1504  CZ  ARG A 508     5821   6005   6116    344    100   -194
ATOM   1505  NH1 ARG A 508      13.891 -16.282 -47.111  1.00 30.20           N  
ANISOU 1505  NH1 ARG A 508     3644   3889   3941    356    126   -187
ATOM   1506  NH2 ARG A 508      12.626 -18.208 -47.208  1.00 32.48           N1+
ANISOU 1506  NH2 ARG A 508     4005   4087   4249    359    125   -236
ATOM   1507  H   ARG A 508      16.452 -15.685 -42.082  1.00 20.61           H  
ATOM   1508  HA  ARG A 508      15.484 -18.338 -42.200  1.00 21.55           H  
ATOM   1509  HB3 ARG A 508      14.919 -17.815 -44.562  1.00 23.84           H  
ATOM   1510  HB2 ARG A 508      15.751 -16.290 -44.440  1.00 23.84           H  
ATOM   1511  HG3 ARG A 508      14.246 -15.531 -42.711  1.00 30.42           H  
ATOM   1512  HG2 ARG A 508      13.407 -17.044 -42.572  1.00 30.42           H  
ATOM   1513  HD3 ARG A 508      13.225 -14.913 -44.780  1.00 32.19           H  
ATOM   1514  HD2 ARG A 508      11.992 -15.647 -43.811  1.00 32.19           H  
ATOM   1515  HE  ARG A 508      11.867 -17.583 -44.928  1.00 36.74           H  
ATOM   1516 HH12 ARG A 508      14.314 -16.502 -48.002  1.00 30.20           H  
ATOM   1517 HH11 ARG A 508      14.188 -15.450 -46.620  1.00 30.20           H  
ATOM   1518 HH22 ARG A 508      12.987 -18.400 -48.132  1.00 32.48           H  
ATOM   1519 HH21 ARG A 508      11.998 -18.873 -46.776  1.00 32.48           H  
ATOM   1520  N   SER A 509      18.287 -17.902 -43.920  1.00 23.96           N  
ANISOU 1520  N   SER A 509     2596   3055   3452    484    106     51
ATOM   1521  CA  SER A 509      19.469 -18.594 -44.446  1.00 24.55           C  
ANISOU 1521  CA  SER A 509     2631   3092   3605    555    168     65
ATOM   1522  C   SER A 509      20.190 -19.459 -43.396  1.00 27.62           C  
ANISOU 1522  C   SER A 509     2974   3444   4077    583    126    130
ATOM   1523  O   SER A 509      20.611 -20.567 -43.723  1.00 27.29           O  
ANISOU 1523  O   SER A 509     2937   3336   4094    637    165    126
ATOM   1524  CB  SER A 509      20.445 -17.572 -45.062  1.00 29.10           C  
ANISOU 1524  CB  SER A 509     3142   3713   4204    572    212     81
ATOM   1525  OG  SER A 509      20.040 -17.228 -46.369  1.00 37.98           O  
ANISOU 1525  OG  SER A 509     4316   4866   5250    549    254     27
ATOM   1526  H   SER A 509      18.337 -16.894 -43.888  1.00 23.96           H  
ATOM   1527  HA  SER A 509      19.136 -19.275 -45.233  1.00 24.55           H  
ATOM   1528  HB3 SER A 509      21.448 -17.992 -45.141  1.00 29.10           H  
ATOM   1529  HB2 SER A 509      20.526 -16.674 -44.449  1.00 29.10           H  
ATOM   1530  HG  SER A 509      19.297 -16.619 -46.305  1.00 37.98           H  
ATOM   1531  N   PHE A 510      20.287 -18.951 -42.155  1.00 23.12           N  
ANISOU 1531  N   PHE A 510     2366   2911   3508    543     43    189
ATOM   1532  CA  PHE A 510      20.895 -19.632 -41.011  1.00 22.37           C  
ANISOU 1532  CA  PHE A 510     2229   2790   3479    558    -18    265
ATOM   1533  C   PHE A 510      20.151 -20.922 -40.612  1.00 25.58           C  
ANISOU 1533  C   PHE A 510     2705   3132   3883    563    -28    259
ATOM   1534  O   PHE A 510      20.800 -21.950 -40.417  1.00 25.98           O  
ANISOU 1534  O   PHE A 510     2730   3122   4018    616    -26    301
ATOM   1535  CB  PHE A 510      21.034 -18.623 -39.850  1.00 23.29           C  
ANISOU 1535  CB  PHE A 510     2316   2968   3565    494   -111    316
ATOM   1536  CG  PHE A 510      21.609 -19.145 -38.545  1.00 25.23           C  
ANISOU 1536  CG  PHE A 510     2527   3200   3859    495   -193    403
ATOM   1537  CD1 PHE A 510      23.003 -19.135 -38.331  1.00 28.64           C  
ANISOU 1537  CD1 PHE A 510     2857   3637   4388    533   -218    473
ATOM   1538  CD2 PHE A 510      20.770 -19.745 -37.583  1.00 26.79           C  
ANISOU 1538  CD2 PHE A 510     2790   3384   4004    454   -249    420
ATOM   1539  CE1 PHE A 510      23.530 -19.674 -37.166  1.00 29.97           C  
ANISOU 1539  CE1 PHE A 510     2992   3795   4599    531   -309    562
ATOM   1540  CE2 PHE A 510      21.318 -20.276 -36.425  1.00 30.05           C  
ANISOU 1540  CE2 PHE A 510     3179   3787   4452    450   -332    509
ATOM   1541  CZ  PHE A 510      22.690 -20.242 -36.216  1.00 28.91           C  
ANISOU 1541  CZ  PHE A 510     2935   3648   4402    488   -367    581
ATOM   1542  H   PHE A 510      19.907 -18.033 -41.969  1.00 23.12           H  
ATOM   1543  HA  PHE A 510      21.903 -19.924 -41.311  1.00 22.37           H  
ATOM   1544  HB3 PHE A 510      20.066 -18.178 -39.630  1.00 23.29           H  
ATOM   1545  HB2 PHE A 510      21.665 -17.793 -40.171  1.00 23.29           H  
ATOM   1546  HD1 PHE A 510      23.663 -18.703 -39.068  1.00 28.64           H  
ATOM   1547  HD2 PHE A 510      19.703 -19.789 -37.742  1.00 26.79           H  
ATOM   1548  HE1 PHE A 510      24.596 -19.656 -37.002  1.00 29.97           H  
ATOM   1549  HE2 PHE A 510      20.672 -20.727 -35.690  1.00 30.05           H  
ATOM   1550  HZ  PHE A 510      23.105 -20.671 -35.317  1.00 28.91           H  
ATOM   1551  N   LEU A 511      18.810 -20.841 -40.533  1.00 21.45           N  
ANISOU 1551  N   LEU A 511     2263   2615   3274    509    -38    209
ATOM   1552  CA  LEU A 511      17.921 -21.959 -40.212  1.00 21.77           C  
ANISOU 1552  CA  LEU A 511     2371   2593   3308    501    -45    200
ATOM   1553  C   LEU A 511      17.814 -22.994 -41.348  1.00 27.47           C  
ANISOU 1553  C   LEU A 511     3124   3241   4074    558     31    149
ATOM   1554  O   LEU A 511      17.623 -24.169 -41.046  1.00 27.55           O  
ANISOU 1554  O   LEU A 511     3160   3178   4131    580     29    167
ATOM   1555  CB  LEU A 511      16.507 -21.439 -39.876  1.00 21.35           C  
ANISOU 1555  CB  LEU A 511     2385   2570   3159    427    -65    155
ATOM   1556  CG  LEU A 511      16.367 -20.562 -38.615  1.00 25.30           C  
ANISOU 1556  CG  LEU A 511     2877   3130   3605    362   -133    192
ATOM   1557  CD1 LEU A 511      14.934 -20.013 -38.536  1.00 23.49           C  
ANISOU 1557  CD1 LEU A 511     2705   2923   3296    300   -131    136
ATOM   1558  CD2 LEU A 511      16.753 -21.289 -37.315  1.00 28.10           C  
ANISOU 1558  CD2 LEU A 511     3229   3465   3985    355   -194    274
ATOM   1559  H   LEU A 511      18.359 -19.951 -40.701  1.00 21.45           H  
ATOM   1560  HA  LEU A 511      18.328 -22.473 -39.340  1.00 21.77           H  
ATOM   1561  HB3 LEU A 511      15.848 -22.295 -39.749  1.00 21.35           H  
ATOM   1562  HB2 LEU A 511      16.123 -20.888 -40.737  1.00 21.35           H  
ATOM   1563  HG  LEU A 511      17.035 -19.709 -38.699  1.00 25.30           H  
ATOM   1564 HD11 LEU A 511      14.760 -19.473 -37.605  1.00 23.49           H  
ATOM   1565 HD12 LEU A 511      14.730 -19.328 -39.358  1.00 23.49           H  
ATOM   1566 HD13 LEU A 511      14.206 -20.823 -38.597  1.00 23.49           H  
ATOM   1567 HD21 LEU A 511      16.014 -21.143 -36.527  1.00 28.10           H  
ATOM   1568 HD22 LEU A 511      16.851 -22.362 -37.460  1.00 28.10           H  
ATOM   1569 HD23 LEU A 511      17.705 -20.922 -36.935  1.00 28.10           H  
ATOM   1570  N   GLN A 512      17.928 -22.559 -42.616  1.00 26.45           N  
ANISOU 1570  N   GLN A 512     2997   3128   3924    578     99     86
ATOM   1571  CA  GLN A 512      17.900 -23.425 -43.800  1.00 28.83           C  
ANISOU 1571  CA  GLN A 512     3337   3366   4252    628    181     24
ATOM   1572  C   GLN A 512      19.145 -24.314 -43.930  1.00 37.76           C  
ANISOU 1572  C   GLN A 512     4411   4435   5501    708    217     65
ATOM   1573  O   GLN A 512      19.003 -25.504 -44.206  1.00 38.84           O  
ANISOU 1573  O   GLN A 512     4586   4484   5686    742    245     47
ATOM   1574  CB  GLN A 512      17.701 -22.578 -45.070  1.00 29.15           C  
ANISOU 1574  CB  GLN A 512     3395   3451   4229    624    240    -44
ATOM   1575  CG  GLN A 512      16.240 -22.137 -45.283  1.00 47.72           C  
ANISOU 1575  CG  GLN A 512     5828   5820   6484    562    222   -108
ATOM   1576  CD  GLN A 512      16.112 -20.973 -46.269  1.00 62.56           C  
ANISOU 1576  CD  GLN A 512     7709   7774   8287    530    230   -137
ATOM   1577  OE1 GLN A 512      17.004 -20.707 -47.071  1.00 61.61           O  
ANISOU 1577  OE1 GLN A 512     7552   7684   8172    559    277   -133
ATOM   1578  NE2 GLN A 512      14.988 -20.261 -46.211  1.00 47.34           N  
ANISOU 1578  NE2 GLN A 512     5822   5874   6291    470    185   -162
ATOM   1579  H   GLN A 512      18.045 -21.570 -42.792  1.00 26.45           H  
ATOM   1580  HA  GLN A 512      17.042 -24.093 -43.701  1.00 28.83           H  
ATOM   1581  HB3 GLN A 512      18.020 -23.133 -45.954  1.00 29.15           H  
ATOM   1582  HB2 GLN A 512      18.359 -21.709 -45.014  1.00 29.15           H  
ATOM   1583  HG3 GLN A 512      15.798 -21.833 -44.334  1.00 47.72           H  
ATOM   1584  HG2 GLN A 512      15.645 -22.975 -45.644  1.00 47.72           H  
ATOM   1585 HE22 GLN A 512      14.866 -19.470 -46.826  1.00 47.34           H  
ATOM   1586 HE21 GLN A 512      14.262 -20.487 -45.545  1.00 47.34           H  
ATOM   1587  N   VAL A 513      20.330 -23.726 -43.691  1.00 36.78           N  
ANISOU 1587  N   VAL A 513     4192   4351   5433    737    210    126
ATOM   1588  CA  VAL A 513      21.623 -24.419 -43.644  1.00 39.07           C  
ANISOU 1588  CA  VAL A 513     4401   4590   5854    817    238    180
ATOM   1589  C   VAL A 513      21.717 -25.431 -42.480  1.00 46.38           C  
ANISOU 1589  C   VAL A 513     5330   5449   6845    829    173    247
ATOM   1590  O   VAL A 513      22.451 -26.413 -42.596  1.00 49.48           O  
ANISOU 1590  O   VAL A 513     5710   5753   7338    898    214    256
ATOM   1591  CB  VAL A 513      22.786 -23.379 -43.547  1.00 43.67           C  
ANISOU 1591  CB  VAL A 513     4871   5241   6480    828    224    240
ATOM   1592  CG1 VAL A 513      24.169 -23.925 -43.127  1.00 45.19           C  
ANISOU 1592  CG1 VAL A 513     4964   5382   6824    911    242    306
ATOM   1593  CG2 VAL A 513      22.939 -22.623 -44.879  1.00 43.32           C  
ANISOU 1593  CG2 VAL A 513     4826   5254   6380    820    300    180
ATOM   1594  H   VAL A 513      20.355 -22.735 -43.491  1.00 36.78           H  
ATOM   1595  HA  VAL A 513      21.733 -24.981 -44.573  1.00 39.07           H  
ATOM   1596  HB  VAL A 513      22.503 -22.639 -42.797  1.00 43.67           H  
ATOM   1597 HG11 VAL A 513      24.931 -23.148 -43.189  1.00 45.19           H  
ATOM   1598 HG12 VAL A 513      24.180 -24.285 -42.098  1.00 45.19           H  
ATOM   1599 HG13 VAL A 513      24.485 -24.744 -43.775  1.00 45.19           H  
ATOM   1600 HG21 VAL A 513      23.665 -21.814 -44.795  1.00 43.32           H  
ATOM   1601 HG22 VAL A 513      23.277 -23.289 -45.673  1.00 43.32           H  
ATOM   1602 HG23 VAL A 513      22.000 -22.180 -45.210  1.00 43.32           H  
ATOM   1603  N   ARG A 514      20.955 -25.184 -41.403  1.00 40.95           N  
ANISOU 1603  N   ARG A 514     4672   4795   6091    759     79    286
ATOM   1604  CA  ARG A 514      20.961 -25.968 -40.171  1.00 40.39           C  
ANISOU 1604  CA  ARG A 514     4612   4673   6061    755      7    363
ATOM   1605  C   ARG A 514      19.597 -26.624 -39.896  1.00 44.29           C  
ANISOU 1605  C   ARG A 514     5211   5115   6501    714      4    324
ATOM   1606  O   ARG A 514      19.292 -26.888 -38.734  1.00 44.83           O  
ANISOU 1606  O   ARG A 514     5301   5159   6572    686    -63    391
ATOM   1607  CB  ARG A 514      21.408 -25.063 -39.004  1.00 41.49           C  
ANISOU 1607  CB  ARG A 514     4703   4888   6172    705    -98    450
ATOM   1608  CG  ARG A 514      22.797 -24.430 -39.187  1.00 52.99           C  
ANISOU 1608  CG  ARG A 514     6044   6383   7708    748   -106    502
ATOM   1609  CD  ARG A 514      23.114 -23.380 -38.110  1.00 64.54           C  
ANISOU 1609  CD  ARG A 514     7473   7947   9103    680   -179    532
ATOM   1610  NE  ARG A 514      24.494 -22.870 -38.209  1.00 80.95           N  
ANISOU 1610  NE  ARG A 514     9430  10050  11276    717   -204    599
ATOM   1611  CZ  ARG A 514      25.004 -22.030 -39.133  1.00 99.20           C  
ANISOU 1611  CZ  ARG A 514    11675  12392  13622    745   -138    568
ATOM   1612  NH1 ARG A 514      26.276 -21.634 -39.007  1.00 90.58           N  
ANISOU 1612  NH1 ARG A 514    10466  11323  12628    774   -166    637
ATOM   1613  NH2 ARG A 514      24.292 -21.571 -40.175  1.00 84.43           N1+
ANISOU 1613  NH2 ARG A 514     9857  10534  11689    739    -48    473
ATOM   1614  H   ARG A 514      20.367 -24.363 -41.397  1.00 40.95           H  
ATOM   1615  HA  ARG A 514      21.674 -26.788 -40.255  1.00 40.39           H  
ATOM   1616  HB3 ARG A 514      21.431 -25.648 -38.087  1.00 41.49           H  
ATOM   1617  HB2 ARG A 514      20.666 -24.278 -38.853  1.00 41.49           H  
ATOM   1618  HG3 ARG A 514      22.793 -23.915 -40.145  1.00 52.99           H  
ATOM   1619  HG2 ARG A 514      23.580 -25.187 -39.258  1.00 52.99           H  
ATOM   1620  HD3 ARG A 514      22.900 -23.751 -37.109  1.00 64.54           H  
ATOM   1621  HD2 ARG A 514      22.463 -22.518 -38.255  1.00 64.54           H  
ATOM   1622  HE  ARG A 514      25.114 -23.194 -37.481  1.00 80.95           H  
ATOM   1623 HH12 ARG A 514      26.675 -20.986 -39.672  1.00 90.58           H  
ATOM   1624 HH11 ARG A 514      26.838 -21.952 -38.231  1.00 90.58           H  
ATOM   1625 HH22 ARG A 514      24.699 -20.914 -40.826  1.00 84.43           H  
ATOM   1626 HH21 ARG A 514      23.323 -21.840 -40.278  1.00 84.43           H  
ATOM   1627  N   LYS A 515      18.807 -26.916 -40.947  1.00 40.22           N  
ANISOU 1627  N   LYS A 515     4762   4577   5942    708     76    221
ATOM   1628  CA  LYS A 515      17.488 -27.557 -40.828  1.00 40.22           C  
ANISOU 1628  CA  LYS A 515     4857   4528   5899    663     74    177
ATOM   1629  C   LYS A 515      17.546 -29.019 -40.334  1.00 46.97           C  
ANISOU 1629  C   LYS A 515     5735   5272   6841    693     64    224
ATOM   1630  O   LYS A 515      16.521 -29.538 -39.894  1.00 46.94           O  
ANISOU 1630  O   LYS A 515     5801   5229   6806    644     46    213
ATOM   1631  CB  LYS A 515      16.711 -27.392 -42.153  1.00 41.62           C  
ANISOU 1631  CB  LYS A 515     5096   4709   6009    645    139     60
ATOM   1632  CG  LYS A 515      17.183 -28.266 -43.329  1.00 45.28           C  
ANISOU 1632  CG  LYS A 515     5586   5086   6532    709    227     -6
ATOM   1633  CD  LYS A 515      16.457 -27.899 -44.632  1.00 49.23           C  
ANISOU 1633  CD  LYS A 515     6153   5612   6942    676    274   -116
ATOM   1634  CE  LYS A 515      16.730 -28.889 -45.771  1.00 58.23           C  
ANISOU 1634  CE  LYS A 515     7332   6672   8120    732    366   -194
ATOM   1635  NZ  LYS A 515      16.087 -28.467 -47.028  1.00 62.93           N1+
ANISOU 1635  NZ  LYS A 515     7981   7315   8614    703    408   -290
ATOM   1636  H   LYS A 515      19.104 -26.669 -41.880  1.00 40.22           H  
ATOM   1637  HA  LYS A 515      16.932 -27.004 -40.069  1.00 40.22           H  
ATOM   1638  HB3 LYS A 515      16.724 -26.341 -42.444  1.00 41.62           H  
ATOM   1639  HB2 LYS A 515      15.661 -27.626 -41.966  1.00 41.62           H  
ATOM   1640  HG3 LYS A 515      17.002 -29.318 -43.102  1.00 45.28           H  
ATOM   1641  HG2 LYS A 515      18.260 -28.163 -43.467  1.00 45.28           H  
ATOM   1642  HD3 LYS A 515      16.760 -26.895 -44.934  1.00 49.23           H  
ATOM   1643  HD2 LYS A 515      15.385 -27.851 -44.442  1.00 49.23           H  
ATOM   1644  HE3 LYS A 515      16.349 -29.873 -45.501  1.00 58.23           H  
ATOM   1645  HE2 LYS A 515      17.800 -28.990 -45.945  1.00 58.23           H  
ATOM   1646  HZ1 LYS A 515      16.455 -27.569 -47.308  1.00 62.93           H  
ATOM   1647  HZ2 LYS A 515      16.280 -29.149 -47.747  1.00 62.93           H  
ATOM   1648  HZ3 LYS A 515      15.089 -28.396 -46.889  1.00 62.93           H  
ATOM   1649  N   TYR A 516      18.745 -29.627 -40.380  1.00 46.56           N  
ANISOU 1649  N   TYR A 516     5618   5166   6907    774     75    282
ATOM   1650  CA  TYR A 516      19.068 -30.928 -39.796  1.00 47.55           C  
ANISOU 1650  CA  TYR A 516     5749   5180   7138    815     57    349
ATOM   1651  C   TYR A 516      19.915 -30.776 -38.515  1.00 59.02           C  
ANISOU 1651  C   TYR A 516     7126   6666   8632    821    -38    485
ATOM   1652  O   TYR A 516      19.844 -31.650 -37.653  1.00 61.30           O  
ANISOU 1652  O   TYR A 516     7441   6907   8945    804    -98    564
ATOM   1653  CB  TYR A 516      19.871 -31.763 -40.818  1.00 46.13           C  
ANISOU 1653  CB  TYR A 516     5552   4895   7079    914    151    306
ATOM   1654  CG  TYR A 516      19.295 -31.833 -42.222  1.00 42.06           C  
ANISOU 1654  CG  TYR A 516     5098   4369   6515    915    250    167
ATOM   1655  CD1 TYR A 516      18.211 -32.688 -42.507  1.00 43.32           C  
ANISOU 1655  CD1 TYR A 516     5359   4456   6645    881    276     92
ATOM   1656  CD2 TYR A 516      19.856 -31.050 -43.253  1.00 40.44           C  
ANISOU 1656  CD2 TYR A 516     4851   4225   6290    945    315    113
ATOM   1657  CE1 TYR A 516      17.702 -32.771 -43.818  1.00 41.79           C  
ANISOU 1657  CE1 TYR A 516     5227   4252   6399    877    357    -35
ATOM   1658  CE2 TYR A 516      19.349 -31.133 -44.563  1.00 39.40           C  
ANISOU 1658  CE2 TYR A 516     4785   4089   6097    940    401    -10
ATOM   1659  CZ  TYR A 516      18.276 -31.999 -44.848  1.00 44.87           C  
ANISOU 1659  CZ  TYR A 516     5581   4708   6760    908    420    -85
ATOM   1660  OH  TYR A 516      17.794 -32.087 -46.121  1.00 39.82           O  
ANISOU 1660  OH  TYR A 516     5011   4063   6055    900    497   -207
ATOM   1661  H   TYR A 516      19.518 -29.128 -40.793  1.00 46.56           H  
ATOM   1662  HA  TYR A 516      18.155 -31.470 -39.540  1.00 47.55           H  
ATOM   1663  HB3 TYR A 516      19.994 -32.781 -40.444  1.00 46.13           H  
ATOM   1664  HB2 TYR A 516      20.883 -31.362 -40.905  1.00 46.13           H  
ATOM   1665  HD1 TYR A 516      17.773 -33.288 -41.722  1.00 43.32           H  
ATOM   1666  HD2 TYR A 516      20.683 -30.388 -43.044  1.00 40.44           H  
ATOM   1667  HE1 TYR A 516      16.876 -33.434 -44.029  1.00 41.79           H  
ATOM   1668  HE2 TYR A 516      19.790 -30.537 -45.348  1.00 39.40           H  
ATOM   1669  HH  TYR A 516      17.105 -32.749 -46.216  1.00 39.82           H  
ATOM   1670  N   SER A 517      20.732 -29.708 -38.438  1.00 57.02           N  
ANISOU 1670  N   SER A 517     6784   6498   8383    838    -55    513
ATOM   1671  CA  SER A 517      21.780 -29.523 -37.432  1.00 57.69           C  
ANISOU 1671  CA  SER A 517     6786   6624   8508    842   -151    636
ATOM   1672  C   SER A 517      21.271 -28.926 -36.108  1.00 62.19           C  
ANISOU 1672  C   SER A 517     7396   7269   8966    745   -254    694
ATOM   1673  O   SER A 517      21.650 -29.437 -35.054  1.00 63.88           O  
ANISOU 1673  O   SER A 517     7610   7451   9210    740   -333    797
ATOM   1674  CB  SER A 517      22.915 -28.676 -38.048  1.00 61.32           C  
ANISOU 1674  CB  SER A 517     7140   7148   9011    882   -130    637
ATOM   1675  OG  SER A 517      23.996 -28.480 -37.158  1.00 70.23           O  
ANISOU 1675  OG  SER A 517     8196   8345  10143    857   -237    741
ATOM   1676  H   SER A 517      20.698 -29.013 -39.169  1.00 57.02           H  
ATOM   1677  HA  SER A 517      22.199 -30.505 -37.203  1.00 57.69           H  
ATOM   1678  HB3 SER A 517      22.544 -27.696 -38.340  1.00 61.32           H  
ATOM   1679  HB2 SER A 517      23.296 -29.153 -38.951  1.00 61.32           H  
ATOM   1680  HG  SER A 517      24.423 -29.326 -37.000  1.00 70.23           H  
ATOM   1681  N   LEU A 518      20.446 -27.865 -36.174  1.00 56.02           N  
ANISOU 1681  N   LEU A 518     6644   6583   8057    672   -255    633
ATOM   1682  CA  LEU A 518      19.913 -27.177 -34.994  1.00 54.80           C  
ANISOU 1682  CA  LEU A 518     6527   6504   7789    579   -338    672
ATOM   1683  C   LEU A 518      18.901 -28.041 -34.234  1.00 54.65           C  
ANISOU 1683  C   LEU A 518     6597   6438   7728    530   -363    700
ATOM   1684  O   LEU A 518      18.069 -28.706 -34.850  1.00 54.65           O  
ANISOU 1684  O   LEU A 518     6659   6376   7732    532   -301    636
ATOM   1685  CB  LEU A 518      19.264 -25.830 -35.393  1.00 54.01           C  
ANISOU 1685  CB  LEU A 518     6446   6500   7577    517   -316    588
ATOM   1686  CG  LEU A 518      20.256 -24.649 -35.447  1.00 59.12           C  
ANISOU 1686  CG  LEU A 518     7009   7225   8226    523   -331    591
ATOM   1687  CD1 LEU A 518      19.633 -23.432 -36.158  1.00 58.53           C  
ANISOU 1687  CD1 LEU A 518     6962   7212   8065    481   -283    494
ATOM   1688  CD2 LEU A 518      20.821 -24.291 -34.055  1.00 61.07           C  
ANISOU 1688  CD2 LEU A 518     7226   7532   8446    477   -440    683
ATOM   1689  H   LEU A 518      20.140 -27.513 -37.072  1.00 56.02           H  
ATOM   1690  HA  LEU A 518      20.753 -26.986 -34.324  1.00 54.80           H  
ATOM   1691  HB3 LEU A 518      18.476 -25.559 -34.687  1.00 54.01           H  
ATOM   1692  HB2 LEU A 518      18.755 -25.951 -36.349  1.00 54.01           H  
ATOM   1693  HG  LEU A 518      21.100 -24.973 -36.051  1.00 59.12           H  
ATOM   1694 HD11 LEU A 518      20.324 -23.005 -36.883  1.00 58.53           H  
ATOM   1695 HD12 LEU A 518      18.725 -23.693 -36.699  1.00 58.53           H  
ATOM   1696 HD13 LEU A 518      19.363 -22.644 -35.460  1.00 58.53           H  
ATOM   1697 HD21 LEU A 518      21.897 -24.463 -34.022  1.00 61.07           H  
ATOM   1698 HD22 LEU A 518      20.659 -23.249 -33.787  1.00 61.07           H  
ATOM   1699 HD23 LEU A 518      20.376 -24.894 -33.264  1.00 61.07           H  
ATOM   1700  N   ASP A 519      18.995 -27.964 -32.901  1.00 47.31           N  
ANISOU 1700  N   ASP A 519     5678   5541   6755    481   -456    797
ATOM   1701  CA  ASP A 519      18.101 -28.591 -31.930  1.00 45.10           C  
ANISOU 1701  CA  ASP A 519     5483   5231   6422    422   -488    843
ATOM   1702  C   ASP A 519      16.838 -27.730 -31.723  1.00 39.93           C  
ANISOU 1702  C   ASP A 519     4895   4651   5627    327   -469    772
ATOM   1703  O   ASP A 519      16.827 -26.545 -32.063  1.00 35.57           O  
ANISOU 1703  O   ASP A 519     4316   4185   5014    301   -469    724
ATOM   1704  CB  ASP A 519      18.831 -28.870 -30.588  1.00 48.84           C  
ANISOU 1704  CB  ASP A 519     5939   5721   6898    407   -600    982
ATOM   1705  CG  ASP A 519      19.586 -27.677 -29.976  1.00 63.16           C  
ANISOU 1705  CG  ASP A 519     7706   7647   8643    367   -666   1000
ATOM   1706  OD1 ASP A 519      20.704 -27.376 -30.449  1.00 65.40           O  
ANISOU 1706  OD1 ASP A 519     7899   7953   8997    421   -663    989
ATOM   1707  OD2 ASP A 519      18.967 -26.980 -29.145  1.00 66.18           O1-
ANISOU 1707  OD2 ASP A 519     8146   8097   8903    278   -714   1019
ATOM   1708  H   ASP A 519      19.730 -27.401 -32.494  1.00 47.31           H  
ATOM   1709  HA  ASP A 519      17.781 -29.552 -32.337  1.00 45.10           H  
ATOM   1710  HB3 ASP A 519      19.559 -29.665 -30.755  1.00 48.84           H  
ATOM   1711  HB2 ASP A 519      18.136 -29.279 -29.855  1.00 48.84           H  
ATOM   1712  N   LEU A 520      15.789 -28.351 -31.161  1.00 33.20           N  
ANISOU 1712  N   LEU A 520     4123   3761   4729    275   -452    770
ATOM   1713  CA  LEU A 520      14.491 -27.720 -30.908  1.00 30.47           C  
ANISOU 1713  CA  LEU A 520     3835   3476   4266    187   -426    707
ATOM   1714  C   LEU A 520      14.539 -26.615 -29.833  1.00 30.29           C  
ANISOU 1714  C   LEU A 520     3812   3559   4139    124   -485    738
ATOM   1715  O   LEU A 520      13.819 -25.627 -29.974  1.00 26.41           O  
ANISOU 1715  O   LEU A 520     3323   3135   3576     84   -456    661
ATOM   1716  CB  LEU A 520      13.464 -28.827 -30.584  1.00 30.28           C  
ANISOU 1716  CB  LEU A 520     3890   3390   4226    140   -405    725
ATOM   1717  CG  LEU A 520      12.017 -28.358 -30.302  1.00 33.21           C  
ANISOU 1717  CG  LEU A 520     4314   3811   4492     51   -365    662
ATOM   1718  CD1 LEU A 520      11.392 -27.575 -31.476  1.00 31.36           C  
ANISOU 1718  CD1 LEU A 520     4058   3603   4257     60   -300    535
ATOM   1719  CD2 LEU A 520      11.142 -29.546 -29.879  1.00 35.43           C  
ANISOU 1719  CD2 LEU A 520     4663   4025   4775      6   -345    695
ATOM   1720  H   LEU A 520      15.872 -29.318 -30.883  1.00 33.20           H  
ATOM   1721  HA  LEU A 520      14.189 -27.240 -31.841  1.00 30.47           H  
ATOM   1722  HB3 LEU A 520      13.826 -29.386 -29.720  1.00 30.28           H  
ATOM   1723  HB2 LEU A 520      13.441 -29.540 -31.409  1.00 30.28           H  
ATOM   1724  HG  LEU A 520      12.047 -27.696 -29.439  1.00 33.21           H  
ATOM   1725 HD11 LEU A 520      10.386 -27.920 -31.716  1.00 31.36           H  
ATOM   1726 HD12 LEU A 520      11.315 -26.516 -31.229  1.00 31.36           H  
ATOM   1727 HD13 LEU A 520      11.981 -27.659 -32.389  1.00 31.36           H  
ATOM   1728 HD21 LEU A 520      10.402 -29.245 -29.138  1.00 35.43           H  
ATOM   1729 HD22 LEU A 520      10.617 -29.973 -30.725  1.00 35.43           H  
ATOM   1730 HD23 LEU A 520      11.729 -30.358 -29.450  1.00 35.43           H  
ATOM   1731  N   ALA A 521      15.406 -26.767 -28.815  1.00 27.07           N  
ANISOU 1731  N   ALA A 521     3401   3160   3724    115   -571    852
ATOM   1732  CA  ALA A 521      15.631 -25.753 -27.780  1.00 27.16           C  
ANISOU 1732  CA  ALA A 521     3422   3268   3630     48   -637    885
ATOM   1733  C   ALA A 521      16.261 -24.455 -28.317  1.00 27.78           C  
ANISOU 1733  C   ALA A 521     3432   3416   3705     63   -637    821
ATOM   1734  O   ALA A 521      16.005 -23.403 -27.737  1.00 26.24           O  
ANISOU 1734  O   ALA A 521     3261   3300   3411     -4   -646    784
ATOM   1735  CB  ALA A 521      16.482 -26.333 -26.639  1.00 28.85           C  
ANISOU 1735  CB  ALA A 521     3635   3474   3854     47   -743   1026
ATOM   1736  H   ALA A 521      15.965 -27.608 -28.751  1.00 27.07           H  
ATOM   1737  HA  ALA A 521      14.656 -25.493 -27.362  1.00 27.16           H  
ATOM   1738  HB1 ALA A 521      16.588 -25.611 -25.830  1.00 28.85           H  
ATOM   1739  HB2 ALA A 521      16.033 -27.228 -26.214  1.00 28.85           H  
ATOM   1740  HB3 ALA A 521      17.484 -26.600 -26.971  1.00 28.85           H  
ATOM   1741  N   SER A 522      17.040 -24.537 -29.412  1.00 23.96           N  
ANISOU 1741  N   SER A 522     2869   2901   3333    148   -617    804
ATOM   1742  CA  SER A 522      17.610 -23.383 -30.111  1.00 24.32           C  
ANISOU 1742  CA  SER A 522     2848   3006   3388    164   -608    748
ATOM   1743  C   SER A 522      16.549 -22.587 -30.889  1.00 24.93           C  
ANISOU 1743  C   SER A 522     2955   3111   3408    135   -526    628
ATOM   1744  O   SER A 522      16.626 -21.361 -30.898  1.00 23.23           O  
ANISOU 1744  O   SER A 522     2728   2964   3137     97   -532    586
ATOM   1745  CB  SER A 522      18.751 -23.818 -31.050  1.00 29.00           C  
ANISOU 1745  CB  SER A 522     3350   3553   4114    261   -592    762
ATOM   1746  OG  SER A 522      19.900 -24.174 -30.310  1.00 34.48           O  
ANISOU 1746  OG  SER A 522     3985   4248   4867    285   -681    872
ATOM   1747  H   SER A 522      17.237 -25.445 -29.813  1.00 23.96           H  
ATOM   1748  HA  SER A 522      18.032 -22.707 -29.364  1.00 24.32           H  
ATOM   1749  HB3 SER A 522      19.035 -22.998 -31.712  1.00 29.00           H  
ATOM   1750  HB2 SER A 522      18.457 -24.648 -31.689  1.00 29.00           H  
ATOM   1751  HG  SER A 522      19.790 -25.079 -29.997  1.00 34.48           H  
ATOM   1752  N   LEU A 523      15.559 -23.278 -31.486  1.00 20.63           N  
ANISOU 1752  N   LEU A 523     2450   2509   2881    150   -455    575
ATOM   1753  CA  LEU A 523      14.414 -22.655 -32.163  1.00 19.47           C  
ANISOU 1753  CA  LEU A 523     2329   2383   2687    122   -387    469
ATOM   1754  C   LEU A 523      13.509 -21.900 -31.172  1.00 22.40           C  
ANISOU 1754  C   LEU A 523     2750   2812   2947     33   -397    453
ATOM   1755  O   LEU A 523      13.114 -20.770 -31.455  1.00 18.73           O  
ANISOU 1755  O   LEU A 523     2276   2400   2439      7   -375    387
ATOM   1756  CB  LEU A 523      13.594 -23.716 -32.937  1.00 19.64           C  
ANISOU 1756  CB  LEU A 523     2385   2330   2748    145   -323    423
ATOM   1757  CG  LEU A 523      14.363 -24.502 -34.022  1.00 24.76           C  
ANISOU 1757  CG  LEU A 523     2998   2907   3502    232   -295    421
ATOM   1758  CD1 LEU A 523      13.453 -25.575 -34.657  1.00 24.43           C  
ANISOU 1758  CD1 LEU A 523     3006   2793   3484    237   -238    367
ATOM   1759  CD2 LEU A 523      15.018 -23.593 -35.083  1.00 25.24           C  
ANISOU 1759  CD2 LEU A 523     2998   3006   3587    276   -269    375
ATOM   1760  H   LEU A 523      15.555 -24.288 -31.436  1.00 20.63           H  
ATOM   1761  HA  LEU A 523      14.803 -21.920 -32.869  1.00 19.47           H  
ATOM   1762  HB3 LEU A 523      12.736 -23.233 -33.407  1.00 19.64           H  
ATOM   1763  HB2 LEU A 523      13.171 -24.427 -32.226  1.00 19.64           H  
ATOM   1764  HG  LEU A 523      15.169 -25.042 -33.524  1.00 24.76           H  
ATOM   1765 HD11 LEU A 523      13.939 -26.551 -34.640  1.00 24.43           H  
ATOM   1766 HD12 LEU A 523      12.508 -25.682 -34.124  1.00 24.43           H  
ATOM   1767 HD13 LEU A 523      13.201 -25.352 -35.694  1.00 24.43           H  
ATOM   1768 HD21 LEU A 523      14.896 -23.976 -36.097  1.00 25.24           H  
ATOM   1769 HD22 LEU A 523      14.600 -22.587 -35.073  1.00 25.24           H  
ATOM   1770 HD23 LEU A 523      16.090 -23.504 -34.906  1.00 25.24           H  
ATOM   1771  N   ILE A 524      13.238 -22.518 -30.011  1.00 20.88           N  
ANISOU 1771  N   ILE A 524     2614   2610   2711    -13   -428    516
ATOM   1772  CA  ILE A 524      12.451 -21.929 -28.926  1.00 20.33           C  
ANISOU 1772  CA  ILE A 524     2601   2595   2530   -101   -427    503
ATOM   1773  C   ILE A 524      13.201 -20.776 -28.214  1.00 23.08           C  
ANISOU 1773  C   ILE A 524     2928   3019   2821   -131   -482    511
ATOM   1774  O   ILE A 524      12.547 -19.828 -27.783  1.00 21.47           O  
ANISOU 1774  O   ILE A 524     2743   2866   2549   -181   -455    446
ATOM   1775  CB  ILE A 524      12.012 -23.008 -27.893  1.00 24.24           C  
ANISOU 1775  CB  ILE A 524     3166   3060   2982   -149   -440    573
ATOM   1776  CG1 ILE A 524      11.126 -24.092 -28.556  1.00 24.71           C  
ANISOU 1776  CG1 ILE A 524     3243   3037   3110   -123   -382    555
ATOM   1777  CG2 ILE A 524      11.270 -22.444 -26.661  1.00 25.15           C  
ANISOU 1777  CG2 ILE A 524     3345   3237   2974   -243   -423    552
ATOM   1778  CD1 ILE A 524      10.954 -25.361 -27.709  1.00 34.60           C  
ANISOU 1778  CD1 ILE A 524     4554   4237   4355   -152   -401    645
ATOM   1779  H   ILE A 524      13.592 -23.452 -29.851  1.00 20.88           H  
ATOM   1780  HA  ILE A 524      11.546 -21.505 -29.367  1.00 20.33           H  
ATOM   1781  HB  ILE A 524      12.920 -23.499 -27.536  1.00 24.24           H  
ATOM   1782 HG13 ILE A 524      11.527 -24.391 -29.524  1.00 24.71           H  
ATOM   1783 HG12 ILE A 524      10.146 -23.669 -28.769  1.00 24.71           H  
ATOM   1784 HG21 ILE A 524      11.033 -23.239 -25.958  1.00 25.15           H  
ATOM   1785 HG22 ILE A 524      11.859 -21.720 -26.105  1.00 25.15           H  
ATOM   1786 HG23 ILE A 524      10.336 -21.959 -26.945  1.00 25.15           H  
ATOM   1787 HD11 ILE A 524      10.694 -26.213 -28.335  1.00 34.60           H  
ATOM   1788 HD12 ILE A 524      11.869 -25.605 -27.172  1.00 34.60           H  
ATOM   1789 HD13 ILE A 524      10.157 -25.250 -26.976  1.00 34.60           H  
ATOM   1790  N   LEU A 525      14.546 -20.840 -28.156  1.00 18.46           N  
ANISOU 1790  N   LEU A 525     2299   2438   2276    -99   -558    587
ATOM   1791  CA  LEU A 525      15.415 -19.761 -27.675  1.00 18.78           C  
ANISOU 1791  CA  LEU A 525     2311   2547   2277   -128   -620    597
ATOM   1792  C   LEU A 525      15.310 -18.499 -28.547  1.00 20.88           C  
ANISOU 1792  C   LEU A 525     2536   2844   2555   -118   -572    501
ATOM   1793  O   LEU A 525      15.235 -17.408 -27.989  1.00 20.68           O  
ANISOU 1793  O   LEU A 525     2530   2872   2456   -177   -582    462
ATOM   1794  CB  LEU A 525      16.877 -20.261 -27.554  1.00 19.68           C  
ANISOU 1794  CB  LEU A 525     2361   2653   2465    -82   -709    695
ATOM   1795  CG  LEU A 525      17.930 -19.220 -27.098  1.00 24.71           C  
ANISOU 1795  CG  LEU A 525     2953   3356   3078   -112   -785    711
ATOM   1796  CD1 LEU A 525      17.638 -18.676 -25.686  1.00 26.25           C  
ANISOU 1796  CD1 LEU A 525     3229   3611   3132   -215   -838    724
ATOM   1797  CD2 LEU A 525      19.357 -19.794 -27.208  1.00 26.43           C  
ANISOU 1797  CD2 LEU A 525     3081   3556   3403    -52   -863    807
ATOM   1798  H   LEU A 525      15.018 -21.662 -28.509  1.00 18.46           H  
ATOM   1799  HA  LEU A 525      15.068 -19.495 -26.676  1.00 18.78           H  
ATOM   1800  HB3 LEU A 525      17.187 -20.649 -28.521  1.00 19.68           H  
ATOM   1801  HB2 LEU A 525      16.911 -21.107 -26.870  1.00 19.68           H  
ATOM   1802  HG  LEU A 525      17.904 -18.375 -27.786  1.00 24.71           H  
ATOM   1803 HD11 LEU A 525      18.547 -18.397 -25.154  1.00 26.25           H  
ATOM   1804 HD12 LEU A 525      17.014 -17.785 -25.734  1.00 26.25           H  
ATOM   1805 HD13 LEU A 525      17.117 -19.411 -25.075  1.00 26.25           H  
ATOM   1806 HD21 LEU A 525      19.877 -19.822 -26.251  1.00 26.43           H  
ATOM   1807 HD22 LEU A 525      19.358 -20.813 -27.595  1.00 26.43           H  
ATOM   1808 HD23 LEU A 525      19.962 -19.192 -27.885  1.00 26.43           H  
ATOM   1809  N   TYR A 526      15.276 -18.662 -29.881  1.00 16.66           N  
ANISOU 1809  N   TYR A 526     1951   2272   2109    -48   -520    463
ATOM   1810  CA  TYR A 526      15.140 -17.553 -30.830  1.00 15.85           C  
ANISOU 1810  CA  TYR A 526     1811   2194   2018    -37   -475    381
ATOM   1811  C   TYR A 526      13.754 -16.894 -30.770  1.00 19.73           C  
ANISOU 1811  C   TYR A 526     2354   2703   2438    -90   -421    301
ATOM   1812  O   TYR A 526      13.681 -15.670 -30.836  1.00 18.56           O  
ANISOU 1812  O   TYR A 526     2198   2595   2259   -120   -417    254
ATOM   1813  CB  TYR A 526      15.461 -18.018 -32.265  1.00 16.77           C  
ANISOU 1813  CB  TYR A 526     1877   2267   2227     44   -425    358
ATOM   1814  CG  TYR A 526      16.811 -18.682 -32.494  1.00 19.26           C  
ANISOU 1814  CG  TYR A 526     2133   2554   2632    108   -459    431
ATOM   1815  CD1 TYR A 526      17.920 -18.444 -31.646  1.00 22.04           C  
ANISOU 1815  CD1 TYR A 526     2441   2938   2994     96   -540    503
ATOM   1816  CD2 TYR A 526      16.949 -19.571 -33.579  1.00 20.42           C  
ANISOU 1816  CD2 TYR A 526     2262   2639   2859    180   -410    424
ATOM   1817  CE1 TYR A 526      19.139 -19.112 -31.866  1.00 23.98           C  
ANISOU 1817  CE1 TYR A 526     2618   3154   3339    159   -572    575
ATOM   1818  CE2 TYR A 526      18.168 -20.237 -33.799  1.00 21.72           C  
ANISOU 1818  CE2 TYR A 526     2365   2769   3118    245   -430    488
ATOM   1819  CZ  TYR A 526      19.260 -20.015 -32.939  1.00 28.41           C  
ANISOU 1819  CZ  TYR A 526     3158   3650   3986    238   -510    566
ATOM   1820  OH  TYR A 526      20.429 -20.683 -33.145  1.00 27.48           O  
ANISOU 1820  OH  TYR A 526     2966   3498   3978    306   -531    634
ATOM   1821  H   TYR A 526      15.360 -19.588 -30.278  1.00 16.66           H  
ATOM   1822  HA  TYR A 526      15.861 -16.784 -30.549  1.00 15.85           H  
ATOM   1823  HB3 TYR A 526      15.389 -17.174 -32.952  1.00 16.77           H  
ATOM   1824  HB2 TYR A 526      14.694 -18.725 -32.583  1.00 16.77           H  
ATOM   1825  HD1 TYR A 526      17.850 -17.760 -30.814  1.00 22.04           H  
ATOM   1826  HD2 TYR A 526      16.114 -19.760 -34.238  1.00 20.42           H  
ATOM   1827  HE1 TYR A 526      19.975 -18.933 -31.205  1.00 23.98           H  
ATOM   1828  HE2 TYR A 526      18.256 -20.925 -34.623  1.00 21.72           H  
ATOM   1829  HH  TYR A 526      21.105 -20.491 -32.486  1.00 27.48           H  
ATOM   1830  N   ALA A 527      12.695 -17.704 -30.584  1.00 18.36           N  
ANISOU 1830  N   ALA A 527     2232   2497   2248   -103   -380    288
ATOM   1831  CA  ALA A 527      11.333 -17.237 -30.322  1.00 17.60           C  
ANISOU 1831  CA  ALA A 527     2175   2416   2095   -153   -324    216
ATOM   1832  C   ALA A 527      11.225 -16.445 -29.007  1.00 17.46           C  
ANISOU 1832  C   ALA A 527     2200   2450   1985   -228   -349    219
ATOM   1833  O   ALA A 527      10.599 -15.385 -28.999  1.00 17.02           O  
ANISOU 1833  O   ALA A 527     2147   2422   1897   -258   -317    153
ATOM   1834  CB  ALA A 527      10.370 -18.434 -30.329  1.00 18.67           C  
ANISOU 1834  CB  ALA A 527     2351   2505   2238   -160   -281    215
ATOM   1835  H   ALA A 527      12.838 -18.705 -30.548  1.00 18.36           H  
ATOM   1836  HA  ALA A 527      11.047 -16.570 -31.138  1.00 17.60           H  
ATOM   1837  HB1 ALA A 527       9.351 -18.123 -30.103  1.00 18.67           H  
ATOM   1838  HB2 ALA A 527      10.358 -18.922 -31.304  1.00 18.67           H  
ATOM   1839  HB3 ALA A 527      10.651 -19.181 -29.588  1.00 18.67           H  
ATOM   1840  N   TYR A 528      11.884 -16.940 -27.942  1.00 15.84           N  
ANISOU 1840  N   TYR A 528     2026   2256   1738   -256   -409    297
ATOM   1841  CA  TYR A 528      11.994 -16.274 -26.646  1.00 16.26           C  
ANISOU 1841  CA  TYR A 528     2131   2361   1686   -333   -442    304
ATOM   1842  C   TYR A 528      12.739 -14.927 -26.720  1.00 19.94           C  
ANISOU 1842  C   TYR A 528     2561   2870   2148   -343   -478    272
ATOM   1843  O   TYR A 528      12.204 -13.935 -26.235  1.00 18.06           O  
ANISOU 1843  O   TYR A 528     2356   2663   1843   -398   -453    210
ATOM   1844  CB  TYR A 528      12.594 -17.231 -25.588  1.00 18.80           C  
ANISOU 1844  CB  TYR A 528     2492   2686   1964   -359   -519    409
ATOM   1845  CG  TYR A 528      12.896 -16.563 -24.256  1.00 21.93           C  
ANISOU 1845  CG  TYR A 528     2947   3145   2241   -444   -564    415
ATOM   1846  CD1 TYR A 528      11.838 -16.164 -23.413  1.00 24.40           C  
ANISOU 1846  CD1 TYR A 528     3340   3482   2451   -517   -504    367
ATOM   1847  CD2 TYR A 528      14.228 -16.261 -23.902  1.00 23.80           C  
ANISOU 1847  CD2 TYR A 528     3157   3418   2468   -454   -661    458
ATOM   1848  CE1 TYR A 528      12.111 -15.440 -22.237  1.00 26.64           C  
ANISOU 1848  CE1 TYR A 528     3688   3822   2613   -600   -537    358
ATOM   1849  CE2 TYR A 528      14.498 -15.538 -22.725  1.00 26.39           C  
ANISOU 1849  CE2 TYR A 528     3545   3803   2678   -540   -706    450
ATOM   1850  CZ  TYR A 528      13.439 -15.121 -21.895  1.00 30.54           C  
ANISOU 1850  CZ  TYR A 528     4163   4351   3091   -613   -642    399
ATOM   1851  OH  TYR A 528      13.704 -14.402 -20.767  1.00 31.63           O  
ANISOU 1851  OH  TYR A 528     4371   4544   3103   -701   -680    383
ATOM   1852  H   TYR A 528      12.364 -17.827 -28.028  1.00 15.84           H  
ATOM   1853  HA  TYR A 528      10.974 -16.054 -26.326  1.00 16.26           H  
ATOM   1854  HB3 TYR A 528      13.518 -17.666 -25.967  1.00 18.80           H  
ATOM   1855  HB2 TYR A 528      11.924 -18.073 -25.416  1.00 18.80           H  
ATOM   1856  HD1 TYR A 528      10.814 -16.379 -23.681  1.00 24.40           H  
ATOM   1857  HD2 TYR A 528      15.044 -16.551 -24.549  1.00 23.80           H  
ATOM   1858  HE1 TYR A 528      11.296 -15.117 -21.607  1.00 26.64           H  
ATOM   1859  HE2 TYR A 528      15.518 -15.293 -22.467  1.00 26.39           H  
ATOM   1860  HH  TYR A 528      12.929 -14.270 -20.209  1.00 31.63           H  
ATOM   1861  N   GLN A 529      13.935 -14.905 -27.334  1.00 16.98           N  
ANISOU 1861  N   GLN A 529     2115   2491   1847   -292   -533    314
ATOM   1862  CA  GLN A 529      14.781 -13.715 -27.490  1.00 17.38           C  
ANISOU 1862  CA  GLN A 529     2123   2577   1904   -304   -570    291
ATOM   1863  C   GLN A 529      14.117 -12.564 -28.261  1.00 19.07           C  
ANISOU 1863  C   GLN A 529     2325   2788   2133   -300   -494    192
ATOM   1864  O   GLN A 529      14.314 -11.404 -27.896  1.00 18.21           O  
ANISOU 1864  O   GLN A 529     2230   2708   1981   -349   -498    144
ATOM   1865  CB  GLN A 529      16.118 -14.119 -28.136  1.00 18.44           C  
ANISOU 1865  CB  GLN A 529     2172   2701   2135   -243   -624    354
ATOM   1866  CG  GLN A 529      17.043 -14.850 -27.148  1.00 24.12           C  
ANISOU 1866  CG  GLN A 529     2892   3423   2849   -248   -714    461
ATOM   1867  CD  GLN A 529      18.312 -15.410 -27.792  1.00 29.38           C  
ANISOU 1867  CD  GLN A 529     3460   4072   3630   -178   -757    523
ATOM   1868  OE1 GLN A 529      18.407 -15.555 -29.009  1.00 20.96           O  
ANISOU 1868  OE1 GLN A 529     2336   2982   2647   -116   -701    490
ATOM   1869  NE2 GLN A 529      19.294 -15.747 -26.957  1.00 22.99           N  
ANISOU 1869  NE2 GLN A 529     2630   3278   2826   -190   -858    617
ATOM   1870  H   GLN A 529      14.315 -15.768 -27.704  1.00 16.98           H  
ATOM   1871  HA  GLN A 529      14.989 -13.337 -26.486  1.00 17.38           H  
ATOM   1872  HB3 GLN A 529      16.639 -13.238 -28.515  1.00 18.44           H  
ATOM   1873  HB2 GLN A 529      15.915 -14.746 -29.007  1.00 18.44           H  
ATOM   1874  HG3 GLN A 529      16.517 -15.672 -26.667  1.00 24.12           H  
ATOM   1875  HG2 GLN A 529      17.323 -14.170 -26.345  1.00 24.12           H  
ATOM   1876 HE22 GLN A 529      20.162 -16.129 -27.316  1.00 22.99           H  
ATOM   1877 HE21 GLN A 529      19.180 -15.634 -25.958  1.00 22.99           H  
ATOM   1878  N   LEU A 530      13.305 -12.911 -29.271  1.00 14.80           N  
ANISOU 1878  N   LEU A 530     1764   2209   1648   -248   -427    160
ATOM   1879  CA  LEU A 530      12.479 -11.971 -30.023  1.00 14.76           C  
ANISOU 1879  CA  LEU A 530     1746   2198   1662   -240   -362     77
ATOM   1880  C   LEU A 530      11.285 -11.446 -29.209  1.00 18.87           C  
ANISOU 1880  C   LEU A 530     2327   2732   2111   -302   -318     17
ATOM   1881  O   LEU A 530      10.953 -10.275 -29.366  1.00 17.73           O  
ANISOU 1881  O   LEU A 530     2177   2597   1964   -321   -294    -43
ATOM   1882  CB  LEU A 530      12.014 -12.638 -31.331  1.00 14.50           C  
ANISOU 1882  CB  LEU A 530     1685   2127   1699   -176   -313     62
ATOM   1883  CG  LEU A 530      13.148 -12.852 -32.357  1.00 19.97           C  
ANISOU 1883  CG  LEU A 530     2314   2806   2467   -110   -334    101
ATOM   1884  CD1 LEU A 530      12.668 -13.743 -33.515  1.00 19.27           C  
ANISOU 1884  CD1 LEU A 530     2218   2677   2426    -56   -285     83
ATOM   1885  CD2 LEU A 530      13.761 -11.529 -32.854  1.00 20.77           C  
ANISOU 1885  CD2 LEU A 530     2369   2930   2592   -109   -343     80
ATOM   1886  H   LEU A 530      13.209 -13.887 -29.519  1.00 14.80           H  
ATOM   1887  HA  LEU A 530      13.095 -11.104 -30.268  1.00 14.76           H  
ATOM   1888  HB3 LEU A 530      11.229 -12.041 -31.800  1.00 14.50           H  
ATOM   1889  HB2 LEU A 530      11.555 -13.597 -31.085  1.00 14.50           H  
ATOM   1890  HG  LEU A 530      13.949 -13.396 -31.860  1.00 19.97           H  
ATOM   1891 HD11 LEU A 530      13.474 -14.382 -33.878  1.00 19.27           H  
ATOM   1892 HD12 LEU A 530      11.851 -14.398 -33.213  1.00 19.27           H  
ATOM   1893 HD13 LEU A 530      12.302 -13.149 -34.351  1.00 19.27           H  
ATOM   1894 HD21 LEU A 530      13.916 -11.525 -33.930  1.00 20.77           H  
ATOM   1895 HD22 LEU A 530      13.127 -10.676 -32.612  1.00 20.77           H  
ATOM   1896 HD23 LEU A 530      14.735 -11.355 -32.394  1.00 20.77           H  
ATOM   1897  N   SER A 531      10.688 -12.274 -28.332  1.00 18.21           N  
ANISOU 1897  N   SER A 531     2299   2646   1972   -336   -304     36
ATOM   1898  CA  SER A 531       9.603 -11.855 -27.437  1.00 17.71           C  
ANISOU 1898  CA  SER A 531     2294   2598   1837   -398   -249    -21
ATOM   1899  C   SER A 531      10.053 -10.883 -26.329  1.00 20.64           C  
ANISOU 1899  C   SER A 531     2701   3009   2131   -461   -281    -41
ATOM   1900  O   SER A 531       9.234 -10.067 -25.913  1.00 19.42           O  
ANISOU 1900  O   SER A 531     2574   2861   1945   -498   -225   -117
ATOM   1901  CB  SER A 531       8.854 -13.084 -26.880  1.00 19.06           C  
ANISOU 1901  CB  SER A 531     2521   2761   1961   -427   -226     14
ATOM   1902  OG  SER A 531       9.475 -13.653 -25.747  1.00 20.03           O  
ANISOU 1902  OG  SER A 531     2691   2909   2009   -469   -293     84
ATOM   1903  H   SER A 531      11.000 -13.232 -28.250  1.00 18.21           H  
ATOM   1904  HA  SER A 531       8.885 -11.318 -28.061  1.00 17.71           H  
ATOM   1905  HB3 SER A 531       8.742 -13.845 -27.646  1.00 19.06           H  
ATOM   1906  HB2 SER A 531       7.845 -12.793 -26.584  1.00 19.06           H  
ATOM   1907  HG  SER A 531      10.376 -13.903 -25.980  1.00 20.03           H  
ATOM   1908  N   THR A 532      11.328 -10.956 -25.895  1.00 17.71           N  
ANISOU 1908  N   THR A 532     2329   2663   1737   -474   -373     23
ATOM   1909  CA  THR A 532      11.916  -9.998 -24.951  1.00 17.97           C  
ANISOU 1909  CA  THR A 532     2397   2734   1696   -541   -419      3
ATOM   1910  C   THR A 532      12.231  -8.640 -25.616  1.00 20.30           C  
ANISOU 1910  C   THR A 532     2644   3022   2048   -528   -404    -63
ATOM   1911  O   THR A 532      12.072  -7.614 -24.954  1.00 18.70           O  
ANISOU 1911  O   THR A 532     2481   2830   1793   -582   -382   -131
ATOM   1912  CB  THR A 532      13.202 -10.526 -24.252  1.00 25.15           C  
ANISOU 1912  CB  THR A 532     3312   3675   2571   -564   -534     95
ATOM   1913  OG1 THR A 532      14.345 -10.549 -25.084  1.00 22.20           O  
ANISOU 1913  OG1 THR A 532     2847   3289   2299   -503   -587    140
ATOM   1914  CG2 THR A 532      13.054 -11.894 -23.577  1.00 23.51           C  
ANISOU 1914  CG2 THR A 532     3155   3468   2308   -579   -555    173
ATOM   1915  H   THR A 532      11.940 -11.673 -26.258  1.00 17.71           H  
ATOM   1916  HA  THR A 532      11.179  -9.809 -24.170  1.00 17.97           H  
ATOM   1917  HB  THR A 532      13.437  -9.817 -23.456  1.00 25.15           H  
ATOM   1918  HG1 THR A 532      14.186 -11.147 -25.821  1.00 22.20           H  
ATOM   1919 HG21 THR A 532      13.903 -12.104 -22.925  1.00 23.51           H  
ATOM   1920 HG22 THR A 532      12.154 -11.935 -22.969  1.00 23.51           H  
ATOM   1921 HG23 THR A 532      13.002 -12.703 -24.298  1.00 23.51           H  
ATOM   1922  N   ALA A 533      12.620  -8.650 -26.905  1.00 16.28           N  
ANISOU 1922  N   ALA A 533     2054   2490   1642   -457   -411    -42
ATOM   1923  CA  ALA A 533      12.815  -7.449 -27.722  1.00 16.02           C  
ANISOU 1923  CA  ALA A 533     1973   2444   1671   -440   -393    -94
ATOM   1924  C   ALA A 533      11.499  -6.729 -28.030  1.00 18.64           C  
ANISOU 1924  C   ALA A 533     2323   2750   2009   -440   -300   -179
ATOM   1925  O   ALA A 533      11.466  -5.502 -28.011  1.00 18.66           O  
ANISOU 1925  O   ALA A 533     2330   2745   2015   -465   -280   -241
ATOM   1926  CB  ALA A 533      13.535  -7.823 -29.024  1.00 15.12           C  
ANISOU 1926  CB  ALA A 533     1778   2312   1656   -365   -406    -50
ATOM   1927  H   ALA A 533      12.739  -9.533 -27.381  1.00 16.28           H  
ATOM   1928  HA  ALA A 533      13.442  -6.747 -27.172  1.00 16.02           H  
ATOM   1929  HB1 ALA A 533      13.654  -6.958 -29.675  1.00 15.12           H  
ATOM   1930  HB2 ALA A 533      14.529  -8.210 -28.818  1.00 15.12           H  
ATOM   1931  HB3 ALA A 533      12.995  -8.585 -29.586  1.00 15.12           H  
ATOM   1932  N   LEU A 534      10.439  -7.507 -28.280  1.00 16.44           N  
ANISOU 1932  N   LEU A 534     2051   2453   1742   -411   -245   -183
ATOM   1933  CA  LEU A 534       9.103  -7.014 -28.592  1.00 15.76           C  
ANISOU 1933  CA  LEU A 534     1967   2342   1679   -406   -160   -256
ATOM   1934  C   LEU A 534       8.301  -6.631 -27.334  1.00 18.67           C  
ANISOU 1934  C   LEU A 534     2401   2721   1970   -473   -112   -316
ATOM   1935  O   LEU A 534       7.438  -5.763 -27.437  1.00 16.48           O  
ANISOU 1935  O   LEU A 534     2118   2422   1719   -477    -53   -388
ATOM   1936  CB  LEU A 534       8.395  -8.071 -29.455  1.00 15.55           C  
ANISOU 1936  CB  LEU A 534     1916   2292   1700   -357   -124   -240
ATOM   1937  CG  LEU A 534       9.016  -8.218 -30.864  1.00 19.49           C  
ANISOU 1937  CG  LEU A 534     2353   2774   2277   -288   -151   -205
ATOM   1938  CD1 LEU A 534       8.521  -9.491 -31.567  1.00 19.02           C  
ANISOU 1938  CD1 LEU A 534     2287   2695   2246   -251   -133   -182
ATOM   1939  CD2 LEU A 534       8.821  -6.962 -31.730  1.00 20.01           C  
ANISOU 1939  CD2 LEU A 534     2377   2823   2402   -264   -131   -248
ATOM   1940  H   LEU A 534      10.557  -8.511 -28.303  1.00 16.44           H  
ATOM   1941  HA  LEU A 534       9.199  -6.101 -29.181  1.00 15.76           H  
ATOM   1942  HB3 LEU A 534       7.340  -7.824 -29.562  1.00 15.55           H  
ATOM   1943  HB2 LEU A 534       8.428  -9.026 -28.929  1.00 15.55           H  
ATOM   1944  HG  LEU A 534      10.092  -8.345 -30.752  1.00 19.49           H  
ATOM   1945 HD11 LEU A 534       9.280  -9.882 -32.245  1.00 19.02           H  
ATOM   1946 HD12 LEU A 534       8.293 -10.282 -30.854  1.00 19.02           H  
ATOM   1947 HD13 LEU A 534       7.618  -9.304 -32.146  1.00 19.02           H  
ATOM   1948 HD21 LEU A 534       8.678  -7.214 -32.778  1.00 20.01           H  
ATOM   1949 HD22 LEU A 534       7.965  -6.369 -31.413  1.00 20.01           H  
ATOM   1950 HD23 LEU A 534       9.700  -6.321 -31.678  1.00 20.01           H  
ATOM   1951  N   ALA A 535       8.634  -7.208 -26.164  1.00 15.73           N  
ANISOU 1951  N   ALA A 535     2094   2381   1503   -527   -137   -286
ATOM   1952  CA  ALA A 535       8.160  -6.745 -24.856  1.00 17.10           C  
ANISOU 1952  CA  ALA A 535     2345   2572   1580   -602    -91   -344
ATOM   1953  C   ALA A 535       8.771  -5.387 -24.474  1.00 22.24           C  
ANISOU 1953  C   ALA A 535     3008   3228   2216   -637   -117   -396
ATOM   1954  O   ALA A 535       8.077  -4.564 -23.878  1.00 20.93           O  
ANISOU 1954  O   ALA A 535     2876   3050   2028   -671    -50   -481
ATOM   1955  CB  ALA A 535       8.463  -7.798 -23.779  1.00 18.25           C  
ANISOU 1955  CB  ALA A 535     2563   2756   1617   -655   -131   -284
ATOM   1956  H   ALA A 535       9.322  -7.950 -26.152  1.00 15.73           H  
ATOM   1957  HA  ALA A 535       7.078  -6.617 -24.905  1.00 17.10           H  
ATOM   1958  HB1 ALA A 535       8.128  -7.464 -22.796  1.00 18.25           H  
ATOM   1959  HB2 ALA A 535       7.952  -8.738 -23.987  1.00 18.25           H  
ATOM   1960  HB3 ALA A 535       9.531  -8.008 -23.711  1.00 18.25           H  
ATOM   1961  N   TYR A 536      10.036  -5.158 -24.870  1.00 19.30           N  
ANISOU 1961  N   TYR A 536     2599   2865   1870   -625   -209   -347
ATOM   1962  CA  TYR A 536      10.723  -3.877 -24.731  1.00 19.88           C  
ANISOU 1962  CA  TYR A 536     2675   2938   1940   -662   -243   -389
ATOM   1963  C   TYR A 536      10.122  -2.783 -25.635  1.00 21.79           C  
ANISOU 1963  C   TYR A 536     2869   3130   2279   -622   -177   -458
ATOM   1964  O   TYR A 536       9.909  -1.675 -25.147  1.00 19.77           O  
ANISOU 1964  O   TYR A 536     2648   2857   2008   -662   -139   -538
ATOM   1965  CB  TYR A 536      12.239  -4.076 -24.936  1.00 21.08           C  
ANISOU 1965  CB  TYR A 536     2784   3113   2112   -657   -357   -310
ATOM   1966  CG  TYR A 536      13.061  -2.801 -24.919  1.00 23.24           C  
ANISOU 1966  CG  TYR A 536     3038   3377   2414   -687   -395   -346
ATOM   1967  CD1 TYR A 536      13.423  -2.216 -23.689  1.00 27.04           C  
ANISOU 1967  CD1 TYR A 536     3590   3877   2805   -775   -426   -393
ATOM   1968  CD2 TYR A 536      13.444  -2.185 -26.129  1.00 23.22           C  
ANISOU 1968  CD2 TYR A 536     2953   3346   2525   -632   -397   -334
ATOM   1969  CE1 TYR A 536      14.164  -1.021 -23.668  1.00 28.73           C  
ANISOU 1969  CE1 TYR A 536     3787   4077   3052   -809   -464   -429
ATOM   1970  CE2 TYR A 536      14.186  -0.991 -26.106  1.00 24.48           C  
ANISOU 1970  CE2 TYR A 536     3093   3492   2719   -662   -429   -363
ATOM   1971  CZ  TYR A 536      14.545  -0.407 -24.876  1.00 30.94           C  
ANISOU 1971  CZ  TYR A 536     3976   4323   3456   -751   -464   -412
ATOM   1972  OH  TYR A 536      15.264   0.750 -24.851  1.00 28.38           O  
ANISOU 1972  OH  TYR A 536     3630   3978   3176   -783   -496   -441
ATOM   1973  H   TYR A 536      10.548  -5.890 -25.343  1.00 19.30           H  
ATOM   1974  HA  TYR A 536      10.583  -3.551 -23.699  1.00 19.88           H  
ATOM   1975  HB3 TYR A 536      12.433  -4.586 -25.877  1.00 21.08           H  
ATOM   1976  HB2 TYR A 536      12.621  -4.743 -24.162  1.00 21.08           H  
ATOM   1977  HD1 TYR A 536      13.130  -2.681 -22.759  1.00 27.04           H  
ATOM   1978  HD2 TYR A 536      13.161  -2.621 -27.075  1.00 23.22           H  
ATOM   1979  HE1 TYR A 536      14.438  -0.579 -22.721  1.00 28.73           H  
ATOM   1980  HE2 TYR A 536      14.481  -0.528 -27.034  1.00 24.48           H  
ATOM   1981  HH  TYR A 536      15.549   0.995 -23.968  1.00 28.38           H  
ATOM   1982  N   LEU A 537       9.814  -3.109 -26.903  1.00 19.24           N  
ANISOU 1982  N   LEU A 537     2473   2783   2054   -545   -162   -427
ATOM   1983  CA  LEU A 537       9.155  -2.188 -27.837  1.00 19.40           C  
ANISOU 1983  CA  LEU A 537     2447   2756   2168   -503   -108   -476
ATOM   1984  C   LEU A 537       7.699  -1.872 -27.450  1.00 21.87           C  
ANISOU 1984  C   LEU A 537     2790   3044   2475   -516    -12   -556
ATOM   1985  O   LEU A 537       7.261  -0.748 -27.689  1.00 19.72           O  
ANISOU 1985  O   LEU A 537     2511   2733   2248   -518     30   -621
ATOM   1986  CB  LEU A 537       9.226  -2.737 -29.276  1.00 18.37           C  
ANISOU 1986  CB  LEU A 537     2244   2611   2123   -425   -115   -423
ATOM   1987  CG  LEU A 537      10.644  -2.773 -29.883  1.00 20.78           C  
ANISOU 1987  CG  LEU A 537     2506   2933   2458   -403   -190   -353
ATOM   1988  CD1 LEU A 537      10.631  -3.428 -31.277  1.00 19.21           C  
ANISOU 1988  CD1 LEU A 537     2249   2718   2331   -328   -180   -314
ATOM   1989  CD2 LEU A 537      11.314  -1.388 -29.900  1.00 20.68           C  
ANISOU 1989  CD2 LEU A 537     2478   2906   2473   -430   -217   -377
ATOM   1990  H   LEU A 537      10.033  -4.031 -27.255  1.00 19.24           H  
ATOM   1991  HA  LEU A 537       9.691  -1.238 -27.796  1.00 19.40           H  
ATOM   1992  HB3 LEU A 537       8.599  -2.122 -29.925  1.00 18.37           H  
ATOM   1993  HB2 LEU A 537       8.788  -3.736 -29.298  1.00 18.37           H  
ATOM   1994  HG  LEU A 537      11.265  -3.401 -29.251  1.00 20.78           H  
ATOM   1995 HD11 LEU A 537      11.402  -4.194 -31.354  1.00 19.21           H  
ATOM   1996 HD12 LEU A 537       9.678  -3.909 -31.495  1.00 19.21           H  
ATOM   1997 HD13 LEU A 537      10.799  -2.703 -32.073  1.00 19.21           H  
ATOM   1998 HD21 LEU A 537      11.968  -1.261 -30.758  1.00 20.68           H  
ATOM   1999 HD22 LEU A 537      10.582  -0.582 -29.926  1.00 20.68           H  
ATOM   2000 HD23 LEU A 537      11.932  -1.248 -29.013  1.00 20.68           H  
ATOM   2001  N   GLU A 538       7.000  -2.834 -26.822  1.00 18.56           N  
ANISOU 2001  N   GLU A 538     2401   2643   2008   -524     28   -549
ATOM   2002  CA  GLU A 538       5.659  -2.663 -26.262  1.00 18.32           C  
ANISOU 2002  CA  GLU A 538     2395   2595   1971   -540    129   -620
ATOM   2003  C   GLU A 538       5.624  -1.675 -25.079  1.00 22.22           C  
ANISOU 2003  C   GLU A 538     2962   3089   2390   -612    162   -700
ATOM   2004  O   GLU A 538       4.692  -0.874 -25.001  1.00 22.46           O  
ANISOU 2004  O   GLU A 538     2989   3081   2465   -609    243   -780
ATOM   2005  CB  GLU A 538       5.079  -4.048 -25.905  1.00 19.41           C  
ANISOU 2005  CB  GLU A 538     2555   2758   2063   -547    155   -582
ATOM   2006  CG  GLU A 538       3.679  -4.030 -25.255  1.00 26.01           C  
ANISOU 2006  CG  GLU A 538     3418   3584   2879   -575    265   -647
ATOM   2007  CD  GLU A 538       3.178  -5.440 -24.933  1.00 40.34           C  
ANISOU 2007  CD  GLU A 538     5262   5425   4638   -595    284   -600
ATOM   2008  OE1 GLU A 538       3.698  -6.032 -23.961  1.00 29.58           O  
ANISOU 2008  OE1 GLU A 538     3971   4102   3166   -647    246   -561
ATOM   2009  OE2 GLU A 538       2.266  -5.905 -25.649  1.00 32.33           O1-
ANISOU 2009  OE2 GLU A 538     4197   4391   3695   -560    330   -596
ATOM   2010  H   GLU A 538       7.425  -3.741 -26.683  1.00 18.56           H  
ATOM   2011  HA  GLU A 538       5.031  -2.239 -27.048  1.00 18.32           H  
ATOM   2012  HB3 GLU A 538       5.776  -4.571 -25.251  1.00 19.41           H  
ATOM   2013  HB2 GLU A 538       5.026  -4.648 -26.814  1.00 19.41           H  
ATOM   2014  HG3 GLU A 538       2.975  -3.522 -25.917  1.00 26.01           H  
ATOM   2015  HG2 GLU A 538       3.686  -3.462 -24.324  1.00 26.01           H  
ATOM   2016  N   SER A 539       6.655  -1.719 -24.213  1.00 20.46           N  
ANISOU 2016  N   SER A 539     2802   2907   2063   -673     95   -678
ATOM   2017  CA  SER A 539       6.828  -0.799 -23.081  1.00 21.68           C  
ANISOU 2017  CA  SER A 539     3038   3067   2130   -751    110   -753
ATOM   2018  C   SER A 539       7.169   0.645 -23.512  1.00 24.70           C  
ANISOU 2018  C   SER A 539     3395   3399   2591   -744    114   -818
ATOM   2019  O   SER A 539       6.828   1.581 -22.788  1.00 24.75           O  
ANISOU 2019  O   SER A 539     3460   3385   2559   -794    165   -909
ATOM   2020  CB  SER A 539       7.845  -1.395 -22.079  1.00 25.00           C  
ANISOU 2020  CB  SER A 539     3523   3546   2428   -818     12   -700
ATOM   2021  OG  SER A 539       9.196  -1.170 -22.434  1.00 23.39           O  
ANISOU 2021  OG  SER A 539     3279   3345   2262   -813    -94   -657
ATOM   2022  H   SER A 539       7.380  -2.410 -24.343  1.00 20.46           H  
ATOM   2023  HA  SER A 539       5.866  -0.759 -22.568  1.00 21.68           H  
ATOM   2024  HB3 SER A 539       7.681  -2.465 -21.945  1.00 25.00           H  
ATOM   2025  HB2 SER A 539       7.691  -0.940 -21.100  1.00 25.00           H  
ATOM   2026  HG  SER A 539       9.361  -1.559 -23.300  1.00 23.39           H  
ATOM   2027  N   LYS A 540       7.794   0.796 -24.693  1.00 20.65           N  
ANISOU 2027  N   LYS A 540     2797   2862   2187   -683     65   -770
ATOM   2028  CA  LYS A 540       8.058   2.074 -25.358  1.00 20.32           C  
ANISOU 2028  CA  LYS A 540     2722   2766   2233   -671     64   -812
ATOM   2029  C   LYS A 540       6.866   2.571 -26.202  1.00 23.60           C  
ANISOU 2029  C   LYS A 540     3072   3124   2770   -598    140   -837
ATOM   2030  O   LYS A 540       6.910   3.711 -26.666  1.00 23.49           O  
ANISOU 2030  O   LYS A 540     3019   3059   2848   -573    138   -853
ATOM   2031  CB  LYS A 540       9.314   1.921 -26.242  1.00 22.90           C  
ANISOU 2031  CB  LYS A 540     2999   3106   2597   -658    -43   -735
ATOM   2032  CG  LYS A 540      10.626   1.654 -25.478  1.00 36.05           C  
ANISOU 2032  CG  LYS A 540     4707   4832   4157   -722   -137   -689
ATOM   2033  CD  LYS A 540      11.071   2.812 -24.574  1.00 48.77           C  
ANISOU 2033  CD  LYS A 540     6390   6442   5698   -812   -164   -756
ATOM   2034  CE  LYS A 540      12.505   2.619 -24.058  1.00 72.40           C  
ANISOU 2034  CE  LYS A 540     9346   9453   8711   -836   -278   -698
ATOM   2035  NZ  LYS A 540      12.882   3.667 -23.095  1.00 90.19           N1+
ANISOU 2035  NZ  LYS A 540    11674  11717  10879   -937   -327   -754
ATOM   2036  H   LYS A 540       8.053  -0.030 -25.215  1.00 20.65           H  
ATOM   2037  HA  LYS A 540       8.248   2.839 -24.606  1.00 20.32           H  
ATOM   2038  HB3 LYS A 540       9.454   2.825 -26.838  1.00 22.90           H  
ATOM   2039  HB2 LYS A 540       9.155   1.117 -26.962  1.00 22.90           H  
ATOM   2040  HG3 LYS A 540      11.414   1.434 -26.198  1.00 36.05           H  
ATOM   2041  HG2 LYS A 540      10.530   0.757 -24.869  1.00 36.05           H  
ATOM   2042  HD3 LYS A 540      10.390   2.883 -23.727  1.00 48.77           H  
ATOM   2043  HD2 LYS A 540      10.992   3.754 -25.119  1.00 48.77           H  
ATOM   2044  HE3 LYS A 540      13.209   2.634 -24.891  1.00 72.40           H  
ATOM   2045  HE2 LYS A 540      12.604   1.650 -23.570  1.00 72.40           H  
ATOM   2046  HZ1 LYS A 540      12.254   3.632 -22.304  1.00 90.19           H  
ATOM   2047  HZ2 LYS A 540      13.829   3.513 -22.779  1.00 90.19           H  
ATOM   2048  HZ3 LYS A 540      12.817   4.573 -23.538  1.00 90.19           H  
ATOM   2049  N   ARG A 541       5.839   1.721 -26.398  1.00 19.99           N  
ANISOU 2049  N   ARG A 541     2601   2674   2319   -567    201   -832
ATOM   2050  CA  ARG A 541       4.649   1.943 -27.231  1.00 19.44           C  
ANISOU 2050  CA  ARG A 541     2464   2557   2367   -500    265   -848
ATOM   2051  C   ARG A 541       4.972   2.110 -28.732  1.00 22.28           C  
ANISOU 2051  C   ARG A 541     2746   2897   2823   -436    206   -782
ATOM   2052  O   ARG A 541       4.234   2.790 -29.447  1.00 20.81           O  
ANISOU 2052  O   ARG A 541     2510   2655   2740   -393    233   -801
ATOM   2053  CB  ARG A 541       3.760   3.084 -26.675  1.00 22.05           C  
ANISOU 2053  CB  ARG A 541     2808   2826   2742   -510    361   -952
ATOM   2054  CG  ARG A 541       3.364   2.912 -25.198  1.00 18.89           C  
ANISOU 2054  CG  ARG A 541     2489   2449   2239   -573    439  -1023
ATOM   2055  CD  ARG A 541       2.458   4.050 -24.700  1.00 23.74           C  
ANISOU 2055  CD  ARG A 541     3115   2998   2906   -577    547  -1132
ATOM   2056  NE  ARG A 541       1.935   3.789 -23.348  1.00 25.18           N  
ANISOU 2056  NE  ARG A 541     3384   3205   2978   -642    634  -1205
ATOM   2057  CZ  ARG A 541       0.812   3.122 -23.020  1.00 31.30           C  
ANISOU 2057  CZ  ARG A 541     4152   3996   3745   -637    723  -1217
ATOM   2058  NH1 ARG A 541      -0.014   2.604 -23.942  1.00 18.63           N  
ANISOU 2058  NH1 ARG A 541     2455   2386   2238   -571    727  -1160
ATOM   2059  NH2 ARG A 541       0.509   2.970 -21.724  1.00 23.19           N1+
ANISOU 2059  NH2 ARG A 541     3212   2991   2607   -703    808  -1284
ATOM   2060  H   ARG A 541       5.888   0.807 -25.967  1.00 19.99           H  
ATOM   2061  HA  ARG A 541       4.073   1.020 -27.162  1.00 19.44           H  
ATOM   2062  HB3 ARG A 541       2.844   3.138 -27.263  1.00 22.05           H  
ATOM   2063  HB2 ARG A 541       4.256   4.047 -26.806  1.00 22.05           H  
ATOM   2064  HG3 ARG A 541       4.289   2.960 -24.621  1.00 18.89           H  
ATOM   2065  HG2 ARG A 541       2.936   1.929 -24.995  1.00 18.89           H  
ATOM   2066  HD3 ARG A 541       1.693   4.335 -25.422  1.00 23.74           H  
ATOM   2067  HD2 ARG A 541       3.082   4.934 -24.568  1.00 23.74           H  
ATOM   2068  HE  ARG A 541       2.523   4.118 -22.596  1.00 25.18           H  
ATOM   2069 HH12 ARG A 541      -0.850   2.109 -23.668  1.00 18.63           H  
ATOM   2070 HH11 ARG A 541       0.190   2.714 -24.929  1.00 18.63           H  
ATOM   2071 HH22 ARG A 541      -0.325   2.473 -21.449  1.00 23.19           H  
ATOM   2072 HH21 ARG A 541       1.115   3.347 -21.010  1.00 23.19           H  
ATOM   2073  N   PHE A 542       6.065   1.473 -29.182  1.00 18.23           N  
ANISOU 2073  N   PHE A 542     2222   2428   2275   -429    127   -701
ATOM   2074  CA  PHE A 542       6.493   1.428 -30.574  1.00 17.15           C  
ANISOU 2074  CA  PHE A 542     2021   2281   2214   -373     77   -637
ATOM   2075  C   PHE A 542       5.831   0.239 -31.274  1.00 21.97           C  
ANISOU 2075  C   PHE A 542     2597   2909   2841   -324     81   -590
ATOM   2076  O   PHE A 542       5.944  -0.885 -30.784  1.00 22.81           O  
ANISOU 2076  O   PHE A 542     2729   3057   2880   -340     66   -560
ATOM   2077  CB  PHE A 542       8.029   1.321 -30.628  1.00 19.07           C  
ANISOU 2077  CB  PHE A 542     2267   2555   2425   -393     -6   -583
ATOM   2078  CG  PHE A 542       8.622   1.302 -32.029  1.00 20.05           C  
ANISOU 2078  CG  PHE A 542     2328   2669   2622   -340    -43   -520
ATOM   2079  CD1 PHE A 542       8.985   0.084 -32.644  1.00 20.90           C  
ANISOU 2079  CD1 PHE A 542     2410   2811   2722   -302    -75   -452
ATOM   2080  CD2 PHE A 542       8.692   2.496 -32.779  1.00 21.68           C  
ANISOU 2080  CD2 PHE A 542     2504   2826   2907   -325    -38   -532
ATOM   2081  CE1 PHE A 542       9.467   0.083 -33.946  1.00 22.63           C  
ANISOU 2081  CE1 PHE A 542     2580   3023   2997   -256    -98   -399
ATOM   2082  CE2 PHE A 542       9.177   2.472 -34.080  1.00 23.90           C  
ANISOU 2082  CE2 PHE A 542     2735   3102   3243   -281    -67   -469
ATOM   2083  CZ  PHE A 542       9.566   1.271 -34.659  1.00 22.03           C  
ANISOU 2083  CZ  PHE A 542     2478   2906   2987   -247    -93   -407
ATOM   2084  H   PHE A 542       6.599   0.899 -28.541  1.00 18.23           H  
ATOM   2085  HA  PHE A 542       6.202   2.355 -31.071  1.00 17.15           H  
ATOM   2086  HB3 PHE A 542       8.366   0.435 -30.089  1.00 19.07           H  
ATOM   2087  HB2 PHE A 542       8.458   2.167 -30.093  1.00 19.07           H  
ATOM   2088  HD1 PHE A 542       8.897  -0.848 -32.104  1.00 20.90           H  
ATOM   2089  HD2 PHE A 542       8.379   3.432 -32.340  1.00 21.68           H  
ATOM   2090  HE1 PHE A 542       9.765  -0.848 -34.407  1.00 22.63           H  
ATOM   2091  HE2 PHE A 542       9.245   3.389 -34.646  1.00 23.90           H  
ATOM   2092  HZ  PHE A 542       9.942   1.258 -35.672  1.00 22.03           H  
ATOM   2093  N   VAL A 543       5.184   0.512 -32.415  1.00 16.21           N  
ANISOU 2093  N   VAL A 543     1812   2147   2200   -270     94   -580
ATOM   2094  CA  VAL A 543       4.604  -0.503 -33.286  1.00 15.39           C  
ANISOU 2094  CA  VAL A 543     1675   2055   2118   -226     90   -539
ATOM   2095  C   VAL A 543       5.618  -0.824 -34.401  1.00 20.08           C  
ANISOU 2095  C   VAL A 543     2244   2665   2722   -193     27   -470
ATOM   2096  O   VAL A 543       6.040   0.088 -35.114  1.00 17.72           O  
ANISOU 2096  O   VAL A 543     1918   2340   2475   -172     10   -457
ATOM   2097  CB  VAL A 543       3.261  -0.018 -33.897  1.00 18.53           C  
ANISOU 2097  CB  VAL A 543     2026   2412   2602   -192    136   -569
ATOM   2098  CG1 VAL A 543       2.656  -0.980 -34.936  1.00 17.70           C  
ANISOU 2098  CG1 VAL A 543     1888   2321   2516   -156    118   -527
ATOM   2099  CG2 VAL A 543       2.225   0.245 -32.787  1.00 18.92           C  
ANISOU 2099  CG2 VAL A 543     2094   2444   2649   -223    215   -643
ATOM   2100  H   VAL A 543       5.119   1.469 -32.738  1.00 16.21           H  
ATOM   2101  HA  VAL A 543       4.399  -1.399 -32.707  1.00 15.39           H  
ATOM   2102  HB  VAL A 543       3.437   0.933 -34.400  1.00 18.53           H  
ATOM   2103 HG11 VAL A 543       1.695  -0.607 -35.283  1.00 17.70           H  
ATOM   2104 HG12 VAL A 543       3.286  -1.098 -35.817  1.00 17.70           H  
ATOM   2105 HG13 VAL A 543       2.489  -1.967 -34.508  1.00 17.70           H  
ATOM   2106 HG21 VAL A 543       1.269   0.563 -33.203  1.00 18.92           H  
ATOM   2107 HG22 VAL A 543       2.049  -0.653 -32.195  1.00 18.92           H  
ATOM   2108 HG23 VAL A 543       2.555   1.028 -32.106  1.00 18.92           H  
ATOM   2109  N   HIS A 544       6.011  -2.104 -34.509  1.00 17.75           N  
ANISOU 2109  N   HIS A 544     1961   2407   2377   -189     -3   -426
ATOM   2110  CA  HIS A 544       7.037  -2.578 -35.443  1.00 17.34           C  
ANISOU 2110  CA  HIS A 544     1889   2371   2329   -159    -51   -364
ATOM   2111  C   HIS A 544       6.562  -2.610 -36.904  1.00 19.89           C  
ANISOU 2111  C   HIS A 544     2177   2678   2703   -109    -52   -344
ATOM   2112  O   HIS A 544       7.352  -2.282 -37.785  1.00 18.95           O  
ANISOU 2112  O   HIS A 544     2037   2555   2608    -87    -74   -312
ATOM   2113  CB  HIS A 544       7.558  -3.955 -34.989  1.00 17.89           C  
ANISOU 2113  CB  HIS A 544     1982   2475   2341   -166    -75   -327
ATOM   2114  CG  HIS A 544       8.845  -4.400 -35.643  1.00 20.18           C  
ANISOU 2114  CG  HIS A 544     2250   2780   2637   -136   -114   -270
ATOM   2115  ND1 HIS A 544       8.904  -4.871 -36.958  1.00 21.08           N  
ANISOU 2115  ND1 HIS A 544     2343   2889   2777    -89   -113   -246
ATOM   2116  CD2 HIS A 544      10.116  -4.427 -35.107  1.00 20.48           C  
ANISOU 2116  CD2 HIS A 544     2283   2838   2659   -150   -151   -236
ATOM   2117  CE1 HIS A 544      10.182  -5.152 -37.166  1.00 20.27           C  
ANISOU 2117  CE1 HIS A 544     2225   2801   2674    -72   -137   -201
ATOM   2118  NE2 HIS A 544      10.944  -4.915 -36.101  1.00 20.30           N  
ANISOU 2118  NE2 HIS A 544     2231   2820   2660   -106   -163   -190
ATOM   2119  H   HIS A 544       5.590  -2.805 -33.912  1.00 17.75           H  
ATOM   2120  HA  HIS A 544       7.871  -1.876 -35.383  1.00 17.34           H  
ATOM   2121  HB3 HIS A 544       6.794  -4.717 -35.141  1.00 17.89           H  
ATOM   2122  HB2 HIS A 544       7.753  -3.937 -33.920  1.00 17.89           H  
ATOM   2123  HD2 HIS A 544      10.485  -4.148 -34.131  1.00 20.48           H  
ATOM   2124  HE1 HIS A 544      10.569  -5.537 -38.098  1.00 20.27           H  
ATOM   2125  HE2 HIS A 544      11.944  -5.062 -36.046  1.00 20.30           H  
ATOM   2126  N   ARG A 545       5.290  -2.978 -37.131  1.00 15.12           N  
ANISOU 2126  N   ARG A 545     1568   2069   2109    -96    -32   -358
ATOM   2127  CA  ARG A 545       4.598  -3.049 -38.426  1.00 17.24           C  
ANISOU 2127  CA  ARG A 545     1806   2324   2419    -57    -42   -343
ATOM   2128  C   ARG A 545       4.932  -4.273 -39.299  1.00 22.23           C  
ANISOU 2128  C   ARG A 545     2447   2978   3023    -31    -70   -301
ATOM   2129  O   ARG A 545       4.079  -4.625 -40.113  1.00 20.36           O  
ANISOU 2129  O   ARG A 545     2198   2735   2804     -9    -81   -296
ATOM   2130  CB  ARG A 545       4.728  -1.753 -39.265  1.00 18.66           C  
ANISOU 2130  CB  ARG A 545     1958   2478   2655    -37    -52   -335
ATOM   2131  CG  ARG A 545       4.378  -0.452 -38.516  1.00 19.19           C  
ANISOU 2131  CG  ARG A 545     2013   2509   2769    -53    -21   -379
ATOM   2132  CD  ARG A 545       4.622   0.814 -39.354  1.00 27.86           C  
ANISOU 2132  CD  ARG A 545     3091   3577   3917    -35    -39   -355
ATOM   2133  NE  ARG A 545       3.659   0.973 -40.456  1.00 26.66           N  
ANISOU 2133  NE  ARG A 545     2908   3411   3811      3    -60   -326
ATOM   2134  CZ  ARG A 545       2.471   1.603 -40.421  1.00 38.81           C  
ANISOU 2134  CZ  ARG A 545     4411   4910   5424     18    -49   -345
ATOM   2135  NH1 ARG A 545       1.739   1.661 -41.537  1.00 26.45           N  
ANISOU 2135  NH1 ARG A 545     2818   3336   3895     50    -84   -307
ATOM   2136  NH2 ARG A 545       1.997   2.184 -39.312  1.00 23.06           N1+
ANISOU 2136  NH2 ARG A 545     2409   2884   3467      2     -2   -401
ATOM   2137  H   ARG A 545       4.726  -3.241 -36.332  1.00 15.12           H  
ATOM   2138  HA  ARG A 545       3.546  -3.144 -38.160  1.00 17.24           H  
ATOM   2139  HB3 ARG A 545       4.076  -1.836 -40.136  1.00 18.66           H  
ATOM   2140  HB2 ARG A 545       5.737  -1.673 -39.672  1.00 18.66           H  
ATOM   2141  HG3 ARG A 545       4.883  -0.352 -37.557  1.00 19.19           H  
ATOM   2142  HG2 ARG A 545       3.315  -0.519 -38.281  1.00 19.19           H  
ATOM   2143  HD3 ARG A 545       5.572   0.693 -39.872  1.00 27.86           H  
ATOM   2144  HD2 ARG A 545       4.743   1.706 -38.743  1.00 27.86           H  
ATOM   2145  HE  ARG A 545       3.934   0.541 -41.332  1.00 26.66           H  
ATOM   2146 HH12 ARG A 545       0.841   2.124 -41.542  1.00 26.45           H  
ATOM   2147 HH11 ARG A 545       2.096   1.252 -42.392  1.00 26.45           H  
ATOM   2148 HH22 ARG A 545       1.098   2.651 -39.331  1.00 23.06           H  
ATOM   2149 HH21 ARG A 545       2.545   2.189 -38.459  1.00 23.06           H  
ATOM   2150  N   ASP A 546       6.110  -4.908 -39.147  1.00 20.58           N  
ANISOU 2150  N   ASP A 546     2256   2790   2773    -34    -84   -273
ATOM   2151  CA  ASP A 546       6.479  -6.092 -39.929  1.00 22.94           C  
ANISOU 2151  CA  ASP A 546     2563   3100   3051     -6    -98   -242
ATOM   2152  C   ASP A 546       7.449  -6.982 -39.144  1.00 24.16           C  
ANISOU 2152  C   ASP A 546     2739   3270   3172    -12   -104   -221
ATOM   2153  O   ASP A 546       8.660  -6.897 -39.347  1.00 22.83           O  
ANISOU 2153  O   ASP A 546     2564   3112   2999      7   -116   -186
ATOM   2154  CB  ASP A 546       6.979  -5.766 -41.367  1.00 25.73           C  
ANISOU 2154  CB  ASP A 546     2905   3457   3415     28   -110   -212
ATOM   2155  CG  ASP A 546       7.242  -6.983 -42.279  1.00 33.62           C  
ANISOU 2155  CG  ASP A 546     3922   4460   4393     56   -113   -202
ATOM   2156  OD1 ASP A 546       6.574  -8.024 -42.097  1.00 31.03           O  
ANISOU 2156  OD1 ASP A 546     3610   4123   4056     49   -111   -222
ATOM   2157  OD2 ASP A 546       8.018  -6.818 -43.245  1.00 34.30           O1-
ANISOU 2157  OD2 ASP A 546     4008   4554   4469     80   -112   -176
ATOM   2158  H   ASP A 546       6.779  -4.590 -38.458  1.00 20.58           H  
ATOM   2159  HA  ASP A 546       5.576  -6.684 -40.033  1.00 22.94           H  
ATOM   2160  HB3 ASP A 546       7.877  -5.150 -41.310  1.00 25.73           H  
ATOM   2161  HB2 ASP A 546       6.240  -5.139 -41.866  1.00 25.73           H  
ATOM   2162  N   ILE A 547       6.890  -7.846 -38.285  1.00 19.46           N  
ANISOU 2162  N   ILE A 547     2164   2672   2557    -39    -94   -237
ATOM   2163  CA  ILE A 547       7.648  -8.862 -37.560  1.00 17.75           C  
ANISOU 2163  CA  ILE A 547     1972   2465   2309    -49   -104   -211
ATOM   2164  C   ILE A 547       7.590 -10.165 -38.373  1.00 21.17           C  
ANISOU 2164  C   ILE A 547     2413   2883   2747    -17   -104   -197
ATOM   2165  O   ILE A 547       6.528 -10.770 -38.508  1.00 21.86           O  
ANISOU 2165  O   ILE A 547     2510   2954   2840    -22    -91   -219
ATOM   2166  CB  ILE A 547       7.094  -9.078 -36.128  1.00 19.38           C  
ANISOU 2166  CB  ILE A 547     2205   2674   2484    -96    -88   -231
ATOM   2167  CG1 ILE A 547       7.225  -7.777 -35.307  1.00 18.96           C  
ANISOU 2167  CG1 ILE A 547     2150   2630   2424   -129    -82   -259
ATOM   2168  CG2 ILE A 547       7.767 -10.242 -35.371  1.00 20.64           C  
ANISOU 2168  CG2 ILE A 547     2392   2841   2608   -107   -109   -188
ATOM   2169  CD1 ILE A 547       6.167  -7.641 -34.214  1.00 26.34           C  
ANISOU 2169  CD1 ILE A 547     3110   3564   3334   -173    -45   -299
ATOM   2170  H   ILE A 547       5.887  -7.869 -38.174  1.00 19.46           H  
ATOM   2171  HA  ILE A 547       8.691  -8.552 -37.458  1.00 17.75           H  
ATOM   2172  HB  ILE A 547       6.032  -9.313 -36.209  1.00 19.38           H  
ATOM   2173 HG13 ILE A 547       7.111  -6.905 -35.949  1.00 18.96           H  
ATOM   2174 HG12 ILE A 547       8.231  -7.692 -34.897  1.00 18.96           H  
ATOM   2175 HG21 ILE A 547       7.401 -10.320 -34.349  1.00 20.64           H  
ATOM   2176 HG22 ILE A 547       7.573 -11.202 -35.843  1.00 20.64           H  
ATOM   2177 HG23 ILE A 547       8.848 -10.109 -35.320  1.00 20.64           H  
ATOM   2178 HD11 ILE A 547       6.413  -6.830 -33.529  1.00 26.34           H  
ATOM   2179 HD12 ILE A 547       5.204  -7.412 -34.666  1.00 26.34           H  
ATOM   2180 HD13 ILE A 547       6.049  -8.554 -33.632  1.00 26.34           H  
ATOM   2181  N   ALA A 548       8.745 -10.530 -38.939  1.00 16.12           N  
ANISOU 2181  N   ALA A 548     1765   2246   2112     16   -116   -162
ATOM   2182  CA  ALA A 548       8.916 -11.648 -39.858  1.00 15.06           C  
ANISOU 2182  CA  ALA A 548     1643   2093   1985     52   -109   -155
ATOM   2183  C   ALA A 548      10.384 -12.076 -39.828  1.00 18.62           C  
ANISOU 2183  C   ALA A 548     2082   2547   2447     80   -117   -111
ATOM   2184  O   ALA A 548      11.247 -11.247 -39.539  1.00 17.65           O  
ANISOU 2184  O   ALA A 548     1930   2446   2331     77   -130    -88
ATOM   2185  CB  ALA A 548       8.501 -11.201 -41.269  1.00 15.09           C  
ANISOU 2185  CB  ALA A 548     1640   2097   1998     76   -100   -174
ATOM   2186  H   ALA A 548       9.576  -9.979 -38.774  1.00 16.12           H  
ATOM   2187  HA  ALA A 548       8.298 -12.489 -39.536  1.00 15.06           H  
ATOM   2188  HB1 ALA A 548       8.636 -12.003 -41.995  1.00 15.09           H  
ATOM   2189  HB2 ALA A 548       7.451 -10.908 -41.299  1.00 15.09           H  
ATOM   2190  HB3 ALA A 548       9.086 -10.343 -41.604  1.00 15.09           H  
ATOM   2191  N   ALA A 549      10.642 -13.356 -40.146  1.00 16.10           N  
ANISOU 2191  N   ALA A 549     1779   2200   2138    108   -109    -99
ATOM   2192  CA  ALA A 549      11.972 -13.974 -40.109  1.00 17.24           C  
ANISOU 2192  CA  ALA A 549     1902   2339   2309    144   -113    -54
ATOM   2193  C   ALA A 549      13.035 -13.294 -40.994  1.00 20.72           C  
ANISOU 2193  C   ALA A 549     2305   2800   2769    175    -96    -44
ATOM   2194  O   ALA A 549      14.202 -13.308 -40.610  1.00 20.83           O  
ANISOU 2194  O   ALA A 549     2278   2824   2810    189   -107     -2
ATOM   2195  CB  ALA A 549      11.850 -15.470 -40.432  1.00 18.87           C  
ANISOU 2195  CB  ALA A 549     2136   2501   2534    175    -96    -52
ATOM   2196  H   ALA A 549       9.873 -13.976 -40.372  1.00 16.10           H  
ATOM   2197  HA  ALA A 549      12.322 -13.894 -39.078  1.00 17.24           H  
ATOM   2198  HB1 ALA A 549      12.820 -15.967 -40.379  1.00 18.87           H  
ATOM   2199  HB2 ALA A 549      11.193 -15.969 -39.718  1.00 18.87           H  
ATOM   2200  HB3 ALA A 549      11.441 -15.632 -41.429  1.00 18.87           H  
ATOM   2201  N   ARG A 550      12.620 -12.664 -42.111  1.00 18.65           N  
ANISOU 2201  N   ARG A 550     2050   2544   2492    179    -74    -77
ATOM   2202  CA  ARG A 550      13.449 -11.813 -42.981  1.00 19.64           C  
ANISOU 2202  CA  ARG A 550     2146   2689   2627    202    -52    -64
ATOM   2203  C   ARG A 550      14.099 -10.607 -42.271  1.00 21.83           C  
ANISOU 2203  C   ARG A 550     2379   2995   2920    176    -76    -36
ATOM   2204  O   ARG A 550      15.187 -10.194 -42.668  1.00 19.76           O  
ANISOU 2204  O   ARG A 550     2080   2747   2681    192    -59    -10
ATOM   2205  CB  ARG A 550      12.618 -11.320 -44.184  1.00 18.30           C  
ANISOU 2205  CB  ARG A 550     2002   2524   2428    203    -34    -98
ATOM   2206  CG  ARG A 550      11.317 -10.598 -43.799  1.00 22.08           C  
ANISOU 2206  CG  ARG A 550     2484   3011   2893    164    -61   -117
ATOM   2207  CD  ARG A 550      10.673  -9.807 -44.939  1.00 28.33           C  
ANISOU 2207  CD  ARG A 550     3293   3808   3663    166    -57   -134
ATOM   2208  NE  ARG A 550       9.270  -9.535 -44.608  1.00 28.27           N  
ANISOU 2208  NE  ARG A 550     3291   3793   3657    135    -83   -160
ATOM   2209  CZ  ARG A 550       8.235 -10.337 -44.904  1.00 36.70           C  
ANISOU 2209  CZ  ARG A 550     4384   4845   4716    127    -92   -190
ATOM   2210  NH1 ARG A 550       8.362 -11.407 -45.697  1.00 23.47           N  
ANISOU 2210  NH1 ARG A 550     2739   3153   3026    144    -79   -201
ATOM   2211  NH2 ARG A 550       7.041 -10.073 -44.379  1.00 29.74           N1+
ANISOU 2211  NH2 ARG A 550     3494   3957   3849     99   -109   -211
ATOM   2212  H   ARG A 550      11.643 -12.725 -42.364  1.00 18.65           H  
ATOM   2213  HA  ARG A 550      14.250 -12.429 -43.378  1.00 19.64           H  
ATOM   2214  HB3 ARG A 550      12.356 -12.178 -44.803  1.00 18.30           H  
ATOM   2215  HB2 ARG A 550      13.231 -10.681 -44.821  1.00 18.30           H  
ATOM   2216  HG3 ARG A 550      11.564  -9.859 -43.044  1.00 22.08           H  
ATOM   2217  HG2 ARG A 550      10.612 -11.272 -43.314  1.00 22.08           H  
ATOM   2218  HD3 ARG A 550      10.839 -10.247 -45.922  1.00 28.33           H  
ATOM   2219  HD2 ARG A 550      11.122  -8.814 -44.971  1.00 28.33           H  
ATOM   2220  HE  ARG A 550       9.091  -8.720 -44.032  1.00 28.27           H  
ATOM   2221 HH12 ARG A 550       7.569 -12.007 -45.873  1.00 23.47           H  
ATOM   2222 HH11 ARG A 550       9.265 -11.653 -46.078  1.00 23.47           H  
ATOM   2223 HH22 ARG A 550       6.253 -10.679 -44.557  1.00 29.74           H  
ATOM   2224 HH21 ARG A 550       6.926  -9.293 -43.737  1.00 29.74           H  
ATOM   2225  N   ASN A 551      13.410 -10.069 -41.252  1.00 16.34           N  
ANISOU 2225  N   ASN A 551     1692   2307   2212    132   -109    -45
ATOM   2226  CA  ASN A 551      13.790  -8.878 -40.488  1.00 15.84           C  
ANISOU 2226  CA  ASN A 551     1599   2264   2156     97   -135    -32
ATOM   2227  C   ASN A 551      14.522  -9.244 -39.183  1.00 19.86           C  
ANISOU 2227  C   ASN A 551     2096   2783   2669     77   -174      1
ATOM   2228  O   ASN A 551      14.827  -8.347 -38.398  1.00 20.03           O  
ANISOU 2228  O   ASN A 551     2108   2820   2683     35   -205      3
ATOM   2229  CB  ASN A 551      12.525  -8.026 -40.227  1.00 12.96           C  
ANISOU 2229  CB  ASN A 551     1255   1896   1772     61   -138    -73
ATOM   2230  CG  ASN A 551      11.885  -7.474 -41.509  1.00 20.92           C  
ANISOU 2230  CG  ASN A 551     2267   2898   2784     80   -114    -89
ATOM   2231  OD1 ASN A 551      12.546  -7.293 -42.530  1.00 19.20           O  
ANISOU 2231  OD1 ASN A 551     2031   2687   2578    105    -97    -66
ATOM   2232  ND2 ASN A 551      10.586  -7.191 -41.461  1.00 19.89           N  
ANISOU 2232  ND2 ASN A 551     2159   2755   2643     69   -112   -125
ATOM   2233  H   ASN A 551      12.537 -10.497 -40.973  1.00 16.34           H  
ATOM   2234  HA  ASN A 551      14.477  -8.283 -41.089  1.00 15.84           H  
ATOM   2235  HB3 ASN A 551      12.773  -7.170 -39.602  1.00 12.96           H  
ATOM   2236  HB2 ASN A 551      11.787  -8.603 -39.669  1.00 12.96           H  
ATOM   2237 HD22 ASN A 551      10.107  -6.823 -42.272  1.00 19.89           H  
ATOM   2238 HD21 ASN A 551      10.057  -7.318 -40.607  1.00 19.89           H  
ATOM   2239  N   VAL A 552      14.821 -10.539 -38.991  1.00 14.99           N  
ANISOU 2239  N   VAL A 552     1478   2152   2065    107   -176     29
ATOM   2240  CA  VAL A 552      15.622 -11.058 -37.891  1.00 13.49           C  
ANISOU 2240  CA  VAL A 552     1274   1970   1882     93   -223     75
ATOM   2241  C   VAL A 552      16.996 -11.468 -38.449  1.00 18.68           C  
ANISOU 2241  C   VAL A 552     1871   2626   2601    139   -221    125
ATOM   2242  O   VAL A 552      17.088 -12.030 -39.543  1.00 18.25           O  
ANISOU 2242  O   VAL A 552     1810   2550   2574    192   -174    121
ATOM   2243  CB  VAL A 552      14.972 -12.319 -37.262  1.00 16.17           C  
ANISOU 2243  CB  VAL A 552     1662   2289   2194     86   -234     77
ATOM   2244  CG1 VAL A 552      15.749 -12.877 -36.050  1.00 15.58           C  
ANISOU 2244  CG1 VAL A 552     1576   2224   2120     67   -294    137
ATOM   2245  CG2 VAL A 552      13.507 -12.079 -36.865  1.00 14.46           C  
ANISOU 2245  CG2 VAL A 552     1496   2073   1925     41   -222     25
ATOM   2246  H   VAL A 552      14.544 -11.217 -39.687  1.00 14.99           H  
ATOM   2247  HA  VAL A 552      15.750 -10.302 -37.114  1.00 13.49           H  
ATOM   2248  HB  VAL A 552      14.958 -13.094 -38.026  1.00 16.17           H  
ATOM   2249 HG11 VAL A 552      15.206 -13.693 -35.573  1.00 15.58           H  
ATOM   2250 HG12 VAL A 552      16.724 -13.273 -36.329  1.00 15.58           H  
ATOM   2251 HG13 VAL A 552      15.909 -12.107 -35.295  1.00 15.58           H  
ATOM   2252 HG21 VAL A 552      13.063 -12.983 -36.453  1.00 14.46           H  
ATOM   2253 HG22 VAL A 552      13.416 -11.280 -36.132  1.00 14.46           H  
ATOM   2254 HG23 VAL A 552      12.899 -11.803 -37.723  1.00 14.46           H  
ATOM   2255  N   LEU A 553      18.031 -11.174 -37.656  1.00 14.84           N  
ANISOU 2255  N   LEU A 553     1339   2163   2137    118   -272    170
ATOM   2256  CA  LEU A 553      19.432 -11.470 -37.923  1.00 16.76           C  
ANISOU 2256  CA  LEU A 553     1507   2408   2455    157   -277    226
ATOM   2257  C   LEU A 553      19.983 -12.353 -36.799  1.00 19.55           C  
ANISOU 2257  C   LEU A 553     1844   2758   2828    157   -341    285
ATOM   2258  O   LEU A 553      19.352 -12.495 -35.753  1.00 18.36           O  
ANISOU 2258  O   LEU A 553     1740   2616   2620    108   -392    287
ATOM   2259  CB  LEU A 553      20.214 -10.145 -37.960  1.00 17.19           C  
ANISOU 2259  CB  LEU A 553     1504   2493   2534    128   -293    238
ATOM   2260  CG  LEU A 553      19.756  -9.160 -39.049  1.00 21.36           C  
ANISOU 2260  CG  LEU A 553     2045   3023   3048    124   -238    192
ATOM   2261  CD1 LEU A 553      20.317  -7.767 -38.753  1.00 21.50           C  
ANISOU 2261  CD1 LEU A 553     2026   3064   3078     73   -269    200
ATOM   2262  CD2 LEU A 553      20.113  -9.647 -40.470  1.00 23.14           C  
ANISOU 2262  CD2 LEU A 553     2249   3235   3310    188   -160    193
ATOM   2263  H   LEU A 553      17.853 -10.719 -36.769  1.00 14.84           H  
ATOM   2264  HA  LEU A 553      19.548 -12.004 -38.868  1.00 16.76           H  
ATOM   2265  HB3 LEU A 553      21.273 -10.352 -38.101  1.00 17.19           H  
ATOM   2266  HB2 LEU A 553      20.126  -9.661 -36.985  1.00 17.19           H  
ATOM   2267  HG  LEU A 553      18.673  -9.059 -38.998  1.00 21.36           H  
ATOM   2268 HD11 LEU A 553      20.264  -7.115 -39.622  1.00 21.50           H  
ATOM   2269 HD12 LEU A 553      19.751  -7.293 -37.954  1.00 21.50           H  
ATOM   2270 HD13 LEU A 553      21.352  -7.819 -38.420  1.00 21.50           H  
ATOM   2271 HD21 LEU A 553      20.664  -8.898 -41.039  1.00 23.14           H  
ATOM   2272 HD22 LEU A 553      20.730 -10.545 -40.452  1.00 23.14           H  
ATOM   2273 HD23 LEU A 553      19.212  -9.885 -41.035  1.00 23.14           H  
ATOM   2274  N   VAL A 554      21.170 -12.918 -37.046  1.00 15.09           N  
ANISOU 2274  N   VAL A 554     1208   2180   2344    209   -339    339
ATOM   2275  CA  VAL A 554      21.858 -13.832 -36.149  1.00 15.99           C  
ANISOU 2275  CA  VAL A 554     1295   2285   2497    220   -405    410
ATOM   2276  C   VAL A 554      23.244 -13.244 -35.849  1.00 20.34           C  
ANISOU 2276  C   VAL A 554     1749   2868   3110    206   -466    471
ATOM   2277  O   VAL A 554      24.071 -13.113 -36.753  1.00 19.52           O  
ANISOU 2277  O   VAL A 554     1564   2764   3088    247   -425    487
ATOM   2278  CB  VAL A 554      22.032 -15.232 -36.797  1.00 20.15           C  
ANISOU 2278  CB  VAL A 554     1816   2756   3083    299   -357    426
ATOM   2279  CG1 VAL A 554      22.641 -16.249 -35.819  1.00 20.54           C  
ANISOU 2279  CG1 VAL A 554     1849   2786   3170    310   -431    505
ATOM   2280  CG2 VAL A 554      20.696 -15.773 -37.330  1.00 19.21           C  
ANISOU 2280  CG2 VAL A 554     1787   2605   2907    307   -294    357
ATOM   2281  H   VAL A 554      21.611 -12.779 -37.947  1.00 15.09           H  
ATOM   2282  HA  VAL A 554      21.313 -13.951 -35.212  1.00 15.99           H  
ATOM   2283  HB  VAL A 554      22.703 -15.157 -37.655  1.00 20.15           H  
ATOM   2284 HG11 VAL A 554      22.744 -17.225 -36.282  1.00 20.54           H  
ATOM   2285 HG12 VAL A 554      23.630 -15.952 -35.476  1.00 20.54           H  
ATOM   2286 HG13 VAL A 554      22.004 -16.370 -34.942  1.00 20.54           H  
ATOM   2287 HG21 VAL A 554      20.805 -16.777 -37.725  1.00 19.21           H  
ATOM   2288 HG22 VAL A 554      19.945 -15.809 -36.547  1.00 19.21           H  
ATOM   2289 HG23 VAL A 554      20.309 -15.155 -38.140  1.00 19.21           H  
ATOM   2290  N   SER A 555      23.454 -12.882 -34.578  1.00 19.07           N  
ANISOU 2290  N   SER A 555     1599   2738   2910    143   -564    506
ATOM   2291  CA  SER A 555      24.725 -12.385 -34.056  1.00 20.25           C  
ANISOU 2291  CA  SER A 555     1663   2921   3112    114   -644    566
ATOM   2292  C   SER A 555      25.678 -13.543 -33.705  1.00 26.55           C  
ANISOU 2292  C   SER A 555     2391   3700   3996    162   -699    659
ATOM   2293  O   SER A 555      26.882 -13.424 -33.926  1.00 24.96           O  
ANISOU 2293  O   SER A 555     2080   3511   3892    179   -730    714
ATOM   2294  CB  SER A 555      24.418 -11.499 -32.836  1.00 23.30           C  
ANISOU 2294  CB  SER A 555     2103   3348   3402     16   -727    551
ATOM   2295  OG  SER A 555      25.582 -10.946 -32.258  1.00 42.14           O  
ANISOU 2295  OG  SER A 555     4411   5768   5834    -23   -817    607
ATOM   2296  H   SER A 555      22.723 -13.030 -33.895  1.00 19.07           H  
ATOM   2297  HA  SER A 555      25.206 -11.767 -34.816  1.00 20.25           H  
ATOM   2298  HB3 SER A 555      23.886 -12.065 -32.069  1.00 23.30           H  
ATOM   2299  HB2 SER A 555      23.763 -10.682 -33.138  1.00 23.30           H  
ATOM   2300  HG  SER A 555      25.817 -10.147 -32.744  1.00 42.14           H  
ATOM   2301  N   SER A 556      25.109 -14.640 -33.185  1.00 24.51           N  
ANISOU 2301  N   SER A 556     2194   3410   3710    182   -715    681
ATOM   2302  CA  SER A 556      25.797 -15.865 -32.786  1.00 24.77           C  
ANISOU 2302  CA  SER A 556     2175   3410   3825    234   -764    772
ATOM   2303  C   SER A 556      24.790 -17.029 -32.775  1.00 27.95           C  
ANISOU 2303  C   SER A 556     2666   3759   4195    267   -722    758
ATOM   2304  O   SER A 556      23.585 -16.797 -32.879  1.00 25.50           O  
ANISOU 2304  O   SER A 556     2451   3449   3789    234   -674    684
ATOM   2305  CB  SER A 556      26.518 -15.645 -31.434  1.00 31.57           C  
ANISOU 2305  CB  SER A 556     3016   4312   4668    172   -907    853
ATOM   2306  OG  SER A 556      25.617 -15.527 -30.354  1.00 35.99           O  
ANISOU 2306  OG  SER A 556     3694   4887   5095    103   -953    841
ATOM   2307  H   SER A 556      24.106 -14.658 -33.049  1.00 24.51           H  
ATOM   2308  HA  SER A 556      26.549 -16.086 -33.541  1.00 24.77           H  
ATOM   2309  HB3 SER A 556      27.153 -14.759 -31.465  1.00 31.57           H  
ATOM   2310  HB2 SER A 556      27.178 -16.485 -31.221  1.00 31.57           H  
ATOM   2311  HG  SER A 556      25.616 -16.351 -29.851  1.00 35.99           H  
ATOM   2312  N   ASN A 557      25.293 -18.266 -32.619  1.00 27.35           N  
ANISOU 2312  N   ASN A 557     2556   3632   4203    328   -745    833
ATOM   2313  CA  ASN A 557      24.483 -19.497 -32.547  1.00 27.38           C  
ANISOU 2313  CA  ASN A 557     2640   3575   4188    357   -712    830
ATOM   2314  C   ASN A 557      23.484 -19.544 -31.368  1.00 29.60           C  
ANISOU 2314  C   ASN A 557     3036   3879   4330    271   -761    822
ATOM   2315  O   ASN A 557      22.603 -20.402 -31.379  1.00 29.69           O  
ANISOU 2315  O   ASN A 557     3130   3852   4297    273   -708    783
ATOM   2316  CB  ASN A 557      25.418 -20.732 -32.490  1.00 29.74           C  
ANISOU 2316  CB  ASN A 557     2875   3813   4610    430   -751    929
ATOM   2317  CG  ASN A 557      26.265 -20.966 -33.748  1.00 51.22           C  
ANISOU 2317  CG  ASN A 557     5507   6484   7471    531   -659    917
ATOM   2318  OD1 ASN A 557      25.909 -20.553 -34.849  1.00 41.42           O  
ANISOU 2318  OD1 ASN A 557     4280   5237   6222    553   -550    827
ATOM   2319  ND2 ASN A 557      27.393 -21.662 -33.588  1.00 50.59           N  
ANISOU 2319  ND2 ASN A 557     5332   6366   7525    594   -701   1010
ATOM   2320  H   ASN A 557      26.295 -18.390 -32.544  1.00 27.35           H  
ATOM   2321  HA  ASN A 557      23.902 -19.531 -33.470  1.00 27.38           H  
ATOM   2322  HB3 ASN A 557      24.825 -21.638 -32.354  1.00 29.74           H  
ATOM   2323  HB2 ASN A 557      26.071 -20.661 -31.618  1.00 29.74           H  
ATOM   2324 HD22 ASN A 557      27.986 -21.854 -34.381  1.00 50.59           H  
ATOM   2325 HD21 ASN A 557      27.662 -21.997 -32.675  1.00 50.59           H  
ATOM   2326  N   ASP A 558      23.625 -18.630 -30.396  1.00 25.93           N  
ANISOU 2326  N   ASP A 558     2577   3477   3798    195   -859    857
ATOM   2327  CA  ASP A 558      22.795 -18.503 -29.197  1.00 27.37           C  
ANISOU 2327  CA  ASP A 558     2868   3690   3840    107   -904    850
ATOM   2328  C   ASP A 558      22.256 -17.066 -29.013  1.00 26.53           C  
ANISOU 2328  C   ASP A 558     2804   3644   3633     31   -885    761
ATOM   2329  O   ASP A 558      21.860 -16.724 -27.899  1.00 25.43           O  
ANISOU 2329  O   ASP A 558     2739   3544   3378    -52   -933    757
ATOM   2330  CB  ASP A 558      23.509 -19.054 -27.926  1.00 31.96           C  
ANISOU 2330  CB  ASP A 558     3446   4293   4406     70  -1040    966
ATOM   2331  CG  ASP A 558      24.930 -18.543 -27.596  1.00 58.36           C  
ANISOU 2331  CG  ASP A 558     6679   7674   7823     70  -1133   1030
ATOM   2332  OD1 ASP A 558      25.520 -19.128 -26.662  1.00 65.22           O  
ANISOU 2332  OD1 ASP A 558     7507   8535   8737     80  -1237   1142
ATOM   2333  OD2 ASP A 558      25.401 -17.562 -28.216  1.00 63.18           O1-
ANISOU 2333  OD2 ASP A 558     7242   8322   8441     52  -1110    972
ATOM   2334  H   ASP A 558      24.388 -17.972 -30.457  1.00 25.93           H  
ATOM   2335  HA  ASP A 558      21.897 -19.106 -29.336  1.00 27.37           H  
ATOM   2336  HB3 ASP A 558      23.588 -20.136 -28.044  1.00 31.96           H  
ATOM   2337  HB2 ASP A 558      22.877 -18.917 -27.047  1.00 31.96           H  
ATOM   2338  N   CYS A 559      22.226 -16.251 -30.085  1.00 21.47           N  
ANISOU 2338  N   CYS A 559     2118   3008   3033     57   -811    691
ATOM   2339  CA  CYS A 559      21.735 -14.873 -30.040  1.00 21.36           C  
ANISOU 2339  CA  CYS A 559     2137   3040   2938    -11   -794    611
ATOM   2340  C   CYS A 559      21.214 -14.442 -31.419  1.00 21.45           C  
ANISOU 2340  C   CYS A 559     2142   3036   2971     23   -686    524
ATOM   2341  O   CYS A 559      22.013 -14.281 -32.342  1.00 22.93           O  
ANISOU 2341  O   CYS A 559     2252   3214   3247     77   -651    527
ATOM   2342  CB  CYS A 559      22.788 -13.887 -29.483  1.00 22.63           C  
ANISOU 2342  CB  CYS A 559     2240   3252   3105    -61   -884    643
ATOM   2343  SG  CYS A 559      22.148 -12.190 -29.374  1.00 26.32           S  
ANISOU 2343  SG  CYS A 559     2757   3766   3479   -151   -871    546
ATOM   2344  H   CYS A 559      22.562 -16.577 -30.982  1.00 21.47           H  
ATOM   2345  HA  CYS A 559      20.888 -14.842 -29.355  1.00 21.36           H  
ATOM   2346  HB3 CYS A 559      23.672 -13.868 -30.119  1.00 22.63           H  
ATOM   2347  HB2 CYS A 559      23.115 -14.193 -28.489  1.00 22.63           H  
ATOM   2348  HG  CYS A 559      22.051 -11.994 -30.691  1.00 26.32           H  
ATOM   2349  N   VAL A 560      19.898 -14.186 -31.497  1.00 16.10           N  
ANISOU 2349  N   VAL A 560     1545   2359   2212    -12   -635    449
ATOM   2350  CA  VAL A 560      19.255 -13.494 -32.615  1.00 15.38           C  
ANISOU 2350  CA  VAL A 560     1458   2259   2127      8   -547    368
ATOM   2351  C   VAL A 560      18.853 -12.073 -32.189  1.00 20.15           C  
ANISOU 2351  C   VAL A 560     2085   2901   2672    -60   -553    313
ATOM   2352  O   VAL A 560      18.605 -11.835 -31.006  1.00 20.52           O  
ANISOU 2352  O   VAL A 560     2177   2974   2645   -127   -605    315
ATOM   2353  CB  VAL A 560      17.981 -14.232 -33.112  1.00 19.27           C  
ANISOU 2353  CB  VAL A 560     2007   2711   2603     37   -473    323
ATOM   2354  CG1 VAL A 560      18.344 -15.595 -33.714  1.00 19.39           C  
ANISOU 2354  CG1 VAL A 560     2000   2678   2690    108   -456    367
ATOM   2355  CG2 VAL A 560      16.836 -14.358 -32.086  1.00 18.82           C  
ANISOU 2355  CG2 VAL A 560     2038   2662   2453    -25   -477    297
ATOM   2356  H   VAL A 560      19.310 -14.355 -30.691  1.00 16.10           H  
ATOM   2357  HA  VAL A 560      19.954 -13.406 -33.445  1.00 15.38           H  
ATOM   2358  HB  VAL A 560      17.574 -13.649 -33.939  1.00 19.27           H  
ATOM   2359 HG11 VAL A 560      17.462 -16.108 -34.097  1.00 19.39           H  
ATOM   2360 HG12 VAL A 560      19.045 -15.477 -34.536  1.00 19.39           H  
ATOM   2361 HG13 VAL A 560      18.815 -16.243 -32.976  1.00 19.39           H  
ATOM   2362 HG21 VAL A 560      15.984 -14.882 -32.519  1.00 18.82           H  
ATOM   2363 HG22 VAL A 560      17.154 -14.917 -31.208  1.00 18.82           H  
ATOM   2364 HG23 VAL A 560      16.466 -13.390 -31.750  1.00 18.82           H  
ATOM   2365  N   LYS A 561      18.800 -11.157 -33.168  1.00 16.12           N  
ANISOU 2365  N   LYS A 561     1548   2388   2189    -43   -497    263
ATOM   2366  CA  LYS A 561      18.425  -9.760 -32.963  1.00 16.24           C  
ANISOU 2366  CA  LYS A 561     1581   2424   2164    -99   -494    208
ATOM   2367  C   LYS A 561      17.485  -9.313 -34.086  1.00 20.01           C  
ANISOU 2367  C   LYS A 561     2073   2882   2648    -74   -414    144
ATOM   2368  O   LYS A 561      17.675  -9.719 -35.232  1.00 17.27           O  
ANISOU 2368  O   LYS A 561     1694   2516   2350    -15   -370    150
ATOM   2369  CB  LYS A 561      19.679  -8.850 -32.939  1.00 18.08           C  
ANISOU 2369  CB  LYS A 561     1746   2682   2442   -121   -540    234
ATOM   2370  CG  LYS A 561      20.799  -9.324 -31.994  1.00 17.94           C  
ANISOU 2370  CG  LYS A 561     1698   2689   2431   -147   -636    307
ATOM   2371  CD  LYS A 561      21.776  -8.216 -31.579  1.00 21.08           C  
ANISOU 2371  CD  LYS A 561     2041   3114   2855   -196   -695    320
ATOM   2372  CE  LYS A 561      22.893  -8.775 -30.682  1.00 23.01           C  
ANISOU 2372  CE  LYS A 561     2247   3382   3112   -216   -801    403
ATOM   2373  NZ  LYS A 561      23.690  -7.721 -30.044  1.00 26.43           N1+
ANISOU 2373  NZ  LYS A 561     2656   3848   3538   -293   -878    403
ATOM   2374  H   LYS A 561      18.994 -11.431 -34.124  1.00 16.12           H  
ATOM   2375  HA  LYS A 561      17.888  -9.661 -32.020  1.00 16.24           H  
ATOM   2376  HB3 LYS A 561      19.364  -7.845 -32.652  1.00 18.08           H  
ATOM   2377  HB2 LYS A 561      20.100  -8.753 -33.941  1.00 18.08           H  
ATOM   2378  HG3 LYS A 561      21.354 -10.128 -32.479  1.00 17.94           H  
ATOM   2379  HG2 LYS A 561      20.369  -9.761 -31.095  1.00 17.94           H  
ATOM   2380  HD3 LYS A 561      21.223  -7.434 -31.053  1.00 21.08           H  
ATOM   2381  HD2 LYS A 561      22.206  -7.747 -32.466  1.00 21.08           H  
ATOM   2382  HE3 LYS A 561      23.559  -9.416 -31.252  1.00 23.01           H  
ATOM   2383  HE2 LYS A 561      22.471  -9.388 -29.890  1.00 23.01           H  
ATOM   2384  HZ1 LYS A 561      24.383  -8.136 -29.434  1.00 26.43           H  
ATOM   2385  HZ2 LYS A 561      24.165  -7.167 -30.748  1.00 26.43           H  
ATOM   2386  HZ3 LYS A 561      23.085  -7.115 -29.503  1.00 26.43           H  
ATOM   2387  N   LEU A 562      16.536  -8.420 -33.756  1.00 16.76           N  
ANISOU 2387  N   LEU A 562     1709   2473   2187   -121   -398     84
ATOM   2388  CA  LEU A 562      15.786  -7.636 -34.739  1.00 16.07           C  
ANISOU 2388  CA  LEU A 562     1626   2367   2111   -103   -336     30
ATOM   2389  C   LEU A 562      16.733  -6.647 -35.435  1.00 18.26           C  
ANISOU 2389  C   LEU A 562     1844   2650   2444    -94   -336     44
ATOM   2390  O   LEU A 562      17.469  -5.938 -34.748  1.00 17.41           O  
ANISOU 2390  O   LEU A 562     1712   2560   2343   -134   -383     61
ATOM   2391  CB  LEU A 562      14.658  -6.848 -34.034  1.00 15.95           C  
ANISOU 2391  CB  LEU A 562     1662   2351   2047   -156   -323    -32
ATOM   2392  CG  LEU A 562      13.447  -7.684 -33.572  1.00 19.11           C  
ANISOU 2392  CG  LEU A 562     2121   2743   2396   -168   -299    -57
ATOM   2393  CD1 LEU A 562      12.498  -6.836 -32.696  1.00 17.76           C  
ANISOU 2393  CD1 LEU A 562     1991   2571   2187   -219   -274   -123
ATOM   2394  CD2 LEU A 562      12.702  -8.345 -34.753  1.00 21.20           C  
ANISOU 2394  CD2 LEU A 562     2382   2982   2689   -114   -250    -68
ATOM   2395  H   LEU A 562      16.430  -8.140 -32.789  1.00 16.76           H  
ATOM   2396  HA  LEU A 562      15.363  -8.310 -35.486  1.00 16.07           H  
ATOM   2397  HB3 LEU A 562      14.287  -6.078 -34.709  1.00 15.95           H  
ATOM   2398  HB2 LEU A 562      15.083  -6.314 -33.183  1.00 15.95           H  
ATOM   2399  HG  LEU A 562      13.835  -8.476 -32.932  1.00 19.11           H  
ATOM   2400 HD11 LEU A 562      12.243  -7.365 -31.777  1.00 17.76           H  
ATOM   2401 HD12 LEU A 562      12.944  -5.885 -32.407  1.00 17.76           H  
ATOM   2402 HD13 LEU A 562      11.564  -6.597 -33.204  1.00 17.76           H  
ATOM   2403 HD21 LEU A 562      11.622  -8.199 -34.709  1.00 21.20           H  
ATOM   2404 HD22 LEU A 562      13.033  -7.960 -35.718  1.00 21.20           H  
ATOM   2405 HD23 LEU A 562      12.872  -9.420 -34.761  1.00 21.20           H  
ATOM   2406  N   GLY A 563      16.679  -6.596 -36.775  1.00 15.14           N  
ANISOU 2406  N   GLY A 563     1429   2240   2085    -46   -286     40
ATOM   2407  CA  GLY A 563      17.467  -5.659 -37.575  1.00 14.91           C  
ANISOU 2407  CA  GLY A 563     1346   2214   2104    -38   -274     57
ATOM   2408  C   GLY A 563      16.849  -4.256 -37.560  1.00 20.04           C  
ANISOU 2408  C   GLY A 563     2010   2854   2750    -77   -268     16
ATOM   2409  O   GLY A 563      15.934  -3.964 -36.787  1.00 20.43           O  
ANISOU 2409  O   GLY A 563     2107   2893   2761   -108   -268    -30
ATOM   2410  H   GLY A 563      16.036  -7.199 -37.271  1.00 15.14           H  
ATOM   2411  HA3 GLY A 563      17.541  -6.016 -38.597  1.00 14.91           H  
ATOM   2412  HA2 GLY A 563      18.484  -5.600 -37.191  1.00 14.91           H  
ATOM   2413  N   ASP A 564      17.397  -3.375 -38.409  1.00 18.27           N  
ANISOU 2413  N   ASP A 564     1744   2626   2570    -76   -255     34
ATOM   2414  CA  ASP A 564      17.001  -1.972 -38.527  1.00 17.52           C  
ANISOU 2414  CA  ASP A 564     1657   2512   2487   -112   -249      4
ATOM   2415  C   ASP A 564      15.531  -1.832 -38.961  1.00 18.29           C  
ANISOU 2415  C   ASP A 564     1803   2585   2561    -97   -215    -43
ATOM   2416  O   ASP A 564      15.129  -2.462 -39.938  1.00 17.03           O  
ANISOU 2416  O   ASP A 564     1654   2424   2392    -51   -184    -38
ATOM   2417  CB  ASP A 564      17.975  -1.219 -39.456  1.00 19.03           C  
ANISOU 2417  CB  ASP A 564     1797   2700   2733   -101   -227     43
ATOM   2418  CG  ASP A 564      17.659   0.261 -39.653  1.00 23.51           C  
ANISOU 2418  CG  ASP A 564     2374   3237   3321   -136   -222     19
ATOM   2419  OD1 ASP A 564      17.996   1.031 -38.734  1.00 28.68           O  
ANISOU 2419  OD1 ASP A 564     3031   3884   3982   -191   -259     -2
ATOM   2420  OD2 ASP A 564      16.941   0.594 -40.617  1.00 23.20           O1-
ANISOU 2420  OD2 ASP A 564     2347   3179   3290   -110   -185     19
ATOM   2421  H   ASP A 564      18.143  -3.670 -39.024  1.00 18.27           H  
ATOM   2422  HA  ASP A 564      17.101  -1.538 -37.530  1.00 17.52           H  
ATOM   2423  HB3 ASP A 564      18.030  -1.721 -40.422  1.00 19.03           H  
ATOM   2424  HB2 ASP A 564      18.977  -1.287 -39.034  1.00 19.03           H  
ATOM   2425  N   PHE A 565      14.769  -1.013 -38.219  1.00 17.23           N  
ANISOU 2425  N   PHE A 565     1698   2429   2421   -137   -220    -90
ATOM   2426  CA  PHE A 565      13.322  -0.859 -38.387  1.00 17.00           C  
ANISOU 2426  CA  PHE A 565     1703   2374   2383   -124   -189   -135
ATOM   2427  C   PHE A 565      12.907  -0.110 -39.662  1.00 22.78           C  
ANISOU 2427  C   PHE A 565     2422   3082   3152    -92   -163   -122
ATOM   2428  O   PHE A 565      11.802  -0.348 -40.144  1.00 23.83           O  
ANISOU 2428  O   PHE A 565     2570   3206   3277    -62   -145   -134
ATOM   2429  CB  PHE A 565      12.716  -0.209 -37.128  1.00 18.44           C  
ANISOU 2429  CB  PHE A 565     1919   2535   2551   -171   -191   -195
ATOM   2430  CG  PHE A 565      12.958  -0.939 -35.814  1.00 19.14           C  
ANISOU 2430  CG  PHE A 565     2039   2651   2581   -205   -213   -210
ATOM   2431  CD1 PHE A 565      13.154  -2.339 -35.759  1.00 21.70           C  
ANISOU 2431  CD1 PHE A 565     2360   3007   2877   -184   -230   -170
ATOM   2432  CD2 PHE A 565      12.848  -0.226 -34.603  1.00 21.31           C  
ANISOU 2432  CD2 PHE A 565     2352   2917   2829   -259   -215   -263
ATOM   2433  CE1 PHE A 565      13.332  -2.972 -34.539  1.00 22.10           C  
ANISOU 2433  CE1 PHE A 565     2443   3081   2873   -218   -258   -171
ATOM   2434  CE2 PHE A 565      13.017  -0.885 -33.395  1.00 22.69           C  
ANISOU 2434  CE2 PHE A 565     2565   3121   2935   -297   -238   -271
ATOM   2435  CZ  PHE A 565      13.272  -2.247 -33.361  1.00 19.05           C  
ANISOU 2435  CZ  PHE A 565     2098   2692   2447   -277   -263   -220
ATOM   2436  H   PHE A 565      15.178  -0.528 -37.432  1.00 17.23           H  
ATOM   2437  HA  PHE A 565      12.896  -1.856 -38.484  1.00 17.00           H  
ATOM   2438  HB3 PHE A 565      11.639  -0.100 -37.250  1.00 18.44           H  
ATOM   2439  HB2 PHE A 565      13.110   0.804 -37.024  1.00 18.44           H  
ATOM   2440  HD1 PHE A 565      13.193  -2.937 -36.655  1.00 21.70           H  
ATOM   2441  HD2 PHE A 565      12.644   0.835 -34.610  1.00 21.31           H  
ATOM   2442  HE1 PHE A 565      13.506  -4.035 -34.503  1.00 22.10           H  
ATOM   2443  HE2 PHE A 565      12.947  -0.336 -32.474  1.00 22.69           H  
ATOM   2444  HZ  PHE A 565      13.405  -2.748 -32.416  1.00 19.05           H  
ATOM   2445  N   GLY A 566      13.800   0.732 -40.206  1.00 19.60           N  
ANISOU 2445  N   GLY A 566     1990   2670   2789   -103   -166    -92
ATOM   2446  CA  GLY A 566      13.628   1.419 -41.482  1.00 19.41           C  
ANISOU 2446  CA  GLY A 566     1956   2625   2793    -77   -145    -64
ATOM   2447  C   GLY A 566      13.738   0.415 -42.633  1.00 20.08           C  
ANISOU 2447  C   GLY A 566     2040   2739   2851    -30   -126    -28
ATOM   2448  O   GLY A 566      12.837   0.352 -43.467  1.00 19.31           O  
ANISOU 2448  O   GLY A 566     1963   2634   2741     -2   -114    -29
ATOM   2449  H   GLY A 566      14.690   0.865 -39.744  1.00 19.60           H  
ATOM   2450  HA3 GLY A 566      14.414   2.166 -41.583  1.00 19.41           H  
ATOM   2451  HA2 GLY A 566      12.671   1.939 -41.515  1.00 19.41           H  
ATOM   2452  N   LEU A 567      14.803  -0.408 -42.633  1.00 16.94           N  
ANISOU 2452  N   LEU A 567     1620   2374   2444    -22   -124      0
ATOM   2453  CA  LEU A 567      15.038  -1.513 -43.571  1.00 14.54           C  
ANISOU 2453  CA  LEU A 567     1317   2092   2114     23    -96     25
ATOM   2454  C   LEU A 567      13.966  -2.618 -43.497  1.00 20.33           C  
ANISOU 2454  C   LEU A 567     2091   2826   2807     47    -97    -10
ATOM   2455  O   LEU A 567      13.738  -3.292 -44.500  1.00 21.20           O  
ANISOU 2455  O   LEU A 567     2221   2944   2892     81    -74     -5
ATOM   2456  CB  LEU A 567      16.438  -2.117 -43.311  1.00 14.63           C  
ANISOU 2456  CB  LEU A 567     1286   2129   2143     29    -93     59
ATOM   2457  CG  LEU A 567      17.628  -1.172 -43.593  1.00 17.74           C  
ANISOU 2457  CG  LEU A 567     1627   2528   2586      8    -86    103
ATOM   2458  CD1 LEU A 567      18.958  -1.779 -43.103  1.00 17.03           C  
ANISOU 2458  CD1 LEU A 567     1482   2464   2525     17    -89    137
ATOM   2459  CD2 LEU A 567      17.706  -0.751 -45.067  1.00 17.49           C  
ANISOU 2459  CD2 LEU A 567     1599   2493   2552     28    -39    132
ATOM   2460  H   LEU A 567      15.506  -0.288 -41.914  1.00 16.94           H  
ATOM   2461  HA  LEU A 567      15.001  -1.107 -44.583  1.00 14.54           H  
ATOM   2462  HB3 LEU A 567      16.566  -3.018 -43.912  1.00 14.63           H  
ATOM   2463  HB2 LEU A 567      16.485  -2.450 -42.274  1.00 14.63           H  
ATOM   2464  HG  LEU A 567      17.478  -0.257 -43.025  1.00 17.74           H  
ATOM   2465 HD11 LEU A 567      19.480  -1.092 -42.437  1.00 17.03           H  
ATOM   2466 HD12 LEU A 567      18.809  -2.705 -42.551  1.00 17.03           H  
ATOM   2467 HD13 LEU A 567      19.635  -2.016 -43.920  1.00 17.03           H  
ATOM   2468 HD21 LEU A 567      18.662  -0.284 -45.298  1.00 17.49           H  
ATOM   2469 HD22 LEU A 567      17.568  -1.600 -45.737  1.00 17.49           H  
ATOM   2470 HD23 LEU A 567      16.938  -0.016 -45.302  1.00 17.49           H  
ATOM   2471  N   SER A 568      13.312  -2.767 -42.332  1.00 16.07           N  
ANISOU 2471  N   SER A 568     1569   2280   2258     24   -120    -48
ATOM   2472  CA  SER A 568      12.245  -3.737 -42.092  1.00 16.09           C  
ANISOU 2472  CA  SER A 568     1605   2280   2229     38   -119    -79
ATOM   2473  C   SER A 568      10.891  -3.349 -42.720  1.00 21.21           C  
ANISOU 2473  C   SER A 568     2272   2910   2877     47   -113   -102
ATOM   2474  O   SER A 568      10.039  -4.229 -42.837  1.00 21.17           O  
ANISOU 2474  O   SER A 568     2290   2904   2850     62   -111   -121
ATOM   2475  CB  SER A 568      12.093  -3.969 -40.579  1.00 19.11           C  
ANISOU 2475  CB  SER A 568     2000   2663   2598      4   -138   -106
ATOM   2476  OG  SER A 568      13.243  -4.603 -40.060  1.00 21.52           O  
ANISOU 2476  OG  SER A 568     2289   2988   2900     -2   -157    -77
ATOM   2477  H   SER A 568      13.567  -2.179 -41.550  1.00 16.07           H  
ATOM   2478  HA  SER A 568      12.541  -4.679 -42.554  1.00 16.09           H  
ATOM   2479  HB3 SER A 568      11.241  -4.617 -40.370  1.00 19.11           H  
ATOM   2480  HB2 SER A 568      11.906  -3.035 -40.055  1.00 19.11           H  
ATOM   2481  HG  SER A 568      13.988  -3.999 -40.155  1.00 21.52           H  
ATOM   2482  N   ARG A 569      10.717  -2.078 -43.132  1.00 21.23           N  
ANISOU 2482  N   ARG A 569     2263   2894   2910     37   -115    -97
ATOM   2483  CA  ARG A 569       9.541  -1.598 -43.870  1.00 23.07           C  
ANISOU 2483  CA  ARG A 569     2505   3105   3157     48   -119   -107
ATOM   2484  C   ARG A 569       9.705  -1.692 -45.402  1.00 25.42           C  
ANISOU 2484  C   ARG A 569     2812   3414   3434     75   -117    -70
ATOM   2485  O   ARG A 569       8.862  -1.146 -46.111  1.00 23.81           O  
ANISOU 2485  O   ARG A 569     2612   3194   3241     83   -131    -62
ATOM   2486  CB  ARG A 569       9.165  -0.163 -43.433  1.00 24.03           C  
ANISOU 2486  CB  ARG A 569     2610   3191   3331     26   -124   -119
ATOM   2487  CG  ARG A 569       8.741  -0.056 -41.957  1.00 32.51           C  
ANISOU 2487  CG  ARG A 569     3687   4250   4415     -3   -119   -172
ATOM   2488  CD  ARG A 569       8.087   1.285 -41.580  1.00 33.78           C  
ANISOU 2488  CD  ARG A 569     3836   4363   4634    -16   -112   -199
ATOM   2489  NE  ARG A 569       8.974   2.444 -41.793  1.00 39.09           N  
ANISOU 2489  NE  ARG A 569     4496   5014   5342    -28   -117   -170
ATOM   2490  CZ  ARG A 569       9.897   2.952 -40.955  1.00 54.12           C  
ANISOU 2490  CZ  ARG A 569     6400   6914   7250    -66   -119   -181
ATOM   2491  NH1 ARG A 569      10.147   2.427 -39.750  1.00 44.19           N  
ANISOU 2491  NH1 ARG A 569     5158   5674   5957    -95   -119   -221
ATOM   2492  NH2 ARG A 569      10.599   4.022 -41.335  1.00 41.36           N1+
ANISOU 2492  NH2 ARG A 569     4769   5274   5674    -80   -124   -152
ATOM   2493  H   ARG A 569      11.458  -1.405 -42.993  1.00 21.23           H  
ATOM   2494  HA  ARG A 569       8.686  -2.222 -43.617  1.00 23.07           H  
ATOM   2495  HB3 ARG A 569       8.326   0.193 -44.033  1.00 24.03           H  
ATOM   2496  HB2 ARG A 569       9.993   0.515 -43.639  1.00 24.03           H  
ATOM   2497  HG3 ARG A 569       9.583  -0.262 -41.301  1.00 32.51           H  
ATOM   2498  HG2 ARG A 569       8.015  -0.843 -41.748  1.00 32.51           H  
ATOM   2499  HD3 ARG A 569       7.779   1.260 -40.536  1.00 33.78           H  
ATOM   2500  HD2 ARG A 569       7.169   1.427 -42.152  1.00 33.78           H  
ATOM   2501  HE  ARG A 569       8.879   2.882 -42.701  1.00 39.09           H  
ATOM   2502 HH12 ARG A 569      10.897   2.800 -39.177  1.00 44.19           H  
ATOM   2503 HH11 ARG A 569       9.655   1.598 -39.443  1.00 44.19           H  
ATOM   2504 HH22 ARG A 569      11.283   4.434 -40.715  1.00 41.36           H  
ATOM   2505 HH21 ARG A 569      10.498   4.385 -42.274  1.00 41.36           H  
ATOM   2506  N   TYR A 570      10.756  -2.365 -45.909  1.00 21.58           N  
ANISOU 2506  N   TYR A 570     2330   2954   2917     90    -98    -47
ATOM   2507  CA  TYR A 570      11.032  -2.496 -47.347  1.00 22.93           C  
ANISOU 2507  CA  TYR A 570     2519   3139   3054    112    -82    -16
ATOM   2508  C   TYR A 570       9.907  -3.195 -48.135  1.00 26.94           C  
ANISOU 2508  C   TYR A 570     3063   3646   3525    125   -100    -35
ATOM   2509  O   TYR A 570       9.562  -2.725 -49.218  1.00 25.28           O  
ANISOU 2509  O   TYR A 570     2871   3438   3297    129   -112    -11
ATOM   2510  CB  TYR A 570      12.396  -3.187 -47.554  1.00 25.82           C  
ANISOU 2510  CB  TYR A 570     2881   3529   3400    129    -45      2
ATOM   2511  CG  TYR A 570      12.879  -3.285 -48.995  1.00 28.14           C  
ANISOU 2511  CG  TYR A 570     3196   3840   3656    147    -13     34
ATOM   2512  CD1 TYR A 570      13.672  -2.254 -49.540  1.00 29.65           C  
ANISOU 2512  CD1 TYR A 570     3366   4034   3863    136      7     82
ATOM   2513  CD2 TYR A 570      12.547  -4.403 -49.791  1.00 29.51           C  
ANISOU 2513  CD2 TYR A 570     3416   4025   3772    168      1     16
ATOM   2514  CE1 TYR A 570      14.135  -2.340 -50.867  1.00 27.80           C  
ANISOU 2514  CE1 TYR A 570     3159   3820   3584    148     46    114
ATOM   2515  CE2 TYR A 570      13.002  -4.485 -51.122  1.00 30.47           C  
ANISOU 2515  CE2 TYR A 570     3569   4166   3843    179     37     40
ATOM   2516  CZ  TYR A 570      13.799  -3.455 -51.661  1.00 36.29           C  
ANISOU 2516  CZ  TYR A 570     4286   4911   4592    169     62     91
ATOM   2517  OH  TYR A 570      14.245  -3.541 -52.949  1.00 38.62           O  
ANISOU 2517  OH  TYR A 570     4618   5228   4828    177    106    117
ATOM   2518  H   TYR A 570      11.419  -2.801 -45.284  1.00 21.58           H  
ATOM   2519  HA  TYR A 570      11.114  -1.483 -47.745  1.00 22.93           H  
ATOM   2520  HB3 TYR A 570      12.365  -4.191 -47.129  1.00 25.82           H  
ATOM   2521  HB2 TYR A 570      13.158  -2.646 -46.993  1.00 25.82           H  
ATOM   2522  HD1 TYR A 570      13.929  -1.395 -48.938  1.00 29.65           H  
ATOM   2523  HD2 TYR A 570      11.942  -5.200 -49.384  1.00 29.51           H  
ATOM   2524  HE1 TYR A 570      14.750  -1.549 -51.272  1.00 27.80           H  
ATOM   2525  HE2 TYR A 570      12.744  -5.342 -51.727  1.00 30.47           H  
ATOM   2526  HH  TYR A 570      14.838  -2.825 -53.189  1.00 38.62           H  
ATOM   2527  N   MET A 571       9.342  -4.274 -47.566  1.00 22.37           N  
ANISOU 2527  N   MET A 571     2497   3067   2937    127   -106    -75
ATOM   2528  CA  MET A 571       8.220  -5.024 -48.137  1.00 23.23           C  
ANISOU 2528  CA  MET A 571     2636   3174   3015    132   -128    -97
ATOM   2529  C   MET A 571       6.912  -4.216 -48.185  1.00 25.63           C  
ANISOU 2529  C   MET A 571     2924   3460   3353    121   -167    -99
ATOM   2530  O   MET A 571       6.196  -4.303 -49.179  1.00 24.24           O  
ANISOU 2530  O   MET A 571     2768   3288   3156    125   -196    -88
ATOM   2531  CB  MET A 571       8.040  -6.346 -47.362  1.00 25.21           C  
ANISOU 2531  CB  MET A 571     2901   3421   3258    132   -124   -136
ATOM   2532  CG  MET A 571       9.196  -7.338 -47.560  1.00 29.94           C  
ANISOU 2532  CG  MET A 571     3516   4029   3830    151    -89   -133
ATOM   2533  SD  MET A 571       9.449  -7.943 -49.248  1.00 35.17           S  
ANISOU 2533  SD  MET A 571     4220   4709   4434    174    -62   -118
ATOM   2534  CE  MET A 571      11.083  -8.698 -49.049  1.00 33.22           C  
ANISOU 2534  CE  MET A 571     3960   4465   4198    204     -2   -108
ATOM   2535  H   MET A 571       9.684  -4.596 -46.671  1.00 22.37           H  
ATOM   2536  HA  MET A 571       8.470  -5.258 -49.173  1.00 23.23           H  
ATOM   2537  HB3 MET A 571       7.108  -6.834 -47.639  1.00 25.21           H  
ATOM   2538  HB2 MET A 571       7.941  -6.135 -46.297  1.00 25.21           H  
ATOM   2539  HG3 MET A 571       9.021  -8.211 -46.939  1.00 29.94           H  
ATOM   2540  HG2 MET A 571      10.130  -6.895 -47.220  1.00 29.94           H  
ATOM   2541  HE1 MET A 571      11.412  -9.137 -49.990  1.00 33.22           H  
ATOM   2542  HE2 MET A 571      11.813  -7.947 -48.745  1.00 33.22           H  
ATOM   2543  HE3 MET A 571      11.053  -9.481 -48.291  1.00 33.22           H  
ATOM   2544  N   GLU A 572       6.645  -3.416 -47.142  1.00 22.26           N  
ANISOU 2544  N   GLU A 572     2463   3012   2982    107   -167   -115
ATOM   2545  CA  GLU A 572       5.523  -2.481 -47.053  1.00 24.23           C  
ANISOU 2545  CA  GLU A 572     2686   3235   3286    102   -193   -119
ATOM   2546  C   GLU A 572       5.595  -1.364 -48.107  1.00 26.39           C  
ANISOU 2546  C   GLU A 572     2957   3499   3569    111   -212    -69
ATOM   2547  O   GLU A 572       4.602  -1.108 -48.786  1.00 24.51           O  
ANISOU 2547  O   GLU A 572     2712   3250   3353    117   -250    -54
ATOM   2548  CB  GLU A 572       5.453  -1.941 -45.607  1.00 26.45           C  
ANISOU 2548  CB  GLU A 572     2939   3494   3618     84   -171   -148
ATOM   2549  CG  GLU A 572       4.491  -0.758 -45.357  1.00 37.32           C  
ANISOU 2549  CG  GLU A 572     4281   4831   5066     84   -181   -160
ATOM   2550  CD  GLU A 572       4.498  -0.202 -43.925  1.00 49.87           C  
ANISOU 2550  CD  GLU A 572     5854   6394   6700     64   -150   -195
ATOM   2551  OE1 GLU A 572       3.844   0.847 -43.750  1.00 36.49           O  
ANISOU 2551  OE1 GLU A 572     4134   4659   5073     69   -150   -198
ATOM   2552  OE2 GLU A 572       5.130  -0.796 -43.021  1.00 31.37           O1-
ANISOU 2552  OE2 GLU A 572     3526   4067   4325     44   -127   -222
ATOM   2553  H   GLU A 572       7.266  -3.428 -46.343  1.00 22.26           H  
ATOM   2554  HA  GLU A 572       4.607  -3.044 -47.241  1.00 24.23           H  
ATOM   2555  HB3 GLU A 572       6.453  -1.661 -45.276  1.00 26.45           H  
ATOM   2556  HB2 GLU A 572       5.148  -2.769 -44.969  1.00 26.45           H  
ATOM   2557  HG3 GLU A 572       3.473  -1.058 -45.608  1.00 37.32           H  
ATOM   2558  HG2 GLU A 572       4.737   0.075 -46.016  1.00 37.32           H  
ATOM   2559  N   ASP A 573       6.771  -0.727 -48.217  1.00 22.43           N  
ANISOU 2559  N   ASP A 573     2458   3003   3061    109   -188    -37
ATOM   2560  CA  ASP A 573       7.015   0.427 -49.087  1.00 22.67           C  
ANISOU 2560  CA  ASP A 573     2488   3021   3105    111   -199     18
ATOM   2561  C   ASP A 573       7.198   0.062 -50.573  1.00 27.74           C  
ANISOU 2561  C   ASP A 573     3171   3693   3676    122   -211     58
ATOM   2562  O   ASP A 573       7.208   0.976 -51.397  1.00 28.88           O  
ANISOU 2562  O   ASP A 573     3322   3827   3825    122   -231    110
ATOM   2563  CB  ASP A 573       8.195   1.312 -48.603  1.00 23.02           C  
ANISOU 2563  CB  ASP A 573     2517   3060   3171     97   -165     37
ATOM   2564  CG  ASP A 573       8.132   1.841 -47.157  1.00 31.90           C  
ANISOU 2564  CG  ASP A 573     3610   4148   4363     78   -160      3
ATOM   2565  OD1 ASP A 573       9.152   2.429 -46.738  1.00 31.29           O  
ANISOU 2565  OD1 ASP A 573     3520   4069   4298     59   -140      7
ATOM   2566  OD2 ASP A 573       7.063   1.766 -46.511  1.00 31.05           O1-
ANISOU 2566  OD2 ASP A 573     3490   4013   4295     81   -174    -31
ATOM   2567  H   ASP A 573       7.531  -0.986 -47.601  1.00 22.43           H  
ATOM   2568  HA  ASP A 573       6.121   1.052 -49.052  1.00 22.67           H  
ATOM   2569  HB3 ASP A 573       8.275   2.187 -49.249  1.00 23.02           H  
ATOM   2570  HB2 ASP A 573       9.126   0.750 -48.708  1.00 23.02           H  
ATOM   2571  N   SER A 574       7.313  -1.239 -50.903  1.00 24.10           N  
ANISOU 2571  N   SER A 574     2743   3264   3149    128   -199     34
ATOM   2572  CA  SER A 574       7.502  -1.761 -52.263  1.00 24.60           C  
ANISOU 2572  CA  SER A 574     2859   3359   3130    133   -201     58
ATOM   2573  C   SER A 574       6.401  -1.390 -53.279  1.00 28.61           C  
ANISOU 2573  C   SER A 574     3384   3862   3625    130   -265     87
ATOM   2574  O   SER A 574       6.683  -1.393 -54.476  1.00 29.32           O  
ANISOU 2574  O   SER A 574     3517   3973   3649    127   -272    128
ATOM   2575  CB  SER A 574       7.720  -3.287 -52.203  1.00 28.10           C  
ANISOU 2575  CB  SER A 574     3335   3824   3518    140   -179     11
ATOM   2576  OG  SER A 574       6.521  -3.987 -51.934  1.00 28.65           O  
ANISOU 2576  OG  SER A 574     3403   3883   3601    135   -220    -31
ATOM   2577  H   SER A 574       7.295  -1.928 -50.165  1.00 24.10           H  
ATOM   2578  HA  SER A 574       8.427  -1.314 -52.633  1.00 24.60           H  
ATOM   2579  HB3 SER A 574       8.468  -3.552 -51.457  1.00 28.10           H  
ATOM   2580  HB2 SER A 574       8.103  -3.641 -53.160  1.00 28.10           H  
ATOM   2581  HG  SER A 574       6.369  -3.988 -50.982  1.00 28.65           H  
ATOM   2582  N   THR A 575       5.187  -1.060 -52.801  1.00 24.77           N  
ANISOU 2582  N   THR A 575     2860   3348   3202    129   -312     68
ATOM   2583  CA  THR A 575       4.076  -0.569 -53.624  1.00 25.40           C  
ANISOU 2583  CA  THR A 575     2940   3421   3288    128   -384    102
ATOM   2584  C   THR A 575       4.298   0.863 -54.171  1.00 27.99           C  
ANISOU 2584  C   THR A 575     3267   3732   3636    130   -399    179
ATOM   2585  O   THR A 575       3.683   1.218 -55.176  1.00 28.78           O  
ANISOU 2585  O   THR A 575     3394   3842   3700    127   -455    229
ATOM   2586  CB  THR A 575       2.735  -0.635 -52.836  1.00 31.90           C  
ANISOU 2586  CB  THR A 575     3708   4215   4197    129   -420     65
ATOM   2587  OG1 THR A 575       1.629  -0.268 -53.641  1.00 36.69           O  
ANISOU 2587  OG1 THR A 575     4311   4821   4806    127   -499     95
ATOM   2588  CG2 THR A 575       2.682   0.257 -51.582  1.00 28.03           C  
ANISOU 2588  CG2 THR A 575     3159   3680   3813    137   -395     60
ATOM   2589  H   THR A 575       5.025  -1.092 -51.805  1.00 24.77           H  
ATOM   2590  HA  THR A 575       3.987  -1.233 -54.486  1.00 25.40           H  
ATOM   2591  HB  THR A 575       2.570  -1.671 -52.546  1.00 31.90           H  
ATOM   2592  HG1 THR A 575       1.772   0.623 -53.972  1.00 36.69           H  
ATOM   2593 HG21 THR A 575       1.770   0.077 -51.013  1.00 28.03           H  
ATOM   2594 HG22 THR A 575       3.522   0.066 -50.916  1.00 28.03           H  
ATOM   2595 HG23 THR A 575       2.698   1.315 -51.842  1.00 28.03           H  
ATOM   2596  N   TYR A 576       5.182   1.641 -53.522  1.00 23.46           N  
ANISOU 2596  N   TYR A 576     2668   3134   3113    131   -352    190
ATOM   2597  CA  TYR A 576       5.545   3.008 -53.903  1.00 24.21           C  
ANISOU 2597  CA  TYR A 576     2758   3201   3240    129   -357    262
ATOM   2598  C   TYR A 576       6.874   3.089 -54.678  1.00 29.46           C  
ANISOU 2598  C   TYR A 576     3470   3899   3825    118   -315    311
ATOM   2599  O   TYR A 576       7.138   4.138 -55.265  1.00 28.58           O  
ANISOU 2599  O   TYR A 576     3370   3772   3720    112   -328    385
ATOM   2600  CB  TYR A 576       5.595   3.885 -52.634  1.00 26.45           C  
ANISOU 2600  CB  TYR A 576     2985   3430   3636    130   -335    244
ATOM   2601  CG  TYR A 576       4.264   4.009 -51.911  1.00 29.00           C  
ANISOU 2601  CG  TYR A 576     3260   3711   4046    144   -372    211
ATOM   2602  CD1 TYR A 576       3.184   4.663 -52.541  1.00 30.86           C  
ANISOU 2602  CD1 TYR A 576     3482   3924   4320    157   -439    257
ATOM   2603  CD2 TYR A 576       4.093   3.466 -50.620  1.00 30.07           C  
ANISOU 2603  CD2 TYR A 576     3364   3836   4226    142   -340    135
ATOM   2604  CE1 TYR A 576       1.940   4.764 -51.892  1.00 32.06           C  
ANISOU 2604  CE1 TYR A 576     3578   4039   4565    173   -467    227
ATOM   2605  CE2 TYR A 576       2.847   3.569 -49.969  1.00 31.80           C  
ANISOU 2605  CE2 TYR A 576     3537   4021   4525    153   -360    102
ATOM   2606  CZ  TYR A 576       1.770   4.218 -50.606  1.00 39.35           C  
ANISOU 2606  CZ  TYR A 576     4468   4949   5532    171   -421    147
ATOM   2607  OH  TYR A 576       0.559   4.320 -49.986  1.00 38.12           O  
ANISOU 2607  OH  TYR A 576     4254   4756   5475    187   -434    116
ATOM   2608  H   TYR A 576       5.657   1.275 -52.707  1.00 23.46           H  
ATOM   2609  HA  TYR A 576       4.780   3.417 -54.565  1.00 24.21           H  
ATOM   2610  HB3 TYR A 576       5.913   4.897 -52.894  1.00 26.45           H  
ATOM   2611  HB2 TYR A 576       6.351   3.506 -51.945  1.00 26.45           H  
ATOM   2612  HD1 TYR A 576       3.305   5.084 -53.528  1.00 30.86           H  
ATOM   2613  HD2 TYR A 576       4.911   2.960 -50.128  1.00 30.07           H  
ATOM   2614  HE1 TYR A 576       1.116   5.261 -52.383  1.00 32.06           H  
ATOM   2615  HE2 TYR A 576       2.721   3.144 -48.984  1.00 31.80           H  
ATOM   2616  HH  TYR A 576       0.551   3.961 -49.091  1.00 38.12           H  
ATOM   2617  N   TYR A 577       7.667   2.003 -54.696  1.00 25.55           N  
ANISOU 2617  N   TYR A 577     3002   3447   3259    116   -262    275
ATOM   2618  CA  TYR A 577       8.941   1.911 -55.412  1.00 25.59           C  
ANISOU 2618  CA  TYR A 577     3043   3484   3196    108   -205    314
ATOM   2619  C   TYR A 577       8.806   0.899 -56.557  1.00 32.23           C  
ANISOU 2619  C   TYR A 577     3957   4372   3916    107   -207    314
ATOM   2620  O   TYR A 577       8.765  -0.302 -56.300  1.00 31.43           O  
ANISOU 2620  O   TYR A 577     3872   4291   3777    115   -193    251
ATOM   2621  CB  TYR A 577      10.052   1.494 -54.423  1.00 26.74           C  
ANISOU 2621  CB  TYR A 577     3155   3635   3368    109   -135    277
ATOM   2622  CG  TYR A 577      10.424   2.551 -53.398  1.00 27.43           C  
ANISOU 2622  CG  TYR A 577     3184   3679   3559     99   -132    284
ATOM   2623  CD1 TYR A 577      10.151   2.345 -52.029  1.00 27.29           C  
ANISOU 2623  CD1 TYR A 577     3128   3634   3608    101   -152    227
ATOM   2624  CD2 TYR A 577      11.055   3.744 -53.808  1.00 29.13           C  
ANISOU 2624  CD2 TYR A 577     3388   3879   3803     82   -107    345
ATOM   2625  CE1 TYR A 577      10.484   3.332 -51.083  1.00 24.42           C  
ANISOU 2625  CE1 TYR A 577     2720   3229   3329     86   -148    224
ATOM   2626  CE2 TYR A 577      11.397   4.728 -52.860  1.00 30.75           C  
ANISOU 2626  CE2 TYR A 577     3543   4037   4102     66   -107    344
ATOM   2627  CZ  TYR A 577      11.107   4.525 -51.497  1.00 32.13           C  
ANISOU 2627  CZ  TYR A 577     3686   4187   4336     68   -128    279
ATOM   2628  OH  TYR A 577      11.433   5.478 -50.577  1.00 28.58           O  
ANISOU 2628  OH  TYR A 577     3199   3688   3972     48   -128    271
ATOM   2629  H   TYR A 577       7.373   1.167 -54.212  1.00 25.55           H  
ATOM   2630  HA  TYR A 577       9.215   2.876 -55.842  1.00 25.59           H  
ATOM   2631  HB3 TYR A 577      10.964   1.255 -54.974  1.00 26.74           H  
ATOM   2632  HB2 TYR A 577       9.765   0.578 -53.904  1.00 26.74           H  
ATOM   2633  HD1 TYR A 577       9.689   1.428 -51.698  1.00 27.29           H  
ATOM   2634  HD2 TYR A 577      11.277   3.909 -54.852  1.00 29.13           H  
ATOM   2635  HE1 TYR A 577      10.268   3.172 -50.037  1.00 24.42           H  
ATOM   2636  HE2 TYR A 577      11.880   5.638 -53.185  1.00 30.75           H  
ATOM   2637  HH  TYR A 577      11.881   6.234 -50.962  1.00 28.58           H  
ATOM   2638  N   LYS A 578       8.758   1.405 -57.803  1.00 31.43           N  
ANISOU 2638  N   LYS A 578     3904   4286   3750     94   -225    383
ATOM   2639  CA  LYS A 578       8.608   0.607 -59.029  1.00 33.54           C  
ANISOU 2639  CA  LYS A 578     4256   4601   3885     84   -230    383
ATOM   2640  C   LYS A 578       9.759  -0.386 -59.300  1.00 39.68           C  
ANISOU 2640  C   LYS A 578     5069   5416   4592     90   -134    338
ATOM   2641  O   LYS A 578       9.523  -1.403 -59.950  1.00 39.81           O  
ANISOU 2641  O   LYS A 578     5144   5460   4520     88   -135    293
ATOM   2642  CB  LYS A 578       8.386   1.552 -60.235  1.00 36.89           C  
ANISOU 2642  CB  LYS A 578     4736   5039   4244     64   -269    475
ATOM   2643  CG  LYS A 578       9.608   2.397 -60.660  1.00 48.52           C  
ANISOU 2643  CG  LYS A 578     6204   6506   5725     53   -201    546
ATOM   2644  CD  LYS A 578       9.315   3.278 -61.889  1.00 58.33           C  
ANISOU 2644  CD  LYS A 578     7524   7775   6862     27   -220    636
ATOM   2645  CE  LYS A 578      10.542   4.027 -62.445  1.00 65.45           C  
ANISOU 2645  CE  LYS A 578     8434   8685   7748     11   -125    695
ATOM   2646  NZ  LYS A 578      11.083   5.022 -61.500  1.00 72.24           N1+
ANISOU 2646  NZ  LYS A 578     9211   9487   8750     12   -117    733
ATOM   2647  H   LYS A 578       8.773   2.406 -57.931  1.00 31.43           H  
ATOM   2648  HA  LYS A 578       7.702   0.011 -58.907  1.00 33.54           H  
ATOM   2649  HB3 LYS A 578       7.538   2.207 -60.030  1.00 36.89           H  
ATOM   2650  HB2 LYS A 578       8.084   0.944 -61.089  1.00 36.89           H  
ATOM   2651  HG3 LYS A 578      10.449   1.748 -60.902  1.00 48.52           H  
ATOM   2652  HG2 LYS A 578       9.926   3.016 -59.821  1.00 48.52           H  
ATOM   2653  HD3 LYS A 578       8.526   3.991 -61.645  1.00 58.33           H  
ATOM   2654  HD2 LYS A 578       8.907   2.652 -62.683  1.00 58.33           H  
ATOM   2655  HE3 LYS A 578      10.263   4.549 -63.360  1.00 65.45           H  
ATOM   2656  HE2 LYS A 578      11.331   3.322 -62.712  1.00 65.45           H  
ATOM   2657  HZ1 LYS A 578      11.411   4.554 -60.668  1.00 72.24           H  
ATOM   2658  HZ2 LYS A 578      11.847   5.523 -61.930  1.00 72.24           H  
ATOM   2659  HZ3 LYS A 578      10.352   5.674 -61.244  1.00 72.24           H  
ATOM   2660  N   ALA A 579      10.970  -0.069 -58.811  1.00 36.25           N  
ANISOU 2660  N   ALA A 579     4593   4977   4203     95    -53    352
ATOM   2661  CA  ALA A 579      12.184  -0.864 -59.000  1.00 36.86           C  
ANISOU 2661  CA  ALA A 579     4685   5084   4236    105     47    320
ATOM   2662  C   ALA A 579      12.410  -1.921 -57.903  1.00 40.05           C  
ANISOU 2662  C   ALA A 579     5041   5475   4702    130     68    244
ATOM   2663  O   ALA A 579      13.317  -2.739 -58.060  1.00 39.27           O  
ANISOU 2663  O   ALA A 579     4946   5393   4584    146    147    214
ATOM   2664  CB  ALA A 579      13.380   0.098 -59.076  1.00 38.07           C  
ANISOU 2664  CB  ALA A 579     4812   5242   4411     95    122    383
ATOM   2665  H   ALA A 579      11.075   0.783 -58.279  1.00 36.25           H  
ATOM   2666  HA  ALA A 579      12.122  -1.394 -59.952  1.00 36.86           H  
ATOM   2667  HB1 ALA A 579      14.312  -0.438 -59.259  1.00 38.07           H  
ATOM   2668  HB2 ALA A 579      13.255   0.813 -59.890  1.00 38.07           H  
ATOM   2669  HB3 ALA A 579      13.498   0.664 -58.151  1.00 38.07           H  
ATOM   2670  N   SER A 580      11.610  -1.890 -56.820  1.00 36.72           N  
ANISOU 2670  N   SER A 580     4576   5022   4355    133      1    214
ATOM   2671  CA  SER A 580      11.714  -2.805 -55.682  1.00 36.06           C  
ANISOU 2671  CA  SER A 580     4452   4925   4325    150     13    151
ATOM   2672  C   SER A 580      11.375  -4.256 -56.063  1.00 42.75           C  
ANISOU 2672  C   SER A 580     5353   5786   5105    163     25     91
ATOM   2673  O   SER A 580      10.395  -4.492 -56.769  1.00 42.13           O  
ANISOU 2673  O   SER A 580     5333   5717   4956    151    -18     80
ATOM   2674  CB  SER A 580      10.815  -2.290 -54.538  1.00 36.45           C  
ANISOU 2674  CB  SER A 580     4454   4940   4455    145    -54    135
ATOM   2675  OG  SER A 580      10.897  -3.104 -53.385  1.00 34.41           O  
ANISOU 2675  OG  SER A 580     4171   4673   4231    156    -44     79
ATOM   2676  H   SER A 580      10.858  -1.216 -56.779  1.00 36.72           H  
ATOM   2677  HA  SER A 580      12.748  -2.771 -55.335  1.00 36.06           H  
ATOM   2678  HB3 SER A 580       9.772  -2.250 -54.853  1.00 36.45           H  
ATOM   2679  HB2 SER A 580      11.110  -1.280 -54.257  1.00 36.45           H  
ATOM   2680  HG  SER A 580      10.702  -2.557 -52.618  1.00 34.41           H  
ATOM   2681  N   LYS A 581      12.187  -5.192 -55.546  1.00 40.88           N  
ANISOU 2681  N   LYS A 581     5093   5544   4895    184     78     52
ATOM   2682  CA  LYS A 581      11.983  -6.635 -55.677  1.00 41.51           C  
ANISOU 2682  CA  LYS A 581     5217   5623   4932    200     97    -10
ATOM   2683  C   LYS A 581      10.966  -7.185 -54.655  1.00 43.63           C  
ANISOU 2683  C   LYS A 581     5466   5864   5249    196     36    -52
ATOM   2684  O   LYS A 581      10.569  -8.344 -54.779  1.00 44.44           O  
ANISOU 2684  O   LYS A 581     5607   5957   5322    200     31   -104
ATOM   2685  CB  LYS A 581      13.337  -7.369 -55.534  1.00 44.93           C  
ANISOU 2685  CB  LYS A 581     5629   6057   5386    230    188    -22
ATOM   2686  CG  LYS A 581      14.354  -7.096 -56.660  1.00 67.72           C  
ANISOU 2686  CG  LYS A 581     8554   8970   8205    237    271     -3
ATOM   2687  CD  LYS A 581      15.273  -5.882 -56.409  1.00 80.16           C  
ANISOU 2687  CD  LYS A 581    10064  10558   9835    236    317     61
ATOM   2688  CE  LYS A 581      16.343  -5.684 -57.497  1.00 91.35           C  
ANISOU 2688  CE  LYS A 581    11505  12001  11205    249    426     74
ATOM   2689  NZ  LYS A 581      15.774  -5.167 -58.755  1.00 98.89           N1+
ANISOU 2689  NZ  LYS A 581    12548  12984  12041    223    432     92
ATOM   2690  H   LYS A 581      12.963  -4.906 -54.966  1.00 40.88           H  
ATOM   2691  HA  LYS A 581      11.583  -6.846 -56.671  1.00 41.51           H  
ATOM   2692  HB3 LYS A 581      13.139  -8.442 -55.551  1.00 44.93           H  
ATOM   2693  HB2 LYS A 581      13.787  -7.173 -54.560  1.00 44.93           H  
ATOM   2694  HG3 LYS A 581      13.825  -6.978 -57.606  1.00 67.72           H  
ATOM   2695  HG2 LYS A 581      14.979  -7.981 -56.779  1.00 67.72           H  
ATOM   2696  HD3 LYS A 581      15.776  -6.012 -55.450  1.00 80.16           H  
ATOM   2697  HD2 LYS A 581      14.687  -4.968 -56.308  1.00 80.16           H  
ATOM   2698  HE3 LYS A 581      16.874  -6.618 -57.689  1.00 91.35           H  
ATOM   2699  HE2 LYS A 581      17.087  -4.967 -57.150  1.00 91.35           H  
ATOM   2700  HZ1 LYS A 581      15.338  -4.272 -58.573  1.00 98.89           H  
ATOM   2701  HZ2 LYS A 581      16.510  -5.045 -59.435  1.00 98.89           H  
ATOM   2702  HZ3 LYS A 581      15.084  -5.813 -59.112  1.00 98.89           H  
ATOM   2703  N   GLY A 582      10.573  -6.364 -53.665  1.00 36.67           N  
ANISOU 2703  N   GLY A 582     4526   4968   4440    185     -7    -32
ATOM   2704  CA  GLY A 582       9.674  -6.744 -52.582  1.00 33.73           C  
ANISOU 2704  CA  GLY A 582     4127   4572   4118    178    -53    -66
ATOM   2705  C   GLY A 582       8.204  -6.766 -53.023  1.00 33.89           C  
ANISOU 2705  C   GLY A 582     4173   4586   4117    160   -119    -86
ATOM   2706  O   GLY A 582       7.840  -6.311 -54.108  1.00 31.47           O  
ANISOU 2706  O   GLY A 582     3903   4295   3760    150   -148    -64
ATOM   2707  H   GLY A 582      10.918  -5.414 -53.652  1.00 36.67           H  
ATOM   2708  HA3 GLY A 582       9.788  -6.025 -51.770  1.00 33.73           H  
ATOM   2709  HA2 GLY A 582       9.959  -7.722 -52.191  1.00 33.73           H  
ATOM   2710  N   LYS A 583       7.362  -7.282 -52.119  1.00 30.54           N  
ANISOU 2710  N   LYS A 583     3728   4142   3735    152   -147   -122
ATOM   2711  CA  LYS A 583       5.903  -7.297 -52.205  1.00 30.30           C  
ANISOU 2711  CA  LYS A 583     3701   4102   3708    132   -211   -141
ATOM   2712  C   LYS A 583       5.333  -7.081 -50.796  1.00 31.78           C  
ANISOU 2712  C   LYS A 583     3830   4266   3978    124   -224   -154
ATOM   2713  O   LYS A 583       6.025  -7.364 -49.817  1.00 29.51           O  
ANISOU 2713  O   LYS A 583     3524   3972   3717    131   -185   -164
ATOM   2714  CB  LYS A 583       5.425  -8.621 -52.847  1.00 33.69           C  
ANISOU 2714  CB  LYS A 583     4187   4531   4082    124   -221   -187
ATOM   2715  CG  LYS A 583       5.714  -9.900 -52.029  1.00 54.96           C  
ANISOU 2715  CG  LYS A 583     6881   7201   6800    129   -189   -231
ATOM   2716  CD  LYS A 583       5.091 -11.170 -52.629  1.00 69.59           C  
ANISOU 2716  CD  LYS A 583     8780   9040   8621    109   -218   -280
ATOM   2717  CE  LYS A 583       5.708 -11.614 -53.966  1.00 86.15           C  
ANISOU 2717  CE  LYS A 583    10948  11136  10649    122   -174   -309
ATOM   2718  NZ  LYS A 583       5.009 -12.789 -54.518  1.00 95.78           N1+
ANISOU 2718  NZ  LYS A 583    12221  12338  11832     95   -211   -362
ATOM   2719  H   LYS A 583       7.733  -7.613 -51.239  1.00 30.54           H  
ATOM   2720  HA  LYS A 583       5.569  -6.465 -52.826  1.00 30.30           H  
ATOM   2721  HB3 LYS A 583       5.864  -8.705 -53.841  1.00 33.69           H  
ATOM   2722  HB2 LYS A 583       4.348  -8.553 -53.005  1.00 33.69           H  
ATOM   2723  HG3 LYS A 583       5.324  -9.794 -51.017  1.00 54.96           H  
ATOM   2724  HG2 LYS A 583       6.790 -10.037 -51.923  1.00 54.96           H  
ATOM   2725  HD3 LYS A 583       4.019 -11.016 -52.753  1.00 69.59           H  
ATOM   2726  HD2 LYS A 583       5.200 -11.968 -51.894  1.00 69.59           H  
ATOM   2727  HE3 LYS A 583       6.762 -11.858 -53.829  1.00 86.15           H  
ATOM   2728  HE2 LYS A 583       5.654 -10.815 -54.704  1.00 86.15           H  
ATOM   2729  HZ1 LYS A 583       5.035 -13.545 -53.847  1.00 95.78           H  
ATOM   2730  HZ2 LYS A 583       4.045 -12.551 -54.705  1.00 95.78           H  
ATOM   2731  HZ3 LYS A 583       5.457 -13.080 -55.375  1.00 95.78           H  
ATOM   2732  N   LEU A 584       4.074  -6.614 -50.718  1.00 28.94           N  
ANISOU 2732  N   LEU A 584     3441   3897   3660    110   -275   -152
ATOM   2733  CA  LEU A 584       3.350  -6.359 -49.465  1.00 28.78           C  
ANISOU 2733  CA  LEU A 584     3365   3854   3717    101   -276   -169
ATOM   2734  C   LEU A 584       3.271  -7.624 -48.572  1.00 27.59           C  
ANISOU 2734  C   LEU A 584     3222   3695   3566     93   -249   -211
ATOM   2735  O   LEU A 584       2.976  -8.699 -49.100  1.00 26.92           O  
ANISOU 2735  O   LEU A 584     3174   3611   3442     87   -260   -233
ATOM   2736  CB  LEU A 584       1.939  -5.819 -49.804  1.00 30.32           C  
ANISOU 2736  CB  LEU A 584     3527   4037   3957     90   -334   -168
ATOM   2737  CG  LEU A 584       1.773  -4.305 -49.553  1.00 36.88           C  
ANISOU 2737  CG  LEU A 584     4314   4852   4848     99   -355   -130
ATOM   2738  CD1 LEU A 584       2.791  -3.459 -50.335  1.00 36.94           C  
ANISOU 2738  CD1 LEU A 584     4333   4862   4840    112   -323    -94
ATOM   2739  CD2 LEU A 584       0.326  -3.844 -49.828  1.00 39.72           C  
ANISOU 2739  CD2 LEU A 584     4665   5212   5213     97   -430   -102
ATOM   2740  H   LEU A 584       3.565  -6.420 -51.570  1.00 28.94           H  
ATOM   2741  HA  LEU A 584       3.916  -5.576 -48.971  1.00 28.78           H  
ATOM   2742  HB3 LEU A 584       1.192  -6.324 -49.192  1.00 30.32           H  
ATOM   2743  HB2 LEU A 584       1.672  -6.056 -50.834  1.00 30.32           H  
ATOM   2744  HG  LEU A 584       1.961  -4.128 -48.492  1.00 36.88           H  
ATOM   2745 HD11 LEU A 584       2.452  -2.429 -50.432  1.00 36.94           H  
ATOM   2746 HD12 LEU A 584       3.749  -3.421 -49.821  1.00 36.94           H  
ATOM   2747 HD13 LEU A 584       2.968  -3.859 -51.334  1.00 36.94           H  
ATOM   2748 HD21 LEU A 584      -0.108  -3.381 -48.942  1.00 39.72           H  
ATOM   2749 HD22 LEU A 584       0.269  -3.113 -50.636  1.00 39.72           H  
ATOM   2750 HD23 LEU A 584      -0.323  -4.674 -50.109  1.00 39.72           H  
ATOM   2751  N   PRO A 585       3.573  -7.491 -47.257  1.00 22.91           N  
ANISOU 2751  N   PRO A 585     2602   3092   3011     88   -216   -221
ATOM   2752  CA  PRO A 585       3.707  -8.636 -46.334  1.00 21.64           C  
ANISOU 2752  CA  PRO A 585     2456   2923   2843     79   -193   -248
ATOM   2753  C   PRO A 585       2.365  -9.221 -45.827  1.00 21.29           C  
ANISOU 2753  C   PRO A 585     2394   2863   2834     53   -207   -278
ATOM   2754  O   PRO A 585       2.256  -9.543 -44.646  1.00 17.70           O  
ANISOU 2754  O   PRO A 585     1924   2398   2401     36   -181   -292
ATOM   2755  CB  PRO A 585       4.583  -8.039 -45.215  1.00 23.36           C  
ANISOU 2755  CB  PRO A 585     2659   3143   3074     79   -159   -237
ATOM   2756  CG  PRO A 585       4.158  -6.589 -45.123  1.00 27.05           C  
ANISOU 2756  CG  PRO A 585     3089   3606   3582     74   -166   -229
ATOM   2757  CD  PRO A 585       3.927  -6.234 -46.585  1.00 22.97           C  
ANISOU 2757  CD  PRO A 585     2574   3093   3059     88   -198   -207
ATOM   2758  HA  PRO A 585       4.254  -9.452 -46.812  1.00 21.64           H  
ATOM   2759  HB3 PRO A 585       5.624  -8.061 -45.536  1.00 23.36           H  
ATOM   2760  HB2 PRO A 585       4.523  -8.552 -44.255  1.00 23.36           H  
ATOM   2761  HG3 PRO A 585       4.895  -5.950 -44.635  1.00 27.05           H  
ATOM   2762  HG2 PRO A 585       3.230  -6.517 -44.559  1.00 27.05           H  
ATOM   2763  HD2 PRO A 585       3.162  -5.467 -46.702  1.00 22.97           H  
ATOM   2764  HD3 PRO A 585       4.860  -5.860 -47.004  1.00 22.97           H  
ATOM   2765  N   ILE A 586       1.372  -9.362 -46.724  1.00 18.90           N  
ANISOU 2765  N   ILE A 586     2093   2558   2530     44   -248   -287
ATOM   2766  CA  ILE A 586      -0.008  -9.788 -46.454  1.00 18.26           C  
ANISOU 2766  CA  ILE A 586     1983   2463   2494     17   -270   -312
ATOM   2767  C   ILE A 586      -0.129 -11.151 -45.731  1.00 18.57           C  
ANISOU 2767  C   ILE A 586     2039   2486   2531     -4   -239   -336
ATOM   2768  O   ILE A 586      -0.993 -11.288 -44.867  1.00 18.25           O  
ANISOU 2768  O   ILE A 586     1964   2434   2537    -27   -222   -350
ATOM   2769  CB  ILE A 586      -0.847  -9.867 -47.768  1.00 22.16           C  
ANISOU 2769  CB  ILE A 586     2483   2961   2975      9   -335   -311
ATOM   2770  CG1 ILE A 586      -0.750  -8.593 -48.642  1.00 22.58           C  
ANISOU 2770  CG1 ILE A 586     2513   3027   3038     27   -373   -273
ATOM   2771  CG2 ILE A 586      -2.330 -10.218 -47.532  1.00 22.71           C  
ANISOU 2771  CG2 ILE A 586     2517   3015   3095    -25   -363   -337
ATOM   2772  CD1 ILE A 586      -1.270  -7.304 -47.986  1.00 26.28           C  
ANISOU 2772  CD1 ILE A 586     2907   3481   3596     32   -370   -262
ATOM   2773  H   ILE A 586       1.555  -9.091 -47.681  1.00 18.90           H  
ATOM   2774  HA  ILE A 586      -0.453  -9.035 -45.802  1.00 18.26           H  
ATOM   2775  HB  ILE A 586      -0.430 -10.671 -48.378  1.00 22.16           H  
ATOM   2776 HG13 ILE A 586      -1.294  -8.757 -49.572  1.00 22.58           H  
ATOM   2777 HG12 ILE A 586       0.281  -8.442 -48.955  1.00 22.58           H  
ATOM   2778 HG21 ILE A 586      -2.897 -10.146 -48.456  1.00 22.71           H  
ATOM   2779 HG22 ILE A 586      -2.460 -11.228 -47.153  1.00 22.71           H  
ATOM   2780 HG23 ILE A 586      -2.793  -9.539 -46.818  1.00 22.71           H  
ATOM   2781 HD11 ILE A 586      -1.285  -6.487 -48.707  1.00 26.28           H  
ATOM   2782 HD12 ILE A 586      -2.285  -7.415 -47.606  1.00 26.28           H  
ATOM   2783 HD13 ILE A 586      -0.631  -6.996 -47.160  1.00 26.28           H  
ATOM   2784  N   LYS A 587       0.756 -12.110 -46.059  1.00 14.94           N  
ANISOU 2784  N   LYS A 587     1634   2021   2021      6   -227   -340
ATOM   2785  CA  LYS A 587       0.832 -13.446 -45.449  1.00 14.24           C  
ANISOU 2785  CA  LYS A 587     1569   1907   1933    -10   -203   -356
ATOM   2786  C   LYS A 587       1.296 -13.465 -43.979  1.00 17.60           C  
ANISOU 2786  C   LYS A 587     1981   2331   2375    -17   -161   -343
ATOM   2787  O   LYS A 587       1.158 -14.502 -43.330  1.00 17.91           O  
ANISOU 2787  O   LYS A 587     2035   2348   2420    -37   -144   -348
ATOM   2788  CB  LYS A 587       1.739 -14.333 -46.316  1.00 14.45           C  
ANISOU 2788  CB  LYS A 587     1656   1921   1913     10   -196   -363
ATOM   2789  CG  LYS A 587       1.127 -14.684 -47.677  1.00 17.93           C  
ANISOU 2789  CG  LYS A 587     2127   2354   2332     -5   -236   -392
ATOM   2790  CD  LYS A 587       2.141 -15.382 -48.583  1.00 20.73           C  
ANISOU 2790  CD  LYS A 587     2545   2702   2628     23   -220   -403
ATOM   2791  CE  LYS A 587       1.496 -15.987 -49.831  1.00 26.64           C  
ANISOU 2791  CE  LYS A 587     3331   3448   3341     -1   -267   -438
ATOM   2792  NZ  LYS A 587       2.487 -16.717 -50.638  1.00 26.27           N1+
ANISOU 2792  NZ  LYS A 587     3359   3392   3232     20   -241   -462
ATOM   2793  H   LYS A 587       1.446 -11.914 -46.772  1.00 14.94           H  
ATOM   2794  HA  LYS A 587      -0.168 -13.879 -45.457  1.00 14.24           H  
ATOM   2795  HB3 LYS A 587       1.959 -15.269 -45.800  1.00 14.45           H  
ATOM   2796  HB2 LYS A 587       2.695 -13.839 -46.464  1.00 14.45           H  
ATOM   2797  HG3 LYS A 587       0.766 -13.786 -48.177  1.00 17.93           H  
ATOM   2798  HG2 LYS A 587       0.262 -15.328 -47.520  1.00 17.93           H  
ATOM   2799  HD3 LYS A 587       2.665 -16.149 -48.020  1.00 20.73           H  
ATOM   2800  HD2 LYS A 587       2.896 -14.654 -48.881  1.00 20.73           H  
ATOM   2801  HE3 LYS A 587       1.037 -15.210 -50.443  1.00 26.64           H  
ATOM   2802  HE2 LYS A 587       0.703 -16.680 -49.548  1.00 26.64           H  
ATOM   2803  HZ1 LYS A 587       2.902 -17.455 -50.086  1.00 26.27           H  
ATOM   2804  HZ2 LYS A 587       2.013 -17.118 -51.437  1.00 26.27           H  
ATOM   2805  HZ3 LYS A 587       3.204 -16.081 -50.960  1.00 26.27           H  
ATOM   2806  N   TRP A 588       1.815 -12.332 -43.484  1.00 14.90           N  
ANISOU 2806  N   TRP A 588     1616   2010   2036     -3   -148   -324
ATOM   2807  CA  TRP A 588       2.208 -12.122 -42.095  1.00 15.26           C  
ANISOU 2807  CA  TRP A 588     1655   2060   2084    -15   -116   -314
ATOM   2808  C   TRP A 588       1.195 -11.253 -41.347  1.00 19.29           C  
ANISOU 2808  C   TRP A 588     2122   2573   2633    -39   -101   -331
ATOM   2809  O   TRP A 588       0.980 -11.512 -40.168  1.00 18.78           O  
ANISOU 2809  O   TRP A 588     2059   2510   2564    -62    -69   -334
ATOM   2810  CB  TRP A 588       3.603 -11.475 -42.038  1.00 14.44           C  
ANISOU 2810  CB  TRP A 588     1555   1974   1956     11   -111   -287
ATOM   2811  CG  TRP A 588       4.723 -12.351 -42.496  1.00 16.01           C  
ANISOU 2811  CG  TRP A 588     1787   2168   2129     35   -108   -268
ATOM   2812  CD1 TRP A 588       5.557 -13.013 -41.666  1.00 18.42           C  
ANISOU 2812  CD1 TRP A 588     2106   2468   2425     34    -96   -246
ATOM   2813  CD2 TRP A 588       5.107 -12.743 -43.852  1.00 16.17           C  
ANISOU 2813  CD2 TRP A 588     1829   2183   2130     64   -114   -269
ATOM   2814  NE1 TRP A 588       6.429 -13.773 -42.409  1.00 18.84           N  
ANISOU 2814  NE1 TRP A 588     2180   2508   2469     67    -93   -232
ATOM   2815  CE2 TRP A 588       6.196 -13.660 -43.760  1.00 20.37           C  
ANISOU 2815  CE2 TRP A 588     2383   2701   2654     85    -97   -251
ATOM   2816  CE3 TRP A 588       4.657 -12.424 -45.156  1.00 17.30           C  
ANISOU 2816  CE3 TRP A 588     1981   2332   2261     73   -132   -282
ATOM   2817  CZ2 TRP A 588       6.792 -14.242 -44.893  1.00 20.61           C  
ANISOU 2817  CZ2 TRP A 588     2440   2721   2669    118    -85   -255
ATOM   2818  CZ3 TRP A 588       5.245 -13.003 -46.298  1.00 20.21           C  
ANISOU 2818  CZ3 TRP A 588     2386   2696   2598     99   -124   -286
ATOM   2819  CH2 TRP A 588       6.301 -13.924 -46.169  1.00 21.12           C  
ANISOU 2819  CH2 TRP A 588     2520   2794   2711    123    -94   -276
ATOM   2820  H   TRP A 588       1.899 -11.525 -44.087  1.00 14.90           H  
ATOM   2821  HA  TRP A 588       2.261 -13.073 -41.564  1.00 15.26           H  
ATOM   2822  HB3 TRP A 588       3.825 -11.183 -41.010  1.00 14.44           H  
ATOM   2823  HB2 TRP A 588       3.627 -10.558 -42.626  1.00 14.44           H  
ATOM   2824  HD1 TRP A 588       5.530 -12.953 -40.587  1.00 18.42           H  
ATOM   2825  HE1 TRP A 588       7.138 -14.356 -41.975  1.00 18.84           H  
ATOM   2826  HE3 TRP A 588       3.842 -11.727 -45.280  1.00 17.30           H  
ATOM   2827  HZ2 TRP A 588       7.615 -14.931 -44.790  1.00 20.61           H  
ATOM   2828  HZ3 TRP A 588       4.879 -12.742 -47.279  1.00 20.21           H  
ATOM   2829  HH2 TRP A 588       6.751 -14.371 -47.042  1.00 21.12           H  
ATOM   2830  N   MET A 589       0.622 -10.243 -42.027  1.00 14.96           N  
ANISOU 2830  N   MET A 589     1538   2025   2122    -33   -123   -341
ATOM   2831  CA  MET A 589      -0.231  -9.199 -41.452  1.00 15.05           C  
ANISOU 2831  CA  MET A 589     1500   2031   2186    -43   -104   -357
ATOM   2832  C   MET A 589      -1.527  -9.715 -40.812  1.00 18.13           C  
ANISOU 2832  C   MET A 589     1860   2409   2619    -76    -78   -382
ATOM   2833  O   MET A 589      -2.130 -10.670 -41.303  1.00 17.22           O  
ANISOU 2833  O   MET A 589     1741   2286   2518    -90   -100   -387
ATOM   2834  CB  MET A 589      -0.567  -8.169 -42.547  1.00 17.39           C  
ANISOU 2834  CB  MET A 589     1763   2327   2517    -18   -143   -346
ATOM   2835  CG  MET A 589       0.602  -7.241 -42.902  1.00 19.77           C  
ANISOU 2835  CG  MET A 589     2083   2639   2789      8   -150   -320
ATOM   2836  SD  MET A 589       0.396  -6.359 -44.471  1.00 23.16           S  
ANISOU 2836  SD  MET A 589     2497   3069   3233     35   -206   -290
ATOM   2837  CE  MET A 589      -0.990  -5.279 -44.058  1.00 20.11           C  
ANISOU 2837  CE  MET A 589     2040   2656   2944     35   -201   -302
ATOM   2838  H   MET A 589       0.860 -10.118 -43.001  1.00 14.96           H  
ATOM   2839  HA  MET A 589       0.345  -8.699 -40.672  1.00 15.05           H  
ATOM   2840  HB3 MET A 589      -1.391  -7.539 -42.211  1.00 17.39           H  
ATOM   2841  HB2 MET A 589      -0.930  -8.678 -43.441  1.00 17.39           H  
ATOM   2842  HG3 MET A 589       1.532  -7.803 -42.959  1.00 19.77           H  
ATOM   2843  HG2 MET A 589       0.748  -6.511 -42.106  1.00 19.77           H  
ATOM   2844  HE1 MET A 589      -1.126  -4.532 -44.838  1.00 20.11           H  
ATOM   2845  HE2 MET A 589      -1.906  -5.860 -43.964  1.00 20.11           H  
ATOM   2846  HE3 MET A 589      -0.803  -4.765 -43.118  1.00 20.11           H  
ATOM   2847  N   ALA A 590      -1.951  -9.006 -39.755  1.00 16.59           N  
ANISOU 2847  N   ALA A 590     1643   2212   2448    -91    -28   -401
ATOM   2848  CA  ALA A 590      -3.246  -9.154 -39.094  1.00 17.05           C  
ANISOU 2848  CA  ALA A 590     1663   2260   2557   -122     15   -427
ATOM   2849  C   ALA A 590      -4.407  -8.733 -40.020  1.00 20.69           C  
ANISOU 2849  C   ALA A 590     2052   2706   3102   -109    -18   -432
ATOM   2850  O   ALA A 590      -4.188  -7.903 -40.903  1.00 18.72           O  
ANISOU 2850  O   ALA A 590     1786   2455   2870    -75    -59   -417
ATOM   2851  CB  ALA A 590      -3.221  -8.277 -37.836  1.00 16.98           C  
ANISOU 2851  CB  ALA A 590     1651   2251   2550   -136     81   -453
ATOM   2852  H   ALA A 590      -1.380  -8.238 -39.424  1.00 16.59           H  
ATOM   2853  HA  ALA A 590      -3.353 -10.199 -38.813  1.00 17.05           H  
ATOM   2854  HB1 ALA A 590      -4.106  -8.439 -37.224  1.00 16.98           H  
ATOM   2855  HB2 ALA A 590      -2.352  -8.495 -37.216  1.00 16.98           H  
ATOM   2856  HB3 ALA A 590      -3.187  -7.217 -38.089  1.00 16.98           H  
ATOM   2857  N   PRO A 591      -5.623  -9.292 -39.813  1.00 18.32           N  
ANISOU 2857  N   PRO A 591     1707   2396   2857   -137     -5   -446
ATOM   2858  CA  PRO A 591      -6.788  -8.983 -40.662  1.00 18.54           C  
ANISOU 2858  CA  PRO A 591     1659   2413   2974   -126    -49   -444
ATOM   2859  C   PRO A 591      -7.177  -7.494 -40.714  1.00 21.09           C  
ANISOU 2859  C   PRO A 591     1922   2721   3369    -94    -34   -450
ATOM   2860  O   PRO A 591      -7.410  -7.002 -41.813  1.00 20.62           O  
ANISOU 2860  O   PRO A 591     1823   2656   3356    -68    -99   -427
ATOM   2861  CB  PRO A 591      -7.907  -9.892 -40.125  1.00 21.22           C  
ANISOU 2861  CB  PRO A 591     1952   2743   3370   -170    -17   -462
ATOM   2862  CG  PRO A 591      -7.480 -10.251 -38.710  1.00 24.65           C  
ANISOU 2862  CG  PRO A 591     2453   3182   3731   -202     31   -466
ATOM   2863  CD  PRO A 591      -5.962 -10.300 -38.812  1.00 19.48           C  
ANISOU 2863  CD  PRO A 591     1869   2540   2991   -182     46   -458
ATOM   2864  HA  PRO A 591      -6.556  -9.292 -41.682  1.00 18.54           H  
ATOM   2865  HB3 PRO A 591      -7.952 -10.797 -40.731  1.00 21.22           H  
ATOM   2866  HB2 PRO A 591      -8.897  -9.436 -40.155  1.00 21.22           H  
ATOM   2867  HG3 PRO A 591      -7.914 -11.179 -38.342  1.00 24.65           H  
ATOM   2868  HG2 PRO A 591      -7.775  -9.453 -38.028  1.00 24.65           H  
ATOM   2869  HD2 PRO A 591      -5.498 -10.135 -37.842  1.00 19.48           H  
ATOM   2870  HD3 PRO A 591      -5.638 -11.271 -39.186  1.00 19.48           H  
ATOM   2871  N   GLU A 592      -7.168  -6.780 -39.573  1.00 17.33           N  
ANISOU 2871  N   GLU A 592     1445   2238   2902    -98     49   -478
ATOM   2872  CA  GLU A 592      -7.441  -5.337 -39.515  1.00 18.22           C  
ANISOU 2872  CA  GLU A 592     1505   2325   3092    -67     74   -492
ATOM   2873  C   GLU A 592      -6.330  -4.465 -40.134  1.00 22.70           C  
ANISOU 2873  C   GLU A 592     2108   2891   3627    -31     22   -464
ATOM   2874  O   GLU A 592      -6.629  -3.346 -40.550  1.00 22.99           O  
ANISOU 2874  O   GLU A 592     2095   2901   3739      2      5   -455
ATOM   2875  CB  GLU A 592      -7.801  -4.886 -38.077  1.00 19.77           C  
ANISOU 2875  CB  GLU A 592     1703   2511   3297    -86    184   -541
ATOM   2876  CG  GLU A 592      -6.652  -4.773 -37.043  1.00 22.18           C  
ANISOU 2876  CG  GLU A 592     2103   2836   3490   -104    214   -551
ATOM   2877  CD  GLU A 592      -6.060  -6.085 -36.508  1.00 25.45           C  
ANISOU 2877  CD  GLU A 592     2579   3278   3813   -149    234   -546
ATOM   2878  OE1 GLU A 592      -6.704  -7.150 -36.635  1.00 16.13           O  
ANISOU 2878  OE1 GLU A 592     1380   2102   2648   -166    214   -531
ATOM   2879  OE2 GLU A 592      -4.954  -5.994 -35.936  1.00 17.91           O1-
ANISOU 2879  OE2 GLU A 592     1691   2337   2776   -170    266   -556
ATOM   2880  H   GLU A 592      -6.956  -7.228 -38.690  1.00 17.33           H  
ATOM   2881  HA  GLU A 592      -8.332  -5.178 -40.124  1.00 18.22           H  
ATOM   2882  HB3 GLU A 592      -8.597  -5.518 -37.686  1.00 19.77           H  
ATOM   2883  HB2 GLU A 592      -8.261  -3.900 -38.148  1.00 19.77           H  
ATOM   2884  HG3 GLU A 592      -7.035  -4.234 -36.178  1.00 22.18           H  
ATOM   2885  HG2 GLU A 592      -5.849  -4.149 -37.435  1.00 22.18           H  
ATOM   2886  N   SER A 593      -5.091  -4.982 -40.221  1.00 19.69           N  
ANISOU 2886  N   SER A 593     1805   2535   3139    -36     -4   -445
ATOM   2887  CA  SER A 593      -3.996  -4.339 -40.953  1.00 17.84           C  
ANISOU 2887  CA  SER A 593     1605   2305   2870     -8    -48   -414
ATOM   2888  C   SER A 593      -4.157  -4.499 -42.476  1.00 22.80           C  
ANISOU 2888  C   SER A 593     2215   2937   3513     13   -133   -373
ATOM   2889  O   SER A 593      -3.699  -3.629 -43.215  1.00 21.56           O  
ANISOU 2889  O   SER A 593     2040   2765   3385     42   -168   -345
ATOM   2890  CB  SER A 593      -2.637  -4.910 -40.506  1.00 15.74           C  
ANISOU 2890  CB  SER A 593     1418   2065   2499    -21    -43   -406
ATOM   2891  OG  SER A 593      -2.427  -4.710 -39.125  1.00 18.71           O  
ANISOU 2891  OG  SER A 593     1817   2442   2851    -46     22   -438
ATOM   2892  H   SER A 593      -4.901  -5.901 -39.847  1.00 19.69           H  
ATOM   2893  HA  SER A 593      -4.002  -3.271 -40.727  1.00 17.84           H  
ATOM   2894  HB3 SER A 593      -1.826  -4.414 -41.038  1.00 15.74           H  
ATOM   2895  HB2 SER A 593      -2.553  -5.972 -40.727  1.00 15.74           H  
ATOM   2896  HG  SER A 593      -2.597  -3.788 -38.909  1.00 18.71           H  
ATOM   2897  N   ILE A 594      -4.804  -5.591 -42.922  1.00 18.75           N  
ANISOU 2897  N   ILE A 594     1711   2441   2974     -5   -166   -370
ATOM   2898  CA  ILE A 594      -5.073  -5.874 -44.333  1.00 17.58           C  
ANISOU 2898  CA  ILE A 594     1556   2300   2824      4   -252   -338
ATOM   2899  C   ILE A 594      -6.329  -5.131 -44.829  1.00 23.02           C  
ANISOU 2899  C   ILE A 594     2157   2966   3625     18   -284   -326
ATOM   2900  O   ILE A 594      -6.271  -4.509 -45.889  1.00 24.84           O  
ANISOU 2900  O   ILE A 594     2376   3192   3868     43   -345   -286
ATOM   2901  CB  ILE A 594      -5.201  -7.400 -44.622  1.00 18.95           C  
ANISOU 2901  CB  ILE A 594     1760   2488   2952    -27   -277   -348
ATOM   2902  CG1 ILE A 594      -3.870  -8.125 -44.315  1.00 18.67           C  
ANISOU 2902  CG1 ILE A 594     1811   2469   2814    -31   -253   -351
ATOM   2903  CG2 ILE A 594      -5.650  -7.730 -46.065  1.00 19.15           C  
ANISOU 2903  CG2 ILE A 594     1776   2521   2978    -27   -371   -323
ATOM   2904  CD1 ILE A 594      -4.015  -9.634 -44.078  1.00 22.87           C  
ANISOU 2904  CD1 ILE A 594     2376   2999   3313    -64   -257   -370
ATOM   2905  H   ILE A 594      -5.147  -6.272 -42.258  1.00 18.75           H  
ATOM   2906  HA  ILE A 594      -4.225  -5.521 -44.915  1.00 17.58           H  
ATOM   2907  HB  ILE A 594      -5.954  -7.807 -43.945  1.00 18.95           H  
ATOM   2908 HG13 ILE A 594      -3.416  -7.711 -43.417  1.00 18.67           H  
ATOM   2909 HG12 ILE A 594      -3.149  -7.938 -45.111  1.00 18.67           H  
ATOM   2910 HG21 ILE A 594      -5.597  -8.797 -46.264  1.00 19.15           H  
ATOM   2911 HG22 ILE A 594      -6.680  -7.429 -46.259  1.00 19.15           H  
ATOM   2912 HG23 ILE A 594      -5.011  -7.237 -46.798  1.00 19.15           H  
ATOM   2913 HD11 ILE A 594      -3.056 -10.055 -43.784  1.00 22.87           H  
ATOM   2914 HD12 ILE A 594      -4.720  -9.842 -43.274  1.00 22.87           H  
ATOM   2915 HD13 ILE A 594      -4.346 -10.167 -44.969  1.00 22.87           H  
ATOM   2916  N   ASN A 595      -7.425  -5.196 -44.053  1.00 21.07           N  
ANISOU 2916  N   ASN A 595     1844   2703   3459      3   -243   -355
ATOM   2917  CA  ASN A 595      -8.712  -4.574 -44.378  1.00 23.27           C  
ANISOU 2917  CA  ASN A 595     2021   2958   3865     16   -270   -345
ATOM   2918  C   ASN A 595      -8.684  -3.044 -44.236  1.00 29.46           C  
ANISOU 2918  C   ASN A 595     2759   3705   4731     57   -246   -337
ATOM   2919  O   ASN A 595      -9.201  -2.364 -45.123  1.00 28.37           O  
ANISOU 2919  O   ASN A 595     2559   3548   4672     84   -310   -299
ATOM   2920  CB  ASN A 595      -9.835  -5.141 -43.475  1.00 22.72           C  
ANISOU 2920  CB  ASN A 595     1888   2880   3865    -15   -218   -381
ATOM   2921  CG  ASN A 595     -10.149  -6.628 -43.656  1.00 32.25           C  
ANISOU 2921  CG  ASN A 595     3113   4110   5032    -58   -260   -383
ATOM   2922  OD1 ASN A 595     -10.092  -7.386 -42.692  1.00 24.06           O  
ANISOU 2922  OD1 ASN A 595     2098   3086   3957    -62   -353   -356
ATOM   2923  ND2 ASN A 595     -10.524  -7.049 -44.865  1.00 25.29           N  
ANISOU 2923  ND2 ASN A 595     2222   3226   4159    -95   -190   -416
ATOM   2924  H   ASN A 595      -7.399  -5.745 -43.202  1.00 21.07           H  
ATOM   2925  HA  ASN A 595      -8.936  -4.824 -45.417  1.00 23.27           H  
ATOM   2926  HB3 ASN A 595     -10.766  -4.602 -43.655  1.00 22.72           H  
ATOM   2927  HB2 ASN A 595      -9.584  -4.971 -42.427  1.00 22.72           H  
ATOM   2928 HD22 ASN A 595     -10.786  -8.017 -44.990  1.00 25.29           H  
ATOM   2929 HD21 ASN A 595     -10.604  -6.407 -45.640  1.00 25.29           H  
ATOM   2930  N   PHE A 596      -8.136  -2.539 -43.116  1.00 24.86           N  
ANISOU 2930  N   PHE A 596     2200   3107   4137     60   -154   -374
ATOM   2931  CA  PHE A 596      -8.342  -1.155 -42.673  1.00 25.90           C  
ANISOU 2931  CA  PHE A 596     2288   3192   4361     95   -114   -382
ATOM   2932  C   PHE A 596      -7.037  -0.360 -42.496  1.00 31.30           C  
ANISOU 2932  C   PHE A 596     3043   3869   4980    106    -94   -381
ATOM   2933  O   PHE A 596      -7.132   0.825 -42.180  1.00 32.60           O  
ANISOU 2933  O   PHE A 596     3184   3989   5216    129    -55   -396
ATOM   2934  CB  PHE A 596      -9.134  -1.166 -41.344  1.00 28.93           C  
ANISOU 2934  CB  PHE A 596     2615   3551   4826     85     -9   -443
ATOM   2935  CG  PHE A 596     -10.433  -1.956 -41.358  1.00 32.16           C  
ANISOU 2935  CG  PHE A 596     2953   3972   5295     62    -11   -448
ATOM   2936  CD1 PHE A 596     -11.502  -1.572 -42.193  1.00 35.57           C  
ANISOU 2936  CD1 PHE A 596     3287   4386   5842     85    -81   -411
ATOM   2937  CD2 PHE A 596     -10.559  -3.122 -40.574  1.00 33.99           C  
ANISOU 2937  CD2 PHE A 596     3215   4231   5471     15     48   -484
ATOM   2938  CE1 PHE A 596     -12.661  -2.337 -42.229  1.00 36.11           C  
ANISOU 2938  CE1 PHE A 596     3283   4466   5972     57    -92   -415
ATOM   2939  CE2 PHE A 596     -11.728  -3.869 -40.619  1.00 36.79           C  
ANISOU 2939  CE2 PHE A 596     3501   4592   5885    -12     46   -486
ATOM   2940  CZ  PHE A 596     -12.773  -3.479 -41.445  1.00 34.65           C  
ANISOU 2940  CZ  PHE A 596     3127   4305   5734      8    -24   -454
ATOM   2941  H   PHE A 596      -7.716  -3.161 -42.439  1.00 24.86           H  
ATOM   2942  HA  PHE A 596      -8.932  -0.603 -43.407  1.00 25.90           H  
ATOM   2943  HB3 PHE A 596      -9.379  -0.142 -41.058  1.00 28.93           H  
ATOM   2944  HB2 PHE A 596      -8.509  -1.555 -40.541  1.00 28.93           H  
ATOM   2945  HD1 PHE A 596     -11.419  -0.693 -42.815  1.00 35.57           H  
ATOM   2946  HD2 PHE A 596      -9.750  -3.435 -39.934  1.00 33.99           H  
ATOM   2947  HE1 PHE A 596     -13.475  -2.047 -42.876  1.00 36.11           H  
ATOM   2948  HE2 PHE A 596     -11.821  -4.761 -40.016  1.00 36.79           H  
ATOM   2949  HZ  PHE A 596     -13.676  -4.069 -41.483  1.00 34.65           H  
ATOM   2950  N   ARG A 597      -5.859  -0.995 -42.667  1.00 26.95           N  
ANISOU 2950  N   ARG A 597     2576   3358   4306     88   -121   -365
ATOM   2951  CA  ARG A 597      -4.526  -0.414 -42.424  1.00 26.74           C  
ANISOU 2951  CA  ARG A 597     2615   3332   4214     91   -106   -360
ATOM   2952  C   ARG A 597      -4.296   0.001 -40.949  1.00 27.15           C  
ANISOU 2952  C   ARG A 597     2680   3364   4272     74    -13   -420
ATOM   2953  O   ARG A 597      -3.530   0.934 -40.703  1.00 26.35           O  
ANISOU 2953  O   ARG A 597     2597   3236   4179     83      5   -425
ATOM   2954  CB  ARG A 597      -4.216   0.756 -43.400  1.00 32.61           C  
ANISOU 2954  CB  ARG A 597     3351   4052   4989    125   -165   -305
ATOM   2955  CG  ARG A 597      -4.247   0.462 -44.916  1.00 45.10           C  
ANISOU 2955  CG  ARG A 597     4956   5668   6511    129   -254   -245
ATOM   2956  CD  ARG A 597      -2.980  -0.226 -45.471  1.00 62.55           C  
ANISOU 2956  CD  ARG A 597     7248   7922   8594    110   -254   -239
ATOM   2957  NE  ARG A 597      -3.096  -1.691 -45.599  1.00 70.81           N  
ANISOU 2957  NE  ARG A 597     8316   9006   9581     90   -275   -249
ATOM   2958  CZ  ARG A 597      -3.071  -2.405 -46.745  1.00 92.65           C  
ANISOU 2958  CZ  ARG A 597    11106  11796  12300     90   -340   -216
ATOM   2959  NH1 ARG A 597      -2.951  -1.842 -47.957  1.00 89.23           N  
ANISOU 2959  NH1 ARG A 597    10681  11362  11862    109   -393   -163
ATOM   2960  NH2 ARG A 597      -3.169  -3.735 -46.679  1.00 78.79           N1+
ANISOU 2960  NH2 ARG A 597     9374  10066  10498     68   -354   -235
ATOM   2961  H   ARG A 597      -5.868  -1.968 -42.938  1.00 26.95           H  
ATOM   2962  HA  ARG A 597      -3.798  -1.197 -42.616  1.00 26.74           H  
ATOM   2963  HB3 ARG A 597      -3.229   1.164 -43.179  1.00 32.61           H  
ATOM   2964  HB2 ARG A 597      -4.901   1.580 -43.202  1.00 32.61           H  
ATOM   2965  HG3 ARG A 597      -4.380   1.404 -45.448  1.00 45.10           H  
ATOM   2966  HG2 ARG A 597      -5.138  -0.124 -45.147  1.00 45.10           H  
ATOM   2967  HD3 ARG A 597      -2.182  -0.111 -44.740  1.00 62.55           H  
ATOM   2968  HD2 ARG A 597      -2.615   0.273 -46.368  1.00 62.55           H  
ATOM   2969  HE  ARG A 597      -3.207  -2.199 -44.731  1.00 70.81           H  
ATOM   2970 HH12 ARG A 597      -2.837  -0.842 -48.042  1.00 89.23           H  
ATOM   2971 HH11 ARG A 597      -2.933  -2.413 -48.790  1.00 89.23           H  
ATOM   2972 HH22 ARG A 597      -3.221  -4.291 -47.523  1.00 78.79           H  
ATOM   2973 HH21 ARG A 597      -3.254  -4.190 -45.782  1.00 78.79           H  
ATOM   2974  N   ARG A 598      -4.942  -0.684 -39.987  1.00 21.19           N  
ANISOU 2974  N   ARG A 598     1920   2622   3509     46     45   -464
ATOM   2975  CA  ARG A 598      -4.742  -0.438 -38.557  1.00 22.12           C  
ANISOU 2975  CA  ARG A 598     2066   2731   3606     20    134   -523
ATOM   2976  C   ARG A 598      -3.576  -1.284 -38.036  1.00 24.67           C  
ANISOU 2976  C   ARG A 598     2474   3099   3801    -14    131   -519
ATOM   2977  O   ARG A 598      -3.722  -2.497 -37.891  1.00 21.61           O  
ANISOU 2977  O   ARG A 598     2106   2745   3359    -30    106   -500
ATOM   2978  CB  ARG A 598      -6.035  -0.701 -37.760  1.00 25.76           C  
ANISOU 2978  CB  ARG A 598     2481   3185   4124      2    208   -569
ATOM   2979  CG  ARG A 598      -7.165   0.285 -38.112  1.00 40.75           C  
ANISOU 2979  CG  ARG A 598     4283   5030   6170     40    226   -579
ATOM   2980  CD  ARG A 598      -8.283   0.365 -37.056  1.00 52.57           C  
ANISOU 2980  CD  ARG A 598     5741   6507   7726     25    336   -644
ATOM   2981  NE  ARG A 598      -9.101  -0.858 -36.972  1.00 57.37           N  
ANISOU 2981  NE  ARG A 598     6316   7146   8338     -2    348   -641
ATOM   2982  CZ  ARG A 598     -10.311  -1.079 -37.520  1.00 63.57           C  
ANISOU 2982  CZ  ARG A 598     7001   7916   9235     15    328   -624
ATOM   2983  NH1 ARG A 598     -10.923  -2.245 -37.283  1.00 41.27           N  
ANISOU 2983  NH1 ARG A 598     4155   5120   6405    -19    335   -621
ATOM   2984  NH2 ARG A 598     -10.929  -0.168 -38.287  1.00 54.55           N1+
ANISOU 2984  NH2 ARG A 598     5779   6729   8219     64    297   -605
ATOM   2985  H   ARG A 598      -5.558  -1.447 -40.234  1.00 21.19           H  
ATOM   2986  HA  ARG A 598      -4.494   0.613 -38.401  1.00 22.12           H  
ATOM   2987  HB3 ARG A 598      -5.807  -0.603 -36.698  1.00 25.76           H  
ATOM   2988  HB2 ARG A 598      -6.375  -1.728 -37.904  1.00 25.76           H  
ATOM   2989  HG3 ARG A 598      -7.593  -0.058 -39.053  1.00 40.75           H  
ATOM   2990  HG2 ARG A 598      -6.789   1.288 -38.319  1.00 40.75           H  
ATOM   2991  HD3 ARG A 598      -8.866   1.282 -37.148  1.00 52.57           H  
ATOM   2992  HD2 ARG A 598      -7.814   0.428 -36.074  1.00 52.57           H  
ATOM   2993  HE  ARG A 598      -8.689  -1.602 -36.425  1.00 57.37           H  
ATOM   2994 HH12 ARG A 598     -11.825  -2.444 -37.691  1.00 41.27           H  
ATOM   2995 HH11 ARG A 598     -10.496  -2.933 -36.674  1.00 41.27           H  
ATOM   2996 HH22 ARG A 598     -11.833  -0.364 -38.693  1.00 54.55           H  
ATOM   2997 HH21 ARG A 598     -10.485   0.720 -38.470  1.00 54.55           H  
ATOM   2998  N   PHE A 599      -2.450  -0.611 -37.757  1.00 19.99           N  
ANISOU 2998  N   PHE A 599     1928   2501   3166    -25    150   -535
ATOM   2999  CA  PHE A 599      -1.250  -1.187 -37.156  1.00 18.16           C  
ANISOU 2999  CA  PHE A 599     1768   2308   2823    -55    139   -526
ATOM   3000  C   PHE A 599      -1.203  -0.771 -35.681  1.00 22.19           C  
ANISOU 3000  C   PHE A 599     2315   2814   3302    -94    209   -583
ATOM   3001  O   PHE A 599      -1.282   0.420 -35.379  1.00 20.38           O  
ANISOU 3001  O   PHE A 599     2082   2548   3112    -93    238   -619
ATOM   3002  CB  PHE A 599      -0.000  -0.709 -37.920  1.00 19.75           C  
ANISOU 3002  CB  PHE A 599     1988   2512   3003    -38     81   -482
ATOM   3003  CG  PHE A 599       0.107  -1.229 -39.343  1.00 21.30           C  
ANISOU 3003  CG  PHE A 599     2169   2723   3201     -7     17   -426
ATOM   3004  CD1 PHE A 599      -0.557  -0.561 -40.393  1.00 24.82           C  
ANISOU 3004  CD1 PHE A 599     2568   3142   3723     27    -14   -402
ATOM   3005  CD2 PHE A 599       0.732  -2.466 -39.606  1.00 23.15           C  
ANISOU 3005  CD2 PHE A 599     2439   2997   3360    -13    -12   -397
ATOM   3006  CE1 PHE A 599      -0.527  -1.082 -41.679  1.00 24.70           C  
ANISOU 3006  CE1 PHE A 599     2548   3144   3692     47    -76   -354
ATOM   3007  CE2 PHE A 599       0.764  -2.965 -40.902  1.00 26.48           C  
ANISOU 3007  CE2 PHE A 599     2856   3431   3774     11    -64   -356
ATOM   3008  CZ  PHE A 599       0.145  -2.270 -41.935  1.00 24.34           C  
ANISOU 3008  CZ  PHE A 599     2545   3138   3563     37    -97   -336
ATOM   3009  H   PHE A 599      -2.433   0.393 -37.886  1.00 19.99           H  
ATOM   3010  HA  PHE A 599      -1.285  -2.275 -37.220  1.00 18.16           H  
ATOM   3011  HB3 PHE A 599       0.899  -1.024 -37.391  1.00 19.75           H  
ATOM   3012  HB2 PHE A 599       0.029   0.382 -37.941  1.00 19.75           H  
ATOM   3013  HD1 PHE A 599      -1.075   0.366 -40.199  1.00 24.82           H  
ATOM   3014  HD2 PHE A 599       1.199  -3.020 -38.806  1.00 23.15           H  
ATOM   3015  HE1 PHE A 599      -1.019  -0.556 -42.484  1.00 24.70           H  
ATOM   3016  HE2 PHE A 599       1.267  -3.899 -41.106  1.00 26.48           H  
ATOM   3017  HZ  PHE A 599       0.178  -2.658 -42.941  1.00 24.34           H  
ATOM   3018  N   THR A 600      -1.111  -1.765 -34.791  1.00 18.65           N  
ANISOU 3018  N   THR A 600     1903   2399   2785   -132    239   -596
ATOM   3019  CA  THR A 600      -1.223  -1.612 -33.343  1.00 19.92           C  
ANISOU 3019  CA  THR A 600     2109   2563   2897   -178    309   -651
ATOM   3020  C   THR A 600      -0.253  -2.571 -32.622  1.00 21.71           C  
ANISOU 3020  C   THR A 600     2405   2837   3006   -218    287   -626
ATOM   3021  O   THR A 600       0.409  -3.392 -33.258  1.00 19.69           O  
ANISOU 3021  O   THR A 600     2154   2604   2723   -205    227   -570
ATOM   3022  CB  THR A 600      -2.682  -1.902 -32.860  1.00 29.08           C  
ANISOU 3022  CB  THR A 600     3233   3709   4106   -188    391   -694
ATOM   3023  OG1 THR A 600      -2.980  -3.284 -32.782  1.00 21.81           O  
ANISOU 3023  OG1 THR A 600     2308   2818   3161   -197    373   -656
ATOM   3024  CG2 THR A 600      -3.798  -1.182 -33.635  1.00 30.55           C  
ANISOU 3024  CG2 THR A 600     3334   3843   4430   -142    414   -714
ATOM   3025  H   THR A 600      -1.007  -2.719 -35.119  1.00 18.65           H  
ATOM   3026  HA  THR A 600      -0.944  -0.598 -33.052  1.00 19.92           H  
ATOM   3027  HB  THR A 600      -2.755  -1.534 -31.837  1.00 29.08           H  
ATOM   3028  HG1 THR A 600      -3.903  -3.422 -33.030  1.00 21.81           H  
ATOM   3029 HG21 THR A 600      -4.766  -1.334 -33.157  1.00 30.55           H  
ATOM   3030 HG22 THR A 600      -3.619  -0.108 -33.670  1.00 30.55           H  
ATOM   3031 HG23 THR A 600      -3.880  -1.544 -34.660  1.00 30.55           H  
ATOM   3032  N   SER A 601      -0.220  -2.465 -31.284  1.00 17.12           N  
ANISOU 3032  N   SER A 601     1879   2268   2356   -269    340   -667
ATOM   3033  CA  SER A 601       0.474  -3.394 -30.390  1.00 17.04           C  
ANISOU 3033  CA  SER A 601     1936   2303   2236   -311    315   -635
ATOM   3034  C   SER A 601      -0.038  -4.848 -30.489  1.00 19.11           C  
ANISOU 3034  C   SER A 601     2185   2579   2497   -309    319   -599
ATOM   3035  O   SER A 601       0.769  -5.769 -30.370  1.00 18.64           O  
ANISOU 3035  O   SER A 601     2156   2545   2383   -315    269   -546
ATOM   3036  CB  SER A 601       0.414  -2.834 -28.950  1.00 19.16           C  
ANISOU 3036  CB  SER A 601     2273   2584   2425   -372    373   -689
ATOM   3037  OG  SER A 601      -0.873  -2.935 -28.369  1.00 21.54           O  
ANISOU 3037  OG  SER A 601     2565   2874   2744   -390    471   -738
ATOM   3038  H   SER A 601      -0.756  -1.736 -30.834  1.00 17.12           H  
ATOM   3039  HA  SER A 601       1.520  -3.393 -30.704  1.00 17.04           H  
ATOM   3040  HB3 SER A 601       0.734  -1.793 -28.927  1.00 19.16           H  
ATOM   3041  HB2 SER A 601       1.103  -3.381 -28.306  1.00 19.16           H  
ATOM   3042  HG  SER A 601      -1.498  -2.432 -28.899  1.00 21.54           H  
ATOM   3043  N   ALA A 602      -1.349  -5.026 -30.732  1.00 14.70           N  
ANISOU 3043  N   ALA A 602     1574   2000   2012   -299    376   -625
ATOM   3044  CA  ALA A 602      -1.995  -6.321 -30.934  1.00 14.27           C  
ANISOU 3044  CA  ALA A 602     1504   1953   1965   -305    378   -593
ATOM   3045  C   ALA A 602      -1.782  -6.888 -32.347  1.00 17.14           C  
ANISOU 3045  C   ALA A 602     1834   2312   2367   -261    296   -543
ATOM   3046  O   ALA A 602      -1.750  -8.109 -32.488  1.00 17.30           O  
ANISOU 3046  O   ALA A 602     1871   2342   2359   -269    270   -504
ATOM   3047  CB  ALA A 602      -3.493  -6.196 -30.627  1.00 15.92           C  
ANISOU 3047  CB  ALA A 602     1656   2141   2252   -311    460   -635
ATOM   3048  H   ALA A 602      -1.945  -4.216 -30.827  1.00 14.70           H  
ATOM   3049  HA  ALA A 602      -1.569  -7.035 -30.225  1.00 14.27           H  
ATOM   3050  HB1 ALA A 602      -4.005  -7.146 -30.779  1.00 15.92           H  
ATOM   3051  HB2 ALA A 602      -3.658  -5.902 -29.590  1.00 15.92           H  
ATOM   3052  HB3 ALA A 602      -3.975  -5.455 -31.265  1.00 15.92           H  
ATOM   3053  N   SER A 603      -1.621  -6.024 -33.367  1.00 14.12           N  
ANISOU 3053  N   SER A 603     1407   1910   2046   -215    257   -542
ATOM   3054  CA  SER A 603      -1.289  -6.450 -34.731  1.00 14.05           C  
ANISOU 3054  CA  SER A 603     1379   1902   2057   -178    183   -497
ATOM   3055  C   SER A 603       0.132  -7.037 -34.825  1.00 16.34           C  
ANISOU 3055  C   SER A 603     1725   2216   2269   -177    134   -456
ATOM   3056  O   SER A 603       0.317  -8.016 -35.542  1.00 16.50           O  
ANISOU 3056  O   SER A 603     1753   2240   2277   -163     94   -421
ATOM   3057  CB  SER A 603      -1.589  -5.326 -35.745  1.00 18.77           C  
ANISOU 3057  CB  SER A 603     1923   2477   2732   -134    153   -498
ATOM   3058  OG  SER A 603      -0.546  -4.388 -35.883  1.00 23.29           O  
ANISOU 3058  OG  SER A 603     2513   3045   3293   -125    146   -503
ATOM   3059  H   SER A 603      -1.670  -5.027 -33.202  1.00 14.12           H  
ATOM   3060  HA  SER A 603      -1.971  -7.260 -34.983  1.00 14.05           H  
ATOM   3061  HB3 SER A 603      -2.502  -4.794 -35.478  1.00 18.77           H  
ATOM   3062  HB2 SER A 603      -1.766  -5.767 -36.725  1.00 18.77           H  
ATOM   3063  HG  SER A 603       0.203  -4.805 -36.323  1.00 23.29           H  
ATOM   3064  N   ASP A 604       1.074  -6.485 -34.037  1.00 14.01           N  
ANISOU 3064  N   ASP A 604     1467   1933   1924   -197    140   -463
ATOM   3065  CA  ASP A 604       2.422  -7.021 -33.822  1.00 13.57           C  
ANISOU 3065  CA  ASP A 604     1453   1900   1803   -200     91   -420
ATOM   3066  C   ASP A 604       2.438  -8.436 -33.223  1.00 15.62           C  
ANISOU 3066  C   ASP A 604     1752   2174   2011   -225     93   -391
ATOM   3067  O   ASP A 604       3.306  -9.219 -33.603  1.00 15.92           O  
ANISOU 3067  O   ASP A 604     1802   2216   2030   -207     50   -346
ATOM   3068  CB  ASP A 604       3.292  -6.104 -32.930  1.00 15.40           C  
ANISOU 3068  CB  ASP A 604     1714   2142   1993   -227     91   -436
ATOM   3069  CG  ASP A 604       3.674  -4.734 -33.505  1.00 21.21           C  
ANISOU 3069  CG  ASP A 604     2424   2867   2767   -199     60   -434
ATOM   3070  OD1 ASP A 604       3.625  -4.546 -34.743  1.00 19.12           O  
ANISOU 3070  OD1 ASP A 604     2120   2589   2554   -156     37   -413
ATOM   3071  OD2 ASP A 604       4.142  -3.918 -32.686  1.00 23.43           O1-
ANISOU 3071  OD2 ASP A 604     2728   3153   3021   -226     54   -448
ATOM   3072  H   ASP A 604       0.839  -5.661 -33.500  1.00 14.01           H  
ATOM   3073  HA  ASP A 604       2.884  -7.103 -34.808  1.00 13.57           H  
ATOM   3074  HB3 ASP A 604       4.209  -6.609 -32.629  1.00 15.40           H  
ATOM   3075  HB2 ASP A 604       2.752  -5.917 -32.002  1.00 15.40           H  
ATOM   3076  N   VAL A 605       1.490  -8.744 -32.318  1.00 13.58           N  
ANISOU 3076  N   VAL A 605     1509   1915   1735   -266    150   -417
ATOM   3077  CA  VAL A 605       1.345 -10.068 -31.707  1.00 12.89           C  
ANISOU 3077  CA  VAL A 605     1461   1835   1602   -295    155   -383
ATOM   3078  C   VAL A 605       0.998 -11.153 -32.746  1.00 16.59           C  
ANISOU 3078  C   VAL A 605     1903   2282   2119   -266    131   -359
ATOM   3079  O   VAL A 605       1.633 -12.205 -32.717  1.00 16.26           O  
ANISOU 3079  O   VAL A 605     1890   2236   2051   -263    100   -314
ATOM   3080  CB  VAL A 605       0.297 -10.081 -30.554  1.00 17.49           C  
ANISOU 3080  CB  VAL A 605     2070   2424   2151   -351    232   -416
ATOM   3081  CG1 VAL A 605      -0.085 -11.483 -30.046  1.00 18.45           C  
ANISOU 3081  CG1 VAL A 605     2220   2543   2247   -381    245   -377
ATOM   3082  CG2 VAL A 605       0.765  -9.226 -29.368  1.00 17.08           C  
ANISOU 3082  CG2 VAL A 605     2073   2398   2018   -390    242   -431
ATOM   3083  H   VAL A 605       0.810  -8.047 -32.050  1.00 13.58           H  
ATOM   3084  HA  VAL A 605       2.311 -10.332 -31.275  1.00 12.89           H  
ATOM   3085  HB  VAL A 605      -0.622  -9.631 -30.920  1.00 17.49           H  
ATOM   3086 HG11 VAL A 605      -0.735 -11.430 -29.176  1.00 18.45           H  
ATOM   3087 HG12 VAL A 605      -0.630 -12.042 -30.803  1.00 18.45           H  
ATOM   3088 HG13 VAL A 605       0.797 -12.055 -29.761  1.00 18.45           H  
ATOM   3089 HG21 VAL A 605      -0.026  -9.124 -28.625  1.00 17.08           H  
ATOM   3090 HG22 VAL A 605       1.631  -9.666 -28.876  1.00 17.08           H  
ATOM   3091 HG23 VAL A 605       1.037  -8.222 -29.683  1.00 17.08           H  
ATOM   3092  N   TRP A 606       0.062 -10.854 -33.668  1.00 13.58           N  
ANISOU 3092  N   TRP A 606     1467   1883   1810   -245    142   -388
ATOM   3093  CA  TRP A 606      -0.302 -11.714 -34.801  1.00 13.12           C  
ANISOU 3093  CA  TRP A 606     1388   1805   1794   -223    111   -373
ATOM   3094  C   TRP A 606       0.901 -12.030 -35.710  1.00 15.51           C  
ANISOU 3094  C   TRP A 606     1709   2108   2076   -183     51   -337
ATOM   3095  O   TRP A 606       1.125 -13.203 -36.010  1.00 13.00           O  
ANISOU 3095  O   TRP A 606     1415   1776   1750   -177     31   -311
ATOM   3096  CB  TRP A 606      -1.495 -11.097 -35.578  1.00 12.52           C  
ANISOU 3096  CB  TRP A 606     1245   1715   1797   -205    113   -405
ATOM   3097  CG  TRP A 606      -1.980 -11.816 -36.812  1.00 13.59           C  
ANISOU 3097  CG  TRP A 606     1365   1834   1965   -188     69   -394
ATOM   3098  CD1 TRP A 606      -1.278 -11.957 -37.958  1.00 16.14           C  
ANISOU 3098  CD1 TRP A 606     1702   2156   2275   -152     15   -374
ATOM   3099  CD2 TRP A 606      -3.258 -12.481 -37.063  1.00 14.52           C  
ANISOU 3099  CD2 TRP A 606     1448   1934   2135   -212     78   -407
ATOM   3100  NE1 TRP A 606      -1.987 -12.709 -38.864  1.00 16.28           N  
ANISOU 3100  NE1 TRP A 606     1709   2156   2321   -154    -13   -378
ATOM   3101  CE2 TRP A 606      -3.221 -13.062 -38.368  1.00 18.45           C  
ANISOU 3101  CE2 TRP A 606     1950   2419   2640   -192     19   -397
ATOM   3102  CE3 TRP A 606      -4.451 -12.658 -36.327  1.00 16.57           C  
ANISOU 3102  CE3 TRP A 606     1673   2187   2436   -251    134   -428
ATOM   3103  CZ2 TRP A 606      -4.291 -13.803 -38.897  1.00 18.20           C  
ANISOU 3103  CZ2 TRP A 606     1893   2369   2655   -215      3   -407
ATOM   3104  CZ3 TRP A 606      -5.536 -13.390 -36.849  1.00 18.63           C  
ANISOU 3104  CZ3 TRP A 606     1895   2429   2755   -271    122   -433
ATOM   3105  CH2 TRP A 606      -5.453 -13.975 -38.125  1.00 18.99           C  
ANISOU 3105  CH2 TRP A 606     1949   2461   2804   -255     51   -423
ATOM   3106  H   TRP A 606      -0.397  -9.954 -33.627  1.00 13.58           H  
ATOM   3107  HA  TRP A 606      -0.638 -12.666 -34.392  1.00 13.12           H  
ATOM   3108  HB3 TRP A 606      -1.245 -10.080 -35.878  1.00 12.52           H  
ATOM   3109  HB2 TRP A 606      -2.343 -11.003 -34.900  1.00 12.52           H  
ATOM   3110  HD1 TRP A 606      -0.295 -11.544 -38.115  1.00 16.14           H  
ATOM   3111  HE1 TRP A 606      -1.623 -12.941 -39.781  1.00 16.28           H  
ATOM   3112  HE3 TRP A 606      -4.521 -12.245 -35.334  1.00 16.57           H  
ATOM   3113  HZ2 TRP A 606      -4.219 -14.231 -39.885  1.00 18.20           H  
ATOM   3114  HZ3 TRP A 606      -6.430 -13.519 -36.258  1.00 18.63           H  
ATOM   3115  HH2 TRP A 606      -6.281 -14.550 -38.508  1.00 18.99           H  
ATOM   3116  N   MET A 607       1.651 -10.986 -36.111  1.00 12.61           N  
ANISOU 3116  N   MET A 607     1330   1753   1707   -155     29   -337
ATOM   3117  CA  MET A 607       2.849 -11.101 -36.951  1.00 12.23           C  
ANISOU 3117  CA  MET A 607     1293   1709   1647   -116    -15   -305
ATOM   3118  C   MET A 607       3.988 -11.877 -36.271  1.00 15.29           C  
ANISOU 3118  C   MET A 607     1720   2102   1988   -123    -28   -265
ATOM   3119  O   MET A 607       4.689 -12.623 -36.953  1.00 12.58           O  
ANISOU 3119  O   MET A 607     1388   1748   1645    -95    -51   -237
ATOM   3120  CB  MET A 607       3.337  -9.710 -37.398  1.00 13.53           C  
ANISOU 3120  CB  MET A 607     1435   1885   1820    -95    -28   -309
ATOM   3121  CG  MET A 607       2.305  -8.926 -38.214  1.00 17.04           C  
ANISOU 3121  CG  MET A 607     1837   2318   2317    -83    -24   -337
ATOM   3122  SD  MET A 607       2.969  -7.493 -39.088  1.00 20.19           S  
ANISOU 3122  SD  MET A 607     2217   2722   2734    -55    -44   -328
ATOM   3123  CE  MET A 607       3.556  -8.276 -40.608  1.00 18.00           C  
ANISOU 3123  CE  MET A 607     1941   2446   2453    -14    -83   -298
ATOM   3124  H   MET A 607       1.396 -10.051 -35.822  1.00 12.61           H  
ATOM   3125  HA  MET A 607       2.569 -11.663 -37.844  1.00 12.23           H  
ATOM   3126  HB3 MET A 607       4.240  -9.813 -37.996  1.00 13.53           H  
ATOM   3127  HB2 MET A 607       3.617  -9.119 -36.524  1.00 13.53           H  
ATOM   3128  HG3 MET A 607       1.504  -8.577 -37.573  1.00 17.04           H  
ATOM   3129  HG2 MET A 607       1.834  -9.571 -38.946  1.00 17.04           H  
ATOM   3130  HE1 MET A 607       3.872  -7.519 -41.325  1.00 18.00           H  
ATOM   3131  HE2 MET A 607       4.396  -8.937 -40.397  1.00 18.00           H  
ATOM   3132  HE3 MET A 607       2.760  -8.851 -41.070  1.00 18.00           H  
ATOM   3133  N   PHE A 608       4.114 -11.734 -34.941  1.00 13.81           N  
ANISOU 3133  N   PHE A 608     1557   1931   1760   -161    -12   -261
ATOM   3134  CA  PHE A 608       5.020 -12.525 -34.114  1.00 12.70           C  
ANISOU 3134  CA  PHE A 608     1454   1798   1576   -172    -36   -213
ATOM   3135  C   PHE A 608       4.636 -14.014 -34.020  1.00 16.71           C  
ANISOU 3135  C   PHE A 608     1984   2277   2088   -175    -32   -189
ATOM   3136  O   PHE A 608       5.536 -14.847 -33.961  1.00 16.85           O  
ANISOU 3136  O   PHE A 608     2017   2282   2102   -155    -61   -143
ATOM   3137  CB  PHE A 608       5.214 -11.858 -32.738  1.00 15.36           C  
ANISOU 3137  CB  PHE A 608     1822   2160   1854   -224    -24   -216
ATOM   3138  CG  PHE A 608       6.055 -12.658 -31.761  1.00 16.82           C  
ANISOU 3138  CG  PHE A 608     2046   2356   1988   -241    -60   -157
ATOM   3139  CD1 PHE A 608       7.439 -12.815 -31.985  1.00 19.67           C  
ANISOU 3139  CD1 PHE A 608     2393   2723   2357   -208   -115   -112
ATOM   3140  CD2 PHE A 608       5.440 -13.366 -30.706  1.00 19.86           C  
ANISOU 3140  CD2 PHE A 608     2479   2743   2325   -288    -41   -138
ATOM   3141  CE1 PHE A 608       8.184 -13.639 -31.154  1.00 20.13           C  
ANISOU 3141  CE1 PHE A 608     2480   2789   2380   -220   -158    -48
ATOM   3142  CE2 PHE A 608       6.207 -14.169 -29.876  1.00 22.52           C  
ANISOU 3142  CE2 PHE A 608     2855   3088   2616   -303    -85    -72
ATOM   3143  CZ  PHE A 608       7.568 -14.312 -30.109  1.00 19.94           C  
ANISOU 3143  CZ  PHE A 608     2507   2766   2302   -268   -148    -26
ATOM   3144  H   PHE A 608       3.517 -11.081 -34.452  1.00 13.81           H  
ATOM   3145  HA  PHE A 608       5.991 -12.498 -34.606  1.00 12.70           H  
ATOM   3146  HB3 PHE A 608       4.250 -11.631 -32.283  1.00 15.36           H  
ATOM   3147  HB2 PHE A 608       5.707 -10.896 -32.879  1.00 15.36           H  
ATOM   3148  HD1 PHE A 608       7.920 -12.313 -32.812  1.00 19.67           H  
ATOM   3149  HD2 PHE A 608       4.374 -13.289 -30.546  1.00 19.86           H  
ATOM   3150  HE1 PHE A 608       9.241 -13.772 -31.330  1.00 20.13           H  
ATOM   3151  HE2 PHE A 608       5.737 -14.709 -29.067  1.00 22.52           H  
ATOM   3152  HZ  PHE A 608       8.146 -14.971 -29.484  1.00 19.94           H  
ATOM   3153  N   GLY A 609       3.330 -14.328 -34.066  1.00 14.36           N  
ANISOU 3153  N   GLY A 609     1682   1964   1810   -200      5   -219
ATOM   3154  CA  GLY A 609       2.812 -15.697 -34.123  1.00 14.35           C  
ANISOU 3154  CA  GLY A 609     1699   1928   1824   -209     11   -201
ATOM   3155  C   GLY A 609       3.247 -16.402 -35.418  1.00 17.37           C  
ANISOU 3155  C   GLY A 609     2074   2282   2242   -159    -21   -194
ATOM   3156  O   GLY A 609       3.596 -17.581 -35.375  1.00 15.94           O  
ANISOU 3156  O   GLY A 609     1921   2071   2065   -147    -35   -159
ATOM   3157  H   GLY A 609       2.648 -13.582 -34.101  1.00 14.36           H  
ATOM   3158  HA3 GLY A 609       1.724 -15.665 -34.086  1.00 14.35           H  
ATOM   3159  HA2 GLY A 609       3.148 -16.262 -33.255  1.00 14.35           H  
ATOM   3160  N   VAL A 610       3.270 -15.667 -36.546  1.00 12.34           N  
ANISOU 3160  N   VAL A 610     1404   1653   1631   -129    -31   -226
ATOM   3161  CA  VAL A 610       3.777 -16.139 -37.837  1.00 11.53           C  
ANISOU 3161  CA  VAL A 610     1302   1530   1549    -84    -54   -228
ATOM   3162  C   VAL A 610       5.320 -16.234 -37.851  1.00 15.84           C  
ANISOU 3162  C   VAL A 610     1859   2079   2080    -46    -72   -186
ATOM   3163  O   VAL A 610       5.845 -17.158 -38.466  1.00 14.69           O  
ANISOU 3163  O   VAL A 610     1732   1903   1948    -18    -78   -171
ATOM   3164  CB  VAL A 610       3.301 -15.241 -39.018  1.00 14.79           C  
ANISOU 3164  CB  VAL A 610     1682   1958   1981    -65    -64   -264
ATOM   3165  CG1 VAL A 610       3.823 -15.699 -40.396  1.00 14.45           C  
ANISOU 3165  CG1 VAL A 610     1654   1896   1941    -26    -82   -268
ATOM   3166  CG2 VAL A 610       1.765 -15.152 -39.075  1.00 14.45           C  
ANISOU 3166  CG2 VAL A 610     1613   1909   1968    -99    -52   -299
ATOM   3167  H   VAL A 610       2.982 -14.698 -36.510  1.00 12.34           H  
ATOM   3168  HA  VAL A 610       3.386 -17.143 -38.007  1.00 11.53           H  
ATOM   3169  HB  VAL A 610       3.672 -14.228 -38.858  1.00 14.79           H  
ATOM   3170 HG11 VAL A 610       3.381 -15.111 -41.200  1.00 14.45           H  
ATOM   3171 HG12 VAL A 610       4.904 -15.591 -40.489  1.00 14.45           H  
ATOM   3172 HG13 VAL A 610       3.576 -16.744 -40.582  1.00 14.45           H  
ATOM   3173 HG21 VAL A 610       1.431 -14.565 -39.929  1.00 14.45           H  
ATOM   3174 HG22 VAL A 610       1.316 -16.142 -39.158  1.00 14.45           H  
ATOM   3175 HG23 VAL A 610       1.356 -14.672 -38.188  1.00 14.45           H  
ATOM   3176  N   CYS A 611       6.016 -15.328 -37.140  1.00 14.60           N  
ANISOU 3176  N   CYS A 611     1688   1958   1902    -48    -80   -169
ATOM   3177  CA  CYS A 611       7.473 -15.341 -36.975  1.00 14.44           C  
ANISOU 3177  CA  CYS A 611     1664   1945   1877    -18   -103   -124
ATOM   3178  C   CYS A 611       7.969 -16.549 -36.151  1.00 19.23           C  
ANISOU 3178  C   CYS A 611     2299   2524   2481    -21   -115    -76
ATOM   3179  O   CYS A 611       8.974 -17.149 -36.530  1.00 18.57           O  
ANISOU 3179  O   CYS A 611     2212   2419   2425     21   -126    -45
ATOM   3180  CB  CYS A 611       7.997 -13.996 -36.435  1.00 15.18           C  
ANISOU 3180  CB  CYS A 611     1739   2079   1949    -35   -116   -118
ATOM   3181  SG  CYS A 611       9.812 -13.887 -36.451  1.00 18.84           S  
ANISOU 3181  SG  CYS A 611     2178   2558   2423     -1   -152    -62
ATOM   3182  H   CYS A 611       5.521 -14.579 -36.676  1.00 14.60           H  
ATOM   3183  HA  CYS A 611       7.894 -15.458 -37.973  1.00 14.44           H  
ATOM   3184  HB3 CYS A 611       7.649 -13.825 -35.418  1.00 15.18           H  
ATOM   3185  HB2 CYS A 611       7.611 -13.183 -37.051  1.00 15.18           H  
ATOM   3186  HG  CYS A 611      10.019 -14.849 -35.547  1.00 18.84           H  
ATOM   3187  N   MET A 612       7.226 -16.928 -35.093  1.00 16.29           N  
ANISOU 3187  N   MET A 612     1956   2151   2081    -71   -108    -67
ATOM   3188  CA  MET A 612       7.431 -18.173 -34.341  1.00 15.42           C  
ANISOU 3188  CA  MET A 612     1880   2012   1966    -81   -121    -12
ATOM   3189  C   MET A 612       7.207 -19.423 -35.206  1.00 17.44           C  
ANISOU 3189  C   MET A 612     2148   2209   2269    -51   -109    -17
ATOM   3190  O   MET A 612       7.975 -20.374 -35.081  1.00 18.31           O  
ANISOU 3190  O   MET A 612     2266   2284   2406    -19   -126     29
ATOM   3191  CB  MET A 612       6.512 -18.241 -33.102  1.00 17.90           C  
ANISOU 3191  CB  MET A 612     2229   2339   2235   -147   -103     -7
ATOM   3192  CG  MET A 612       6.891 -17.286 -31.963  1.00 21.84           C  
ANISOU 3192  CG  MET A 612     2735   2890   2673   -183   -118      5
ATOM   3193  SD  MET A 612       6.074 -17.667 -30.384  1.00 25.89           S  
ANISOU 3193  SD  MET A 612     3309   3412   3116   -262    -95     31
ATOM   3194  CE  MET A 612       4.361 -17.209 -30.760  1.00 20.88           C  
ANISOU 3194  CE  MET A 612     2660   2775   2499   -293    -20    -49
ATOM   3195  H   MET A 612       6.425 -16.371 -34.824  1.00 16.29           H  
ATOM   3196  HA  MET A 612       8.469 -18.196 -34.003  1.00 15.42           H  
ATOM   3197  HB3 MET A 612       6.525 -19.252 -32.694  1.00 17.90           H  
ATOM   3198  HB2 MET A 612       5.481 -18.055 -33.403  1.00 17.90           H  
ATOM   3199  HG3 MET A 612       6.673 -16.254 -32.229  1.00 21.84           H  
ATOM   3200  HG2 MET A 612       7.965 -17.331 -31.794  1.00 21.84           H  
ATOM   3201  HE1 MET A 612       3.739 -17.317 -29.872  1.00 20.88           H  
ATOM   3202  HE2 MET A 612       4.305 -16.174 -31.095  1.00 20.88           H  
ATOM   3203  HE3 MET A 612       3.953 -17.851 -31.539  1.00 20.88           H  
ATOM   3204  N   TRP A 613       6.183 -19.391 -36.079  1.00 14.94           N  
ANISOU 3204  N   TRP A 613     1829   1878   1970    -60    -83    -74
ATOM   3205  CA  TRP A 613       5.871 -20.470 -37.016  1.00 15.35           C  
ANISOU 3205  CA  TRP A 613     1897   1873   2062    -40    -75    -93
ATOM   3206  C   TRP A 613       6.997 -20.707 -38.041  1.00 17.47           C  
ANISOU 3206  C   TRP A 613     2156   2126   2355     27    -82    -90
ATOM   3207  O   TRP A 613       7.350 -21.862 -38.263  1.00 16.16           O  
ANISOU 3207  O   TRP A 613     2010   1906   2223     55    -80    -69
ATOM   3208  CB  TRP A 613       4.502 -20.207 -37.675  1.00 13.51           C  
ANISOU 3208  CB  TRP A 613     1655   1640   1837    -67    -59   -156
ATOM   3209  CG  TRP A 613       3.997 -21.279 -38.592  1.00 15.08           C  
ANISOU 3209  CG  TRP A 613     1878   1781   2071    -63    -56   -182
ATOM   3210  CD1 TRP A 613       3.215 -22.316 -38.221  1.00 16.98           C  
ANISOU 3210  CD1 TRP A 613     2144   1975   2334   -103    -47   -180
ATOM   3211  CD2 TRP A 613       4.313 -21.502 -40.000  1.00 15.00           C  
ANISOU 3211  CD2 TRP A 613     1876   1750   2073    -21    -61   -219
ATOM   3212  NE1 TRP A 613       3.003 -23.142 -39.303  1.00 16.67           N  
ANISOU 3212  NE1 TRP A 613     2127   1882   2324    -89    -50   -216
ATOM   3213  CE2 TRP A 613       3.648 -22.689 -40.432  1.00 17.77           C  
ANISOU 3213  CE2 TRP A 613     2260   2039   2453    -40    -57   -244
ATOM   3214  CE3 TRP A 613       5.111 -20.831 -40.955  1.00 15.97           C  
ANISOU 3214  CE3 TRP A 613     1986   1901   2183     27    -63   -233
ATOM   3215  CZ2 TRP A 613       3.741 -23.170 -41.749  1.00 17.20           C  
ANISOU 3215  CZ2 TRP A 613     2214   1932   2389    -14    -58   -291
ATOM   3216  CZ3 TRP A 613       5.254 -21.333 -42.261  1.00 18.70           C  
ANISOU 3216  CZ3 TRP A 613     2357   2216   2534     54    -57   -273
ATOM   3217  CH2 TRP A 613       4.557 -22.486 -42.669  1.00 19.34           C  
ANISOU 3217  CH2 TRP A 613     2476   2236   2635     33    -56   -306
ATOM   3218  H   TRP A 613       5.588 -18.576 -36.119  1.00 14.94           H  
ATOM   3219  HA  TRP A 613       5.777 -21.385 -36.429  1.00 15.35           H  
ATOM   3220  HB3 TRP A 613       4.528 -19.285 -38.251  1.00 13.51           H  
ATOM   3221  HB2 TRP A 613       3.750 -20.051 -36.901  1.00 13.51           H  
ATOM   3222  HD1 TRP A 613       2.832 -22.469 -37.223  1.00 16.98           H  
ATOM   3223  HE1 TRP A 613       2.441 -23.985 -39.234  1.00 16.67           H  
ATOM   3224  HE3 TRP A 613       5.642 -19.935 -40.672  1.00 15.97           H  
ATOM   3225  HZ2 TRP A 613       3.219 -24.069 -42.042  1.00 17.20           H  
ATOM   3226  HZ3 TRP A 613       5.905 -20.823 -42.951  1.00 18.70           H  
ATOM   3227  HH2 TRP A 613       4.668 -22.855 -43.677  1.00 19.34           H  
ATOM   3228  N   GLU A 614       7.563 -19.622 -38.602  1.00 16.41           N  
ANISOU 3228  N   GLU A 614     1989   2037   2209     51    -85   -106
ATOM   3229  CA  GLU A 614       8.707 -19.641 -39.522  1.00 15.65           C  
ANISOU 3229  CA  GLU A 614     1879   1933   2135    112    -79   -102
ATOM   3230  C   GLU A 614       9.987 -20.230 -38.911  1.00 17.72           C  
ANISOU 3230  C   GLU A 614     2131   2174   2426    145    -91    -40
ATOM   3231  O   GLU A 614      10.675 -20.990 -39.591  1.00 18.47           O  
ANISOU 3231  O   GLU A 614     2227   2229   2562    196    -74    -36
ATOM   3232  CB  GLU A 614       9.006 -18.217 -40.020  1.00 15.72           C  
ANISOU 3232  CB  GLU A 614     1851   1997   2126    124    -81   -114
ATOM   3233  CG  GLU A 614       7.982 -17.681 -41.031  1.00 18.49           C  
ANISOU 3233  CG  GLU A 614     2203   2365   2457    107    -74   -169
ATOM   3234  CD  GLU A 614       8.323 -16.253 -41.461  1.00 24.08           C  
ANISOU 3234  CD  GLU A 614     2877   3120   3153    118    -76   -168
ATOM   3235  OE1 GLU A 614       8.643 -16.075 -42.655  1.00 22.77           O  
ANISOU 3235  OE1 GLU A 614     2709   2955   2987    154    -61   -177
ATOM   3236  OE2 GLU A 614       8.269 -15.347 -40.603  1.00 18.57           O1-
ANISOU 3236  OE2 GLU A 614     2159   2454   2444     89    -89   -161
ATOM   3237  H   GLU A 614       7.198 -18.706 -38.374  1.00 16.41           H  
ATOM   3238  HA  GLU A 614       8.438 -20.261 -40.379  1.00 15.65           H  
ATOM   3239  HB3 GLU A 614      10.000 -18.178 -40.469  1.00 15.72           H  
ATOM   3240  HB2 GLU A 614       9.049 -17.546 -39.162  1.00 15.72           H  
ATOM   3241  HG3 GLU A 614       6.974 -17.696 -40.621  1.00 18.49           H  
ATOM   3242  HG2 GLU A 614       7.954 -18.341 -41.900  1.00 18.49           H  
ATOM   3243  N   ILE A 615      10.273 -19.868 -37.649  1.00 15.77           N  
ANISOU 3243  N   ILE A 615     1874   1958   2160    118   -121      9
ATOM   3244  CA  ILE A 615      11.427 -20.341 -36.881  1.00 15.83           C  
ANISOU 3244  CA  ILE A 615     1867   1952   2196    144   -150     82
ATOM   3245  C   ILE A 615      11.376 -21.860 -36.618  1.00 19.46           C  
ANISOU 3245  C   ILE A 615     2362   2340   2693    155   -147    110
ATOM   3246  O   ILE A 615      12.382 -22.541 -36.818  1.00 17.89           O  
ANISOU 3246  O   ILE A 615     2148   2096   2552    210   -146    143
ATOM   3247  CB  ILE A 615      11.573 -19.551 -35.543  1.00 18.45           C  
ANISOU 3247  CB  ILE A 615     2192   2337   2480     95   -193    125
ATOM   3248  CG1 ILE A 615      12.040 -18.104 -35.813  1.00 17.34           C  
ANISOU 3248  CG1 ILE A 615     2014   2257   2317     89   -197     98
ATOM   3249  CG2 ILE A 615      12.504 -20.186 -34.491  1.00 15.71           C  
ANISOU 3249  CG2 ILE A 615     1836   1974   2159    112   -240    212
ATOM   3250  CD1 ILE A 615      11.777 -17.130 -34.653  1.00 20.90           C  
ANISOU 3250  CD1 ILE A 615     2475   2760   2707     25   -231    114
ATOM   3251  H   ILE A 615       9.657 -19.224 -37.170  1.00 15.77           H  
ATOM   3252  HA  ILE A 615      12.312 -20.145 -37.485  1.00 15.83           H  
ATOM   3253  HB  ILE A 615      10.580 -19.494 -35.095  1.00 18.45           H  
ATOM   3254 HG13 ILE A 615      11.567 -17.707 -36.711  1.00 17.34           H  
ATOM   3255 HG12 ILE A 615      13.109 -18.120 -36.027  1.00 17.34           H  
ATOM   3256 HG21 ILE A 615      12.612 -19.529 -33.630  1.00 15.71           H  
ATOM   3257 HG22 ILE A 615      12.112 -21.128 -34.112  1.00 15.71           H  
ATOM   3258 HG23 ILE A 615      13.501 -20.366 -34.893  1.00 15.71           H  
ATOM   3259 HD11 ILE A 615      11.584 -16.127 -35.033  1.00 20.90           H  
ATOM   3260 HD12 ILE A 615      10.913 -17.425 -34.057  1.00 20.90           H  
ATOM   3261 HD13 ILE A 615      12.637 -17.070 -33.985  1.00 20.90           H  
ATOM   3262  N   LEU A 616      10.187 -22.356 -36.237  1.00 18.02           N  
ANISOU 3262  N   LEU A 616     2223   2140   2484    102   -141     98
ATOM   3263  CA  LEU A 616       9.892 -23.772 -36.009  1.00 18.67           C  
ANISOU 3263  CA  LEU A 616     2345   2146   2603    103   -137    128
ATOM   3264  C   LEU A 616       9.848 -24.589 -37.321  1.00 22.75           C  
ANISOU 3264  C   LEU A 616     2874   2597   3175    148   -101     77
ATOM   3265  O   LEU A 616      10.113 -25.789 -37.275  1.00 24.77           O  
ANISOU 3265  O   LEU A 616     3152   2775   3483    173    -96    102
ATOM   3266  CB  LEU A 616       8.563 -23.889 -35.218  1.00 19.08           C  
ANISOU 3266  CB  LEU A 616     2436   2199   2614     28   -131    126
ATOM   3267  CG  LEU A 616       8.666 -23.828 -33.670  1.00 25.17           C  
ANISOU 3267  CG  LEU A 616     3226   3004   3335    -21   -162    198
ATOM   3268  CD1 LEU A 616       9.420 -25.041 -33.092  1.00 25.50           C  
ANISOU 3268  CD1 LEU A 616     3290   2987   3412     -2   -193    286
ATOM   3269  CD2 LEU A 616       9.187 -22.499 -33.080  1.00 30.73           C  
ANISOU 3269  CD2 LEU A 616     3898   3786   3991    -25   -193    211
ATOM   3270  H   LEU A 616       9.412 -21.720 -36.101  1.00 18.02           H  
ATOM   3271  HA  LEU A 616      10.700 -24.192 -35.406  1.00 18.67           H  
ATOM   3272  HB3 LEU A 616       8.085 -24.840 -35.459  1.00 19.08           H  
ATOM   3273  HB2 LEU A 616       7.859 -23.133 -35.568  1.00 19.08           H  
ATOM   3274  HG  LEU A 616       7.638 -23.929 -33.321  1.00 25.17           H  
ATOM   3275 HD11 LEU A 616       8.894 -25.459 -32.233  1.00 25.50           H  
ATOM   3276 HD12 LEU A 616       9.515 -25.839 -33.823  1.00 25.50           H  
ATOM   3277 HD13 LEU A 616      10.428 -24.784 -32.768  1.00 25.50           H  
ATOM   3278 HD21 LEU A 616       9.910 -22.657 -32.278  1.00 30.73           H  
ATOM   3279 HD22 LEU A 616       9.675 -21.862 -33.811  1.00 30.73           H  
ATOM   3280 HD23 LEU A 616       8.366 -21.923 -32.651  1.00 30.73           H  
ATOM   3281  N   MET A 617       9.556 -23.930 -38.457  1.00 18.16           N  
ANISOU 3281  N   MET A 617     2278   2044   2577    161    -78      7
ATOM   3282  CA  MET A 617       9.566 -24.495 -39.813  1.00 17.16           C  
ANISOU 3282  CA  MET A 617     2171   1869   2481    197    -43    -52
ATOM   3283  C   MET A 617      10.936 -24.394 -40.518  1.00 22.41           C  
ANISOU 3283  C   MET A 617     2803   2532   3180    271    -23    -45
ATOM   3284  O   MET A 617      11.020 -24.751 -41.694  1.00 21.13           O  
ANISOU 3284  O   MET A 617     2658   2342   3028    303     15   -101
ATOM   3285  CB  MET A 617       8.462 -23.812 -40.649  1.00 17.61           C  
ANISOU 3285  CB  MET A 617     2237   1960   2493    162    -34   -128
ATOM   3286  CG  MET A 617       7.044 -24.289 -40.315  1.00 20.38           C  
ANISOU 3286  CG  MET A 617     2618   2288   2838     98    -40   -149
ATOM   3287  SD  MET A 617       6.630 -25.980 -40.836  1.00 24.07           S  
ANISOU 3287  SD  MET A 617     3142   2644   3359     96    -24   -169
ATOM   3288  CE  MET A 617       6.577 -25.794 -42.638  1.00 21.83           C  
ANISOU 3288  CE  MET A 617     2880   2349   3065    131     -1   -260
ATOM   3289  H   MET A 617       9.330 -22.946 -38.400  1.00 18.16           H  
ATOM   3290  HA  MET A 617       9.344 -25.562 -39.758  1.00 17.16           H  
ATOM   3291  HB3 MET A 617       8.615 -23.999 -41.705  1.00 17.61           H  
ATOM   3292  HB2 MET A 617       8.524 -22.729 -40.542  1.00 17.61           H  
ATOM   3293  HG3 MET A 617       6.329 -23.612 -40.772  1.00 20.38           H  
ATOM   3294  HG2 MET A 617       6.882 -24.217 -39.242  1.00 20.38           H  
ATOM   3295  HE1 MET A 617       6.296 -26.740 -43.100  1.00 21.83           H  
ATOM   3296  HE2 MET A 617       5.845 -25.041 -42.925  1.00 21.83           H  
ATOM   3297  HE3 MET A 617       7.549 -25.501 -43.032  1.00 21.83           H  
ATOM   3298  N   HIS A 618      11.985 -23.945 -39.806  1.00 23.21           N  
ANISOU 3298  N   HIS A 618     2858   2664   3297    293    -47     23
ATOM   3299  CA  HIS A 618      13.379 -23.875 -40.265  1.00 24.64           C  
ANISOU 3299  CA  HIS A 618     2990   2846   3525    362    -29     44
ATOM   3300  C   HIS A 618      13.618 -22.873 -41.417  1.00 25.42           C  
ANISOU 3300  C   HIS A 618     3072   2996   3592    374      5    -13
ATOM   3301  O   HIS A 618      14.465 -23.125 -42.275  1.00 23.58           O  
ANISOU 3301  O   HIS A 618     2826   2740   3391    430     53    -35
ATOM   3302  CB  HIS A 618      13.950 -25.282 -40.587  1.00 28.10           C  
ANISOU 3302  CB  HIS A 618     3438   3191   4046    424      4     52
ATOM   3303  CG  HIS A 618      13.679 -26.350 -39.557  1.00 32.92           C  
ANISOU 3303  CG  HIS A 618     4070   3742   4697    414    -31    116
ATOM   3304  ND1 HIS A 618      14.366 -26.415 -38.341  1.00 36.22           N  
ANISOU 3304  ND1 HIS A 618     4445   4169   5150    429    -79    211
ATOM   3305  CD2 HIS A 618      12.775 -27.391 -39.613  1.00 36.54           C  
ANISOU 3305  CD2 HIS A 618     4587   4132   5163    387    -26    102
ATOM   3306  CE1 HIS A 618      13.866 -27.477 -37.723  1.00 36.58           C  
ANISOU 3306  CE1 HIS A 618     4528   4152   5218    412   -103    256
ATOM   3307  NE2 HIS A 618      12.916 -28.090 -38.429  1.00 37.16           N  
ANISOU 3307  NE2 HIS A 618     4664   4176   5280    386    -69    193
ATOM   3308  H   HIS A 618      11.833 -23.667 -38.846  1.00 23.21           H  
ATOM   3309  HA  HIS A 618      13.929 -23.493 -39.405  1.00 24.64           H  
ATOM   3310  HB3 HIS A 618      15.030 -25.219 -40.719  1.00 28.10           H  
ATOM   3311  HB2 HIS A 618      13.557 -25.640 -41.539  1.00 28.10           H  
ATOM   3312  HD2 HIS A 618      12.068 -27.680 -40.377  1.00 36.54           H  
ATOM   3313  HE1 HIS A 618      14.194 -27.808 -36.750  1.00 36.58           H  
ATOM   3314  HE2 HIS A 618      12.403 -28.918 -38.150  1.00 37.16           H  
ATOM   3315  N   GLY A 619      12.894 -21.743 -41.409  1.00 20.34           N  
ANISOU 3315  N   GLY A 619     2428   2417   2884    324    -15    -34
ATOM   3316  CA  GLY A 619      13.060 -20.672 -42.391  1.00 21.00           C  
ANISOU 3316  CA  GLY A 619     2496   2549   2934    330      8    -74
ATOM   3317  C   GLY A 619      12.186 -20.865 -43.642  1.00 27.55           C  
ANISOU 3317  C   GLY A 619     3374   3362   3729    323     39   -149
ATOM   3318  O   GLY A 619      12.440 -20.193 -44.641  1.00 30.19           O  
ANISOU 3318  O   GLY A 619     3704   3730   4037    337     64   -177
ATOM   3319  H   GLY A 619      12.210 -21.594 -40.677  1.00 20.34           H  
ATOM   3320  HA3 GLY A 619      14.107 -20.568 -42.685  1.00 21.00           H  
ATOM   3321  HA2 GLY A 619      12.780 -19.731 -41.917  1.00 21.00           H  
ATOM   3322  N   VAL A 620      11.159 -21.735 -43.604  1.00 21.79           N  
ANISOU 3322  N   VAL A 620     2694   2584   2999    298     34   -179
ATOM   3323  CA  VAL A 620      10.145 -21.862 -44.659  1.00 21.63           C  
ANISOU 3323  CA  VAL A 620     2723   2551   2943    280     48   -252
ATOM   3324  C   VAL A 620       9.031 -20.810 -44.468  1.00 23.06           C  
ANISOU 3324  C   VAL A 620     2894   2792   3077    226     12   -265
ATOM   3325  O   VAL A 620       8.600 -20.580 -43.337  1.00 21.77           O  
ANISOU 3325  O   VAL A 620     2708   2647   2916    192    -16   -233
ATOM   3326  CB  VAL A 620       9.542 -23.298 -44.684  1.00 26.42           C  
ANISOU 3326  CB  VAL A 620     3382   3077   3578    266     51   -279
ATOM   3327  CG1 VAL A 620       8.195 -23.463 -45.421  1.00 27.49           C  
ANISOU 3327  CG1 VAL A 620     3563   3210   3673    221     39   -348
ATOM   3328  CG2 VAL A 620      10.569 -24.295 -45.248  1.00 26.66           C  
ANISOU 3328  CG2 VAL A 620     3430   3040   3660    328     98   -284
ATOM   3329  H   VAL A 620      11.001 -22.279 -42.768  1.00 21.79           H  
ATOM   3330  HA  VAL A 620      10.620 -21.684 -45.625  1.00 21.63           H  
ATOM   3331  HB  VAL A 620       9.364 -23.598 -43.656  1.00 26.42           H  
ATOM   3332 HG11 VAL A 620       7.910 -24.513 -45.489  1.00 27.49           H  
ATOM   3333 HG12 VAL A 620       7.380 -22.955 -44.903  1.00 27.49           H  
ATOM   3334 HG13 VAL A 620       8.250 -23.070 -46.435  1.00 27.49           H  
ATOM   3335 HG21 VAL A 620      10.173 -25.310 -45.259  1.00 26.66           H  
ATOM   3336 HG22 VAL A 620      10.847 -24.041 -46.271  1.00 26.66           H  
ATOM   3337 HG23 VAL A 620      11.479 -24.310 -44.648  1.00 26.66           H  
ATOM   3338  N   LYS A 621       8.609 -20.182 -45.581  1.00 19.81           N  
ANISOU 3338  N   LYS A 621     2497   2408   2622    221     15   -308
ATOM   3339  CA  LYS A 621       7.613 -19.104 -45.612  1.00 19.50           C  
ANISOU 3339  CA  LYS A 621     2440   2418   2550    179    -20   -317
ATOM   3340  C   LYS A 621       6.170 -19.602 -45.364  1.00 22.52           C  
ANISOU 3340  C   LYS A 621     2842   2779   2938    126    -50   -346
ATOM   3341  O   LYS A 621       5.852 -20.732 -45.739  1.00 21.79           O  
ANISOU 3341  O   LYS A 621     2792   2636   2852    119    -45   -380
ATOM   3342  CB  LYS A 621       7.669 -18.397 -46.983  1.00 22.73           C  
ANISOU 3342  CB  LYS A 621     2861   2863   2913    190    -14   -342
ATOM   3343  CG  LYS A 621       8.978 -17.641 -47.252  1.00 33.07           C  
ANISOU 3343  CG  LYS A 621     4134   4210   4221    226     12   -304
ATOM   3344  CD  LYS A 621       8.910 -16.819 -48.549  1.00 46.34           C  
ANISOU 3344  CD  LYS A 621     5830   5928   5850    228     17   -320
ATOM   3345  CE  LYS A 621      10.275 -16.252 -48.966  1.00 58.29           C  
ANISOU 3345  CE  LYS A 621     7318   7464   7365    268     62   -290
ATOM   3346  NZ  LYS A 621      10.181 -15.424 -50.181  1.00 69.33           N1+
ANISOU 3346  NZ  LYS A 621     8758   8880   8703    278     91   -314
ATOM   3347  H   LYS A 621       9.014 -20.434 -46.472  1.00 19.81           H  
ATOM   3348  HA  LYS A 621       7.915 -18.399 -44.837  1.00 19.50           H  
ATOM   3349  HB3 LYS A 621       6.856 -17.673 -47.042  1.00 22.73           H  
ATOM   3350  HB2 LYS A 621       7.489 -19.117 -47.783  1.00 22.73           H  
ATOM   3351  HG3 LYS A 621       9.793 -18.358 -47.316  1.00 33.07           H  
ATOM   3352  HG2 LYS A 621       9.208 -16.984 -46.413  1.00 33.07           H  
ATOM   3353  HD3 LYS A 621       8.198 -16.004 -48.410  1.00 46.34           H  
ATOM   3354  HD2 LYS A 621       8.509 -17.442 -49.350  1.00 46.34           H  
ATOM   3355  HE3 LYS A 621      10.967 -17.068 -49.173  1.00 58.29           H  
ATOM   3356  HE2 LYS A 621      10.705 -15.657 -48.160  1.00 58.29           H  
ATOM   3357  HZ1 LYS A 621       9.574 -14.637 -50.007  1.00 69.33           H  
ATOM   3358  HZ2 LYS A 621      11.100 -15.091 -50.433  1.00 69.33           H  
ATOM   3359  HZ3 LYS A 621       9.807 -15.980 -50.937  1.00 69.33           H  
ATOM   3360  N   PRO A 622       5.310 -18.742 -44.766  1.00 18.35           N  
ANISOU 3360  N   PRO A 622     2278   2284   2410     88    -76   -336
ATOM   3361  CA  PRO A 622       3.877 -19.031 -44.572  1.00 18.78           C  
ANISOU 3361  CA  PRO A 622     2336   2321   2480     37    -99   -361
ATOM   3362  C   PRO A 622       3.076 -18.979 -45.885  1.00 22.67           C  
ANISOU 3362  C   PRO A 622     2849   2815   2950     21   -127   -408
ATOM   3363  O   PRO A 622       3.365 -18.139 -46.736  1.00 20.71           O  
ANISOU 3363  O   PRO A 622     2601   2601   2667     41   -134   -412
ATOM   3364  CB  PRO A 622       3.435 -17.924 -43.600  1.00 19.70           C  
ANISOU 3364  CB  PRO A 622     2402   2478   2606     12   -107   -338
ATOM   3365  CG  PRO A 622       4.322 -16.741 -43.941  1.00 21.69           C  
ANISOU 3365  CG  PRO A 622     2631   2773   2836     44   -105   -320
ATOM   3366  CD  PRO A 622       5.649 -17.415 -44.252  1.00 18.18           C  
ANISOU 3366  CD  PRO A 622     2210   2314   2385     88    -82   -304
ATOM   3367  HA  PRO A 622       3.739 -20.009 -44.113  1.00 18.78           H  
ATOM   3368  HB3 PRO A 622       3.645 -18.244 -42.579  1.00 19.70           H  
ATOM   3369  HB2 PRO A 622       2.374 -17.680 -43.652  1.00 19.70           H  
ATOM   3370  HG3 PRO A 622       4.394 -15.999 -43.148  1.00 21.69           H  
ATOM   3371  HG2 PRO A 622       3.946 -16.237 -44.832  1.00 21.69           H  
ATOM   3372  HD2 PRO A 622       6.227 -16.828 -44.961  1.00 18.18           H  
ATOM   3373  HD3 PRO A 622       6.230 -17.534 -43.339  1.00 18.18           H  
ATOM   3374  N   PHE A 623       2.076 -19.870 -46.006  1.00 21.50           N  
ANISOU 3374  N   PHE A 623     2716   2633   2821    -21   -147   -439
ATOM   3375  CA  PHE A 623       1.093 -19.943 -47.097  1.00 21.60           C  
ANISOU 3375  CA  PHE A 623     2743   2647   2815    -51   -190   -482
ATOM   3376  C   PHE A 623       1.729 -20.107 -48.498  1.00 27.81           C  
ANISOU 3376  C   PHE A 623     3587   3436   3543    -22   -188   -512
ATOM   3377  O   PHE A 623       1.427 -19.320 -49.395  1.00 27.29           O  
ANISOU 3377  O   PHE A 623     3523   3408   3437    -28   -223   -522
ATOM   3378  CB  PHE A 623       0.123 -18.729 -47.044  1.00 22.31           C  
ANISOU 3378  CB  PHE A 623     2773   2785   2918    -75   -228   -471
ATOM   3379  CG  PHE A 623      -0.715 -18.583 -45.785  1.00 23.45           C  
ANISOU 3379  CG  PHE A 623     2863   2927   3120   -108   -218   -453
ATOM   3380  CD1 PHE A 623      -1.804 -19.449 -45.547  1.00 25.36           C  
ANISOU 3380  CD1 PHE A 623     3103   3132   3402   -157   -227   -471
ATOM   3381  CD2 PHE A 623      -0.364 -17.636 -44.799  1.00 24.86           C  
ANISOU 3381  CD2 PHE A 623     2996   3140   3311    -94   -196   -420
ATOM   3382  CE1 PHE A 623      -2.547 -19.324 -44.380  1.00 25.64           C  
ANISOU 3382  CE1 PHE A 623     3088   3167   3486   -190   -205   -454
ATOM   3383  CE2 PHE A 623      -1.122 -17.525 -43.640  1.00 26.34           C  
ANISOU 3383  CE2 PHE A 623     3142   3326   3541   -127   -175   -410
ATOM   3384  CZ  PHE A 623      -2.212 -18.362 -43.435  1.00 24.48           C  
ANISOU 3384  CZ  PHE A 623     2902   3057   3342   -174   -176   -425
ATOM   3385  H   PHE A 623       1.930 -20.533 -45.258  1.00 21.50           H  
ATOM   3386  HA  PHE A 623       0.508 -20.847 -46.925  1.00 21.60           H  
ATOM   3387  HB3 PHE A 623      -0.583 -18.789 -47.873  1.00 22.31           H  
ATOM   3388  HB2 PHE A 623       0.673 -17.800 -47.197  1.00 22.31           H  
ATOM   3389  HD1 PHE A 623      -2.070 -20.201 -46.275  1.00 25.36           H  
ATOM   3390  HD2 PHE A 623       0.483 -16.983 -44.947  1.00 24.86           H  
ATOM   3391  HE1 PHE A 623      -3.389 -19.979 -44.204  1.00 25.64           H  
ATOM   3392  HE2 PHE A 623      -0.858 -16.790 -42.894  1.00 26.34           H  
ATOM   3393  HZ  PHE A 623      -2.795 -18.272 -42.530  1.00 24.48           H  
ATOM   3394  N   GLN A 624       2.612 -21.106 -48.676  1.00 26.07           N  
ANISOU 3394  N   GLN A 624     3414   3172   3319     10   -144   -524
ATOM   3395  CA  GLN A 624       3.256 -21.395 -49.965  1.00 28.05           C  
ANISOU 3395  CA  GLN A 624     3726   3418   3513     38   -123   -562
ATOM   3396  C   GLN A 624       2.257 -21.796 -51.066  1.00 27.50           C  
ANISOU 3396  C   GLN A 624     3704   3342   3404    -10   -174   -619
ATOM   3397  O   GLN A 624       1.370 -22.613 -50.819  1.00 28.15           O  
ANISOU 3397  O   GLN A 624     3790   3385   3522    -56   -203   -643
ATOM   3398  CB  GLN A 624       4.347 -22.471 -49.799  1.00 31.72           C  
ANISOU 3398  CB  GLN A 624     4231   3820   4003     78    -64   -574
ATOM   3399  CG  GLN A 624       5.626 -21.935 -49.126  1.00 61.49           C  
ANISOU 3399  CG  GLN A 624     7964   7605   7794    137    -15   -522
ATOM   3400  CD  GLN A 624       6.803 -22.918 -49.118  1.00 95.21           C  
ANISOU 3400  CD  GLN A 624    12270  11811  12094    186     45   -535
ATOM   3401  OE1 GLN A 624       7.953 -22.491 -49.051  1.00 95.16           O  
ANISOU 3401  OE1 GLN A 624    12321  11739  12095    176     56   -587
ATOM   3402  NE2 GLN A 624       6.543 -24.227 -49.179  1.00 86.26           N  
ANISOU 3402  NE2 GLN A 624    11098  10691  10985    240     85   -490
ATOM   3403  H   GLN A 624       2.843 -21.720 -47.905  1.00 26.07           H  
ATOM   3404  HA  GLN A 624       3.743 -20.472 -50.287  1.00 28.05           H  
ATOM   3405  HB3 GLN A 624       4.616 -22.864 -50.781  1.00 31.72           H  
ATOM   3406  HB2 GLN A 624       3.944 -23.315 -49.235  1.00 31.72           H  
ATOM   3407  HG3 GLN A 624       5.411 -21.640 -48.101  1.00 61.49           H  
ATOM   3408  HG2 GLN A 624       5.957 -21.031 -49.638  1.00 61.49           H  
ATOM   3409 HE22 GLN A 624       7.302 -24.893 -49.172  1.00 86.26           H  
ATOM   3410 HE21 GLN A 624       5.591 -24.560 -49.231  1.00 86.26           H  
ATOM   3411  N   GLY A 625       2.433 -21.205 -52.260  1.00 25.48           N  
ANISOU 3411  N   GLY A 625     3480   3127   3075     -5   -188   -635
ATOM   3412  CA  GLY A 625       1.606 -21.451 -53.444  1.00 26.07           C  
ANISOU 3412  CA  GLY A 625     3608   3204   3093    -54   -246   -687
ATOM   3413  C   GLY A 625       0.310 -20.619 -53.467  1.00 29.97           C  
ANISOU 3413  C   GLY A 625     4051   3739   3598   -102   -333   -667
ATOM   3414  O   GLY A 625      -0.403 -20.669 -54.468  1.00 29.73           O  
ANISOU 3414  O   GLY A 625     4059   3721   3516   -144   -396   -700
ATOM   3415  H   GLY A 625       3.191 -20.548 -52.373  1.00 25.48           H  
ATOM   3416  HA3 GLY A 625       1.354 -22.510 -53.518  1.00 26.07           H  
ATOM   3417  HA2 GLY A 625       2.193 -21.207 -54.329  1.00 26.07           H  
ATOM   3418  N   VAL A 626      -0.001 -19.864 -52.398  1.00 24.30           N  
ANISOU 3418  N   VAL A 626     3245   3042   2947    -98   -338   -614
ATOM   3419  CA  VAL A 626      -1.173 -18.991 -52.297  1.00 23.27           C  
ANISOU 3419  CA  VAL A 626     3048   2944   2851   -135   -409   -592
ATOM   3420  C   VAL A 626      -0.813 -17.586 -52.820  1.00 26.61           C  
ANISOU 3420  C   VAL A 626     3449   3425   3238   -107   -425   -548
ATOM   3421  O   VAL A 626       0.274 -17.093 -52.527  1.00 24.20           O  
ANISOU 3421  O   VAL A 626     3129   3135   2932    -61   -371   -515
ATOM   3422  CB  VAL A 626      -1.637 -18.876 -50.814  1.00 27.06           C  
ANISOU 3422  CB  VAL A 626     3450   3406   3425   -146   -391   -565
ATOM   3423  CG1 VAL A 626      -2.796 -17.891 -50.565  1.00 27.14           C  
ANISOU 3423  CG1 VAL A 626     3378   3449   3486   -173   -446   -540
ATOM   3424  CG2 VAL A 626      -1.998 -20.255 -50.231  1.00 27.03           C  
ANISOU 3424  CG2 VAL A 626     3469   3340   3459   -180   -376   -599
ATOM   3425  H   VAL A 626       0.610 -19.873 -51.594  1.00 24.30           H  
ATOM   3426  HA  VAL A 626      -1.994 -19.400 -52.889  1.00 23.27           H  
ATOM   3427  HB  VAL A 626      -0.802 -18.497 -50.229  1.00 27.06           H  
ATOM   3428 HG11 VAL A 626      -3.152 -17.955 -49.537  1.00 27.14           H  
ATOM   3429 HG12 VAL A 626      -2.481 -16.861 -50.709  1.00 27.14           H  
ATOM   3430 HG13 VAL A 626      -3.641 -18.088 -51.225  1.00 27.14           H  
ATOM   3431 HG21 VAL A 626      -2.362 -20.174 -49.206  1.00 27.03           H  
ATOM   3432 HG22 VAL A 626      -2.775 -20.738 -50.822  1.00 27.03           H
[truncated: 182,951 more chars]
