# Supplementary material for: ModBind, a Rapid Simulation-Based Predictor of Ligand Binding and Off-Rates
Source: J Chem Inf Model. 2024 Dec 16;65(1):265–74. doi: 10.1021/acs.jcim.4c01805 (PMC11733936; doi:10.1021/acs.jcim.4c01805)
Supplement: Supplementary file 2 — ci4c01805_si_002.zip [file ci4c01805_si_002.zip › SI_ModBind_Validation/Koff/MAP38_Koff/MAP38_12941343_14.sdf]

MAP38_12941343_14
                    3D
 Schrodinger Suite 2021-1.
 66 69  0  0  1  0            999 V2000
   31.9630   34.5370   16.0310 O   0  0  0  0  0  0
   32.8500   33.9990   15.3520 C   0  0  0  0  0  0
   34.0770   33.8920   15.8400 N   0  0  0  0  0  0
   32.6030   33.4680   14.1560 N   0  0  0  0  0  0
   34.4030   34.4490   16.9930 C   0  0  0  0  0  0
   31.4490   33.4970   13.4860 C   0  0  0  0  0  0
   35.4970   35.2570   16.9940 C   0  0  0  0  0  0
   33.6800   34.2450   18.0870 C   0  0  0  0  0  0
   31.0020   32.5220   12.7310 N   0  0  0  0  0  0
   30.6230   34.5430   13.3720 C   0  0  0  0  0  0
   35.9010   35.8800   18.1430 C   0  0  0  0  0  0
   36.2220   35.4440   15.8200 C   0  0  0  0  0  0
   34.0700   34.8730   19.2770 C   0  0  0  0  0  0
   29.8430   32.9430   12.0960 N   0  0  0  0  0  0
   31.5149   31.1648   12.6006 C   0  0  0  0  0  0
   29.6480   34.1840   12.5140 C   0  0  0  0  0  0
   35.1810   35.6970   19.2810 C   0  0  0  0  0  0
   37.0550   36.7140   18.1170 C   0  0  0  0  0  0
   37.3710   36.2710   15.8060 C   0  0  0  0  0  0
   28.6570   34.9690   12.1470 C   0  0  0  0  0  0
   35.5610   36.3180   20.3550 O   0  0  0  0  0  0
   37.7830   36.8970   16.9510 C   0  0  0  0  0  0
   27.9030   35.6540   13.3180 C   0  0  0  0  0  0
   27.5700   34.2410   11.3750 C   0  0  0  0  0  0
   29.0900   36.1090   11.2190 C   0  0  0  0  0  0
   34.8700   35.9700   21.5440 C   0  0  0  0  0  0
   35.2040   37.0260   22.6080 C   0  0  0  0  0  0
   34.1660   38.0790   22.8130 N   0  0  0  0  0  0
   34.0940   38.8980   21.6080 C   0  0  0  0  0  0
   34.6010   38.8440   23.9970 C   0  0  0  0  0  0
   33.8330   40.3930   21.8460 C   0  0  0  0  0  0
   34.3530   40.3450   24.0060 C   0  0  0  0  0  0
   34.7250   40.9080   22.8030 O   0  0  0  0  0  0
   34.7228   33.3148   15.3219 H   0  0  0  0  0  0
   33.3460   32.9625   13.6964 H   0  0  0  0  0  0
   32.7982   33.6231   18.0641 H   0  0  0  0  0  0
   30.7103   35.4964   13.8719 H   0  0  0  0  0  0
   35.9126   34.9562   14.9075 H   0  0  0  0  0  0
   33.4704   34.6897   20.1552 H   0  0  0  0  0  0
   32.5895   31.1511   12.7842 H   0  0  0  0  0  0
   31.3293   30.7863   11.5939 H   0  0  0  0  0  0
   31.0159   30.5226   13.3269 H   0  0  0  0  0  0
   37.3755   37.2175   19.0176 H   0  0  0  0  0  0
   37.9242   36.4066   14.8883 H   0  0  0  0  0  0
   38.6603   37.5271   16.9590 H   0  0  0  0  0  0
   26.9290   36.0300   13.0050 H   0  0  0  0  0  0
   28.4280   36.5510   13.6220 H   0  0  0  0  0  0
   27.7180   34.9610   14.1290 H   0  0  0  0  0  0
   27.1210   33.4440   11.9710 H   0  0  0  0  0  0
   27.9510   33.7880   10.4580 H   0  0  0  0  0  0
   26.7570   34.9010   11.0700 H   0  0  0  0  0  0
   28.2540   36.7450   10.9240 H   0  0  0  0  0  0
   29.5430   35.7230   10.3040 H   0  0  0  0  0  0
   29.8310   36.7550   11.6920 H   0  0  0  0  0  0
   33.7949   35.9682   21.3574 H   0  0  0  0  0  0
   35.1386   34.9652   21.8732 H   0  0  0  0  0  0
   35.3545   36.5068   23.5562 H   0  0  0  0  0  0
   36.1538   37.5049   22.3638 H   0  0  0  0  0  0
   35.0276   38.8071   21.0500 H   0  0  0  0  0  0
   33.3097   38.5267   20.9487 H   0  0  0  0  0  0
   34.1181   38.4408   24.8883 H   0  0  0  0  0  0
   35.6735   38.7083   24.1481 H   0  0  0  0  0  0
   33.9692   40.9468   20.9170 H   0  0  0  0  0  0
   32.8017   40.5643   22.1608 H   0  0  0  0  0  0
   33.3060   40.5690   24.2195 H   0  0  0  0  0  0
   34.9380   40.8133   24.7974 H   0  0  0  0  0  0
  1  2  2  0  0  0
  2  3  1  0  0  0
  2  4  1  0  0  0
  3  5  1  0  0  0
  3 34  1  0  0  0
  4  6  1  0  0  0
  4 35  1  0  0  0
  5  7  1  0  0  0
  5  8  2  0  0  0
  6  9  1  0  0  0
  6 10  2  0  0  0
  7 11  1  0  0  0
  7 12  2  0  0  0
  8 13  1  0  0  0
  8 36  1  0  0  0
  9 14  1  0  0  0
  9 15  1  0  0  0
 10 16  1  0  0  0
 10 37  1  0  0  0
 11 17  1  0  0  0
 11 18  2  0  0  0
 12 19  1  0  0  0
 12 38  1  0  0  0
 13 17  2  0  0  0
 13 39  1  0  0  0
 14 16  2  0  0  0
 15 40  1  0  0  0
 15 41  1  0  0  0
 15 42  1  0  0  0
 16 20  1  0  0  0
 17 21  1  0  0  0
 18 22  1  0  0  0
 18 43  1  0  0  0
 19 22  2  0  0  0
 19 44  1  0  0  0
 20 23  1  0  0  0
 20 24  1  0  0  0
 20 25  1  0  0  0
 21 26  1  0  0  0
 22 45  1  0  0  0
 23 46  1  0  0  0
 23 47  1  0  0  0
 23 48  1  0  0  0
 24 49  1  0  0  0
 24 50  1  0  0  0
 24 51  1  0  0  0
 25 52  1  0  0  0
 25 53  1  0  0  0
 25 54  1  0  0  0
 26 27  1  0  0  0
 26 55  1  0  0  0
 26 56  1  0  0  0
 27 28  1  0  0  0
 27 57  1  0  0  0
 27 58  1  0  0  0
 28 29  1  0  0  0
 28 30  1  0  0  0
 29 31  1  0  0  0
 29 59  1  0  0  0
 29 60  1  0  0  0
 30 32  1  0  0  0
 30 61  1  0  0  0
 30 62  1  0  0  0
 31 33  1  0  0  0
 31 63  1  0  0  0
 31 64  1  0  0  0
 32 33  1  0  0  0
 32 65  1  0  0  0
 32 66  1  0  0  0
M  END
> <s_m_entry_id>
64

> <s_m_entry_name>
PREP_Map38_KinaseBIRB_796.26

> <s_m_Source_Path>
/Users/sinko/Documents/Modulus/ScaledMD/KIND_Dataset/Map38_Kinase

> <s_m_Source_File>
PREP_Map38_KinaseBIRB_796.mae

> <i_m_Source_File_Index>
26

> <target>
MAP38

> <ID>
MAP38_12941343

> <assay_method>
SPR

> <journal>
Bioorg Med Chem Lett.

> <title>
The kinetics of binding to p38 MAP kinase by analogues of BIRB 796

> <pubmed_id>
12941343

> <target_class>
Kinase

> <target_comment>
NA

> <cpd_id>
8

> <SmilesFragFp 3>


> <smiles_raw>
O=C(Nc1n(C)nc(C(C)(C)C)c1)Nc1c2c(c(OCCN3CCOCC3)cc1)cccc2

> <pKD>
7.6382723

> <pkon>
-5.1613679

> <pkoff>
2.4814861

> <source>
literature

> <smiles_washed>
O=C(Nc1n(C)nc(C(C)(C)C)c1)Nc1c2c(c(OCCN3CCOCC3)cc1)cccc2

> <logPow>
2.9909999

> <TPSA>
80.650002

> <Molecular_Weight>
451.57098

> <rdkit_TPSA>
80.65

> <max_ChEMBL_phase>
0

> <i_lp_mmshare_version>
53161

> <i_f3d_flags>
0

> <s_epik_input>
W0NIM11DKFtDSDNdKShbQ0gzXSljKFtjSF0xKW5uKFtDSDNdKWMxW05IXUMoPU8pW05IXWMyW2NIXVtjSF1jKGMoYzIzKVtjSF1bY0hdW2NIXVtjSF0zKU9bQ0gyXVtDSDJdTjRbQ0gyXVtDSDJdT1tDSDJdW0NIMl00

> <s_epik_cmdline>
J2VwaWtfcHl0aG9uJywgJy1waCcsICc3LjAnLCAnLXRuJywgJzgnLCAnLW1hJywgJzIwMCcsICctaW1hZScsICc8aW5maWxlLm1hZT4nLCAnLW9tYWUnLCAnPG91dGZpbGUubWFlPic=

> <r_lp_tautomer_probability>
1

> <r_epik_Ionization_Penalty>
  0.0642

> <r_epik_Ionization_Penalty_Charging>
  0.0000

> <r_epik_Ionization_Penalty_Neutral>
  0.0642

> <r_epik_State_Penalty>
  0.0558

> <r_epik_Charging_Adjusted_Penalty>
0.0558297731723035

> <i_epik_Tot_Q>
0

> <i_epik_Tot_abs_Q>
0

> <s_lp_Force_Field>
S-OPLS

> <r_lp_Energy>
46.230012

> <b_lp_Chiralities_Consistent>
1

> <s_lp_Variant>
MAP38_12941343-1

> <s_m_subgroupid>
PREP_Map38_KinaseBIRB_796

> <s_m_subgroup_title>
PREP_Map38_KinaseBIRB_796

> <i_phase_Input_Structure_Number>
17

> <i_phase_Structure_Number>
17

> <r_phase_Similarity_to_Reference>
0.815935860421909

> <i_phase_Reference_Structure>
1

> <s_phase_Alignment_Method>
snapped core

> <s_phase_Alignment_Reason>


> <s_phase_Core_SMARTS>
a1aa[a]a1AA(=A)Aa(a(a23)aaaa3)aaa2AAAA4AAAAA4

> <s_f3d_frozen_atoms>
10 16 14 9 6 4 2 1 3 5 7 11 12 19 22 18 8 13 17 21 26 27 28 29 31 33 32 30 37 35 1 34 38 44 45 43 36 39 55 56 57 58 59 60 63 64 65 66 61 62

> <b_m_subgroup_collapsed>
0

$$$$
