# Supplementary material for: ModBind, a Rapid Simulation-Based Predictor of Ligand Binding and Off-Rates
Source: J Chem Inf Model. 2024 Dec 16;65(1):265–74. doi: 10.1021/acs.jcim.4c01805 (PMC11733936; doi:10.1021/acs.jcim.4c01805)
Supplement: Supplementary file 2 — ci4c01805_si_002.zip [file ci4c01805_si_002.zip › SI_ModBind_Validation/Koff/MAP38_Koff/MAP38_12941343_16.sdf]

MAP38_12941343_16
                    3D
 Schrodinger Suite 2021-1.
 40 41  0  0  1  0            999 V2000
   35.6546   36.5011   20.7331 Cl  0  0  0  0  0  0
   35.1810   35.6970   19.2810 C   0  0  0  0  0  0
   35.9010   35.8800   18.1430 C   0  0  0  0  0  0
   34.0700   34.8730   19.2770 C   0  0  0  0  0  0
   35.4970   35.2570   16.9940 C   0  0  0  0  0  0
   33.6800   34.2450   18.0870 C   0  0  0  0  0  0
   34.4030   34.4490   16.9930 C   0  0  0  0  0  0
   34.0770   33.8920   15.8400 N   0  0  0  0  0  0
   32.8500   33.9990   15.3520 C   0  0  0  0  0  0
   31.9630   34.5370   16.0310 O   0  0  0  0  0  0
   32.6030   33.4680   14.1560 N   0  0  0  0  0  0
   31.4490   33.4970   13.4860 C   0  0  0  0  0  0
   31.0020   32.5220   12.7310 N   0  0  0  0  0  0
   30.6230   34.5430   13.3720 C   0  0  0  0  0  0
   29.8430   32.9430   12.0960 N   0  0  0  0  0  0
   31.5149   31.1648   12.6006 C   0  0  0  0  0  0
   29.6480   34.1840   12.5140 C   0  0  0  0  0  0
   28.6570   34.9690   12.1470 C   0  0  0  0  0  0
   27.9030   35.6540   13.3180 C   0  0  0  0  0  0
   27.5700   34.2410   11.3750 C   0  0  0  0  0  0
   29.0900   36.1090   11.2190 C   0  0  0  0  0  0
   36.7789   36.5094   18.1482 H   0  0  0  0  0  0
   33.5041   34.7175   20.1840 H   0  0  0  0  0  0
   36.0629   35.4122   16.0862 H   0  0  0  0  0  0
   32.7960   33.6285   18.1118 H   0  0  0  0  0  0
   34.8218   33.3628   15.4112 H   0  0  0  0  0  0
   33.3445   32.9557   13.7015 H   0  0  0  0  0  0
   30.7103   35.4977   13.8690 H   0  0  0  0  0  0
   32.5895   31.1511   12.7842 H   0  0  0  0  0  0
   31.3293   30.7863   11.5939 H   0  0  0  0  0  0
   31.0159   30.5226   13.3269 H   0  0  0  0  0  0
   26.9290   36.0300   13.0050 H   0  0  0  0  0  0
   28.4280   36.5510   13.6220 H   0  0  0  0  0  0
   27.7180   34.9610   14.1290 H   0  0  0  0  0  0
   27.1210   33.4440   11.9710 H   0  0  0  0  0  0
   27.9510   33.7880   10.4580 H   0  0  0  0  0  0
   26.7570   34.9010   11.0700 H   0  0  0  0  0  0
   28.2540   36.7450   10.9240 H   0  0  0  0  0  0
   29.5430   35.7230   10.3040 H   0  0  0  0  0  0
   29.8310   36.7550   11.6920 H   0  0  0  0  0  0
  1  2  1  0  0  0
  2  3  2  0  0  0
  2  4  1  0  0  0
  3  5  1  0  0  0
  3 22  1  0  0  0
  4  6  2  0  0  0
  4 23  1  0  0  0
  5  7  2  0  0  0
  5 24  1  0  0  0
  6  7  1  0  0  0
  6 25  1  0  0  0
  7  8  1  0  0  0
  8  9  1  0  0  0
  8 26  1  0  0  0
  9 10  2  0  0  0
  9 11  1  0  0  0
 11 12  1  0  0  0
 11 27  1  0  0  0
 12 13  1  0  0  0
 12 14  2  0  0  0
 13 15  1  0  0  0
 13 16  1  0  0  0
 14 17  1  0  0  0
 14 28  1  0  0  0
 15 17  2  0  0  0
 16 29  1  0  0  0
 16 30  1  0  0  0
 16 31  1  0  0  0
 17 18  1  0  0  0
 18 19  1  0  0  0
 18 20  1  0  0  0
 18 21  1  0  0  0
 19 32  1  0  0  0
 19 33  1  0  0  0
 19 34  1  0  0  0
 20 35  1  0  0  0
 20 36  1  0  0  0
 20 37  1  0  0  0
 21 38  1  0  0  0
 21 39  1  0  0  0
 21 40  1  0  0  0
M  END
> <s_m_entry_id>
68

> <s_m_entry_name>
PREP_Map38_KinaseBIRB_796.30

> <s_m_Source_Path>
/Users/sinko/Documents/Modulus/ScaledMD/KIND_Dataset/Map38_Kinase

> <s_m_Source_File>
PREP_Map38_KinaseBIRB_796.mae

> <i_m_Source_File_Index>
30

> <target>
MAP38

> <ID>
MAP38_12941343

> <assay_method>
SPR

> <journal>
Bioorg Med Chem Lett.

> <title>
The kinetics of binding to p38 MAP kinase by analogues of BIRB 796

> <pubmed_id>
12941343

> <target_class>
Kinase

> <target_comment>
NA

> <cpd_id>
3

> <SmilesFragFp 3>


> <smiles_raw>
Clc1ccc(NC(=O)Nc2n(C)nc(C(C)(C)C)c2)cc1

> <pKD>
5.9244533

> <pkon>
-5.0718818

> <pkoff>
0.85387194

> <source>
literature

> <smiles_washed>
Clc1ccc(NC(=O)Nc2n(C)nc(C(C)(C)C)c2)cc1

> <logPow>
2.9660001

> <TPSA>
58.950001

> <Molecular_Weight>
306.797

> <rdkit_TPSA>
58.95

> <max_ChEMBL_phase>
0

> <i_lp_mmshare_version>
53161

> <i_f3d_flags>
0

> <s_epik_input>
Q2xjMVtjSF1bY0hdYyhbY0hdW2NIXTEpW05IXUMoPU8pW05IXWMybihbQ0gzXSluYyhbY0hdMilDKFtDSDNdKShbQ0gzXSlbQ0gzXQ==

> <s_epik_cmdline>
J2VwaWtfcHl0aG9uJywgJy1waCcsICc3LjAnLCAnLXRuJywgJzgnLCAnLW1hJywgJzIwMCcsICctaW1hZScsICc8aW5maWxlLm1hZT4nLCAnLW9tYWUnLCAnPG91dGZpbGUubWFlPic=

> <r_lp_tautomer_probability>
1

> <r_epik_Ionization_Penalty>
  0.0001

> <r_epik_Ionization_Penalty_Charging>
  0.0000

> <r_epik_Ionization_Penalty_Neutral>
  0.0001

> <r_epik_State_Penalty>
  0.0000

> <r_epik_Charging_Adjusted_Penalty>
0

> <i_epik_Tot_Q>
0

> <i_epik_Tot_abs_Q>
0

> <s_lp_Force_Field>
S-OPLS

> <r_lp_Energy>
21.35088

> <b_lp_Chiralities_Consistent>
1

> <s_lp_Variant>
MAP38_12941343-1

> <s_m_subgroupid>
PREP_Map38_KinaseBIRB_796

> <s_m_subgroup_title>
PREP_Map38_KinaseBIRB_796

> <i_phase_Input_Structure_Number>
19

> <i_phase_Structure_Number>
19

> <r_phase_Similarity_to_Reference>
0.506079955646629

> <i_phase_Reference_Structure>
1

> <s_phase_Alignment_Method>
snapped core

> <s_phase_Alignment_Reason>


> <s_phase_Core_SMARTS>
a1aa[a]a1AA(=A)Aa2aaaaa2

> <s_f3d_frozen_atoms>
14 17 15 13 12 11 9 10 8 7 5 3 2 4 6 28 27 10 26 24 22 1 23 25

> <b_m_subgroup_collapsed>
0

$$$$
