# Supplementary material for: ModBind, a Rapid Simulation-Based Predictor of Ligand Binding and Off-Rates
Source: J Chem Inf Model. 2024 Dec 16;65(1):265–74. doi: 10.1021/acs.jcim.4c01805 (PMC11733936; doi:10.1021/acs.jcim.4c01805)
Supplement: Supplementary file 2 — ci4c01805_si_002.zip [file ci4c01805_si_002.zip › SI_ModBind_Validation/Koff/MAP38_Koff/MAP38_12941343_12.sdf]

MAP38_12941343_12
                    3D
 Schrodinger Suite 2021-1.
 77 81  0  0  1  0            999 V2000
   31.9630   34.5370   16.0310 O   0  0  0  0  0  0
   32.8500   33.9990   15.3520 C   0  0  0  0  0  0
   34.0770   33.8920   15.8400 N   0  0  0  0  0  0
   32.6030   33.4680   14.1560 N   0  0  0  0  0  0
   34.4030   34.4490   16.9930 C   0  0  0  0  0  0
   31.4490   33.4970   13.4860 C   0  0  0  0  0  0
   35.4970   35.2570   16.9940 C   0  0  0  0  0  0
   33.6800   34.2450   18.0870 C   0  0  0  0  0  0
   31.0020   32.5220   12.7310 N   0  0  0  0  0  0
   30.6230   34.5430   13.3720 C   0  0  0  0  0  0
   35.9010   35.8800   18.1430 C   0  0  0  0  0  0
   36.2220   35.4440   15.8200 C   0  0  0  0  0  0
   34.0700   34.8730   19.2770 C   0  0  0  0  0  0
   29.8430   32.9430   12.0960 N   0  0  0  0  0  0
   31.5890   31.3350   12.5550 C   0  0  0  0  0  0
   29.6480   34.1840   12.5140 C   0  0  0  0  0  0
   35.1810   35.6970   19.2810 C   0  0  0  0  0  0
   37.0550   36.7140   18.1170 C   0  0  0  0  0  0
   37.3710   36.2710   15.8060 C   0  0  0  0  0  0
   32.0420   30.6080   13.6170 C   0  0  0  0  0  0
   31.7510   30.9020   11.3070 C   0  0  0  0  0  0
   28.4648   34.9648   12.0236 C   0  0  0  0  0  0
   35.5610   36.3180   20.3550 O   0  0  0  0  0  0
   37.7830   36.8970   16.9510 C   0  0  0  0  0  0
   32.6890   29.3990   13.3870 C   0  0  0  0  0  0
   32.3860   29.7130   11.0460 C   0  0  0  0  0  0
   27.3933   34.0176   11.5712 C   0  0  0  0  0  0
   27.9369   35.8231   13.1348 C   0  0  0  0  0  0
   28.8811   35.8345   10.8746 C   0  0  0  0  0  0
   34.8700   35.9700   21.5440 C   0  0  0  0  0  0
   32.8550   28.9620   12.0800 C   0  0  0  0  0  0
   27.8790   33.2280   10.5490 O   0  0  0  0  0  0
   35.2040   37.0260   22.6080 C   0  0  0  0  0  0
   33.5550   27.6910   11.7990 C   0  0  0  0  0  0
   34.1660   38.0790   22.8130 N   0  0  0  0  0  0
   34.6010   38.8440   23.9970 C   0  0  0  0  0  0
   34.0940   38.8980   21.6080 C   0  0  0  0  0  0
   34.3530   40.3450   24.0060 C   0  0  0  0  0  0
   33.8330   40.3930   21.8460 C   0  0  0  0  0  0
   34.7250   40.9080   22.8030 O   0  0  0  0  0  0
   34.7111   33.2588   15.3755 H   0  0  0  0  0  0
   33.3493   32.9655   13.6983 H   0  0  0  0  0  0
   32.8056   33.6108   18.0530 H   0  0  0  0  0  0
   30.7160   35.4993   13.8640 H   0  0  0  0  0  0
   35.9130   34.9534   14.9088 H   0  0  0  0  0  0
   33.4729   34.6879   20.1565 H   0  0  0  0  0  0
   37.3758   37.2165   19.0182 H   0  0  0  0  0  0
   37.9247   36.4058   14.8884 H   0  0  0  0  0  0
   31.8918   30.9480   14.6310 H   0  0  0  0  0  0
   31.3935   31.4833   10.4689 H   0  0  0  0  0  0
   38.6609   37.5263   16.9596 H   0  0  0  0  0  0
   33.0475   28.8183   14.2247 H   0  0  0  0  0  0
   32.5064   29.3867   10.0230 H   0  0  0  0  0  0
   27.0908   33.3856   12.4062 H   0  0  0  0  0  0
   26.5336   34.5850   11.2149 H   0  0  0  0  0  0
   27.0771   36.3905   12.7784 H   0  0  0  0  0  0
   28.7155   36.5114   13.4635 H   0  0  0  0  0  0
   27.6344   35.1911   13.9697 H   0  0  0  0  0  0
   28.0214   36.4019   10.5183 H   0  0  0  0  0  0
   29.2648   35.2108   10.0672 H   0  0  0  0  0  0
   29.6597   36.5228   11.2034 H   0  0  0  0  0  0
   33.7951   35.9649   21.3557 H   0  0  0  0  0  0
   35.1405   34.9665   21.8757 H   0  0  0  0  0  0
   27.2283   32.5625   10.1834 H   0  0  0  0  0  0
   35.3548   36.5074   23.5563 H   0  0  0  0  0  0
   36.1530   37.5063   22.3639 H   0  0  0  0  0  0
   33.7370   27.5590   10.7320 H   0  0  0  0  0  0
   32.9190   26.8830   12.1610 H   0  0  0  0  0  0
   34.5100   27.6580   12.3250 H   0  0  0  0  0  0
   34.1154   38.4421   24.8874 H   0  0  0  0  0  0
   35.6732   38.7074   24.1503 H   0  0  0  0  0  0
   35.0264   38.8071   21.0482 H   0  0  0  0  0  0
   33.3081   38.5276   20.9501 H   0  0  0  0  0  0
   33.3054   40.5680   24.2179 H   0  0  0  0  0  0
   34.9369   40.8135   24.7985 H   0  0  0  0  0  0
   33.9685   40.9461   20.9165 H   0  0  0  0  0  0
   32.8017   40.5644   22.1611 H   0  0  0  0  0  0
  1  2  2  0  0  0
  2  3  1  0  0  0
  2  4  1  0  0  0
  3  5  1  0  0  0
  3 41  1  0  0  0
  4  6  1  0  0  0
  4 42  1  0  0  0
  5  7  1  0  0  0
  5  8  2  0  0  0
  6  9  1  0  0  0
  6 10  2  0  0  0
  7 11  1  0  0  0
  7 12  2  0  0  0
  8 13  1  0  0  0
  8 43  1  0  0  0
  9 14  1  0  0  0
  9 15  1  0  0  0
 10 16  1  0  0  0
 10 44  1  0  0  0
 11 17  1  0  0  0
 11 18  2  0  0  0
 12 19  1  0  0  0
 12 45  1  0  0  0
 13 17  2  0  0  0
 13 46  1  0  0  0
 14 16  2  0  0  0
 15 20  2  0  0  0
 15 21  1  0  0  0
 16 22  1  0  0  0
 17 23  1  0  0  0
 18 24  1  0  0  0
 18 47  1  0  0  0
 19 24  2  0  0  0
 19 48  1  0  0  0
 20 25  1  0  0  0
 20 49  1  0  0  0
 21 26  2  0  0  0
 21 50  1  0  0  0
 22 27  1  0  0  0
 22 28  1  0  0  0
 22 29  1  0  0  0
 23 30  1  0  0  0
 24 51  1  0  0  0
 25 31  2  0  0  0
 25 52  1  0  0  0
 26 31  1  0  0  0
 26 53  1  0  0  0
 27 32  1  0  0  0
 27 54  1  0  0  0
 27 55  1  0  0  0
 28 56  1  0  0  0
 28 57  1  0  0  0
 28 58  1  0  0  0
 29 59  1  0  0  0
 29 60  1  0  0  0
 29 61  1  0  0  0
 30 33  1  0  0  0
 30 62  1  0  0  0
 30 63  1  0  0  0
 31 34  1  0  0  0
 32 64  1  0  0  0
 33 35  1  0  0  0
 33 65  1  0  0  0
 33 66  1  0  0  0
 34 67  1  0  0  0
 34 68  1  0  0  0
 34 69  1  0  0  0
 35 36  1  0  0  0
 35 37  1  0  0  0
 36 38  1  0  0  0
 36 70  1  0  0  0
 36 71  1  0  0  0
 37 39  1  0  0  0
 37 72  1  0  0  0
 37 73  1  0  0  0
 38 40  1  0  0  0
 38 74  1  0  0  0
 38 75  1  0  0  0
 39 40  1  0  0  0
 39 76  1  0  0  0
 39 77  1  0  0  0
M  END
> <s_m_entry_id>
61

> <s_m_entry_name>
PREP_Map38_KinaseBIRB_796.23

> <s_m_Source_Path>
/Users/sinko/Documents/Modulus/ScaledMD/KIND_Dataset/Map38_Kinase

> <s_m_Source_File>
PREP_Map38_KinaseBIRB_796.mae

> <i_m_Source_File_Index>
23

> <target>
MAP38

> <ID>
MAP38_12941343

> <assay_method>
SPR

> <journal>
Bioorg Med Chem Lett.

> <title>
The kinetics of binding to p38 MAP kinase by analogues of BIRB 796

> <pubmed_id>
12941343

> <target_class>
Kinase

> <target_comment>
NA

> <cpd_id>
7

> <SmilesFragFp 3>


> <smiles_raw>
O=C(Nc1n(-c2ccc(C)cc2)nc(C(CO)(C)C)c1)Nc1c2c(c(OCCN3CCOCC3)cc1)cccc2

> <pKD>
7.7958798

> <pkon>
-4.4048338

> <pkoff>
3.3979399

> <source>
literature

> <smiles_washed>
O=C(Nc1n(-c2ccc(C)cc2)nc(C(CO)(C)C)c1)Nc1c2c(c(OCCN3CCOCC3)cc1)cccc2

> <logPow>
3.7360001

> <TPSA>
100.88

> <Molecular_Weight>
543.66797

> <rdkit_TPSA>
100.88

> <max_ChEMBL_phase>
0

> <i_lp_mmshare_version>
53161

> <i_f3d_flags>
0

> <s_epik_input>
W2NIXTFbY0hdYyhbQ0gzXSlbY0hdW2NIXWMxLW4obmMoW2NIXTIpQyhbQ0gzXSkoW0NIM10pW0NIMl1bT0hdKWMyW05IXUMoPU8pW05IXWMzW2NIXVtjSF1jKGMoYzM0KVtjSF1bY0hdW2NIXVtjSF00KU9bQ0gyXVtDSDJdTjVbQ0gyXVtDSDJdT1tDSDJdW0NIMl01

> <s_epik_cmdline>
J2VwaWtfcHl0aG9uJywgJy1waCcsICc3LjAnLCAnLXRuJywgJzgnLCAnLW1hJywgJzIwMCcsICctaW1hZScsICc8aW5maWxlLm1hZT4nLCAnLW9tYWUnLCAnPG91dGZpbGUubWFlPic=

> <r_lp_tautomer_probability>
1

> <r_epik_Ionization_Penalty>
  0.0642

> <r_epik_Ionization_Penalty_Charging>
  0.0000

> <r_epik_Ionization_Penalty_Neutral>
  0.0642

> <r_epik_State_Penalty>
  0.0558

> <r_epik_Charging_Adjusted_Penalty>
0.0558297731723035

> <i_epik_Tot_Q>
0

> <i_epik_Tot_abs_Q>
0

> <s_lp_Force_Field>
S-OPLS

> <r_lp_Energy>
60.7171

> <b_lp_Chiralities_Consistent>
1

> <s_lp_Variant>
MAP38_12941343-1

> <s_m_subgroupid>
PREP_Map38_KinaseBIRB_796

> <s_m_subgroup_title>
PREP_Map38_KinaseBIRB_796

> <i_phase_Input_Structure_Number>
15

> <i_phase_Structure_Number>
15

> <r_phase_Similarity_to_Reference>
0.984817505392387

> <i_phase_Reference_Structure>
1

> <s_phase_Alignment_Method>
snapped core

> <s_phase_Alignment_Reason>


> <s_phase_Core_SMARTS>
a1aaaaa1-a2aaaa2AA(=A)Aa(a(a34)aaaa4)aaa3AAAA5AAAAA5

> <s_f3d_frozen_atoms>
21 26 31 25 20 15 9 14 16 10 6 4 2 1 3 5 7 11 12 19 24 18 8 13 17 23 30 33 35 37 39 40 38 36 50 53 52 49 44 42 1 41 45 48 51 47 43 46 62 63 65 66 72 73 76 77 74 75 70 71

> <b_m_subgroup_collapsed>
0

$$$$
