# Supplementary material for: ModBind, a Rapid Simulation-Based Predictor of Ligand Binding and Off-Rates
Source: J Chem Inf Model. 2024 Dec 16;65(1):265–74. doi: 10.1021/acs.jcim.4c01805 (PMC11733936; doi:10.1021/acs.jcim.4c01805)
Supplement: Supplementary file 2 — ci4c01805_si_002.zip [file ci4c01805_si_002.zip › SI_ModBind_Validation/Koff/MAP38_Koff/MAP38_12941343_11.sdf]

MAP38_12941343_11
                    3D
 Schrodinger Suite 2021-1.
 70 74  0  0  1  0            999 V2000
   31.9630   34.5370   16.0310 O   0  0  0  0  0  0
   32.8500   33.9990   15.3520 C   0  0  0  0  0  0
   34.0770   33.8920   15.8400 N   0  0  0  0  0  0
   32.6030   33.4680   14.1560 N   0  0  0  0  0  0
   34.4030   34.4490   16.9930 C   0  0  0  0  0  0
   31.4490   33.4970   13.4860 C   0  0  0  0  0  0
   35.4970   35.2570   16.9940 C   0  0  0  0  0  0
   33.6800   34.2450   18.0870 C   0  0  0  0  0  0
   31.0020   32.5220   12.7310 N   0  0  0  0  0  0
   30.6230   34.5430   13.3720 C   0  0  0  0  0  0
   35.9010   35.8800   18.1430 C   0  0  0  0  0  0
   36.2220   35.4440   15.8200 C   0  0  0  0  0  0
   34.0700   34.8730   19.2770 C   0  0  0  0  0  0
   29.8430   32.9430   12.0960 N   0  0  0  0  0  0
   31.5890   31.3350   12.5550 C   0  0  0  0  0  0
   29.6480   34.1840   12.5140 C   0  0  0  0  0  0
   35.1810   35.6970   19.2810 C   0  0  0  0  0  0
   37.0550   36.7140   18.1170 C   0  0  0  0  0  0
   37.3710   36.2710   15.8060 C   0  0  0  0  0  0
   31.7510   30.9020   11.3070 C   0  0  0  0  0  0
   32.0420   30.6080   13.6170 C   0  0  0  0  0  0
   28.4650   34.9652   12.0238 C   0  0  0  0  0  0
   35.5610   36.3180   20.3550 O   0  0  0  0  0  0
   37.7830   36.8970   16.9510 C   0  0  0  0  0  0
   32.3860   29.7130   11.0460 C   0  0  0  0  0  0
   32.6890   29.3990   13.3870 C   0  0  0  0  0  0
   28.9396   36.1988   11.3145 C   0  0  0  0  0  0
   27.6070   35.3578   13.1898 C   0  0  0  0  0  0
   34.8700   35.9700   21.5440 C   0  0  0  0  0  0
   32.8550   28.9620   12.0800 C   0  0  0  0  0  0
   35.2040   37.0260   22.6080 C   0  0  0  0  0  0
   34.1660   38.0790   22.8130 N   0  0  0  0  0  0
   34.0940   38.8980   21.6080 C   0  0  0  0  0  0
   34.6010   38.8440   23.9970 C   0  0  0  0  0  0
   33.8330   40.3930   21.8460 C   0  0  0  0  0  0
   34.3530   40.3450   24.0060 C   0  0  0  0  0  0
   34.7250   40.9080   22.8030 O   0  0  0  0  0  0
   34.7435   33.3982   15.2651 H   0  0  0  0  0  0
   33.3589   32.9925   13.6854 H   0  0  0  0  0  0
   32.8162   33.5995   18.0816 H   0  0  0  0  0  0
   30.7084   35.5003   13.8641 H   0  0  0  0  0  0
   35.9120   34.9585   14.9064 H   0  0  0  0  0  0
   33.4776   34.6796   20.1579 H   0  0  0  0  0  0
   37.3767   37.2160   19.0182 H   0  0  0  0  0  0
   37.9232   36.4079   14.8879 H   0  0  0  0  0  0
   31.4020   31.4822   10.4655 H   0  0  0  0  0  0
   31.8956   30.9572   14.6293 H   0  0  0  0  0  0
   27.8841   34.3512   11.3356 H   0  0  0  0  0  0
   38.6607   37.5265   16.9589 H   0  0  0  0  0  0
   32.5144   29.3802   10.0265 H   0  0  0  0  0  0
   33.0534   28.8130   14.2181 H   0  0  0  0  0  0
   29.5631   35.9136   10.4672 H   0  0  0  0  0  0
   29.5206   36.8128   12.0027 H   0  0  0  0  0  0
   28.0800   36.7665   10.9583 H   0  0  0  0  0  0
   27.2622   34.4614   13.7052 H   0  0  0  0  0  0
   26.7474   35.9254   12.8336 H   0  0  0  0  0  0
   28.1880   35.9717   13.8780 H   0  0  0  0  0  0
   33.7957   35.9628   21.3537 H   0  0  0  0  0  0
   35.1408   34.9684   21.8807 H   0  0  0  0  0  0
   33.3579   28.0278   11.8774 H   0  0  0  0  0  0
   35.3532   36.5073   23.5565 H   0  0  0  0  0  0
   36.1534   37.5068   22.3660 H   0  0  0  0  0  0
   35.0269   38.8061   21.0488 H   0  0  0  0  0  0
   33.3081   38.5280   20.9498 H   0  0  0  0  0  0
   34.1143   38.4432   24.8873 H   0  0  0  0  0  0
   35.6730   38.7069   24.1512 H   0  0  0  0  0  0
   33.9683   40.9465   20.9166 H   0  0  0  0  0  0
   32.8015   40.5637   22.1607 H   0  0  0  0  0  0
   33.3052   40.5689   24.2169 H   0  0  0  0  0  0
   34.9361   40.8140   24.7987 H   0  0  0  0  0  0
  1  2  2  0  0  0
  2  3  1  0  0  0
  2  4  1  0  0  0
  3  5  1  0  0  0
  3 38  1  0  0  0
  4  6  1  0  0  0
  4 39  1  0  0  0
  5  7  1  0  0  0
  5  8  2  0  0  0
  6  9  1  0  0  0
  6 10  2  0  0  0
  7 11  1  0  0  0
  7 12  2  0  0  0
  8 13  1  0  0  0
  8 40  1  0  0  0
  9 14  1  0  0  0
  9 15  1  0  0  0
 10 16  1  0  0  0
 10 41  1  0  0  0
 11 17  1  0  0  0
 11 18  2  0  0  0
 12 19  1  0  0  0
 12 42  1  0  0  0
 13 17  2  0  0  0
 13 43  1  0  0  0
 14 16  2  0  0  0
 15 20  2  0  0  0
 15 21  1  0  0  0
 16 22  1  0  0  0
 17 23  1  0  0  0
 18 24  1  0  0  0
 18 44  1  0  0  0
 19 24  2  0  0  0
 19 45  1  0  0  0
 20 25  1  0  0  0
 20 46  1  0  0  0
 21 26  2  0  0  0
 21 47  1  0  0  0
 22 27  1  0  0  0
 22 28  1  0  0  0
 22 48  1  0  0  0
 23 29  1  0  0  0
 24 49  1  0  0  0
 25 30  2  0  0  0
 25 50  1  0  0  0
 26 30  1  0  0  0
 26 51  1  0  0  0
 27 52  1  0  0  0
 27 53  1  0  0  0
 27 54  1  0  0  0
 28 55  1  0  0  0
 28 56  1  0  0  0
 28 57  1  0  0  0
 29 31  1  0  0  0
 29 58  1  0  0  0
 29 59  1  0  0  0
 30 60  1  0  0  0
 31 32  1  0  0  0
 31 61  1  0  0  0
 31 62  1  0  0  0
 32 33  1  0  0  0
 32 34  1  0  0  0
 33 35  1  0  0  0
 33 63  1  0  0  0
 33 64  1  0  0  0
 34 36  1  0  0  0
 34 65  1  0  0  0
 34 66  1  0  0  0
 35 37  1  0  0  0
 35 67  1  0  0  0
 35 68  1  0  0  0
 36 37  1  0  0  0
 36 69  1  0  0  0
 36 70  1  0  0  0
M  END
> <s_m_entry_id>
59

> <s_m_entry_name>
PREP_Map38_KinaseBIRB_796.21

> <s_m_Source_Path>
/Users/sinko/Documents/Modulus/ScaledMD/KIND_Dataset/Map38_Kinase

> <s_m_Source_File>
PREP_Map38_KinaseBIRB_796.mae

> <i_m_Source_File_Index>
21

> <target>
MAP38

> <ID>
MAP38_12941343

> <assay_method>
SPR

> <journal>
Bioorg Med Chem Lett.

> <title>
The kinetics of binding to p38 MAP kinase by analogues of BIRB 796

> <pubmed_id>
12941343

> <target_class>
Kinase

> <target_comment>
NA

> <cpd_id>
6

> <SmilesFragFp 3>


> <smiles_raw>
O=C(Nc1n(-c2ccccc2)nc(C(C)C)c1)Nc1c2c(c(OCCN3CCOCC3)cc1)cccc2

> <pKD>
8.2291479

> <pkon>
-4.8115749

> <pkoff>
3.4202163

> <source>
literature

> <smiles_washed>
O=C(Nc1n(-c2ccccc2)nc(C(C)C)c1)Nc1c2c(c(OCCN3CCOCC3)cc1)cccc2

> <logPow>
4.289

> <TPSA>
80.650002

> <Molecular_Weight>
499.61499

> <rdkit_TPSA>
80.65

> <max_ChEMBL_phase>
0

> <i_lp_mmshare_version>
53161

> <i_f3d_flags>
0

> <s_epik_input>
W2NIXTFbY0hdW2NIXVtjSF1bY0hdYzEtbihuYyhbY0hdMilbQ0hdKFtDSDNdKVtDSDNdKWMyW05IXUMoPU8pW05IXWMzW2NIXVtjSF1jKGMoYzM0KVtjSF1bY0hdW2NIXVtjSF00KU9bQ0gyXVtDSDJdTjVbQ0gyXVtDSDJdT1tDSDJdW0NIMl01

> <s_epik_cmdline>
J2VwaWtfcHl0aG9uJywgJy1waCcsICc3LjAnLCAnLXRuJywgJzgnLCAnLW1hJywgJzIwMCcsICctaW1hZScsICc8aW5maWxlLm1hZT4nLCAnLW9tYWUnLCAnPG91dGZpbGUubWFlPic=

> <r_lp_tautomer_probability>
1

> <r_epik_Ionization_Penalty>
  0.0641

> <r_epik_Ionization_Penalty_Charging>
  0.0000

> <r_epik_Ionization_Penalty_Neutral>
  0.0641

> <r_epik_State_Penalty>
  0.0558

> <r_epik_Charging_Adjusted_Penalty>
0.0558297731723035

> <i_epik_Tot_Q>
0

> <i_epik_Tot_abs_Q>
0

> <s_lp_Force_Field>
S-OPLS

> <r_lp_Energy>
62.719971

> <b_lp_Chiralities_Consistent>
1

> <s_lp_Variant>
MAP38_12941343-1

> <s_m_subgroupid>
PREP_Map38_KinaseBIRB_796

> <s_m_subgroup_title>
PREP_Map38_KinaseBIRB_796

> <i_phase_Input_Structure_Number>
14

> <i_phase_Structure_Number>
14

> <r_phase_Similarity_to_Reference>
0.931969803951605

> <i_phase_Reference_Structure>
1

> <s_phase_Alignment_Method>
snapped core

> <s_phase_Alignment_Reason>


> <s_phase_Core_SMARTS>
a1aaaaa1-a2aaaa2AA(=A)Aa(a(a34)aaaa4)aaa3AAAA5AAAAA5

> <s_f3d_frozen_atoms>
20 25 30 26 21 15 9 14 16 10 6 4 2 1 3 5 7 11 12 19 24 18 8 13 17 23 29 31 32 33 35 37 36 34 46 50 60 51 47 41 39 1 38 42 45 49 44 40 43 58 59 61 62 63 64 67 68 69 70 65 66

> <b_m_subgroup_collapsed>
0

$$$$
