# Supplementary material for: ModBind, a Rapid Simulation-Based Predictor of Ligand Binding and Off-Rates
Source: J Chem Inf Model. 2024 Dec 16;65(1):265–74. doi: 10.1021/acs.jcim.4c01805 (PMC11733936; doi:10.1021/acs.jcim.4c01805)
Supplement: Supplementary file 2 — ci4c01805_si_002.zip [file ci4c01805_si_002.zip › SI_ModBind_Validation/Koff/MAP38_Koff/MAP38_12941343_8.sdf]

MAP38_12941343_8
                    3D
 Schrodinger Suite 2021-1.
 56 59  0  0  1  0            999 V2000
   31.9630   34.5370   16.0310 O   0  0  0  0  0  0
   32.8500   33.9990   15.3520 C   0  0  0  0  0  0
   34.0770   33.8920   15.8400 N   0  0  0  0  0  0
   32.6030   33.4680   14.1560 N   0  0  0  0  0  0
   34.4030   34.4490   16.9930 C   0  0  0  0  0  0
   31.4490   33.4970   13.4860 C   0  0  0  0  0  0
   35.4970   35.2570   16.9940 C   0  0  0  0  0  0
   33.6800   34.2450   18.0870 C   0  0  0  0  0  0
   31.0020   32.5220   12.7310 N   0  0  0  0  0  0
   30.6230   34.5430   13.3720 C   0  0  0  0  0  0
   35.9010   35.8800   18.1430 C   0  0  0  0  0  0
   36.2220   35.4440   15.8200 C   0  0  0  0  0  0
   34.0700   34.8730   19.2770 C   0  0  0  0  0  0
   29.8430   32.9430   12.0960 N   0  0  0  0  0  0
   31.5890   31.3350   12.5550 C   0  0  0  0  0  0
   29.6480   34.1840   12.5140 C   0  0  0  0  0  0
   35.1810   35.6970   19.2810 C   0  0  0  0  0  0
   37.0550   36.7140   18.1170 C   0  0  0  0  0  0
   37.3710   36.2710   15.8060 C   0  0  0  0  0  0
   32.0420   30.6080   13.6170 C   0  0  0  0  0  0
   31.7510   30.9020   11.3070 C   0  0  0  0  0  0
   28.6570   34.9690   12.1470 C   0  0  0  0  0  0
   37.7830   36.8970   16.9510 C   0  0  0  0  0  0
   32.6890   29.3990   13.3870 C   0  0  0  0  0  0
   32.3860   29.7130   11.0460 C   0  0  0  0  0  0
   27.9030   35.6540   13.3180 C   0  0  0  0  0  0
   27.5700   34.2410   11.3750 C   0  0  0  0  0  0
   29.0900   36.1090   11.2190 C   0  0  0  0  0  0
   32.8550   28.9620   12.0800 C   0  0  0  0  0  0
   33.5550   27.6910   11.7990 C   0  0  0  0  0  0
   34.7185   33.3289   15.3015 H   0  0  0  0  0  0
   33.3715   33.0398   13.6609 H   0  0  0  0  0  0
   32.8131   33.6049   18.0871 H   0  0  0  0  0  0
   30.7053   35.4954   13.8740 H   0  0  0  0  0  0
   35.9111   34.9588   14.9064 H   0  0  0  0  0  0
   33.5031   34.7032   20.1806 H   0  0  0  0  0  0
   35.4858   36.1918   20.1920 H   0  0  0  0  0  0
   37.3728   37.2141   19.0207 H   0  0  0  0  0  0
   37.9219   36.4072   14.8870 H   0  0  0  0  0  0
   31.9253   30.9642   14.6297 H   0  0  0  0  0  0
   31.3788   31.4749   10.4696 H   0  0  0  0  0  0
   38.6607   37.5263   16.9592 H   0  0  0  0  0  0
   33.0564   28.8224   14.2236 H   0  0  0  0  0  0
   32.5056   29.3875   10.0229 H   0  0  0  0  0  0
   26.9290   36.0300   13.0050 H   0  0  0  0  0  0
   28.4280   36.5510   13.6220 H   0  0  0  0  0  0
   27.7180   34.9610   14.1290 H   0  0  0  0  0  0
   27.1210   33.4440   11.9710 H   0  0  0  0  0  0
   27.9510   33.7880   10.4580 H   0  0  0  0  0  0
   26.7570   34.9010   11.0700 H   0  0  0  0  0  0
   28.2540   36.7450   10.9240 H   0  0  0  0  0  0
   29.5430   35.7230   10.3040 H   0  0  0  0  0  0
   29.8310   36.7550   11.6920 H   0  0  0  0  0  0
   33.7370   27.5590   10.7320 H   0  0  0  0  0  0
   32.9190   26.8830   12.1610 H   0  0  0  0  0  0
   34.5100   27.6580   12.3250 H   0  0  0  0  0  0
  1  2  2  0  0  0
  2  3  1  0  0  0
  2  4  1  0  0  0
  3  5  1  0  0  0
  3 31  1  0  0  0
  4  6  1  0  0  0
  4 32  1  0  0  0
  5  7  1  0  0  0
  5  8  2  0  0  0
  6  9  1  0  0  0
  6 10  2  0  0  0
  7 11  1  0  0  0
  7 12  2  0  0  0
  8 13  1  0  0  0
  8 33  1  0  0  0
  9 14  1  0  0  0
  9 15  1  0  0  0
 10 16  1  0  0  0
 10 34  1  0  0  0
 11 17  1  0  0  0
 11 18  2  0  0  0
 12 19  1  0  0  0
 12 35  1  0  0  0
 13 17  2  0  0  0
 13 36  1  0  0  0
 14 16  2  0  0  0
 15 20  2  0  0  0
 15 21  1  0  0  0
 16 22  1  0  0  0
 17 37  1  0  0  0
 18 23  1  0  0  0
 18 38  1  0  0  0
 19 23  2  0  0  0
 19 39  1  0  0  0
 20 24  1  0  0  0
 20 40  1  0  0  0
 21 25  2  0  0  0
 21 41  1  0  0  0
 22 26  1  0  0  0
 22 27  1  0  0  0
 22 28  1  0  0  0
 23 42  1  0  0  0
 24 29  2  0  0  0
 24 43  1  0  0  0
 25 29  1  0  0  0
 25 44  1  0  0  0
 26 45  1  0  0  0
 26 46  1  0  0  0
 26 47  1  0  0  0
 27 48  1  0  0  0
 27 49  1  0  0  0
 27 50  1  0  0  0
 28 51  1  0  0  0
 28 52  1  0  0  0
 28 53  1  0  0  0
 29 30  1  0  0  0
 30 54  1  0  0  0
 30 55  1  0  0  0
 30 56  1  0  0  0
M  END
> <s_m_entry_id>
55

> <s_m_entry_name>
PREP_Map38_KinaseBIRB_796.17

> <s_m_Source_Path>
/Users/sinko/Documents/Modulus/ScaledMD/KIND_Dataset/Map38_Kinase

> <s_m_Source_File>
PREP_Map38_KinaseBIRB_796.mae

> <i_m_Source_File_Index>
17

> <target>
MAP38

> <ID>
MAP38_12941343

> <assay_method>
SPR

> <journal>
Bioorg Med Chem Lett.

> <title>
The kinetics of binding to p38 MAP kinase by analogues of BIRB 796

> <pubmed_id>
12941343

> <target_class>
Kinase

> <target_comment>
NA

> <cpd_id>
14

> <SmilesFragFp 3>


> <smiles_raw>
O=C(Nc1n(-c2ccc(C)cc2)nc(C(C)(C)C)c1)Nc1c2c(ccc1)cccc2

> <pKD>
8.9586077

> <pkon>
-5.0530787

> <pkoff>
3.9208188

> <source>
literature

> <smiles_washed>
O=C(Nc1n(-c2ccc(C)cc2)nc(C(C)(C)C)c1)Nc1c2c(ccc1)cccc2

> <logPow>
5.546

> <TPSA>
58.950001

> <Molecular_Weight>
398.50998

> <rdkit_TPSA>
58.95

> <max_ChEMBL_phase>
0

> <i_lp_mmshare_version>
53161

> <i_f3d_flags>
0

> <s_epik_input>
W2NIXTFbY0hdYyhbQ0gzXSlbY0hdW2NIXWMxLW4obmMoW2NIXTIpQyhbQ0gzXSkoW0NIM10pW0NIM10pYzJbTkhdQyg9TylbTkhdYzNbY0hdW2NIXVtjSF1jKGMzNClbY0hdW2NIXVtjSF1bY0hdNA==

> <s_epik_cmdline>
J2VwaWtfcHl0aG9uJywgJy1waCcsICc3LjAnLCAnLXRuJywgJzgnLCAnLW1hJywgJzIwMCcsICctaW1hZScsICc8aW5maWxlLm1hZT4nLCAnLW9tYWUnLCAnPG91dGZpbGUubWFlPic=

> <r_lp_tautomer_probability>
1

> <r_epik_Ionization_Penalty>
  0.0000

> <r_epik_Ionization_Penalty_Charging>
  0.0000

> <r_epik_Ionization_Penalty_Neutral>
  0.0000

> <r_epik_State_Penalty>
  0.0000

> <r_epik_Charging_Adjusted_Penalty>
0

> <i_epik_Tot_Q>
0

> <i_epik_Tot_abs_Q>
0

> <s_lp_Force_Field>
S-OPLS

> <r_lp_Energy>
51.029274

> <b_lp_Chiralities_Consistent>
1

> <s_lp_Variant>
MAP38_12941343-1

> <s_m_subgroupid>
PREP_Map38_KinaseBIRB_796

> <s_m_subgroup_title>
PREP_Map38_KinaseBIRB_796

> <i_phase_Input_Structure_Number>
11

> <i_phase_Structure_Number>
11

> <r_phase_Similarity_to_Reference>
0.807737692988175

> <i_phase_Reference_Structure>
1

> <s_phase_Alignment_Method>
snapped core

> <s_phase_Alignment_Reason>


> <s_phase_Core_SMARTS>
a1aaaa(a12)a(aaa2)AA(=A)Aa3aaaa3-a4aaaaa4

> <s_f3d_frozen_atoms>
18 23 19 12 7 11 5 8 13 17 3 2 1 4 6 10 16 14 9 15 21 25 29 24 20 38 42 39 35 33 36 37 31 1 32 34 41 44 43 40

> <b_m_subgroup_collapsed>
0

$$$$
