# Supplementary material for: ModBind, a Rapid Simulation-Based Predictor of Ligand Binding and Off-Rates
Source: J Chem Inf Model. 2024 Dec 16;65(1):265–74. doi: 10.1021/acs.jcim.4c01805 (PMC11733936; doi:10.1021/acs.jcim.4c01805)
Supplement: Supplementary file 2 — ci4c01805_si_002.zip [file ci4c01805_si_002.zip › SI_ModBind_Validation/Koff/MAP38_Koff/MAP38_12941343_6.sdf]

MAP38_12941343_6
                    3D
 Schrodinger Suite 2021-1.
 88 92  0  0  1  0            999 V2000
   31.9630   34.5370   16.0310 O   0  0  0  0  0  0
   32.8500   33.9990   15.3520 C   0  0  0  0  0  0
   34.0770   33.8920   15.8400 N   0  0  0  0  0  0
   32.6030   33.4680   14.1560 N   0  0  0  0  0  0
   34.4030   34.4490   16.9930 C   0  0  0  0  0  0
   31.4490   33.4970   13.4860 C   0  0  0  0  0  0
   35.4970   35.2570   16.9940 C   0  0  0  0  0  0
   33.6800   34.2450   18.0870 C   0  0  0  0  0  0
   31.0020   32.5220   12.7310 N   0  0  0  0  0  0
   30.6230   34.5430   13.3720 C   0  0  0  0  0  0
   35.9010   35.8800   18.1430 C   0  0  0  0  0  0
   36.2220   35.4440   15.8200 C   0  0  0  0  0  0
   34.0700   34.8730   19.2770 C   0  0  0  0  0  0
   29.8430   32.9430   12.0960 N   0  0  0  0  0  0
   31.5890   31.3350   12.5550 C   0  0  0  0  0  0
   29.6480   34.1840   12.5140 C   0  0  0  0  0  0
   35.1810   35.6970   19.2810 C   0  0  0  0  0  0
   37.0550   36.7140   18.1170 C   0  0  0  0  0  0
   37.3710   36.2710   15.8060 C   0  0  0  0  0  0
   32.0420   30.6080   13.6170 C   0  0  0  0  0  0
   31.7510   30.9020   11.3070 C   0  0  0  0  0  0
   28.6570   34.9690   12.1470 C   0  0  0  0  0  0
   35.5610   36.3180   20.3550 O   0  0  0  0  0  0
   37.7830   36.8970   16.9510 C   0  0  0  0  0  0
   32.6890   29.3990   13.3870 C   0  0  0  0  0  0
   32.3860   29.7130   11.0460 C   0  0  0  0  0  0
   27.9030   35.6540   13.3180 C   0  0  0  0  0  0
   27.5700   34.2410   11.3750 C   0  0  0  0  0  0
   29.0900   36.1090   11.2190 C   0  0  0  0  0  0
   34.8700   35.9700   21.5440 C   0  0  0  0  0  0
   32.8550   28.9620   12.0800 C   0  0  0  0  0  0
   33.1963   28.5760   14.5338 C   0  0  0  0  0  0
   35.2040   37.0260   22.6080 C   0  0  0  0  0  0
   33.5550   27.6910   11.7990 C   0  0  0  0  0  0
   33.8300   27.3648   14.0209 N   0  3  0  0  0  0
   34.1660   38.0790   22.8130 N   0  0  0  0  0  0
   32.8542   26.5899   13.2599 C   0  0  0  0  0  0
   34.9456   27.7296   13.1526 C   0  0  0  0  0  0
   34.0940   38.8980   21.6080 C   0  0  0  0  0  0
   34.6010   38.8440   23.9970 C   0  0  0  0  0  0
   33.8330   40.3930   21.8460 C   0  0  0  0  0  0
   34.3530   40.3450   24.0060 C   0  0  0  0  0  0
   34.7250   40.9080   22.8030 O   0  0  0  0  0  0
   34.7245   33.3228   15.3156 H   0  0  0  0  0  0
   33.3548   32.9807   13.6911 H   0  0  0  0  0  0
   32.7984   33.6227   18.0659 H   0  0  0  0  0  0
   30.7174   35.5027   13.8579 H   0  0  0  0  0  0
   35.9124   34.9568   14.9071 H   0  0  0  0  0  0
   33.4715   34.6865   20.1554 H   0  0  0  0  0  0
   37.3745   37.2188   19.0172 H   0  0  0  0  0  0
   37.9262   36.4085   14.8904 H   0  0  0  0  0  0
   31.8939   30.9752   14.6229 H   0  0  0  0  0  0
   31.3955   31.4873   10.4708 H   0  0  0  0  0  0
   38.6600   37.5277   16.9595 H   0  0  0  0  0  0
   32.5034   29.3977   10.0193 H   0  0  0  0  0  0
   26.9290   36.0300   13.0050 H   0  0  0  0  0  0
   28.4280   36.5510   13.6220 H   0  0  0  0  0  0
   27.7180   34.9610   14.1290 H   0  0  0  0  0  0
   27.1210   33.4440   11.9710 H   0  0  0  0  0  0
   27.9510   33.7880   10.4580 H   0  0  0  0  0  0
   26.7570   34.9010   11.0700 H   0  0  0  0  0  0
   28.2540   36.7450   10.9240 H   0  0  0  0  0  0
   29.5430   35.7230   10.3040 H   0  0  0  0  0  0
   29.8310   36.7550   11.6920 H   0  0  0  0  0  0
   33.7975   35.9453   21.3449 H   0  0  0  0  0  0
   35.1828   34.9807   21.8845 H   0  0  0  0  0  0
   33.9248   29.1544   15.1020 H   0  0  0  0  0  0
   32.3634   28.3036   15.1821 H   0  0  0  0  0  0
   35.3503   36.5099   23.5588 H   0  0  0  0  0  0
   36.1530   37.5098   22.3706 H   0  0  0  0  0  0
   33.7370   27.5590   10.7320 H   0  0  0  0  0  0
   32.9190   26.8830   12.1610 H   0  0  0  0  0  0
   34.5100   27.6580   12.3250 H   0  0  0  0  0  0
   32.4856   27.1880   12.4265 H   0  0  0  0  0  0
   32.0213   26.3176   13.9081 H   0  0  0  0  0  0
   33.3273   25.6857   12.8769 H   0  0  0  0  0  0
   34.5770   28.3276   12.3193 H   0  0  0  0  0  0
   35.4187   26.8253   12.7697 H   0  0  0  0  0  0
   35.6741   28.3081   13.7208 H   0  0  0  0  0  0
   35.0279   38.8079   21.0500 H   0  0  0  0  0  0
   33.3107   38.5265   20.9476 H   0  0  0  0  0  0
   34.1150   38.4428   24.8874 H   0  0  0  0  0  0
   35.6731   38.7073   24.1509 H   0  0  0  0  0  0
   33.9689   40.9463   20.9166 H   0  0  0  0  0  0
   32.8019   40.5647   22.1609 H   0  0  0  0  0  0
   33.3056   40.5690   24.2183 H   0  0  0  0  0  0
   34.9369   40.8138   24.7981 H   0  0  0  0  0  0
   34.1715   26.8106   14.7931 H   0  0  0  0  0  0
  1  2  2  0  0  0
  2  3  1  0  0  0
  2  4  1  0  0  0
  3  5  1  0  0  0
  3 44  1  0  0  0
  4  6  1  0  0  0
  4 45  1  0  0  0
  5  7  1  0  0  0
  5  8  2  0  0  0
  6  9  1  0  0  0
  6 10  2  0  0  0
  7 11  1  0  0  0
  7 12  2  0  0  0
  8 13  1  0  0  0
  8 46  1  0  0  0
  9 14  1  0  0  0
  9 15  1  0  0  0
 10 16  1  0  0  0
 10 47  1  0  0  0
 11 17  1  0  0  0
 11 18  2  0  0  0
 12 19  1  0  0  0
 12 48  1  0  0  0
 13 17  2  0  0  0
 13 49  1  0  0  0
 14 16  2  0  0  0
 15 20  2  0  0  0
 15 21  1  0  0  0
 16 22  1  0  0  0
 17 23  1  0  0  0
 18 24  1  0  0  0
 18 50  1  0  0  0
 19 24  2  0  0  0
 19 51  1  0  0  0
 20 25  1  0  0  0
 20 52  1  0  0  0
 21 26  2  0  0  0
 21 53  1  0  0  0
 22 27  1  0  0  0
 22 28  1  0  0  0
 22 29  1  0  0  0
 23 30  1  0  0  0
 24 54  1  0  0  0
 25 31  2  0  0  0
 25 32  1  0  0  0
 26 31  1  0  0  0
 26 55  1  0  0  0
 27 56  1  0  0  0
 27 57  1  0  0  0
 27 58  1  0  0  0
 28 59  1  0  0  0
 28 60  1  0  0  0
 28 61  1  0  0  0
 29 62  1  0  0  0
 29 63  1  0  0  0
 29 64  1  0  0  0
 30 33  1  0  0  0
 30 65  1  0  0  0
 30 66  1  0  0  0
 31 34  1  0  0  0
 32 35  1  0  0  0
 32 67  1  0  0  0
 32 68  1  0  0  0
 33 36  1  0  0  0
 33 69  1  0  0  0
 33 70  1  0  0  0
 34 71  1  0  0  0
 34 72  1  0  0  0
 34 73  1  0  0  0
 35 37  1  0  0  0
 35 38  1  0  0  0
 35 88  1  0  0  0
 36 39  1  0  0  0
 36 40  1  0  0  0
 37 74  1  0  0  0
 37 75  1  0  0  0
 37 76  1  0  0  0
 38 77  1  0  0  0
 38 78  1  0  0  0
 38 79  1  0  0  0
 39 41  1  0  0  0
 39 80  1  0  0  0
 39 81  1  0  0  0
 40 42  1  0  0  0
 40 82  1  0  0  0
 40 83  1  0  0  0
 41 43  1  0  0  0
 41 84  1  0  0  0
 41 85  1  0  0  0
 42 43  1  0  0  0
 42 86  1  0  0  0
 42 87  1  0  0  0
M  CHG  1  35   1
M  END
> <s_m_entry_id>
50

> <s_m_entry_name>
PREP_Map38_KinaseBIRB_796.12

> <s_m_Source_Path>
/Users/sinko/Documents/Modulus/ScaledMD/KIND_Dataset/Map38_Kinase

> <s_m_Source_File>
PREP_Map38_KinaseBIRB_796.mae

> <i_m_Source_File_Index>
12

> <target>
MAP38

> <ID>
MAP38_12941343

> <assay_method>
SPR

> <journal>
Bioorg Med Chem Lett.

> <title>
The kinetics of binding to p38 MAP kinase by analogues of BIRB 796

> <pubmed_id>
12941343

> <target_class>
Kinase

> <target_comment>
NA

> <cpd_id>
11

> <SmilesFragFp 3>


> <smiles_raw>
O=C(Nc1n(-c2cc(CN(C)C)c(C)cc2)nc(C(C)(C)C)c1)Nc1c2c(c(OCCN3CCOCC3)cc1)cccc2

> <pKD>
8.318759

> <pkon>
-3.8976271

> <pkoff>
4.4202166

> <source>
literature

> <smiles_washed>
O=C(Nc1n(-c2cc(CN(C)C)c(C)cc2)nc(C(C)(C)C)c1)Nc1c2c(c(OCCN3CCOCC3)cc1)cccc2

> <logPow>
5.027

> <TPSA>
83.889999

> <Molecular_Weight>
584.76501

> <rdkit_TPSA>
83.89

> <max_ChEMBL_phase>
0

> <i_lp_mmshare_version>
53161

> <i_f3d_flags>
0

> <s_epik_input>
W2NIXTFbY0hdYyhbQ0gzXSljKFtDSDJdTihbQ0gzXSlbQ0gzXSlbY0hdYzEtbihuYyhbY0hdMilDKFtDSDNdKShbQ0gzXSlbQ0gzXSljMltOSF1DKD1PKVtOSF1jM1tjSF1bY0hdYyhjKGMzNClbY0hdW2NIXVtjSF1bY0hdNClPW0NIMl1bQ0gyXU41W0NIMl1bQ0gyXU9bQ0gyXVtDSDJdNQ==

> <s_epik_cmdline>
J2VwaWtfcHl0aG9uJywgJy1waCcsICc3LjAnLCAnLXRuJywgJzgnLCAnLW1hJywgJzIwMCcsICctaW1hZScsICc8aW5maWxlLm1hZT4nLCAnLW9tYWUnLCAnPG91dGZpbGUubWFlPic=

> <r_lp_tautomer_probability>
1

> <r_epik_Ionization_Penalty>
  0.1131

> <r_epik_Ionization_Penalty_Charging>
  0.0490

> <r_epik_Ionization_Penalty_Neutral>
  0.0641

> <r_epik_State_Penalty>
  0.0977

> <r_epik_Charging_Adjusted_Penalty>
0.146658410774364

> <i_epik_Tot_Q>
1

> <i_epik_Tot_abs_Q>
1

> <s_lp_Force_Field>
S-OPLS

> <r_lp_Energy>
74.715402

> <b_lp_Chiralities_Consistent>
1

> <s_lp_Variant>
MAP38_12941343-1

> <s_m_subgroupid>
PREP_Map38_KinaseBIRB_796

> <s_m_subgroup_title>
PREP_Map38_KinaseBIRB_796

> <i_phase_Input_Structure_Number>
8

> <i_phase_Structure_Number>
8

> <r_phase_Similarity_to_Reference>
0.897861236461266

> <i_phase_Reference_Structure>
1

> <s_phase_Alignment_Method>
snapped core

> <s_phase_Alignment_Reason>


> <s_phase_Core_SMARTS>
a1aaaaa1-a2aaaa2AA(=A)Aa(a(a34)aaaa4)aaa3AAAA5AAAAA5

> <s_f3d_frozen_atoms>
21 26 31 25 20 15 9 14 16 10 6 4 2 1 3 5 7 11 12 19 24 18 8 13 17 23 30 33 36 39 41 43 42 40 53 55 52 47 45 1 44 48 51 54 50 46 49 65 66 69 70 80 81 84 85 86 87 82 83

> <b_m_subgroup_collapsed>
0

$$$$
