# Supplementary material for: ModBind, a Rapid Simulation-Based Predictor of Ligand Binding and Off-Rates
Source: J Chem Inf Model. 2024 Dec 16;65(1):265–74. doi: 10.1021/acs.jcim.4c01805 (PMC11733936; doi:10.1021/acs.jcim.4c01805)
Supplement: Supplementary file 2 — ci4c01805_si_002.zip [file ci4c01805_si_002.zip › SI_ModBind_Validation/Koff/MAP38_Koff/1KV2_-_preprocessed_protein.pdb]

HEADER    TRANSFERASE                             23-JAN-02   1KV2
TITLE     HUMAN P38 MAP KINASE IN COMPLEX WITH BIRB 796
EXPDTA    X-RAY DIFFRACTION
REMARK   2 RESOLUTION.    2.80 ANGSTROMS
REMARK   3  R VALUE : 0.228000
REMARK   3  FREE R VALUE : 0.318000
REMARK   4 1KV2 COMPLIES WITH FORMAT V. 3.15, 01-DEC-08
REMARK 200  TEMPERATURE           (KELVIN) : 100.00
REMARK 200  PH                             : 7.40
REMARK 350 BIOMOLECULE: 1
REMARK 350 APPLY THE FOLLOWING TO CHAINS: A
REMARK 350   BIOMT1  1   1.000000 0.000000 0.000000   0.000000
REMARK 350   BIOMT2  1   0.000000 1.000000 0.000000   0.000000
REMARK 350   BIOMT3  1   0.000000 0.000000 1.000000   0.000000
REMARK 888
REMARK 888 WRITTEN BY MAESTRO (A PRODUCT OF SCHRODINGER, LLC)
CRYST1   64.000   74.000   76.800  90.00  90.00  90.00 P 21 21 21    4
ATOM      1  CH3 ACE A   4      58.372  42.518   6.472  1.00  0.00           C  
ATOM      2  C   ACE A   4      58.253  41.483   7.590  1.00  0.00           C  
ATOM      3  O   ACE A   4      59.257  41.137   8.210  1.00  0.00           O  
ATOM      4 1H   ACE A   4      59.433  42.836   6.372  1.00  0.00           H  
ATOM      5 2H   ACE A   4      58.023  42.074   5.514  1.00  0.00           H  
ATOM      6 3H   ACE A   4      57.739  43.402   6.714  1.00  0.00           H  
ATOM      7  N   ARG A   5      57.026  40.936   7.905  1.00 56.35           N  
ATOM      8  CA  ARG A   5      56.917  39.922   9.001  1.00 60.79           C  
ATOM      9  C   ARG A   5      57.422  40.497  10.328  1.00 56.70           C  
ATOM     10  O   ARG A   5      58.643  40.566  10.581  1.00 60.59           O  
ATOM     11  CB  ARG A   5      57.724  38.659   8.662  1.00 68.50           C  
ATOM     12  CG  ARG A   5      57.208  37.361   9.340  1.00 68.14           C  
ATOM     13  CD  ARG A   5      56.922  36.254   8.290  1.00 67.42           C  
ATOM     14  NE  ARG A   5      57.912  35.164   8.268  1.00 67.59           N  
ATOM     15  CZ  ARG A   5      58.317  34.484   9.342  1.00 63.70           C  
ATOM     16  NH1 ARG A   5      57.817  34.782  10.544  1.00 62.94           N  
ATOM     17  NH2 ARG A   5      59.209  33.499   9.218  1.00 49.13           N1+
ATOM     18  H1  ARG A   5      56.201  41.220   7.396  1.00 56.35           H  
ATOM     19  HA  ARG A   5      55.886  39.595   8.974  1.00 60.79           H  
ATOM     20  HB3 ARG A   5      58.790  38.779   8.861  1.00 68.50           H  
ATOM     21  HB2 ARG A   5      57.692  38.541   7.579  1.00 68.50           H  
ATOM     22  HG3 ARG A   5      56.301  37.556   9.914  1.00 68.14           H  
ATOM     23  HG2 ARG A   5      57.972  37.108  10.069  1.00 68.14           H  
ATOM     24  HD3 ARG A   5      56.788  36.641   7.280  1.00 67.42           H  
ATOM     25  HD2 ARG A   5      55.968  35.787   8.538  1.00 67.42           H  
ATOM     26  HE  ARG A   5      58.322  34.948   7.371  1.00 67.59           H  
ATOM     27 HH12 ARG A   5      57.135  35.519  10.640  1.00 62.94           H  
ATOM     28 HH11 ARG A   5      58.083  34.248  11.359  1.00 62.94           H  
ATOM     29 HH22 ARG A   5      59.582  33.251   8.314  1.00 49.13           H  
ATOM     30 HH21 ARG A   5      59.499  32.970  10.029  1.00 49.13           H  
ATOM     31  N   PRO A   6      56.486  40.920  11.187  1.00 49.03           N  
ATOM     32  CA  PRO A   6      56.765  41.500  12.503  1.00 42.65           C  
ATOM     33  C   PRO A   6      57.405  40.509  13.450  1.00 40.32           C  
ATOM     34  O   PRO A   6      57.605  39.340  13.121  1.00 36.55           O  
ATOM     35  CB  PRO A   6      55.398  41.925  13.007  1.00 47.02           C  
ATOM     36  CG  PRO A   6      54.426  41.028  12.245  1.00 48.51           C  
ATOM     37  CD  PRO A   6      55.045  40.854  10.894  1.00 44.20           C  
ATOM     38  HA  PRO A   6      57.418  42.369  12.401  1.00 42.65           H  
ATOM     39  HB3 PRO A   6      55.205  42.983  12.826  1.00 47.02           H  
ATOM     40  HB2 PRO A   6      55.236  41.687  14.047  1.00 47.02           H  
ATOM     41  HG3 PRO A   6      53.419  41.444  12.197  1.00 48.51           H  
ATOM     42  HG2 PRO A   6      54.357  40.060  12.746  1.00 48.51           H  
ATOM     43  HD2 PRO A   6      54.677  39.896  10.529  1.00 44.20           H  
ATOM     44  HD3 PRO A   6      54.755  41.652  10.209  1.00 44.20           H  
ATOM     45  N   THR A   7      57.741  40.991  14.634  1.00 39.45           N  
ATOM     46  CA  THR A   7      58.320  40.121  15.622  1.00 36.98           C  
ATOM     47  C   THR A   7      57.118  39.426  16.235  1.00 33.46           C  
ATOM     48  O   THR A   7      56.111  40.044  16.569  1.00 33.33           O  
ATOM     49  CB  THR A   7      59.098  40.906  16.713  1.00 43.71           C  
ATOM     50  OG1 THR A   7      59.968  41.868  16.094  1.00 46.83           O  
ATOM     51  CG2 THR A   7      59.931  39.947  17.556  1.00 37.82           C  
ATOM     52  H   THR A   7      57.536  41.952  14.876  1.00 39.45           H  
ATOM     53  HA  THR A   7      59.003  39.405  15.157  1.00 36.98           H  
ATOM     54  HB  THR A   7      58.549  41.397  17.460  1.00 43.71           H  
ATOM     55  HG1 THR A   7      59.435  42.543  15.700  1.00 46.83           H  
ATOM     56 HG21 THR A   7      60.518  40.490  18.298  1.00 37.82           H  
ATOM     57 HG22 THR A   7      59.306  39.236  18.098  1.00 37.82           H  
ATOM     58 HG23 THR A   7      60.629  39.377  16.942  1.00 37.82           H  
ATOM     59  N   PHE A   8      57.204  38.117  16.323  1.00 38.08           N  
ATOM     60  CA  PHE A   8      56.137  37.335  16.913  1.00 38.82           C  
ATOM     61  C   PHE A   8      56.672  36.882  18.277  1.00 41.81           C  
ATOM     62  O   PHE A   8      57.805  36.417  18.370  1.00 54.42           O  
ATOM     63  CB  PHE A   8      55.868  36.104  16.037  1.00 34.01           C  
ATOM     64  CG  PHE A   8      54.705  36.250  15.094  1.00 29.66           C  
ATOM     65  CD1 PHE A   8      54.895  36.716  13.802  1.00 24.87           C  
ATOM     66  CD2 PHE A   8      53.426  35.855  15.479  1.00 32.92           C  
ATOM     67  CE1 PHE A   8      53.834  36.783  12.904  1.00 32.65           C  
ATOM     68  CE2 PHE A   8      52.352  35.921  14.576  1.00 31.07           C  
ATOM     69  CZ  PHE A   8      52.562  36.384  13.291  1.00 26.97           C  
ATOM     70  H   PHE A   8      58.043  37.642  16.025  1.00 38.08           H  
ATOM     71  HA  PHE A   8      55.208  37.869  17.079  1.00 38.82           H  
ATOM     72  HB3 PHE A   8      55.647  35.234  16.659  1.00 34.01           H  
ATOM     73  HB2 PHE A   8      56.758  35.820  15.473  1.00 34.01           H  
ATOM     74  HD1 PHE A   8      55.879  37.027  13.482  1.00 24.87           H  
ATOM     75  HD2 PHE A   8      53.308  35.509  16.483  1.00 32.92           H  
ATOM     76  HE1 PHE A   8      53.998  37.157  11.904  1.00 32.65           H  
ATOM     77  HE2 PHE A   8      51.413  35.555  14.936  1.00 31.07           H  
ATOM     78  HZ  PHE A   8      51.733  36.484  12.609  1.00 26.97           H  
ATOM     79  N   TYR A   9      55.908  37.028  19.346  1.00 39.98           N  
ATOM     80  CA  TYR A   9      56.417  36.529  20.613  1.00 36.53           C  
ATOM     81  C   TYR A   9      55.519  35.366  21.106  1.00 38.30           C  
ATOM     82  O   TYR A   9      54.324  35.296  20.790  1.00 31.02           O  
ATOM     83  CB  TYR A   9      56.520  37.665  21.637  1.00 41.39           C  
ATOM     84  CG  TYR A   9      55.196  38.166  22.156  1.00 37.54           C  
ATOM     85  CD1 TYR A   9      54.723  37.777  23.409  1.00 26.84           C  
ATOM     86  CD2 TYR A   9      54.420  39.042  21.401  1.00 43.46           C  
ATOM     87  CE1 TYR A   9      53.516  38.249  23.887  1.00 26.09           C  
ATOM     88  CE2 TYR A   9      53.217  39.514  21.876  1.00 38.50           C  
ATOM     89  CZ  TYR A   9      52.773  39.114  23.116  1.00 30.49           C  
ATOM     90  OH  TYR A   9      51.566  39.567  23.574  1.00 29.87           O  
ATOM     91  H   TYR A   9      54.965  37.395  19.285  1.00 39.98           H  
ATOM     92  HA  TYR A   9      57.424  36.111  20.577  1.00 36.53           H  
ATOM     93  HB3 TYR A   9      57.072  38.503  21.208  1.00 41.39           H  
ATOM     94  HB2 TYR A   9      57.117  37.329  22.487  1.00 41.39           H  
ATOM     95  HD1 TYR A   9      55.300  37.095  24.017  1.00 26.84           H  
ATOM     96  HD2 TYR A   9      54.770  39.375  20.435  1.00 43.46           H  
ATOM     97  HE1 TYR A   9      53.158  37.934  24.856  1.00 26.09           H  
ATOM     98  HE2 TYR A   9      52.633  40.205  21.294  1.00 38.50           H  
ATOM     99  HH  TYR A   9      51.204  40.248  23.022  1.00 29.87           H  
ATOM    100  N   ARG A  10      56.123  34.441  21.850  1.00 47.01           N  
ATOM    101  CA  ARG A  10      55.428  33.260  22.356  1.00 46.94           C  
ATOM    102  C   ARG A  10      55.023  33.476  23.788  1.00 43.01           C  
ATOM    103  O   ARG A  10      55.617  34.284  24.490  1.00 42.00           O  
ATOM    104  CB  ARG A  10      56.326  32.008  22.269  1.00 46.43           C  
ATOM    105  CG  ARG A  10      56.418  31.377  20.874  1.00 45.59           C  
ATOM    106  CD  ARG A  10      56.741  29.893  20.929  1.00 49.55           C  
ATOM    107  NE  ARG A  10      57.713  29.545  19.889  1.00 57.26           N  
ATOM    108  CZ  ARG A  10      57.866  28.336  19.350  1.00 57.55           C  
ATOM    109  NH1 ARG A  10      57.108  27.317  19.747  1.00 53.90           N  
ATOM    110  NH2 ARG A  10      58.789  28.148  18.408  1.00 55.68           N1+
ATOM    111  H   ARG A  10      57.097  34.555  22.088  1.00 47.01           H  
ATOM    112  HA  ARG A  10      54.588  33.029  21.730  1.00 46.94           H  
ATOM    113  HB3 ARG A  10      55.910  31.245  22.931  1.00 46.43           H  
ATOM    114  HB2 ARG A  10      57.324  32.214  22.659  1.00 46.43           H  
ATOM    115  HG3 ARG A  10      57.215  31.905  20.349  1.00 45.59           H  
ATOM    116  HG2 ARG A  10      55.559  31.616  20.279  1.00 45.59           H  
ATOM    117  HD3 ARG A  10      55.824  29.312  20.842  1.00 49.55           H  
ATOM    118  HD2 ARG A  10      57.195  29.623  21.883  1.00 49.55           H  
ATOM    119  HE  ARG A  10      58.301  30.298  19.562  1.00 57.26           H  
ATOM    120 HH12 ARG A  10      57.214  26.403  19.333  1.00 53.90           H  
ATOM    121 HH11 ARG A  10      56.368  27.475  20.415  1.00 53.90           H  
ATOM    122 HH22 ARG A  10      58.901  27.243  17.975  1.00 55.68           H  
ATOM    123 HH21 ARG A  10      59.357  28.920  18.091  1.00 55.68           H  
ATOM    124  N   GLN A  11      53.991  32.761  24.207  1.00 44.28           N  
ATOM    125  CA  GLN A  11      53.495  32.861  25.567  1.00 45.00           C  
ATOM    126  C   GLN A  11      52.461  31.776  25.779  1.00 44.71           C  
ATOM    127  O   GLN A  11      51.623  31.496  24.928  1.00 42.03           O  
ATOM    128  CB  GLN A  11      52.895  34.234  25.827  1.00 39.02           C  
ATOM    129  CG  GLN A  11      51.491  34.193  26.314  1.00 46.10           C  
ATOM    130  CD  GLN A  11      51.205  35.332  27.249  1.00 55.00           C  
ATOM    131  OE1 GLN A  11      51.349  35.075  28.547  1.00 60.39           O  
ATOM    132  NE2 GLN A  11      50.852  36.439  26.820  1.00 54.23           N  
ATOM    133  H   GLN A  11      53.492  32.172  23.555  1.00 44.28           H  
ATOM    134  HA  GLN A  11      54.330  32.691  26.252  1.00 45.00           H  
ATOM    135  HB3 GLN A  11      52.917  34.865  24.936  1.00 39.02           H  
ATOM    136  HB2 GLN A  11      53.545  34.739  26.545  1.00 39.02           H  
ATOM    137  HG3 GLN A  11      51.176  33.386  26.973  1.00 46.10           H  
ATOM    138  HG2 GLN A  11      50.808  34.213  25.466  1.00 46.10           H  
ATOM    139 HE22 GLN A  11      50.666  37.186  27.473  1.00 54.23           H  
ATOM    140 HE21 GLN A  11      50.760  36.593  25.827  1.00 54.23           H  
ATOM    141  N   GLU A  12      52.545  31.172  26.946  1.00 42.93           N  
ATOM    142  CA  GLU A  12      51.693  30.069  27.317  1.00 45.46           C  
ATOM    143  C   GLU A  12      50.495  30.514  28.138  1.00 52.29           C  
ATOM    144  O   GLU A  12      50.592  30.709  29.355  1.00 56.91           O  
ATOM    145  CB  GLU A  12      52.549  29.073  28.096  1.00 44.46           C  
ATOM    146  CG  GLU A  12      52.053  27.684  28.127  1.00 43.09           C  
ATOM    147  CD  GLU A  12      51.203  27.480  29.333  1.00 47.14           C  
ATOM    148  OE1 GLU A  12      50.067  27.996  29.305  1.00 57.11           O  
ATOM    149  OE2 GLU A  12      51.661  26.824  30.303  1.00 52.31           O1-
ATOM    150  H   GLU A  12      53.242  31.472  27.612  1.00 42.93           H  
ATOM    151  HA  GLU A  12      51.424  29.554  26.435  1.00 45.46           H  
ATOM    152  HB3 GLU A  12      52.798  29.444  29.093  1.00 44.46           H  
ATOM    153  HB2 GLU A  12      53.518  29.018  27.596  1.00 44.46           H  
ATOM    154  HG3 GLU A  12      52.898  26.997  28.193  1.00 43.09           H  
ATOM    155  HG2 GLU A  12      51.512  27.407  27.224  1.00 43.09           H  
ATOM    156  N   LEU A  13      49.355  30.680  27.484  1.00 53.63           N  
ATOM    157  CA  LEU A  13      48.170  31.089  28.223  1.00 58.19           C  
ATOM    158  C   LEU A  13      47.243  29.900  28.458  1.00 57.97           C  
ATOM    159  O   LEU A  13      46.811  29.256  27.498  1.00 59.15           O  
ATOM    160  CB  LEU A  13      47.427  32.187  27.467  1.00 61.75           C  
ATOM    161  CG  LEU A  13      47.500  33.573  28.112  1.00 61.88           C  
ATOM    162  CD1 LEU A  13      48.322  33.542  29.415  1.00 66.94           C  
ATOM    163  CD2 LEU A  13      48.134  34.532  27.106  1.00 70.39           C  
ATOM    164  H   LEU A  13      49.279  30.412  26.513  1.00 53.63           H  
ATOM    165  HA  LEU A  13      48.400  31.285  29.256  1.00 58.19           H  
ATOM    166  HB3 LEU A  13      46.363  31.953  27.393  1.00 61.75           H  
ATOM    167  HB2 LEU A  13      47.746  32.210  26.427  1.00 61.75           H  
ATOM    168  HG  LEU A  13      46.526  33.987  28.306  1.00 61.88           H  
ATOM    169 HD11 LEU A  13      48.416  34.560  29.794  1.00 66.94           H  
ATOM    170 HD12 LEU A  13      47.823  33.002  30.221  1.00 66.94           H  
ATOM    171 HD13 LEU A  13      49.349  33.198  29.279  1.00 66.94           H  
ATOM    172 HD21 LEU A  13      48.449  35.451  27.596  1.00 70.39           H  
ATOM    173 HD22 LEU A  13      48.965  34.060  26.603  1.00 70.39           H  
ATOM    174 HD23 LEU A  13      47.416  34.792  26.328  1.00 70.39           H  
ATOM    175  N   ASN A  14      46.922  29.633  29.728  1.00 59.17           N  
ATOM    176  CA  ASN A  14      46.073  28.499  30.118  1.00 58.78           C  
ATOM    177  C   ASN A  14      46.916  27.227  29.913  1.00 60.55           C  
ATOM    178  O   ASN A  14      48.005  27.071  30.506  1.00 64.78           O  
ATOM    179  CB  ASN A  14      44.812  28.451  29.260  1.00  0.00           C  
ATOM    180  CG  ASN A  14      43.896  29.673  29.321  1.00  0.00           C  
ATOM    181  OD1 ASN A  14      42.817  29.656  28.541  1.00  0.00           O  
ATOM    182  ND2 ASN A  14      44.159  30.642  30.021  1.00  0.00           N  
ATOM    183  H   ASN A  14      47.356  30.173  30.462  1.00 59.17           H  
ATOM    184  HA  ASN A  14      45.822  28.589  31.176  1.00 58.78           H  
ATOM    185  HB2 ASN A  14      44.924  28.166  28.217  1.00  0.00           H  
ATOM    186  HB3 ASN A  14      44.191  27.650  29.666  1.00  0.00           H  
ATOM    187 HD22 ASN A  14      43.536  31.437  30.026  1.00  0.00           H  
ATOM    188 HD21 ASN A  14      44.998  30.647  30.582  1.00  0.00           H  
ATOM    189  N   LYS A  15      46.435  26.322  29.067  1.00 59.02           N  
ATOM    190  CA  LYS A  15      47.210  25.125  28.806  1.00 53.41           C  
ATOM    191  C   LYS A  15      47.723  25.343  27.397  1.00 51.04           C  
ATOM    192  O   LYS A  15      48.384  24.492  26.810  1.00 47.97           O  
ATOM    193  CB  LYS A  15      46.322  23.886  28.877  1.00  0.00           C  
ATOM    194  CG  LYS A  15      45.712  23.655  30.263  1.00  0.00           C  
ATOM    195  CD  LYS A  15      46.730  23.296  31.353  1.00  0.00           C  
ATOM    196  CE  LYS A  15      47.346  21.895  31.236  1.00  0.00           C  
ATOM    197  NZ  LYS A  15      48.316  21.601  32.306  1.00  0.00           N1+
ATOM    198  H   LYS A  15      45.550  26.456  28.601  1.00 59.02           H  
ATOM    199  HA  LYS A  15      48.085  24.977  29.440  1.00 53.41           H  
ATOM    200  HB2 LYS A  15      45.509  23.982  28.155  1.00  0.00           H  
ATOM    201  HB3 LYS A  15      46.882  23.003  28.570  1.00  0.00           H  
ATOM    202  HG2 LYS A  15      45.154  24.539  30.572  1.00  0.00           H  
ATOM    203  HG3 LYS A  15      44.972  22.857  30.196  1.00  0.00           H  
ATOM    204  HD2 LYS A  15      47.517  24.048  31.399  1.00  0.00           H  
ATOM    205  HD3 LYS A  15      46.220  23.359  32.315  1.00  0.00           H  
ATOM    206  HE2 LYS A  15      46.562  21.138  31.259  1.00  0.00           H  
ATOM    207  HE3 LYS A  15      47.863  21.788  30.282  1.00  0.00           H  
ATOM    208  HZ1 LYS A  15      47.856  21.657  33.204  1.00  0.00           H  
ATOM    209  HZ2 LYS A  15      48.691  20.672  32.178  1.00  0.00           H  
ATOM    210  HZ3 LYS A  15      49.068  22.274  32.272  1.00  0.00           H  
ATOM    211  N   THR A  16      47.433  26.525  26.873  1.00 53.20           N  
ATOM    212  CA  THR A  16      47.825  26.889  25.514  1.00 52.88           C  
ATOM    213  C   THR A  16      49.025  27.831  25.333  1.00 47.50           C  
ATOM    214  O   THR A  16      49.424  28.564  26.247  1.00 43.17           O  
ATOM    215  CB  THR A  16      46.636  27.517  24.765  1.00 54.47           C  
ATOM    216  OG1 THR A  16      45.427  27.363  25.535  1.00 53.29           O  
ATOM    217  CG2 THR A  16      46.490  26.853  23.412  1.00 61.90           C  
ATOM    218  H   THR A  16      46.975  27.222  27.442  1.00 53.20           H  
ATOM    219  HA  THR A  16      48.100  25.978  24.979  1.00 52.88           H  
ATOM    220  HB  THR A  16      46.765  28.590  24.622  1.00 54.47           H  
ATOM    221  HG1 THR A  16      45.516  27.883  26.321  1.00 53.29           H  
ATOM    222 HG21 THR A  16      45.651  27.283  22.865  1.00 61.90           H  
ATOM    223 HG22 THR A  16      47.376  26.985  22.792  1.00 61.90           H  
ATOM    224 HG23 THR A  16      46.301  25.783  23.507  1.00 61.90           H  
ATOM    225  N   ILE A  17      49.591  27.782  24.131  1.00 42.87           N  
ATOM    226  CA  ILE A  17      50.716  28.620  23.781  1.00 39.82           C  
ATOM    227  C   ILE A  17      50.129  29.656  22.851  1.00 44.19           C  
ATOM    228  O   ILE A  17      49.097  29.421  22.219  1.00 46.91           O  
ATOM    229  CB  ILE A  17      51.853  27.801  23.071  1.00 37.41           C  
ATOM    230  CG1 ILE A  17      52.846  27.303  24.115  1.00 35.30           C  
ATOM    231  CG2 ILE A  17      52.599  28.650  22.027  1.00 27.73           C  
ATOM    232  CD1 ILE A  17      53.930  28.283  24.475  1.00 26.07           C  
ATOM    233  H   ILE A  17      49.219  27.164  23.426  1.00 42.87           H  
ATOM    234  HA  ILE A  17      51.154  29.146  24.595  1.00 39.82           H  
ATOM    235  HB  ILE A  17      51.412  26.942  22.562  1.00 37.41           H  
ATOM    236 HG13 ILE A  17      53.328  26.401  23.737  1.00 35.30           H  
ATOM    237 HG12 ILE A  17      52.314  26.989  25.014  1.00 35.30           H  
ATOM    238 HG21 ILE A  17      53.449  28.092  21.633  1.00 27.73           H  
ATOM    239 HG22 ILE A  17      51.988  28.868  21.150  1.00 27.73           H  
ATOM    240 HG23 ILE A  17      52.996  29.590  22.410  1.00 27.73           H  
ATOM    241 HD11 ILE A  17      54.499  27.912  25.328  1.00 26.07           H  
ATOM    242 HD12 ILE A  17      54.647  28.435  23.668  1.00 26.07           H  
ATOM    243 HD13 ILE A  17      53.524  29.252  24.762  1.00 26.07           H  
ATOM    244  N   TRP A  18      50.773  30.813  22.788  1.00 45.98           N  
ATOM    245  CA  TRP A  18      50.316  31.887  21.936  1.00 35.01           C  
ATOM    246  C   TRP A  18      51.519  32.574  21.345  1.00 35.63           C  
ATOM    247  O   TRP A  18      52.377  33.072  22.069  1.00 33.59           O  
ATOM    248  CB  TRP A  18      49.494  32.881  22.753  1.00 34.44           C  
ATOM    249  CG  TRP A  18      48.133  32.380  23.073  1.00 32.72           C  
ATOM    250  CD1 TRP A  18      47.804  31.342  23.902  1.00 38.77           C  
ATOM    251  CD2 TRP A  18      46.888  32.909  22.587  1.00 40.52           C  
ATOM    252  NE1 TRP A  18      46.440  31.190  23.971  1.00 39.50           N  
ATOM    253  CE2 TRP A  18      45.857  32.138  23.182  1.00 36.71           C  
ATOM    254  CE3 TRP A  18      46.562  33.959  21.719  1.00 44.12           C  
ATOM    255  CZ2 TRP A  18      44.496  32.390  22.924  1.00 31.64           C  
ATOM    256  CZ3 TRP A  18      45.209  34.208  21.465  1.00 48.26           C  
ATOM    257  CH2 TRP A  18      44.193  33.421  22.069  1.00 46.19           C  
ATOM    258  H   TRP A  18      51.528  31.003  23.438  1.00 45.98           H  
ATOM    259  HA  TRP A  18      49.702  31.521  21.109  1.00 35.01           H  
ATOM    260  HB3 TRP A  18      49.387  33.822  22.213  1.00 34.44           H  
ATOM    261  HB2 TRP A  18      49.998  33.132  23.684  1.00 34.44           H  
ATOM    262  HD1 TRP A  18      48.505  30.775  24.492  1.00 38.77           H  
ATOM    263  HE1 TRP A  18      45.973  30.505  24.548  1.00 39.50           H  
ATOM    264  HE3 TRP A  18      47.330  34.559  21.257  1.00 44.12           H  
ATOM    265  HZ2 TRP A  18      43.717  31.796  23.379  1.00 31.64           H  
ATOM    266  HZ3 TRP A  18      44.934  35.007  20.794  1.00 48.26           H  
ATOM    267  HH2 TRP A  18      43.157  33.632  21.850  1.00 46.19           H  
ATOM    268  N   GLU A  19      51.580  32.582  20.022  1.00 32.68           N  
ATOM    269  CA  GLU A  19      52.679  33.227  19.326  1.00 39.05           C  
ATOM    270  C   GLU A  19      52.066  34.311  18.471  1.00 37.17           C  
ATOM    271  O   GLU A  19      51.699  34.086  17.313  1.00 41.56           O  
ATOM    272  CB  GLU A  19      53.407  32.214  18.459  1.00 45.34           C  
ATOM    273  CG  GLU A  19      53.498  30.854  19.113  1.00 59.81           C  
ATOM    274  CD  GLU A  19      54.427  29.912  18.373  1.00 72.24           C  
ATOM    275  OE1 GLU A  19      54.174  28.685  18.443  1.00 82.57           O  
ATOM    276  OE2 GLU A  19      55.404  30.397  17.733  1.00 72.31           O1-
ATOM    277  H   GLU A  19      50.842  32.158  19.475  1.00 32.68           H  
ATOM    278  HA  GLU A  19      53.440  33.522  19.995  1.00 39.05           H  
ATOM    279  HB3 GLU A  19      54.396  32.619  18.234  1.00 45.34           H  
ATOM    280  HB2 GLU A  19      52.929  32.051  17.495  1.00 45.34           H  
ATOM    281  HG3 GLU A  19      52.514  30.386  19.055  1.00 59.81           H  
ATOM    282  HG2 GLU A  19      53.707  30.874  20.179  1.00 59.81           H  
ATOM    283  N   VAL A  20      51.953  35.499  19.046  1.00 29.68           N  
ATOM    284  CA  VAL A  20      51.351  36.614  18.339  1.00 26.77           C  
ATOM    285  C   VAL A  20      52.336  37.753  18.144  1.00 29.72           C  
ATOM    286  O   VAL A  20      53.314  37.850  18.883  1.00 28.29           O  
ATOM    287  CB  VAL A  20      50.138  37.112  19.120  1.00 22.20           C  
ATOM    288  CG1 VAL A  20      49.313  35.916  19.559  1.00 34.02           C  
ATOM    289  CG2 VAL A  20      50.581  37.922  20.352  1.00 19.47           C  
ATOM    290  H   VAL A  20      52.315  35.648  19.978  1.00 29.68           H  
ATOM    291  HA  VAL A  20      50.990  36.283  17.377  1.00 26.77           H  
ATOM    292  HB  VAL A  20      49.512  37.745  18.493  1.00 22.20           H  
ATOM    293 HG11 VAL A  20      48.350  36.252  19.943  1.00 34.02           H  
ATOM    294 HG12 VAL A  20      49.101  35.242  18.728  1.00 34.02           H  
ATOM    295 HG13 VAL A  20      49.780  35.339  20.358  1.00 34.02           H  
ATOM    296 HG21 VAL A  20      49.730  38.081  21.008  1.00 19.47           H  
ATOM    297 HG22 VAL A  20      51.342  37.408  20.941  1.00 19.47           H  
ATOM    298 HG23 VAL A  20      50.943  38.916  20.100  1.00 19.47           H  
ATOM    299  N   PRO A  21      52.097  38.628  17.140  1.00 31.60           N  
ATOM    300  CA  PRO A  21      52.963  39.777  16.838  1.00 34.03           C  
ATOM    301  C   PRO A  21      53.152  40.718  18.054  1.00 41.65           C  
ATOM    302  O   PRO A  21      52.326  40.716  18.972  1.00 47.03           O  
ATOM    303  CB  PRO A  21      52.235  40.468  15.687  1.00 27.69           C  
ATOM    304  CG  PRO A  21      51.375  39.399  15.083  1.00 26.62           C  
ATOM    305  CD  PRO A  21      50.950  38.556  16.214  1.00 23.86           C  
ATOM    306  HA  PRO A  21      53.890  39.382  16.457  1.00 34.03           H  
ATOM    307  HB3 PRO A  21      52.921  40.914  14.966  1.00 27.69           H  
ATOM    308  HB2 PRO A  21      51.589  41.255  16.059  1.00 27.69           H  
ATOM    309  HG3 PRO A  21      51.979  38.820  14.385  1.00 26.62           H  
ATOM    310  HG2 PRO A  21      50.529  39.802  14.524  1.00 26.62           H  
ATOM    311  HD2 PRO A  21      50.029  38.914  16.668  1.00 23.86           H  
ATOM    312  HD3 PRO A  21      50.817  37.569  15.821  1.00 23.86           H  
ATOM    313  N   GLU A  22      54.225  41.515  18.069  1.00 44.95           N  
ATOM    314  CA  GLU A  22      54.495  42.467  19.171  1.00 40.58           C  
ATOM    315  C   GLU A  22      53.330  43.443  19.419  1.00 30.18           C  
ATOM    316  O   GLU A  22      52.992  43.761  20.551  1.00 20.77           O  
ATOM    317  CB  GLU A  22      55.759  43.297  18.866  1.00 51.72           C  
ATOM    318  CG  GLU A  22      56.691  42.748  17.774  1.00 55.65           C  
ATOM    319  CD  GLU A  22      56.409  43.315  16.367  1.00 59.60           C  
ATOM    320  OE1 GLU A  22      55.305  43.062  15.815  1.00 65.04           O  
ATOM    321  OE2 GLU A  22      57.294  44.010  15.810  1.00 59.92           O1-
ATOM    322  H   GLU A  22      54.872  41.492  17.289  1.00 44.95           H  
ATOM    323  HA  GLU A  22      54.662  41.882  20.077  1.00 40.58           H  
ATOM    324  HB3 GLU A  22      56.327  43.380  19.794  1.00 51.72           H  
ATOM    325  HB2 GLU A  22      55.514  44.331  18.612  1.00 51.72           H  
ATOM    326  HG3 GLU A  22      56.693  41.690  17.929  1.00 55.65           H  
ATOM    327  HG2 GLU A  22      57.673  43.134  18.049  1.00 55.65           H  
ATOM    328  N   ARG A  23      52.733  43.923  18.342  1.00 24.33           N  
ATOM    329  CA  ARG A  23      51.626  44.866  18.418  1.00 27.32           C  
ATOM    330  C   ARG A  23      50.454  44.522  19.329  1.00 26.63           C  
ATOM    331  O   ARG A  23      49.638  45.383  19.625  1.00 31.78           O  
ATOM    332  CB  ARG A  23      51.073  45.095  17.021  1.00 33.71           C  
ATOM    333  CG  ARG A  23      50.162  43.991  16.555  1.00 18.18           C  
ATOM    334  CD  ARG A  23      49.715  44.289  15.157  1.00 17.35           C  
ATOM    335  NE  ARG A  23      48.439  44.970  15.176  1.00 17.55           N  
ATOM    336  CZ  ARG A  23      47.775  45.321  14.084  1.00 27.70           C  
ATOM    337  NH1 ARG A  23      48.273  45.042  12.887  1.00 27.41           N  
ATOM    338  NH2 ARG A  23      46.597  45.925  14.183  1.00 23.04           N1+
ATOM    339  H   ARG A  23      53.066  43.638  17.431  1.00 24.33           H  
ATOM    340  HA  ARG A  23      52.046  45.808  18.774  1.00 27.32           H  
ATOM    341  HB3 ARG A  23      51.902  45.232  16.324  1.00 33.71           H  
ATOM    342  HB2 ARG A  23      50.520  46.037  17.009  1.00 33.71           H  
ATOM    343  HG3 ARG A  23      49.271  43.879  17.173  1.00 18.18           H  
ATOM    344  HG2 ARG A  23      50.681  43.041  16.594  1.00 18.18           H  
ATOM    345  HD3 ARG A  23      49.570  43.346  14.629  1.00 17.35           H  
ATOM    346  HD2 ARG A  23      50.452  44.859  14.589  1.00 17.35           H  
ATOM    347  HE  ARG A  23      48.065  45.241  16.081  1.00 17.55           H  
ATOM    348 HH12 ARG A  23      47.752  45.254  12.049  1.00 27.41           H  
ATOM    349 HH11 ARG A  23      49.150  44.548  12.812  1.00 27.41           H  
ATOM    350 HH22 ARG A  23      46.053  46.140  13.361  1.00 23.04           H  
ATOM    351 HH21 ARG A  23      46.232  46.185  15.096  1.00 23.04           H  
ATOM    352  N   TYR A  24      50.349  43.268  19.739  1.00 29.33           N  
ATOM    353  CA  TYR A  24      49.251  42.882  20.615  1.00 26.95           C  
ATOM    354  C   TYR A  24      49.837  42.629  21.973  1.00 27.00           C  
ATOM    355  O   TYR A  24      50.790  41.869  22.094  1.00 32.41           O  
ATOM    356  CB  TYR A  24      48.539  41.619  20.123  1.00 31.12           C  
ATOM    357  CG  TYR A  24      47.810  41.774  18.793  1.00 36.83           C  
ATOM    358  CD1 TYR A  24      48.349  41.242  17.619  1.00 30.30           C  
ATOM    359  CD2 TYR A  24      46.615  42.481  18.703  1.00 26.27           C  
ATOM    360  CE1 TYR A  24      47.718  41.419  16.393  1.00 23.63           C  
ATOM    361  CE2 TYR A  24      45.975  42.664  17.484  1.00 25.49           C  
ATOM    362  CZ  TYR A  24      46.539  42.134  16.333  1.00 18.21           C  
ATOM    363  OH  TYR A  24      45.966  42.364  15.116  1.00 12.62           O  
ATOM    364  H   TYR A  24      51.051  42.583  19.495  1.00 29.33           H  
ATOM    365  HA  TYR A  24      48.478  43.646  20.708  1.00 26.95           H  
ATOM    366  HB3 TYR A  24      47.802  41.298  20.862  1.00 31.12           H  
ATOM    367  HB2 TYR A  24      49.250  40.795  20.038  1.00 31.12           H  
ATOM    368  HD1 TYR A  24      49.288  40.712  17.662  1.00 30.30           H  
ATOM    369  HD2 TYR A  24      46.187  42.917  19.594  1.00 26.27           H  
ATOM    370  HE1 TYR A  24      48.163  41.016  15.494  1.00 23.63           H  
ATOM    371  HE2 TYR A  24      45.066  43.245  17.430  1.00 25.49           H  
ATOM    372  HH  TYR A  24      46.421  41.955  14.386  1.00 12.62           H  
ATOM    373  N   GLN A  25      49.293  43.270  23.001  1.00 25.41           N  
ATOM    374  CA  GLN A  25      49.797  43.128  24.355  1.00 21.38           C  
ATOM    375  C   GLN A  25      48.724  42.697  25.291  1.00 19.92           C  
ATOM    376  O   GLN A  25      47.688  42.210  24.841  1.00 35.22           O  
ATOM    377  CB  GLN A  25      50.367  44.444  24.855  1.00 23.50           C  
ATOM    378  CG  GLN A  25      51.497  45.003  24.052  1.00 40.91           C  
ATOM    379  CD  GLN A  25      52.767  44.225  24.269  1.00 44.44           C  
ATOM    380  OE1 GLN A  25      52.899  43.496  25.258  1.00 47.75           O  
ATOM    381  NE2 GLN A  25      53.713  44.365  23.342  1.00 48.68           N  
ATOM    382  H   GLN A  25      48.522  43.905  22.839  1.00 25.41           H  
ATOM    383  HA  GLN A  25      50.565  42.357  24.434  1.00 21.38           H  
ATOM    384  HB3 GLN A  25      50.692  44.418  25.897  1.00 23.50           H  
ATOM    385  HB2 GLN A  25      49.569  45.189  24.838  1.00 23.50           H  
ATOM    386  HG3 GLN A  25      51.685  46.031  24.364  1.00 40.91           H  
ATOM    387  HG2 GLN A  25      51.254  45.049  22.989  1.00 40.91           H  
ATOM    388 HE22 GLN A  25      54.580  43.857  23.436  1.00 48.68           H  
ATOM    389 HE21 GLN A  25      53.540  44.925  22.519  1.00 48.68           H  
ATOM    390  N   ASN A  26      48.949  42.883  26.583  1.00 23.95           N  
ATOM    391  CA  ASN A  26      48.006  42.516  27.614  1.00 32.08           C  
ATOM    392  C   ASN A  26      47.021  41.445  27.159  1.00 36.72           C  
ATOM    393  O   ASN A  26      45.816  41.688  26.971  1.00 41.61           O  
ATOM    394  CB  ASN A  26      47.255  43.760  28.114  1.00 39.17           C  
ATOM    395  CG  ASN A  26      48.163  44.668  28.920  1.00 48.82           C  
ATOM    396  OD1 ASN A  26      48.943  44.199  29.748  1.00 53.49           O  
ATOM    397  ND2 ASN A  26      48.092  45.986  28.657  1.00 52.11           N  
ATOM    398  H   ASN A  26      49.829  43.285  26.873  1.00 23.95           H  
ATOM    399  HA  ASN A  26      48.574  42.071  28.433  1.00 32.08           H  
ATOM    400  HB3 ASN A  26      46.459  43.463  28.796  1.00 39.17           H  
ATOM    401  HB2 ASN A  26      46.803  44.302  27.281  1.00 39.17           H  
ATOM    402 HD22 ASN A  26      48.691  46.623  29.163  1.00 52.11           H  
ATOM    403 HD21 ASN A  26      47.454  46.338  27.959  1.00 52.11           H  
ATOM    404  N   LEU A  27      47.587  40.263  26.956  1.00 32.26           N  
ATOM    405  CA  LEU A  27      46.871  39.080  26.518  1.00 31.61           C  
ATOM    406  C   LEU A  27      46.157  38.522  27.752  1.00 30.03           C  
ATOM    407  O   LEU A  27      46.779  37.955  28.644  1.00 30.29           O  
ATOM    408  CB  LEU A  27      47.891  38.062  25.976  1.00 42.98           C  
ATOM    409  CG  LEU A  27      48.000  37.809  24.464  1.00 45.95           C  
ATOM    410  CD1 LEU A  27      46.679  37.226  23.930  1.00 49.78           C  
ATOM    411  CD2 LEU A  27      48.368  39.091  23.740  1.00 41.76           C  
ATOM    412  H   LEU A  27      48.578  40.170  27.121  1.00 32.26           H  
ATOM    413  HA  LEU A  27      46.142  39.341  25.751  1.00 31.61           H  
ATOM    414  HB3 LEU A  27      47.672  37.087  26.398  1.00 42.98           H  
ATOM    415  HB2 LEU A  27      48.884  38.299  26.359  1.00 42.98           H  
ATOM    416  HG  LEU A  27      48.793  37.078  24.299  1.00 45.95           H  
ATOM    417 HD11 LEU A  27      46.772  36.967  22.875  1.00 49.78           H  
ATOM    418 HD12 LEU A  27      46.411  36.314  24.462  1.00 49.78           H  
ATOM    419 HD13 LEU A  27      45.857  37.934  24.015  1.00 49.78           H  
ATOM    420 HD21 LEU A  27      48.645  38.906  22.706  1.00 41.76           H  
ATOM    421 HD22 LEU A  27      47.537  39.791  23.729  1.00 41.76           H  
ATOM    422 HD23 LEU A  27      49.191  39.600  24.236  1.00 41.76           H  
ATOM    423  N   SER A  28      44.848  38.692  27.817  1.00 27.36           N  
ATOM    424  CA  SER A  28      44.106  38.207  28.961  1.00 34.21           C  
ATOM    425  C   SER A  28      43.088  37.161  28.540  1.00 41.33           C  
ATOM    426  O   SER A  28      42.149  37.448  27.788  1.00 37.80           O  
ATOM    427  CB  SER A  28      43.393  39.364  29.688  1.00 36.36           C  
ATOM    428  OG  SER A  28      43.242  39.126  31.086  1.00 30.68           O  
ATOM    429  H   SER A  28      44.353  39.177  27.074  1.00 27.36           H  
ATOM    430  HA  SER A  28      44.770  37.849  29.741  1.00 34.21           H  
ATOM    431  HB3 SER A  28      42.424  39.604  29.248  1.00 36.36           H  
ATOM    432  HB2 SER A  28      43.992  40.271  29.599  1.00 36.36           H  
ATOM    433  HG  SER A  28      42.660  38.391  31.209  1.00 30.68           H  
ATOM    434  N   PRO A  29      43.268  35.922  29.024  1.00 43.89           N  
ATOM    435  CA  PRO A  29      42.356  34.821  28.702  1.00 39.15           C  
ATOM    436  C   PRO A  29      40.939  35.255  29.033  1.00 41.18           C  
ATOM    437  O   PRO A  29      40.694  35.821  30.102  1.00 41.16           O  
ATOM    438  CB  PRO A  29      42.820  33.692  29.610  1.00 32.41           C  
ATOM    439  CG  PRO A  29      44.236  34.011  29.904  1.00 38.40           C  
ATOM    440  CD  PRO A  29      44.361  35.495  29.912  1.00 35.08           C  
ATOM    441  HA  PRO A  29      42.323  34.470  27.685  1.00 39.15           H  
ATOM    442  HB3 PRO A  29      42.693  32.722  29.131  1.00 32.41           H  
ATOM    443  HB2 PRO A  29      42.262  33.666  30.548  1.00 32.41           H  
ATOM    444  HG3 PRO A  29      44.781  33.554  29.092  1.00 38.40           H  
ATOM    445  HG2 PRO A  29      44.593  33.556  30.828  1.00 38.40           H  
ATOM    446  HD2 PRO A  29      44.207  35.896  30.915  1.00 35.08           H  
ATOM    447  HD3 PRO A  29      45.350  35.781  29.552  1.00 35.08           H  
ATOM    448  N   VAL A  30      40.006  35.010  28.128  1.00 37.23           N  
ATOM    449  CA  VAL A  30      38.641  35.382  28.415  1.00 38.96           C  
ATOM    450  C   VAL A  30      37.762  34.140  28.315  1.00 41.63           C  
ATOM    451  O   VAL A  30      36.865  33.937  29.133  1.00 44.75           O  
ATOM    452  CB  VAL A  30      38.145  36.467  27.436  1.00 38.67           C  
ATOM    453  CG1 VAL A  30      38.835  37.783  27.733  1.00 38.17           C  
ATOM    454  CG2 VAL A  30      38.427  36.043  25.998  1.00 47.43           C  
ATOM    455  H   VAL A  30      40.232  34.568  27.247  1.00 37.23           H  
ATOM    456  HA  VAL A  30      38.472  35.756  29.427  1.00 38.96           H  
ATOM    457  HB  VAL A  30      37.070  36.601  27.572  1.00 38.67           H  
ATOM    458 HG11 VAL A  30      38.307  38.589  27.226  1.00 38.17           H  
ATOM    459 HG12 VAL A  30      38.828  38.016  28.798  1.00 38.17           H  
ATOM    460 HG13 VAL A  30      39.858  37.793  27.391  1.00 38.17           H  
ATOM    461 HG21 VAL A  30      37.896  36.750  25.361  1.00 47.43           H  
ATOM    462 HG22 VAL A  30      39.469  36.201  25.765  1.00 47.43           H  
ATOM    463 HG23 VAL A  30      38.056  35.076  25.682  1.00 47.43           H  
ATOM    464  N   GLY A  31      38.037  33.302  27.320  1.00 42.86           N  
ATOM    465  CA  GLY A  31      37.249  32.098  27.126  1.00 47.88           C  
ATOM    466  C   GLY A  31      37.959  31.059  26.274  1.00 50.54           C  
ATOM    467  O   GLY A  31      38.800  31.360  25.420  1.00 52.42           O  
ATOM    468  H   GLY A  31      38.788  33.498  26.672  1.00 42.86           H  
ATOM    469  HA3 GLY A  31      36.310  32.363  26.638  1.00 47.88           H  
ATOM    470  HA2 GLY A  31      36.996  31.642  28.086  1.00 47.88           H  
ATOM    471  N   SER A  32      37.612  29.807  26.497  1.00 53.07           N  
ATOM    472  CA  SER A  32      38.242  28.742  25.753  1.00 57.82           C  
ATOM    473  C   SER A  32      37.135  27.754  25.451  1.00 66.13           C  
ATOM    474  O   SER A  32      35.973  27.986  25.836  1.00 71.26           O  
ATOM    475  CB  SER A  32      39.325  28.091  26.631  1.00 53.15           C  
ATOM    476  OG  SER A  32      39.964  26.995  25.987  1.00 35.96           O  
ATOM    477  H   SER A  32      36.903  29.573  27.178  1.00 53.07           H  
ATOM    478  HA  SER A  32      38.622  28.976  24.809  1.00 57.82           H  
ATOM    479  HB3 SER A  32      38.890  27.726  27.563  1.00 53.15           H  
ATOM    480  HB2 SER A  32      40.080  28.825  26.918  1.00 53.15           H  
ATOM    481  HG  SER A  32      40.425  27.358  25.236  1.00 35.96           H  
ATOM    482  N   GLY A  33      37.492  26.669  24.758  1.00 67.83           N  
ATOM    483  CA  GLY A  33      36.516  25.642  24.459  1.00 64.22           C  
ATOM    484  C   GLY A  33      36.462  25.056  23.064  1.00 63.30           C  
ATOM    485  O   GLY A  33      37.459  24.971  22.328  1.00 58.98           O  
ATOM    486  H   GLY A  33      38.458  26.525  24.497  1.00 67.83           H  
ATOM    487  HA3 GLY A  33      35.501  25.943  24.725  1.00 64.22           H  
ATOM    488  HA2 GLY A  33      36.741  24.812  25.129  1.00 64.22           H  
ATOM    489  N   ALA A  34      35.249  24.624  22.729  1.00 64.45           N  
ATOM    490  CA  ALA A  34      34.931  24.020  21.446  1.00 66.65           C  
ATOM    491  C   ALA A  34      34.893  25.097  20.366  1.00 66.98           C  
ATOM    492  O   ALA A  34      33.815  25.609  20.030  1.00 69.54           O  
ATOM    493  CB  ALA A  34      33.582  23.311  21.533  1.00 70.69           C  
ATOM    494  H   ALA A  34      34.495  24.728  23.392  1.00 64.45           H  
ATOM    495  HA  ALA A  34      35.692  23.280  21.188  1.00 66.65           H  
ATOM    496  HB1 ALA A  34      33.300  22.871  20.575  1.00 70.69           H  
ATOM    497  HB2 ALA A  34      33.619  22.500  22.261  1.00 70.69           H  
ATOM    498  HB3 ALA A  34      32.781  23.986  21.840  1.00 70.69           H  
ATOM    499  N   TYR A  35      36.079  25.428  19.845  1.00 66.61           N  
ATOM    500  CA  TYR A  35      36.268  26.431  18.791  1.00 62.73           C  
ATOM    501  C   TYR A  35      37.747  26.803  18.732  1.00 59.21           C  
ATOM    502  O   TYR A  35      38.357  26.829  17.654  1.00 56.15           O  
ATOM    503  CB  TYR A  35      35.437  27.679  19.074  1.00  0.00           C  
ATOM    504  CG  TYR A  35      35.719  28.423  20.365  1.00  0.00           C  
ATOM    505  CD1 TYR A  35      35.020  28.085  21.538  1.00  0.00           C  
ATOM    506  CD2 TYR A  35      36.663  29.464  20.392  1.00  0.00           C  
ATOM    507  CE1 TYR A  35      35.276  28.774  22.737  1.00  0.00           C  
ATOM    508  CE2 TYR A  35      36.922  30.153  21.590  1.00  0.00           C  
ATOM    509  CZ  TYR A  35      36.229  29.806  22.764  1.00  0.00           C  
ATOM    510  OH  TYR A  35      36.479  30.471  23.930  1.00  0.00           O  
ATOM    511  H   TYR A  35      36.905  24.978  20.216  1.00 66.61           H  
ATOM    512  HA  TYR A  35      35.972  25.996  17.835  1.00 62.73           H  
ATOM    513  HB2 TYR A  35      35.657  28.383  18.277  1.00  0.00           H  
ATOM    514  HB3 TYR A  35      34.366  27.555  18.934  1.00  0.00           H  
ATOM    515  HD1 TYR A  35      34.240  27.348  21.560  1.00  0.00           H  
ATOM    516  HD2 TYR A  35      37.344  29.617  19.591  1.00  0.00           H  
ATOM    517  HE1 TYR A  35      34.718  28.518  23.625  1.00  0.00           H  
ATOM    518  HE2 TYR A  35      37.678  30.915  21.610  1.00  0.00           H  
ATOM    519  HH  TYR A  35      36.004  30.111  24.664  1.00  0.00           H  
ATOM    520  N   GLY A  36      38.323  27.110  19.892  1.00 50.61           N  
ATOM    521  CA  GLY A  36      39.727  27.458  19.905  1.00 50.35           C  
ATOM    522  C   GLY A  36      40.269  28.060  21.185  1.00 55.93           C  
ATOM    523  O   GLY A  36      41.231  27.513  21.760  1.00 61.23           O  
ATOM    524  H   GLY A  36      37.803  27.082  20.758  1.00 50.61           H  
ATOM    525  HA3 GLY A  36      39.913  28.178  19.110  1.00 50.35           H  
ATOM    526  HA2 GLY A  36      40.309  26.566  19.679  1.00 50.35           H  
ATOM    527  N   SER A  37      39.670  29.179  21.606  1.00 52.39           N  
ATOM    528  CA  SER A  37      40.063  29.913  22.811  1.00 46.57           C  
ATOM    529  C   SER A  37      40.304  31.349  22.453  1.00 32.50           C  
ATOM    530  O   SER A  37      41.046  31.644  21.533  1.00 35.16           O  
ATOM    531  CB  SER A  37      41.348  29.376  23.432  1.00 53.39           C  
ATOM    532  OG  SER A  37      41.045  28.494  24.508  1.00 68.99           O  
ATOM    533  H   SER A  37      38.901  29.548  21.067  1.00 52.39           H  
ATOM    534  HA  SER A  37      39.180  29.987  23.390  1.00 46.57           H  
ATOM    535  HB3 SER A  37      41.759  30.192  24.032  1.00 53.39           H  
ATOM    536  HB2 SER A  37      42.232  29.192  22.820  1.00 53.39           H  
ATOM    537  HG  SER A  37      41.828  28.409  25.035  1.00 68.99           H  
ATOM    538  N   VAL A  38      39.678  32.239  23.197  1.00 28.92           N  
ATOM    539  CA  VAL A  38      39.815  33.656  22.960  1.00 27.44           C  
ATOM    540  C   VAL A  38      40.497  34.374  24.125  1.00 29.89           C  
ATOM    541  O   VAL A  38      40.309  34.046  25.308  1.00 20.16           O  
ATOM    542  CB  VAL A  38      38.434  34.275  22.710  1.00 12.55           C  
ATOM    543  CG1 VAL A  38      38.552  35.757  22.520  1.00  7.55           C  
ATOM    544  CG2 VAL A  38      37.805  33.623  21.504  1.00 11.43           C  
ATOM    545  H   VAL A  38      39.136  31.932  23.999  1.00 28.92           H  
ATOM    546  HA  VAL A  38      40.408  33.819  22.078  1.00 27.44           H  
ATOM    547  HB  VAL A  38      37.783  34.096  23.567  1.00 12.55           H  
ATOM    548 HG11 VAL A  38      37.623  36.155  22.145  1.00  7.55           H  
ATOM    549 HG12 VAL A  38      38.798  36.323  23.412  1.00  7.55           H  
ATOM    550 HG13 VAL A  38      39.289  36.009  21.761  1.00  7.55           H  
ATOM    551 HG21 VAL A  38      37.326  34.342  20.840  1.00 11.43           H  
ATOM    552 HG22 VAL A  38      38.529  33.087  20.896  1.00 11.43           H  
ATOM    553 HG23 VAL A  38      37.023  32.933  21.813  1.00 11.43           H  
ATOM    554  N   CYS A  39      41.313  35.354  23.762  1.00 30.31           N  
ATOM    555  CA  CYS A  39      42.026  36.162  24.732  1.00 30.56           C  
ATOM    556  C   CYS A  39      41.766  37.633  24.420  1.00 31.66           C  
ATOM    557  O   CYS A  39      41.767  38.033  23.254  1.00 28.49           O  
ATOM    558  CB  CYS A  39      43.522  35.858  24.649  1.00 26.77           C  
ATOM    559  SG  CYS A  39      44.118  34.887  26.058  1.00 45.65           S  
ATOM    560  H   CYS A  39      41.431  35.567  22.780  1.00 30.31           H  
ATOM    561  HA  CYS A  39      41.686  35.984  25.751  1.00 30.56           H  
ATOM    562  HB3 CYS A  39      44.088  36.786  24.694  1.00 26.77           H  
ATOM    563  HB2 CYS A  39      43.800  35.385  23.712  1.00 26.77           H  
ATOM    564  HG  CYS A  39      43.729  35.751  26.999  1.00 45.65           H  
ATOM    565  N   ALA A  40      41.506  38.431  25.446  1.00 25.50           N  
ATOM    566  CA  ALA A  40      41.287  39.847  25.229  1.00 21.82           C  
ATOM    567  C   ALA A  40      42.689  40.416  25.170  1.00 29.25           C  
ATOM    568  O   ALA A  40      43.550  39.957  25.918  1.00 27.42           O  
ATOM    569  CB  ALA A  40      40.559  40.423  26.378  1.00 22.14           C  
ATOM    570  H   ALA A  40      41.553  38.076  26.395  1.00 25.50           H  
ATOM    571  HA  ALA A  40      40.732  40.046  24.313  1.00 21.82           H  
ATOM    572  HB1 ALA A  40      40.617  41.512  26.375  1.00 22.14           H  
ATOM    573  HB2 ALA A  40      39.502  40.174  26.325  1.00 22.14           H  
ATOM    574  HB3 ALA A  40      40.949  40.079  27.337  1.00 22.14           H  
ATOM    575  N   ALA A  41      42.942  41.378  24.282  1.00 32.79           N  
ATOM    576  CA  ALA A  41      44.277  41.975  24.168  1.00 23.59           C  
ATOM    577  C   ALA A  41      44.186  43.415  23.724  1.00 25.17           C  
ATOM    578  O   ALA A  41      43.153  43.826  23.220  1.00 32.61           O  
ATOM    579  CB  ALA A  41      45.108  41.194  23.182  1.00 15.34           C  
ATOM    580  H   ALA A  41      42.207  41.710  23.667  1.00 32.79           H  
ATOM    581  HA  ALA A  41      44.747  42.020  25.116  1.00 23.59           H  
ATOM    582  HB1 ALA A  41      46.077  41.651  22.985  1.00 15.34           H  
ATOM    583  HB2 ALA A  41      45.287  40.185  23.550  1.00 15.34           H  
ATOM    584  HB3 ALA A  41      44.603  41.094  22.222  1.00 15.34           H  
ATOM    585  N   PHE A  42      45.279  44.164  23.885  1.00 26.67           N  
ATOM    586  CA  PHE A  42      45.347  45.578  23.510  1.00 19.28           C  
ATOM    587  C   PHE A  42      46.227  45.813  22.279  1.00 19.99           C  
ATOM    588  O   PHE A  42      47.389  45.437  22.260  1.00 18.35           O  
ATOM    589  CB  PHE A  42      45.857  46.394  24.705  1.00 20.32           C  
ATOM    590  CG  PHE A  42      45.955  47.868  24.438  1.00 23.46           C  
ATOM    591  CD1 PHE A  42      44.812  48.661  24.369  1.00 30.41           C  
ATOM    592  CD2 PHE A  42      47.194  48.465  24.239  1.00 20.75           C  
ATOM    593  CE1 PHE A  42      44.907  50.020  24.107  1.00 23.21           C  
ATOM    594  CE2 PHE A  42      47.297  49.822  23.977  1.00 19.91           C  
ATOM    595  CZ  PHE A  42      46.148  50.602  23.911  1.00 30.13           C  
ATOM    596  H   PHE A  42      46.109  43.735  24.272  1.00 26.67           H  
ATOM    597  HA  PHE A  42      44.362  45.961  23.273  1.00 19.28           H  
ATOM    598  HB3 PHE A  42      46.830  46.018  25.027  1.00 20.32           H  
ATOM    599  HB2 PHE A  42      45.189  46.251  25.555  1.00 20.32           H  
ATOM    600  HD1 PHE A  42      43.849  48.233  24.553  1.00 30.41           H  
ATOM    601  HD2 PHE A  42      48.094  47.869  24.280  1.00 20.75           H  
ATOM    602  HE1 PHE A  42      44.046  50.615  24.358  1.00 23.21           H  
ATOM    603  HE2 PHE A  42      48.268  50.274  23.836  1.00 19.91           H  
ATOM    604  HZ  PHE A  42      46.228  51.671  23.780  1.00 30.13           H  
ATOM    605  N   ASP A  43      45.659  46.455  21.260  1.00 27.15           N  
ATOM    606  CA  ASP A  43      46.359  46.749  20.003  1.00 29.25           C  
ATOM    607  C   ASP A  43      47.063  48.104  19.974  1.00 36.73           C  
ATOM    608  O   ASP A  43      46.448  49.139  19.711  1.00 29.90           O  
ATOM    609  CB  ASP A  43      45.379  46.707  18.825  1.00 30.13           C  
ATOM    610  CG  ASP A  43      46.074  46.857  17.489  1.00 26.68           C  
ATOM    611  OD1 ASP A  43      47.269  46.505  17.412  1.00 31.64           O  
ATOM    612  OD2 ASP A  43      45.443  47.319  16.517  1.00 20.20           O1-
ATOM    613  H   ASP A  43      44.696  46.764  21.333  1.00 27.15           H  
ATOM    614  HA  ASP A  43      47.094  45.958  19.842  1.00 29.25           H  
ATOM    615  HB3 ASP A  43      44.911  47.641  18.895  1.00 30.13           H  
ATOM    616  HB2 ASP A  43      44.665  45.883  18.845  1.00 30.13           H  
ATOM    617  N   THR A  44      48.366  48.096  20.213  1.00 41.61           N  
ATOM    618  CA  THR A  44      49.127  49.331  20.199  1.00 40.46           C  
ATOM    619  C   THR A  44      49.188  49.957  18.822  1.00 41.51           C  
ATOM    620  O   THR A  44      49.536  51.122  18.682  1.00 51.51           O  
ATOM    621  CB  THR A  44      50.559  49.104  20.656  1.00 46.02           C  
ATOM    622  OG1 THR A  44      50.595  48.018  21.599  1.00 52.82           O  
ATOM    623  CG2 THR A  44      51.102  50.377  21.313  1.00 62.87           C  
ATOM    624  H   THR A  44      48.848  47.231  20.421  1.00 41.61           H  
ATOM    625  HA  THR A  44      48.632  50.027  20.880  1.00 40.46           H  
ATOM    626  HB  THR A  44      51.205  48.807  19.827  1.00 46.02           H  
ATOM    627  HG1 THR A  44      51.491  47.881  21.865  1.00 52.82           H  
ATOM    628 HG21 THR A  44      52.112  50.212  21.690  1.00 62.87           H  
ATOM    629 HG22 THR A  44      51.160  51.215  20.620  1.00 62.87           H  
ATOM    630 HG23 THR A  44      50.488  50.685  22.160  1.00 62.87           H  
ATOM    631  N   LYS A  45      48.881  49.213  17.780  1.00 37.64           N  
ATOM    632  CA  LYS A  45      48.945  49.862  16.491  1.00 34.90           C  
ATOM    633  C   LYS A  45      47.749  50.798  16.358  1.00 40.38           C  
ATOM    634  O   LYS A  45      47.844  51.831  15.700  1.00 47.37           O  
ATOM    635  CB  LYS A  45      48.954  48.835  15.367  1.00 32.32           C  
ATOM    636  CG  LYS A  45      50.147  48.969  14.428  1.00 26.31           C  
ATOM    637  CD  LYS A  45      49.752  49.712  13.160  1.00 30.40           C  
ATOM    638  CE  LYS A  45      48.516  49.112  12.506  1.00 34.47           C  
ATOM    639  NZ  LYS A  45      47.686  50.096  11.763  1.00 29.90           N1+
ATOM    640  H   LYS A  45      48.583  48.249  17.867  1.00 37.64           H  
ATOM    641  HA  LYS A  45      49.852  50.465  16.407  1.00 34.90           H  
ATOM    642  HB3 LYS A  45      47.950  48.725  14.980  1.00 32.32           H  
ATOM    643  HB2 LYS A  45      49.102  47.857  15.829  1.00 32.32           H  
ATOM    644  HG3 LYS A  45      50.471  47.969  14.137  1.00 26.31           H  
ATOM    645  HG2 LYS A  45      51.015  49.426  14.904  1.00 26.31           H  
ATOM    646  HD3 LYS A  45      50.584  49.746  12.455  1.00 30.40           H  
ATOM    647  HD2 LYS A  45      49.547  50.748  13.436  1.00 30.40           H  
ATOM    648  HE3 LYS A  45      47.836  48.497  13.077  1.00 34.47           H  
ATOM    649  HE2 LYS A  45      48.881  48.405  11.760  1.00 34.47           H  
ATOM    650  HZ1 LYS A  45      48.260  50.582  11.089  1.00 29.90           H  
ATOM    651  HZ2 LYS A  45      46.937  49.618  11.283  1.00 29.90           H  
ATOM    652  HZ3 LYS A  45      47.295  50.764  12.413  1.00 29.90           H  
ATOM    653  N   THR A  46      46.636  50.463  17.009  1.00 38.58           N  
ATOM    654  CA  THR A  46      45.434  51.295  16.912  1.00 36.66           C  
ATOM    655  C   THR A  46      44.898  51.790  18.252  1.00 40.73           C  
ATOM    656  O   THR A  46      43.909  52.523  18.284  1.00 40.52           O  
ATOM    657  CB  THR A  46      44.281  50.547  16.190  1.00 34.48           C  
ATOM    658  OG1 THR A  46      44.018  49.305  16.852  1.00 38.45           O  
ATOM    659  CG2 THR A  46      44.654  50.258  14.739  1.00 42.47           C  
ATOM    660  H   THR A  46      46.601  49.615  17.558  1.00 38.58           H  
ATOM    661  HA  THR A  46      45.610  52.215  16.352  1.00 36.66           H  
ATOM    662  HB  THR A  46      43.367  51.143  16.190  1.00 34.48           H  
ATOM    663  HG1 THR A  46      44.700  48.666  16.650  1.00 38.45           H  
ATOM    664 HG21 THR A  46      43.827  49.774  14.218  1.00 42.47           H  
ATOM    665 HG22 THR A  46      44.886  51.178  14.202  1.00 42.47           H  
ATOM    666 HG23 THR A  46      45.518  49.597  14.661  1.00 42.47           H  
ATOM    667  N   GLY A  47      45.539  51.388  19.348  1.00 40.06           N  
ATOM    668  CA  GLY A  47      45.114  51.816  20.673  1.00 32.42           C  
ATOM    669  C   GLY A  47      43.878  51.106  21.202  1.00 38.18           C  
ATOM    670  O   GLY A  47      43.503  51.253  22.371  1.00 36.73           O  
ATOM    671  H   GLY A  47      46.283  50.704  19.283  1.00 40.06           H  
ATOM    672  HA3 GLY A  47      44.947  52.894  20.695  1.00 32.42           H  
ATOM    673  HA2 GLY A  47      45.943  51.623  21.352  1.00 32.42           H  
ATOM    674  N   LEU A  48      43.239  50.316  20.345  1.00 42.37           N  
ATOM    675  CA  LEU A  48      42.026  49.600  20.737  1.00 41.77           C  
ATOM    676  C   LEU A  48      42.236  48.206  21.329  1.00 35.72           C  
ATOM    677  O   LEU A  48      43.174  47.488  20.977  1.00 27.82           O  
ATOM    678  CB  LEU A  48      41.065  49.503  19.541  1.00 50.18           C  
ATOM    679  CG  LEU A  48      41.707  49.221  18.181  1.00 49.34           C  
ATOM    680  CD1 LEU A  48      42.397  47.854  18.227  1.00 54.17           C  
ATOM    681  CD2 LEU A  48      40.647  49.274  17.078  1.00 43.37           C  
ATOM    682  H   LEU A  48      43.590  50.204  19.404  1.00 42.37           H  
ATOM    683  HA  LEU A  48      41.489  50.184  21.489  1.00 41.77           H  
ATOM    684  HB3 LEU A  48      40.547  50.461  19.467  1.00 50.18           H  
ATOM    685  HB2 LEU A  48      40.272  48.779  19.739  1.00 50.18           H  
ATOM    686  HG  LEU A  48      42.316  50.102  18.036  1.00 49.34           H  
ATOM    687 HD11 LEU A  48      42.700  47.408  17.279  1.00 54.17           H  
ATOM    688 HD12 LEU A  48      43.177  48.105  18.854  1.00 54.17           H  
ATOM    689 HD13 LEU A  48      41.709  47.169  18.704  1.00 54.17           H  
ATOM    690 HD21 LEU A  48      41.098  49.116  16.098  1.00 43.37           H  
ATOM    691 HD22 LEU A  48      39.886  48.506  17.221  1.00 43.37           H  
ATOM    692 HD23 LEU A  48      40.145  50.241  17.055  1.00 43.37           H  
ATOM    693  N   ARG A  49      41.337  47.861  22.246  1.00 37.19           N  
ATOM    694  CA  ARG A  49      41.333  46.576  22.908  1.00 33.53           C  
ATOM    695  C   ARG A  49      40.698  45.670  21.857  1.00 30.28           C  
ATOM    696  O   ARG A  49      39.807  46.094  21.117  1.00 27.36           O  
ATOM    697  CB  ARG A  49      40.459  46.619  24.174  1.00 38.37           C  
ATOM    698  CG  ARG A  49      41.163  47.096  25.451  1.00 43.75           C  
ATOM    699  CD  ARG A  49      41.174  45.990  26.532  1.00 58.54           C  
ATOM    700  NE  ARG A  49      42.534  45.547  26.888  1.00 68.53           N  
ATOM    701  CZ  ARG A  49      42.830  44.514  27.687  1.00 69.84           C  
ATOM    702  NH1 ARG A  49      41.862  43.781  28.241  1.00 72.15           N  
ATOM    703  NH2 ARG A  49      44.104  44.220  27.950  1.00 63.92           N1+
ATOM    704  H   ARG A  49      40.592  48.506  22.466  1.00 37.19           H  
ATOM    705  HA  ARG A  49      42.333  46.242  23.151  1.00 33.53           H  
ATOM    706  HB3 ARG A  49      40.061  45.623  24.312  1.00 38.37           H  
ATOM    707  HB2 ARG A  49      39.577  47.236  23.996  1.00 38.37           H  
ATOM    708  HG3 ARG A  49      40.657  47.981  25.839  1.00 43.75           H  
ATOM    709  HG2 ARG A  49      42.173  47.408  25.233  1.00 43.75           H  
ATOM    710  HD3 ARG A  49      40.701  45.076  26.216  1.00 58.54           H  
ATOM    711  HD2 ARG A  49      40.660  46.330  27.431  1.00 58.54           H  
ATOM    712  HE  ARG A  49      43.291  46.096  26.507  1.00 68.53           H  
ATOM    713 HH12 ARG A  49      42.086  43.008  28.851  1.00 72.15           H  
ATOM    714 HH11 ARG A  49      40.894  44.003  28.058  1.00 72.15           H  
ATOM    715 HH22 ARG A  49      44.337  43.419  28.520  1.00 63.92           H  
ATOM    716 HH21 ARG A  49      44.848  44.770  27.549  1.00 63.92           H  
ATOM    717  N   VAL A  50      41.171  44.433  21.788  1.00 31.74           N  
ATOM    718  CA  VAL A  50      40.676  43.478  20.816  1.00 22.33           C  
ATOM    719  C   VAL A  50      40.451  42.115  21.434  1.00 14.24           C  
ATOM    720  O   VAL A  50      40.840  41.848  22.561  1.00  5.14           O  
ATOM    721  CB  VAL A  50      41.685  43.289  19.657  1.00 13.49           C  
ATOM    722  CG1 VAL A  50      41.656  44.472  18.732  1.00 14.45           C  
ATOM    723  CG2 VAL A  50      43.072  43.116  20.213  1.00 11.65           C  
ATOM    724  H   VAL A  50      41.922  44.141  22.408  1.00 31.74           H  
ATOM    725  HA  VAL A  50      39.725  43.790  20.402  1.00 22.33           H  
ATOM    726  HB  VAL A  50      41.417  42.417  19.070  1.00 13.49           H  
ATOM    727 HG11 VAL A  50      42.186  44.267  17.802  1.00 14.45           H  
ATOM    728 HG12 VAL A  50      40.641  44.790  18.493  1.00 14.45           H  
ATOM    729 HG13 VAL A  50      42.176  45.286  19.224  1.00 14.45           H  
ATOM    730 HG21 VAL A  50      43.753  42.847  19.408  1.00 11.65           H  
ATOM    731 HG22 VAL A  50      43.477  44.024  20.662  1.00 11.65           H  
ATOM    732 HG23 VAL A  50      43.133  42.309  20.941  1.00 11.65           H  
ATOM    733  N   ALA A  51      39.808  41.256  20.668  1.00 13.10           N  
ATOM    734  CA  ALA A  51      39.564  39.896  21.088  1.00 17.08           C  
ATOM    735  C   ALA A  51      40.331  39.109  20.048  1.00 21.06           C  
ATOM    736  O   ALA A  51      40.219  39.395  18.857  1.00 20.28           O  
ATOM    737  CB  ALA A  51      38.097  39.579  20.993  1.00 10.10           C  
ATOM    738  H   ALA A  51      39.495  41.543  19.748  1.00 13.10           H  
ATOM    739  HA  ALA A  51      39.929  39.650  22.086  1.00 17.08           H  
ATOM    740  HB1 ALA A  51      37.908  38.506  20.948  1.00 10.10           H  
ATOM    741  HB2 ALA A  51      37.576  39.957  21.873  1.00 10.10           H  
ATOM    742  HB3 ALA A  51      37.626  40.054  20.141  1.00 10.10           H  
ATOM    743  N   VAL A  52      41.133  38.149  20.487  1.00 20.85           N  
ATOM    744  CA  VAL A  52      41.893  37.336  19.551  1.00 18.83           C  
ATOM    745  C   VAL A  52      41.516  35.869  19.677  1.00 20.19           C  
ATOM    746  O   VAL A  52      41.487  35.301  20.772  1.00 26.93           O  
ATOM    747  CB  VAL A  52      43.417  37.468  19.752  1.00 18.43           C  
ATOM    748  CG1 VAL A  52      44.145  36.826  18.595  1.00 15.55           C  
ATOM    749  CG2 VAL A  52      43.802  38.926  19.838  1.00 17.78           C  
ATOM    750  H   VAL A  52      41.232  37.975  21.480  1.00 20.85           H  
ATOM    751  HA  VAL A  52      41.721  37.710  18.568  1.00 18.83           H  
ATOM    752  HB  VAL A  52      43.718  36.989  20.685  1.00 18.43           H  
ATOM    753 HG11 VAL A  52      45.221  36.982  18.683  1.00 15.55           H  
ATOM    754 HG12 VAL A  52      44.002  35.746  18.561  1.00 15.55           H  
ATOM    755 HG13 VAL A  52      43.846  37.223  17.632  1.00 15.55           H  
ATOM    756 HG21 VAL A  52      44.883  39.038  19.925  1.00 17.78           H  
ATOM    757 HG22 VAL A  52      43.493  39.475  18.950  1.00 17.78           H  
ATOM    758 HG23 VAL A  52      43.372  39.421  20.709  1.00 17.78           H  
ATOM    759  N   LYS A  53      41.209  35.262  18.541  1.00 18.75           N  
ATOM    760  CA  LYS A  53      40.839  33.869  18.528  1.00 21.92           C  
ATOM    761  C   LYS A  53      41.928  33.025  17.954  1.00 18.62           C  
ATOM    762  O   LYS A  53      42.374  33.271  16.839  1.00 18.79           O  
ATOM    763  CB  LYS A  53      39.587  33.619  17.692  1.00 22.73           C  
ATOM    764  CG  LYS A  53      38.995  32.258  17.976  1.00 28.91           C  
ATOM    765  CD  LYS A  53      38.088  31.762  16.881  1.00 28.69           C  
ATOM    766  CE  LYS A  53      37.374  30.477  17.316  1.00 30.25           C  
ATOM    767  NZ  LYS A  53      36.316  30.005  16.370  1.00 28.12           N1+
ATOM    768  H   LYS A  53      41.259  35.776  17.667  1.00 18.75           H  
ATOM    769  HA  LYS A  53      40.604  33.506  19.530  1.00 21.92           H  
ATOM    770  HB3 LYS A  53      39.810  33.707  16.632  1.00 22.73           H  
ATOM    771  HB2 LYS A  53      38.834  34.377  17.906  1.00 22.73           H  
ATOM    772  HG3 LYS A  53      38.441  32.296  18.910  1.00 28.91           H  
ATOM    773  HG2 LYS A  53      39.760  31.497  18.120  1.00 28.91           H  
ATOM    774  HD3 LYS A  53      38.568  31.677  15.935  1.00 28.69           H  
ATOM    775  HD2 LYS A  53      37.324  32.523  16.714  1.00 28.69           H  
ATOM    776  HE3 LYS A  53      36.782  30.786  18.169  1.00 30.25           H  
ATOM    777  HE2 LYS A  53      38.072  29.676  17.559  1.00 30.25           H  
ATOM    778  HZ1 LYS A  53      35.600  30.715  16.282  1.00 28.12           H  
ATOM    779  HZ2 LYS A  53      36.707  29.867  15.443  1.00 28.12           H  
ATOM    780  HZ3 LYS A  53      35.904  29.143  16.693  1.00 28.12           H  
ATOM    781  N   LYS A  54      42.360  32.029  18.714  1.00 20.78           N  
ATOM    782  CA  LYS A  54      43.360  31.112  18.213  1.00 24.43           C  
ATOM    783  C   LYS A  54      42.579  29.882  17.900  1.00 20.78           C  
ATOM    784  O   LYS A  54      42.060  29.268  18.817  1.00 30.58           O  
ATOM    785  CB  LYS A  54      44.372  30.743  19.266  1.00 20.88           C  
ATOM    786  CG  LYS A  54      45.230  29.633  18.760  1.00 19.74           C  
ATOM    787  CD  LYS A  54      46.397  29.413  19.638  1.00 22.33           C  
ATOM    788  CE  LYS A  54      47.378  28.538  18.916  1.00 27.25           C  
ATOM    789  NZ  LYS A  54      48.295  27.857  19.864  1.00 39.74           N1+
ATOM    790  H   LYS A  54      41.959  31.865  19.629  1.00 20.78           H  
ATOM    791  HA  LYS A  54      43.891  31.470  17.331  1.00 24.43           H  
ATOM    792  HB3 LYS A  54      43.896  30.454  20.206  1.00 20.88           H  
ATOM    793  HB2 LYS A  54      44.972  31.621  19.502  1.00 20.88           H  
ATOM    794  HG3 LYS A  54      45.583  29.895  17.761  1.00 19.74           H  
ATOM    795  HG2 LYS A  54      44.702  28.682  18.677  1.00 19.74           H  
ATOM    796  HD3 LYS A  54      46.050  28.920  20.548  1.00 22.33           H  
ATOM    797  HD2 LYS A  54      46.876  30.326  19.972  1.00 22.33           H  
ATOM    798  HE3 LYS A  54      47.931  29.081  18.150  1.00 27.25           H  
ATOM    799  HE2 LYS A  54      46.808  27.732  18.468  1.00 27.25           H  
ATOM    800  HZ1 LYS A  54      48.794  28.549  20.409  1.00 39.74           H  
ATOM    801  HZ2 LYS A  54      47.758  27.271  20.487  1.00 39.74           H  
ATOM    802  HZ3 LYS A  54      48.952  27.289  19.349  1.00 39.74           H  
ATOM    803  N   LEU A  55      42.477  29.524  16.627  1.00 21.59           N  
ATOM    804  CA  LEU A  55      41.718  28.335  16.244  1.00 28.53           C  
ATOM    805  C   LEU A  55      42.493  27.130  16.755  1.00 27.20           C  
ATOM    806  O   LEU A  55      43.686  27.044  16.523  1.00 31.48           O  
ATOM    807  CB  LEU A  55      41.556  28.266  14.711  1.00 21.37           C  
ATOM    808  CG  LEU A  55      41.064  29.509  13.939  1.00 20.61           C  
ATOM    809  CD1 LEU A  55      40.399  29.070  12.651  1.00 20.90           C  
ATOM    810  CD2 LEU A  55      40.080  30.306  14.767  1.00 16.95           C  
ATOM    811  H   LEU A  55      42.945  30.061  15.908  1.00 21.59           H  
ATOM    812  HA  LEU A  55      40.732  28.365  16.713  1.00 28.53           H  
ATOM    813  HB3 LEU A  55      40.879  27.434  14.509  1.00 21.37           H  
ATOM    814  HB2 LEU A  55      42.500  27.976  14.258  1.00 21.37           H  
ATOM    815  HG  LEU A  55      41.903  30.163  13.709  1.00 20.61           H  
ATOM    816 HD11 LEU A  55      40.111  29.927  12.040  1.00 20.90           H  
ATOM    817 HD12 LEU A  55      41.078  28.461  12.054  1.00 20.90           H  
ATOM    818 HD13 LEU A  55      39.500  28.480  12.838  1.00 20.90           H  
ATOM    819 HD21 LEU A  55      39.412  30.851  14.114  1.00 16.95           H  
ATOM    820 HD22 LEU A  55      39.440  29.651  15.357  1.00 16.95           H  
ATOM    821 HD23 LEU A  55      40.592  31.006  15.428  1.00 16.95           H  
ATOM    822  N   SER A  56      41.812  26.226  17.458  1.00 32.81           N  
ATOM    823  CA  SER A  56      42.401  25.006  18.045  1.00 40.68           C  
ATOM    824  C   SER A  56      43.532  24.323  17.253  1.00 44.67           C  
ATOM    825  O   SER A  56      44.708  24.736  17.298  1.00 50.46           O  
ATOM    826  CB  SER A  56      41.299  23.973  18.293  1.00 45.19           C  
ATOM    827  OG  SER A  56      41.546  23.273  19.510  1.00 53.59           O  
ATOM    828  H   SER A  56      40.824  26.381  17.602  1.00 32.81           H  
ATOM    829  HA  SER A  56      42.819  25.325  19.001  1.00 40.68           H  
ATOM    830  HB3 SER A  56      41.011  23.304  17.482  1.00 45.19           H  
ATOM    831  HB2 SER A  56      40.370  24.509  18.492  1.00 45.19           H  
ATOM    832  HG  SER A  56      41.565  23.896  20.221  1.00 53.59           H  
ATOM    833  N   ARG A  57      43.191  23.242  16.569  1.00 31.19           N  
ATOM    834  CA  ARG A  57      44.172  22.558  15.748  1.00 32.23           C  
ATOM    835  C   ARG A  57      43.548  22.751  14.356  1.00 37.43           C  
ATOM    836  O   ARG A  57      42.946  21.825  13.803  1.00 37.17           O  
ATOM    837  CB  ARG A  57      44.266  21.077  16.155  1.00 41.34           C  
ATOM    838  CG  ARG A  57      44.024  20.798  17.671  1.00 50.18           C  
ATOM    839  CD  ARG A  57      45.028  19.777  18.279  1.00 59.01           C  
ATOM    840  NE  ARG A  57      44.851  19.564  19.730  1.00 65.17           N  
ATOM    841  CZ  ARG A  57      43.883  18.823  20.285  1.00 66.37           C  
ATOM    842  NH1 ARG A  57      42.987  18.207  19.518  1.00 63.61           N  
ATOM    843  NH2 ARG A  57      43.803  18.702  21.609  1.00 66.65           N1+
ATOM    844  H   ARG A  57      42.237  22.913  16.569  1.00 31.19           H  
ATOM    845  HA  ARG A  57      45.186  22.951  15.797  1.00 32.23           H  
ATOM    846  HB3 ARG A  57      45.208  20.650  15.809  1.00 41.34           H  
ATOM    847  HB2 ARG A  57      43.468  20.504  15.698  1.00 41.34           H  
ATOM    848  HG3 ARG A  57      42.994  20.478  17.835  1.00 50.18           H  
ATOM    849  HG2 ARG A  57      44.152  21.702  18.265  1.00 50.18           H  
ATOM    850  HD3 ARG A  57      46.044  20.143  18.127  1.00 59.01           H  
ATOM    851  HD2 ARG A  57      44.976  18.821  17.761  1.00 59.01           H  
ATOM    852  HE  ARG A  57      45.504  20.045  20.333  1.00 65.17           H  
ATOM    853 HH12 ARG A  57      42.250  17.655  19.931  1.00 63.61           H  
ATOM    854 HH11 ARG A  57      43.079  18.254  18.512  1.00 63.61           H  
ATOM    855 HH22 ARG A  57      43.080  18.137  22.029  1.00 66.65           H  
ATOM    856 HH21 ARG A  57      44.467  19.174  22.206  1.00 66.65           H  
ATOM    857  N   PRO A  58      43.705  23.969  13.771  1.00 32.11           N  
ATOM    858  CA  PRO A  58      43.176  24.376  12.468  1.00 25.64           C  
ATOM    859  C   PRO A  58      42.943  23.264  11.483  1.00 28.51           C  
ATOM    860  O   PRO A  58      41.863  23.173  10.911  1.00 28.44           O  
ATOM    861  CB  PRO A  58      44.205  25.384  11.966  1.00 28.10           C  
ATOM    862  CG  PRO A  58      44.678  26.051  13.195  1.00 26.21           C  
ATOM    863  CD  PRO A  58      44.536  25.046  14.339  1.00 35.57           C  
ATOM    864  HA  PRO A  58      42.233  24.884  12.670  1.00 25.64           H  
ATOM    865  HB3 PRO A  58      43.798  26.081  11.233  1.00 28.10           H  
ATOM    866  HB2 PRO A  58      45.042  24.858  11.517  1.00 28.10           H  
ATOM    867  HG3 PRO A  58      44.201  27.010  13.381  1.00 26.21           H  
ATOM    868  HG2 PRO A  58      45.674  26.195  12.906  1.00 26.21           H  
ATOM    869  HD2 PRO A  58      45.499  24.767  14.764  1.00 35.57           H  
ATOM    870  HD3 PRO A  58      43.867  25.475  15.031  1.00 35.57           H  
ATOM    871  N   PHE A  59      43.941  22.404  11.305  1.00 27.19           N  
ATOM    872  CA  PHE A  59      43.832  21.311  10.349  1.00 36.05           C  
ATOM    873  C   PHE A  59      44.264  19.932  10.853  1.00 33.11           C  
ATOM    874  O   PHE A  59      45.219  19.340  10.358  1.00 29.14           O  
ATOM    875  CB  PHE A  59      44.627  21.681   9.108  1.00 36.49           C  
ATOM    876  CG  PHE A  59      44.815  23.163   8.937  1.00 42.09           C  
ATOM    877  CD1 PHE A  59      43.830  23.939   8.324  1.00 38.93           C  
ATOM    878  CD2 PHE A  59      45.984  23.784   9.367  1.00 42.01           C  
ATOM    879  CE1 PHE A  59      44.013  25.312   8.139  1.00 29.16           C  
ATOM    880  CE2 PHE A  59      46.168  25.150   9.184  1.00 37.83           C  
ATOM    881  CZ  PHE A  59      45.178  25.913   8.567  1.00 34.83           C  
ATOM    882  H   PHE A  59      44.807  22.523  11.810  1.00 27.19           H  
ATOM    883  HA  PHE A  59      42.797  21.170  10.032  1.00 36.05           H  
ATOM    884  HB3 PHE A  59      44.160  21.276   8.215  1.00 36.49           H  
ATOM    885  HB2 PHE A  59      45.641  21.280   9.106  1.00 36.49           H  
ATOM    886  HD1 PHE A  59      42.933  23.478   7.957  1.00 38.93           H  
ATOM    887  HD2 PHE A  59      46.759  23.209   9.852  1.00 42.01           H  
ATOM    888  HE1 PHE A  59      43.251  25.896   7.644  1.00 29.16           H  
ATOM    889  HE2 PHE A  59      47.079  25.623   9.521  1.00 37.83           H  
ATOM    890  HZ  PHE A  59      45.316  26.974   8.431  1.00 34.83           H  
ATOM    891  N   GLN A  60      43.532  19.415  11.827  1.00 38.42           N  
ATOM    892  CA  GLN A  60      43.824  18.094  12.379  1.00 48.50           C  
ATOM    893  C   GLN A  60      42.945  17.005  11.727  1.00 47.52           C  
ATOM    894  O   GLN A  60      43.188  15.786  11.871  1.00 46.22           O  
ATOM    895  CB  GLN A  60      43.656  18.133  13.911  1.00 46.57           C  
ATOM    896  CG  GLN A  60      42.351  17.595  14.437  1.00 33.47           C  
ATOM    897  CD  GLN A  60      42.417  17.378  15.925  1.00 34.59           C  
ATOM    898  OE1 GLN A  60      43.617  17.116  16.434  1.00 49.85           O  
ATOM    899  NE2 GLN A  60      41.403  17.443  16.616  1.00 32.55           N  
ATOM    900  H   GLN A  60      42.781  19.957  12.230  1.00 38.42           H  
ATOM    901  HA  GLN A  60      44.863  17.816  12.188  1.00 48.50           H  
ATOM    902  HB3 GLN A  60      43.855  19.136  14.260  1.00 46.57           H  
ATOM    903  HB2 GLN A  60      44.488  17.533  14.281  1.00 46.57           H  
ATOM    904  HG3 GLN A  60      42.095  16.604  14.067  1.00 33.47           H  
ATOM    905  HG2 GLN A  60      41.528  18.260  14.177  1.00 33.47           H  
ATOM    906 HE22 GLN A  60      41.450  17.245  17.603  1.00 32.55           H  
ATOM    907 HE21 GLN A  60      40.513  17.646  16.183  1.00 32.55           H  
ATOM    908  N   SER A  61      41.921  17.470  11.018  1.00 40.32           N  
ATOM    909  CA  SER A  61      41.022  16.593  10.290  1.00 36.41           C  
ATOM    910  C   SER A  61      40.498  17.418   9.133  1.00 40.84           C  
ATOM    911  O   SER A  61      40.831  18.604   9.019  1.00 43.13           O  
ATOM    912  CB  SER A  61      39.872  16.116  11.173  1.00 36.08           C  
ATOM    913  OG  SER A  61      39.361  17.174  11.939  1.00 36.90           O  
ATOM    914  H   SER A  61      41.807  18.466  10.898  1.00 40.32           H  
ATOM    915  HA  SER A  61      41.550  15.728   9.888  1.00 36.41           H  
ATOM    916  HB3 SER A  61      40.233  15.353  11.863  1.00 36.08           H  
ATOM    917  HB2 SER A  61      39.068  15.653  10.600  1.00 36.08           H  
ATOM    918  HG  SER A  61      40.042  17.470  12.524  1.00 36.90           H  
ATOM    919  N   ILE A  62      39.697  16.787   8.274  1.00 44.27           N  
ATOM    920  CA  ILE A  62      39.126  17.444   7.093  1.00 39.71           C  
ATOM    921  C   ILE A  62      37.965  18.316   7.535  1.00 34.86           C  
ATOM    922  O   ILE A  62      37.586  19.266   6.848  1.00 39.33           O  
ATOM    923  CB  ILE A  62      38.624  16.398   6.032  1.00 42.57           C  
ATOM    924  CG1 ILE A  62      39.788  15.979   5.117  1.00 44.95           C  
ATOM    925  CG2 ILE A  62      37.516  16.996   5.174  1.00 46.67           C  
ATOM    926  CD1 ILE A  62      39.546  14.691   4.318  1.00 41.51           C  
ATOM    927  H   ILE A  62      39.490  15.809   8.415  1.00 44.27           H  
ATOM    928  HA  ILE A  62      39.831  18.121   6.616  1.00 39.71           H  
ATOM    929  HB  ILE A  62      38.225  15.522   6.546  1.00 42.57           H  
ATOM    930 HG13 ILE A  62      40.513  15.596   5.825  1.00 44.95           H  
ATOM    931 HG12 ILE A  62      40.182  16.792   4.506  1.00 44.95           H  
ATOM    932 HG21 ILE A  62      37.267  16.321   4.356  1.00 46.67           H  
ATOM    933 HG22 ILE A  62      36.571  17.132   5.701  1.00 46.67           H  
ATOM    934 HG23 ILE A  62      37.815  17.932   4.702  1.00 46.67           H  
ATOM    935 HD11 ILE A  62      40.469  14.352   3.848  1.00 41.51           H  
ATOM    936 HD12 ILE A  62      39.182  13.884   4.955  1.00 41.51           H  
ATOM    937 HD13 ILE A  62      38.818  14.846   3.522  1.00 41.51           H  
ATOM    938  N   ILE A  63      37.407  17.997   8.691  1.00 19.40           N  
ATOM    939  CA  ILE A  63      36.313  18.788   9.171  1.00 21.44           C  
ATOM    940  C   ILE A  63      36.909  20.008   9.840  1.00 19.90           C  
ATOM    941  O   ILE A  63      36.371  21.100   9.740  1.00 24.18           O  
ATOM    942  CB  ILE A  63      35.444  17.977  10.129  1.00 30.40           C  
ATOM    943  CG1 ILE A  63      34.561  17.030   9.302  1.00 36.82           C  
ATOM    944  CG2 ILE A  63      34.597  18.894  10.983  1.00 36.25           C  
ATOM    945  CD1 ILE A  63      33.681  16.106  10.110  1.00 40.64           C  
ATOM    946  H   ILE A  63      37.737  17.210   9.229  1.00 19.40           H  
ATOM    947  HA  ILE A  63      35.674  19.142   8.357  1.00 21.44           H  
ATOM    948  HB  ILE A  63      36.078  17.387  10.794  1.00 30.40           H  
ATOM    949 HG13 ILE A  63      35.198  16.411   8.669  1.00 36.82           H  
ATOM    950 HG12 ILE A  63      33.931  17.603   8.620  1.00 36.82           H  
ATOM    951 HG21 ILE A  63      33.895  18.334  11.597  1.00 36.25           H  
ATOM    952 HG22 ILE A  63      35.184  19.466  11.702  1.00 36.25           H  
ATOM    953 HG23 ILE A  63      34.014  19.589  10.378  1.00 36.25           H  
ATOM    954 HD11 ILE A  63      33.210  15.367   9.462  1.00 40.64           H  
ATOM    955 HD12 ILE A  63      34.258  15.564  10.860  1.00 40.64           H  
ATOM    956 HD13 ILE A  63      32.877  16.638  10.617  1.00 40.64           H  
ATOM    957  N   HIS A  64      38.042  19.827  10.501  1.00 17.62           N  
ATOM    958  CA  HIS A  64      38.704  20.938  11.163  1.00 17.30           C  
ATOM    959  C   HIS A  64      39.190  21.932  10.123  1.00 21.02           C  
ATOM    960  O   HIS A  64      39.000  23.136  10.258  1.00 26.91           O  
ATOM    961  CB  HIS A  64      39.914  20.454  11.945  1.00 26.24           C  
ATOM    962  CG  HIS A  64      39.689  20.381  13.423  1.00 30.76           C  
ATOM    963  ND1 HIS A  64      40.443  20.815  14.454  1.00 30.52           N  
ATOM    964  CD2 HIS A  64      38.594  19.757  13.977  1.00 31.01           C  
ATOM    965  CE1 HIS A  64      39.793  20.446  15.611  1.00 32.13           C  
ATOM    966  NE2 HIS A  64      38.684  19.812  15.294  1.00 28.55           N  
ATOM    967  H   HIS A  64      38.453  18.906  10.562  1.00 17.62           H  
ATOM    968  HA  HIS A  64      38.005  21.458  11.822  1.00 17.30           H  
ATOM    969  HB3 HIS A  64      40.764  21.126  11.836  1.00 26.24           H  
ATOM    970  HB2 HIS A  64      40.280  19.501  11.577  1.00 26.24           H  
ATOM    971  HD1 HIS A  64      41.333  21.295  14.378  1.00 30.52           H  
ATOM    972  HD2 HIS A  64      37.763  19.265  13.492  1.00 31.01           H  
ATOM    973  HE1 HIS A  64      40.141  20.639  16.615  1.00 32.13           H  
ATOM    974  N   ALA A  65      39.836  21.415   9.088  1.00 24.44           N  
ATOM    975  CA  ALA A  65      40.375  22.259   8.045  1.00 24.90           C  
ATOM    976  C   ALA A  65      39.308  22.916   7.223  1.00 27.10           C  
ATOM    977  O   ALA A  65      39.510  24.024   6.743  1.00 32.92           O  
ATOM    978  CB  ALA A  65      41.291  21.468   7.150  1.00 26.06           C  
ATOM    979  H   ALA A  65      39.986  20.416   9.031  1.00 24.44           H  
ATOM    980  HA  ALA A  65      40.951  23.050   8.519  1.00 24.90           H  
ATOM    981  HB1 ALA A  65      41.817  22.106   6.439  1.00 26.06           H  
ATOM    982  HB2 ALA A  65      42.038  20.933   7.732  1.00 26.06           H  
ATOM    983  HB3 ALA A  65      40.744  20.717   6.577  1.00 26.06           H  
ATOM    984  N   LYS A  66      38.176  22.245   7.042  1.00 31.50           N  
ATOM    985  CA  LYS A  66      37.102  22.837   6.246  1.00 37.74           C  
ATOM    986  C   LYS A  66      36.469  23.934   7.079  1.00 41.27           C  
ATOM    987  O   LYS A  66      36.288  25.059   6.613  1.00 48.67           O  
ATOM    988  CB  LYS A  66      36.039  21.801   5.854  1.00 35.24           C  
ATOM    989  CG  LYS A  66      35.230  22.229   4.630  1.00 33.12           C  
ATOM    990  CD  LYS A  66      33.920  21.485   4.454  1.00 31.09           C  
ATOM    991  CE  LYS A  66      33.250  21.908   3.155  1.00 29.74           C  
ATOM    992  NZ  LYS A  66      31.898  21.298   3.021  1.00 39.83           N1+
ATOM    993  H   LYS A  66      38.057  21.317   7.425  1.00 31.50           H  
ATOM    994  HA  LYS A  66      37.525  23.265   5.334  1.00 37.74           H  
ATOM    995  HB3 LYS A  66      35.396  21.533   6.694  1.00 35.24           H  
ATOM    996  HB2 LYS A  66      36.532  20.890   5.534  1.00 35.24           H  
ATOM    997  HG3 LYS A  66      35.857  22.400   3.801  1.00 33.12           H  
ATOM    998  HG2 LYS A  66      34.907  23.251   4.830  1.00 33.12           H  
ATOM    999  HD3 LYS A  66      33.267  21.677   5.306  1.00 31.09           H  
ATOM   1000  HD2 LYS A  66      34.107  20.410   4.433  1.00 31.09           H  
ATOM   1001  HE3 LYS A  66      33.765  21.614   2.263  1.00 29.74           H  
ATOM   1002  HE2 LYS A  66      33.137  22.993   3.118  1.00 29.74           H  
ATOM   1003  HZ1 LYS A  66      31.433  21.641   2.187  1.00 39.83           H  
ATOM   1004  HZ2 LYS A  66      31.985  20.294   2.954  1.00 39.83           H  
ATOM   1005  HZ3 LYS A  66      31.332  21.536   3.822  1.00 39.83           H  
ATOM   1006  N   ARG A  67      36.160  23.601   8.328  1.00 43.80           N  
ATOM   1007  CA  ARG A  67      35.559  24.553   9.250  1.00 35.01           C  
ATOM   1008  C   ARG A  67      36.449  25.777   9.374  1.00 27.59           C  
ATOM   1009  O   ARG A  67      35.970  26.895   9.313  1.00 31.10           O  
ATOM   1010  CB  ARG A  67      35.359  23.896  10.612  1.00 33.13           C  
ATOM   1011  CG  ARG A  67      35.066  24.870  11.716  1.00 46.35           C  
ATOM   1012  CD  ARG A  67      34.649  24.150  12.972  1.00 44.63           C  
ATOM   1013  NE  ARG A  67      33.838  22.977  12.676  1.00 47.33           N  
ATOM   1014  CZ  ARG A  67      33.885  21.853  13.386  1.00 61.69           C  
ATOM   1015  NH1 ARG A  67      34.712  21.756  14.431  1.00 63.09           N  
ATOM   1016  NH2 ARG A  67      33.108  20.827  13.048  1.00 61.32           N1+
ATOM   1017  H   ARG A  67      36.352  22.664   8.661  1.00 43.80           H  
ATOM   1018  HA  ARG A  67      34.601  24.876   8.848  1.00 35.01           H  
ATOM   1019  HB3 ARG A  67      36.255  23.343  10.897  1.00 33.13           H  
ATOM   1020  HB2 ARG A  67      34.577  23.159  10.437  1.00 33.13           H  
ATOM   1021  HG3 ARG A  67      34.217  25.421  11.349  1.00 46.35           H  
ATOM   1022  HG2 ARG A  67      35.884  25.558  11.936  1.00 46.35           H  
ATOM   1023  HD3 ARG A  67      34.103  24.818  13.639  1.00 44.63           H  
ATOM   1024  HD2 ARG A  67      35.565  23.869  13.489  1.00 44.63           H  
ATOM   1025  HE  ARG A  67      33.169  23.061  11.926  1.00 47.33           H  
ATOM   1026 HH12 ARG A  67      35.300  22.536  14.684  1.00 63.09           H  
ATOM   1027 HH11 ARG A  67      34.748  20.912  14.984  1.00 63.09           H  
ATOM   1028 HH22 ARG A  67      32.466  20.905  12.270  1.00 61.32           H  
ATOM   1029 HH21 ARG A  67      33.136  19.966  13.577  1.00 61.32           H  
ATOM   1030  N   THR A  68      37.747  25.557   9.554  1.00 33.97           N  
ATOM   1031  CA  THR A  68      38.694  26.665   9.651  1.00 34.61           C  
ATOM   1032  C   THR A  68      38.356  27.596   8.468  1.00 34.70           C  
ATOM   1033  O   THR A  68      37.765  28.668   8.645  1.00 30.39           O  
ATOM   1034  CB  THR A  68      40.182  26.153   9.553  1.00 19.54           C  
ATOM   1035  OG1 THR A  68      40.615  25.659  10.825  1.00 24.26           O  
ATOM   1036  CG2 THR A  68      41.110  27.260   9.148  1.00 24.20           C  
ATOM   1037  H   THR A  68      38.099  24.610   9.619  1.00 33.97           H  
ATOM   1038  HA  THR A  68      38.539  27.212  10.583  1.00 34.61           H  
ATOM   1039  HB  THR A  68      40.277  25.341   8.835  1.00 19.54           H  
ATOM   1040  HG1 THR A  68      40.201  24.820  10.975  1.00 24.26           H  
ATOM   1041 HG21 THR A  68      42.143  27.000   9.376  1.00 24.20           H  
ATOM   1042 HG22 THR A  68      41.080  27.458   8.080  1.00 24.20           H  
ATOM   1043 HG23 THR A  68      40.901  28.189   9.680  1.00 24.20           H  
ATOM   1044  N   TYR A  69      38.697  27.150   7.262  1.00 36.14           N  
ATOM   1045  CA  TYR A  69      38.463  27.906   6.031  1.00 33.49           C  
ATOM   1046  C   TYR A  69      37.105  28.583   6.003  1.00 34.88           C  
ATOM   1047  O   TYR A  69      36.964  29.681   5.479  1.00 43.18           O  
ATOM   1048  CB  TYR A  69      38.592  26.970   4.813  1.00 29.01           C  
ATOM   1049  CG  TYR A  69      38.324  27.623   3.470  1.00 24.95           C  
ATOM   1050  CD1 TYR A  69      37.117  27.427   2.802  1.00 15.63           C  
ATOM   1051  CD2 TYR A  69      39.286  28.437   2.865  1.00 31.15           C  
ATOM   1052  CE1 TYR A  69      36.877  28.016   1.579  1.00 13.72           C  
ATOM   1053  CE2 TYR A  69      39.054  29.033   1.641  1.00 19.15           C  
ATOM   1054  CZ  TYR A  69      37.852  28.819   1.004  1.00 21.55           C  
ATOM   1055  OH  TYR A  69      37.633  29.421  -0.215  1.00 22.63           O  
ATOM   1056  H   TYR A  69      39.140  26.245   7.178  1.00 36.14           H  
ATOM   1057  HA  TYR A  69      39.229  28.681   5.969  1.00 33.49           H  
ATOM   1058  HB3 TYR A  69      37.879  26.153   4.919  1.00 29.01           H  
ATOM   1059  HB2 TYR A  69      39.549  26.458   4.787  1.00 29.01           H  
ATOM   1060  HD1 TYR A  69      36.353  26.805   3.245  1.00 15.63           H  
ATOM   1061  HD2 TYR A  69      40.220  28.643   3.352  1.00 31.15           H  
ATOM   1062  HE1 TYR A  69      35.944  27.862   1.069  1.00 13.72           H  
ATOM   1063  HE2 TYR A  69      39.806  29.672   1.200  1.00 19.15           H  
ATOM   1064  HH  TYR A  69      38.389  29.898  -0.527  1.00 22.63           H  
ATOM   1065  N   ARG A  70      36.098  27.942   6.571  1.00 31.84           N  
ATOM   1066  CA  ARG A  70      34.775  28.529   6.527  1.00 23.97           C  
ATOM   1067  C   ARG A  70      34.641  29.748   7.429  1.00 21.71           C  
ATOM   1068  O   ARG A  70      33.892  30.665   7.110  1.00 24.56           O  
ATOM   1069  CB  ARG A  70      33.736  27.486   6.892  1.00 10.97           C  
ATOM   1070  CG  ARG A  70      32.369  28.060   7.129  1.00 23.17           C  
ATOM   1071  CD  ARG A  70      31.475  27.072   7.876  1.00 32.96           C  
ATOM   1072  NE  ARG A  70      31.312  25.861   7.085  1.00 35.33           N  
ATOM   1073  CZ  ARG A  70      31.603  24.643   7.525  1.00 38.17           C  
ATOM   1074  NH1 ARG A  70      32.067  24.475   8.754  1.00 40.76           N  
ATOM   1075  NH2 ARG A  70      31.467  23.599   6.718  1.00 47.41           N1+
ATOM   1076  H   ARG A  70      36.233  27.033   6.994  1.00 31.84           H  
ATOM   1077  HA  ARG A  70      34.561  28.856   5.507  1.00 23.97           H  
ATOM   1078  HB3 ARG A  70      34.044  26.970   7.797  1.00 10.97           H  
ATOM   1079  HB2 ARG A  70      33.698  26.720   6.117  1.00 10.97           H  
ATOM   1080  HG3 ARG A  70      31.901  28.365   6.195  1.00 23.17           H  
ATOM   1081  HG2 ARG A  70      32.324  28.929   7.776  1.00 23.17           H  
ATOM   1082  HD3 ARG A  70      30.487  27.512   8.016  1.00 32.96           H  
ATOM   1083  HD2 ARG A  70      31.872  26.905   8.876  1.00 32.96           H  
ATOM   1084  HE  ARG A  70      30.941  25.984   6.146  1.00 35.33           H  
ATOM   1085 HH12 ARG A  70      32.303  23.554   9.088  1.00 40.76           H  
ATOM   1086 HH11 ARG A  70      32.158  25.271   9.368  1.00 40.76           H  
ATOM   1087 HH22 ARG A  70      31.687  22.665   7.029  1.00 47.41           H  
ATOM   1088 HH21 ARG A  70      31.096  23.748   5.786  1.00 47.41           H  
ATOM   1089  N   GLU A  71      35.359  29.760   8.551  1.00 31.11           N  
ATOM   1090  CA  GLU A  71      35.281  30.889   9.484  1.00 31.45           C  
ATOM   1091  C   GLU A  71      36.042  32.044   8.883  1.00 28.77           C  
ATOM   1092  O   GLU A  71      35.540  33.161   8.815  1.00 29.44           O  
ATOM   1093  CB  GLU A  71      35.892  30.539  10.864  1.00 32.94           C  
ATOM   1094  CG  GLU A  71      35.820  31.664  11.927  1.00 20.76           C  
ATOM   1095  CD  GLU A  71      36.026  31.159  13.373  1.00 25.92           C  
ATOM   1096  OE1 GLU A  71      35.657  31.867  14.335  1.00 26.60           O  
ATOM   1097  OE2 GLU A  71      36.562  30.048  13.561  1.00 35.80           O1-
ATOM   1098  H   GLU A  71      35.997  28.998   8.753  1.00 31.11           H  
ATOM   1099  HA  GLU A  71      34.241  31.188   9.623  1.00 31.45           H  
ATOM   1100  HB3 GLU A  71      36.933  30.232  10.749  1.00 32.94           H  
ATOM   1101  HB2 GLU A  71      35.381  29.655  11.237  1.00 32.94           H  
ATOM   1102  HG3 GLU A  71      34.832  32.123  11.890  1.00 20.76           H  
ATOM   1103  HG2 GLU A  71      36.566  32.430  11.718  1.00 20.76           H  
ATOM   1104  N   LEU A  72      37.255  31.772   8.431  1.00 27.28           N  
ATOM   1105  CA  LEU A  72      38.055  32.829   7.858  1.00 29.34           C  
ATOM   1106  C   LEU A  72      37.333  33.557   6.736  1.00 33.33           C  
ATOM   1107  O   LEU A  72      37.252  34.781   6.747  1.00 38.45           O  
ATOM   1108  CB  LEU A  72      39.399  32.275   7.350  1.00 26.72           C  
ATOM   1109  CG  LEU A  72      40.654  33.162   7.371  1.00  9.00           C  
ATOM   1110  CD1 LEU A  72      41.586  32.765   6.261  1.00 12.50           C  
ATOM   1111  CD2 LEU A  72      40.274  34.608   7.217  1.00 17.89           C  
ATOM   1112  H   LEU A  72      37.625  30.832   8.487  1.00 27.28           H  
ATOM   1113  HA  LEU A  72      38.239  33.522   8.681  1.00 29.34           H  
ATOM   1114  HB3 LEU A  72      39.224  31.842   6.364  1.00 26.72           H  
ATOM   1115  HB2 LEU A  72      39.656  31.401   7.952  1.00 26.72           H  
ATOM   1116  HG  LEU A  72      41.164  33.060   8.331  1.00  9.00           H  
ATOM   1117 HD11 LEU A  72      42.197  33.599   5.918  1.00 12.50           H  
ATOM   1118 HD12 LEU A  72      42.285  32.013   6.617  1.00 12.50           H  
ATOM   1119 HD13 LEU A  72      41.016  32.319   5.456  1.00 12.50           H  
ATOM   1120 HD21 LEU A  72      41.166  35.234   7.182  1.00 17.89           H  
ATOM   1121 HD22 LEU A  72      39.727  34.743   6.291  1.00 17.89           H  
ATOM   1122 HD23 LEU A  72      39.684  34.995   8.046  1.00 17.89           H  
ATOM   1123  N   ARG A  73      36.802  32.806   5.777  1.00 25.92           N  
ATOM   1124  CA  ARG A  73      36.126  33.390   4.623  1.00 27.39           C  
ATOM   1125  C   ARG A  73      34.827  34.138   4.917  1.00 27.57           C  
ATOM   1126  O   ARG A  73      34.387  34.965   4.121  1.00 28.20           O  
ATOM   1127  CB  ARG A  73      35.857  32.306   3.578  1.00 20.15           C  
ATOM   1128  CG  ARG A  73      37.083  31.826   2.844  1.00 23.12           C  
ATOM   1129  CD  ARG A  73      36.857  31.844   1.329  1.00 22.98           C  
ATOM   1130  NE  ARG A  73      35.552  32.385   0.940  1.00 26.83           N  
ATOM   1131  CZ  ARG A  73      34.730  31.826   0.048  1.00 34.34           C  
ATOM   1132  NH1 ARG A  73      35.062  30.699  -0.569  1.00 34.34           N  
ATOM   1133  NH2 ARG A  73      33.575  32.404  -0.247  1.00 27.82           N1+
ATOM   1134  H   ARG A  73      36.889  31.799   5.825  1.00 25.92           H  
ATOM   1135  HA  ARG A  73      36.794  34.129   4.177  1.00 27.39           H  
ATOM   1136  HB3 ARG A  73      34.937  32.559   3.064  1.00 20.15           H  
ATOM   1137  HB2 ARG A  73      35.496  31.432   4.122  1.00 20.15           H  
ATOM   1138  HG3 ARG A  73      37.392  30.840   3.192  1.00 23.12           H  
ATOM   1139  HG2 ARG A  73      37.915  32.487   3.074  1.00 23.12           H  
ATOM   1140  HD3 ARG A  73      36.566  30.819   1.272  1.00 22.98           H  
ATOM   1141  HD2 ARG A  73      37.664  31.967   0.630  1.00 22.98           H  
ATOM   1142  HE  ARG A  73      35.305  33.277   1.343  1.00 26.83           H  
ATOM   1143 HH12 ARG A  73      34.463  30.326  -1.292  1.00 34.34           H  
ATOM   1144 HH11 ARG A  73      35.949  30.248  -0.373  1.00 34.34           H  
ATOM   1145 HH22 ARG A  73      32.795  31.875  -0.655  1.00 27.82           H  
ATOM   1146 HH21 ARG A  73      33.360  33.307   0.147  1.00 27.82           H  
ATOM   1147  N   LEU A  74      34.211  33.847   6.051  1.00 24.16           N  
ATOM   1148  CA  LEU A  74      32.967  34.501   6.395  1.00 20.66           C  
ATOM   1149  C   LEU A  74      33.310  35.819   6.987  1.00 19.23           C  
ATOM   1150  O   LEU A  74      32.923  36.855   6.487  1.00 26.49           O  
ATOM   1151  CB  LEU A  74      32.199  33.699   7.436  1.00 15.55           C  
ATOM   1152  CG  LEU A  74      30.891  33.067   6.998  1.00 20.61           C  
ATOM   1153  CD1 LEU A  74      30.517  31.960   7.953  1.00 23.05           C  
ATOM   1154  CD2 LEU A  74      29.812  34.116   6.973  1.00  9.72           C  
ATOM   1155  H   LEU A  74      34.602  33.163   6.685  1.00 24.16           H  
ATOM   1156  HA  LEU A  74      32.335  34.653   5.516  1.00 20.66           H  
ATOM   1157  HB3 LEU A  74      31.976  34.270   8.341  1.00 15.55           H  
ATOM   1158  HB2 LEU A  74      32.856  32.914   7.810  1.00 15.55           H  
ATOM   1159  HG  LEU A  74      31.006  32.629   6.009  1.00 20.61           H  
ATOM   1160 HD11 LEU A  74      29.648  31.411   7.589  1.00 23.05           H  
ATOM   1161 HD12 LEU A  74      31.322  31.236   8.080  1.00 23.05           H  
ATOM   1162 HD13 LEU A  74      30.252  32.367   8.928  1.00 23.05           H  
ATOM   1163 HD21 LEU A  74      28.877  33.585   6.823  1.00  9.72           H  
ATOM   1164 HD22 LEU A  74      29.730  34.653   7.919  1.00  9.72           H  
ATOM   1165 HD23 LEU A  74      29.977  34.846   6.181  1.00  9.72           H  
ATOM   1166  N   LEU A  75      34.048  35.753   8.081  1.00 22.17           N  
ATOM   1167  CA  LEU A  75      34.445  36.931   8.823  1.00 24.59           C  
ATOM   1168  C   LEU A  75      35.197  37.870   7.908  1.00 24.92           C  
ATOM   1169  O   LEU A  75      35.257  39.072   8.155  1.00 35.93           O  
ATOM   1170  CB  LEU A  75      35.308  36.528  10.030  1.00 27.31           C  
ATOM   1171  CG  LEU A  75      34.678  36.250  11.413  1.00 18.56           C  
ATOM   1172  CD1 LEU A  75      33.198  35.971  11.287  1.00 26.03           C  
ATOM   1173  CD2 LEU A  75      35.345  35.070  12.064  1.00  9.24           C  
ATOM   1174  H   LEU A  75      34.350  34.850   8.423  1.00 22.17           H  
ATOM   1175  HA  LEU A  75      33.561  37.479   9.139  1.00 24.59           H  
ATOM   1176  HB3 LEU A  75      36.010  37.335  10.226  1.00 27.31           H  
ATOM   1177  HB2 LEU A  75      35.951  35.699   9.729  1.00 27.31           H  
ATOM   1178  HG  LEU A  75      34.800  37.127  12.052  1.00 18.56           H  
ATOM   1179 HD11 LEU A  75      32.788  35.722  12.263  1.00 26.03           H  
ATOM   1180 HD12 LEU A  75      32.632  36.839  10.951  1.00 26.03           H  
ATOM   1181 HD13 LEU A  75      32.987  35.134  10.621  1.00 26.03           H  
ATOM   1182 HD21 LEU A  75      34.860  34.796  12.999  1.00  9.24           H  
ATOM   1183 HD22 LEU A  75      35.287  34.218  11.395  1.00  9.24           H  
ATOM   1184 HD23 LEU A  75      36.397  35.269  12.270  1.00  9.24           H  
ATOM   1185  N   LYS A  76      35.755  37.334   6.835  1.00 20.20           N  
ATOM   1186  CA  LYS A  76      36.479  38.188   5.916  1.00 23.99           C  
ATOM   1187  C   LYS A  76      35.510  38.929   4.993  1.00 29.90           C  
ATOM   1188  O   LYS A  76      35.882  39.934   4.382  1.00 41.87           O  
ATOM   1189  CB  LYS A  76      37.492  37.385   5.100  1.00 12.71           C  
ATOM   1190  CG  LYS A  76      38.929  37.690   5.463  1.00  2.00           C  
ATOM   1191  CD  LYS A  76      39.892  36.840   4.671  1.00  4.84           C  
ATOM   1192  CE  LYS A  76      40.746  37.680   3.738  1.00  7.88           C  
ATOM   1193  NZ  LYS A  76      41.166  36.908   2.539  1.00 27.39           N1+
ATOM   1194  H   LYS A  76      35.721  36.337   6.674  1.00 20.20           H  
ATOM   1195  HA  LYS A  76      37.029  38.957   6.464  1.00 23.99           H  
ATOM   1196  HB3 LYS A  76      37.408  37.660   4.046  1.00 12.71           H  
ATOM   1197  HB2 LYS A  76      37.263  36.330   5.067  1.00 12.71           H  
ATOM   1198  HG3 LYS A  76      39.059  37.453   6.518  1.00  2.00           H  
ATOM   1199  HG2 LYS A  76      39.126  38.757   5.363  1.00  2.00           H  
ATOM   1200  HD3 LYS A  76      39.372  36.041   4.142  1.00  4.84           H  
ATOM   1201  HD2 LYS A  76      40.612  36.368   5.330  1.00  4.84           H  
ATOM   1202  HE3 LYS A  76      41.615  38.055   4.247  1.00  7.88           H  
ATOM   1203  HE2 LYS A  76      40.181  38.536   3.368  1.00  7.88           H  
ATOM   1204  HZ1 LYS A  76      40.420  36.291   2.227  1.00 27.39           H  
ATOM   1205  HZ2 LYS A  76      41.435  37.532   1.792  1.00 27.39           H  
ATOM   1206  HZ3 LYS A  76      41.963  36.336   2.785  1.00 27.39           H  
ATOM   1207  N   HIS A  77      34.268  38.450   4.913  1.00 27.36           N  
ATOM   1208  CA  HIS A  77      33.241  39.074   4.078  1.00 22.14           C  
ATOM   1209  C   HIS A  77      32.301  39.886   4.943  1.00 21.13           C  
ATOM   1210  O   HIS A  77      31.576  40.724   4.434  1.00 22.64           O  
ATOM   1211  CB  HIS A  77      32.432  38.011   3.316  1.00 30.35           C  
ATOM   1212  CG  HIS A  77      31.403  38.573   2.381  1.00 30.55           C  
ATOM   1213  ND1 HIS A  77      31.685  38.844   1.047  1.00 32.74           N  
ATOM   1214  CD2 HIS A  77      30.101  38.887   2.548  1.00 30.85           C  
ATOM   1215  CE1 HIS A  77      30.587  39.294   0.453  1.00 32.08           C  
ATOM   1216  NE2 HIS A  77      29.615  39.329   1.343  1.00 28.21           N  
ATOM   1217  H   HIS A  77      34.005  37.639   5.460  1.00 27.36           H  
ATOM   1218  HA  HIS A  77      33.680  39.746   3.338  1.00 22.14           H  
ATOM   1219  HB3 HIS A  77      31.924  37.347   4.017  1.00 30.35           H  
ATOM   1220  HB2 HIS A  77      33.104  37.374   2.740  1.00 30.35           H  
ATOM   1221  HD2 HIS A  77      29.447  38.814   3.393  1.00 30.85           H  
ATOM   1222  HE1 HIS A  77      30.515  39.610  -0.576  1.00 32.08           H  
ATOM   1223  HE2 HIS A  77      28.664  39.621   1.151  1.00 28.21           H  
ATOM   1224  N   MET A  78      32.320  39.638   6.251  1.00 18.52           N  
ATOM   1225  CA  MET A  78      31.435  40.341   7.168  1.00 14.97           C  
ATOM   1226  C   MET A  78      31.899  41.740   7.469  1.00 20.68           C  
ATOM   1227  O   MET A  78      32.929  41.928   8.100  1.00 25.39           O  
ATOM   1228  CB  MET A  78      31.302  39.588   8.478  1.00  8.14           C  
ATOM   1229  CG  MET A  78      30.465  38.338   8.370  1.00 17.21           C  
ATOM   1230  SD  MET A  78      28.850  38.507   7.578  1.00 25.07           S  
ATOM   1231  CE  MET A  78      29.280  38.310   5.890  1.00 11.13           C  
ATOM   1232  H   MET A  78      32.936  38.924   6.616  1.00 18.52           H  
ATOM   1233  HA  MET A  78      30.453  40.470   6.729  1.00 14.97           H  
ATOM   1234  HB3 MET A  78      30.812  40.229   9.213  1.00  8.14           H  
ATOM   1235  HB2 MET A  78      32.281  39.354   8.897  1.00  8.14           H  
ATOM   1236  HG3 MET A  78      30.283  37.980   9.383  1.00 17.21           H  
ATOM   1237  HG2 MET A  78      31.011  37.536   7.884  1.00 17.21           H  
ATOM   1238  HE1 MET A  78      28.481  37.771   5.381  1.00 11.13           H  
ATOM   1239  HE2 MET A  78      29.359  39.284   5.416  1.00 11.13           H  
ATOM   1240  HE3 MET A  78      30.203  37.747   5.756  1.00 11.13           H  
ATOM   1241  N   LYS A  79      31.107  42.707   7.015  1.00 24.34           N  
ATOM   1242  CA  LYS A  79      31.356  44.128   7.209  1.00 26.96           C  
ATOM   1243  C   LYS A  79      30.049  44.870   7.513  1.00 22.42           C  
ATOM   1244  O   LYS A  79      29.395  45.455   6.645  1.00 21.66           O  
ATOM   1245  CB  LYS A  79      32.038  44.691   5.976  1.00 35.93           C  
ATOM   1246  CG  LYS A  79      33.308  43.949   5.677  1.00 31.74           C  
ATOM   1247  CD  LYS A  79      33.836  44.248   4.304  1.00 43.25           C  
ATOM   1248  CE  LYS A  79      35.362  44.363   4.357  1.00 59.15           C  
ATOM   1249  NZ  LYS A  79      36.052  43.958   3.082  1.00 65.79           N1+
ATOM   1250  H   LYS A  79      30.271  42.456   6.497  1.00 24.34           H  
ATOM   1251  HA  LYS A  79      32.018  44.284   8.064  1.00 26.96           H  
ATOM   1252  HB3 LYS A  79      32.248  45.754   6.103  1.00 35.93           H  
ATOM   1253  HB2 LYS A  79      31.368  44.605   5.118  1.00 35.93           H  
ATOM   1254  HG3 LYS A  79      33.223  42.870   5.663  1.00 31.74           H  
ATOM   1255  HG2 LYS A  79      34.030  44.194   6.458  1.00 31.74           H  
ATOM   1256  HD3 LYS A  79      33.426  45.177   3.905  1.00 43.25           H  
ATOM   1257  HD2 LYS A  79      33.525  43.458   3.618  1.00 43.25           H  
ATOM   1258  HE3 LYS A  79      35.768  43.702   5.124  1.00 59.15           H  
ATOM   1259  HE2 LYS A  79      35.658  45.376   4.631  1.00 59.15           H  
ATOM   1260  HZ1 LYS A  79      35.828  42.995   2.871  1.00 65.79           H  
ATOM   1261  HZ2 LYS A  79      35.739  44.549   2.325  1.00 65.79           H  
ATOM   1262  HZ3 LYS A  79      37.051  44.054   3.193  1.00 65.79           H  
ATOM   1263  N   HIS A  80      29.681  44.832   8.778  1.00 11.70           N  
ATOM   1264  CA  HIS A  80      28.466  45.449   9.219  1.00 19.23           C  
ATOM   1265  C   HIS A  80      28.705  45.798  10.669  1.00 28.02           C  
ATOM   1266  O   HIS A  80      29.515  45.178  11.341  1.00 38.57           O  
ATOM   1267  CB  HIS A  80      27.327  44.452   9.082  1.00 12.63           C  
ATOM   1268  CG  HIS A  80      25.986  45.018   9.411  1.00  8.81           C  
ATOM   1269  ND1 HIS A  80      25.287  44.998  10.575  1.00  2.81           N  
ATOM   1270  CD2 HIS A  80      25.200  45.653   8.494  1.00  5.82           C  
ATOM   1271  CE1 HIS A  80      24.092  45.627  10.322  1.00  5.88           C  
ATOM   1272  NE2 HIS A  80      24.070  46.010   9.057  1.00 15.94           N  
ATOM   1273  H   HIS A  80      30.247  44.353   9.464  1.00 11.70           H  
ATOM   1274  HA  HIS A  80      28.252  46.367   8.665  1.00 19.23           H  
ATOM   1275  HB3 HIS A  80      27.483  43.556   9.659  1.00 12.63           H  
ATOM   1276  HB2 HIS A  80      27.277  44.142   8.044  1.00 12.63           H  
ATOM   1277  HD2 HIS A  80      25.397  45.843   7.450  1.00  5.82           H  
ATOM   1278  HE1 HIS A  80      23.270  45.738  11.007  1.00  5.88           H  
ATOM   1279  HE2 HIS A  80      23.297  46.466   8.594  1.00 15.94           H  
ATOM   1280  N   GLU A  81      27.998  46.800  11.149  1.00 29.10           N  
ATOM   1281  CA  GLU A  81      28.158  47.268  12.508  1.00 27.15           C  
ATOM   1282  C   GLU A  81      27.576  46.274  13.489  1.00 25.80           C  
ATOM   1283  O   GLU A  81      28.154  46.013  14.539  1.00 31.95           O  
ATOM   1284  CB  GLU A  81      27.466  48.627  12.620  1.00 29.00           C  
ATOM   1285  CG  GLU A  81      27.080  49.176  11.244  1.00 38.41           C  
ATOM   1286  CD  GLU A  81      26.899  50.674  11.214  1.00 48.81           C  
ATOM   1287  OE1 GLU A  81      26.888  51.260  10.095  1.00 53.20           O  
ATOM   1288  OE2 GLU A  81      26.762  51.257  12.316  1.00 47.70           O1-
ATOM   1289  H   GLU A  81      27.343  47.286  10.553  1.00 29.10           H  
ATOM   1290  HA  GLU A  81      29.222  47.399  12.719  1.00 27.15           H  
ATOM   1291  HB3 GLU A  81      28.146  49.305  13.139  1.00 29.00           H  
ATOM   1292  HB2 GLU A  81      26.566  48.581  13.238  1.00 29.00           H  
ATOM   1293  HG3 GLU A  81      26.189  48.687  10.848  1.00 38.41           H  
ATOM   1294  HG2 GLU A  81      27.886  49.067  10.515  1.00 38.41           H  
ATOM   1295  N   ASN A  82      26.429  45.709  13.150  1.00 22.83           N  
ATOM   1296  CA  ASN A  82      25.803  44.763  14.042  1.00 19.16           C  
ATOM   1297  C   ASN A  82      26.191  43.341  13.712  1.00 16.65           C  
ATOM   1298  O   ASN A  82      25.384  42.440  13.829  1.00 20.18           O  
ATOM   1299  CB  ASN A  82      24.309  44.919  13.963  1.00 13.37           C  
ATOM   1300  CG  ASN A  82      23.892  46.345  14.040  1.00 21.29           C  
ATOM   1301  OD1 ASN A  82      23.393  46.900  13.075  1.00 26.98           O  
ATOM   1302  ND2 ASN A  82      24.100  46.961  15.193  1.00 23.90           N  
ATOM   1303  H   ASN A  82      25.994  45.909  12.259  1.00 22.83           H  
ATOM   1304  HA  ASN A  82      26.090  44.937  15.077  1.00 19.16           H  
ATOM   1305  HB3 ASN A  82      23.863  44.366  14.787  1.00 13.37           H  
ATOM   1306  HB2 ASN A  82      23.917  44.510  13.037  1.00 13.37           H  
ATOM   1307 HD22 ASN A  82      23.843  47.931  15.302  1.00 23.90           H  
ATOM   1308 HD21 ASN A  82      24.523  46.461  15.964  1.00 23.90           H  
ATOM   1309  N   VAL A  83      27.428  43.158  13.276  1.00 13.84           N  
ATOM   1310  CA  VAL A  83      27.935  41.846  12.951  1.00 13.33           C  
ATOM   1311  C   VAL A  83      29.437  41.891  13.128  1.00 20.01           C  
ATOM   1312  O   VAL A  83      30.102  42.826  12.678  1.00 13.83           O  
ATOM   1313  CB  VAL A  83      27.600  41.425  11.508  1.00 13.04           C  
ATOM   1314  CG1 VAL A  83      28.083  40.017  11.256  1.00  7.18           C  
ATOM   1315  CG2 VAL A  83      26.123  41.492  11.276  1.00 16.20           C  
ATOM   1316  H   VAL A  83      28.046  43.950  13.169  1.00 13.84           H  
ATOM   1317  HA  VAL A  83      27.528  41.112  13.651  1.00 13.33           H  
ATOM   1318  HB  VAL A  83      28.136  42.059  10.813  1.00 13.04           H  
ATOM   1319 HG11 VAL A  83      27.759  39.665  10.276  1.00  7.18           H  
ATOM   1320 HG12 VAL A  83      29.169  39.934  11.258  1.00  7.18           H  
ATOM   1321 HG13 VAL A  83      27.692  39.317  11.996  1.00  7.18           H  
ATOM   1322 HG21 VAL A  83      25.906  41.125  10.281  1.00 16.20           H  
ATOM   1323 HG22 VAL A  83      25.558  40.859  11.960  1.00 16.20           H  
ATOM   1324 HG23 VAL A  83      25.727  42.502  11.273  1.00 16.20           H  
ATOM   1325  N   ILE A  84      29.964  40.874  13.809  1.00 24.60           N  
ATOM   1326  CA  ILE A  84      31.393  40.774  14.098  1.00 17.44           C  
ATOM   1327  C   ILE A  84      32.182  40.805  12.794  1.00 21.63           C  
ATOM   1328  O   ILE A  84      31.757  40.251  11.779  1.00 17.73           O  
ATOM   1329  CB  ILE A  84      31.668  39.493  14.941  1.00 12.69           C  
ATOM   1330  CG1 ILE A  84      33.150  39.223  15.068  1.00 14.55           C  
ATOM   1331  CG2 ILE A  84      30.953  38.328  14.353  1.00 11.83           C  
ATOM   1332  CD1 ILE A  84      33.453  38.237  16.139  1.00  3.63           C  
ATOM   1333  H   ILE A  84      29.362  40.140  14.160  1.00 24.60           H  
ATOM   1334  HA  ILE A  84      31.772  41.619  14.638  1.00 17.44           H  
ATOM   1335  HB  ILE A  84      31.253  39.679  15.933  1.00 12.69           H  
ATOM   1336 HG13 ILE A  84      33.655  40.151  15.325  1.00 14.55           H  
ATOM   1337 HG12 ILE A  84      33.591  38.877  14.132  1.00 14.55           H  
ATOM   1338 HG21 ILE A  84      30.889  37.484  15.015  1.00 11.83           H  
ATOM   1339 HG22 ILE A  84      30.051  38.465  13.769  1.00 11.83           H  
ATOM   1340 HG23 ILE A  84      31.596  37.933  13.565  1.00 11.83           H  
ATOM   1341 HD11 ILE A  84      34.529  38.085  16.223  1.00  3.63           H  
ATOM   1342 HD12 ILE A  84      33.093  38.576  17.111  1.00  3.63           H  
ATOM   1343 HD13 ILE A  84      33.012  37.261  15.936  1.00  3.63           H  
ATOM   1344  N   GLY A  85      33.316  41.498  12.822  1.00 25.54           N  
ATOM   1345  CA  GLY A  85      34.141  41.626  11.632  1.00 27.36           C  
ATOM   1346  C   GLY A  85      35.634  41.556  11.890  1.00 28.66           C  
ATOM   1347  O   GLY A  85      36.109  41.818  12.995  1.00 32.74           O  
ATOM   1348  H   GLY A  85      33.642  41.914  13.682  1.00 25.54           H  
ATOM   1349  HA3 GLY A  85      33.921  42.590  11.173  1.00 27.36           H  
ATOM   1350  HA2 GLY A  85      33.907  40.872  10.877  1.00 27.36           H  
ATOM   1351  N   LEU A  86      36.377  41.245  10.836  1.00 29.73           N  
ATOM   1352  CA  LEU A  86      37.817  41.067  10.919  1.00 29.01           C  
ATOM   1353  C   LEU A  86      38.755  42.268  10.875  1.00 28.42           C  
ATOM   1354  O   LEU A  86      38.957  42.895   9.834  1.00 26.59           O  
ATOM   1355  CB  LEU A  86      38.256  40.068   9.843  1.00 32.17           C  
ATOM   1356  CG  LEU A  86      38.810  38.722  10.328  1.00 27.88           C  
ATOM   1357  CD1 LEU A  86      40.005  38.317   9.467  1.00 31.50           C  
ATOM   1358  CD2 LEU A  86      39.229  38.831  11.790  1.00 26.63           C  
ATOM   1359  H   LEU A  86      35.929  41.067   9.948  1.00 29.73           H  
ATOM   1360  HA  LEU A  86      37.921  40.705  11.930  1.00 29.01           H  
ATOM   1361  HB3 LEU A  86      39.005  40.513   9.191  1.00 32.17           H  
ATOM   1362  HB2 LEU A  86      37.442  39.867   9.149  1.00 32.17           H  
ATOM   1363  HG  LEU A  86      38.050  37.951  10.239  1.00 27.88           H  
ATOM   1364 HD11 LEU A  86      40.307  37.293   9.680  1.00 31.50           H  
ATOM   1365 HD12 LEU A  86      39.773  38.375   8.406  1.00 31.50           H  
ATOM   1366 HD13 LEU A  86      40.835  38.989   9.666  1.00 31.50           H  
ATOM   1367 HD21 LEU A  86      39.849  37.975  12.057  1.00 26.63           H  
ATOM   1368 HD22 LEU A  86      39.837  39.713  11.973  1.00 26.63           H  
ATOM   1369 HD23 LEU A  86      38.377  38.774  12.468  1.00 26.63           H  
ATOM   1370  N   LEU A  87      39.356  42.553  12.020  1.00 31.25           N  
ATOM   1371  CA  LEU A  87      40.317  43.638  12.155  1.00 23.87           C  
ATOM   1372  C   LEU A  87      41.632  43.157  11.526  1.00 22.78           C  
ATOM   1373  O   LEU A  87      42.161  43.778  10.616  1.00 19.80           O  
ATOM   1374  CB  LEU A  87      40.519  43.936  13.644  1.00 19.94           C  
ATOM   1375  CG  LEU A  87      40.304  45.357  14.159  1.00 21.78           C  
ATOM   1376  CD1 LEU A  87      39.371  46.070  13.222  1.00 34.76           C  
ATOM   1377  CD2 LEU A  87      39.761  45.350  15.575  1.00  9.33           C  
ATOM   1378  H   LEU A  87      39.158  41.985  12.833  1.00 31.25           H  
ATOM   1379  HA  LEU A  87      39.990  44.469  11.539  1.00 23.87           H  
ATOM   1380  HB3 LEU A  87      41.501  43.617  13.999  1.00 19.94           H  
ATOM   1381  HB2 LEU A  87      39.845  43.289  14.207  1.00 19.94           H  
ATOM   1382  HG  LEU A  87      41.259  45.885  14.156  1.00 21.78           H  
ATOM   1383 HD11 LEU A  87      39.016  46.991  13.684  1.00 34.76           H  
ATOM   1384 HD12 LEU A  87      39.886  46.399  12.322  1.00 34.76           H  
ATOM   1385 HD13 LEU A  87      38.488  45.483  12.963  1.00 34.76           H  
ATOM   1386 HD21 LEU A  87      39.719  46.356  15.992  1.00  9.33           H  
ATOM   1387 HD22 LEU A  87      38.754  44.937  15.605  1.00  9.33           H  
ATOM   1388 HD23 LEU A  87      40.389  44.744  16.224  1.00  9.33           H  
ATOM   1389  N   ASP A  88      42.129  42.028  12.028  1.00 24.17           N  
ATOM   1390  CA  ASP A  88      43.366  41.401  11.569  1.00 24.69           C  
ATOM   1391  C   ASP A  88      43.223  39.872  11.632  1.00 24.42           C  
ATOM   1392  O   ASP A  88      42.242  39.332  12.157  1.00 22.94           O  
ATOM   1393  CB  ASP A  88      44.550  41.847  12.453  1.00 28.12           C  
ATOM   1394  CG  ASP A  88      45.894  41.284  11.985  1.00 24.70           C  
ATOM   1395  OD1 ASP A  88      46.874  41.297  12.769  1.00 24.82           O  
ATOM   1396  OD2 ASP A  88      45.971  40.840  10.823  1.00 31.85           O1-
ATOM   1397  H   ASP A  88      41.613  41.548  12.751  1.00 24.17           H  
ATOM   1398  HA  ASP A  88      43.576  41.683  10.564  1.00 24.69           H  
ATOM   1399  HB3 ASP A  88      44.358  41.518  13.472  1.00 28.12           H  
ATOM   1400  HB2 ASP A  88      44.623  42.935  12.473  1.00 28.12           H  
ATOM   1401  N   VAL A  89      44.196  39.186  11.054  1.00 16.17           N  
ATOM   1402  CA  VAL A  89      44.236  37.734  11.053  1.00 17.51           C  
ATOM   1403  C   VAL A  89      45.658  37.421  10.673  1.00 18.30           C  
ATOM   1404  O   VAL A  89      46.132  37.871   9.637  1.00 25.23           O  
ATOM   1405  CB  VAL A  89      43.304  37.122  10.021  1.00 14.93           C  
ATOM   1406  CG1 VAL A  89      43.225  37.991   8.806  1.00 27.21           C  
ATOM   1407  CG2 VAL A  89      43.817  35.771   9.638  1.00 15.45           C  
ATOM   1408  H   VAL A  89      45.000  39.700  10.691  1.00 16.17           H  
ATOM   1409  HA  VAL A  89      44.019  37.362  12.053  1.00 17.51           H  
ATOM   1410  HB  VAL A  89      42.322  37.023  10.477  1.00 14.93           H  
ATOM   1411 HG11 VAL A  89      42.526  37.551   8.094  1.00 27.21           H  
ATOM   1412 HG12 VAL A  89      42.850  38.991   8.995  1.00 27.21           H  
ATOM   1413 HG13 VAL A  89      44.163  38.088   8.264  1.00 27.21           H  
ATOM   1414 HG21 VAL A  89      43.027  35.230   9.116  1.00 15.45           H  
ATOM   1415 HG22 VAL A  89      44.656  35.775   8.942  1.00 15.45           H  
ATOM   1416 HG23 VAL A  89      44.069  35.155  10.503  1.00 15.45           H  
ATOM   1417  N   PHE A  90      46.340  36.655  11.512  1.00 18.65           N  
ATOM   1418  CA  PHE A  90      47.742  36.338  11.272  1.00 20.17           C  
ATOM   1419  C   PHE A  90      48.140  34.929  11.729  1.00 25.48           C  
ATOM   1420  O   PHE A  90      47.353  34.207  12.322  1.00 26.98           O  
ATOM   1421  CB  PHE A  90      48.586  37.338  12.040  1.00 18.41           C  
ATOM   1422  CG  PHE A  90      48.343  37.277  13.503  1.00 15.16           C  
ATOM   1423  CD1 PHE A  90      49.083  36.422  14.299  1.00 26.06           C  
ATOM   1424  CD2 PHE A  90      47.292  37.960  14.063  1.00 13.38           C  
ATOM   1425  CE1 PHE A  90      48.779  36.243  15.626  1.00 20.43           C  
ATOM   1426  CE2 PHE A  90      46.983  37.783  15.390  1.00 24.88           C  
ATOM   1427  CZ  PHE A  90      47.734  36.917  16.173  1.00 14.88           C  
ATOM   1428  H   PHE A  90      45.896  36.289  12.343  1.00 18.65           H  
ATOM   1429  HA  PHE A  90      47.989  36.394  10.210  1.00 20.17           H  
ATOM   1430  HB3 PHE A  90      48.365  38.349  11.692  1.00 18.41           H  
ATOM   1431  HB2 PHE A  90      49.649  37.203  11.838  1.00 18.41           H  
ATOM   1432  HD1 PHE A  90      49.826  35.815  13.819  1.00 26.06           H  
ATOM   1433  HD2 PHE A  90      46.685  38.622  13.462  1.00 13.38           H  
ATOM   1434  HE1 PHE A  90      49.327  35.524  16.215  1.00 20.43           H  
ATOM   1435  HE2 PHE A  90      46.150  38.314  15.825  1.00 24.88           H  
ATOM   1436  HZ  PHE A  90      47.477  36.767  17.211  1.00 14.88           H  
ATOM   1437  N   THR A  91      49.392  34.574  11.468  1.00 34.87           N  
ATOM   1438  CA  THR A  91      49.958  33.291  11.846  1.00 29.94           C  
ATOM   1439  C   THR A  91      51.465  33.506  11.935  1.00 34.83           C  
ATOM   1440  O   THR A  91      52.004  34.457  11.368  1.00 34.55           O  
ATOM   1441  CB  THR A  91      49.693  32.245  10.781  1.00 26.65           C  
ATOM   1442  OG1 THR A  91      50.232  30.980  11.199  1.00 28.25           O  
ATOM   1443  CG2 THR A  91      50.331  32.677   9.466  1.00 27.01           C  
ATOM   1444  H   THR A  91      50.004  35.222  10.992  1.00 34.87           H  
ATOM   1445  HA  THR A  91      49.530  33.015  12.808  1.00 29.94           H  
ATOM   1446  HB  THR A  91      48.619  32.124  10.636  1.00 26.65           H  
ATOM   1447  HG1 THR A  91      49.592  30.565  11.767  1.00 28.25           H  
ATOM   1448 HG21 THR A  91      50.012  31.997   8.676  1.00 27.01           H  
ATOM   1449 HG22 THR A  91      50.026  33.673   9.145  1.00 27.01           H  
ATOM   1450 HG23 THR A  91      51.420  32.631   9.461  1.00 27.01           H  
ATOM   1451  N   PRO A  92      52.165  32.626  12.656  1.00 39.44           N  
ATOM   1452  CA  PRO A  92      53.614  32.722  12.824  1.00 43.62           C  
ATOM   1453  C   PRO A  92      54.466  32.032  11.766  1.00 42.47           C  
ATOM   1454  O   PRO A  92      55.691  32.087  11.843  1.00 48.11           O  
ATOM   1455  CB  PRO A  92      53.853  32.114  14.209  1.00 47.31           C  
ATOM   1456  CG  PRO A  92      52.498  31.528  14.660  1.00 45.13           C  
ATOM   1457  CD  PRO A  92      51.625  31.511  13.444  1.00 42.87           C  
ATOM   1458  HA  PRO A  92      53.927  33.767  12.858  1.00 43.62           H  
ATOM   1459  HB3 PRO A  92      54.191  32.871  14.918  1.00 47.31           H  
ATOM   1460  HB2 PRO A  92      54.613  31.331  14.203  1.00 47.31           H  
ATOM   1461  HG3 PRO A  92      52.054  32.197  15.396  1.00 45.13           H  
ATOM   1462  HG2 PRO A  92      52.595  30.547  15.126  1.00 45.13           H  
ATOM   1463  HD2 PRO A  92      51.829  30.567  12.937  1.00 42.87           H  
ATOM   1464  HD3 PRO A  92      50.580  31.534  13.738  1.00 42.87           H  
ATOM   1465  N   ALA A  93      53.852  31.396  10.778  1.00 38.13           N  
ATOM   1466  CA  ALA A  93      54.659  30.681   9.788  1.00 45.51           C  
ATOM   1467  C   ALA A  93      54.725  31.293   8.401  1.00 49.13           C  
ATOM   1468  O   ALA A  93      53.711  31.766   7.882  1.00 45.55           O  
ATOM   1469  CB  ALA A  93      54.174  29.228   9.666  1.00 49.87           C  
ATOM   1470  H   ALA A  93      52.844  31.365  10.720  1.00 38.13           H  
ATOM   1471  HA  ALA A  93      55.696  30.600  10.099  1.00 45.51           H  
ATOM   1472  HB1 ALA A  93      54.223  28.868   8.648  1.00 49.87           H  
ATOM   1473  HB2 ALA A  93      54.640  28.567  10.387  1.00 49.87           H  
ATOM   1474  HB3 ALA A  93      53.110  29.188   9.899  1.00 49.87           H  
ATOM   1475  N   ARG A  94      55.920  31.263   7.802  1.00 49.52           N  
ATOM   1476  CA  ARG A  94      56.104  31.766   6.444  1.00 48.76           C  
ATOM   1477  C   ARG A  94      56.309  30.560   5.562  1.00 49.95           C  
ATOM   1478  O   ARG A  94      57.118  29.679   5.872  1.00 52.49           O  
ATOM   1479  CB  ARG A  94      57.315  32.683   6.297  1.00 53.15           C  
ATOM   1480  CG  ARG A  94      57.183  33.615   5.076  1.00 63.80           C  
ATOM   1481  CD  ARG A  94      58.331  33.440   4.092  1.00 67.91           C  
ATOM   1482  NE  ARG A  94      57.871  33.243   2.713  1.00 82.17           N  
ATOM   1483  CZ  ARG A  94      57.979  32.094   2.033  1.00 90.58           C  
ATOM   1484  NH1 ARG A  94      58.533  31.024   2.605  1.00 95.00           N  
ATOM   1485  NH2 ARG A  94      57.548  32.007   0.770  1.00 92.44           N1+
ATOM   1486  H   ARG A  94      56.696  30.798   8.260  1.00 49.52           H  
ATOM   1487  HA  ARG A  94      55.219  32.315   6.117  1.00 48.76           H  
ATOM   1488  HB3 ARG A  94      58.260  32.139   6.343  1.00 53.15           H  
ATOM   1489  HB2 ARG A  94      57.278  33.252   7.199  1.00 53.15           H  
ATOM   1490  HG3 ARG A  94      57.178  34.648   5.427  1.00 63.80           H  
ATOM   1491  HG2 ARG A  94      56.225  33.490   4.569  1.00 63.80           H  
ATOM   1492  HD3 ARG A  94      59.031  32.664   4.397  1.00 67.91           H  
ATOM   1493  HD2 ARG A  94      58.927  34.353   4.093  1.00 67.91           H  
ATOM   1494  HE  ARG A  94      57.454  34.044   2.260  1.00 82.17           H  
ATOM   1495 HH12 ARG A  94      58.657  30.167   2.085  1.00 95.00           H  
ATOM   1496 HH11 ARG A  94      58.859  31.071   3.560  1.00 95.00           H  
ATOM   1497 HH22 ARG A  94      57.642  31.144   0.254  1.00 92.44           H  
ATOM   1498 HH21 ARG A  94      57.133  32.808   0.316  1.00 92.44           H  
ATOM   1499  N   SER A  95      55.575  30.551   4.456  1.00 50.86           N  
ATOM   1500  CA  SER A  95      55.576  29.458   3.495  1.00 43.92           C  
ATOM   1501  C   SER A  95      54.445  28.548   3.949  1.00 41.18           C  
ATOM   1502  O   SER A  95      54.146  28.449   5.153  1.00 40.90           O  
ATOM   1503  CB  SER A  95      56.890  28.685   3.501  1.00 40.75           C  
ATOM   1504  OG  SER A  95      56.789  27.566   4.346  1.00 37.59           O  
ATOM   1505  H   SER A  95      54.922  31.304   4.292  1.00 50.86           H  
ATOM   1506  HA  SER A  95      55.375  29.878   2.509  1.00 43.92           H  
ATOM   1507  HB3 SER A  95      57.817  29.172   3.752  1.00 40.75           H  
ATOM   1508  HB2 SER A  95      57.046  28.285   2.499  1.00 40.75           H  
ATOM   1509  HG  SER A  95      56.794  27.889   5.237  1.00 37.59           H  
ATOM   1510  N   LEU A  96      53.809  27.894   2.987  1.00 38.07           N  
ATOM   1511  CA  LEU A  96      52.708  27.001   3.303  1.00 41.15           C  
ATOM   1512  C   LEU A  96      53.139  25.828   4.193  1.00 41.57           C  
ATOM   1513  O   LEU A  96      52.395  25.447   5.101  1.00 43.77           O  
ATOM   1514  CB  LEU A  96      52.079  26.474   2.013  1.00 41.67           C  
ATOM   1515  CG  LEU A  96      50.616  26.012   2.015  1.00 36.54           C  
ATOM   1516  CD1 LEU A  96      50.475  24.893   1.017  1.00 31.13           C  
ATOM   1517  CD2 LEU A  96      50.174  25.553   3.395  1.00 37.15           C  
ATOM   1518  H   LEU A  96      54.082  28.011   2.022  1.00 38.07           H  
ATOM   1519  HA  LEU A  96      51.973  27.609   3.833  1.00 41.15           H  
ATOM   1520  HB3 LEU A  96      52.723  25.681   1.626  1.00 41.67           H  
ATOM   1521  HB2 LEU A  96      52.145  27.253   1.252  1.00 41.67           H  
ATOM   1522  HG  LEU A  96      49.981  26.849   1.720  1.00 36.54           H  
ATOM   1523 HD11 LEU A  96      49.444  24.546   0.967  1.00 31.13           H  
ATOM   1524 HD12 LEU A  96      50.759  25.218   0.015  1.00 31.13           H  
ATOM   1525 HD13 LEU A  96      51.093  24.033   1.280  1.00 31.13           H  
ATOM   1526 HD21 LEU A  96      49.122  25.341   3.298  1.00 37.15           H  
ATOM   1527 HD22 LEU A  96      50.636  24.616   3.703  1.00 37.15           H  
ATOM   1528 HD23 LEU A  96      50.243  26.323   4.157  1.00 37.15           H  
ATOM   1529  N   GLU A  97      54.333  25.276   3.946  1.00 39.35           N  
ATOM   1530  CA  GLU A  97      54.835  24.135   4.726  1.00 42.36           C  
ATOM   1531  C   GLU A  97      54.711  24.342   6.250  1.00 42.84           C  
ATOM   1532  O   GLU A  97      54.181  23.491   6.983  1.00 34.86           O  
ATOM   1533  CB  GLU A  97      56.309  23.813   4.349  1.00 44.92           C  
ATOM   1534  CG  GLU A  97      57.256  25.019   4.203  1.00 48.95           C  
ATOM   1535  CD  GLU A  97      58.742  24.705   4.485  1.00 47.66           C  
ATOM   1536  OE1 GLU A  97      59.591  24.984   3.612  1.00 37.46           O  
ATOM   1537  OE2 GLU A  97      59.061  24.190   5.578  1.00 44.97           O1-
ATOM   1538  H   GLU A  97      54.918  25.652   3.214  1.00 39.35           H  
ATOM   1539  HA  GLU A  97      54.223  23.268   4.472  1.00 42.36           H  
ATOM   1540  HB3 GLU A  97      56.306  23.285   3.395  1.00 44.92           H  
ATOM   1541  HB2 GLU A  97      56.710  23.092   5.064  1.00 44.92           H  
ATOM   1542  HG3 GLU A  97      57.055  25.551   5.117  1.00 48.95           H  
ATOM   1543  HG2 GLU A  97      57.109  25.538   3.256  1.00 48.95           H  
ATOM   1544  N   GLU A  98      55.181  25.498   6.706  1.00 44.89           N  
ATOM   1545  CA  GLU A  98      55.164  25.855   8.120  1.00 44.46           C  
ATOM   1546  C   GLU A  98      53.781  26.264   8.677  1.00 48.04           C  
ATOM   1547  O   GLU A  98      53.598  26.351   9.890  1.00 57.16           O  
ATOM   1548  CB  GLU A  98      56.171  26.975   8.339  1.00 38.83           C  
ATOM   1549  CG  GLU A  98      56.811  26.972   9.700  1.00 47.86           C  
ATOM   1550  CD  GLU A  98      57.220  28.376  10.136  1.00 53.19           C  
ATOM   1551  OE1 GLU A  98      57.100  28.685  11.350  1.00 52.29           O  
ATOM   1552  OE2 GLU A  98      57.658  29.173   9.263  1.00 52.31           O1-
ATOM   1553  H   GLU A  98      55.583  26.154   6.052  1.00 44.89           H  
ATOM   1554  HA  GLU A  98      55.499  24.982   8.684  1.00 44.46           H  
ATOM   1555  HB3 GLU A  98      55.832  27.935   7.970  1.00 38.83           H  
ATOM   1556  HB2 GLU A  98      57.007  26.786   7.663  1.00 38.83           H  
ATOM   1557  HG3 GLU A  98      57.685  26.320   9.714  1.00 47.86           H  
ATOM   1558  HG2 GLU A  98      56.129  26.579  10.454  1.00 47.86           H  
ATOM   1559  N   PHE A  99      52.813  26.511   7.797  1.00 47.93           N  
ATOM   1560  CA  PHE A  99      51.454  26.920   8.193  1.00 43.35           C  
ATOM   1561  C   PHE A  99      50.713  25.909   9.095  1.00 38.78           C  
ATOM   1562  O   PHE A  99      50.200  24.900   8.615  1.00 32.74           O  
ATOM   1563  CB  PHE A  99      50.639  27.178   6.908  1.00 48.11           C  
ATOM   1564  CG  PHE A  99      49.272  27.809   7.133  1.00 52.22           C  
ATOM   1565  CD1 PHE A  99      49.024  28.646   8.223  1.00 51.54           C  
ATOM   1566  CD2 PHE A  99      48.241  27.594   6.214  1.00 44.97           C  
ATOM   1567  CE1 PHE A  99      47.772  29.260   8.384  1.00 47.18           C  
ATOM   1568  CE2 PHE A  99      46.996  28.202   6.366  1.00 44.18           C  
ATOM   1569  CZ  PHE A  99      46.760  29.035   7.452  1.00 48.01           C  
ATOM   1570  H   PHE A  99      53.005  26.391   6.811  1.00 47.93           H  
ATOM   1571  HA  PHE A  99      51.587  27.855   8.735  1.00 43.35           H  
ATOM   1572  HB3 PHE A  99      50.473  26.237   6.389  1.00 48.11           H  
ATOM   1573  HB2 PHE A  99      51.199  27.824   6.231  1.00 48.11           H  
ATOM   1574  HD1 PHE A  99      49.780  28.873   8.957  1.00 51.54           H  
ATOM   1575  HD2 PHE A  99      48.412  26.963   5.357  1.00 44.97           H  
ATOM   1576  HE1 PHE A  99      47.609  29.918   9.224  1.00 47.18           H  
ATOM   1577  HE2 PHE A  99      46.203  27.982   5.673  1.00 44.18           H  
ATOM   1578  HZ  PHE A  99      45.794  29.502   7.576  1.00 48.01           H  
ATOM   1579  N   ASN A 100      50.620  26.184  10.392  1.00 37.91           N  
ATOM   1580  CA  ASN A 100      49.926  25.253  11.277  1.00 36.42           C  
ATOM   1581  C   ASN A 100      48.804  25.857  12.106  1.00 34.37           C  
ATOM   1582  O   ASN A 100      47.786  25.210  12.355  1.00 29.39           O  
ATOM   1583  CB  ASN A 100      50.926  24.574  12.202  1.00 41.44           C  
ATOM   1584  CG  ASN A 100      51.725  23.525  11.484  1.00 53.37           C  
ATOM   1585  OD1 ASN A 100      51.157  22.679  10.772  1.00 61.72           O  
ATOM   1586  ND2 ASN A 100      53.048  23.567  11.646  1.00 57.54           N  
ATOM   1587  H   ASN A 100      51.067  27.004  10.774  1.00 37.91           H  
ATOM   1588  HA  ASN A 100      49.388  24.473  10.735  1.00 36.42           H  
ATOM   1589  HB3 ASN A 100      50.415  24.066  13.022  1.00 41.44           H  
ATOM   1590  HB2 ASN A 100      51.583  25.314  12.663  1.00 41.44           H  
ATOM   1591 HD22 ASN A 100      53.629  22.894  11.167  1.00 57.54           H  
ATOM   1592 HD21 ASN A 100      53.469  24.286  12.216  1.00 57.54           H  
ATOM   1593  N   ASP A 101      48.986  27.091  12.550  1.00 41.39           N  
ATOM   1594  CA  ASP A 101      47.963  27.743  13.364  1.00 41.71           C  
ATOM   1595  C   ASP A 101      47.468  29.096  12.841  1.00 33.68           C  
ATOM   1596  O   ASP A 101      48.209  29.849  12.210  1.00 31.20           O  
ATOM   1597  CB  ASP A 101      48.469  27.892  14.802  1.00 49.12           C  
ATOM   1598  CG  ASP A 101      47.414  27.504  15.835  1.00 51.57           C  
ATOM   1599  OD1 ASP A 101      47.654  26.539  16.606  1.00 49.38           O  
ATOM   1600  OD2 ASP A 101      46.345  28.161  15.871  1.00 53.11           O  
ATOM   1601  H   ASP A 101      49.827  27.601  12.323  1.00 41.39           H  
ATOM   1602  HA  ASP A 101      47.119  27.138  13.487  1.00 41.71           H  
ATOM   1603  HB3 ASP A 101      48.815  28.906  15.012  1.00 49.12           H  
ATOM   1604  HB2 ASP A 101      49.338  27.252  14.969  1.00 49.12           H  
ATOM   1605  HD2 ASP A 101      45.712  27.802  16.477  1.00 53.11           H  
ATOM   1606  N   VAL A 102      46.202  29.386  13.125  1.00 37.02           N  
ATOM   1607  CA  VAL A 102      45.534  30.620  12.692  1.00 39.20           C  
ATOM   1608  C   VAL A 102      44.978  31.441  13.868  1.00 33.00           C  
ATOM   1609  O   VAL A 102      44.392  30.869  14.787  1.00 44.31           O  
ATOM   1610  CB  VAL A 102      44.336  30.281  11.784  1.00 42.24           C  
ATOM   1611  CG1 VAL A 102      43.733  31.557  11.228  1.00 47.07           C  
ATOM   1612  CG2 VAL A 102      44.775  29.332  10.671  1.00 41.25           C  
ATOM   1613  H   VAL A 102      45.665  28.740  13.686  1.00 37.02           H  
ATOM   1614  HA  VAL A 102      46.223  31.261  12.137  1.00 39.20           H  
ATOM   1615  HB  VAL A 102      43.575  29.749  12.354  1.00 42.24           H  
ATOM   1616 HG11 VAL A 102      42.990  31.326  10.464  1.00 47.07           H  
ATOM   1617 HG12 VAL A 102      43.208  32.148  11.979  1.00 47.07           H  
ATOM   1618 HG13 VAL A 102      44.486  32.193  10.760  1.00 47.07           H  
ATOM   1619 HG21 VAL A 102      43.951  29.134   9.984  1.00 41.25           H  
ATOM   1620 HG22 VAL A 102      45.582  29.770  10.090  1.00 41.25           H  
ATOM   1621 HG23 VAL A 102      45.105  28.361  11.040  1.00 41.25           H  
ATOM   1622  N   TYR A 103      45.145  32.766  13.855  1.00 26.51           N  
ATOM   1623  CA  TYR A 103      44.607  33.628  14.931  1.00 21.67           C  
ATOM   1624  C   TYR A 103      43.733  34.690  14.289  1.00 16.06           C  
ATOM   1625  O   TYR A 103      44.079  35.235  13.252  1.00 10.85           O  
ATOM   1626  CB  TYR A 103      45.707  34.349  15.711  1.00 20.77           C  
ATOM   1627  CG  TYR A 103      46.719  33.470  16.403  1.00 24.13           C  
ATOM   1628  CD1 TYR A 103      47.840  33.018  15.714  1.00 22.77           C  
ATOM   1629  CD2 TYR A 103      46.595  33.144  17.756  1.00 10.13           C  
ATOM   1630  CE1 TYR A 103      48.820  32.274  16.348  1.00 29.99           C  
ATOM   1631  CE2 TYR A 103      47.564  32.402  18.399  1.00 20.42           C  
ATOM   1632  CZ  TYR A 103      48.686  31.968  17.691  1.00 30.19           C  
ATOM   1633  OH  TYR A 103      49.704  31.248  18.304  1.00 32.94           O  
ATOM   1634  H   TYR A 103      45.641  33.210  13.093  1.00 26.51           H  
ATOM   1635  HA  TYR A 103      44.122  32.996  15.631  1.00 21.67           H  
ATOM   1636  HB3 TYR A 103      45.263  35.011  16.457  1.00 20.77           H  
ATOM   1637  HB2 TYR A 103      46.251  34.995  15.022  1.00 20.77           H  
ATOM   1638  HD1 TYR A 103      47.964  33.266  14.671  1.00 22.77           H  
ATOM   1639  HD2 TYR A 103      45.747  33.508  18.317  1.00 10.13           H  
ATOM   1640  HE1 TYR A 103      49.689  31.948  15.798  1.00 29.99           H  
ATOM   1641  HE2 TYR A 103      47.486  32.229  19.460  1.00 20.42           H  
ATOM   1642  HH  TYR A 103      50.401  31.023  17.705  1.00 32.94           H  
ATOM   1643  N   LEU A 104      42.611  34.996  14.916  1.00 12.19           N  
ATOM   1644  CA  LEU A 104      41.699  35.986  14.368  1.00 16.22           C  
ATOM   1645  C   LEU A 104      41.514  37.124  15.341  1.00 19.49           C  
ATOM   1646  O   LEU A 104      41.580  36.915  16.552  1.00 27.30           O  
ATOM   1647  CB  LEU A 104      40.343  35.366  14.085  1.00  8.74           C  
ATOM   1648  CG  LEU A 104      40.407  34.144  13.179  1.00 12.57           C  
ATOM   1649  CD1 LEU A 104      39.159  33.317  13.387  1.00 18.99           C  
ATOM   1650  CD2 LEU A 104      40.537  34.577  11.748  1.00  2.00           C  
ATOM   1651  H   LEU A 104      42.365  34.508  15.770  1.00 12.19           H  
ATOM   1652  HA  LEU A 104      42.057  36.429  13.437  1.00 16.22           H  
ATOM   1653  HB3 LEU A 104      39.682  36.111  13.641  1.00  8.74           H  
ATOM   1654  HB2 LEU A 104      39.883  35.097  15.032  1.00  8.74           H  
ATOM   1655  HG  LEU A 104      41.245  33.494  13.428  1.00 12.57           H  
ATOM   1656 HD11 LEU A 104      39.146  32.449  12.729  1.00 18.99           H  
ATOM   1657 HD12 LEU A 104      39.078  33.003  14.419  1.00 18.99           H  
ATOM   1658 HD13 LEU A 104      38.263  33.897  13.163  1.00 18.99           H  
ATOM   1659 HD21 LEU A 104      40.548  33.716  11.079  1.00  2.00           H  
ATOM   1660 HD22 LEU A 104      39.713  35.222  11.439  1.00  2.00           H  
ATOM   1661 HD23 LEU A 104      41.468  35.118  11.582  1.00  2.00           H  
ATOM   1662  N   VAL A 105      41.270  38.326  14.831  1.00 15.70           N  
ATOM   1663  CA  VAL A 105      41.091  39.460  15.707  1.00 13.55           C  
ATOM   1664  C   VAL A 105      39.833  40.239  15.423  1.00 12.62           C  
ATOM   1665  O   VAL A 105      39.330  40.257  14.309  1.00 13.43           O  
ATOM   1666  CB  VAL A 105      42.279  40.396  15.610  1.00 14.69           C  
ATOM   1667  CG1 VAL A 105      42.292  41.356  16.809  1.00 20.51           C  
ATOM   1668  CG2 VAL A 105      43.549  39.588  15.532  1.00  7.00           C  
ATOM   1669  H   VAL A 105      41.236  38.472  13.831  1.00 15.70           H  
ATOM   1670  HA  VAL A 105      41.027  39.134  16.732  1.00 13.55           H  
ATOM   1671  HB  VAL A 105      42.223  40.988  14.695  1.00 14.69           H  
ATOM   1672 HG11 VAL A 105      43.242  41.886  16.859  1.00 20.51           H  
ATOM   1673 HG12 VAL A 105      41.532  42.131  16.733  1.00 20.51           H  
ATOM   1674 HG13 VAL A 105      42.172  40.826  17.751  1.00 20.51           H  
ATOM   1675 HG21 VAL A 105      44.416  40.243  15.583  1.00  7.00           H  
ATOM   1676 HG22 VAL A 105      43.638  38.904  16.369  1.00  7.00           H  
ATOM   1677 HG23 VAL A 105      43.664  39.031  14.602  1.00  7.00           H  
ATOM   1678  N   THR A 106      39.345  40.894  16.455  1.00  7.99           N  
ATOM   1679  CA  THR A 106      38.135  41.679  16.326  1.00 17.96           C  
ATOM   1680  C   THR A 106      38.045  42.662  17.493  1.00 27.90           C  
ATOM   1681  O   THR A 106      38.785  42.534  18.478  1.00 23.57           O  
ATOM   1682  CB  THR A 106      36.898  40.764  16.296  1.00 17.05           C  
ATOM   1683  OG1 THR A 106      35.776  41.472  15.757  1.00 25.37           O  
ATOM   1684  CG2 THR A 106      36.558  40.248  17.685  1.00 16.69           C  
ATOM   1685  H   THR A 106      39.790  40.831  17.361  1.00  7.99           H  
ATOM   1686  HA  THR A 106      38.182  42.265  15.406  1.00 17.96           H  
ATOM   1687  HB  THR A 106      37.059  39.911  15.637  1.00 17.05           H  
ATOM   1688  HG1 THR A 106      35.950  41.649  14.841  1.00 25.37           H  
ATOM   1689 HG21 THR A 106      35.736  39.536  17.628  1.00 16.69           H  
ATOM   1690 HG22 THR A 106      37.409  39.701  18.085  1.00 16.69           H  
ATOM   1691 HG23 THR A 106      36.241  41.012  18.395  1.00 16.69           H  
ATOM   1692  N   HIS A 107      37.144  43.636  17.365  1.00 30.47           N  
ATOM   1693  CA  HIS A 107      36.930  44.709  18.376  1.00 24.71           C  
ATOM   1694  C   HIS A 107      36.476  44.100  19.673  1.00 23.57           C  
ATOM   1695  O   HIS A 107      35.364  43.602  19.763  1.00 20.88           O  
ATOM   1696  CB  HIS A 107      35.840  45.681  17.912  1.00 33.45           C  
ATOM   1697  CG  HIS A 107      36.148  46.421  16.635  1.00 43.85           C  
ATOM   1698  ND1 HIS A 107      36.022  45.857  15.382  1.00 47.15           N  
ATOM   1699  CD2 HIS A 107      36.499  47.710  16.422  1.00 42.67           C  
ATOM   1700  CE1 HIS A 107      36.288  46.759  14.449  1.00 46.22           C  
ATOM   1701  NE2 HIS A 107      36.582  47.892  15.056  1.00 41.77           N  
ATOM   1702  H   HIS A 107      36.566  43.655  16.536  1.00 30.47           H  
ATOM   1703  HA  HIS A 107      37.866  45.253  18.521  1.00 24.71           H  
ATOM   1704  HB3 HIS A 107      35.666  46.430  18.687  1.00 33.45           H  
ATOM   1705  HB2 HIS A 107      34.887  45.168  17.766  1.00 33.45           H  
ATOM   1706  HD2 HIS A 107      36.680  48.516  17.118  1.00 42.67           H  
ATOM   1707  HE1 HIS A 107      36.265  46.595  13.382  1.00 46.22           H  
ATOM   1708  HE2 HIS A 107      36.824  48.757  14.594  1.00 41.77           H  
ATOM   1709  N   LEU A 108      37.286  44.181  20.708  1.00 25.94           N  
ATOM   1710  CA  LEU A 108      36.848  43.643  21.994  1.00 25.71           C  
ATOM   1711  C   LEU A 108      35.612  44.464  22.423  1.00 27.20           C  
ATOM   1712  O   LEU A 108      35.694  45.668  22.655  1.00 38.69           O  
ATOM   1713  CB  LEU A 108      37.966  43.781  23.029  1.00 23.24           C  
ATOM   1714  CG  LEU A 108      37.562  43.473  24.470  1.00 24.24           C  
ATOM   1715  CD1 LEU A 108      36.995  42.078  24.563  1.00 25.90           C  
ATOM   1716  CD2 LEU A 108      38.772  43.595  25.377  1.00 23.00           C  
ATOM   1717  H   LEU A 108      38.179  44.649  20.638  1.00 25.94           H  
ATOM   1718  HA  LEU A 108      36.596  42.588  21.870  1.00 25.71           H  
ATOM   1719  HB3 LEU A 108      38.367  44.791  22.994  1.00 23.24           H  
ATOM   1720  HB2 LEU A 108      38.747  43.103  22.800  1.00 23.24           H  
ATOM   1721  HG  LEU A 108      36.810  44.176  24.832  1.00 24.24           H  
ATOM   1722 HD11 LEU A 108      36.836  41.758  25.593  1.00 25.90           H  
ATOM   1723 HD12 LEU A 108      36.038  42.189  24.098  1.00 25.90           H  
ATOM   1724 HD13 LEU A 108      37.590  41.329  24.039  1.00 25.90           H  
ATOM   1725 HD21 LEU A 108      38.679  42.976  26.270  1.00 23.00           H  
ATOM   1726 HD22 LEU A 108      39.714  43.342  24.888  1.00 23.00           H  
ATOM   1727 HD23 LEU A 108      38.783  44.620  25.733  1.00 23.00           H  
ATOM   1728  N   MET A 109      34.489  43.780  22.480  1.00 30.56           N  
ATOM   1729  CA  MET A 109      33.209  44.404  22.817  1.00 26.91           C  
ATOM   1730  C   MET A 109      32.795  44.267  24.278  1.00 32.76           C  
ATOM   1731  O   MET A 109      31.976  45.029  24.766  1.00 36.01           O  
ATOM   1732  CB  MET A 109      32.142  43.763  21.945  1.00 24.98           C  
ATOM   1733  CG  MET A 109      32.021  44.439  20.633  1.00 24.93           C  
ATOM   1734  SD  MET A 109      30.800  45.700  20.820  1.00 48.34           S  
ATOM   1735  CE  MET A 109      31.058  46.658  19.218  1.00 39.79           C  
ATOM   1736  H   MET A 109      34.500  42.793  22.261  1.00 30.56           H  
ATOM   1737  HA  MET A 109      33.226  45.477  22.615  1.00 26.91           H  
ATOM   1738  HB3 MET A 109      31.167  43.719  22.438  1.00 24.98           H  
ATOM   1739  HB2 MET A 109      32.400  42.722  21.770  1.00 24.98           H  
ATOM   1740  HG3 MET A 109      31.674  43.741  19.870  1.00 24.93           H  
ATOM   1741  HG2 MET A 109      32.968  44.857  20.289  1.00 24.93           H  
ATOM   1742  HE1 MET A 109      30.371  47.503  19.173  1.00 39.79           H  
ATOM   1743  HE2 MET A 109      32.079  47.035  19.158  1.00 39.79           H  
ATOM   1744  HE3 MET A 109      30.871  46.014  18.361  1.00 39.79           H  
ATOM   1745  N   GLY A 110      33.347  43.265  24.961  1.00 38.93           N  
ATOM   1746  CA  GLY A 110      33.026  43.041  26.367  1.00 41.76           C  
ATOM   1747  C   GLY A 110      31.588  42.644  26.609  1.00 45.50           C  
ATOM   1748  O   GLY A 110      30.665  43.259  26.089  1.00 51.09           O  
ATOM   1749  H   GLY A 110      34.009  42.655  24.505  1.00 38.93           H  
ATOM   1750  HA3 GLY A 110      33.244  43.941  26.944  1.00 41.76           H  
ATOM   1751  HA2 GLY A 110      33.698  42.268  26.741  1.00 41.76           H  
ATOM   1752  N   ALA A 111      31.401  41.592  27.404  1.00 46.72           N  
ATOM   1753  CA  ALA A 111      30.062  41.110  27.762  1.00 46.57           C  
ATOM   1754  C   ALA A 111      29.211  40.562  26.617  1.00 44.86           C  
ATOM   1755  O   ALA A 111      29.370  40.957  25.456  1.00 39.15           O  
ATOM   1756  CB  ALA A 111      29.278  42.212  28.516  1.00 46.61           C  
ATOM   1757  H   ALA A 111      32.199  41.115  27.797  1.00 46.72           H  
ATOM   1758  HA  ALA A 111      30.235  40.290  28.460  1.00 46.57           H  
ATOM   1759  HB1 ALA A 111      28.384  41.796  28.983  1.00 46.61           H  
ATOM   1760  HB2 ALA A 111      29.880  42.648  29.314  1.00 46.61           H  
ATOM   1761  HB3 ALA A 111      28.941  43.023  27.871  1.00 46.61           H  
ATOM   1762  N   ASP A 112      28.302  39.644  26.979  1.00 41.17           N  
ATOM   1763  CA  ASP A 112      27.363  39.016  26.047  1.00 37.00           C  
ATOM   1764  C   ASP A 112      25.980  39.442  26.467  1.00 35.16           C  
ATOM   1765  O   ASP A 112      25.767  39.757  27.629  1.00 35.11           O  
ATOM   1766  CB  ASP A 112      27.473  37.491  26.107  1.00 46.89           C  
ATOM   1767  CG  ASP A 112      27.042  36.909  27.453  1.00 50.97           C  
ATOM   1768  OD1 ASP A 112      27.374  35.732  27.720  1.00 51.41           O  
ATOM   1769  OD2 ASP A 112      26.376  37.610  28.246  1.00 54.02           O1-
ATOM   1770  H   ASP A 112      28.204  39.399  27.954  1.00 41.17           H  
ATOM   1771  HA  ASP A 112      27.559  39.342  25.028  1.00 37.00           H  
ATOM   1772  HB3 ASP A 112      28.499  37.184  25.900  1.00 46.89           H  
ATOM   1773  HB2 ASP A 112      26.858  37.044  25.326  1.00 46.89           H  
ATOM   1774  N   LEU A 113      25.040  39.442  25.535  1.00 39.33           N  
ATOM   1775  CA  LEU A 113      23.681  39.857  25.861  1.00 38.57           C  
ATOM   1776  C   LEU A 113      23.128  38.960  26.941  1.00 39.03           C  
ATOM   1777  O   LEU A 113      21.945  38.983  27.250  1.00 45.06           O  
ATOM   1778  CB  LEU A 113      22.780  39.784  24.629  1.00 46.46           C  
ATOM   1779  CG  LEU A 113      21.344  40.295  24.781  1.00 46.74           C  
ATOM   1780  CD1 LEU A 113      21.327  41.438  25.767  1.00 47.24           C  
ATOM   1781  CD2 LEU A 113      20.785  40.760  23.432  1.00 52.90           C  
ATOM   1782  H   LEU A 113      25.272  39.202  24.578  1.00 39.33           H  
ATOM   1783  HA  LEU A 113      23.754  40.878  26.239  1.00 38.57           H  
ATOM   1784  HB3 LEU A 113      22.745  38.760  24.254  1.00 46.46           H  
ATOM   1785  HB2 LEU A 113      23.271  40.363  23.845  1.00 46.46           H  
ATOM   1786  HG  LEU A 113      20.699  39.497  25.150  1.00 46.74           H  
ATOM   1787 HD11 LEU A 113      20.332  41.883  25.785  1.00 47.24           H  
ATOM   1788 HD12 LEU A 113      21.546  41.226  26.807  1.00 47.24           H  
ATOM   1789 HD13 LEU A 113      22.002  42.234  25.449  1.00 47.24           H  
ATOM   1790 HD21 LEU A 113      19.764  41.129  23.535  1.00 52.90           H  
ATOM   1791 HD22 LEU A 113      21.380  41.563  23.004  1.00 52.90           H  
ATOM   1792 HD23 LEU A 113      20.755  39.936  22.726  1.00 52.90           H  
ATOM   1793  N   ASN A 114      24.005  38.162  27.518  1.00 41.11           N  
ATOM   1794  CA  ASN A 114      23.628  37.247  28.559  1.00 44.24           C  
ATOM   1795  C   ASN A 114      24.262  37.655  29.896  1.00 50.36           C  
ATOM   1796  O   ASN A 114      24.066  38.772  30.398  1.00 53.16           O  
ATOM   1797  CB  ASN A 114      24.083  35.856  28.142  1.00 51.91           C  
ATOM   1798  CG  ASN A 114      24.575  35.035  29.306  1.00 62.25           C  
ATOM   1799  OD1 ASN A 114      23.729  34.917  30.338  1.00 55.87           O  
ATOM   1800  ND2 ASN A 114      25.701  34.506  29.290  1.00 63.18           N  
ATOM   1801  H   ASN A 114      24.997  38.272  27.345  1.00 41.11           H  
ATOM   1802  HA  ASN A 114      22.550  37.200  28.726  1.00 44.24           H  
ATOM   1803  HB3 ASN A 114      24.745  35.818  27.283  1.00 51.91           H  
ATOM   1804  HB2 ASN A 114      23.202  35.331  27.778  1.00 51.91           H  
ATOM   1805 HD22 ASN A 114      26.010  33.956  30.077  1.00 63.18           H  
ATOM   1806 HD21 ASN A 114      26.358  34.764  28.553  1.00 63.18           H  
ATOM   1807  N   NMA A 114A     25.206  36.867  30.521  1.00  0.00           N  
ATOM   1808  CA  NMA A 114A     25.905  37.363  31.699  1.00  0.00           C  
ATOM   1809  H   NMA A 114A     25.413  35.946  30.163  1.00  0.00           H  
ATOM   1810 1HA  NMA A 114A     25.536  38.388  31.929  1.00  0.00           H  
ATOM   1811 2HA  NMA A 114A     25.710  36.690  32.563  1.00  0.00           H  
ATOM   1812 3HA  NMA A 114A     27.000  37.393  31.502  1.00  0.00           H  
ATOM   1813  CH3 ACE A 122      13.602  44.793  30.695  1.00  0.00           C  
ATOM   1814  C   ACE A 122      13.180  46.195  30.257  1.00  0.00           C  
ATOM   1815  O   ACE A 122      11.990  46.445  30.077  1.00  0.00           O  
ATOM   1816 1H   ACE A 122      12.701  44.148  30.795  1.00  0.00           H  
ATOM   1817 2H   ACE A 122      14.290  44.357  29.936  1.00  0.00           H  
ATOM   1818 3H   ACE A 122      14.130  44.850  31.673  1.00  0.00           H  
ATOM   1819  N   THR A 123      14.128  47.179  30.065  1.00 21.66           N  
ATOM   1820  CA  THR A 123      13.716  48.523  29.645  1.00 31.41           C  
ATOM   1821  C   THR A 123      13.185  48.481  28.217  1.00 29.11           C  
ATOM   1822  O   THR A 123      13.906  48.099  27.300  1.00 29.81           O  
ATOM   1823  CB  THR A 123      14.905  49.529  29.670  1.00 42.47           C  
ATOM   1824  OG1 THR A 123      15.333  49.744  31.017  1.00 55.41           O  
ATOM   1825  CG2 THR A 123      14.522  50.875  29.033  1.00 39.07           C  
ATOM   1826  H1  THR A 123      15.114  46.972  30.215  1.00 21.66           H  
ATOM   1827  HA  THR A 123      12.930  48.885  30.310  1.00 31.41           H  
ATOM   1828  HB  THR A 123      15.619  48.970  29.119  1.00 42.47           H  
ATOM   1829  HG1 THR A 123      16.178  50.167  30.987  1.00 55.41           H  
ATOM   1830 HG21 THR A 123      15.228  51.656  29.316  1.00 39.07           H  
ATOM   1831 HG22 THR A 123      14.589  50.797  27.977  1.00 39.07           H  
ATOM   1832 HG23 THR A 123      13.526  51.212  29.321  1.00 39.07           H  
ATOM   1833  N   ASP A 124      11.946  48.909  28.009  1.00 26.99           N  
ATOM   1834  CA  ASP A 124      11.402  48.841  26.665  1.00 17.54           C  
ATOM   1835  C   ASP A 124      12.289  49.566  25.702  1.00 18.60           C  
ATOM   1836  O   ASP A 124      12.305  49.250  24.531  1.00 23.39           O  
ATOM   1837  CB  ASP A 124       9.994  49.411  26.593  1.00 17.88           C  
ATOM   1838  CG  ASP A 124       9.242  48.901  25.386  1.00 21.15           C  
ATOM   1839  OD1 ASP A 124       8.856  47.717  25.400  1.00 22.05           O  
ATOM   1840  OD2 ASP A 124       9.038  49.678  24.429  1.00 16.19           O1-
ATOM   1841  H   ASP A 124      11.365  49.229  28.770  1.00 26.99           H  
ATOM   1842  HA  ASP A 124      11.310  47.796  26.393  1.00 17.54           H  
ATOM   1843  HB3 ASP A 124       9.998  50.503  26.601  1.00 17.88           H  
ATOM   1844  HB2 ASP A 124       9.427  49.107  27.474  1.00 17.88           H  
ATOM   1845  N   ASP A 125      13.040  50.539  26.187  1.00 21.05           N  
ATOM   1846  CA  ASP A 125      13.921  51.240  25.292  1.00 18.09           C  
ATOM   1847  C   ASP A 125      15.101  50.343  25.034  1.00 21.24           C  
ATOM   1848  O   ASP A 125      15.597  50.278  23.923  1.00 30.53           O  
ATOM   1849  CB  ASP A 125      14.413  52.536  25.904  1.00 19.27           C  
ATOM   1850  CG  ASP A 125      15.265  53.334  24.932  1.00 32.37           C  
ATOM   1851  OD1 ASP A 125      16.316  53.855  25.358  1.00 27.32           O  
ATOM   1852  OD2 ASP A 125      14.875  53.436  23.738  1.00 28.65           O1-
ATOM   1853  H   ASP A 125      12.999  50.793  27.163  1.00 21.05           H  
ATOM   1854  HA  ASP A 125      13.401  51.474  24.361  1.00 18.09           H  
ATOM   1855  HB3 ASP A 125      15.015  52.401  26.797  1.00 19.27           H  
ATOM   1856  HB2 ASP A 125      13.564  53.157  26.192  1.00 19.27           H  
ATOM   1857  N   HIS A 126      15.558  49.637  26.056  1.00 21.37           N  
ATOM   1858  CA  HIS A 126      16.706  48.776  25.867  1.00 24.25           C  
ATOM   1859  C   HIS A 126      16.376  47.564  25.008  1.00 26.37           C  
ATOM   1860  O   HIS A 126      17.212  47.142  24.224  1.00 35.49           O  
ATOM   1861  CB  HIS A 126      17.293  48.326  27.214  1.00 28.59           C  
ATOM   1862  CG  HIS A 126      18.059  49.397  27.921  1.00 38.95           C  
ATOM   1863  ND1 HIS A 126      17.586  50.027  29.054  1.00 46.84           N  
ATOM   1864  CD2 HIS A 126      19.234  49.999  27.619  1.00 45.28           C  
ATOM   1865  CE1 HIS A 126      18.435  50.973  29.419  1.00 56.33           C  
ATOM   1866  NE2 HIS A 126      19.444  50.975  28.564  1.00 56.84           N  
ATOM   1867  H   HIS A 126      15.089  49.652  26.949  1.00 21.37           H  
ATOM   1868  HA  HIS A 126      17.488  49.333  25.344  1.00 24.25           H  
ATOM   1869  HB3 HIS A 126      18.051  47.569  27.004  1.00 28.59           H  
ATOM   1870  HB2 HIS A 126      16.581  47.785  27.830  1.00 28.59           H  
ATOM   1871  HD2 HIS A 126      19.904  49.848  26.790  1.00 45.28           H  
ATOM   1872  HE1 HIS A 126      18.321  51.633  30.267  1.00 56.33           H  
ATOM   1873  HE2 HIS A 126      20.234  51.604  28.592  1.00 56.84           H  
ATOM   1874  N   VAL A 127      15.175  47.002  25.126  1.00 24.52           N  
ATOM   1875  CA  VAL A 127      14.861  45.828  24.315  1.00 18.86           C  
ATOM   1876  C   VAL A 127      14.568  46.288  22.909  1.00 21.90           C  
ATOM   1877  O   VAL A 127      14.558  45.502  21.973  1.00 25.18           O  
ATOM   1878  CB  VAL A 127      13.624  45.046  24.831  1.00 17.14           C  
ATOM   1879  CG1 VAL A 127      13.228  45.510  26.225  1.00 27.73           C  
ATOM   1880  CG2 VAL A 127      12.472  45.216  23.874  1.00 21.10           C  
ATOM   1881  H   VAL A 127      14.505  47.350  25.802  1.00 24.52           H  
ATOM   1882  HA  VAL A 127      15.706  45.137  24.301  1.00 18.86           H  
ATOM   1883  HB  VAL A 127      13.876  43.986  24.880  1.00 17.14           H  
ATOM   1884 HG11 VAL A 127      12.501  44.825  26.655  1.00 27.73           H  
ATOM   1885 HG12 VAL A 127      14.065  45.541  26.923  1.00 27.73           H  
ATOM   1886 HG13 VAL A 127      12.746  46.461  26.147  1.00 27.73           H  
ATOM   1887 HG21 VAL A 127      11.589  44.771  24.327  1.00 21.10           H  
ATOM   1888 HG22 VAL A 127      12.344  46.290  23.887  1.00 21.10           H  
ATOM   1889 HG23 VAL A 127      12.525  44.748  22.891  1.00 21.10           H  
ATOM   1890  N   GLN A 128      14.315  47.579  22.786  1.00 31.31           N  
ATOM   1891  CA  GLN A 128      13.989  48.208  21.515  1.00 28.46           C  
ATOM   1892  C   GLN A 128      15.232  48.426  20.680  1.00 19.59           C  
ATOM   1893  O   GLN A 128      15.251  48.195  19.476  1.00 24.53           O  
ATOM   1894  CB  GLN A 128      13.356  49.566  21.774  1.00 39.34           C  
ATOM   1895  CG  GLN A 128      11.998  49.781  21.204  1.00 40.22           C  
ATOM   1896  CD  GLN A 128      11.391  51.055  21.734  1.00 39.77           C  
ATOM   1897  OE1 GLN A 128      11.411  52.105  20.918  1.00 41.69           O  
ATOM   1898  NE2 GLN A 128      10.933  51.109  22.881  1.00 33.97           N  
ATOM   1899  H   GLN A 128      14.321  48.158  23.614  1.00 31.31           H  
ATOM   1900  HA  GLN A 128      13.297  47.576  20.954  1.00 28.46           H  
ATOM   1901  HB3 GLN A 128      13.945  50.327  21.276  1.00 39.34           H  
ATOM   1902  HB2 GLN A 128      13.479  49.904  22.779  1.00 39.34           H  
ATOM   1903  HG3 GLN A 128      11.342  48.953  21.468  1.00 40.22           H  
ATOM   1904  HG2 GLN A 128      12.055  49.811  20.116  1.00 40.22           H  
ATOM   1905 HE22 GLN A 128      10.527  51.968  23.220  1.00 33.97           H  
ATOM   1906 HE21 GLN A 128      10.925  50.283  23.467  1.00 33.97           H  
ATOM   1907  N   PHE A 129      16.269  48.912  21.338  1.00 17.36           N  
ATOM   1908  CA  PHE A 129      17.526  49.194  20.693  1.00 18.63           C  
ATOM   1909  C   PHE A 129      18.236  47.876  20.465  1.00 17.70           C  
ATOM   1910  O   PHE A 129      18.712  47.582  19.370  1.00 20.61           O  
ATOM   1911  CB  PHE A 129      18.359  50.085  21.604  1.00 13.90           C  
ATOM   1912  CG  PHE A 129      19.643  50.565  20.981  1.00 11.66           C  
ATOM   1913  CD1 PHE A 129      19.681  50.981  19.658  1.00 11.24           C  
ATOM   1914  CD2 PHE A 129      20.809  50.624  21.723  1.00 13.00           C  
ATOM   1915  CE1 PHE A 129      20.858  51.449  19.093  1.00  2.63           C  
ATOM   1916  CE2 PHE A 129      21.979  51.092  21.152  1.00 10.82           C  
ATOM   1917  CZ  PHE A 129      22.001  51.504  19.840  1.00  2.00           C  
ATOM   1918  H   PHE A 129      16.172  49.128  22.322  1.00 17.36           H  
ATOM   1919  HA  PHE A 129      17.317  49.682  19.741  1.00 18.63           H  
ATOM   1920  HB3 PHE A 129      18.588  49.565  22.537  1.00 13.90           H  
ATOM   1921  HB2 PHE A 129      17.786  50.948  21.913  1.00 13.90           H  
ATOM   1922  HD1 PHE A 129      18.808  50.948  19.030  1.00 11.24           H  
ATOM   1923  HD2 PHE A 129      20.801  50.315  22.756  1.00 13.00           H  
ATOM   1924  HE1 PHE A 129      20.871  51.768  18.061  1.00  2.63           H  
ATOM   1925  HE2 PHE A 129      22.883  51.135  21.742  1.00 10.82           H  
ATOM   1926  HZ  PHE A 129      22.920  51.866  19.402  1.00  2.00           H  
ATOM   1927  N   LEU A 130      18.276  47.074  21.515  1.00 18.08           N  
ATOM   1928  CA  LEU A 130      18.930  45.794  21.469  1.00 11.96           C  
ATOM   1929  C   LEU A 130      18.429  44.918  20.353  1.00 18.95           C  
ATOM   1930  O   LEU A 130      19.213  44.466  19.530  1.00 26.72           O  
ATOM   1931  CB  LEU A 130      18.752  45.074  22.794  1.00 14.36           C  
ATOM   1932  CG  LEU A 130      19.991  44.998  23.704  1.00 14.63           C  
ATOM   1933  CD1 LEU A 130      21.140  45.844  23.167  1.00 13.69           C  
ATOM   1934  CD2 LEU A 130      19.598  45.470  25.070  1.00 11.06           C  
ATOM   1935  H   LEU A 130      17.849  47.360  22.387  1.00 18.08           H  
ATOM   1936  HA  LEU A 130      19.949  45.977  21.150  1.00 11.96           H  
ATOM   1937  HB3 LEU A 130      18.630  44.012  22.568  1.00 14.36           H  
ATOM   1938  HB2 LEU A 130      17.794  45.209  23.270  1.00 14.36           H  
ATOM   1939  HG  LEU A 130      20.328  43.963  23.785  1.00 14.63           H  
ATOM   1940 HD11 LEU A 130      21.941  45.886  23.906  1.00 13.69           H  
ATOM   1941 HD12 LEU A 130      21.604  45.410  22.281  1.00 13.69           H  
ATOM   1942 HD13 LEU A 130      20.859  46.881  22.976  1.00 13.69           H  
ATOM   1943 HD21 LEU A 130      20.386  45.247  25.790  1.00 11.06           H  
ATOM   1944 HD22 LEU A 130      19.449  46.549  25.100  1.00 11.06           H  
ATOM   1945 HD23 LEU A 130      18.691  44.981  25.429  1.00 11.06           H  
ATOM   1946  N   ILE A 131      17.127  44.671  20.321  1.00 21.35           N  
ATOM   1947  CA  ILE A 131      16.564  43.812  19.288  1.00 22.62           C  
ATOM   1948  C   ILE A 131      16.681  44.416  17.887  1.00 19.27           C  
ATOM   1949  O   ILE A 131      16.918  43.712  16.909  1.00 18.06           O  
ATOM   1950  CB  ILE A 131      15.075  43.494  19.592  1.00 25.16           C  
ATOM   1951  CG1 ILE A 131      14.940  42.704  20.908  1.00 29.29           C  
ATOM   1952  CG2 ILE A 131      14.491  42.640  18.498  1.00 25.89           C  
ATOM   1953  CD1 ILE A 131      16.138  41.827  21.276  1.00 18.03           C  
ATOM   1954  H   ILE A 131      16.510  45.065  21.019  1.00 21.35           H  
ATOM   1955  HA  ILE A 131      17.145  42.890  19.233  1.00 22.62           H  
ATOM   1956  HB  ILE A 131      14.490  44.410  19.657  1.00 25.16           H  
ATOM   1957 HG13 ILE A 131      14.048  42.081  20.875  1.00 29.29           H  
ATOM   1958 HG12 ILE A 131      14.772  43.303  21.784  1.00 29.29           H  
ATOM   1959 HG21 ILE A 131      13.473  42.335  18.739  1.00 25.89           H  
ATOM   1960 HG22 ILE A 131      14.410  43.161  17.548  1.00 25.89           H  
ATOM   1961 HG23 ILE A 131      15.074  41.733  18.334  1.00 25.89           H  
ATOM   1962 HD11 ILE A 131      15.896  41.229  22.153  1.00 18.03           H  
ATOM   1963 HD12 ILE A 131      16.351  41.116  20.482  1.00 18.03           H  
ATOM   1964 HD13 ILE A 131      17.042  42.379  21.524  1.00 18.03           H  
ATOM   1965  N   TYR A 132      16.520  45.723  17.784  1.00 17.34           N  
ATOM   1966  CA  TYR A 132      16.606  46.350  16.485  1.00 13.81           C  
ATOM   1967  C   TYR A 132      17.942  46.002  15.856  1.00 15.75           C  
ATOM   1968  O   TYR A 132      18.014  45.663  14.677  1.00 15.08           O  
ATOM   1969  CB  TYR A 132      16.456  47.868  16.626  1.00 17.45           C  
ATOM   1970  CG  TYR A 132      16.736  48.623  15.343  1.00 21.13           C  
ATOM   1971  CD1 TYR A 132      15.804  48.643  14.298  1.00 19.54           C  
ATOM   1972  CD2 TYR A 132      17.969  49.251  15.142  1.00 13.89           C  
ATOM   1973  CE1 TYR A 132      16.101  49.263  13.086  1.00 15.83           C  
ATOM   1974  CE2 TYR A 132      18.277  49.869  13.942  1.00  2.00           C  
ATOM   1975  CZ  TYR A 132      17.344  49.870  12.917  1.00 17.39           C  
ATOM   1976  OH  TYR A 132      17.667  50.466  11.720  1.00 23.96           O  
ATOM   1977  H   TYR A 132      16.325  46.289  18.598  1.00 17.34           H  
ATOM   1978  HA  TYR A 132      15.805  45.971  15.847  1.00 13.81           H  
ATOM   1979  HB3 TYR A 132      17.110  48.254  17.408  1.00 17.45           H  
ATOM   1980  HB2 TYR A 132      15.441  48.111  16.933  1.00 17.45           H  
ATOM   1981  HD1 TYR A 132      14.861  48.131  14.410  1.00 19.54           H  
ATOM   1982  HD2 TYR A 132      18.710  49.238  15.928  1.00 13.89           H  
ATOM   1983  HE1 TYR A 132      15.375  49.243  12.288  1.00 15.83           H  
ATOM   1984  HE2 TYR A 132      19.239  50.340  13.805  1.00  2.00           H  
ATOM   1985  HH  TYR A 132      17.026  50.303  11.028  1.00 23.96           H  
ATOM   1986  N   GLN A 133      18.999  46.062  16.662  1.00 24.45           N  
ATOM   1987  CA  GLN A 133      20.366  45.788  16.186  1.00 27.56           C  
ATOM   1988  C   GLN A 133      20.615  44.354  15.759  1.00 26.32           C  
ATOM   1989  O   GLN A 133      21.494  44.084  14.942  1.00 25.39           O  
ATOM   1990  CB  GLN A 133      21.380  46.150  17.260  1.00 20.34           C  
ATOM   1991  CG  GLN A 133      21.335  47.586  17.687  1.00  4.79           C  
ATOM   1992  CD  GLN A 133      22.293  47.830  18.809  1.00 21.00           C  
ATOM   1993  OE1 GLN A 133      23.468  48.088  18.578  1.00 37.23           O  
ATOM   1994  NE2 GLN A 133      21.803  47.746  20.045  1.00 28.60           N  
ATOM   1995  H   GLN A 133      18.872  46.335  17.628  1.00 24.45           H  
ATOM   1996  HA  GLN A 133      20.553  46.423  15.317  1.00 27.56           H  
ATOM   1997  HB3 GLN A 133      22.381  45.939  16.889  1.00 20.34           H  
ATOM   1998  HB2 GLN A 133      21.218  45.512  18.131  1.00 20.34           H  
ATOM   1999  HG3 GLN A 133      20.354  47.985  17.880  1.00  4.79           H  
ATOM   2000  HG2 GLN A 133      21.677  48.189  16.845  1.00  4.79           H  
ATOM   2001 HE22 GLN A 133      22.406  47.918  20.841  1.00 28.60           H  
ATOM   2002 HE21 GLN A 133      20.821  47.553  20.180  1.00 28.60           H  
ATOM   2003  N   ILE A 134      19.856  43.434  16.339  1.00 24.82           N  
ATOM   2004  CA  ILE A 134      19.986  42.038  15.994  1.00 22.37           C  
ATOM   2005  C   ILE A 134      19.390  41.889  14.604  1.00 22.82           C  
ATOM   2006  O   ILE A 134      20.044  41.381  13.708  1.00 32.54           O  
ATOM   2007  CB  ILE A 134      19.232  41.139  16.984  1.00 20.89           C  
ATOM   2008  CG1 ILE A 134      19.888  41.223  18.360  1.00 11.36           C  
ATOM   2009  CG2 ILE A 134      19.258  39.702  16.499  1.00 23.80           C  
ATOM   2010  CD1 ILE A 134      19.182  40.418  19.411  1.00 19.32           C  
ATOM   2011  H   ILE A 134      19.150  43.710  17.008  1.00 24.82           H  
ATOM   2012  HA  ILE A 134      21.040  41.748  15.970  1.00 22.37           H  
ATOM   2013  HB  ILE A 134      18.192  41.455  17.071  1.00 20.89           H  
ATOM   2014 HG13 ILE A 134      19.915  42.256  18.692  1.00 11.36           H  
ATOM   2015 HG12 ILE A 134      20.928  40.898  18.304  1.00 11.36           H  
ATOM   2016 HG21 ILE A 134      18.845  39.012  17.230  1.00 23.80           H  
ATOM   2017 HG22 ILE A 134      18.651  39.558  15.607  1.00 23.80           H  
ATOM   2018 HG23 ILE A 134      20.273  39.368  16.277  1.00 23.80           H  
ATOM   2019 HD11 ILE A 134      19.494  40.727  20.409  1.00 19.32           H  
ATOM   2020 HD12 ILE A 134      18.106  40.553  19.343  1.00 19.32           H  
ATOM   2021 HD13 ILE A 134      19.386  39.352  19.323  1.00 19.32           H  
ATOM   2022  N   LEU A 135      18.155  42.344  14.417  1.00 19.82           N  
ATOM   2023  CA  LEU A 135      17.507  42.262  13.104  1.00 22.37           C  
ATOM   2024  C   LEU A 135      18.290  42.989  12.010  1.00 23.91           C  
ATOM   2025  O   LEU A 135      18.319  42.553  10.864  1.00 20.75           O  
ATOM   2026  CB  LEU A 135      16.091  42.820  13.191  1.00 20.89           C  
ATOM   2027  CG  LEU A 135      15.234  42.052  14.199  1.00 20.99           C  
ATOM   2028  CD1 LEU A 135      14.132  42.913  14.728  1.00 19.68           C  
ATOM   2029  CD2 LEU A 135      14.654  40.839  13.533  1.00 14.00           C  
ATOM   2030  H   LEU A 135      17.656  42.777  15.183  1.00 19.82           H  
ATOM   2031  HA  LEU A 135      17.448  41.211  12.819  1.00 22.37           H  
ATOM   2032  HB3 LEU A 135      15.612  42.839  12.210  1.00 20.89           H  
ATOM   2033  HB2 LEU A 135      16.158  43.861  13.510  1.00 20.89           H  
ATOM   2034  HG  LEU A 135      15.812  41.727  15.064  1.00 20.99           H  
ATOM   2035 HD11 LEU A 135      13.474  42.368  15.403  1.00 19.68           H  
ATOM   2036 HD12 LEU A 135      14.537  43.761  15.281  1.00 19.68           H  
ATOM   2037 HD13 LEU A 135      13.526  43.323  13.921  1.00 19.68           H  
ATOM   2038 HD21 LEU A 135      14.140  41.058  12.607  1.00 14.00           H  
ATOM   2039 HD22 LEU A 135      15.445  40.131  13.282  1.00 14.00           H  
ATOM   2040 HD23 LEU A 135      13.981  40.307  14.191  1.00 14.00           H  
ATOM   2041  N   ARG A 136      18.913  44.108  12.376  1.00 28.01           N  
ATOM   2042  CA  ARG A 136      19.728  44.899  11.460  1.00 17.04           C  
ATOM   2043  C   ARG A 136      20.942  44.040  11.129  1.00 15.10           C  
ATOM   2044  O   ARG A 136      21.357  43.957   9.984  1.00 14.44           O  
ATOM   2045  CB  ARG A 136      20.154  46.202  12.143  1.00 15.97           C  
ATOM   2046  CG  ARG A 136      20.257  47.422  11.229  1.00  8.58           C  
ATOM   2047  CD  ARG A 136      21.307  48.410  11.738  1.00  2.00           C  
ATOM   2048  NE  ARG A 136      22.137  48.917  10.651  1.00 10.31           N  
ATOM   2049  CZ  ARG A 136      23.293  49.563  10.805  1.00 13.49           C  
ATOM   2050  NH1 ARG A 136      23.773  49.799  12.015  1.00  5.29           N  
ATOM   2051  NH2 ARG A 136      23.972  49.979   9.738  1.00  8.82           N1+
ATOM   2052  H   ARG A 136      18.811  44.437  13.328  1.00 28.01           H  
ATOM   2053  HA  ARG A 136      19.150  45.111  10.558  1.00 17.04           H  
ATOM   2054  HB3 ARG A 136      21.078  46.043  12.695  1.00 15.97           H  
ATOM   2055  HB2 ARG A 136      19.435  46.481  12.907  1.00 15.97           H  
ATOM   2056  HG3 ARG A 136      19.278  47.898  11.151  1.00  8.58           H  
ATOM   2057  HG2 ARG A 136      20.513  47.100  10.218  1.00  8.58           H  
ATOM   2058  HD3 ARG A 136      21.707  48.254  12.723  1.00  2.00           H  
ATOM   2059  HD2 ARG A 136      20.723  49.302  11.968  1.00  2.00           H  
ATOM   2060  HE  ARG A 136      21.736  48.881   9.726  1.00 10.31           H  
ATOM   2061 HH12 ARG A 136      24.630  50.326  12.135  1.00  5.29           H  
ATOM   2062 HH11 ARG A 136      23.282  49.456  12.826  1.00  5.29           H  
ATOM   2063 HH22 ARG A 136      24.828  50.511   9.850  1.00  8.82           H  
ATOM   2064 HH21 ARG A 136      23.556  49.948   8.819  1.00  8.82           H  
ATOM   2065  N   GLY A 137      21.511  43.389  12.132  1.00 12.35           N  
ATOM   2066  CA  GLY A 137      22.646  42.534  11.861  1.00 12.36           C  
ATOM   2067  C   GLY A 137      22.243  41.296  11.063  1.00 13.34           C  
ATOM   2068  O   GLY A 137      23.041  40.804  10.284  1.00 14.03           O  
ATOM   2069  H   GLY A 137      21.167  43.477  13.080  1.00 12.35           H  
ATOM   2070  HA3 GLY A 137      23.051  42.203  12.815  1.00 12.36           H  
ATOM   2071  HA2 GLY A 137      23.437  43.069  11.337  1.00 12.36           H  
ATOM   2072  N   LEU A 138      21.012  40.806  11.248  1.00 15.55           N  
ATOM   2073  CA  LEU A 138      20.492  39.611  10.568  1.00  6.39           C  
ATOM   2074  C   LEU A 138      20.135  39.805   9.102  1.00 18.85           C  
ATOM   2075  O   LEU A 138      20.457  38.980   8.243  1.00 23.34           O  
ATOM   2076  CB  LEU A 138      19.257  39.093  11.291  1.00  2.00           C  
ATOM   2077  CG  LEU A 138      19.302  37.648  11.777  1.00 13.08           C  
ATOM   2078  CD1 LEU A 138      20.722  37.181  12.013  1.00  2.33           C  
ATOM   2079  CD2 LEU A 138      18.524  37.551  13.059  1.00  9.75           C  
ATOM   2080  H   LEU A 138      20.424  41.243  11.947  1.00 15.55           H  
ATOM   2081  HA  LEU A 138      21.325  38.921  10.521  1.00  6.39           H  
ATOM   2082  HB3 LEU A 138      18.342  39.222  10.709  1.00  2.00           H  
ATOM   2083  HB2 LEU A 138      19.079  39.731  12.152  1.00  2.00           H  
ATOM   2084  HG  LEU A 138      18.842  37.001  11.035  1.00 13.08           H  
ATOM   2085 HD11 LEU A 138      20.727  36.264  12.605  1.00  2.33           H  
ATOM   2086 HD12 LEU A 138      21.222  36.913  11.084  1.00  2.33           H  
ATOM   2087 HD13 LEU A 138      21.318  37.911  12.560  1.00  2.33           H  
ATOM   2088 HD21 LEU A 138      18.473  36.526  13.422  1.00  9.75           H  
ATOM   2089 HD22 LEU A 138      18.981  38.147  13.848  1.00  9.75           H  
ATOM   2090 HD23 LEU A 138      17.498  37.897  12.927  1.00  9.75           H  
ATOM   2091  N   LYS A 139      19.431  40.889   8.823  1.00 22.75           N  
ATOM   2092  CA  LYS A 139      19.040  41.216   7.463  1.00 18.10           C  
ATOM   2093  C   LYS A 139      20.283  41.210   6.595  1.00 18.07           C  
ATOM   2094  O   LYS A 139      20.279  40.736   5.471  1.00 24.62           O  
ATOM   2095  CB  LYS A 139      18.405  42.605   7.438  1.00 14.28           C  
ATOM   2096  CG  LYS A 139      18.829  43.469   6.279  1.00 13.38           C  
ATOM   2097  CD  LYS A 139      17.820  44.573   6.031  1.00 21.07           C  
ATOM   2098  CE  LYS A 139      17.929  45.112   4.608  1.00 24.73           C  
ATOM   2099  NZ  LYS A 139      17.660  46.577   4.568  1.00 27.61           N1+
ATOM   2100  H   LYS A 139      19.166  41.520   9.570  1.00 22.75           H  
ATOM   2101  HA  LYS A 139      18.338  40.470   7.084  1.00 18.10           H  
ATOM   2102  HB3 LYS A 139      18.634  43.158   8.350  1.00 14.28           H  
ATOM   2103  HB2 LYS A 139      17.323  42.468   7.447  1.00 14.28           H  
ATOM   2104  HG3 LYS A 139      18.824  42.889   5.355  1.00 13.38           H  
ATOM   2105  HG2 LYS A 139      19.825  43.896   6.409  1.00 13.38           H  
ATOM   2106  HD3 LYS A 139      17.996  45.363   6.763  1.00 21.07           H  
ATOM   2107  HD2 LYS A 139      16.797  44.232   6.191  1.00 21.07           H  
ATOM   2108  HE3 LYS A 139      17.245  44.584   3.943  1.00 24.73           H  
ATOM   2109  HE2 LYS A 139      18.936  44.970   4.216  1.00 24.73           H  
ATOM   2110  HZ1 LYS A 139      18.453  47.068   4.978  1.00 27.61           H  
ATOM   2111  HZ2 LYS A 139      17.564  46.877   3.609  1.00 27.61           H  
ATOM   2112  HZ3 LYS A 139      16.816  46.796   5.078  1.00 27.61           H  
ATOM   2113  N   TYR A 140      21.359  41.736   7.140  1.00 16.65           N  
ATOM   2114  CA  TYR A 140      22.597  41.822   6.418  1.00 15.65           C  
ATOM   2115  C   TYR A 140      23.130  40.447   6.102  1.00 25.58           C  
ATOM   2116  O   TYR A 140      23.180  40.064   4.938  1.00 26.88           O  
ATOM   2117  CB  TYR A 140      23.584  42.597   7.256  1.00 17.18           C  
ATOM   2118  CG  TYR A 140      24.994  42.549   6.763  1.00 15.81           C  
ATOM   2119  CD1 TYR A 140      25.417  43.389   5.753  1.00  9.29           C  
ATOM   2120  CD2 TYR A 140      25.922  41.693   7.348  1.00 23.57           C  
ATOM   2121  CE1 TYR A 140      26.733  43.390   5.342  1.00 19.50           C  
ATOM   2122  CE2 TYR A 140      27.242  41.686   6.943  1.00 22.38           C  
ATOM   2123  CZ  TYR A 140      27.642  42.538   5.940  1.00 18.63           C  
ATOM   2124  OH  TYR A 140      28.954  42.560   5.544  1.00 20.33           O  
ATOM   2125  H   TYR A 140      21.315  42.107   8.079  1.00 16.65           H  
ATOM   2126  HA  TYR A 140      22.438  42.360   5.481  1.00 15.65           H  
ATOM   2127  HB3 TYR A 140      23.573  42.258   8.291  1.00 17.18           H  
ATOM   2128  HB2 TYR A 140      23.271  43.641   7.301  1.00 17.18           H  
ATOM   2129  HD1 TYR A 140      24.718  44.074   5.298  1.00  9.29           H  
ATOM   2130  HD2 TYR A 140      25.642  41.077   8.165  1.00 23.57           H  
ATOM   2131  HE1 TYR A 140      27.049  44.070   4.565  1.00 19.50           H  
ATOM   2132  HE2 TYR A 140      27.960  41.057   7.440  1.00 22.38           H  
ATOM   2133  HH  TYR A 140      29.115  43.187   4.854  1.00 20.33           H  
ATOM   2134  N   ILE A 141      23.524  39.701   7.133  1.00 25.07           N  
ATOM   2135  CA  ILE A 141      24.073  38.366   6.948  1.00 20.12           C  
ATOM   2136  C   ILE A 141      23.173  37.494   6.076  1.00 28.08           C  
ATOM   2137  O   ILE A 141      23.664  36.777   5.193  1.00 25.64           O  
ATOM   2138  CB  ILE A 141      24.285  37.662   8.292  1.00 18.35           C  
ATOM   2139  CG1 ILE A 141      23.118  36.728   8.592  1.00 21.46           C  
ATOM   2140  CG2 ILE A 141      24.460  38.656   9.395  1.00 21.54           C  
ATOM   2141  CD1 ILE A 141      23.545  35.294   8.714  1.00 29.09           C  
ATOM   2142  H   ILE A 141      23.439  40.058   8.075  1.00 25.07           H  
ATOM   2143  HA  ILE A 141      25.040  38.482   6.453  1.00 20.12           H  
ATOM   2144  HB  ILE A 141      25.210  37.087   8.209  1.00 18.35           H  
ATOM   2145 HG13 ILE A 141      22.071  36.965   8.480  1.00 21.46           H  
ATOM   2146 HG12 ILE A 141      23.006  36.812   9.671  1.00 21.46           H  
ATOM   2147 HG21 ILE A 141      25.191  38.247  10.093  1.00 21.54           H  
ATOM   2148 HG22 ILE A 141      24.864  39.613   9.145  1.00 21.54           H  
ATOM   2149 HG23 ILE A 141      23.566  38.708   9.996  1.00 21.54           H  
ATOM   2150 HD11 ILE A 141      22.753  34.657   9.108  1.00 29.09           H  
ATOM   2151 HD12 ILE A 141      23.754  35.026   7.712  1.00 29.09           H  
ATOM   2152 HD13 ILE A 141      24.440  35.166   9.325  1.00 29.09           H  
ATOM   2153  N   HIS A 142      21.863  37.563   6.326  1.00 26.56           N  
ATOM   2154  CA  HIS A 142      20.866  36.798   5.579  1.00 27.07           C  
ATOM   2155  C   HIS A 142      20.838  37.191   4.105  1.00 31.34           C  
ATOM   2156  O   HIS A 142      20.635  36.354   3.218  1.00 31.32           O  
ATOM   2157  CB  HIS A 142      19.486  37.033   6.176  1.00 15.58           C  
ATOM   2158  CG  HIS A 142      19.220  36.231   7.403  1.00 17.16           C  
ATOM   2159  ND1 HIS A 142      20.003  35.368   8.093  1.00 12.59           N  
ATOM   2160  CD2 HIS A 142      18.003  36.244   8.048  1.00 18.68           C  
ATOM   2161  CE1 HIS A 142      19.256  34.882   9.132  1.00 16.83           C  
ATOM   2162  NE2 HIS A 142      18.049  35.427   9.087  1.00 13.66           N  
ATOM   2163  H   HIS A 142      21.531  38.166   7.070  1.00 26.56           H  
ATOM   2164  HA  HIS A 142      21.104  35.741   5.600  1.00 27.07           H  
ATOM   2165  HB3 HIS A 142      18.727  36.705   5.463  1.00 15.58           H  
ATOM   2166  HB2 HIS A 142      19.273  38.089   6.332  1.00 15.58           H  
ATOM   2167  HD1 HIS A 142      20.850  34.943   7.734  1.00 12.59           H  
ATOM   2168  HD2 HIS A 142      17.106  36.797   7.811  1.00 18.68           H  
ATOM   2169  HE1 HIS A 142      19.216  33.812   9.084  1.00 16.83           H  
ATOM   2170  N   SER A 143      21.036  38.480   3.862  1.00 34.62           N  
ATOM   2171  CA  SER A 143      21.060  39.040   2.526  1.00 34.41           C  
ATOM   2172  C   SER A 143      22.228  38.458   1.713  1.00 34.28           C  
ATOM   2173  O   SER A 143      22.304  38.645   0.491  1.00 32.90           O  
ATOM   2174  CB  SER A 143      21.205  40.550   2.631  1.00 28.55           C  
ATOM   2175  OG  SER A 143      22.572  40.911   2.729  1.00 41.49           O  
ATOM   2176  H   SER A 143      21.183  39.112   4.638  1.00 34.62           H  
ATOM   2177  HA  SER A 143      20.119  38.799   2.029  1.00 34.41           H  
ATOM   2178  HB3 SER A 143      20.537  41.078   3.290  1.00 28.55           H  
ATOM   2179  HB2 SER A 143      20.906  40.945   1.660  1.00 28.55           H  
ATOM   2180  HG  SER A 143      22.901  40.568   3.556  1.00 41.49           H  
ATOM   2181  N   ALA A 144      23.135  37.763   2.399  1.00 36.76           N  
ATOM   2182  CA  ALA A 144      24.292  37.138   1.762  1.00 35.23           C  
ATOM   2183  C   ALA A 144      24.079  35.621   1.662  1.00 37.28           C  
ATOM   2184  O   ALA A 144      24.996  34.875   1.266  1.00 40.24           O  
ATOM   2185  CB  ALA A 144      25.547  37.430   2.572  1.00 31.39           C  
ATOM   2186  H   ALA A 144      23.029  37.658   3.399  1.00 36.76           H  
ATOM   2187  HA  ALA A 144      24.453  37.523   0.753  1.00 35.23           H  
ATOM   2188  HB1 ALA A 144      25.731  36.662   3.321  1.00 31.39           H  
ATOM   2189  HB2 ALA A 144      26.427  37.491   1.932  1.00 31.39           H  
ATOM   2190  HB3 ALA A 144      25.463  38.362   3.123  1.00 31.39           H  
ATOM   2191  N   ASP A 145      22.875  35.172   2.027  1.00 33.94           N  
ATOM   2192  CA  ASP A 145      22.526  33.754   1.996  1.00 31.49           C  
ATOM   2193  C   ASP A 145      23.170  32.976   3.129  1.00 31.83           C  
ATOM   2194  O   ASP A 145      23.548  31.820   2.967  1.00 32.38           O  
ATOM   2195  CB  ASP A 145      22.937  33.127   0.670  1.00 35.57           C  
ATOM   2196  CG  ASP A 145      21.840  33.185  -0.345  1.00 44.74           C  
ATOM   2197  OD1 ASP A 145      22.115  32.892  -1.532  1.00 54.87           O  
ATOM   2198  OD2 ASP A 145      20.701  33.538   0.054  1.00 52.88           O1-
ATOM   2199  H   ASP A 145      22.164  35.829   2.322  1.00 33.94           H  
ATOM   2200  HA  ASP A 145      21.465  33.668   2.230  1.00 31.49           H  
ATOM   2201  HB3 ASP A 145      23.032  32.045   0.744  1.00 35.57           H  
ATOM   2202  HB2 ASP A 145      23.845  33.390   0.147  1.00 35.57           H  
ATOM   2203  N   ILE A 146      23.306  33.616   4.280  1.00 28.35           N  
ATOM   2204  CA  ILE A 146      23.905  32.962   5.430  1.00 22.25           C  
ATOM   2205  C   ILE A 146      22.828  32.881   6.484  1.00 22.86           C  
ATOM   2206  O   ILE A 146      22.028  33.811   6.633  1.00 24.68           O  
ATOM   2207  CB  ILE A 146      25.083  33.782   5.992  1.00 18.68           C  
ATOM   2208  CG1 ILE A 146      26.279  33.705   5.050  1.00 21.89           C  
ATOM   2209  CG2 ILE A 146      25.481  33.269   7.342  1.00 22.06           C  
ATOM   2210  CD1 ILE A 146      27.297  34.794   5.305  1.00 28.84           C  
ATOM   2211  H   ILE A 146      22.996  34.573   4.372  1.00 28.35           H  
ATOM   2212  HA  ILE A 146      24.261  31.950   5.226  1.00 22.25           H  
ATOM   2213  HB  ILE A 146      24.819  34.831   6.033  1.00 18.68           H  
ATOM   2214 HG13 ILE A 146      25.961  33.791   4.010  1.00 21.89           H  
ATOM   2215 HG12 ILE A 146      26.757  32.727   5.127  1.00 21.89           H  
ATOM   2216 HG21 ILE A 146      26.254  33.895   7.785  1.00 22.06           H  
ATOM   2217 HG22 ILE A 146      24.736  33.170   8.123  1.00 22.06           H  
ATOM   2218 HG23 ILE A 146      25.915  32.272   7.250  1.00 22.06           H  
ATOM   2219 HD11 ILE A 146      28.242  34.570   4.816  1.00 28.84           H  
ATOM   2220 HD12 ILE A 146      26.948  35.730   4.875  1.00 28.84           H  
ATOM   2221 HD13 ILE A 146      27.443  35.023   6.357  1.00 28.84           H  
ATOM   2222  N   ILE A 147      22.791  31.761   7.198  1.00 16.99           N  
ATOM   2223  CA  ILE A 147      21.820  31.559   8.271  1.00 11.92           C  
ATOM   2224  C   ILE A 147      22.625  31.215   9.512  1.00 13.10           C  
ATOM   2225  O   ILE A 147      23.330  30.215   9.528  1.00 21.14           O  
ATOM   2226  CB  ILE A 147      20.874  30.414   7.979  1.00 14.06           C  
ATOM   2227  CG1 ILE A 147      20.134  30.679   6.663  1.00 13.68           C  
ATOM   2228  CG2 ILE A 147      19.917  30.249   9.141  1.00 17.15           C  
ATOM   2229  CD1 ILE A 147      19.497  29.445   6.054  1.00 17.39           C  
ATOM   2230  H   ILE A 147      23.476  31.038   7.034  1.00 16.99           H  
ATOM   2231  HA  ILE A 147      21.236  32.459   8.476  1.00 11.92           H  
ATOM   2232  HB  ILE A 147      21.443  29.494   7.865  1.00 14.06           H  
ATOM   2233 HG13 ILE A 147      20.812  31.033   5.890  1.00 13.68           H  
ATOM   2234 HG12 ILE A 147      19.420  31.489   6.786  1.00 13.68           H  
ATOM   2235 HG21 ILE A 147      19.181  29.476   8.924  1.00 17.15           H  
ATOM   2236 HG22 ILE A 147      20.395  29.939  10.069  1.00 17.15           H  
ATOM   2237 HG23 ILE A 147      19.359  31.165   9.336  1.00 17.15           H  
ATOM   2238 HD11 ILE A 147      19.007  29.690   5.111  1.00 17.39           H  
ATOM   2239 HD12 ILE A 147      20.240  28.675   5.849  1.00 17.39           H  
ATOM   2240 HD13 ILE A 147      18.740  29.015   6.709  1.00 17.39           H  
ATOM   2241  N   HIS A 148      22.522  32.037  10.552  1.00  9.88           N  
ATOM   2242  CA  HIS A 148      23.295  31.808  11.751  1.00 14.47           C  
ATOM   2243  C   HIS A 148      23.069  30.423  12.319  1.00  9.83           C  
ATOM   2244  O   HIS A 148      24.022  29.698  12.548  1.00 10.58           O  
ATOM   2245  CB  HIS A 148      22.998  32.876  12.779  1.00 15.05           C  
ATOM   2246  CG  HIS A 148      23.942  32.857  13.941  1.00 21.79           C  
ATOM   2247  ND1 HIS A 148      24.164  31.918  14.886  1.00 25.16           N  
ATOM   2248  CD2 HIS A 148      24.788  33.897  14.232  1.00 22.70           C  
ATOM   2249  CE1 HIS A 148      25.132  32.407  15.730  1.00 17.00           C  
ATOM   2250  NE2 HIS A 148      25.493  33.607  15.310  1.00 19.21           N  
ATOM   2251  H   HIS A 148      21.851  32.796  10.540  1.00  9.88           H  
ATOM   2252  HA  HIS A 148      24.348  31.895  11.474  1.00 14.47           H  
ATOM   2253  HB3 HIS A 148      21.983  32.788  13.165  1.00 15.05           H  
ATOM   2254  HB2 HIS A 148      23.054  33.859  12.309  1.00 15.05           H  
ATOM   2255  HD2 HIS A 148      24.921  34.839  13.722  1.00 22.70           H  
ATOM   2256  HE1 HIS A 148      25.530  31.904  16.597  1.00 17.00           H  
ATOM   2257  HE2 HIS A 148      26.186  34.194  15.770  1.00 19.21           H  
ATOM   2258  N   ARG A 149      21.815  30.057  12.547  1.00 13.57           N  
ATOM   2259  CA  ARG A 149      21.478  28.732  13.046  1.00 12.39           C  
ATOM   2260  C   ARG A 149      21.875  28.467  14.497  1.00 19.43           C  
ATOM   2261  O   ARG A 149      21.470  27.473  15.077  1.00 15.20           O  
ATOM   2262  CB  ARG A 149      22.138  27.681  12.161  1.00 17.65           C  
ATOM   2263  CG  ARG A 149      21.218  26.720  11.469  1.00 22.57           C  
ATOM   2264  CD  ARG A 149      22.028  25.842  10.541  1.00 26.20           C  
ATOM   2265  NE  ARG A 149      21.876  26.234   9.142  1.00 31.33           N  
ATOM   2266  CZ  ARG A 149      22.768  26.939   8.443  1.00 35.66           C  
ATOM   2267  NH1 ARG A 149      23.900  27.345   9.014  1.00 37.62           N  
ATOM   2268  NH2 ARG A 149      22.531  27.236   7.160  1.00 33.67           N1+
ATOM   2269  H   ARG A 149      21.062  30.717  12.382  1.00 13.57           H  
ATOM   2270  HA  ARG A 149      20.392  28.648  12.982  1.00 12.39           H  
ATOM   2271  HB3 ARG A 149      22.909  27.125  12.700  1.00 17.65           H  
ATOM   2272  HB2 ARG A 149      22.659  28.129  11.317  1.00 17.65           H  
ATOM   2273  HG3 ARG A 149      20.447  27.264  10.920  1.00 22.57           H  
ATOM   2274  HG2 ARG A 149      20.698  26.108  12.207  1.00 22.57           H  
ATOM   2275  HD3 ARG A 149      21.737  24.804  10.652  1.00 26.20           H  
ATOM   2276  HD2 ARG A 149      23.079  25.810  10.827  1.00 26.20           H  
ATOM   2277  HE  ARG A 149      21.024  25.931   8.693  1.00 31.33           H  
ATOM   2278 HH12 ARG A 149      24.562  27.910   8.503  1.00 37.62           H  
ATOM   2279 HH11 ARG A 149      24.075  27.148   9.988  1.00 37.62           H  
ATOM   2280 HH22 ARG A 149      23.211  27.753   6.621  1.00 33.67           H  
ATOM   2281 HH21 ARG A 149      21.675  26.938   6.716  1.00 33.67           H  
ATOM   2282  N   ASP A 150      22.659  29.357  15.090  1.00 26.74           N  
ATOM   2283  CA  ASP A 150      23.121  29.166  16.467  1.00 27.60           C  
ATOM   2284  C   ASP A 150      22.885  30.374  17.366  1.00 26.21           C  
ATOM   2285  O   ASP A 150      23.553  30.539  18.395  1.00 18.24           O  
ATOM   2286  CB  ASP A 150      24.613  28.865  16.443  1.00 41.63           C  
ATOM   2287  CG  ASP A 150      24.947  27.560  17.109  1.00 58.27           C  
ATOM   2288  OD1 ASP A 150      25.177  26.545  16.385  1.00 60.06           O  
ATOM   2289  OD2 ASP A 150      24.977  27.560  18.364  1.00 69.22           O1-
ATOM   2290  H   ASP A 150      23.007  30.155  14.574  1.00 26.74           H  
ATOM   2291  HA  ASP A 150      22.579  28.364  16.973  1.00 27.60           H  
ATOM   2292  HB3 ASP A 150      25.243  29.638  16.883  1.00 41.63           H  
ATOM   2293  HB2 ASP A 150      24.973  28.798  15.414  1.00 41.63           H  
ATOM   2294  N   LEU A 151      21.934  31.209  16.957  1.00 31.74           N  
ATOM   2295  CA  LEU A 151      21.569  32.435  17.659  1.00 19.07           C  
ATOM   2296  C   LEU A 151      21.066  32.215  19.068  1.00 19.25           C  
ATOM   2297  O   LEU A 151      20.050  31.572  19.287  1.00 29.76           O  
ATOM   2298  CB  LEU A 151      20.510  33.198  16.854  1.00 15.46           C  
ATOM   2299  CG  LEU A 151      20.880  34.568  16.261  1.00  7.41           C  
ATOM   2300  CD1 LEU A 151      19.651  35.408  16.093  1.00  5.62           C  
ATOM   2301  CD2 LEU A 151      21.823  35.289  17.167  1.00  5.44           C  
ATOM   2302  H   LEU A 151      21.444  30.993  16.101  1.00 31.74           H  
ATOM   2303  HA  LEU A 151      22.511  32.973  17.722  1.00 19.07           H  
ATOM   2304  HB3 LEU A 151      19.646  33.385  17.489  1.00 15.46           H  
ATOM   2305  HB2 LEU A 151      20.108  32.572  16.054  1.00 15.46           H  
ATOM   2306  HG  LEU A 151      21.360  34.428  15.291  1.00  7.41           H  
ATOM   2307 HD11 LEU A 151      19.885  36.365  15.626  1.00  5.62           H  
ATOM   2308 HD12 LEU A 151      18.923  34.909  15.452  1.00  5.62           H  
ATOM   2309 HD13 LEU A 151      19.163  35.618  17.046  1.00  5.62           H  
ATOM   2310 HD21 LEU A 151      21.888  36.343  16.896  1.00  5.44           H  
ATOM   2311 HD22 LEU A 151      21.511  35.251  18.212  1.00  5.44           H  
ATOM   2312 HD23 LEU A 151      22.846  34.923  17.086  1.00  5.44           H  
ATOM   2313  N   LYS A 152      21.802  32.762  20.022  1.00 19.72           N  
ATOM   2314  CA  LYS A 152      21.441  32.681  21.428  1.00 24.57           C  
ATOM   2315  C   LYS A 152      22.195  33.820  22.095  1.00 29.85           C  
ATOM   2316  O   LYS A 152      23.205  34.283  21.556  1.00 33.69           O  
ATOM   2317  CB  LYS A 152      21.896  31.349  22.036  1.00 27.29           C  
ATOM   2318  CG  LYS A 152      23.274  30.917  21.582  1.00 32.69           C  
ATOM   2319  CD  LYS A 152      23.905  29.942  22.542  1.00 26.26           C  
ATOM   2320  CE  LYS A 152      24.455  28.756  21.792  1.00 30.43           C  
ATOM   2321  NZ  LYS A 152      24.455  27.537  22.654  1.00 45.30           N1+
ATOM   2322  H   LYS A 152      22.633  33.284  19.782  1.00 19.72           H  
ATOM   2323  HA  LYS A 152      20.362  32.800  21.511  1.00 24.57           H  
ATOM   2324  HB3 LYS A 152      21.179  30.568  21.778  1.00 27.29           H  
ATOM   2325  HB2 LYS A 152      21.869  31.408  23.123  1.00 27.29           H  
ATOM   2326  HG3 LYS A 152      23.953  31.758  21.445  1.00 32.69           H  
ATOM   2327  HG2 LYS A 152      23.135  30.460  20.619  1.00 32.69           H  
ATOM   2328  HD3 LYS A 152      23.285  29.673  23.399  1.00 26.26           H  
ATOM   2329  HD2 LYS A 152      24.866  30.298  22.846  1.00 26.26           H  
ATOM   2330  HE3 LYS A 152      25.455  28.944  21.396  1.00 30.43           H  
ATOM   2331  HE2 LYS A 152      23.832  28.490  20.937  1.00 30.43           H  
ATOM   2332  HZ1 LYS A 152      23.499  27.326  22.902  1.00 45.30           H  
ATOM   2333  HZ2 LYS A 152      24.854  26.766  22.137  1.00 45.30           H  
ATOM   2334  HZ3 LYS A 152      25.002  27.709  23.486  1.00 45.30           H  
ATOM   2335  N   PRO A 153      21.707  34.295  23.256  1.00 27.29           N  
ATOM   2336  CA  PRO A 153      22.272  35.385  24.057  1.00 21.89           C  
ATOM   2337  C   PRO A 153      23.791  35.369  24.250  1.00 27.50           C  
ATOM   2338  O   PRO A 153      24.415  36.426  24.405  1.00 29.84           O  
ATOM   2339  CB  PRO A 153      21.532  35.258  25.380  1.00 15.82           C  
ATOM   2340  CG  PRO A 153      20.213  34.742  24.981  1.00 14.33           C  
ATOM   2341  CD  PRO A 153      20.478  33.770  23.874  1.00 20.26           C  
ATOM   2342  HA  PRO A 153      21.996  36.323  23.574  1.00 21.89           H  
ATOM   2343  HB3 PRO A 153      21.470  36.203  25.921  1.00 15.82           H  
ATOM   2344  HB2 PRO A 153      22.016  34.526  26.029  1.00 15.82           H  
ATOM   2345  HG3 PRO A 153      19.604  35.575  24.636  1.00 14.33           H  
ATOM   2346  HG2 PRO A 153      19.677  34.282  25.812  1.00 14.33           H  
ATOM   2347  HD2 PRO A 153      20.644  32.778  24.292  1.00 20.26           H  
ATOM   2348  HD3 PRO A 153      19.613  33.734  23.215  1.00 20.26           H  
ATOM   2349  N   SER A 154      24.380  34.179  24.241  1.00 34.04           N  
ATOM   2350  CA  SER A 154      25.823  34.029  24.416  1.00 33.76           C  
ATOM   2351  C   SER A 154      26.554  34.333  23.105  1.00 37.14           C  
ATOM   2352  O   SER A 154      27.787  34.451  23.064  1.00 39.00           O  
ATOM   2353  CB  SER A 154      26.121  32.606  24.858  1.00 25.00           C  
ATOM   2354  OG  SER A 154      25.072  31.767  24.423  1.00 33.80           O  
ATOM   2355  H   SER A 154      23.835  33.347  24.075  1.00 34.04           H  
ATOM   2356  HA  SER A 154      26.200  34.716  25.176  1.00 33.76           H  
ATOM   2357  HB3 SER A 154      26.162  32.554  25.947  1.00 25.00           H  
ATOM   2358  HB2 SER A 154      27.079  32.234  24.490  1.00 25.00           H  
ATOM   2359  HG  SER A 154      24.338  31.885  25.008  1.00 33.80           H  
ATOM   2360  N   ASN A 155      25.792  34.449  22.026  1.00 31.40           N  
ATOM   2361  CA  ASN A 155      26.387  34.746  20.736  1.00 26.90           C  
ATOM   2362  C   ASN A 155      26.039  36.174  20.332  1.00 28.54           C  
ATOM   2363  O   ASN A 155      25.980  36.497  19.146  1.00 31.20           O  
ATOM   2364  CB  ASN A 155      25.883  33.773  19.676  1.00 22.02           C  
ATOM   2365  CG  ASN A 155      26.541  32.431  19.769  1.00 18.35           C  
ATOM   2366  OD1 ASN A 155      27.740  32.395  20.336  1.00 21.02           O  
ATOM   2367  ND2 ASN A 155      25.982  31.429  19.336  1.00 20.27           N  
ATOM   2368  H   ASN A 155      24.785  34.350  22.086  1.00 31.40           H  
ATOM   2369  HA  ASN A 155      27.473  34.753  20.754  1.00 26.90           H  
ATOM   2370  HB3 ASN A 155      26.037  34.121  18.671  1.00 22.02           H  
ATOM   2371  HB2 ASN A 155      24.804  33.645  19.752  1.00 22.02           H  
ATOM   2372 HD22 ASN A 155      26.463  30.541  19.363  1.00 20.27           H  
ATOM   2373 HD21 ASN A 155      25.058  31.476  18.924  1.00 20.27           H  
ATOM   2374  N   LEU A 156      25.811  37.031  21.318  1.00 21.22           N  
ATOM   2375  CA  LEU A 156      25.490  38.409  21.023  1.00 17.84           C  
ATOM   2376  C   LEU A 156      26.352  39.326  21.870  1.00 32.48           C  
ATOM   2377  O   LEU A 156      26.090  39.492  23.062  1.00 35.65           O  
ATOM   2378  CB  LEU A 156      24.018  38.652  21.303  1.00 16.54           C  
ATOM   2379  CG  LEU A 156      23.080  38.015  20.288  1.00  9.62           C  
ATOM   2380  CD1 LEU A 156      21.640  38.180  20.729  1.00  2.00           C  
ATOM   2381  CD2 LEU A 156      23.316  38.649  18.923  1.00 15.11           C  
ATOM   2382  H   LEU A 156      25.862  36.731  22.282  1.00 21.22           H  
ATOM   2383  HA  LEU A 156      25.716  38.694  19.997  1.00 17.84           H  
ATOM   2384  HB3 LEU A 156      23.815  39.725  21.345  1.00 16.54           H  
ATOM   2385  HB2 LEU A 156      23.779  38.265  22.294  1.00 16.54           H  
ATOM   2386  HG  LEU A 156      23.272  36.944  20.220  1.00  9.62           H  
ATOM   2387 HD11 LEU A 156      20.964  37.666  20.046  1.00  2.00           H  
ATOM   2388 HD12 LEU A 156      21.472  37.770  21.725  1.00  2.00           H  
ATOM   2389 HD13 LEU A 156      21.367  39.233  20.739  1.00  2.00           H  
ATOM   2390 HD21 LEU A 156      22.513  38.377  18.237  1.00 15.11           H  
ATOM   2391 HD22 LEU A 156      23.347  39.738  18.972  1.00 15.11           H  
ATOM   2392 HD23 LEU A 156      24.234  38.296  18.468  1.00 15.11           H  
ATOM   2393  N   ALA A 157      27.383  39.912  21.250  1.00 39.97           N  
ATOM   2394  CA  ALA A 157      28.326  40.827  21.921  1.00 39.78           C  
ATOM   2395  C   ALA A 157      27.709  42.211  22.079  1.00 38.30           C  
ATOM   2396  O   ALA A 157      27.146  42.746  21.130  1.00 42.30           O  
ATOM   2397  CB  ALA A 157      29.622  40.934  21.108  1.00 45.63           C  
ATOM   2398  H   ALA A 157      27.490  39.781  20.253  1.00 39.97           H  
ATOM   2399  HA  ALA A 157      28.572  40.422  22.904  1.00 39.78           H  
ATOM   2400  HB1 ALA A 157      30.337  41.594  21.596  1.00 45.63           H  
ATOM   2401  HB2 ALA A 157      30.099  39.959  21.008  1.00 45.63           H  
ATOM   2402  HB3 ALA A 157      29.440  41.316  20.103  1.00 45.63           H  
ATOM   2403  N   VAL A 158      27.838  42.791  23.270  1.00 37.91           N  
ATOM   2404  CA  VAL A 158      27.263  44.110  23.562  1.00 34.84           C  
ATOM   2405  C   VAL A 158      28.151  44.928  24.495  1.00 30.98           C  
ATOM   2406  O   VAL A 158      28.457  44.472  25.594  1.00 35.19           O  
ATOM   2407  CB  VAL A 158      25.874  43.946  24.237  1.00 26.66           C  
ATOM   2408  CG1 VAL A 158      25.201  45.300  24.400  1.00 22.89           C  
ATOM   2409  CG2 VAL A 158      25.012  42.986  23.419  1.00 20.04           C  
ATOM   2410  H   VAL A 158      28.333  42.316  24.014  1.00 37.91           H  
ATOM   2411  HA  VAL A 158      27.148  44.637  22.635  1.00 34.84           H  
ATOM   2412  HB  VAL A 158      25.987  43.508  25.231  1.00 26.66           H  
ATOM   2413 HG11 VAL A 158      24.193  45.186  24.800  1.00 22.89           H  
ATOM   2414 HG12 VAL A 158      25.731  45.950  25.093  1.00 22.89           H  
ATOM   2415 HG13 VAL A 158      25.114  45.816  23.444  1.00 22.89           H  
ATOM   2416 HG21 VAL A 158      23.958  43.091  23.677  1.00 20.04           H  
ATOM   2417 HG22 VAL A 158      25.109  43.098  22.353  1.00 20.04           H  
ATOM   2418 HG23 VAL A 158      25.271  41.953  23.649  1.00 20.04           H  
ATOM   2419  N   ASN A 159      28.551  46.132  24.077  1.00 31.10           N  
ATOM   2420  CA  ASN A 159      29.402  46.977  24.927  1.00 28.96           C  
ATOM   2421  C   ASN A 159      28.585  47.853  25.875  1.00 28.87           C  
ATOM   2422  O   ASN A 159      27.363  47.857  25.822  1.00 29.24           O  
ATOM   2423  CB  ASN A 159      30.325  47.836  24.072  1.00 26.64           C  
ATOM   2424  CG  ASN A 159      29.569  48.690  23.101  1.00 41.46           C  
ATOM   2425  OD1 ASN A 159      28.401  49.036  23.326  1.00 34.71           O  
ATOM   2426  ND2 ASN A 159      30.223  49.047  22.008  1.00 46.17           N  
ATOM   2427  H   ASN A 159      28.247  46.484  23.178  1.00 31.10           H  
ATOM   2428  HA  ASN A 159      30.035  46.361  25.565  1.00 28.96           H  
ATOM   2429  HB3 ASN A 159      31.001  47.185  23.516  1.00 26.64           H  
ATOM   2430  HB2 ASN A 159      30.964  48.474  24.683  1.00 26.64           H  
ATOM   2431 HD22 ASN A 159      29.814  49.771  21.408  1.00 46.17           H  
ATOM   2432 HD21 ASN A 159      31.166  48.730  21.847  1.00 46.17           H  
ATOM   2433  N   GLU A 160      29.266  48.590  26.744  1.00 31.97           N  
ATOM   2434  CA  GLU A 160      28.584  49.423  27.735  1.00 34.73           C  
ATOM   2435  C   GLU A 160      27.696  50.490  27.136  1.00 34.44           C  
ATOM   2436  O   GLU A 160      26.889  51.101  27.820  1.00 43.96           O  
ATOM   2437  CB  GLU A 160      29.604  50.072  28.668  1.00 51.83           C  
ATOM   2438  CG  GLU A 160      29.060  50.455  30.048  1.00 59.89           C  
ATOM   2439  CD  GLU A 160      30.139  50.430  31.138  1.00 66.19           C  
ATOM   2440  OE1 GLU A 160      29.785  50.626  32.327  1.00 71.46           O  
ATOM   2441  OE2 GLU A 160      31.333  50.212  30.812  1.00 66.86           O1-
ATOM   2442  H   GLU A 160      30.275  48.553  26.757  1.00 31.97           H  
ATOM   2443  HA  GLU A 160      27.950  48.754  28.321  1.00 34.73           H  
ATOM   2444  HB3 GLU A 160      30.079  50.935  28.197  1.00 51.83           H  
ATOM   2445  HB2 GLU A 160      30.401  49.336  28.785  1.00 51.83           H  
ATOM   2446  HG3 GLU A 160      28.284  49.754  30.357  1.00 59.89           H  
ATOM   2447  HG2 GLU A 160      28.597  51.442  30.018  1.00 59.89           H  
ATOM   2448  N   ASP A 161      27.861  50.715  25.850  1.00 32.02           N  
ATOM   2449  CA  ASP A 161      27.073  51.693  25.138  1.00 25.88           C  
ATOM   2450  C   ASP A 161      25.765  51.028  24.693  1.00 25.90           C  
ATOM   2451  O   ASP A 161      24.895  51.677  24.130  1.00 22.79           O  
ATOM   2452  CB  ASP A 161      27.864  52.137  23.911  1.00 36.01           C  
ATOM   2453  CG  ASP A 161      27.662  53.595  23.590  1.00 47.35           C  
ATOM   2454  OD1 ASP A 161      28.416  54.127  22.743  1.00 56.95           O  
ATOM   2455  OD2 ASP A 161      26.745  54.197  24.188  1.00 50.37           O1-
ATOM   2456  H   ASP A 161      28.534  50.172  25.328  1.00 32.02           H  
ATOM   2457  HA  ASP A 161      26.852  52.517  25.819  1.00 25.88           H  
ATOM   2458  HB3 ASP A 161      27.618  51.540  23.036  1.00 36.01           H  
ATOM   2459  HB2 ASP A 161      28.935  52.002  24.072  1.00 36.01           H  
ATOM   2460  N   CYS A 162      25.627  49.736  24.969  1.00 27.76           N  
ATOM   2461  CA  CYS A 162      24.471  48.968  24.546  1.00 30.49           C  
ATOM   2462  C   CYS A 162      24.550  48.686  23.041  1.00 27.95           C  
ATOM   2463  O   CYS A 162      23.579  48.245  22.436  1.00 26.01           O  
ATOM   2464  CB  CYS A 162      23.164  49.680  24.883  1.00 23.99           C  
ATOM   2465  SG  CYS A 162      22.322  48.808  26.198  1.00 26.80           S  
ATOM   2466  H   CYS A 162      26.381  49.241  25.432  1.00 27.76           H  
ATOM   2467  HA  CYS A 162      24.529  48.002  25.046  1.00 30.49           H  
ATOM   2468  HB3 CYS A 162      22.477  49.770  24.045  1.00 23.99           H  
ATOM   2469  HB2 CYS A 162      23.235  50.668  25.328  1.00 23.99           H  
ATOM   2470  HG  CYS A 162      22.207  47.649  25.545  1.00 26.80           H  
ATOM   2471  N   GLU A 163      25.707  48.956  22.443  1.00 29.81           N  
ATOM   2472  CA  GLU A 163      25.949  48.681  21.021  1.00 31.54           C  
ATOM   2473  C   GLU A 163      26.183  47.167  20.908  1.00 28.23           C  
ATOM   2474  O   GLU A 163      27.071  46.614  21.569  1.00 20.57           O  
ATOM   2475  CB  GLU A 163      27.215  49.409  20.529  1.00 45.09           C  
ATOM   2476  CG  GLU A 163      27.057  50.896  20.245  1.00 55.12           C  
ATOM   2477  CD  GLU A 163      28.385  51.662  20.353  1.00 58.51           C  
ATOM   2478  OE1 GLU A 163      28.448  52.826  19.891  1.00 70.38           O  
ATOM   2479  OE2 GLU A 163      29.365  51.102  20.895  1.00 53.87           O1-
ATOM   2480  H   GLU A 163      26.484  49.299  22.994  1.00 29.81           H  
ATOM   2481  HA  GLU A 163      25.092  48.990  20.421  1.00 31.54           H  
ATOM   2482  HB3 GLU A 163      27.446  48.986  19.549  1.00 45.09           H  
ATOM   2483  HB2 GLU A 163      28.068  49.113  21.071  1.00 45.09           H  
ATOM   2484  HG3 GLU A 163      26.376  51.340  20.972  1.00 55.12           H  
ATOM   2485  HG2 GLU A 163      26.610  51.058  19.263  1.00 55.12           H  
ATOM   2486  N   LEU A 164      25.420  46.509  20.045  1.00 27.42           N  
ATOM   2487  CA  LEU A 164      25.508  45.060  19.906  1.00 23.47           C  
ATOM   2488  C   LEU A 164      25.956  44.460  18.566  1.00 17.86           C  
ATOM   2489  O   LEU A 164      25.565  44.899  17.489  1.00 19.92           O  
ATOM   2490  CB  LEU A 164      24.161  44.482  20.330  1.00  7.57           C  
ATOM   2491  CG  LEU A 164      23.649  43.171  19.776  1.00 13.05           C  
ATOM   2492  CD1 LEU A 164      22.485  42.775  20.643  1.00 17.85           C  
ATOM   2493  CD2 LEU A 164      23.216  43.299  18.330  1.00 16.07           C  
ATOM   2494  H   LEU A 164      24.731  47.010  19.497  1.00 27.42           H  
ATOM   2495  HA  LEU A 164      26.206  44.704  20.636  1.00 23.47           H  
ATOM   2496  HB3 LEU A 164      23.401  45.211  20.040  1.00  7.57           H  
ATOM   2497  HB2 LEU A 164      24.080  44.550  21.410  1.00  7.57           H  
ATOM   2498  HG  LEU A 164      24.410  42.395  19.873  1.00 13.05           H  
ATOM   2499 HD11 LEU A 164      22.087  41.805  20.344  1.00 17.85           H  
ATOM   2500 HD12 LEU A 164      22.780  42.684  21.686  1.00 17.85           H  
ATOM   2501 HD13 LEU A 164      21.670  43.499  20.588  1.00 17.85           H  
ATOM   2502 HD21 LEU A 164      22.238  42.855  18.152  1.00 16.07           H  
ATOM   2503 HD22 LEU A 164      23.156  44.327  18.003  1.00 16.07           H  
ATOM   2504 HD23 LEU A 164      23.905  42.779  17.663  1.00 16.07           H  
ATOM   2505  N   LYS A 165      26.781  43.428  18.662  1.00 17.07           N  
ATOM   2506  CA  LYS A 165      27.316  42.738  17.503  1.00 22.11           C  
ATOM   2507  C   LYS A 165      26.955  41.264  17.586  1.00 21.95           C  
ATOM   2508  O   LYS A 165      26.873  40.709  18.666  1.00 18.72           O  
ATOM   2509  CB  LYS A 165      28.831  42.873  17.481  1.00 18.44           C  
ATOM   2510  CG  LYS A 165      29.357  43.936  16.552  1.00 18.53           C  
ATOM   2511  CD  LYS A 165      30.859  43.768  16.361  1.00 28.84           C  
ATOM   2512  CE  LYS A 165      31.468  44.970  15.650  1.00 32.66           C  
ATOM   2513  NZ  LYS A 165      31.513  44.789  14.165  1.00 36.55           N1+
ATOM   2514  H   LYS A 165      27.034  43.087  19.585  1.00 17.07           H  
ATOM   2515  HA  LYS A 165      26.902  43.110  16.565  1.00 22.11           H  
ATOM   2516  HB3 LYS A 165      29.284  41.930  17.165  1.00 18.44           H  
ATOM   2517  HB2 LYS A 165      29.218  43.044  18.487  1.00 18.44           H  
ATOM   2518  HG3 LYS A 165      29.104  44.922  16.945  1.00 18.53           H  
ATOM   2519  HG2 LYS A 165      28.875  43.837  15.581  1.00 18.53           H  
ATOM   2520  HD3 LYS A 165      31.091  42.817  15.942  1.00 28.84           H  
ATOM   2521  HD2 LYS A 165      31.306  43.738  17.356  1.00 28.84           H  
ATOM   2522  HE3 LYS A 165      32.497  45.105  15.986  1.00 32.66           H  
ATOM   2523  HE2 LYS A 165      30.941  45.894  15.891  1.00 32.66           H  
ATOM   2524  HZ1 LYS A 165      31.908  45.612  13.733  1.00 36.55           H  
ATOM   2525  HZ2 LYS A 165      32.077  43.985  13.933  1.00 36.55           H  
ATOM   2526  HZ3 LYS A 165      30.578  44.643  13.806  1.00 36.55           H  
ATOM   2527  N   ILE A 166      26.735  40.630  16.442  1.00 23.58           N  
ATOM   2528  CA  ILE A 166      26.403  39.219  16.429  1.00 18.52           C  
ATOM   2529  C   ILE A 166      27.645  38.433  16.085  1.00 21.99           C  
ATOM   2530  O   ILE A 166      28.486  38.880  15.310  1.00 20.85           O  
ATOM   2531  CB  ILE A 166      25.394  38.845  15.349  1.00 20.39           C  
ATOM   2532  CG1 ILE A 166      24.111  39.634  15.490  1.00 25.49           C  
ATOM   2533  CG2 ILE A 166      25.030  37.404  15.468  1.00 26.63           C  
ATOM   2534  CD1 ILE A 166      23.250  39.474  14.267  1.00 28.81           C  
ATOM   2535  H   ILE A 166      26.795  41.123  15.563  1.00 23.58           H  
ATOM   2536  HA  ILE A 166      26.023  38.883  17.393  1.00 18.52           H  
ATOM   2537  HB  ILE A 166      25.817  39.041  14.360  1.00 20.39           H  
ATOM   2538 HG13 ILE A 166      24.323  40.697  15.596  1.00 25.49           H  
ATOM   2539 HG12 ILE A 166      23.552  39.353  16.379  1.00 25.49           H  
ATOM   2540 HG21 ILE A 166      24.182  37.113  14.854  1.00 26.63           H  
ATOM   2541 HG22 ILE A 166      25.815  36.739  15.114  1.00 26.63           H  
ATOM   2542 HG23 ILE A 166      24.781  37.117  16.490  1.00 26.63           H  
ATOM   2543 HD11 ILE A 166      22.458  40.223  14.275  1.00 28.81           H  
ATOM   2544 HD12 ILE A 166      23.811  39.616  13.343  1.00 28.81           H  
ATOM   2545 HD13 ILE A 166      22.747  38.511  14.224  1.00 28.81           H  
ATOM   2546  N   LEU A 167      27.732  37.244  16.663  1.00 22.39           N  
ATOM   2547  CA  LEU A 167      28.822  36.328  16.412  1.00 24.85           C  
ATOM   2548  C   LEU A 167      28.321  34.896  16.653  1.00 23.58           C  
ATOM   2549  O   LEU A 167      27.128  34.670  16.753  1.00 24.62           O  
ATOM   2550  CB  LEU A 167      30.021  36.672  17.287  1.00 22.05           C  
ATOM   2551  CG  LEU A 167      29.903  36.805  18.792  1.00 15.85           C  
ATOM   2552  CD1 LEU A 167      29.851  35.464  19.489  1.00 25.11           C  
ATOM   2553  CD2 LEU A 167      31.118  37.527  19.250  1.00 27.36           C  
ATOM   2554  H   LEU A 167      26.999  36.936  17.289  1.00 22.39           H  
ATOM   2555  HA  LEU A 167      29.184  36.358  15.407  1.00 24.85           H  
ATOM   2556  HB3 LEU A 167      30.296  37.676  16.973  1.00 22.05           H  
ATOM   2557  HB2 LEU A 167      30.898  36.108  17.082  1.00 22.05           H  
ATOM   2558  HG  LEU A 167      29.020  37.389  19.057  1.00 15.85           H  
ATOM   2559 HD11 LEU A 167      29.823  35.602  20.569  1.00 25.11           H  
ATOM   2560 HD12 LEU A 167      28.966  34.895  19.228  1.00 25.11           H  
ATOM   2561 HD13 LEU A 167      30.721  34.849  19.254  1.00 25.11           H  
ATOM   2562 HD21 LEU A 167      31.122  37.630  20.336  1.00 27.36           H  
ATOM   2563 HD22 LEU A 167      32.036  37.008  18.971  1.00 27.36           H  
ATOM   2564 HD23 LEU A 167      31.169  38.538  18.843  1.00 27.36           H  
ATOM   2565  N   ASP A 168      29.228  33.934  16.742  1.00 20.04           N  
ATOM   2566  CA  ASP A 168      28.867  32.540  16.953  1.00 13.84           C  
ATOM   2567  C   ASP A 168      30.057  31.958  17.653  1.00 23.65           C  
ATOM   2568  O   ASP A 168      31.064  31.715  17.009  1.00 29.48           O  
ATOM   2569  CB  ASP A 168      28.700  31.851  15.606  1.00 13.69           C  
ATOM   2570  CG  ASP A 168      27.975  30.540  15.714  1.00 13.06           C  
ATOM   2571  OD1 ASP A 168      28.047  29.936  16.801  1.00 20.12           O  
ATOM   2572  OD2 ASP A 168      27.345  30.129  14.717  1.00 14.10           O1-
ATOM   2573  H   ASP A 168      30.211  34.158  16.634  1.00 20.04           H  
ATOM   2574  HA  ASP A 168      27.968  32.451  17.554  1.00 13.84           H  
ATOM   2575  HB3 ASP A 168      29.630  31.703  15.060  1.00 13.69           H  
ATOM   2576  HB2 ASP A 168      28.097  32.484  14.953  1.00 13.69           H  
ATOM   2577  N   PHE A 169      29.948  31.746  18.957  1.00 31.83           N  
ATOM   2578  CA  PHE A 169      31.060  31.207  19.719  1.00 35.78           C  
ATOM   2579  C   PHE A 169      31.461  29.812  19.284  1.00 41.59           C  
ATOM   2580  O   PHE A 169      30.963  29.309  18.272  1.00 55.12           O  
ATOM   2581  CB  PHE A 169      30.740  31.200  21.203  1.00 38.68           C  
ATOM   2582  CG  PHE A 169      31.589  32.142  21.974  1.00 39.28           C  
ATOM   2583  CD1 PHE A 169      31.171  33.450  22.179  1.00 41.65           C  
ATOM   2584  CD2 PHE A 169      32.841  31.742  22.434  1.00 43.45           C  
ATOM   2585  CE1 PHE A 169      31.981  34.351  22.824  1.00 51.31           C  
ATOM   2586  CE2 PHE A 169      33.672  32.630  23.086  1.00 49.25           C  
ATOM   2587  CZ  PHE A 169      33.247  33.942  23.284  1.00 52.63           C  
ATOM   2588  H   PHE A 169      29.083  31.964  19.439  1.00 31.83           H  
ATOM   2589  HA  PHE A 169      31.921  31.855  19.544  1.00 35.78           H  
ATOM   2590  HB3 PHE A 169      30.872  30.212  21.650  1.00 38.68           H  
ATOM   2591  HB2 PHE A 169      29.696  31.430  21.401  1.00 38.68           H  
ATOM   2592  HD1 PHE A 169      30.200  33.762  21.826  1.00 41.65           H  
ATOM   2593  HD2 PHE A 169      33.179  30.730  22.265  1.00 43.45           H  
ATOM   2594  HE1 PHE A 169      31.647  35.366  22.981  1.00 51.31           H  
ATOM   2595  HE2 PHE A 169      34.643  32.316  23.438  1.00 49.25           H  
ATOM   2596  HZ  PHE A 169      33.880  34.639  23.812  1.00 52.63           H  
ATOM   2597  N   NMA A 169A     32.418  29.211  20.076  1.00  0.00           N  
ATOM   2598  CA  NMA A 169A     32.913  27.884  19.739  1.00  0.00           C  
ATOM   2599  H   NMA A 169A     32.774  29.691  20.889  1.00  0.00           H  
ATOM   2600 1HA  NMA A 169A     32.398  27.532  18.817  1.00  0.00           H  
ATOM   2601 2HA  NMA A 169A     34.011  27.925  19.565  1.00  0.00           H  
ATOM   2602 3HA  NMA A 169A     32.705  27.181  20.577  1.00  0.00           H  
ATOM   2603  CH3 ACE A 184      22.508  26.541  20.443  1.00  0.00           C  
ATOM   2604  C   ACE A 184      22.546  26.014  21.880  1.00  0.00           C  
ATOM   2605  O   ACE A 184      23.266  25.041  22.100  1.00  0.00           O  
ATOM   2606 1H   ACE A 184      23.508  26.593  20.023  1.00  0.00           H  
ATOM   2607 2H   ACE A 184      21.984  25.832  19.800  1.00  0.00           H  
ATOM   2608 3H   ACE A 184      21.995  27.499  20.348  1.00  0.00           H  
ATOM   2609  N   THR A 185      21.900  26.656  22.958  1.00 37.17           N  
ATOM   2610  CA  THR A 185      20.983  25.655  23.486  1.00 35.45           C  
ATOM   2611  C   THR A 185      19.956  25.349  22.399  1.00 35.58           C  
ATOM   2612  O   THR A 185      20.024  25.904  21.295  1.00 39.07           O  
ATOM   2613  CB  THR A 185      20.265  26.112  24.766  1.00 30.39           C  
ATOM   2614  OG1 THR A 185      21.173  26.893  25.545  1.00 33.94           O  
ATOM   2615  CG2 THR A 185      19.821  24.932  25.600  1.00 41.56           C  
ATOM   2616  H1  THR A 185      21.810  27.642  23.387  1.00 37.17           H  
ATOM   2617  HA  THR A 185      21.574  24.759  23.681  1.00 35.45           H  
ATOM   2618  HB  THR A 185      19.422  26.759  24.533  1.00 30.39           H  
ATOM   2619  HG1 THR A 185      20.725  27.189  26.323  1.00 33.94           H  
ATOM   2620 HG21 THR A 185      19.587  25.248  26.615  1.00 41.56           H  
ATOM   2621 HG22 THR A 185      18.933  24.437  25.224  1.00 41.56           H  
ATOM   2622 HG23 THR A 185      20.608  24.183  25.693  1.00 41.56           H  
ATOM   2623  N   ARG A 186      19.026  24.453  22.715  1.00 27.27           N  
ATOM   2624  CA  ARG A 186      17.963  24.075  21.801  1.00 17.06           C  
ATOM   2625  C   ARG A 186      16.875  25.084  22.112  1.00 21.63           C  
ATOM   2626  O   ARG A 186      16.049  25.422  21.274  1.00 23.33           O  
ATOM   2627  CB  ARG A 186      17.472  22.671  22.142  1.00 23.15           C  
ATOM   2628  CG  ARG A 186      16.876  22.589  23.546  1.00 27.15           C  
ATOM   2629  CD  ARG A 186      17.067  21.223  24.153  1.00 31.34           C  
ATOM   2630  NE  ARG A 186      17.343  21.273  25.589  1.00 36.22           N  
ATOM   2631  CZ  ARG A 186      18.527  21.010  26.139  1.00 27.71           C  
ATOM   2632  NH1 ARG A 186      19.561  20.676  25.379  1.00 21.17           N  
ATOM   2633  NH2 ARG A 186      18.674  21.075  27.456  1.00 35.58           N1+
ATOM   2634  H   ARG A 186      19.061  24.003  23.618  1.00 27.27           H  
ATOM   2635  HA  ARG A 186      18.267  24.131  20.754  1.00 17.06           H  
ATOM   2636  HB3 ARG A 186      18.327  22.002  22.037  1.00 23.15           H  
ATOM   2637  HB2 ARG A 186      16.745  22.328  21.411  1.00 23.15           H  
ATOM   2638  HG3 ARG A 186      15.820  22.776  23.457  1.00 27.15           H  
ATOM   2639  HG2 ARG A 186      17.304  23.296  24.246  1.00 27.15           H  
ATOM   2640  HD3 ARG A 186      17.813  20.629  23.628  1.00 31.34           H  
ATOM   2641  HD2 ARG A 186      16.142  20.660  24.025  1.00 31.34           H  
ATOM   2642  HE  ARG A 186      16.569  21.537  26.195  1.00 36.22           H  
ATOM   2643 HH12 ARG A 186      20.458  20.472  25.794  1.00 21.17           H  
ATOM   2644 HH11 ARG A 186      19.449  20.596  24.379  1.00 21.17           H  
ATOM   2645 HH22 ARG A 186      17.884  21.312  28.039  1.00 35.58           H  
ATOM   2646 HH21 ARG A 186      19.560  20.859  27.888  1.00 35.58           H  
ATOM   2647  N   TRP A 187      16.911  25.551  23.357  1.00 21.28           N  
ATOM   2648  CA  TRP A 187      15.962  26.515  23.899  1.00 19.18           C  
ATOM   2649  C   TRP A 187      15.528  27.639  22.963  1.00 26.59           C  
ATOM   2650  O   TRP A 187      14.378  28.090  23.026  1.00 36.23           O  
ATOM   2651  CB  TRP A 187      16.534  27.146  25.147  1.00 13.70           C  
ATOM   2652  CG  TRP A 187      16.765  26.237  26.298  1.00 23.69           C  
ATOM   2653  CD1 TRP A 187      16.396  24.923  26.428  1.00 26.10           C  
ATOM   2654  CD2 TRP A 187      17.395  26.600  27.513  1.00 26.52           C  
ATOM   2655  NE1 TRP A 187      16.766  24.448  27.659  1.00 20.38           N  
ATOM   2656  CE2 TRP A 187      17.383  25.459  28.347  1.00 25.62           C  
ATOM   2657  CE3 TRP A 187      17.975  27.783  27.989  1.00 30.48           C  
ATOM   2658  CZ2 TRP A 187      17.933  25.471  29.633  1.00 33.58           C  
ATOM   2659  CZ3 TRP A 187      18.526  27.799  29.262  1.00 32.72           C  
ATOM   2660  CH2 TRP A 187      18.496  26.651  30.076  1.00 34.16           C  
ATOM   2661  H   TRP A 187      17.634  25.217  23.975  1.00 21.28           H  
ATOM   2662  HA  TRP A 187      15.063  25.988  24.154  1.00 19.18           H  
ATOM   2663  HB3 TRP A 187      15.866  27.929  25.512  1.00 13.70           H  
ATOM   2664  HB2 TRP A 187      17.472  27.645  24.918  1.00 13.70           H  
ATOM   2665  HD1 TRP A 187      15.881  24.347  25.683  1.00 26.10           H  
ATOM   2666  HE1 TRP A 187      16.549  23.515  27.985  1.00 20.38           H  
ATOM   2667  HE3 TRP A 187      17.991  28.672  27.376  1.00 30.48           H  
ATOM   2668  HZ2 TRP A 187      17.912  24.591  30.259  1.00 33.58           H  
ATOM   2669  HZ3 TRP A 187      18.972  28.709  29.637  1.00 32.72           H  
ATOM   2670  HH2 TRP A 187      18.925  26.694  31.066  1.00 34.16           H  
ATOM   2671  N   TYR A 188      16.449  28.102  22.119  1.00 22.38           N  
ATOM   2672  CA  TYR A 188      16.142  29.185  21.190  1.00 26.65           C  
ATOM   2673  C   TYR A 188      16.019  28.678  19.785  1.00 32.24           C  
ATOM   2674  O   TYR A 188      15.816  29.468  18.857  1.00 36.43           O  
ATOM   2675  CB  TYR A 188      17.236  30.257  21.207  1.00 31.27           C  
ATOM   2676  CG  TYR A 188      17.562  30.710  22.590  1.00 28.07           C  
ATOM   2677  CD1 TYR A 188      18.313  29.900  23.444  1.00 30.44           C  
ATOM   2678  CD2 TYR A 188      17.023  31.883  23.098  1.00 26.14           C  
ATOM   2679  CE1 TYR A 188      18.507  30.241  24.776  1.00 29.77           C  
ATOM   2680  CE2 TYR A 188      17.210  32.234  24.431  1.00 34.33           C  
ATOM   2681  CZ  TYR A 188      17.947  31.409  25.265  1.00 28.28           C  
ATOM   2682  OH  TYR A 188      18.098  31.743  26.593  1.00 36.86           O  
ATOM   2683  H   TYR A 188      17.375  27.700  22.111  1.00 22.38           H  
ATOM   2684  HA  TYR A 188      15.204  29.685  21.434  1.00 26.65           H  
ATOM   2685  HB3 TYR A 188      16.944  31.122  20.608  1.00 31.27           H  
ATOM   2686  HB2 TYR A 188      18.157  29.877  20.759  1.00 31.27           H  
ATOM   2687  HD1 TYR A 188      18.750  28.983  23.076  1.00 30.44           H  
ATOM   2688  HD2 TYR A 188      16.435  32.527  22.462  1.00 26.14           H  
ATOM   2689  HE1 TYR A 188      19.084  29.597  25.423  1.00 29.77           H  
ATOM   2690  HE2 TYR A 188      16.790  33.168  24.763  1.00 34.33           H  
ATOM   2691  HH  TYR A 188      17.478  32.422  26.860  1.00 36.86           H  
ATOM   2692  N   ARG A 189      16.157  27.368  19.613  1.00 29.98           N  
ATOM   2693  CA  ARG A 189      16.074  26.812  18.277  1.00 25.86           C  
ATOM   2694  C   ARG A 189      14.660  26.756  17.764  1.00 26.23           C  
ATOM   2695  O   ARG A 189      13.711  26.566  18.530  1.00 24.53           O  
ATOM   2696  CB  ARG A 189      16.697  25.426  18.200  1.00 17.43           C  
ATOM   2697  CG  ARG A 189      17.137  25.070  16.796  1.00 14.67           C  
ATOM   2698  CD  ARG A 189      18.277  24.103  16.831  1.00 16.19           C  
ATOM   2699  NE  ARG A 189      19.445  24.518  16.057  1.00 34.12           N  
ATOM   2700  CZ  ARG A 189      20.707  24.290  16.433  1.00 33.48           C  
ATOM   2701  NH1 ARG A 189      20.956  23.650  17.572  1.00 36.21           N  
ATOM   2702  NH2 ARG A 189      21.727  24.670  15.668  1.00 41.39           N1+
ATOM   2703  H   ARG A 189      16.250  26.741  20.405  1.00 29.98           H  
ATOM   2704  HA  ARG A 189      16.659  27.468  17.627  1.00 25.86           H  
ATOM   2705  HB3 ARG A 189      16.061  24.649  18.619  1.00 17.43           H  
ATOM   2706  HB2 ARG A 189      17.576  25.466  18.845  1.00 17.43           H  
ATOM   2707  HG3 ARG A 189      17.438  25.960  16.241  1.00 14.67           H  
ATOM   2708  HG2 ARG A 189      16.296  24.645  16.247  1.00 14.67           H  
ATOM   2709  HD3 ARG A 189      17.941  23.159  16.401  1.00 16.19           H  
ATOM   2710  HD2 ARG A 189      18.541  23.849  17.856  1.00 16.19           H  
ATOM   2711  HE  ARG A 189      19.271  24.973  15.173  1.00 34.12           H  
ATOM   2712 HH12 ARG A 189      20.194  23.323  18.148  1.00 36.21           H  
ATOM   2713 HH11 ARG A 189      21.907  23.510  17.881  1.00 36.21           H  
ATOM   2714 HH22 ARG A 189      22.681  24.513  15.963  1.00 41.39           H  
ATOM   2715 HH21 ARG A 189      21.563  25.237  14.848  1.00 41.39           H  
ATOM   2716  N   ALA A 190      14.546  26.940  16.451  1.00 26.74           N  
ATOM   2717  CA  ALA A 190      13.272  26.945  15.746  1.00 28.24           C  
ATOM   2718  C   ALA A 190      12.557  25.608  15.876  1.00 28.84           C  
ATOM   2719  O   ALA A 190      13.194  24.589  16.116  1.00 34.54           O  
ATOM   2720  CB  ALA A 190      13.508  27.272  14.278  1.00 29.77           C  
ATOM   2721  H   ALA A 190      15.381  27.099  15.907  1.00 26.74           H  
ATOM   2722  HA  ALA A 190      12.652  27.719  16.180  1.00 28.24           H  
ATOM   2723  HB1 ALA A 190      12.594  27.599  13.784  1.00 29.77           H  
ATOM   2724  HB2 ALA A 190      14.233  28.077  14.174  1.00 29.77           H  
ATOM   2725  HB3 ALA A 190      13.865  26.407  13.729  1.00 29.77           H  
ATOM   2726  N   PRO A 191      11.220  25.597  15.738  1.00 24.64           N  
ATOM   2727  CA  PRO A 191      10.553  24.301  15.855  1.00 24.00           C  
ATOM   2728  C   PRO A 191      10.975  23.383  14.707  1.00 27.67           C  
ATOM   2729  O   PRO A 191      11.406  22.257  14.948  1.00 32.99           O  
ATOM   2730  CB  PRO A 191       9.062  24.645  15.804  1.00 23.64           C  
ATOM   2731  CG  PRO A 191       8.997  25.973  15.143  1.00 23.67           C  
ATOM   2732  CD  PRO A 191      10.263  26.690  15.495  1.00 23.36           C  
ATOM   2733  HA  PRO A 191      10.784  23.822  16.810  1.00 24.00           H  
ATOM   2734  HB3 PRO A 191       8.679  24.732  16.822  1.00 23.64           H  
ATOM   2735  HB2 PRO A 191       8.452  23.896  15.296  1.00 23.64           H  
ATOM   2736  HG3 PRO A 191       8.112  26.539  15.435  1.00 23.67           H  
ATOM   2737  HG2 PRO A 191       8.944  25.839  14.061  1.00 23.67           H  
ATOM   2738  HD2 PRO A 191      10.569  27.390  14.719  1.00 23.36           H  
ATOM   2739  HD3 PRO A 191      10.134  27.220  16.431  1.00 23.36           H  
ATOM   2740  N   GLU A 192      10.881  23.869  13.466  1.00 26.38           N  
ATOM   2741  CA  GLU A 192      11.240  23.055  12.311  1.00 21.67           C  
ATOM   2742  C   GLU A 192      12.669  22.554  12.262  1.00 26.96           C  
ATOM   2743  O   GLU A 192      13.171  22.255  11.194  1.00 35.70           O  
ATOM   2744  CB  GLU A 192      10.941  23.792  11.018  1.00 24.01           C  
ATOM   2745  CG  GLU A 192      11.970  24.809  10.633  1.00 24.41           C  
ATOM   2746  CD  GLU A 192      11.465  26.192  10.862  1.00 29.10           C  
ATOM   2747  OE1 GLU A 192      11.928  27.113  10.155  1.00 25.61           O  
ATOM   2748  OE2 GLU A 192      10.590  26.338  11.751  1.00 19.90           O1-
ATOM   2749  H   GLU A 192      10.551  24.812  13.301  1.00 26.38           H  
ATOM   2750  HA  GLU A 192      10.594  22.184  12.335  1.00 21.67           H  
ATOM   2751  HB3 GLU A 192       9.916  24.168  11.025  1.00 24.01           H  
ATOM   2752  HB2 GLU A 192      10.881  23.031  10.245  1.00 24.01           H  
ATOM   2753  HG3 GLU A 192      12.114  24.812   9.563  1.00 24.41           H  
ATOM   2754  HG2 GLU A 192      12.960  24.754  11.058  1.00 24.41           H  
ATOM   2755  N   ILE A 193      13.341  22.486  13.402  1.00 25.45           N  
ATOM   2756  CA  ILE A 193      14.700  21.951  13.443  1.00 31.46           C  
ATOM   2757  C   ILE A 193      15.028  21.282  14.768  1.00 34.62           C  
ATOM   2758  O   ILE A 193      16.192  21.085  15.124  1.00 29.60           O  
ATOM   2759  CB  ILE A 193      15.756  22.993  13.205  1.00 27.82           C  
ATOM   2760  CG1 ILE A 193      15.287  24.018  12.204  1.00 27.18           C  
ATOM   2761  CG2 ILE A 193      16.996  22.318  12.679  1.00 43.78           C  
ATOM   2762  CD1 ILE A 193      16.163  25.258  12.233  1.00 37.83           C  
ATOM   2763  H   ILE A 193      12.882  22.747  14.266  1.00 25.45           H  
ATOM   2764  HA  ILE A 193      14.773  21.150  12.705  1.00 31.46           H  
ATOM   2765  HB  ILE A 193      15.987  23.531  14.128  1.00 27.82           H  
ATOM   2766 HG13 ILE A 193      14.377  24.479  12.570  1.00 27.18           H  
ATOM   2767 HG12 ILE A 193      15.031  23.599  11.288  1.00 27.18           H  
ATOM   2768 HG21 ILE A 193      17.727  23.030  12.307  1.00 43.78           H  
ATOM   2769 HG22 ILE A 193      17.577  21.798  13.434  1.00 43.78           H  
ATOM   2770 HG23 ILE A 193      16.768  21.569  11.921  1.00 43.78           H  
ATOM   2771 HD11 ILE A 193      16.332  25.626  11.234  1.00 37.83           H  
ATOM   2772 HD12 ILE A 193      15.752  26.022  12.877  1.00 37.83           H  
ATOM   2773 HD13 ILE A 193      17.158  25.067  12.630  1.00 37.83           H  
ATOM   2774  N   MET A 194      13.974  20.960  15.500  1.00 43.04           N  
ATOM   2775  CA  MET A 194      14.062  20.264  16.778  1.00 47.52           C  
ATOM   2776  C   MET A 194      13.699  18.858  16.335  1.00 52.32           C  
ATOM   2777  O   MET A 194      14.212  17.851  16.834  1.00 56.64           O  
ATOM   2778  CB  MET A 194      12.991  20.799  17.731  1.00 46.37           C  
ATOM   2779  CG  MET A 194      13.359  20.737  19.205  1.00 47.33           C  
ATOM   2780  SD  MET A 194      14.672  21.884  19.645  1.00 42.50           S  
ATOM   2781  CE  MET A 194      13.776  23.474  19.479  1.00 50.82           C  
ATOM   2782  H   MET A 194      13.057  21.233  15.174  1.00 43.04           H  
ATOM   2783  HA  MET A 194      15.061  20.296  17.216  1.00 47.52           H  
ATOM   2784  HB3 MET A 194      12.038  20.285  17.590  1.00 46.37           H  
ATOM   2785  HB2 MET A 194      12.770  21.838  17.484  1.00 46.37           H  
ATOM   2786  HG3 MET A 194      13.678  19.727  19.461  1.00 47.33           H  
ATOM   2787  HG2 MET A 194      12.487  20.953  19.823  1.00 47.33           H  
ATOM   2788  HE1 MET A 194      14.217  24.251  20.097  1.00 50.82           H  
ATOM   2789  HE2 MET A 194      13.818  23.800  18.443  1.00 50.82           H  
ATOM   2790  HE3 MET A 194      12.725  23.370  19.743  1.00 50.82           H  
ATOM   2791  N   LEU A 195      12.788  18.835  15.366  1.00 56.22           N  
ATOM   2792  CA  LEU A 195      12.290  17.620  14.744  1.00 55.40           C  
ATOM   2793  C   LEU A 195      13.365  17.196  13.757  1.00 56.35           C  
ATOM   2794  O   LEU A 195      13.427  16.031  13.342  1.00 58.37           O  
ATOM   2795  CB  LEU A 195      10.991  17.934  14.000  1.00 54.12           C  
ATOM   2796  CG  LEU A 195      10.866  19.341  13.400  1.00 42.98           C  
ATOM   2797  CD1 LEU A 195      11.672  19.452  12.103  1.00 36.35           C  
ATOM   2798  CD2 LEU A 195       9.387  19.619  13.154  1.00 36.94           C  
ATOM   2799  H   LEU A 195      12.407  19.710  15.040  1.00 56.22           H  
ATOM   2800  HA  LEU A 195      12.134  16.825  15.476  1.00 55.40           H  
ATOM   2801  HB3 LEU A 195      10.199  17.821  14.742  1.00 54.12           H  
ATOM   2802  HB2 LEU A 195      10.771  17.169  13.253  1.00 54.12           H  
ATOM   2803  HG  LEU A 195      11.186  20.107  14.087  1.00 42.98           H  
ATOM   2804 HD11 LEU A 195      11.229  20.174  11.419  1.00 36.35           H  
ATOM   2805 HD12 LEU A 195      12.688  19.786  12.280  1.00 36.35           H  
ATOM   2806 HD13 LEU A 195      11.710  18.508  11.559  1.00 36.35           H  
ATOM   2807 HD21 LEU A 195       9.211  20.594  12.707  1.00 36.94           H  
ATOM   2808 HD22 LEU A 195       8.952  18.875  12.485  1.00 36.94           H  
ATOM   2809 HD23 LEU A 195       8.821  19.594  14.086  1.00 36.94           H  
ATOM   2810  N   ASN A 196      14.190  18.175  13.378  1.00 56.32           N  
ATOM   2811  CA  ASN A 196      15.309  17.976  12.471  1.00 54.66           C  
ATOM   2812  C   ASN A 196      14.920  17.988  11.006  1.00 52.77           C  
ATOM   2813  O   ASN A 196      14.569  16.956  10.442  1.00 52.51           O  
ATOM   2814  CB  ASN A 196      16.007  16.682  12.878  1.00 57.84           C  
ATOM   2815  CG  ASN A 196      16.124  16.560  14.413  1.00 63.75           C  
ATOM   2816  OD1 ASN A 196      16.927  17.266  15.044  1.00 56.79           O  
ATOM   2817  ND2 ASN A 196      15.298  15.688  15.017  1.00 67.30           N  
ATOM   2818  H   ASN A 196      14.060  19.092  13.779  1.00 56.32           H  
ATOM   2819  HA  ASN A 196      15.997  18.804  12.653  1.00 54.66           H  
ATOM   2820  HB3 ASN A 196      17.024  16.712  12.485  1.00 57.84           H  
ATOM   2821  HB2 ASN A 196      15.593  15.772  12.441  1.00 57.84           H  
ATOM   2822 HD22 ASN A 196      15.314  15.589  16.021  1.00 67.30           H  
ATOM   2823 HD21 ASN A 196      14.609  15.199  14.459  1.00 67.30           H  
ATOM   2824  N   TRP A 197      14.958  19.176  10.410  1.00 53.35           N  
ATOM   2825  CA  TRP A 197      14.621  19.342   9.000  1.00 57.95           C  
ATOM   2826  C   TRP A 197      15.933  19.328   8.232  1.00 55.13           C  
ATOM   2827  O   TRP A 197      16.996  19.611   8.797  1.00 41.68           O  
ATOM   2828  CB  TRP A 197      13.880  20.682   8.754  1.00 65.10           C  
ATOM   2829  CG  TRP A 197      13.312  20.889   7.320  1.00 61.26           C  
ATOM   2830  CD1 TRP A 197      13.528  20.085   6.220  1.00 60.10           C  
ATOM   2831  CD2 TRP A 197      12.377  21.891   6.886  1.00 49.56           C  
ATOM   2832  NE1 TRP A 197      12.788  20.522   5.158  1.00 47.73           N  
ATOM   2833  CE2 TRP A 197      12.070  21.632   5.533  1.00 45.47           C  
ATOM   2834  CE3 TRP A 197      11.767  22.988   7.512  1.00 48.98           C  
ATOM   2835  CZ2 TRP A 197      11.185  22.408   4.788  1.00 43.50           C  
ATOM   2836  CZ3 TRP A 197      10.883  23.771   6.772  1.00 48.99           C  
ATOM   2837  CH2 TRP A 197      10.597  23.471   5.423  1.00 47.44           C  
ATOM   2838  H   TRP A 197      15.257  19.990  10.927  1.00 53.35           H  
ATOM   2839  HA  TRP A 197      13.980  18.530   8.650  1.00 57.95           H  
ATOM   2840  HB3 TRP A 197      14.549  21.470   8.989  1.00 65.10           H  
ATOM   2841  HB2 TRP A 197      13.015  20.716   9.411  1.00 65.10           H  
ATOM   2842  HD1 TRP A 197      13.843  19.070   6.163  1.00 60.10           H  
ATOM   2843  HE1 TRP A 197      12.924  20.196   4.206  1.00 47.73           H  
ATOM   2844  HE3 TRP A 197      11.993  23.142   8.540  1.00 48.98           H  
ATOM   2845  HZ2 TRP A 197      10.974  22.183   3.753  1.00 43.50           H  
ATOM   2846  HZ3 TRP A 197      10.401  24.614   7.245  1.00 48.99           H  
ATOM   2847  HH2 TRP A 197       9.905  24.096   4.878  1.00 47.44           H  
ATOM   2848  N   MET A 198      15.841  18.981   6.947  1.00 60.23           N  
ATOM   2849  CA  MET A 198      16.999  18.913   6.052  1.00 71.28           C  
ATOM   2850  C   MET A 198      17.135  20.151   5.162  1.00 72.27           C  
ATOM   2851  O   MET A 198      18.121  20.295   4.419  1.00 68.59           O  
ATOM   2852  CB  MET A 198      16.910  17.661   5.158  1.00 82.22           C  
ATOM   2853  CG  MET A 198      17.901  16.552   5.556  1.00 87.02           C  
ATOM   2854  SD  MET A 198      17.367  15.738   7.104  1.00 90.28           S  
ATOM   2855  CE  MET A 198      18.869  15.981   8.244  1.00 87.57           C  
ATOM   2856  H   MET A 198      14.943  18.722   6.572  1.00 60.23           H  
ATOM   2857  HA  MET A 198      17.926  18.864   6.626  1.00 71.28           H  
ATOM   2858  HB3 MET A 198      17.128  17.901   4.116  1.00 82.22           H  
ATOM   2859  HB2 MET A 198      15.893  17.265   5.138  1.00 82.22           H  
ATOM   2860  HG3 MET A 198      18.913  16.945   5.662  1.00 87.02           H  
ATOM   2861  HG2 MET A 198      17.939  15.792   4.776  1.00 87.02           H  
ATOM   2862  HE1 MET A 198      18.679  15.531   9.218  1.00 87.57           H  
ATOM   2863  HE2 MET A 198      19.755  15.516   7.811  1.00 87.57           H  
ATOM   2864  HE3 MET A 198      19.065  17.044   8.386  1.00 87.57           H  
ATOM   2865  N   HIS A 199      16.151  21.044   5.224  1.00 76.23           N  
ATOM   2866  CA  HIS A 199      16.208  22.248   4.400  1.00 73.88           C  
ATOM   2867  C   HIS A 199      15.126  23.252   4.752  1.00 69.07           C  
ATOM   2868  O   HIS A 199      14.146  23.368   4.021  1.00 69.43           O  
ATOM   2869  CB  HIS A 199      16.062  21.862   2.928  1.00 75.32           C  
ATOM   2870  CG  HIS A 199      15.248  20.620   2.716  1.00 76.14           C  
ATOM   2871  ND1 HIS A 199      13.929  20.517   3.111  1.00 71.18           N  
ATOM   2872  CD2 HIS A 199      15.574  19.420   2.172  1.00 73.41           C  
ATOM   2873  CE1 HIS A 199      13.482  19.306   2.826  1.00 68.37           C  
ATOM   2874  NE2 HIS A 199      14.458  18.620   2.255  1.00 69.22           N  
ATOM   2875  H   HIS A 199      15.350  20.894   5.822  1.00 76.23           H  
ATOM   2876  HA  HIS A 199      17.164  22.757   4.545  1.00 73.88           H  
ATOM   2877  HB3 HIS A 199      17.053  21.657   2.522  1.00 75.32           H  
ATOM   2878  HB2 HIS A 199      15.690  22.666   2.291  1.00 75.32           H  
ATOM   2879  HD2 HIS A 199      16.503  19.068   1.747  1.00 73.41           H  
ATOM   2880  HE1 HIS A 199      12.481  18.936   3.000  1.00 68.37           H  
ATOM   2881  HE2 HIS A 199      14.391  17.667   1.925  1.00 69.22           H  
ATOM   2882  N   TYR A 200      15.308  23.974   5.856  1.00 63.41           N  
ATOM   2883  CA  TYR A 200      14.346  24.994   6.300  1.00 57.64           C  
ATOM   2884  C   TYR A 200      14.705  26.347   5.647  1.00 47.77           C  
ATOM   2885  O   TYR A 200      15.353  26.375   4.599  1.00 53.12           O  
ATOM   2886  CB  TYR A 200      14.421  25.100   7.808  1.00 55.68           C  
ATOM   2887  CG  TYR A 200      15.804  24.764   8.311  1.00 64.89           C  
ATOM   2888  CD1 TYR A 200      16.000  23.728   9.227  1.00 69.77           C  
ATOM   2889  CD2 TYR A 200      16.918  25.516   7.908  1.00 67.42           C  
ATOM   2890  CE1 TYR A 200      17.281  23.451   9.754  1.00 80.61           C  
ATOM   2891  CE2 TYR A 200      18.205  25.257   8.421  1.00 71.57           C  
ATOM   2892  CZ  TYR A 200      18.385  24.227   9.357  1.00 78.42           C  
ATOM   2893  OH  TYR A 200      19.614  24.028   9.991  1.00 71.25           O  
ATOM   2894  H   TYR A 200      16.138  23.835   6.413  1.00 63.41           H  
ATOM   2895  HA  TYR A 200      13.328  24.755   5.997  1.00 57.64           H  
ATOM   2896  HB3 TYR A 200      13.770  24.349   8.228  1.00 55.68           H  
ATOM   2897  HB2 TYR A 200      14.070  26.037   8.240  1.00 55.68           H  
ATOM   2898  HD1 TYR A 200      15.140  23.159   9.461  1.00 69.77           H  
ATOM   2899  HD2 TYR A 200      16.812  26.346   7.228  1.00 67.42           H  
ATOM   2900  HE1 TYR A 200      17.453  22.562  10.316  1.00 80.61           H  
ATOM   2901  HE2 TYR A 200      19.036  25.879   8.124  1.00 71.57           H  
ATOM   2902  HH  TYR A 200      19.601  23.300  10.594  1.00 71.25           H  
ATOM   2903  N   ASN A 201      14.302  27.464   6.242  1.00 35.62           N  
ATOM   2904  CA  ASN A 201      14.639  28.755   5.649  1.00 28.78           C  
ATOM   2905  C   ASN A 201      15.518  29.559   6.582  1.00 22.32           C  
ATOM   2906  O   ASN A 201      16.035  29.028   7.549  1.00 29.98           O  
ATOM   2907  CB  ASN A 201      13.370  29.557   5.278  1.00 26.11           C  
ATOM   2908  CG  ASN A 201      12.370  29.712   6.444  1.00 33.76           C  
ATOM   2909  OD1 ASN A 201      12.364  28.937   7.401  1.00 36.47           O  
ATOM   2910  ND2 ASN A 201      11.512  30.722   6.343  1.00 27.35           N  
ATOM   2911  H   ASN A 201      13.754  27.445   7.092  1.00 35.62           H  
ATOM   2912  HA  ASN A 201      15.223  28.684   4.730  1.00 28.78           H  
ATOM   2913  HB3 ASN A 201      12.847  29.021   4.485  1.00 26.11           H  
ATOM   2914  HB2 ASN A 201      13.606  30.533   4.852  1.00 26.11           H  
ATOM   2915 HD22 ASN A 201      10.885  30.909   7.117  1.00 27.35           H  
ATOM   2916 HD21 ASN A 201      11.510  31.321   5.531  1.00 27.35           H  
ATOM   2917  N   GLN A 202      15.696  30.839   6.293  1.00 18.57           N  
ATOM   2918  CA  GLN A 202      16.516  31.712   7.132  1.00 15.84           C  
ATOM   2919  C   GLN A 202      15.814  32.151   8.409  1.00 18.05           C  
ATOM   2920  O   GLN A 202      16.469  32.497   9.388  1.00 21.62           O  
ATOM   2921  CB  GLN A 202      16.893  32.953   6.365  1.00 24.71           C  
ATOM   2922  CG  GLN A 202      17.030  32.745   4.890  1.00 41.21           C  
ATOM   2923  CD  GLN A 202      17.825  33.853   4.252  1.00 45.28           C  
ATOM   2924  OE1 GLN A 202      17.256  34.875   3.852  1.00 48.63           O  
ATOM   2925  NE2 GLN A 202      19.151  33.669   4.153  1.00 46.18           N  
ATOM   2926  H   GLN A 202      15.263  31.232   5.470  1.00 18.57           H  
ATOM   2927  HA  GLN A 202      17.415  31.173   7.422  1.00 15.84           H  
ATOM   2928  HB3 GLN A 202      17.820  33.344   6.789  1.00 24.71           H  
ATOM   2929  HB2 GLN A 202      16.155  33.747   6.508  1.00 24.71           H  
ATOM   2930  HG3 GLN A 202      16.053  32.688   4.408  1.00 41.21           H  
ATOM   2931  HG2 GLN A 202      17.544  31.805   4.679  1.00 41.21           H  
ATOM   2932 HE22 GLN A 202      19.716  34.386   3.718  1.00 46.18           H  
ATOM   2933 HE21 GLN A 202      19.576  32.819   4.493  1.00 46.18           H  
ATOM   2934  N   THR A 203      14.482  32.149   8.378  1.00 20.99           N  
ATOM   2935  CA  THR A 203      13.653  32.540   9.516  1.00 24.69           C  
ATOM   2936  C   THR A 203      13.758  31.639  10.762  1.00 24.85           C  
ATOM   2937  O   THR A 203      12.989  31.793  11.709  1.00 21.72           O  
ATOM   2938  CB  THR A 203      12.182  32.616   9.105  1.00 19.18           C  
ATOM   2939  OG1 THR A 203      11.739  31.328   8.690  1.00 30.58           O  
ATOM   2940  CG2 THR A 203      12.004  33.564   7.952  1.00 32.40           C  
ATOM   2941  H   THR A 203      14.009  31.837   7.542  1.00 20.99           H  
ATOM   2942  HA  THR A 203      13.973  33.534   9.824  1.00 24.69           H  
ATOM   2943  HB  THR A 203      11.557  32.955   9.933  1.00 19.18           H  
ATOM   2944  HG1 THR A 203      11.861  30.711   9.396  1.00 30.58           H  
ATOM   2945 HG21 THR A 203      10.949  33.651   7.688  1.00 32.40           H  
ATOM   2946 HG22 THR A 203      12.350  34.564   8.213  1.00 32.40           H  
ATOM   2947 HG23 THR A 203      12.536  33.254   7.053  1.00 32.40           H  
ATOM   2948  N   VAL A 204      14.680  30.681  10.749  1.00 22.17           N  
ATOM   2949  CA  VAL A 204      14.855  29.820  11.909  1.00 25.01           C  
ATOM   2950  C   VAL A 204      15.550  30.749  12.887  1.00 25.88           C  
ATOM   2951  O   VAL A 204      15.465  30.574  14.108  1.00 26.58           O  
ATOM   2952  CB  VAL A 204      15.777  28.604  11.622  1.00 23.87           C  
ATOM   2953  CG1 VAL A 204      15.170  27.736  10.536  1.00 24.59           C  
ATOM   2954  CG2 VAL A 204      17.160  29.063  11.209  1.00 21.17           C  
ATOM   2955  H   VAL A 204      15.277  30.553   9.944  1.00 22.17           H  
ATOM   2956  HA  VAL A 204      13.897  29.482  12.307  1.00 25.01           H  
ATOM   2957  HB  VAL A 204      15.895  28.043  12.542  1.00 23.87           H  
ATOM   2958 HG11 VAL A 204      15.920  27.197   9.961  1.00 24.59           H  
ATOM   2959 HG12 VAL A 204      14.459  27.024  10.953  1.00 24.59           H  
ATOM   2960 HG13 VAL A 204      14.621  28.314   9.794  1.00 24.59           H  
ATOM   2961 HG21 VAL A 204      17.762  28.210  10.893  1.00 21.17           H  
ATOM   2962 HG22 VAL A 204      17.139  29.756  10.367  1.00 21.17           H  
ATOM   2963 HG23 VAL A 204      17.730  29.519  12.019  1.00 21.17           H  
ATOM   2964  N   ASP A 205      16.232  31.743  12.311  1.00 27.12           N  
ATOM   2965  CA  ASP A 205      16.964  32.756  13.061  1.00 21.10           C  
ATOM   2966  C   ASP A 205      15.958  33.709  13.714  1.00 22.04           C  
ATOM   2967  O   ASP A 205      16.139  34.135  14.852  1.00 26.47           O  
ATOM   2968  CB  ASP A 205      17.893  33.531  12.131  1.00  7.72           C  
ATOM   2969  CG  ASP A 205      19.215  32.824  11.907  1.00 16.93           C  
ATOM   2970  OD1 ASP A 205      19.929  33.214  10.971  1.00 18.15           O  
ATOM   2971  OD2 ASP A 205      19.546  31.888  12.659  1.00 23.18           O1-
ATOM   2972  H   ASP A 205      16.258  31.797  11.301  1.00 27.12           H  
ATOM   2973  HA  ASP A 205      17.508  32.292  13.886  1.00 21.10           H  
ATOM   2974  HB3 ASP A 205      18.158  34.483  12.588  1.00  7.72           H  
ATOM   2975  HB2 ASP A 205      17.413  33.789  11.193  1.00  7.72           H  
ATOM   2976  N   ILE A 206      14.891  34.028  12.988  1.00 20.99           N  
ATOM   2977  CA  ILE A 206      13.849  34.914  13.484  1.00 18.42           C  
ATOM   2978  C   ILE A 206      13.194  34.307  14.723  1.00 22.36           C  
ATOM   2979  O   ILE A 206      12.812  35.017  15.646  1.00 33.05           O  
ATOM   2980  CB  ILE A 206      12.781  35.153  12.393  1.00 22.84           C  
ATOM   2981  CG1 ILE A 206      13.368  36.025  11.274  1.00 22.33           C  
ATOM   2982  CG2 ILE A 206      11.554  35.811  12.984  1.00 22.21           C  
ATOM   2983  CD1 ILE A 206      13.845  37.403  11.716  1.00 10.97           C  
ATOM   2984  H   ILE A 206      14.795  33.642  12.060  1.00 20.99           H  
ATOM   2985  HA  ILE A 206      14.300  35.845  13.823  1.00 18.42           H  
ATOM   2986  HB  ILE A 206      12.462  34.209  11.958  1.00 22.84           H  
ATOM   2987 HG13 ILE A 206      12.672  36.117  10.450  1.00 22.33           H  
ATOM   2988 HG12 ILE A 206      14.227  35.516  10.839  1.00 22.33           H  
ATOM   2989 HG21 ILE A 206      10.867  36.153  12.230  1.00 22.21           H  
ATOM   2990 HG22 ILE A 206      10.968  35.140  13.613  1.00 22.21           H  
ATOM   2991 HG23 ILE A 206      11.845  36.673  13.580  1.00 22.21           H  
ATOM   2992 HD11 ILE A 206      14.234  37.942  10.856  1.00 10.97           H  
ATOM   2993 HD12 ILE A 206      13.039  38.008  12.130  1.00 10.97           H  
ATOM   2994 HD13 ILE A 206      14.663  37.375  12.433  1.00 10.97           H  
ATOM   2995  N   TRP A 207      13.066  32.988  14.753  1.00 23.83           N  
ATOM   2996  CA  TRP A 207      12.466  32.340  15.911  1.00 21.46           C  
ATOM   2997  C   TRP A 207      13.377  32.568  17.095  1.00 22.28           C  
ATOM   2998  O   TRP A 207      12.911  32.878  18.186  1.00 24.21           O  
ATOM   2999  CB  TRP A 207      12.316  30.841  15.670  1.00 26.53           C  
ATOM   3000  CG  TRP A 207      11.717  30.097  16.812  1.00 17.50           C  
ATOM   3001  CD1 TRP A 207      12.377  29.608  17.897  1.00 20.60           C  
ATOM   3002  CD2 TRP A 207      10.335  29.785  17.008  1.00 12.80           C  
ATOM   3003  NE1 TRP A 207      11.494  29.026  18.764  1.00 25.51           N  
ATOM   3004  CE2 TRP A 207      10.230  29.117  18.241  1.00 17.42           C  
ATOM   3005  CE3 TRP A 207       9.170  30.016  16.270  1.00 16.10           C  
ATOM   3006  CZ2 TRP A 207       9.008  28.675  18.751  1.00  8.69           C  
ATOM   3007  CZ3 TRP A 207       7.957  29.571  16.776  1.00 10.12           C  
ATOM   3008  CH2 TRP A 207       7.886  28.908  18.006  1.00  2.00           C  
ATOM   3009  H   TRP A 207      13.394  32.425  13.981  1.00 23.83           H  
ATOM   3010  HA  TRP A 207      11.483  32.773  16.111  1.00 21.46           H  
ATOM   3011  HB3 TRP A 207      13.284  30.388  15.456  1.00 26.53           H  
ATOM   3012  HB2 TRP A 207      11.706  30.663  14.784  1.00 26.53           H  
ATOM   3013  HD1 TRP A 207      13.441  29.696  18.047  1.00 20.60           H  
ATOM   3014  HE1 TRP A 207      11.765  28.603  19.640  1.00 25.51           H  
ATOM   3015  HE3 TRP A 207       9.213  30.528  15.321  1.00 16.10           H  
ATOM   3016  HZ2 TRP A 207       8.963  28.180  19.708  1.00  8.69           H  
ATOM   3017  HZ3 TRP A 207       7.053  29.728  16.210  1.00 10.12           H  
ATOM   3018  HH2 TRP A 207       6.929  28.571  18.373  1.00  2.00           H  
ATOM   3019  N   SER A 208      14.680  32.387  16.861  1.00 22.45           N  
ATOM   3020  CA  SER A 208      15.695  32.562  17.893  1.00 27.71           C  
ATOM   3021  C   SER A 208      15.637  33.945  18.502  1.00 25.78           C  
ATOM   3022  O   SER A 208      15.874  34.101  19.699  1.00 34.76           O  
ATOM   3023  CB  SER A 208      17.091  32.356  17.338  1.00 18.43           C  
ATOM   3024  OG  SER A 208      17.206  31.108  16.719  1.00 36.90           O  
ATOM   3025  H   SER A 208      14.990  32.113  15.938  1.00 22.45           H  
ATOM   3026  HA  SER A 208      15.495  31.855  18.694  1.00 27.71           H  
ATOM   3027  HB3 SER A 208      17.797  32.371  18.167  1.00 18.43           H  
ATOM   3028  HB2 SER A 208      17.404  33.134  16.647  1.00 18.43           H  
ATOM   3029  HG  SER A 208      16.960  30.442  17.345  1.00 36.90           H  
ATOM   3030  N   VAL A 209      15.346  34.945  17.670  1.00 30.68           N  
ATOM   3031  CA  VAL A 209      15.236  36.329  18.131  1.00 26.00           C  
ATOM   3032  C   VAL A 209      13.982  36.428  19.024  1.00 27.75           C  
ATOM   3033  O   VAL A 209      14.047  36.879  20.166  1.00 27.51           O  
ATOM   3034  CB  VAL A 209      15.145  37.337  16.924  1.00 16.72           C  
ATOM   3035  CG1 VAL A 209      14.963  38.736  17.424  1.00  2.00           C  
ATOM   3036  CG2 VAL A 209      16.424  37.295  16.097  1.00  9.97           C  
ATOM   3037  H   VAL A 209      15.192  34.746  16.690  1.00 30.68           H  
ATOM   3038  HA  VAL A 209      16.106  36.592  18.729  1.00 26.00           H  
ATOM   3039  HB  VAL A 209      14.303  37.085  16.279  1.00 16.72           H  
ATOM   3040 HG11 VAL A 209      15.007  39.455  16.605  1.00  2.00           H  
ATOM   3041 HG12 VAL A 209      13.995  38.886  17.903  1.00  2.00           H  
ATOM   3042 HG13 VAL A 209      15.737  39.013  18.141  1.00  2.00           H  
ATOM   3043 HG21 VAL A 209      16.408  38.039  15.300  1.00  9.97           H  
ATOM   3044 HG22 VAL A 209      17.297  37.487  16.717  1.00  9.97           H  
ATOM   3045 HG23 VAL A 209      16.581  36.334  15.625  1.00  9.97           H  
ATOM   3046  N   GLY A 210      12.847  35.973  18.514  1.00 26.42           N  
ATOM   3047  CA  GLY A 210      11.630  36.036  19.296  1.00 20.84           C  
ATOM   3048  C   GLY A 210      11.798  35.444  20.678  1.00 26.71           C  
ATOM   3049  O   GLY A 210      11.158  35.877  21.629  1.00 18.17           O  
ATOM   3050  H   GLY A 210      12.819  35.588  17.578  1.00 26.42           H  
ATOM   3051  HA3 GLY A 210      10.845  35.494  18.769  1.00 20.84           H  
ATOM   3052  HA2 GLY A 210      11.300  37.073  19.375  1.00 20.84           H  
ATOM   3053  N   CYS A 211      12.680  34.459  20.796  1.00 22.58           N  
ATOM   3054  CA  CYS A 211      12.908  33.798  22.073  1.00 23.13           C  
ATOM   3055  C   CYS A 211      13.753  34.663  22.976  1.00 28.16           C  
ATOM   3056  O   CYS A 211      13.595  34.651  24.202  1.00 31.61           O  
ATOM   3057  CB  CYS A 211      13.600  32.459  21.849  1.00 19.94           C  
ATOM   3058  SG  CYS A 211      12.519  31.208  21.196  1.00 21.33           S  
ATOM   3059  H   CYS A 211      13.173  34.128  19.977  1.00 22.58           H  
ATOM   3060  HA  CYS A 211      11.960  33.617  22.581  1.00 23.13           H  
ATOM   3061  HB3 CYS A 211      13.985  32.068  22.792  1.00 19.94           H  
ATOM   3062  HB2 CYS A 211      14.455  32.557  21.182  1.00 19.94           H  
ATOM   3063  HG  CYS A 211      12.260  31.835  20.044  1.00 21.33           H  
ATOM   3064  N   ILE A 212      14.661  35.400  22.353  1.00 23.61           N  
ATOM   3065  CA  ILE A 212      15.559  36.280  23.073  1.00 22.79           C  
ATOM   3066  C   ILE A 212      14.764  37.491  23.574  1.00 25.99           C  
ATOM   3067  O   ILE A 212      14.782  37.815  24.760  1.00 30.80           O  
ATOM   3068  CB  ILE A 212      16.739  36.730  22.153  1.00 21.85           C  
ATOM   3069  CG1 ILE A 212      17.798  35.623  22.066  1.00 20.66           C  
ATOM   3070  CG2 ILE A 212      17.377  37.988  22.691  1.00 24.40           C  
ATOM   3071  CD1 ILE A 212      18.349  35.371  20.669  1.00 20.34           C  
ATOM   3072  H   ILE A 212      14.718  35.375  21.344  1.00 23.61           H  
ATOM   3073  HA  ILE A 212      15.965  35.768  23.949  1.00 22.79           H  
ATOM   3074  HB  ILE A 212      16.360  36.956  21.158  1.00 21.85           H  
ATOM   3075 HG13 ILE A 212      17.358  34.683  22.398  1.00 20.66           H  
ATOM   3076 HG12 ILE A 212      18.620  35.813  22.749  1.00 20.66           H  
ATOM   3077 HG21 ILE A 212      18.307  38.197  22.160  1.00 24.40           H  
ATOM   3078 HG22 ILE A 212      16.763  38.878  22.552  1.00 24.40           H  
ATOM   3079 HG23 ILE A 212      17.629  37.901  23.749  1.00 24.40           H  
ATOM   3080 HD11 ILE A 212      18.601  34.320  20.524  1.00 20.34           H  
ATOM   3081 HD12 ILE A 212      17.685  35.681  19.872  1.00 20.34           H  
ATOM   3082 HD13 ILE A 212      19.266  35.941  20.526  1.00 20.34           H  
ATOM   3083  N   MET A 213      14.048  38.140  22.664  1.00 22.79           N  
ATOM   3084  CA  MET A 213      13.234  39.306  22.986  1.00 18.97           C  
ATOM   3085  C   MET A 213      12.300  39.011  24.155  1.00 20.69           C  
ATOM   3086  O   MET A 213      12.014  39.874  24.986  1.00 19.09           O  
ATOM   3087  CB  MET A 213      12.424  39.719  21.745  1.00 18.55           C  
ATOM   3088  CG  MET A 213      11.507  40.905  21.948  1.00 14.70           C  
ATOM   3089  SD  MET A 213      10.884  41.744  20.457  1.00 25.16           S  
ATOM   3090  CE  MET A 213      11.115  40.567  19.222  1.00 16.58           C  
ATOM   3091  H   MET A 213      14.052  37.804  21.708  1.00 22.79           H  
ATOM   3092  HA  MET A 213      13.899  40.123  23.273  1.00 18.97           H  
ATOM   3093  HB3 MET A 213      11.848  38.869  21.374  1.00 18.55           H  
ATOM   3094  HB2 MET A 213      13.152  39.954  20.970  1.00 18.55           H  
ATOM   3095  HG3 MET A 213      12.005  41.665  22.551  1.00 14.70           H  
ATOM   3096  HG2 MET A 213      10.633  40.590  22.518  1.00 14.70           H  
ATOM   3097  HE1 MET A 213      10.691  40.973  18.307  1.00 16.58           H  
ATOM   3098  HE2 MET A 213      12.167  40.357  19.037  1.00 16.58           H  
ATOM   3099  HE3 MET A 213      10.592  39.642  19.466  1.00 16.58           H  
ATOM   3100  N   ALA A 214      11.828  37.777  24.219  1.00 26.45           N  
ATOM   3101  CA  ALA A 214      10.934  37.372  25.283  1.00 25.62           C  
ATOM   3102  C   ALA A 214      11.686  37.283  26.603  1.00 24.58           C  
ATOM   3103  O   ALA A 214      11.136  37.580  27.661  1.00 31.49           O  
ATOM   3104  CB  ALA A 214      10.332  36.054  24.948  1.00 22.14           C  
ATOM   3105  H   ALA A 214      12.079  37.103  23.509  1.00 26.45           H  
ATOM   3106  HA  ALA A 214      10.127  38.101  25.390  1.00 25.62           H  
ATOM   3107  HB1 ALA A 214       9.746  35.674  25.782  1.00 22.14           H  
ATOM   3108  HB2 ALA A 214       9.669  36.131  24.085  1.00 22.14           H  
ATOM   3109  HB3 ALA A 214      11.087  35.302  24.717  1.00 22.14           H  
ATOM   3110  N   GLU A 215      12.947  36.871  26.542  1.00 21.84           N  
ATOM   3111  CA  GLU A 215      13.752  36.754  27.745  1.00 19.94           C  
ATOM   3112  C   GLU A 215      14.039  38.142  28.287  1.00 24.31           C  
ATOM   3113  O   GLU A 215      13.927  38.380  29.481  1.00 35.97           O  
ATOM   3114  CB  GLU A 215      15.072  36.020  27.441  1.00 23.30           C  
ATOM   3115  CG  GLU A 215      15.485  34.984  28.516  1.00 40.05           C  
ATOM   3116  CD  GLU A 215      16.499  33.924  28.023  1.00 45.34           C  
ATOM   3117  OE1 GLU A 215      16.209  33.252  27.004  1.00 47.28           O  
ATOM   3118  OE2 GLU A 215      17.568  33.757  28.669  1.00 38.62           O1-
ATOM   3119  H   GLU A 215      13.371  36.658  25.649  1.00 21.84           H  
ATOM   3120  HA  GLU A 215      13.184  36.198  28.491  1.00 19.94           H  
ATOM   3121  HB3 GLU A 215      15.897  36.713  27.266  1.00 23.30           H  
ATOM   3122  HB2 GLU A 215      14.959  35.489  26.495  1.00 23.30           H  
ATOM   3123  HG3 GLU A 215      14.616  34.423  28.808  1.00 40.05           H  
ATOM   3124  HG2 GLU A 215      15.857  35.483  29.412  1.00 40.05           H  
ATOM   3125  N   LEU A 216      14.402  39.060  27.400  1.00 19.52           N  
ATOM   3126  CA  LEU A 216      14.721  40.418  27.803  1.00 12.91           C  
ATOM   3127  C   LEU A 216      13.571  41.043  28.562  1.00 17.17           C  
ATOM   3128  O   LEU A 216      13.725  41.522  29.682  1.00 16.93           O  
ATOM   3129  CB  LEU A 216      15.029  41.266  26.576  1.00  4.68           C  
ATOM   3130  CG  LEU A 216      16.255  40.888  25.745  1.00  7.46           C  
ATOM   3131  CD1 LEU A 216      16.658  42.050  24.875  1.00  2.00           C  
ATOM   3132  CD2 LEU A 216      17.403  40.500  26.644  1.00  2.00           C  
ATOM   3133  H   LEU A 216      14.483  38.805  26.424  1.00 19.52           H  
ATOM   3134  HA  LEU A 216      15.572  40.399  28.486  1.00 12.91           H  
ATOM   3135  HB3 LEU A 216      15.163  42.295  26.918  1.00  4.68           H  
ATOM   3136  HB2 LEU A 216      14.167  41.300  25.907  1.00  4.68           H  
ATOM   3137  HG  LEU A 216      16.014  40.042  25.104  1.00  7.46           H  
ATOM   3138 HD11 LEU A 216      17.480  41.781  24.211  1.00  2.00           H  
ATOM   3139 HD12 LEU A 216      15.828  42.379  24.250  1.00  2.00           H  
ATOM   3140 HD13 LEU A 216      16.981  42.908  25.467  1.00  2.00           H  
ATOM   3141 HD21 LEU A 216      18.312  40.344  26.062  1.00  2.00           H  
ATOM   3142 HD22 LEU A 216      17.620  41.271  27.384  1.00  2.00           H  
ATOM   3143 HD23 LEU A 216      17.217  39.562  27.167  1.00  2.00           H  
ATOM   3144  N   LEU A 217      12.407  41.024  27.934  1.00 21.24           N  
ATOM   3145  CA  LEU A 217      11.211  41.598  28.509  1.00 29.61           C  
ATOM   3146  C   LEU A 217      10.770  40.986  29.837  1.00 28.66           C  
ATOM   3147  O   LEU A 217      10.377  41.709  30.745  1.00 39.49           O  
ATOM   3148  CB  LEU A 217      10.071  41.492  27.496  1.00 30.74           C  
ATOM   3149  CG  LEU A 217      10.179  42.251  26.164  1.00 38.14           C  
ATOM   3150  CD1 LEU A 217       9.277  41.606  25.114  1.00 39.50           C  
ATOM   3151  CD2 LEU A 217       9.744  43.705  26.368  1.00 42.36           C  
ATOM   3152  H   LEU A 217      12.344  40.606  27.015  1.00 21.24           H  
ATOM   3153  HA  LEU A 217      11.405  42.657  28.689  1.00 29.61           H  
ATOM   3154  HB3 LEU A 217       9.128  41.767  27.973  1.00 30.74           H  
ATOM   3155  HB2 LEU A 217       9.956  40.430  27.266  1.00 30.74           H  
ATOM   3156  HG  LEU A 217      11.206  42.233  25.800  1.00 38.14           H  
ATOM   3157 HD11 LEU A 217       9.363  42.120  24.156  1.00 39.50           H  
ATOM   3158 HD12 LEU A 217       9.528  40.560  24.945  1.00 39.50           H  
ATOM   3159 HD13 LEU A 217       8.229  41.642  25.414  1.00 39.50           H  
ATOM   3160 HD21 LEU A 217       9.766  44.268  25.436  1.00 42.36           H  
ATOM   3161 HD22 LEU A 217       8.723  43.764  26.745  1.00 42.36           H  
ATOM   3162 HD23 LEU A 217      10.381  44.219  27.087  1.00 42.36           H  
ATOM   3163  N   THR A 218      10.854  39.666  29.966  1.00 24.62           N  
ATOM   3164  CA  THR A 218      10.393  38.997  31.176  1.00 26.05           C  
ATOM   3165  C   THR A 218      11.452  38.627  32.175  1.00 28.75           C  
ATOM   3166  O   THR A 218      11.223  38.686  33.376  1.00 37.13           O  
ATOM   3167  CB  THR A 218       9.652  37.717  30.842  1.00 20.71           C  
ATOM   3168  OG1 THR A 218      10.610  36.705  30.521  1.00 32.93           O  
ATOM   3169  CG2 THR A 218       8.715  37.942  29.664  1.00  9.84           C  
ATOM   3170  H   THR A 218      11.197  39.106  29.197  1.00 24.62           H  
ATOM   3171  HA  THR A 218       9.666  39.622  31.699  1.00 26.05           H  
ATOM   3172  HB  THR A 218       9.081  37.374  31.707  1.00 20.71           H  
ATOM   3173  HG1 THR A 218      10.986  36.906  29.675  1.00 32.93           H  
ATOM   3174 HG21 THR A 218       8.201  37.015  29.410  1.00  9.84           H  
ATOM   3175 HG22 THR A 218       7.942  38.662  29.934  1.00  9.84           H  
ATOM   3176 HG23 THR A 218       9.165  38.308  28.748  1.00  9.84           H  
ATOM   3177  N   GLY A 219      12.606  38.206  31.688  1.00 33.06           N  
ATOM   3178  CA  GLY A 219      13.666  37.823  32.596  1.00 28.32           C  
ATOM   3179  C   GLY A 219      13.805  36.322  32.615  1.00 30.62           C  
ATOM   3180  O   GLY A 219      14.812  35.809  33.090  1.00 35.78           O  
ATOM   3181  H   GLY A 219      12.795  38.205  30.692  1.00 33.06           H  
ATOM   3182  HA3 GLY A 219      13.566  38.198  33.616  1.00 28.32           H  
ATOM   3183  HA2 GLY A 219      14.595  38.246  32.213  1.00 28.32           H  
ATOM   3184  N   ARG A 220      12.803  35.619  32.089  1.00 33.33           N  
ATOM   3185  CA  ARG A 220      12.817  34.151  32.055  1.00 36.02           C  
ATOM   3186  C   ARG A 220      12.908  33.535  30.667  1.00 32.10           C  
ATOM   3187  O   ARG A 220      12.422  34.096  29.683  1.00 28.52           O  
ATOM   3188  CB  ARG A 220      11.578  33.547  32.725  1.00 38.58           C  
ATOM   3189  CG  ARG A 220      10.759  34.476  33.583  1.00 44.16           C  
ATOM   3190  CD  ARG A 220       9.595  33.710  34.208  1.00 39.62           C  
ATOM   3191  NE  ARG A 220       9.752  33.566  35.652  1.00 46.16           N  
ATOM   3192  CZ  ARG A 220       8.872  32.964  36.450  1.00 46.20           C  
ATOM   3193  NH1 ARG A 220       7.757  32.445  35.943  1.00 53.44           N  
ATOM   3194  NH2 ARG A 220       9.096  32.898  37.761  1.00 47.71           N1+
ATOM   3195  H   ARG A 220      12.016  36.102  31.674  1.00 33.33           H  
ATOM   3196  HA  ARG A 220      13.672  33.774  32.619  1.00 36.02           H  
ATOM   3197  HB3 ARG A 220      11.895  32.692  33.325  1.00 38.58           H  
ATOM   3198  HB2 ARG A 220      10.893  33.132  31.980  1.00 38.58           H  
ATOM   3199  HG3 ARG A 220      10.357  35.292  32.981  1.00 44.16           H  
ATOM   3200  HG2 ARG A 220      11.385  34.934  34.350  1.00 44.16           H  
ATOM   3201  HD3 ARG A 220       9.457  32.726  33.757  1.00 39.62           H  
ATOM   3202  HD2 ARG A 220       8.672  34.263  34.030  1.00 39.62           H  
ATOM   3203  HE  ARG A 220      10.593  33.957  36.053  1.00 46.16           H  
ATOM   3204 HH12 ARG A 220       7.079  31.995  36.541  1.00 53.44           H  
ATOM   3205 HH11 ARG A 220       7.581  32.502  34.951  1.00 53.44           H  
ATOM   3206 HH22 ARG A 220       8.435  32.440  38.372  1.00 47.71           H  
ATOM   3207 HH21 ARG A 220       9.930  33.307  38.157  1.00 47.71           H  
ATOM   3208  N   THR A 221      13.513  32.353  30.620  1.00 27.91           N  
ATOM   3209  CA  THR A 221      13.680  31.616  29.381  1.00 28.70           C  
ATOM   3210  C   THR A 221      12.358  31.069  28.887  1.00 30.28           C  
ATOM   3211  O   THR A 221      11.739  30.219  29.521  1.00 33.92           O  
ATOM   3212  CB  THR A 221      14.606  30.450  29.572  1.00 19.55           C  
ATOM   3213  OG1 THR A 221      15.849  30.941  30.067  1.00 17.39           O  
ATOM   3214  CG2 THR A 221      14.793  29.705  28.261  1.00  4.00           C  
ATOM   3215  H   THR A 221      13.899  31.951  31.462  1.00 27.91           H  
ATOM   3216  HA  THR A 221      14.104  32.275  28.623  1.00 28.70           H  
ATOM   3217  HB  THR A 221      14.219  29.760  30.325  1.00 19.55           H  
ATOM   3218  HG1 THR A 221      16.222  31.533  29.429  1.00 17.39           H  
ATOM   3219 HG21 THR A 221      15.551  28.933  28.381  1.00  4.00           H  
ATOM   3220 HG22 THR A 221      13.901  29.182  27.921  1.00  4.00           H  
ATOM   3221 HG23 THR A 221      15.129  30.366  27.461  1.00  4.00           H  
ATOM   3222  N   LEU A 222      11.937  31.559  27.735  1.00 28.60           N  
ATOM   3223  CA  LEU A 222      10.696  31.132  27.147  1.00 23.72           C  
ATOM   3224  C   LEU A 222      10.594  29.614  27.081  1.00 27.10           C  
ATOM   3225  O   LEU A 222       9.715  29.039  27.707  1.00 32.82           O  
ATOM   3226  CB  LEU A 222      10.555  31.738  25.750  1.00 23.32           C  
ATOM   3227  CG  LEU A 222       9.261  32.498  25.444  1.00 25.11           C  
ATOM   3228  CD1 LEU A 222       9.049  32.594  23.942  1.00 22.63           C  
ATOM   3229  CD2 LEU A 222       8.086  31.786  26.115  1.00 29.79           C  
ATOM   3230  H   LEU A 222      12.481  32.267  27.263  1.00 28.60           H  
ATOM   3231  HA  LEU A 222       9.946  31.510  27.838  1.00 23.72           H  
ATOM   3232  HB3 LEU A 222      10.682  30.976  24.980  1.00 23.32           H  
ATOM   3233  HB2 LEU A 222      11.379  32.428  25.554  1.00 23.32           H  
ATOM   3234  HG  LEU A 222       9.333  33.499  25.864  1.00 25.11           H  
ATOM   3235 HD11 LEU A 222       8.274  33.328  23.719  1.00 22.63           H  
ATOM   3236 HD12 LEU A 222       9.953  32.911  23.425  1.00 22.63           H  
ATOM   3237 HD13 LEU A 222       8.720  31.662  23.517  1.00 22.63           H  
ATOM   3238 HD21 LEU A 222       7.145  32.161  25.711  1.00 29.79           H  
ATOM   3239 HD22 LEU A 222       8.096  30.711  25.932  1.00 29.79           H  
ATOM   3240 HD23 LEU A 222       8.024  31.963  27.187  1.00 29.79           H  
ATOM   3241  N   PHE A 223      11.494  28.956  26.348  1.00 26.21           N  
ATOM   3242  CA  PHE A 223      11.434  27.494  26.214  1.00 19.44           C  
ATOM   3243  C   PHE A 223      12.639  26.717  26.718  1.00 21.68           C  
ATOM   3244  O   PHE A 223      13.507  26.338  25.933  1.00 21.64           O  
ATOM   3245  CB  PHE A 223      11.205  27.112  24.759  1.00  2.69           C  
ATOM   3246  CG  PHE A 223      10.101  27.870  24.115  1.00  5.92           C  
ATOM   3247  CD1 PHE A 223      10.360  28.733  23.060  1.00 21.41           C  
ATOM   3248  CD2 PHE A 223       8.803  27.735  24.560  1.00  2.00           C  
ATOM   3249  CE1 PHE A 223       9.331  29.460  22.460  1.00 12.90           C  
ATOM   3250  CE2 PHE A 223       7.778  28.450  23.972  1.00 14.83           C  
ATOM   3251  CZ  PHE A 223       8.038  29.314  22.921  1.00  9.36           C  
ATOM   3252  H   PHE A 223      12.215  29.463  25.856  1.00 26.21           H  
ATOM   3253  HA  PHE A 223      10.567  27.081  26.727  1.00 19.44           H  
ATOM   3254  HB3 PHE A 223      10.961  26.051  24.695  1.00  2.69           H  
ATOM   3255  HB2 PHE A 223      12.101  27.350  24.190  1.00  2.69           H  
ATOM   3256  HD1 PHE A 223      11.369  28.855  22.693  1.00 21.41           H  
ATOM   3257  HD2 PHE A 223       8.575  27.078  25.384  1.00  2.00           H  
ATOM   3258  HE1 PHE A 223       9.544  30.128  21.638  1.00 12.90           H  
ATOM   3259  HE2 PHE A 223       6.767  28.333  24.333  1.00 14.83           H  
ATOM   3260  HZ  PHE A 223       7.235  29.862  22.453  1.00  9.36           H  
ATOM   3261  N   PRO A 224      12.690  26.444  28.029  1.00 18.18           N  
ATOM   3262  CA  PRO A 224      13.793  25.702  28.623  1.00 21.68           C  
ATOM   3263  C   PRO A 224      13.536  24.210  28.531  1.00 28.31           C  
ATOM   3264  O   PRO A 224      13.443  23.532  29.551  1.00 34.20           O  
ATOM   3265  CB  PRO A 224      13.808  26.186  30.054  1.00 16.53           C  
ATOM   3266  CG  PRO A 224      12.392  26.550  30.333  1.00 21.00           C  
ATOM   3267  CD  PRO A 224      11.689  26.808  29.038  1.00 18.50           C  
ATOM   3268  HA  PRO A 224      14.730  25.972  28.157  1.00 21.68           H  
ATOM   3269  HB3 PRO A 224      14.416  27.091  30.103  1.00 16.53           H  
ATOM   3270  HB2 PRO A 224      14.236  25.499  30.786  1.00 16.53           H  
ATOM   3271  HG3 PRO A 224      12.320  27.399  31.014  1.00 21.00           H  
ATOM   3272  HG2 PRO A 224      11.908  25.709  30.833  1.00 21.00           H  
ATOM   3273  HD2 PRO A 224      10.715  26.354  29.060  1.00 18.50           H  
ATOM   3274  HD3 PRO A 224      11.524  27.873  28.980  1.00 18.50           H  
ATOM   3275  N   GLY A 225      13.404  23.702  27.309  1.00 30.57           N  
ATOM   3276  CA  GLY A 225      13.166  22.277  27.120  1.00 32.18           C  
ATOM   3277  C   GLY A 225      14.382  21.508  27.589  1.00 32.80           C  
ATOM   3278  O   GLY A 225      15.495  21.973  27.384  1.00 37.51           O  
ATOM   3279  H   GLY A 225      13.508  24.295  26.495  1.00 30.57           H  
ATOM   3280  HA3 GLY A 225      13.086  22.080  26.062  1.00 32.18           H  
ATOM   3281  HA2 GLY A 225      12.247  21.950  27.608  1.00 32.18           H  
ATOM   3282  N   THR A 226      14.190  20.356  28.228  1.00 35.07           N  
ATOM   3283  CA  THR A 226      15.326  19.562  28.711  1.00 35.07           C  
ATOM   3284  C   THR A 226      15.792  18.621  27.649  1.00 34.84           C  
ATOM   3285  O   THR A 226      16.802  17.964  27.814  1.00 45.55           O  
ATOM   3286  CB  THR A 226      15.002  18.669  29.894  1.00 22.54           C  
ATOM   3287  OG1 THR A 226      13.703  18.977  30.386  1.00 36.49           O  
ATOM   3288  CG2 THR A 226      16.031  18.861  30.982  1.00 35.55           C  
ATOM   3289  H   THR A 226      13.244  20.040  28.426  1.00 35.07           H  
ATOM   3290  HA  THR A 226      16.160  20.218  28.966  1.00 35.07           H  
ATOM   3291  HB  THR A 226      15.024  17.599  29.725  1.00 22.54           H  
ATOM   3292  HG1 THR A 226      13.061  18.842  29.700  1.00 36.49           H  
ATOM   3293 HG21 THR A 226      15.809  18.230  31.843  1.00 35.55           H  
ATOM   3294 HG22 THR A 226      17.031  18.598  30.635  1.00 35.55           H  
ATOM   3295 HG23 THR A 226      16.057  19.894  31.331  1.00 35.55           H  
ATOM   3296  N   ASP A 227      15.033  18.523  26.573  1.00 31.76           N  
ATOM   3297  CA  ASP A 227      15.403  17.651  25.490  1.00 23.93           C  
ATOM   3298  C   ASP A 227      14.652  18.085  24.271  1.00 26.25           C  
ATOM   3299  O   ASP A 227      13.701  18.854  24.343  1.00 29.82           O  
ATOM   3300  CB  ASP A 227      15.067  16.186  25.784  1.00 29.49           C  
ATOM   3301  CG  ASP A 227      13.972  16.012  26.827  1.00 38.59           C  
ATOM   3302  OD1 ASP A 227      14.079  16.605  27.927  1.00 47.79           O  
ATOM   3303  OD2 ASP A 227      13.004  15.264  26.546  1.00 39.31           O1-
ATOM   3304  H   ASP A 227      14.179  19.057  26.502  1.00 31.76           H  
ATOM   3305  HA  ASP A 227      16.467  17.754  25.264  1.00 23.93           H  
ATOM   3306  HB3 ASP A 227      15.955  15.706  26.197  1.00 29.49           H  
ATOM   3307  HB2 ASP A 227      14.822  15.609  24.890  1.00 29.49           H  
ATOM   3308  N   HIS A 228      15.101  17.597  23.135  1.00 31.30           N  
ATOM   3309  CA  HIS A 228      14.472  17.930  21.880  1.00 38.75           C  
ATOM   3310  C   HIS A 228      12.971  17.778  21.972  1.00 42.14           C  
ATOM   3311  O   HIS A 228      12.229  18.738  21.774  1.00 46.49           O  
ATOM   3312  CB  HIS A 228      15.027  17.030  20.783  1.00 39.71           C  
ATOM   3313  CG  HIS A 228      16.264  17.576  20.161  1.00 28.83           C  
ATOM   3314  ND1 HIS A 228      16.634  17.699  18.867  1.00 25.90           N  
ATOM   3315  CD2 HIS A 228      17.236  18.203  20.905  1.00 33.08           C  
ATOM   3316  CE1 HIS A 228      17.813  18.406  18.854  1.00 39.18           C  
ATOM   3317  NE2 HIS A 228      18.154  18.698  20.096  1.00 46.03           N  
ATOM   3318  H   HIS A 228      15.890  16.966  23.133  1.00 31.30           H  
ATOM   3319  HA  HIS A 228      14.675  18.978  21.646  1.00 38.75           H  
ATOM   3320  HB3 HIS A 228      14.305  16.937  19.969  1.00 39.71           H  
ATOM   3321  HB2 HIS A 228      15.212  16.015  21.139  1.00 39.71           H  
ATOM   3322  HD1 HIS A 228      16.114  17.390  18.056  1.00 25.90           H  
ATOM   3323  HD2 HIS A 228      17.313  18.357  21.971  1.00 33.08           H  
ATOM   3324  HE1 HIS A 228      18.362  18.691  17.968  1.00 39.18           H  
ATOM   3325  N   ILE A 229      12.539  16.568  22.290  1.00 40.11           N  
ATOM   3326  CA  ILE A 229      11.136  16.257  22.415  1.00 37.18           C  
ATOM   3327  C   ILE A 229      10.493  17.133  23.499  1.00 34.09           C  
ATOM   3328  O   ILE A 229       9.393  17.660  23.314  1.00 34.06           O  
ATOM   3329  CB  ILE A 229      11.009  14.733  22.701  1.00 34.51           C  
ATOM   3330  CG1 ILE A 229      10.878  13.997  21.372  1.00 39.38           C  
ATOM   3331  CG2 ILE A 229       9.857  14.422  23.630  1.00 43.01           C  
ATOM   3332  CD1 ILE A 229      11.626  14.667  20.202  1.00 35.48           C  
ATOM   3333  H   ILE A 229      13.207  15.830  22.457  1.00 40.11           H  
ATOM   3334  HA  ILE A 229      10.579  16.557  21.529  1.00 37.18           H  
ATOM   3335  HB  ILE A 229      11.924  14.383  23.184  1.00 34.51           H  
ATOM   3336 HG13 ILE A 229       9.865  14.062  21.046  1.00 39.38           H  
ATOM   3337 HG12 ILE A 229      11.139  12.943  21.474  1.00 39.38           H  
ATOM   3338 HG21 ILE A 229       9.316  13.528  23.327  1.00 43.01           H  
ATOM   3339 HG22 ILE A 229      10.326  14.080  24.554  1.00 43.01           H  
ATOM   3340 HG23 ILE A 229       9.202  15.179  24.038  1.00 43.01           H  
ATOM   3341 HD11 ILE A 229      11.587  13.996  19.344  1.00 35.48           H  
ATOM   3342 HD12 ILE A 229      11.200  15.599  19.835  1.00 35.48           H  
ATOM   3343 HD13 ILE A 229      12.686  14.804  20.414  1.00 35.48           H  
ATOM   3344  N   ASP A 230      11.187  17.335  24.612  1.00 29.71           N  
ATOM   3345  CA  ASP A 230      10.602  18.143  25.676  1.00 28.63           C  
ATOM   3346  C   ASP A 230      10.379  19.548  25.175  1.00 33.87           C  
ATOM   3347  O   ASP A 230       9.289  20.092  25.297  1.00 34.72           O  
ATOM   3348  CB  ASP A 230      11.516  18.205  26.893  1.00 26.79           C  
ATOM   3349  CG  ASP A 230      10.900  18.965  28.036  1.00 26.18           C  
ATOM   3350  OD1 ASP A 230      11.643  19.665  28.743  1.00 34.05           O  
ATOM   3351  OD2 ASP A 230       9.664  18.862  28.219  1.00 22.74           O1-
ATOM   3352  H   ASP A 230      12.084  16.893  24.758  1.00 29.71           H  
ATOM   3353  HA  ASP A 230       9.644  17.697  25.954  1.00 28.63           H  
ATOM   3354  HB3 ASP A 230      12.493  18.611  26.658  1.00 26.79           H  
ATOM   3355  HB2 ASP A 230      11.634  17.199  27.280  1.00 26.79           H  
ATOM   3356  N   GLN A 231      11.448  20.113  24.623  1.00 38.24           N  
ATOM   3357  CA  GLN A 231      11.473  21.456  24.074  1.00 29.73           C  
ATOM   3358  C   GLN A 231      10.290  21.680  23.156  1.00 32.91           C  
ATOM   3359  O   GLN A 231       9.665  22.749  23.167  1.00 33.86           O  
ATOM   3360  CB  GLN A 231      12.752  21.655  23.277  1.00 32.76           C  
ATOM   3361  CG  GLN A 231      12.798  22.944  22.509  1.00 31.41           C  
ATOM   3362  CD  GLN A 231      13.213  24.074  23.378  1.00 21.36           C  
ATOM   3363  OE1 GLN A 231      14.020  23.895  24.288  1.00 21.75           O  
ATOM   3364  NE2 GLN A 231      12.659  25.252  23.121  1.00 26.50           N  
ATOM   3365  H   GLN A 231      12.301  19.566  24.555  1.00 38.24           H  
ATOM   3366  HA  GLN A 231      11.380  22.185  24.877  1.00 29.73           H  
ATOM   3367  HB3 GLN A 231      12.857  20.872  22.537  1.00 32.76           H  
ATOM   3368  HB2 GLN A 231      13.625  21.517  23.916  1.00 32.76           H  
ATOM   3369  HG3 GLN A 231      11.947  23.169  21.868  1.00 31.41           H  
ATOM   3370  HG2 GLN A 231      13.660  22.844  21.872  1.00 31.41           H  
ATOM   3371 HE22 GLN A 231      12.928  26.053  23.675  1.00 26.50           H  
ATOM   3372 HE21 GLN A 231      11.996  25.351  22.366  1.00 26.50           H  
ATOM   3373  N   LEU A 232       9.995  20.667  22.348  1.00 29.08           N  
ATOM   3374  CA  LEU A 232       8.880  20.728  21.411  1.00 32.77           C  
ATOM   3375  C   LEU A 232       7.539  20.883  22.132  1.00 28.39           C  
ATOM   3376  O   LEU A 232       6.673  21.647  21.702  1.00 24.54           O  
ATOM   3377  CB  LEU A 232       8.855  19.462  20.547  1.00 39.39           C  
ATOM   3378  CG  LEU A 232       7.877  19.393  19.367  1.00 46.81           C  
ATOM   3379  CD1 LEU A 232       7.545  20.792  18.880  1.00 49.07           C  
ATOM   3380  CD2 LEU A 232       8.496  18.581  18.238  1.00 50.87           C  
ATOM   3381  H   LEU A 232      10.557  19.826  22.379  1.00 29.08           H  
ATOM   3382  HA  LEU A 232       9.054  21.610  20.793  1.00 32.77           H  
ATOM   3383  HB3 LEU A 232       8.693  18.577  21.158  1.00 39.39           H  
ATOM   3384  HB2 LEU A 232       9.868  19.346  20.157  1.00 39.39           H  
ATOM   3385  HG  LEU A 232       6.952  18.914  19.691  1.00 46.81           H  
ATOM   3386 HD11 LEU A 232       6.969  20.716  17.957  1.00 49.07           H  
ATOM   3387 HD12 LEU A 232       6.949  21.424  19.499  1.00 49.07           H  
ATOM   3388 HD13 LEU A 232       8.449  21.343  18.616  1.00 49.07           H  
ATOM   3389 HD21 LEU A 232       7.804  18.471  17.405  1.00 50.87           H  
ATOM   3390 HD22 LEU A 232       9.404  19.047  17.852  1.00 50.87           H  
ATOM   3391 HD23 LEU A 232       8.755  17.577  18.576  1.00 50.87           H  
ATOM   3392  N   LYS A 233       7.372  20.141  23.219  1.00 27.25           N  
ATOM   3393  CA  LYS A 233       6.150  20.208  23.997  1.00 26.71           C  
ATOM   3394  C   LYS A 233       6.015  21.649  24.453  1.00 30.94           C  
ATOM   3395  O   LYS A 233       4.985  22.284  24.208  1.00 34.82           O  
ATOM   3396  CB  LYS A 233       6.245  19.268  25.196  1.00 24.66           C  
ATOM   3397  CG  LYS A 233       5.239  19.538  26.283  1.00  9.12           C  
ATOM   3398  CD  LYS A 233       5.952  20.020  27.522  1.00 37.32           C  
ATOM   3399  CE  LYS A 233       5.048  19.955  28.738  1.00 43.55           C  
ATOM   3400  NZ  LYS A 233       4.174  21.163  28.799  1.00 46.31           N1+
ATOM   3401  H   LYS A 233       8.121  19.540  23.538  1.00 27.25           H  
ATOM   3402  HA  LYS A 233       5.291  19.940  23.378  1.00 26.71           H  
ATOM   3403  HB3 LYS A 233       7.237  19.168  25.609  1.00 24.66           H  
ATOM   3404  HB2 LYS A 233       6.049  18.267  24.807  1.00 24.66           H  
ATOM   3405  HG3 LYS A 233       4.755  18.588  26.515  1.00  9.12           H  
ATOM   3406  HG2 LYS A 233       4.423  20.198  25.987  1.00  9.12           H  
ATOM   3407  HD3 LYS A 233       6.341  21.015  27.365  1.00 37.32           H  
ATOM   3408  HD2 LYS A 233       6.812  19.380  27.729  1.00 37.32           H  
ATOM   3409  HE3 LYS A 233       5.655  19.943  29.644  1.00 43.55           H  
ATOM   3410  HE2 LYS A 233       4.444  19.047  28.752  1.00 43.55           H  
ATOM   3411  HZ1 LYS A 233       3.623  21.206  27.953  1.00 46.31           H  
ATOM   3412  HZ2 LYS A 233       3.569  21.065  29.603  1.00 46.31           H  
ATOM   3413  HZ3 LYS A 233       4.766  21.982  28.873  1.00 46.31           H  
ATOM   3414  N   LEU A 234       7.069  22.153  25.098  1.00 29.31           N  
ATOM   3415  CA  LEU A 234       7.135  23.528  25.599  1.00 26.03           C  
ATOM   3416  C   LEU A 234       6.646  24.537  24.568  1.00 28.81           C  
ATOM   3417  O   LEU A 234       5.776  25.360  24.839  1.00 33.47           O  
ATOM   3418  CB  LEU A 234       8.576  23.877  25.956  1.00 14.01           C  
ATOM   3419  CG  LEU A 234       9.140  23.335  27.269  1.00 19.72           C  
ATOM   3420  CD1 LEU A 234      10.339  24.165  27.690  1.00 16.63           C  
ATOM   3421  CD2 LEU A 234       8.054  23.361  28.335  1.00 21.55           C  
ATOM   3422  H   LEU A 234       7.878  21.560  25.236  1.00 29.31           H  
ATOM   3423  HA  LEU A 234       6.446  23.628  26.436  1.00 26.03           H  
ATOM   3424  HB3 LEU A 234       8.604  24.963  26.050  1.00 14.01           H  
ATOM   3425  HB2 LEU A 234       9.289  23.682  25.177  1.00 14.01           H  
ATOM   3426  HG  LEU A 234       9.458  22.301  27.126  1.00 19.72           H  
ATOM   3427 HD11 LEU A 234      10.768  23.852  28.641  1.00 16.63           H  
ATOM   3428 HD12 LEU A 234      11.066  24.157  26.886  1.00 16.63           H  
ATOM   3429 HD13 LEU A 234       9.956  25.171  27.744  1.00 16.63           H  
ATOM   3430 HD21 LEU A 234       8.482  23.116  29.308  1.00 21.55           H  
ATOM   3431 HD22 LEU A 234       7.603  24.350  28.427  1.00 21.55           H  
ATOM   3432 HD23 LEU A 234       7.265  22.640  28.176  1.00 21.55           H  
ATOM   3433  N   ILE A 235       7.216  24.456  23.377  1.00 25.59           N  
ATOM   3434  CA  ILE A 235       6.886  25.355  22.290  1.00 16.09           C  
ATOM   3435  C   ILE A 235       5.439  25.298  21.836  1.00 21.73           C  
ATOM   3436  O   ILE A 235       4.833  26.332  21.597  1.00 33.23           O  
ATOM   3437  CB  ILE A 235       7.793  25.080  21.093  1.00  9.44           C  
ATOM   3438  CG1 ILE A 235       9.246  25.349  21.481  1.00 10.72           C  
ATOM   3439  CG2 ILE A 235       7.356  25.908  19.928  1.00  4.00           C  
ATOM   3440  CD1 ILE A 235      10.243  25.164  20.384  1.00  2.04           C  
ATOM   3441  H   ILE A 235       7.928  23.754  23.218  1.00 25.59           H  
ATOM   3442  HA  ILE A 235       7.066  26.372  22.629  1.00 16.09           H  
ATOM   3443  HB  ILE A 235       7.715  24.029  20.809  1.00  9.44           H  
ATOM   3444 HG13 ILE A 235       9.571  24.855  22.380  1.00 10.72           H  
ATOM   3445 HG12 ILE A 235       9.307  26.400  21.759  1.00 10.72           H  
ATOM   3446 HG21 ILE A 235       8.070  25.902  19.109  1.00  4.00           H  
ATOM   3447 HG22 ILE A 235       6.451  25.518  19.463  1.00  4.00           H  
ATOM   3448 HG23 ILE A 235       7.178  26.946  20.208  1.00  4.00           H  
ATOM   3449 HD11 ILE A 235      11.257  25.277  20.763  1.00  2.04           H  
ATOM   3450 HD12 ILE A 235      10.168  24.167  19.948  1.00  2.04           H  
ATOM   3451 HD13 ILE A 235      10.144  25.897  19.585  1.00  2.04           H  
ATOM   3452  N   LEU A 236       4.876  24.101  21.740  1.00 25.99           N  
ATOM   3453  CA  LEU A 236       3.505  23.936  21.276  1.00 20.38           C  
ATOM   3454  C   LEU A 236       2.491  24.391  22.279  1.00 19.83           C  
ATOM   3455  O   LEU A 236       1.325  24.571  21.959  1.00 23.17           O  
ATOM   3456  CB  LEU A 236       3.241  22.478  20.982  1.00 18.77           C  
ATOM   3457  CG  LEU A 236       3.919  21.902  19.740  1.00 25.93           C  
ATOM   3458  CD1 LEU A 236       3.490  20.452  19.572  1.00 27.67           C  
ATOM   3459  CD2 LEU A 236       3.548  22.728  18.503  1.00 25.61           C  
ATOM   3460  H   LEU A 236       5.416  23.273  21.959  1.00 25.99           H  
ATOM   3461  HA  LEU A 236       3.346  24.472  20.354  1.00 20.38           H  
ATOM   3462  HB3 LEU A 236       2.168  22.320  20.859  1.00 18.77           H  
ATOM   3463  HB2 LEU A 236       3.520  21.881  21.853  1.00 18.77           H  
ATOM   3464  HG  LEU A 236       4.989  21.945  19.880  1.00 25.93           H  
ATOM   3465 HD11 LEU A 236       4.224  19.909  18.976  1.00 27.67           H  
ATOM   3466 HD12 LEU A 236       3.416  19.948  20.534  1.00 27.67           H  
ATOM   3467 HD13 LEU A 236       2.539  20.358  19.054  1.00 27.67           H  
ATOM   3468 HD21 LEU A 236       3.735  22.145  17.603  1.00 25.61           H  
ATOM   3469 HD22 LEU A 236       2.533  23.088  18.524  1.00 25.61           H  
ATOM   3470 HD23 LEU A 236       4.188  23.609  18.459  1.00 25.61           H  
ATOM   3471  N   ARG A 237       2.943  24.544  23.510  1.00 24.95           N  
ATOM   3472  CA  ARG A 237       2.081  24.947  24.602  1.00 29.33           C  
ATOM   3473  C   ARG A 237       1.649  26.398  24.494  1.00 30.85           C  
ATOM   3474  O   ARG A 237       0.524  26.775  24.851  1.00 31.20           O  
ATOM   3475  CB  ARG A 237       2.822  24.732  25.903  1.00 32.71           C  
ATOM   3476  CG  ARG A 237       2.068  25.188  27.101  1.00 43.42           C  
ATOM   3477  CD  ARG A 237       2.479  24.350  28.280  1.00 51.09           C  
ATOM   3478  NE  ARG A 237       3.349  25.087  29.196  1.00 60.09           N  
ATOM   3479  CZ  ARG A 237       4.280  24.511  29.955  1.00 62.88           C  
ATOM   3480  NH1 ARG A 237       4.457  23.197  29.900  1.00 69.86           N  
ATOM   3481  NH2 ARG A 237       5.027  25.242  30.778  1.00 67.25           N1+
ATOM   3482  H   ARG A 237       3.916  24.350  23.706  1.00 24.95           H  
ATOM   3483  HA  ARG A 237       1.184  24.328  24.599  1.00 29.33           H  
ATOM   3484  HB3 ARG A 237       3.757  25.273  25.922  1.00 32.71           H  
ATOM   3485  HB2 ARG A 237       3.075  23.672  25.939  1.00 32.71           H  
ATOM   3486  HG3 ARG A 237       0.987  25.133  26.966  1.00 43.42           H  
ATOM   3487  HG2 ARG A 237       2.377  26.208  27.301  1.00 43.42           H  
ATOM   3488  HD3 ARG A 237       2.895  23.391  27.985  1.00 51.09           H  
ATOM   3489  HD2 ARG A 237       1.585  24.102  28.853  1.00 51.09           H  
ATOM   3490  HE  ARG A 237       3.188  26.081  29.278  1.00 60.09           H  
ATOM   3491 HH12 ARG A 237       5.138  22.754  30.504  1.00 69.86           H  
ATOM   3492 HH11 ARG A 237       3.702  22.684  29.475  1.00 69.86           H  
ATOM   3493 HH22 ARG A 237       5.725  24.809  31.366  1.00 67.25           H  
ATOM   3494 HH21 ARG A 237       4.907  26.244  30.820  1.00 67.25           H  
ATOM   3495  N   LEU A 238       2.568  27.208  23.996  1.00 29.92           N  
ATOM   3496  CA  LEU A 238       2.338  28.627  23.837  1.00 31.02           C  
ATOM   3497  C   LEU A 238       1.724  28.920  22.501  1.00 28.50           C  
ATOM   3498  O   LEU A 238       0.781  29.701  22.378  1.00 28.56           O  
ATOM   3499  CB  LEU A 238       3.660  29.384  23.914  1.00 41.94           C  
ATOM   3500  CG  LEU A 238       3.564  30.883  23.605  1.00 42.67           C  
ATOM   3501  CD1 LEU A 238       3.321  31.639  24.899  1.00 38.56           C  
ATOM   3502  CD2 LEU A 238       4.840  31.374  22.925  1.00 42.96           C  
ATOM   3503  H   LEU A 238       3.464  26.829  23.721  1.00 29.92           H  
ATOM   3504  HA  LEU A 238       1.680  29.007  24.621  1.00 31.02           H  
ATOM   3505  HB3 LEU A 238       4.357  28.922  23.211  1.00 41.94           H  
ATOM   3506  HB2 LEU A 238       4.120  29.225  24.891  1.00 41.94           H  
ATOM   3507  HG  LEU A 238       2.765  31.162  22.923  1.00 42.67           H  
ATOM   3508 HD11 LEU A 238       3.239  32.707  24.699  1.00 38.56           H  
ATOM   3509 HD12 LEU A 238       2.394  31.322  25.378  1.00 38.56           H  
ATOM   3510 HD13 LEU A 238       4.134  31.495  25.611  1.00 38.56           H  
ATOM   3511 HD21 LEU A 238       4.780  32.441  22.705  1.00 42.96           H  
ATOM   3512 HD22 LEU A 238       5.712  31.220  23.562  1.00 42.96           H  
ATOM   3513 HD23 LEU A 238       5.015  30.861  21.980  1.00 42.96           H  
ATOM   3514  N   VAL A 239       2.295  28.297  21.490  1.00 24.47           N  
ATOM   3515  CA  VAL A 239       1.828  28.508  20.148  1.00 27.94           C  
ATOM   3516  C   VAL A 239       0.690  27.561  19.791  1.00 33.55           C  
ATOM   3517  O   VAL A 239       0.044  27.723  18.756  1.00 31.98           O  
ATOM   3518  CB  VAL A 239       2.988  28.332  19.174  1.00 26.66           C  
ATOM   3519  CG1 VAL A 239       4.063  29.354  19.476  1.00 33.01           C  
ATOM   3520  CG2 VAL A 239       3.562  26.939  19.306  1.00 32.34           C  
ATOM   3521  H   VAL A 239       3.081  27.679  21.642  1.00 24.47           H  
ATOM   3522  HA  VAL A 239       1.522  29.540  20.023  1.00 27.94           H  
ATOM   3523  HB  VAL A 239       2.641  28.497  18.153  1.00 26.66           H  
ATOM   3524 HG11 VAL A 239       4.820  29.353  18.693  1.00 33.01           H  
ATOM   3525 HG12 VAL A 239       3.658  30.366  19.518  1.00 33.01           H  
ATOM   3526 HG13 VAL A 239       4.573  29.156  20.419  1.00 33.01           H  
ATOM   3527 HG21 VAL A 239       4.648  26.929  19.318  1.00 32.34           H  
ATOM   3528 HG22 VAL A 239       3.125  26.432  20.145  1.00 32.34           H  
ATOM   3529 HG23 VAL A 239       3.224  26.324  18.478  1.00 32.34           H  
ATOM   3530  N   GLY A 240       0.418  26.586  20.649  1.00 34.51           N  
ATOM   3531  CA  GLY A 240      -0.640  25.643  20.342  1.00 32.41           C  
ATOM   3532  C   GLY A 240      -0.138  24.690  19.273  1.00 37.40           C  
ATOM   3533  O   GLY A 240       0.844  24.982  18.587  1.00 28.28           O  
ATOM   3534  H   GLY A 240       0.972  26.448  21.482  1.00 34.51           H  
ATOM   3535  HA3 GLY A 240      -1.532  26.141  19.964  1.00 32.41           H  
ATOM   3536  HA2 GLY A 240      -0.951  25.113  21.241  1.00 32.41           H  
ATOM   3537  N   THR A 241      -0.811  23.553  19.121  1.00 47.16           N  
ATOM   3538  CA  THR A 241      -0.406  22.541  18.134  1.00 50.93           C  
ATOM   3539  C   THR A 241      -0.856  22.883  16.701  1.00 48.07           C  
ATOM   3540  O   THR A 241      -1.918  23.501  16.504  1.00 46.04           O  
ATOM   3541  CB  THR A 241      -0.945  21.150  18.536  1.00 57.86           C  
ATOM   3542  OG1 THR A 241      -2.387  21.187  18.575  1.00 65.60           O  
ATOM   3543  CG2 THR A 241      -0.399  20.739  19.933  1.00 55.73           C  
ATOM   3544  H   THR A 241      -1.637  23.378  19.677  1.00 47.16           H  
ATOM   3545  HA  THR A 241       0.663  22.458  18.206  1.00 50.93           H  
ATOM   3546  HB  THR A 241      -0.655  20.390  17.811  1.00 57.86           H  
ATOM   3547  HG1 THR A 241      -2.705  21.426  17.716  1.00 65.60           H  
ATOM   3548 HG21 THR A 241      -0.732  19.735  20.198  1.00 55.73           H  
ATOM   3549 HG22 THR A 241       0.683  20.744  19.971  1.00 55.73           H  
ATOM   3550 HG23 THR A 241      -0.751  21.412  20.709  1.00 55.73           H  
ATOM   3551  N   PRO A 242      -0.053  22.470  15.688  1.00 42.92           N  
ATOM   3552  CA  PRO A 242      -0.269  22.685  14.248  1.00 35.73           C  
ATOM   3553  C   PRO A 242      -1.697  22.591  13.729  1.00 36.10           C  
ATOM   3554  O   PRO A 242      -2.560  21.961  14.338  1.00 42.86           O  
ATOM   3555  CB  PRO A 242       0.636  21.649  13.596  1.00 21.20           C  
ATOM   3556  CG  PRO A 242       1.756  21.534  14.515  1.00 23.92           C  
ATOM   3557  CD  PRO A 242       1.190  21.709  15.916  1.00 41.13           C  
ATOM   3558  HA  PRO A 242       0.114  23.683  14.026  1.00 35.73           H  
ATOM   3559  HB3 PRO A 242       0.921  21.871  12.571  1.00 21.20           H  
ATOM   3560  HB2 PRO A 242       0.115  20.694  13.614  1.00 21.20           H  
ATOM   3561  HG3 PRO A 242       2.479  22.323  14.331  1.00 23.92           H  
ATOM   3562  HG2 PRO A 242       2.258  20.608  14.297  1.00 23.92           H  
ATOM   3563  HD2 PRO A 242       0.994  20.749  16.387  1.00 41.13           H  
ATOM   3564  HD3 PRO A 242       1.900  22.278  16.501  1.00 41.13           H  
ATOM   3565  N   GLY A 243      -1.930  23.239  12.591  1.00 34.06           N  
ATOM   3566  CA  GLY A 243      -3.227  23.186  11.953  1.00 36.88           C  
ATOM   3567  C   GLY A 243      -3.146  22.216  10.779  1.00 38.51           C  
ATOM   3568  O   GLY A 243      -2.072  21.722  10.413  1.00 37.70           O  
ATOM   3569  H   GLY A 243      -1.184  23.742  12.133  1.00 34.06           H  
ATOM   3570  HA3 GLY A 243      -3.460  24.180  11.570  1.00 36.88           H  
ATOM   3571  HA2 GLY A 243      -4.043  22.909  12.624  1.00 36.88           H  
ATOM   3572  N   ALA A 244      -4.286  21.932  10.172  1.00 40.78           N  
ATOM   3573  CA  ALA A 244      -4.304  21.020   9.049  1.00 39.48           C  
ATOM   3574  C   ALA A 244      -3.394  21.563   7.958  1.00 41.33           C  
ATOM   3575  O   ALA A 244      -2.789  20.809   7.199  1.00 44.43           O  
ATOM   3576  CB  ALA A 244      -5.720  20.872   8.536  1.00 44.94           C  
ATOM   3577  H   ALA A 244      -5.154  22.335  10.494  1.00 40.78           H  
ATOM   3578  HA  ALA A 244      -3.935  20.043   9.369  1.00 39.48           H  
ATOM   3579  HB1 ALA A 244      -5.763  20.184   7.690  1.00 44.94           H  
ATOM   3580  HB2 ALA A 244      -6.376  20.473   9.310  1.00 44.94           H  
ATOM   3581  HB3 ALA A 244      -6.136  21.826   8.209  1.00 44.94           H  
ATOM   3582  N   GLU A 245      -3.290  22.876   7.876  1.00 40.29           N  
ATOM   3583  CA  GLU A 245      -2.443  23.476   6.856  1.00 39.85           C  
ATOM   3584  C   GLU A 245      -0.957  23.200   7.114  1.00 30.58           C  
ATOM   3585  O   GLU A 245      -0.205  22.882   6.191  1.00 30.79           O  
ATOM   3586  CB  GLU A 245      -2.699  24.998   6.799  1.00 51.39           C  
ATOM   3587  CG  GLU A 245      -2.217  25.710   5.521  1.00 56.61           C  
ATOM   3588  CD  GLU A 245      -0.827  26.348   5.658  1.00 59.27           C  
ATOM   3589  OE1 GLU A 245      -0.346  26.538   6.807  1.00 61.78           O  
ATOM   3590  OE2 GLU A 245      -0.218  26.662   4.607  1.00 59.82           O1-
ATOM   3591  H   GLU A 245      -3.797  23.470   8.515  1.00 40.29           H  
ATOM   3592  HA  GLU A 245      -2.740  23.085   5.891  1.00 39.85           H  
ATOM   3593  HB3 GLU A 245      -2.355  25.486   7.712  1.00 51.39           H  
ATOM   3594  HB2 GLU A 245      -3.781  25.139   6.825  1.00 51.39           H  
ATOM   3595  HG3 GLU A 245      -2.906  26.521   5.283  1.00 56.61           H  
ATOM   3596  HG2 GLU A 245      -2.232  25.035   4.665  1.00 56.61           H  
ATOM   3597  N   LEU A 246      -0.527  23.326   8.361  1.00 14.83           N  
ATOM   3598  CA  LEU A 246       0.872  23.108   8.656  1.00 16.39           C  
ATOM   3599  C   LEU A 246       1.228  21.653   8.596  1.00 20.17           C  
ATOM   3600  O   LEU A 246       2.196  21.268   7.955  1.00 20.46           O  
ATOM   3601  CB  LEU A 246       1.239  23.650  10.034  1.00 22.43           C  
ATOM   3602  CG  LEU A 246       2.745  23.494  10.257  1.00 19.63           C  
ATOM   3603  CD1 LEU A 246       3.455  24.376   9.249  1.00  8.98           C  
ATOM   3604  CD2 LEU A 246       3.144  23.875  11.668  1.00 24.70           C  
ATOM   3605  H   LEU A 246      -1.163  23.578   9.103  1.00 14.83           H  
ATOM   3606  HA  LEU A 246       1.437  23.643   7.892  1.00 16.39           H  
ATOM   3607  HB3 LEU A 246       0.673  23.135  10.808  1.00 22.43           H  
ATOM   3608  HB2 LEU A 246       0.952  24.700  10.110  1.00 22.43           H  
ATOM   3609  HG  LEU A 246       3.099  22.470  10.142  1.00 19.63           H  
ATOM   3610 HD11 LEU A 246       4.481  24.577   9.556  1.00  8.98           H  
ATOM   3611 HD12 LEU A 246       3.534  23.902   8.271  1.00  8.98           H  
ATOM   3612 HD13 LEU A 246       2.953  25.330   9.118  1.00  8.98           H  
ATOM   3613 HD21 LEU A 246       4.226  23.867  11.802  1.00 24.70           H  
ATOM   3614 HD22 LEU A 246       2.773  24.872  11.904  1.00 24.70           H  
ATOM   3615 HD23 LEU A 246       2.722  23.186  12.388  1.00 24.70           H  
ATOM   3616  N   LEU A 247       0.443  20.845   9.289  1.00 21.49           N  
ATOM   3617  CA  LEU A 247       0.641  19.402   9.335  1.00 24.16           C  
ATOM   3618  C   LEU A 247       0.841  18.784   7.949  1.00 30.88           C  
ATOM   3619  O   LEU A 247       1.644  17.870   7.779  1.00 44.87           O  
ATOM   3620  CB  LEU A 247      -0.559  18.767  10.011  1.00 12.08           C  
ATOM   3621  CG  LEU A 247      -0.403  18.842  11.518  1.00 19.15           C  
ATOM   3622  CD1 LEU A 247      -1.748  18.816  12.233  1.00 27.99           C  
ATOM   3623  CD2 LEU A 247       0.455  17.675  11.905  1.00 27.65           C  
ATOM   3624  H   LEU A 247      -0.352  21.232   9.782  1.00 21.49           H  
ATOM   3625  HA  LEU A 247       1.541  19.222   9.908  1.00 24.16           H  
ATOM   3626  HB3 LEU A 247      -0.704  17.731   9.696  1.00 12.08           H  
ATOM   3627  HB2 LEU A 247      -1.469  19.277   9.691  1.00 12.08           H  
ATOM   3628  HG  LEU A 247       0.106  19.767  11.763  1.00 19.15           H  
ATOM   3629 HD11 LEU A 247      -1.616  18.849  13.315  1.00 27.99           H  
ATOM   3630 HD12 LEU A 247      -2.371  19.664  11.959  1.00 27.99           H  
ATOM   3631 HD13 LEU A 247      -2.304  17.908  11.996  1.00 27.99           H  
ATOM   3632 HD21 LEU A 247       0.597  17.650  12.984  1.00 27.65           H  
ATOM   3633 HD22 LEU A 247       0.044  16.733  11.565  1.00 27.65           H  
ATOM   3634 HD23 LEU A 247       1.458  17.740  11.485  1.00 27.65           H  
ATOM   3635  N   LYS A 248       0.110  19.284   6.962  1.00 28.35           N  
ATOM   3636  CA  LYS A 248       0.200  18.778   5.607  1.00 24.60           C  
ATOM   3637  C   LYS A 248       1.490  19.246   4.971  1.00 27.26           C  
ATOM   3638  O   LYS A 248       1.635  19.189   3.761  1.00 29.60           O  
ATOM   3639  CB  LYS A 248      -0.998  19.291   4.796  1.00 25.07           C  
ATOM   3640  CG  LYS A 248      -0.707  20.542   3.957  1.00 24.30           C  
ATOM   3641  CD  LYS A 248      -1.906  21.505   3.850  1.00 41.70           C  
ATOM   3642  CE  LYS A 248      -2.773  21.253   2.602  1.00 38.92           C  
ATOM   3643  NZ  LYS A 248      -4.003  22.102   2.607  1.00 48.14           N1+
ATOM   3644  H   LYS A 248      -0.535  20.039   7.151  1.00 28.35           H  
ATOM   3645  HA  LYS A 248       0.180  17.686   5.621  1.00 24.60           H  
ATOM   3646  HB3 LYS A 248      -1.861  19.414   5.443  1.00 25.07           H  
ATOM   3647  HB2 LYS A 248      -1.304  18.506   4.103  1.00 25.07           H  
ATOM   3648  HG3 LYS A 248      -0.359  20.295   2.953  1.00 24.30           H  
ATOM   3649  HG2 LYS A 248       0.050  21.178   4.410  1.00 24.30           H  
ATOM   3650  HD3 LYS A 248      -1.555  22.538   3.832  1.00 41.70           H  
ATOM   3651  HD2 LYS A 248      -2.535  21.390   4.725  1.00 41.70           H  
ATOM   3652  HE3 LYS A 248      -3.078  20.207   2.562  1.00 38.92           H  
ATOM   3653  HE2 LYS A 248      -2.203  21.457   1.695  1.00 38.92           H  
ATOM   3654  HZ1 LYS A 248      -3.739  23.077   2.617  1.00 48.14           H  
ATOM   3655  HZ2 LYS A 248      -4.549  21.911   1.779  1.00 48.14           H  
ATOM   3656  HZ3 LYS A 248      -4.553  21.894   3.428  1.00 48.14           H  
ATOM   3657  N   LYS A 249       2.435  19.698   5.787  1.00 30.95           N  
ATOM   3658  CA  LYS A 249       3.706  20.233   5.282  1.00 32.08           C  
ATOM   3659  C   LYS A 249       4.935  19.540   5.850  1.00 36.80           C  
ATOM   3660  O   LYS A 249       6.069  20.032   5.694  1.00 41.23           O  
ATOM   3661  CB  LYS A 249       3.796  21.723   5.620  1.00 26.99           C  
ATOM   3662  CG  LYS A 249       3.870  22.644   4.420  1.00 33.08           C  
ATOM   3663  CD  LYS A 249       2.585  23.437   4.240  1.00 39.63           C  
ATOM   3664  CE  LYS A 249       2.700  24.825   4.846  1.00 42.04           C  
ATOM   3665  NZ  LYS A 249       3.410  25.789   3.964  1.00 40.43           N1+
ATOM   3666  H   LYS A 249       2.251  19.766   6.779  1.00 30.95           H  
ATOM   3667  HA  LYS A 249       3.801  20.084   4.206  1.00 32.08           H  
ATOM   3668  HB3 LYS A 249       4.594  21.969   6.324  1.00 26.99           H  
ATOM   3669  HB2 LYS A 249       2.912  22.088   6.099  1.00 26.99           H  
ATOM   3670  HG3 LYS A 249       4.070  22.083   3.507  1.00 33.08           H  
ATOM   3671  HG2 LYS A 249       4.726  23.313   4.521  1.00 33.08           H  
ATOM   3672  HD3 LYS A 249       1.712  22.905   4.610  1.00 39.63           H  
ATOM   3673  HD2 LYS A 249       2.386  23.548   3.173  1.00 39.63           H  
ATOM   3674  HE3 LYS A 249       3.190  24.791   5.820  1.00 42.04           H  
ATOM   3675  HE2 LYS A 249       1.704  25.209   5.032  1.00 42.04           H  
ATOM   3676  HZ1 LYS A 249       2.957  25.836   3.064  1.00 40.43           H  
ATOM   3677  HZ2 LYS A 249       3.385  26.696   4.408  1.00 40.43           H  
ATOM   3678  HZ3 LYS A 249       4.383  25.532   3.849  1.00 40.43           H  
ATOM   3679  N   ILE A 250       4.702  18.417   6.527  1.00 39.43           N  
ATOM   3680  CA  ILE A 250       5.769  17.621   7.150  1.00 36.65           C  
ATOM   3681  C   ILE A 250       5.838  16.250   6.470  1.00 37.91           C  
ATOM   3682  O   ILE A 250       4.838  15.536   6.354  1.00 41.00           O  
ATOM   3683  CB  ILE A 250       5.524  17.442   8.682  1.00 31.76           C  
ATOM   3684  CG1 ILE A 250       5.595  18.802   9.383  1.00 22.98           C  
ATOM   3685  CG2 ILE A 250       6.561  16.502   9.283  1.00 25.28           C  
ATOM   3686  CD1 ILE A 250       4.536  19.020  10.431  1.00  2.00           C  
ATOM   3687  H   ILE A 250       3.750  18.088   6.616  1.00 39.43           H  
ATOM   3688  HA  ILE A 250       6.742  18.103   7.029  1.00 36.65           H  
ATOM   3689  HB  ILE A 250       4.512  17.069   8.796  1.00 31.76           H  
ATOM   3690 HG13 ILE A 250       5.489  19.618   8.669  1.00 22.98           H  
ATOM   3691 HG12 ILE A 250       6.581  18.959   9.823  1.00 22.98           H  
ATOM   3692 HG21 ILE A 250       6.408  16.428  10.360  1.00 25.28           H  
ATOM   3693 HG22 ILE A 250       6.517  15.489   8.894  1.00 25.28           H  
ATOM   3694 HG23 ILE A 250       7.576  16.868   9.122  1.00 25.28           H  
ATOM   3695 HD11 ILE A 250       4.565  20.037  10.823  1.00  2.00           H  
ATOM   3696 HD12 ILE A 250       3.557  18.849  10.002  1.00  2.00           H  
ATOM   3697 HD13 ILE A 250       4.659  18.330  11.267  1.00  2.00           H  
ATOM   3698  N   SER A 251       7.025  15.889   6.007  1.00 38.31           N  
ATOM   3699  CA  SER A 251       7.207  14.624   5.312  1.00 45.22           C  
ATOM   3700  C   SER A 251       7.451  13.488   6.283  1.00 43.46           C  
ATOM   3701  O   SER A 251       7.003  12.362   6.082  1.00 46.65           O  
ATOM   3702  CB  SER A 251       8.400  14.733   4.357  1.00 46.51           C  
ATOM   3703  OG  SER A 251       9.519  15.315   5.006  1.00 42.03           O  
ATOM   3704  H   SER A 251       7.822  16.503   6.098  1.00 38.31           H  
ATOM   3705  HA  SER A 251       6.329  14.375   4.712  1.00 45.22           H  
ATOM   3706  HB3 SER A 251       8.136  15.365   3.508  1.00 46.51           H  
ATOM   3707  HB2 SER A 251       8.677  13.760   3.947  1.00 46.51           H  
ATOM   3708  HG  SER A 251      10.230  15.375   4.385  1.00 42.03           H  
ATOM   3709  N   SER A 252       8.182  13.796   7.340  1.00 41.65           N  
ATOM   3710  CA  SER A 252       8.513  12.810   8.341  1.00 36.00           C  
ATOM   3711  C   SER A 252       7.258  12.294   9.034  1.00 34.40           C  
ATOM   3712  O   SER A 252       6.552  13.053   9.688  1.00 38.43           O  
ATOM   3713  CB  SER A 252       9.465  13.435   9.347  1.00 32.74           C  
ATOM   3714  OG  SER A 252       9.261  12.879  10.619  1.00 40.25           O  
ATOM   3715  H   SER A 252       8.538  14.735   7.443  1.00 41.65           H  
ATOM   3716  HA  SER A 252       9.025  11.970   7.865  1.00 36.00           H  
ATOM   3717  HB3 SER A 252       9.332  14.515   9.400  1.00 32.74           H  
ATOM   3718  HB2 SER A 252      10.501  13.273   9.046  1.00 32.74           H  
ATOM   3719  HG  SER A 252       9.600  11.993  10.603  1.00 40.25           H  
ATOM   3720  N   GLU A 253       6.975  11.005   8.870  1.00 34.45           N  
ATOM   3721  CA  GLU A 253       5.809  10.389   9.495  1.00 28.44           C  
ATOM   3722  C   GLU A 253       6.119  10.433  10.961  1.00 23.36           C  
ATOM   3723  O   GLU A 253       5.255  10.636  11.800  1.00 17.10           O  
ATOM   3724  CB  GLU A 253       5.681   8.936   9.057  1.00 39.41           C  
ATOM   3725  CG  GLU A 253       4.443   8.218   9.564  1.00 40.12           C  
ATOM   3726  CD  GLU A 253       3.854   7.271   8.510  1.00 55.96           C  
ATOM   3727  OE1 GLU A 253       3.805   7.653   7.306  1.00 60.25           O  
ATOM   3728  OE2 GLU A 253       3.438   6.146   8.887  1.00 49.48           O1-
ATOM   3729  H   GLU A 253       7.570  10.431   8.290  1.00 34.45           H  
ATOM   3730  HA  GLU A 253       4.934  11.009   9.443  1.00 28.44           H  
ATOM   3731  HB3 GLU A 253       6.562   8.362   9.351  1.00 39.41           H  
ATOM   3732  HB2 GLU A 253       5.725   8.943   7.968  1.00 39.41           H  
ATOM   3733  HG3 GLU A 253       3.661   8.940   9.796  1.00 40.12           H  
ATOM   3734  HG2 GLU A 253       4.671   7.669  10.478  1.00 40.12           H  
ATOM   3735  N   SER A 254       7.389  10.219  11.251  1.00 24.15           N  
ATOM   3736  CA  SER A 254       7.887  10.241  12.615  1.00 31.18           C  
ATOM   3737  C   SER A 254       7.516  11.605  13.194  1.00 27.34           C  
ATOM   3738  O   SER A 254       6.739  11.709  14.148  1.00 23.47           O  
ATOM   3739  CB  SER A 254       9.407  10.059  12.587  1.00 31.99           C  
ATOM   3740  OG  SER A 254       9.853   9.863  11.239  1.00 37.74           O  
ATOM   3741  H   SER A 254       8.056  10.076  10.507  1.00 24.15           H  
ATOM   3742  HA  SER A 254       7.418   9.446  13.197  1.00 31.18           H  
ATOM   3743  HB3 SER A 254       9.688   9.183  13.172  1.00 31.99           H  
ATOM   3744  HB2 SER A 254       9.959  10.896  13.018  1.00 31.99           H  
ATOM   3745  HG  SER A 254       9.617   8.987  10.972  1.00 37.74           H  
ATOM   3746  N   ALA A 255       8.060  12.653  12.586  1.00 28.86           N  
ATOM   3747  CA  ALA A 255       7.795  14.018  13.009  1.00 24.09           C  
ATOM   3748  C   ALA A 255       6.282  14.292  13.081  1.00 23.14           C  
ATOM   3749  O   ALA A 255       5.787  14.785  14.091  1.00 21.07           O  
ATOM   3750  CB  ALA A 255       8.486  14.993  12.059  1.00 16.61           C  
ATOM   3751  H   ALA A 255       8.637  12.546  11.753  1.00 28.86           H  
ATOM   3752  HA  ALA A 255       8.217  14.149  14.007  1.00 24.09           H  
ATOM   3753  HB1 ALA A 255       8.345  16.010  12.426  1.00 16.61           H  
ATOM   3754  HB2 ALA A 255       9.567  14.855  12.018  1.00 16.61           H  
ATOM   3755  HB3 ALA A 255       8.044  14.985  11.067  1.00 16.61           H  
ATOM   3756  N   ARG A 256       5.539  13.979  12.028  1.00 24.32           N  
ATOM   3757  CA  ARG A 256       4.100  14.186  12.066  1.00 20.65           C  
ATOM   3758  C   ARG A 256       3.482  13.367  13.196  1.00 28.43           C  
ATOM   3759  O   ARG A 256       2.636  13.868  13.936  1.00 33.74           O  
ATOM   3760  CB  ARG A 256       3.476  13.769  10.740  1.00 28.25           C  
ATOM   3761  CG  ARG A 256       3.405  14.902   9.718  1.00 34.52           C  
ATOM   3762  CD  ARG A 256       2.690  14.466   8.448  1.00 43.33           C  
ATOM   3763  NE  ARG A 256       2.695  13.008   8.338  1.00 53.33           N  
ATOM   3764  CZ  ARG A 256       3.621  12.291   7.699  1.00 56.39           C  
ATOM   3765  NH1 ARG A 256       4.639  12.891   7.101  1.00 65.67           N  
ATOM   3766  NH2 ARG A 256       3.541  10.962   7.677  1.00 67.15           N1+
ATOM   3767  H   ARG A 256       5.964  13.582  11.197  1.00 24.32           H  
ATOM   3768  HA  ARG A 256       3.886  15.240  12.259  1.00 20.65           H  
ATOM   3769  HB3 ARG A 256       2.451  13.433  10.917  1.00 28.25           H  
ATOM   3770  HB2 ARG A 256       4.024  12.902  10.373  1.00 28.25           H  
ATOM   3771  HG3 ARG A 256       4.432  15.114   9.469  1.00 34.52           H  
ATOM   3772  HG2 ARG A 256       2.948  15.800  10.137  1.00 34.52           H  
ATOM   3773  HD3 ARG A 256       2.970  14.990   7.548  1.00 43.33           H  
ATOM   3774  HD2 ARG A 256       1.639  14.727   8.575  1.00 43.33           H  
ATOM   3775  HE  ARG A 256       1.941  12.525   8.805  1.00 53.33           H  
ATOM   3776 HH12 ARG A 256       5.381  12.362   6.656  1.00 65.67           H  
ATOM   3777 HH11 ARG A 256       4.671  13.904   7.056  1.00 65.67           H  
ATOM   3778 HH22 ARG A 256       4.228  10.408   7.183  1.00 67.15           H  
ATOM   3779 HH21 ARG A 256       2.769  10.484   8.119  1.00 67.15           H  
ATOM   3780  N   ASN A 257       3.925  12.113  13.325  1.00 31.19           N  
ATOM   3781  CA  ASN A 257       3.425  11.187  14.341  1.00 34.94           C  
ATOM   3782  C   ASN A 257       3.742  11.622  15.753  1.00 35.80           C  
ATOM   3783  O   ASN A 257       3.046  11.246  16.697  1.00 44.02           O  
ATOM   3784  CB  ASN A 257       3.979   9.780  14.128  1.00 38.62           C  
ATOM   3785  CG  ASN A 257       2.920   8.817  13.635  1.00 46.99           C  
ATOM   3786  OD1 ASN A 257       2.099   8.319  14.412  1.00 45.72           O  
ATOM   3787  ND2 ASN A 257       2.920   8.558  12.329  1.00 52.56           N  
ATOM   3788  H   ASN A 257       4.617  11.755  12.675  1.00 31.19           H  
ATOM   3789  HA  ASN A 257       2.334  11.182  14.270  1.00 34.94           H  
ATOM   3790  HB3 ASN A 257       4.170   9.344  15.111  1.00 38.62           H  
ATOM   3791  HB2 ASN A 257       4.978   9.642  13.743  1.00 38.62           H  
ATOM   3792 HD22 ASN A 257       2.241   7.918  11.944  1.00 52.56           H  
ATOM   3793 HD21 ASN A 257       3.611   8.992  11.734  1.00 52.56           H  
ATOM   3794  N   TYR A 258       4.808  12.396  15.909  1.00 42.25           N  
ATOM   3795  CA  TYR A 258       5.147  12.893  17.237  1.00 50.41           C  
ATOM   3796  C   TYR A 258       4.234  14.080  17.618  1.00 50.76           C  
ATOM   3797  O   TYR A 258       3.660  14.109  18.718  1.00 50.27           O  
ATOM   3798  CB  TYR A 258       6.611  13.334  17.323  1.00 45.16           C  
ATOM   3799  CG  TYR A 258       6.929  13.760  18.716  1.00 36.74           C  
ATOM   3800  CD1 TYR A 258       7.531  12.875  19.608  1.00 36.88           C  
ATOM   3801  CD2 TYR A 258       6.510  15.015  19.187  1.00 50.50           C  
ATOM   3802  CE1 TYR A 258       7.704  13.215  20.957  1.00 50.47           C  
ATOM   3803  CE2 TYR A 258       6.675  15.378  20.540  1.00 58.56           C  
ATOM   3804  CZ  TYR A 258       7.270  14.468  21.418  1.00 56.61           C  
ATOM   3805  OH  TYR A 258       7.405  14.821  22.743  1.00 53.88           O  
ATOM   3806  H   TYR A 258       5.392  12.631  15.117  1.00 42.25           H  
ATOM   3807  HA  TYR A 258       5.007  12.099  17.975  1.00 50.41           H  
ATOM   3808  HB3 TYR A 258       6.822  14.152  16.633  1.00 45.16           H  
ATOM   3809  HB2 TYR A 258       7.267  12.513  17.032  1.00 45.16           H  
ATOM   3810  HD1 TYR A 258       7.838  11.896  19.271  1.00 36.88           H  
ATOM   3811  HD2 TYR A 258       6.102  15.748  18.507  1.00 50.50           H  
ATOM   3812  HE1 TYR A 258       8.146  12.502  21.637  1.00 50.47           H  
ATOM   3813  HE2 TYR A 258       6.480  16.381  20.866  1.00 58.56           H  
ATOM   3814  HH  TYR A 258       7.127  15.706  22.925  1.00 53.88           H  
ATOM   3815  N   ILE A 259       4.119  15.048  16.706  1.00 51.17           N  
ATOM   3816  CA  ILE A 259       3.281  16.240  16.890  1.00 54.05           C  
ATOM   3817  C   ILE A 259       1.795  15.919  17.036  1.00 55.12           C  
ATOM   3818  O   ILE A 259       1.147  16.315  18.016  1.00 52.95           O  
ATOM   3819  CB  ILE A 259       3.377  17.197  15.670  1.00 55.97           C  
ATOM   3820  CG1 ILE A 259       4.809  17.216  15.131  1.00 45.62           C  
ATOM   3821  CG2 ILE A 259       2.837  18.593  16.050  1.00 46.37           C  
ATOM   3822  CD1 ILE A 259       5.592  18.434  15.543  1.00 50.44           C  
ATOM   3823  H   ILE A 259       4.612  14.950  15.828  1.00 51.17           H  
ATOM   3824  HA  ILE A 259       3.631  16.753  17.787  1.00 54.05           H  
ATOM   3825  HB  ILE A 259       2.783  16.829  14.831  1.00 55.97           H  
ATOM   3826 HG13 ILE A 259       4.816  17.137  14.043  1.00 45.62           H  
ATOM   3827 HG12 ILE A 259       5.475  16.473  15.538  1.00 45.62           H  
ATOM   3828 HG21 ILE A 259       3.237  19.342  15.394  1.00 46.37           H  
ATOM   3829 HG22 ILE A 259       1.749  18.622  15.991  1.00 46.37           H  
ATOM   3830 HG23 ILE A 259       3.123  18.882  17.061  1.00 46.37           H  
ATOM   3831 HD11 ILE A 259       6.649  18.290  15.313  1.00 50.44           H  
ATOM   3832 HD12 ILE A 259       5.302  19.333  15.000  1.00 50.44           H  
ATOM   3833 HD13 ILE A 259       5.522  18.626  16.615  1.00 50.44           H  
ATOM   3834  N   GLN A 260       1.256  15.216  16.036  1.00 53.39           N  
ATOM   3835  CA  GLN A 260      -0.156  14.866  16.042  1.00 51.71           C  
ATOM   3836  C   GLN A 260      -0.458  14.003  17.239  1.00 55.38           C  
ATOM   3837  O   GLN A 260      -1.592  13.993  17.714  1.00 67.43           O  
ATOM   3838  CB  GLN A 260      -0.552  14.140  14.758  1.00 39.53           C  
ATOM   3839  CG  GLN A 260      -0.495  15.004  13.512  1.00 43.08           C  
ATOM   3840  CD  GLN A 260      -1.686  14.804  12.571  1.00 45.35           C  
ATOM   3841  OE1 GLN A 260      -1.527  14.806  11.347  1.00 45.52           O  
ATOM   3842  NE2 GLN A 260      -2.881  14.635  13.140  1.00 44.66           N  
ATOM   3843  H   GLN A 260       1.832  14.901  15.264  1.00 53.39           H  
ATOM   3844  HA  GLN A 260      -0.749  15.779  16.134  1.00 51.71           H  
ATOM   3845  HB3 GLN A 260      -1.531  13.689  14.920  1.00 39.53           H  
ATOM   3846  HB2 GLN A 260       0.104  13.280  14.610  1.00 39.53           H  
ATOM   3847  HG3 GLN A 260       0.445  14.868  12.977  1.00 43.08           H  
ATOM   3848  HG2 GLN A 260      -0.545  16.044  13.824  1.00 43.08           H  
ATOM   3849 HE22 GLN A 260      -3.694  14.499  12.557  1.00 44.66           H  
ATOM   3850 HE21 GLN A 260      -2.970  14.644  14.146  1.00 44.66           H  
ATOM   3851  N   SER A 261       0.559  13.300  17.739  1.00 57.73           N  
ATOM   3852  CA  SER A 261       0.394  12.416  18.890  1.00 57.97           C  
ATOM   3853  C   SER A 261       0.373  13.151  20.234  1.00 55.47           C  
ATOM   3854  O   SER A 261       0.242  12.529  21.292  1.00 56.42           O  
ATOM   3855  CB  SER A 261       1.492  11.343  18.889  1.00 62.19           C  
ATOM   3856  OG  SER A 261       1.009  10.145  18.297  1.00 61.00           O  
ATOM   3857  H   SER A 261       1.471  13.366  17.311  1.00 57.73           H  
ATOM   3858  HA  SER A 261      -0.574  11.914  18.823  1.00 57.97           H  
ATOM   3859  HB3 SER A 261       1.601  10.976  19.910  1.00 62.19           H  
ATOM   3860  HB2 SER A 261       2.496  11.722  18.757  1.00 62.19           H  
ATOM   3861  HG  SER A 261       1.019  10.257  17.358  1.00 61.00           H  
ATOM   3862  N   LEU A 262       0.497  14.473  20.189  1.00 54.42           N  
ATOM   3863  CA  LEU A 262       0.476  15.281  21.407  1.00 55.79           C  
ATOM   3864  C   LEU A 262      -0.912  15.911  21.616  1.00 62.78           C  
ATOM   3865  O   LEU A 262      -1.568  16.333  20.655  1.00 69.97           O  
ATOM   3866  CB  LEU A 262       1.562  16.370  21.335  1.00 42.43           C  
ATOM   3867  CG  LEU A 262       2.994  15.834  21.461  1.00 38.98           C  
ATOM   3868  CD1 LEU A 262       3.983  16.827  20.898  1.00 20.18           C  
ATOM   3869  CD2 LEU A 262       3.316  15.539  22.919  1.00 36.65           C  
ATOM   3870  H   LEU A 262       0.595  14.945  19.299  1.00 54.42           H  
ATOM   3871  HA  LEU A 262       0.681  14.675  22.290  1.00 55.79           H  
ATOM   3872  HB3 LEU A 262       1.395  17.117  22.113  1.00 42.43           H  
ATOM   3873  HB2 LEU A 262       1.441  16.916  20.401  1.00 42.43           H  
ATOM   3874  HG  LEU A 262       3.086  14.898  20.919  1.00 38.98           H  
ATOM   3875 HD11 LEU A 262       4.755  17.089  21.618  1.00 20.18           H  
ATOM   3876 HD12 LEU A 262       4.402  16.487  19.957  1.00 20.18           H  
ATOM   3877 HD13 LEU A 262       3.495  17.770  20.668  1.00 20.18           H  
ATOM   3878 HD21 LEU A 262       4.332  15.157  23.022  1.00 36.65           H  
ATOM   3879 HD22 LEU A 262       3.236  16.433  23.538  1.00 36.65           H  
ATOM   3880 HD23 LEU A 262       2.653  14.783  23.339  1.00 36.65           H  
ATOM   3881  N   THR A 263      -1.371  15.960  22.865  1.00 67.32           N  
ATOM   3882  CA  THR A 263      -2.686  16.533  23.123  1.00 65.67           C  
ATOM   3883  C   THR A 263      -2.833  17.874  22.426  1.00 69.58           C  
ATOM   3884  O   THR A 263      -1.968  18.769  22.547  1.00 70.58           O  
ATOM   3885  CB  THR A 263      -2.959  16.771  24.619  1.00 63.88           C  
ATOM   3886  OG1 THR A 263      -2.360  15.725  25.396  1.00 63.27           O  
ATOM   3887  CG2 THR A 263      -4.474  16.836  24.874  1.00 58.89           C  
ATOM   3888  H   THR A 263      -0.837  15.594  23.640  1.00 67.32           H  
ATOM   3889  HA  THR A 263      -3.413  15.816  22.733  1.00 65.67           H  
ATOM   3890  HB  THR A 263      -2.495  17.698  24.962  1.00 63.88           H  
ATOM   3891  HG1 THR A 263      -2.546  15.883  26.309  1.00 63.27           H  
ATOM   3892 HG21 THR A 263      -4.681  16.982  25.934  1.00 58.89           H  
ATOM   3893 HG22 THR A 263      -4.943  17.664  24.342  1.00 58.89           H  
ATOM   3894 HG23 THR A 263      -4.971  15.916  24.567  1.00 58.89           H  
ATOM   3895  N   GLN A 264      -3.928  17.985  21.678  1.00 72.75           N  
ATOM   3896  CA  GLN A 264      -4.264  19.206  20.956  1.00 72.51           C  
ATOM   3897  C   GLN A 264      -4.193  20.357  21.973  1.00 69.31           C  
ATOM   3898  O   GLN A 264      -4.691  20.241  23.104  1.00 67.08           O  
ATOM   3899  CB  GLN A 264      -5.679  19.080  20.381  1.00 72.15           C  
ATOM   3900  CG  GLN A 264      -6.208  20.340  19.764  1.00 68.35           C  
ATOM   3901  CD  GLN A 264      -7.130  21.098  20.699  1.00 69.41           C  
ATOM   3902  OE1 GLN A 264      -8.156  20.567  21.152  1.00 63.00           O  
ATOM   3903  NE2 GLN A 264      -6.770  22.355  20.994  1.00 67.66           N  
ATOM   3904  H   GLN A 264      -4.566  17.206  21.616  1.00 72.75           H  
ATOM   3905  HA  GLN A 264      -3.539  19.357  20.155  1.00 72.51           H  
ATOM   3906  HB3 GLN A 264      -6.360  18.690  21.141  1.00 72.15           H  
ATOM   3907  HB2 GLN A 264      -5.654  18.309  19.610  1.00 72.15           H  
ATOM   3908  HG3 GLN A 264      -6.809  20.077  18.893  1.00 68.35           H  
ATOM   3909  HG2 GLN A 264      -5.405  20.973  19.382  1.00 68.35           H  
ATOM   3910 HE22 GLN A 264      -7.350  22.904  21.611  1.00 67.66           H  
ATOM   3911 HE21 GLN A 264      -5.931  22.748  20.594  1.00 67.66           H  
ATOM   3912  N   MET A 265      -3.564  21.456  21.580  1.00 66.19           N  
ATOM   3913  CA  MET A 265      -3.429  22.573  22.492  1.00 56.17           C  
ATOM   3914  C   MET A 265      -3.796  23.851  21.800  1.00 49.37           C  
ATOM   3915  O   MET A 265      -3.435  24.059  20.641  1.00 50.20           O  
ATOM   3916  CB  MET A 265      -1.986  22.684  22.991  1.00 54.12           C  
ATOM   3917  CG  MET A 265      -1.443  21.424  23.649  1.00 60.76           C  
ATOM   3918  SD  MET A 265      -0.207  21.834  24.894  1.00 60.71           S  
ATOM   3919  CE  MET A 265       0.081  20.237  25.693  1.00 66.30           C  
ATOM   3920  H   MET A 265      -3.164  21.519  20.653  1.00 66.19           H  
ATOM   3921  HA  MET A 265      -4.024  22.411  23.382  1.00 56.17           H  
ATOM   3922  HB3 MET A 265      -1.956  23.496  23.720  1.00 54.12           H  
ATOM   3923  HB2 MET A 265      -1.307  22.993  22.196  1.00 54.12           H  
ATOM   3924  HG3 MET A 265      -0.937  20.820  22.905  1.00 60.76           H  
ATOM   3925  HG2 MET A 265      -2.231  20.847  24.133  1.00 60.76           H  
ATOM   3926  HE1 MET A 265       0.836  20.335  26.473  1.00 66.30           H  
ATOM   3927  HE2 MET A 265      -0.840  19.866  26.143  1.00 66.30           H  
ATOM   3928  HE3 MET A 265       0.428  19.506  24.962  1.00 66.30           H  
ATOM   3929  N   PRO A 266      -4.531  24.721  22.504  1.00 47.57           N  
ATOM   3930  CA  PRO A 266      -4.958  26.019  21.970  1.00 44.12           C  
ATOM   3931  C   PRO A 266      -3.797  27.004  22.086  1.00 36.18           C  
ATOM   3932  O   PRO A 266      -3.181  27.123  23.152  1.00 32.48           O  
ATOM   3933  CB  PRO A 266      -6.118  26.410  22.881  1.00 48.10           C  
ATOM   3934  CG  PRO A 266      -5.723  25.797  24.217  1.00 51.87           C  
ATOM   3935  CD  PRO A 266      -5.013  24.504  23.882  1.00 48.85           C  
ATOM   3936  HA  PRO A 266      -5.298  25.940  20.935  1.00 44.12           H  
ATOM   3937  HB3 PRO A 266      -7.041  25.953  22.521  1.00 48.10           H  
ATOM   3938  HB2 PRO A 266      -6.282  27.487  22.943  1.00 48.10           H  
ATOM   3939  HG3 PRO A 266      -6.586  25.633  24.863  1.00 51.87           H  
ATOM   3940  HG2 PRO A 266      -5.052  26.466  24.757  1.00 51.87           H  
ATOM   3941  HD2 PRO A 266      -4.206  24.309  24.590  1.00 48.85           H  
ATOM   3942  HD3 PRO A 266      -5.727  23.679  23.907  1.00 48.85           H  
ATOM   3943  N   LYS A 267      -3.474  27.690  20.995  1.00 33.16           N  
ATOM   3944  CA  LYS A 267      -2.399  28.666  21.054  1.00 35.43           C  
ATOM   3945  C   LYS A 267      -2.793  29.624  22.170  1.00 40.29           C  
ATOM   3946  O   LYS A 267      -3.992  29.841  22.399  1.00 43.59           O  
ATOM   3947  CB  LYS A 267      -2.304  29.423  19.745  1.00 39.82           C  
ATOM   3948  CG  LYS A 267      -1.341  30.582  19.788  1.00 36.08           C  
ATOM   3949  CD  LYS A 267      -1.596  31.494  18.616  1.00 46.04           C  
ATOM   3950  CE  LYS A 267      -0.815  32.788  18.747  1.00 53.40           C  
ATOM   3951  NZ  LYS A 267      -1.607  33.832  19.498  1.00 61.73           N1+
ATOM   3952  H   LYS A 267      -3.989  27.569  20.135  1.00 33.16           H  
ATOM   3953  HA  LYS A 267      -1.462  28.191  21.324  1.00 35.43           H  
ATOM   3954  HB3 LYS A 267      -3.301  29.814  19.530  1.00 39.82           H  
ATOM   3955  HB2 LYS A 267      -2.101  28.758  18.910  1.00 39.82           H  
ATOM   3956  HG3 LYS A 267      -0.321  30.248  19.776  1.00 36.08           H  
ATOM   3957  HG2 LYS A 267      -1.448  31.220  20.657  1.00 36.08           H  
ATOM   3958  HD3 LYS A 267      -2.658  31.715  18.498  1.00 46.04           H  
ATOM   3959  HD2 LYS A 267      -1.290  30.978  17.704  1.00 46.04           H  
ATOM   3960  HE3 LYS A 267      -0.723  33.201  17.742  1.00 53.40           H  
ATOM   3961  HE2 LYS A 267       0.208  32.620  19.033  1.00 53.40           H  
ATOM   3962  HZ1 LYS A 267      -1.722  33.553  20.463  1.00 61.73           H  
ATOM   3963  HZ2 LYS A 267      -1.099  34.711  19.462  1.00 61.73           H  
ATOM   3964  HZ3 LYS A 267      -2.511  33.957  19.067  1.00 61.73           H  
ATOM   3965  N   MET A 268      -1.802  30.208  22.848  1.00 40.44           N  
ATOM   3966  CA  MET A 268      -2.050  31.120  23.979  1.00 32.69           C  
ATOM   3967  C   MET A 268      -2.233  32.614  23.676  1.00 36.79           C  
ATOM   3968  O   MET A 268      -1.843  33.104  22.621  1.00 41.67           O  
ATOM   3969  CB  MET A 268      -0.939  30.941  25.006  1.00 18.05           C  
ATOM   3970  CG  MET A 268      -1.152  29.743  25.878  1.00 19.88           C  
ATOM   3971  SD  MET A 268       0.102  29.675  27.143  1.00 26.84           S  
ATOM   3972  CE  MET A 268       0.111  27.879  27.534  1.00 38.29           C  
ATOM   3973  H   MET A 268      -0.839  29.999  22.607  1.00 40.44           H  
ATOM   3974  HA  MET A 268      -2.982  30.819  24.463  1.00 32.69           H  
ATOM   3975  HB3 MET A 268      -0.888  31.807  25.669  1.00 18.05           H  
ATOM   3976  HB2 MET A 268       0.036  30.901  24.522  1.00 18.05           H  
ATOM   3977  HG3 MET A 268      -1.106  28.839  25.271  1.00 19.88           H  
ATOM   3978  HG2 MET A 268      -2.131  29.761  26.359  1.00 19.88           H  
ATOM   3979  HE1 MET A 268       0.259  27.709  28.600  1.00 38.29           H  
ATOM   3980  HE2 MET A 268      -0.790  27.367  27.196  1.00 38.29           H  
ATOM   3981  HE3 MET A 268       0.972  27.533  27.008  1.00 38.29           H  
ATOM   3982  N   ASN A 269      -2.840  33.328  24.620  1.00 45.27           N  
ATOM   3983  CA  ASN A 269      -3.097  34.763  24.489  1.00 48.51           C  
ATOM   3984  C   ASN A 269      -1.827  35.547  24.843  1.00 50.38           C  
ATOM   3985  O   ASN A 269      -1.735  36.050  25.969  1.00 54.98           O  
ATOM   3986  CB  ASN A 269      -4.199  35.180  25.469  1.00 50.67           C  
ATOM   3987  CG  ASN A 269      -5.595  35.223  24.844  1.00 44.78           C  
ATOM   3988  OD1 ASN A 269      -5.757  35.274  23.619  1.00 30.25           O  
ATOM   3989  ND2 ASN A 269      -6.622  35.214  25.708  1.00 41.51           N  
ATOM   3990  H   ASN A 269      -3.139  32.870  25.468  1.00 45.27           H  
ATOM   3991  HA  ASN A 269      -3.345  35.025  23.459  1.00 48.51           H  
ATOM   3992  HB3 ASN A 269      -4.068  36.208  25.796  1.00 50.67           H  
ATOM   3993  HB2 ASN A 269      -4.177  34.441  26.266  1.00 50.67           H  
ATOM   3994 HD22 ASN A 269      -7.570  35.241  25.364  1.00 41.51           H  
ATOM   3995 HD21 ASN A 269      -6.433  35.187  26.702  1.00 41.51           H  
ATOM   3996  N   PHE A 270      -0.868  35.663  23.912  1.00 52.57           N  
ATOM   3997  CA  PHE A 270       0.397  36.392  24.174  1.00 52.21           C  
ATOM   3998  C   PHE A 270       0.191  37.628  25.071  1.00 52.65           C  
ATOM   3999  O   PHE A 270       1.065  37.983  25.883  1.00 48.68           O  
ATOM   4000  CB  PHE A 270       1.073  36.859  22.876  1.00 50.70           C  
ATOM   4001  CG  PHE A 270       1.725  35.761  22.068  1.00 43.62           C  
ATOM   4002  CD1 PHE A 270       3.002  35.930  21.541  1.00 42.46           C  
ATOM   4003  CD2 PHE A 270       1.027  34.612  21.734  1.00 42.22           C  
ATOM   4004  CE1 PHE A 270       3.567  34.963  20.676  1.00 37.30           C  
ATOM   4005  CE2 PHE A 270       1.584  33.658  20.880  1.00 33.75           C  
ATOM   4006  CZ  PHE A 270       2.852  33.835  20.351  1.00 24.24           C  
ATOM   4007  H   PHE A 270      -1.001  35.235  23.007  1.00 52.57           H  
ATOM   4008  HA  PHE A 270       1.089  35.719  24.666  1.00 52.21           H  
ATOM   4009  HB3 PHE A 270       1.852  37.586  23.113  1.00 50.70           H  
ATOM   4010  HB2 PHE A 270       0.360  37.397  22.253  1.00 50.70           H  
ATOM   4011  HD1 PHE A 270       3.566  36.824  21.764  1.00 42.46           H  
ATOM   4012  HD2 PHE A 270       0.037  34.428  22.086  1.00 42.22           H  
ATOM   4013  HE1 PHE A 270       4.557  35.113  20.271  1.00 37.30           H  
ATOM   4014  HE2 PHE A 270       1.080  32.716  20.770  1.00 33.75           H  
ATOM   4015  HZ  PHE A 270       3.291  33.077  19.719  1.00 24.24           H  
ATOM   4016  N   ALA A 271      -0.957  38.283  24.904  1.00 51.10           N  
ATOM   4017  CA  ALA A 271      -1.290  39.452  25.707  1.00 46.85           C  
ATOM   4018  C   ALA A 271      -1.187  39.077  27.176  1.00 44.09           C  
ATOM   4019  O   ALA A 271      -0.532  39.784  27.954  1.00 47.21           O  
ATOM   4020  CB  ALA A 271      -2.692  39.918  25.388  1.00 55.78           C  
ATOM   4021  H   ALA A 271      -1.624  37.955  24.221  1.00 51.10           H  
ATOM   4022  HA  ALA A 271      -0.580  40.252  25.488  1.00 46.85           H  
ATOM   4023  HB1 ALA A 271      -2.976  40.772  26.004  1.00 55.78           H  
ATOM   4024  HB2 ALA A 271      -2.766  40.232  24.346  1.00 55.78           H  
ATOM   4025  HB3 ALA A 271      -3.432  39.132  25.544  1.00 55.78           H  
ATOM   4026  N   ASN A 272      -1.832  37.966  27.547  1.00 37.49           N  
ATOM   4027  CA  ASN A 272      -1.810  37.498  28.933  1.00 39.08           C  
ATOM   4028  C   ASN A 272      -0.486  36.841  29.275  1.00 39.19           C  
ATOM   4029  O   ASN A 272      -0.144  36.730  30.447  1.00 40.90           O  
ATOM   4030  CB  ASN A 272      -2.929  36.504  29.212  1.00 32.30           C  
ATOM   4031  CG  ASN A 272      -4.149  36.747  28.369  1.00 42.42           C  
ATOM   4032  OD1 ASN A 272      -4.816  35.671  27.996  1.00 37.83           O  
ATOM   4033  ND2 ASN A 272      -4.496  37.885  28.054  1.00 52.08           N  
ATOM   4034  H   ASN A 272      -2.257  37.375  26.843  1.00 37.49           H  
ATOM   4035  HA  ASN A 272      -1.956  38.350  29.597  1.00 39.08           H  
ATOM   4036  HB3 ASN A 272      -3.208  36.529  30.266  1.00 32.30           H  
ATOM   4037  HB2 ASN A 272      -2.601  35.482  29.006  1.00 32.30           H  
ATOM   4038 HD22 ASN A 272      -5.326  38.018  27.495  1.00 52.08           H  
ATOM   4039 HD21 ASN A 272      -3.951  38.680  28.355  1.00 52.08           H  
ATOM   4040  N   VAL A 273       0.256  36.401  28.258  1.00 36.66           N  
ATOM   4041  CA  VAL A 273       1.549  35.761  28.489  1.00 38.24           C  
ATOM   4042  C   VAL A 273       2.536  36.858  28.848  1.00 39.91           C  
ATOM   4043  O   VAL A 273       3.238  36.767  29.862  1.00 43.46           O  
ATOM   4044  CB  VAL A 273       2.086  35.005  27.235  1.00 41.29           C  
ATOM   4045  CG1 VAL A 273       3.355  34.194  27.605  1.00 26.66           C  
ATOM   4046  CG2 VAL A 273       1.012  34.092  26.667  1.00 27.25           C  
ATOM   4047  H   VAL A 273      -0.074  36.517  27.310  1.00 36.66           H  
ATOM   4048  HA  VAL A 273       1.465  35.055  29.318  1.00 38.24           H  
ATOM   4049  HB  VAL A 273       2.349  35.716  26.460  1.00 41.29           H  
ATOM   4050 HG11 VAL A 273       3.748  33.670  26.737  1.00 26.66           H  
ATOM   4051 HG12 VAL A 273       4.162  34.832  27.965  1.00 26.66           H  
ATOM   4052 HG13 VAL A 273       3.146  33.452  28.376  1.00 26.66           H  
ATOM   4053 HG21 VAL A 273       1.326  33.649  25.723  1.00 27.25           H  
ATOM   4054 HG22 VAL A 273       0.804  33.270  27.353  1.00 27.25           H  
ATOM   4055 HG23 VAL A 273       0.072  34.586  26.493  1.00 27.25           H  
ATOM   4056  N   PHE A 274       2.594  37.896  28.019  1.00 32.26           N  
ATOM   4057  CA  PHE A 274       3.490  39.008  28.304  1.00 33.47           C  
ATOM   4058  C   PHE A 274       2.676  40.244  28.721  1.00 44.76           C  
ATOM   4059  O   PHE A 274       2.741  41.307  28.091  1.00 49.39           O  
ATOM   4060  CB  PHE A 274       4.334  39.336  27.083  1.00 30.36           C  
ATOM   4061  CG  PHE A 274       4.892  38.141  26.402  1.00 30.18           C  
ATOM   4062  CD1 PHE A 274       4.117  37.415  25.507  1.00 41.14           C  
ATOM   4063  CD2 PHE A 274       6.196  37.739  26.639  1.00 30.65           C  
ATOM   4064  CE1 PHE A 274       4.637  36.298  24.851  1.00 30.80           C  
ATOM   4065  CE2 PHE A 274       6.728  36.626  25.993  1.00 31.24           C  
ATOM   4066  CZ  PHE A 274       5.944  35.906  25.098  1.00 30.50           C  
ATOM   4067  H   PHE A 274       1.994  37.940  27.202  1.00 32.26           H  
ATOM   4068  HA  PHE A 274       4.190  38.800  29.115  1.00 33.47           H  
ATOM   4069  HB3 PHE A 274       5.140  40.023  27.350  1.00 30.36           H  
ATOM   4070  HB2 PHE A 274       3.738  39.852  26.329  1.00 30.36           H  
ATOM   4071  HD1 PHE A 274       3.157  37.765  25.209  1.00 41.14           H  
ATOM   4072  HD2 PHE A 274       6.813  38.291  27.333  1.00 30.65           H  
ATOM   4073  HE1 PHE A 274       4.032  35.753  24.142  1.00 30.80           H  
ATOM   4074  HE2 PHE A 274       7.740  36.322  26.200  1.00 31.24           H  
ATOM   4075  HZ  PHE A 274       6.354  35.043  24.594  1.00 30.50           H  
ATOM   4076  N   ILE A 275       1.888  40.116  29.774  1.00 42.65           N  
ATOM   4077  CA  ILE A 275       1.131  41.265  30.216  1.00 40.97           C  
ATOM   4078  C   ILE A 275       2.120  42.277  30.766  1.00 44.20           C  
ATOM   4079  O   ILE A 275       3.112  41.900  31.396  1.00 39.95           O  
ATOM   4080  CB  ILE A 275       0.160  40.934  31.351  1.00 35.61           C  
ATOM   4081  CG1 ILE A 275       0.399  39.519  31.845  1.00 46.33           C  
ATOM   4082  CG2 ILE A 275      -1.249  41.149  30.885  1.00 28.63           C  
ATOM   4083  CD1 ILE A 275       1.863  39.182  32.147  1.00 58.65           C  
ATOM   4084  H   ILE A 275       1.828  39.249  30.289  1.00 42.65           H  
ATOM   4085  HA  ILE A 275       0.598  41.711  29.372  1.00 40.97           H  
ATOM   4086  HB  ILE A 275       0.297  41.596  32.210  1.00 35.61           H  
ATOM   4087 HG13 ILE A 275      -0.015  38.866  31.105  1.00 46.33           H  
ATOM   4088 HG12 ILE A 275      -0.197  39.362  32.745  1.00 46.33           H  
ATOM   4089 HG21 ILE A 275      -1.953  40.963  31.696  1.00 28.63           H  
ATOM   4090 HG22 ILE A 275      -1.405  42.177  30.556  1.00 28.63           H  
ATOM   4091 HG23 ILE A 275      -1.529  40.494  30.067  1.00 28.63           H  
ATOM   4092 HD11 ILE A 275       1.824  38.480  32.980  1.00 58.65           H  
ATOM   4093 HD12 ILE A 275       2.429  38.590  31.433  1.00 58.65           H  
ATOM   4094 HD13 ILE A 275       2.443  39.995  32.568  1.00 58.65           H  
ATOM   4095  N   GLY A 276       1.843  43.556  30.522  1.00 44.56           N  
ATOM   4096  CA  GLY A 276       2.687  44.600  31.060  1.00 43.58           C  
ATOM   4097  C   GLY A 276       3.717  45.114  30.094  1.00 39.88           C  
ATOM   4098  O   GLY A 276       4.457  46.043  30.415  1.00 43.00           O  
ATOM   4099  H   GLY A 276       1.022  43.811  29.992  1.00 44.56           H  
ATOM   4100  HA3 GLY A 276       3.177  44.312  31.992  1.00 43.58           H  
ATOM   4101  HA2 GLY A 276       2.037  45.436  31.320  1.00 43.58           H  
ATOM   4102  N   ALA A 277       3.777  44.519  28.913  1.00 38.57           N  
ATOM   4103  CA  ALA A 277       4.752  44.953  27.927  1.00 42.40           C  
ATOM   4104  C   ALA A 277       4.102  45.796  26.827  1.00 39.87           C  
ATOM   4105  O   ALA A 277       2.903  45.694  26.587  1.00 38.55           O  
ATOM   4106  CB  ALA A 277       5.466  43.735  27.324  1.00 44.80           C  
ATOM   4107  H   ALA A 277       3.153  43.757  28.689  1.00 38.57           H  
ATOM   4108  HA  ALA A 277       5.544  45.562  28.367  1.00 42.40           H  
ATOM   4109  HB1 ALA A 277       6.202  44.031  26.575  1.00 44.80           H  
ATOM   4110  HB2 ALA A 277       5.993  43.170  28.094  1.00 44.80           H  
ATOM   4111  HB3 ALA A 277       4.760  43.056  26.843  1.00 44.80           H  
ATOM   4112  N   ASN A 278       4.888  46.644  26.175  1.00 30.09           N  
ATOM   4113  CA  ASN A 278       4.359  47.478  25.109  1.00 20.95           C  
ATOM   4114  C   ASN A 278       3.647  46.600  24.086  1.00 21.71           C  
ATOM   4115  O   ASN A 278       4.228  45.677  23.546  1.00 33.91           O  
ATOM   4116  CB  ASN A 278       5.498  48.236  24.445  1.00 14.03           C  
ATOM   4117  CG  ASN A 278       5.143  48.739  23.051  1.00 25.82           C  
ATOM   4118  OD1 ASN A 278       3.970  48.828  22.679  1.00 20.05           O  
ATOM   4119  ND2 ASN A 278       6.170  49.077  22.273  1.00 17.87           N  
ATOM   4120  H   ASN A 278       5.871  46.705  26.400  1.00 30.09           H  
ATOM   4121  HA  ASN A 278       3.716  48.208  25.594  1.00 20.95           H  
ATOM   4122  HB3 ASN A 278       6.367  47.583  24.348  1.00 14.03           H  
ATOM   4123  HB2 ASN A 278       5.811  49.077  25.065  1.00 14.03           H  
ATOM   4124 HD22 ASN A 278       6.001  49.442  21.348  1.00 17.87           H  
ATOM   4125 HD21 ASN A 278       7.112  49.036  22.640  1.00 17.87           H  
ATOM   4126  N   PRO A 279       2.366  46.854  23.832  1.00 22.36           N  
ATOM   4127  CA  PRO A 279       1.616  46.057  22.855  1.00 30.27           C  
ATOM   4128  C   PRO A 279       2.142  46.038  21.412  1.00 31.76           C  
ATOM   4129  O   PRO A 279       1.519  45.440  20.531  1.00 38.12           O  
ATOM   4130  CB  PRO A 279       0.208  46.629  22.919  1.00 28.51           C  
ATOM   4131  CG  PRO A 279       0.369  47.979  23.548  1.00 33.52           C  
ATOM   4132  CD  PRO A 279       1.525  47.863  24.485  1.00 22.10           C  
ATOM   4133  HA  PRO A 279       1.585  45.028  23.210  1.00 30.27           H  
ATOM   4134  HB3 PRO A 279      -0.404  46.002  23.569  1.00 28.51           H  
ATOM   4135  HB2 PRO A 279      -0.308  46.686  21.959  1.00 28.51           H  
ATOM   4136  HG3 PRO A 279      -0.539  48.323  24.045  1.00 33.52           H  
ATOM   4137  HG2 PRO A 279       0.609  48.706  22.770  1.00 33.52           H  
ATOM   4138  HD2 PRO A 279       1.993  48.842  24.588  1.00 22.10           H  
ATOM   4139  HD3 PRO A 279       1.208  47.510  25.467  1.00 22.10           H  
ATOM   4140  N   LEU A 280       3.261  46.703  21.144  1.00 30.19           N  
ATOM   4141  CA  LEU A 280       3.815  46.688  19.788  1.00 27.94           C  
ATOM   4142  C   LEU A 280       4.913  45.634  19.790  1.00 23.58           C  
ATOM   4143  O   LEU A 280       5.284  45.056  18.767  1.00 11.36           O  
ATOM   4144  CB  LEU A 280       4.396  48.056  19.436  1.00 26.69           C  
ATOM   4145  CG  LEU A 280       3.420  48.988  18.723  1.00 24.00           C  
ATOM   4146  CD1 LEU A 280       4.182  50.101  18.018  1.00 23.15           C  
ATOM   4147  CD2 LEU A 280       2.607  48.190  17.740  1.00 29.17           C  
ATOM   4148  H   LEU A 280       3.701  47.274  21.855  1.00 30.19           H  
ATOM   4149  HA  LEU A 280       3.143  46.271  19.047  1.00 27.94           H  
ATOM   4150  HB3 LEU A 280       5.239  47.905  18.760  1.00 26.69           H  
ATOM   4151  HB2 LEU A 280       4.813  48.563  20.290  1.00 26.69           H  
ATOM   4152  HG  LEU A 280       2.742  49.431  19.454  1.00 24.00           H  
ATOM   4153 HD11 LEU A 280       3.517  50.770  17.473  1.00 23.15           H  
ATOM   4154 HD12 LEU A 280       4.758  50.700  18.724  1.00 23.15           H  
ATOM   4155 HD13 LEU A 280       4.870  49.642  17.336  1.00 23.15           H  
ATOM   4156 HD21 LEU A 280       2.101  48.860  17.044  1.00 29.17           H  
ATOM   4157 HD22 LEU A 280       3.217  47.522  17.132  1.00 29.17           H  
ATOM   4158 HD23 LEU A 280       1.802  47.628  18.215  1.00 29.17           H  
ATOM   4159  N   ALA A 281       5.423  45.412  20.989  1.00 20.62           N  
ATOM   4160  CA  ALA A 281       6.456  44.441  21.223  1.00 20.95           C  
ATOM   4161  C   ALA A 281       5.757  43.097  21.281  1.00 23.95           C  
ATOM   4162  O   ALA A 281       6.301  42.084  20.847  1.00 36.86           O  
ATOM   4163  CB  ALA A 281       7.138  44.730  22.536  1.00 18.23           C  
ATOM   4164  H   ALA A 281       5.046  45.905  21.787  1.00 20.62           H  
ATOM   4165  HA  ALA A 281       7.192  44.456  20.416  1.00 20.95           H  
ATOM   4166  HB1 ALA A 281       8.195  44.467  22.495  1.00 18.23           H  
ATOM   4167  HB2 ALA A 281       7.046  45.770  22.836  1.00 18.23           H  
ATOM   4168  HB3 ALA A 281       6.709  44.165  23.366  1.00 18.23           H  
ATOM   4169  N   VAL A 282       4.548  43.098  21.831  1.00 20.72           N  
ATOM   4170  CA  VAL A 282       3.762  41.887  21.938  1.00 21.35           C  
ATOM   4171  C   VAL A 282       3.349  41.487  20.535  1.00 20.47           C  
ATOM   4172  O   VAL A 282       3.363  40.311  20.172  1.00 16.41           O  
ATOM   4173  CB  VAL A 282       2.512  42.122  22.795  1.00 23.00           C  
ATOM   4174  CG1 VAL A 282       1.553  40.961  22.675  1.00 21.60           C  
ATOM   4175  CG2 VAL A 282       2.918  42.290  24.228  1.00 25.04           C  
ATOM   4176  H   VAL A 282       4.171  43.959  22.203  1.00 20.72           H  
ATOM   4177  HA  VAL A 282       4.351  41.081  22.370  1.00 21.35           H  
ATOM   4178  HB  VAL A 282       1.994  43.018  22.457  1.00 23.00           H  
ATOM   4179 HG11 VAL A 282       0.757  41.040  23.416  1.00 21.60           H  
ATOM   4180 HG12 VAL A 282       1.050  40.916  21.709  1.00 21.60           H  
ATOM   4181 HG13 VAL A 282       2.052  40.006  22.846  1.00 21.60           H  
ATOM   4182 HG21 VAL A 282       2.052  42.455  24.869  1.00 25.04           H  
ATOM   4183 HG22 VAL A 282       3.442  41.410  24.602  1.00 25.04           H  
ATOM   4184 HG23 VAL A 282       3.578  43.147  24.365  1.00 25.04           H  
ATOM   4185  N   ASP A 283       3.008  42.486  19.736  1.00 24.98           N  
ATOM   4186  CA  ASP A 283       2.580  42.224  18.381  1.00 23.66           C  
ATOM   4187  C   ASP A 283       3.699  41.766  17.471  1.00 29.24           C  
ATOM   4188  O   ASP A 283       3.461  40.987  16.553  1.00 36.83           O  
ATOM   4189  CB  ASP A 283       1.938  43.449  17.775  1.00 23.01           C  
ATOM   4190  CG  ASP A 283       1.441  43.184  16.385  1.00 33.86           C  
ATOM   4191  OD1 ASP A 283       0.285  42.722  16.251  1.00 40.48           O  
ATOM   4192  OD2 ASP A 283       2.209  43.413  15.423  1.00 36.05           O1-
ATOM   4193  H   ASP A 283       3.010  43.437  20.076  1.00 24.98           H  
ATOM   4194  HA  ASP A 283       1.826  41.432  18.408  1.00 23.66           H  
ATOM   4195  HB3 ASP A 283       2.637  44.286  17.752  1.00 23.01           H  
ATOM   4196  HB2 ASP A 283       1.095  43.770  18.387  1.00 23.01           H  
ATOM   4197  N   LEU A 284       4.916  42.251  17.700  1.00 27.93           N  
ATOM   4198  CA  LEU A 284       6.036  41.835  16.864  1.00 19.25           C  
ATOM   4199  C   LEU A 284       6.413  40.397  17.216  1.00 19.53           C  
ATOM   4200  O   LEU A 284       6.927  39.656  16.393  1.00 19.97           O  
ATOM   4201  CB  LEU A 284       7.233  42.758  17.074  1.00 10.32           C  
ATOM   4202  CG  LEU A 284       8.507  42.347  16.343  1.00 10.36           C  
ATOM   4203  CD1 LEU A 284       8.321  42.466  14.867  1.00  7.24           C  
ATOM   4204  CD2 LEU A 284       9.618  43.205  16.793  1.00  6.50           C  
ATOM   4205  H   LEU A 284       5.071  42.924  18.439  1.00 27.93           H  
ATOM   4206  HA  LEU A 284       5.747  41.903  15.818  1.00 19.25           H  
ATOM   4207  HB3 LEU A 284       7.443  42.794  18.145  1.00 10.32           H  
ATOM   4208  HB2 LEU A 284       6.968  43.777  16.809  1.00 10.32           H  
ATOM   4209  HG  LEU A 284       8.803  41.329  16.588  1.00 10.36           H  
ATOM   4210 HD11 LEU A 284       9.243  42.223  14.337  1.00  7.24           H  
ATOM   4211 HD12 LEU A 284       7.557  41.788  14.489  1.00  7.24           H  
ATOM   4212 HD13 LEU A 284       8.048  43.472  14.589  1.00  7.24           H  
ATOM   4213 HD21 LEU A 284      10.552  42.861  16.351  1.00  6.50           H  
ATOM   4214 HD22 LEU A 284       9.453  44.246  16.514  1.00  6.50           H  
ATOM   4215 HD23 LEU A 284       9.743  43.171  17.876  1.00  6.50           H  
ATOM   4216  N   LEU A 285       6.138  40.010  18.450  1.00 18.57           N  
ATOM   4217  CA  LEU A 285       6.427  38.665  18.909  1.00 27.33           C  
ATOM   4218  C   LEU A 285       5.522  37.670  18.189  1.00 34.45           C  
ATOM   4219  O   LEU A 285       5.971  36.653  17.654  1.00 35.92           O  
ATOM   4220  CB  LEU A 285       6.166  38.568  20.406  1.00 31.09           C  
ATOM   4221  CG  LEU A 285       7.300  38.971  21.351  1.00 21.12           C  
ATOM   4222  CD1 LEU A 285       6.797  39.158  22.777  1.00 18.81           C  
ATOM   4223  CD2 LEU A 285       8.342  37.891  21.293  1.00 24.42           C  
ATOM   4224  H   LEU A 285       5.724  40.665  19.099  1.00 18.57           H  
ATOM   4225  HA  LEU A 285       7.462  38.412  18.677  1.00 27.33           H  
ATOM   4226  HB3 LEU A 285       5.872  37.549  20.671  1.00 31.09           H  
ATOM   4227  HB2 LEU A 285       5.304  39.160  20.674  1.00 31.09           H  
ATOM   4228  HG  LEU A 285       7.747  39.907  21.014  1.00 21.12           H  
ATOM   4229 HD11 LEU A 285       7.625  39.333  23.465  1.00 18.81           H  
ATOM   4230 HD12 LEU A 285       6.138  40.017  22.859  1.00 18.81           H  
ATOM   4231 HD13 LEU A 285       6.255  38.281  23.130  1.00 18.81           H  
ATOM   4232 HD21 LEU A 285       9.169  38.119  21.967  1.00 24.42           H  
ATOM   4233 HD22 LEU A 285       7.943  36.921  21.593  1.00 24.42           H  
ATOM   4234 HD23 LEU A 285       8.779  37.779  20.302  1.00 24.42           H  
ATOM   4235  N   GLU A 286       4.228  37.964  18.204  1.00 32.62           N  
ATOM   4236  CA  GLU A 286       3.241  37.111  17.554  1.00 35.60           C  
ATOM   4237  C   GLU A 286       3.676  36.799  16.129  1.00 25.59           C  
ATOM   4238  O   GLU A 286       3.380  35.728  15.597  1.00 23.38           O  
ATOM   4239  CB  GLU A 286       1.873  37.816  17.528  1.00 50.99           C  
ATOM   4240  CG  GLU A 286       1.143  37.878  18.885  1.00 57.87           C  
ATOM   4241  CD  GLU A 286       0.214  36.686  19.095  1.00 66.64           C  
ATOM   4242  OE1 GLU A 286      -0.621  36.718  20.040  1.00 76.66           O  
ATOM   4243  OE2 GLU A 286       0.328  35.712  18.303  1.00 77.12           O1-
ATOM   4244  H   GLU A 286       3.908  38.800  18.675  1.00 32.62           H  
ATOM   4245  HA  GLU A 286       3.161  36.169  18.099  1.00 35.60           H  
ATOM   4246  HB3 GLU A 286       1.227  37.387  16.760  1.00 50.99           H  
ATOM   4247  HB2 GLU A 286       2.023  38.841  17.188  1.00 50.99           H  
ATOM   4248  HG3 GLU A 286       0.529  38.779  18.921  1.00 57.87           H  
ATOM   4249  HG2 GLU A 286       1.847  37.951  19.714  1.00 57.87           H  
ATOM   4250  N   LYS A 287       4.386  37.732  15.516  1.00 13.74           N  
ATOM   4251  CA  LYS A 287       4.816  37.536  14.155  1.00 13.29           C  
ATOM   4252  C   LYS A 287       6.142  36.806  14.052  1.00 16.90           C  
ATOM   4253  O   LYS A 287       6.500  36.328  12.982  1.00 25.86           O  
ATOM   4254  CB  LYS A 287       4.907  38.886  13.459  1.00 12.82           C  
ATOM   4255  CG  LYS A 287       3.984  39.907  14.028  1.00  2.00           C  
ATOM   4256  CD  LYS A 287       3.377  40.704  12.919  1.00 12.96           C  
ATOM   4257  CE  LYS A 287       1.965  41.118  13.256  1.00 18.42           C  
ATOM   4258  NZ  LYS A 287       1.497  42.181  12.328  1.00 25.25           N1+
ATOM   4259  H   LYS A 287       4.608  38.598  15.987  1.00 13.74           H  
ATOM   4260  HA  LYS A 287       4.072  36.957  13.602  1.00 13.29           H  
ATOM   4261  HB3 LYS A 287       4.759  38.706  12.394  1.00 12.82           H  
ATOM   4262  HB2 LYS A 287       5.921  39.289  13.528  1.00 12.82           H  
ATOM   4263  HG3 LYS A 287       4.589  40.564  14.634  1.00  2.00           H  
ATOM   4264  HG2 LYS A 287       3.151  39.492  14.594  1.00  2.00           H  
ATOM   4265  HD3 LYS A 287       3.332  40.166  11.971  1.00 12.96           H  
ATOM   4266  HD2 LYS A 287       4.002  41.581  12.739  1.00 12.96           H  
ATOM   4267  HE3 LYS A 287       1.863  41.415  14.289  1.00 18.42           H  
ATOM   4268  HE2 LYS A 287       1.303  40.259  13.143  1.00 18.42           H  
ATOM   4269  HZ1 LYS A 287       2.066  43.005  12.459  1.00 25.25           H  
ATOM   4270  HZ2 LYS A 287       1.567  41.862  11.373  1.00 25.25           H  
ATOM   4271  HZ3 LYS A 287       0.537  42.407  12.545  1.00 25.25           H  
ATOM   4272  N   MET A 288       6.869  36.714  15.159  1.00 19.62           N  
ATOM   4273  CA  MET A 288       8.168  36.043  15.158  1.00 24.40           C  
ATOM   4274  C   MET A 288       8.066  34.603  15.607  1.00 26.54           C  
ATOM   4275  O   MET A 288       8.864  33.757  15.201  1.00 21.39           O  
ATOM   4276  CB  MET A 288       9.148  36.768  16.076  1.00 17.04           C  
ATOM   4277  CG  MET A 288       9.742  37.981  15.444  1.00  2.00           C  
ATOM   4278  SD  MET A 288      10.774  38.866  16.558  1.00 20.95           S  
ATOM   4279  CE  MET A 288      11.792  39.703  15.390  1.00 13.38           C  
ATOM   4280  H   MET A 288       6.515  37.091  16.030  1.00 19.62           H  
ATOM   4281  HA  MET A 288       8.609  36.022  14.160  1.00 24.40           H  
ATOM   4282  HB3 MET A 288       9.975  36.109  16.351  1.00 17.04           H  
ATOM   4283  HB2 MET A 288       8.657  37.034  17.013  1.00 17.04           H  
ATOM   4284  HG3 MET A 288       8.961  38.660  15.103  1.00  2.00           H  
ATOM   4285  HG2 MET A 288      10.303  37.706  14.559  1.00  2.00           H  
ATOM   4286  HE1 MET A 288      12.521  40.308  15.927  1.00 13.38           H  
ATOM   4287  HE2 MET A 288      12.315  38.975  14.769  1.00 13.38           H  
ATOM   4288  HE3 MET A 288      11.194  40.354  14.752  1.00 13.38           H  
ATOM   4289  N   LEU A 289       7.085  34.338  16.462  1.00 29.13           N  
ATOM   4290  CA  LEU A 289       6.882  32.995  16.975  1.00 30.75           C  
ATOM   4291  C   LEU A 289       5.690  32.303  16.340  1.00 33.09           C  
ATOM   4292  O   LEU A 289       4.692  32.031  16.998  1.00 33.91           O  
ATOM   4293  CB  LEU A 289       6.739  33.017  18.503  1.00 21.04           C  
ATOM   4294  CG  LEU A 289       7.981  33.552  19.237  1.00 13.47           C  
ATOM   4295  CD1 LEU A 289       7.931  33.208  20.717  1.00  7.61           C  
ATOM   4296  CD2 LEU A 289       9.227  32.978  18.593  1.00 18.59           C  
ATOM   4297  H   LEU A 289       6.474  35.081  16.777  1.00 29.13           H  
ATOM   4298  HA  LEU A 289       7.704  32.331  16.720  1.00 30.75           H  
ATOM   4299  HB3 LEU A 289       6.547  32.001  18.854  1.00 21.04           H  
ATOM   4300  HB2 LEU A 289       5.871  33.609  18.797  1.00 21.04           H  
ATOM   4301  HG  LEU A 289       8.015  34.638  19.139  1.00 13.47           H  
ATOM   4302 HD11 LEU A 289       8.789  33.632  21.240  1.00  7.61           H  
ATOM   4303 HD12 LEU A 289       7.031  33.610  21.184  1.00  7.61           H  
ATOM   4304 HD13 LEU A 289       7.939  32.130  20.881  1.00  7.61           H  
ATOM   4305 HD21 LEU A 289      10.096  33.163  19.225  1.00 18.59           H  
ATOM   4306 HD22 LEU A 289       9.160  31.897  18.481  1.00 18.59           H  
ATOM   4307 HD23 LEU A 289       9.478  33.424  17.637  1.00 18.59           H  
ATOM   4308  N   VAL A 290       5.813  32.037  15.043  1.00 31.33           N  
ATOM   4309  CA  VAL A 290       4.794  31.338  14.276  1.00 36.11           C  
ATOM   4310  C   VAL A 290       5.401  30.012  13.829  1.00 39.04           C  
ATOM   4311  O   VAL A 290       6.471  29.993  13.215  1.00 45.80           O  
ATOM   4312  CB  VAL A 290       4.340  32.125  12.998  1.00 36.59           C  
ATOM   4313  CG1 VAL A 290       5.339  33.190  12.613  1.00 39.05           C  
ATOM   4314  CG2 VAL A 290       4.145  31.154  11.830  1.00 37.55           C  
ATOM   4315  H   VAL A 290       6.660  32.308  14.566  1.00 31.33           H  
ATOM   4316  HA  VAL A 290       3.904  31.121  14.870  1.00 36.11           H  
ATOM   4317  HB  VAL A 290       3.391  32.613  13.227  1.00 36.59           H  
ATOM   4318 HG11 VAL A 290       4.832  33.862  11.924  1.00 39.05           H  
ATOM   4319 HG12 VAL A 290       5.683  33.832  13.421  1.00 39.05           H  
ATOM   4320 HG13 VAL A 290       6.168  32.738  12.105  1.00 39.05           H  
ATOM   4321 HG21 VAL A 290       3.650  31.703  11.033  1.00 37.55           H  
ATOM   4322 HG22 VAL A 290       5.067  30.799  11.379  1.00 37.55           H  
ATOM   4323 HG23 VAL A 290       3.470  30.327  12.053  1.00 37.55           H  
ATOM   4324  N   LEU A 291       4.720  28.908  14.123  1.00 39.65           N  
ATOM   4325  CA  LEU A 291       5.214  27.584  13.761  1.00 34.47           C  
ATOM   4326  C   LEU A 291       5.567  27.400  12.273  1.00 38.12           C  
ATOM   4327  O   LEU A 291       6.604  26.796  11.956  1.00 33.70           O  
ATOM   4328  CB  LEU A 291       4.200  26.519  14.206  1.00 36.87           C  
ATOM   4329  CG  LEU A 291       4.679  25.707  15.419  1.00 41.39           C  
ATOM   4330  CD1 LEU A 291       4.976  26.669  16.532  1.00 39.08           C  
ATOM   4331  CD2 LEU A 291       3.651  24.690  15.868  1.00 23.37           C  
ATOM   4332  H   LEU A 291       3.848  28.976  14.628  1.00 39.65           H  
ATOM   4333  HA  LEU A 291       6.169  27.439  14.266  1.00 34.47           H  
ATOM   4334  HB3 LEU A 291       4.025  25.808  13.404  1.00 36.87           H  
ATOM   4335  HB2 LEU A 291       3.225  26.965  14.409  1.00 36.87           H  
ATOM   4336  HG  LEU A 291       5.593  25.179  15.143  1.00 41.39           H  
ATOM   4337 HD11 LEU A 291       5.235  26.100  17.421  1.00 39.08           H  
ATOM   4338 HD12 LEU A 291       5.842  27.301  16.348  1.00 39.08           H  
ATOM   4339 HD13 LEU A 291       4.132  27.328  16.728  1.00 39.08           H  
ATOM   4340 HD21 LEU A 291       4.168  23.825  16.266  1.00 23.37           H  
ATOM   4341 HD22 LEU A 291       2.947  25.077  16.603  1.00 23.37           H  
ATOM   4342 HD23 LEU A 291       3.065  24.336  15.022  1.00 23.37           H  
ATOM   4343  N   ASP A 292       4.724  27.919  11.373  1.00 35.36           N  
ATOM   4344  CA  ASP A 292       4.970  27.783   9.932  1.00 32.59           C  
ATOM   4345  C   ASP A 292       6.048  28.736   9.449  1.00 32.83           C  
ATOM   4346  O   ASP A 292       5.781  29.910   9.218  1.00 37.83           O  
ATOM   4347  CB  ASP A 292       3.679  28.033   9.126  1.00 29.21           C  
ATOM   4348  CG  ASP A 292       3.823  27.666   7.635  1.00 35.92           C  
ATOM   4349  OD1 ASP A 292       4.972  27.449   7.166  1.00 38.61           O  
ATOM   4350  OD2 ASP A 292       2.777  27.595   6.936  1.00 35.05           O1-
ATOM   4351  H   ASP A 292       3.900  28.414  11.680  1.00 35.36           H  
ATOM   4352  HA  ASP A 292       5.291  26.758   9.737  1.00 32.59           H  
ATOM   4353  HB3 ASP A 292       3.359  29.072   9.205  1.00 29.21           H  
ATOM   4354  HB2 ASP A 292       2.858  27.454   9.547  1.00 29.21           H  
ATOM   4355  N   SER A 293       7.265  28.235   9.282  1.00 30.43           N  
ATOM   4356  CA  SER A 293       8.360  29.077   8.807  1.00 34.40           C  
ATOM   4357  C   SER A 293       7.981  29.830   7.528  1.00 31.46           C  
ATOM   4358  O   SER A 293       8.660  30.775   7.130  1.00 30.83           O  
ATOM   4359  CB  SER A 293       9.620  28.225   8.554  1.00 40.82           C  
ATOM   4360  OG  SER A 293       9.338  27.070   7.786  1.00 36.44           O  
ATOM   4361  H   SER A 293       7.448  27.259   9.466  1.00 30.43           H  
ATOM   4362  HA  SER A 293       8.586  29.822   9.572  1.00 34.40           H  
ATOM   4363  HB3 SER A 293       9.925  27.948   9.546  1.00 40.82           H  
ATOM   4364  HB2 SER A 293      10.320  28.890   8.117  1.00 40.82           H  
ATOM   4365  HG  SER A 293       9.042  27.341   6.929  1.00 36.44           H  
ATOM   4366  N   ASP A 294       6.891  29.406   6.901  1.00 27.61           N  
ATOM   4367  CA  ASP A 294       6.413  30.004   5.664  1.00 31.33           C  
ATOM   4368  C   ASP A 294       5.550  31.207   5.916  1.00 30.73           C  
ATOM   4369  O   ASP A 294       5.110  31.880   4.980  1.00 25.98           O  
ATOM   4370  CB  ASP A 294       5.581  28.998   4.895  1.00 41.87           C  
ATOM   4371  CG  ASP A 294       6.417  27.953   4.231  1.00 45.69           C  
ATOM   4372  OD1 ASP A 294       5.833  26.971   3.732  1.00 49.30           O  
ATOM   4373  OD2 ASP A 294       7.662  28.121   4.206  1.00 45.48           O1-
ATOM   4374  H   ASP A 294       6.372  28.612   7.262  1.00 27.61           H  
ATOM   4375  HA  ASP A 294       7.247  30.364   5.057  1.00 31.33           H  
ATOM   4376  HB3 ASP A 294       5.225  29.525   4.010  1.00 41.87           H  
ATOM   4377  HB2 ASP A 294       4.640  28.676   5.312  1.00 41.87           H  
ATOM   4378  N   LYS A 295       5.294  31.474   7.183  1.00 33.59           N  
ATOM   4379  CA  LYS A 295       4.450  32.592   7.539  1.00 35.54           C  
ATOM   4380  C   LYS A 295       5.070  33.383   8.685  1.00 30.82           C  
ATOM   4381  O   LYS A 295       4.389  34.114   9.387  1.00 33.79           O  
ATOM   4382  CB  LYS A 295       3.059  32.065   7.910  1.00 47.11           C  
ATOM   4383  CG  LYS A 295       2.546  30.910   6.995  1.00 52.97           C  
ATOM   4384  CD  LYS A 295       2.258  31.399   5.560  1.00 58.07           C  
ATOM   4385  CE  LYS A 295       1.594  30.320   4.685  1.00 56.46           C  
ATOM   4386  NZ  LYS A 295       2.514  29.743   3.641  1.00 44.69           N1+
ATOM   4387  H   LYS A 295       5.639  30.863   7.917  1.00 33.59           H  
ATOM   4388  HA  LYS A 295       4.341  33.313   6.727  1.00 35.54           H  
ATOM   4389  HB3 LYS A 295       2.337  32.882   7.928  1.00 47.11           H  
ATOM   4390  HB2 LYS A 295       3.082  31.665   8.922  1.00 47.11           H  
ATOM   4391  HG3 LYS A 295       1.634  30.497   7.429  1.00 52.97           H  
ATOM   4392  HG2 LYS A 295       3.247  30.091   6.959  1.00 52.97           H  
ATOM   4393  HD3 LYS A 295       2.933  32.040   5.028  1.00 58.07           H  
ATOM   4394  HD2 LYS A 295       1.455  32.119   5.726  1.00 58.07           H  
ATOM   4395  HE3 LYS A 295       0.747  30.755   4.153  1.00 56.46           H  
ATOM   4396  HE2 LYS A 295       1.189  29.508   5.292  1.00 56.46           H  
ATOM   4397  HZ1 LYS A 295       3.296  29.300   4.103  1.00 44.69           H  
ATOM   4398  HZ2 LYS A 295       2.012  29.059   3.094  1.00 44.69           H  
ATOM   4399  HZ3 LYS A 295       2.853  30.481   3.041  1.00 44.69           H  
ATOM   4400  N   ARG A 296       6.378  33.229   8.865  1.00 28.13           N  
ATOM   4401  CA  ARG A 296       7.097  33.946   9.902  1.00 21.14           C  
ATOM   4402  C   ARG A 296       7.620  35.204   9.264  1.00 25.54           C  
ATOM   4403  O   ARG A 296       7.900  35.240   8.057  1.00 24.60           O  
ATOM   4404  CB  ARG A 296       8.276  33.137  10.420  1.00 20.02           C  
ATOM   4405  CG  ARG A 296       8.721  33.517  11.807  1.00 18.60           C  
ATOM   4406  CD  ARG A 296       8.739  32.275  12.675  1.00 32.49           C  
ATOM   4407  NE  ARG A 296       9.865  31.406  12.351  1.00 29.91           N  
ATOM   4408  CZ  ARG A 296       9.812  30.080  12.280  1.00 23.13           C  
ATOM   4409  NH1 ARG A 296       8.685  29.432  12.509  1.00  8.14           N  
ATOM   4410  NH2 ARG A 296      10.907  29.404  11.978  1.00 26.12           N1+
ATOM   4411  H   ARG A 296       6.899  32.629   8.241  1.00 28.13           H  
ATOM   4412  HA  ARG A 296       6.449  34.280  10.695  1.00 21.14           H  
ATOM   4413  HB3 ARG A 296       9.127  33.204   9.739  1.00 20.02           H  
ATOM   4414  HB2 ARG A 296       7.999  32.084  10.356  1.00 20.02           H  
ATOM   4415  HG3 ARG A 296       8.066  34.259  12.262  1.00 18.60           H  
ATOM   4416  HG2 ARG A 296       9.709  33.976  11.771  1.00 18.60           H  
ATOM   4417  HD3 ARG A 296       7.863  31.717  12.402  1.00 32.49           H  
ATOM   4418  HD2 ARG A 296       8.613  32.270  13.724  1.00 32.49           H  
ATOM   4419  HE  ARG A 296      10.758  31.860  12.216  1.00 29.91           H  
ATOM   4420 HH12 ARG A 296       8.666  28.425  12.422  1.00  8.14           H  
ATOM   4421 HH11 ARG A 296       7.817  29.904  12.767  1.00  8.14           H  
ATOM   4422 HH22 ARG A 296      10.878  28.394  11.858  1.00 26.12           H  
ATOM   4423 HH21 ARG A 296      11.779  29.888  11.819  1.00 26.12           H  
ATOM   4424  N   ILE A 297       7.739  36.237  10.089  1.00 25.90           N  
ATOM   4425  CA  ILE A 297       8.233  37.540   9.651  1.00 23.60           C  
ATOM   4426  C   ILE A 297       9.715  37.408   9.357  1.00 19.61           C  
ATOM   4427  O   ILE A 297      10.409  36.632  10.018  1.00 21.73           O  
ATOM   4428  CB  ILE A 297       8.011  38.594  10.757  1.00 22.95           C  
ATOM   4429  CG1 ILE A 297       8.068  39.997  10.184  1.00 19.97           C  
ATOM   4430  CG2 ILE A 297       9.035  38.435  11.857  1.00 26.54           C  
ATOM   4431  CD1 ILE A 297       7.411  40.994  11.072  1.00 21.99           C  
ATOM   4432  H   ILE A 297       7.476  36.133  11.060  1.00 25.90           H  
ATOM   4433  HA  ILE A 297       7.689  37.819   8.747  1.00 23.60           H  
ATOM   4434  HB  ILE A 297       7.015  38.431  11.171  1.00 22.95           H  
ATOM   4435 HG13 ILE A 297       7.551  40.029   9.225  1.00 19.97           H  
ATOM   4436 HG12 ILE A 297       9.095  40.300   9.993  1.00 19.97           H  
ATOM   4437 HG21 ILE A 297       8.753  39.045  12.714  1.00 26.54           H  
ATOM   4438 HG22 ILE A 297       9.062  37.413  12.229  1.00 26.54           H  
ATOM   4439 HG23 ILE A 297      10.045  38.751  11.592  1.00 26.54           H  
ATOM   4440 HD11 ILE A 297       7.428  41.983  10.613  1.00 21.99           H  
ATOM   4441 HD12 ILE A 297       6.368  40.738  11.261  1.00 21.99           H  
ATOM   4442 HD13 ILE A 297       7.917  41.078  12.033  1.00 21.99           H  
ATOM   4443  N   THR A 298      10.200  38.130   8.355  1.00 10.40           N  
ATOM   4444  CA  THR A 298      11.609  38.069   8.032  1.00 11.56           C  
ATOM   4445  C   THR A 298      12.256  39.218   8.744  1.00 15.13           C  
ATOM   4446  O   THR A 298      11.568  39.998   9.392  1.00 22.39           O  
ATOM   4447  CB  THR A 298      11.836  38.203   6.560  1.00 17.62           C  
ATOM   4448  OG1 THR A 298      11.592  39.551   6.165  1.00 21.91           O  
ATOM   4449  CG2 THR A 298      10.903  37.295   5.825  1.00 17.09           C  
ATOM   4450  H   THR A 298       9.600  38.745   7.823  1.00 10.40           H  
ATOM   4451  HA  THR A 298      12.075  37.136   8.354  1.00 11.56           H  
ATOM   4452  HB  THR A 298      12.867  37.948   6.309  1.00 17.62           H  
ATOM   4453  HG1 THR A 298      11.675  39.602   5.224  1.00 21.91           H  
ATOM   4454 HG21 THR A 298      11.143  37.287   4.762  1.00 17.09           H  
ATOM   4455 HG22 THR A 298      10.990  36.267   6.179  1.00 17.09           H  
ATOM   4456 HG23 THR A 298       9.856  37.587   5.902  1.00 17.09           H  
ATOM   4457  N   ALA A 299      13.578  39.310   8.651  1.00 18.74           N  
ATOM   4458  CA  ALA A 299      14.313  40.384   9.308  1.00 18.33           C  
ATOM   4459  C   ALA A 299      13.969  41.679   8.589  1.00 19.69           C  
ATOM   4460  O   ALA A 299      13.576  42.662   9.201  1.00 13.06           O  
ATOM   4461  CB  ALA A 299      15.786  40.126   9.217  1.00 10.82           C  
ATOM   4462  H   ALA A 299      14.095  38.624   8.121  1.00 18.74           H  
ATOM   4463  HA  ALA A 299      14.020  40.454  10.356  1.00 18.33           H  
ATOM   4464  HB1 ALA A 299      16.358  40.935   9.674  1.00 10.82           H  
ATOM   4465  HB2 ALA A 299      16.052  39.209   9.744  1.00 10.82           H  
ATOM   4466  HB3 ALA A 299      16.129  40.017   8.187  1.00 10.82           H  
ATOM   4467  N   ALA A 300      14.112  41.673   7.277  1.00 12.83           N  
ATOM   4468  CA  ALA A 300      13.785  42.864   6.534  1.00 17.90           C  
ATOM   4469  C   ALA A 300      12.458  43.401   7.047  1.00 16.57           C  
ATOM   4470  O   ALA A 300      12.363  44.558   7.448  1.00 25.22           O  
ATOM   4471  CB  ALA A 300      13.674  42.548   5.075  1.00 18.20           C  
ATOM   4472  H   ALA A 300      14.425  40.845   6.791  1.00 12.83           H  
ATOM   4473  HA  ALA A 300      14.563  43.612   6.691  1.00 17.90           H  
ATOM   4474  HB1 ALA A 300      13.399  43.432   4.498  1.00 18.20           H  
ATOM   4475  HB2 ALA A 300      14.629  42.195   4.684  1.00 18.20           H  
ATOM   4476  HB3 ALA A 300      12.934  41.774   4.870  1.00 18.20           H  
ATOM   4477  N   GLN A 301      11.441  42.548   7.051  1.00 19.56           N  
ATOM   4478  CA  GLN A 301      10.112  42.937   7.501  1.00 19.07           C  
ATOM   4479  C   GLN A 301      10.018  43.336   8.976  1.00 23.31           C  
ATOM   4480  O   GLN A 301       9.208  44.190   9.330  1.00 24.58           O  
ATOM   4481  CB  GLN A 301       9.110  41.804   7.249  1.00 25.02           C  
ATOM   4482  CG  GLN A 301       8.894  41.429   5.797  1.00 22.38           C  
ATOM   4483  CD  GLN A 301       8.199  40.097   5.643  1.00 20.14           C  
ATOM   4484  OE1 GLN A 301       7.828  39.463   6.620  1.00 23.02           O  
ATOM   4485  NE2 GLN A 301       8.020  39.666   4.409  1.00 26.24           N  
ATOM   4486  H   GLN A 301      11.584  41.596   6.742  1.00 19.56           H  
ATOM   4487  HA  GLN A 301       9.797  43.801   6.912  1.00 19.07           H  
ATOM   4488  HB3 GLN A 301       8.142  42.053   7.689  1.00 25.02           H  
ATOM   4489  HB2 GLN A 301       9.477  40.935   7.796  1.00 25.02           H  
ATOM   4490  HG3 GLN A 301       9.844  41.376   5.266  1.00 22.38           H  
ATOM   4491  HG2 GLN A 301       8.306  42.202   5.301  1.00 22.38           H  
ATOM   4492 HE22 GLN A 301       7.557  38.782   4.254  1.00 26.24           H  
ATOM   4493 HE21 GLN A 301       8.334  40.220   3.626  1.00 26.24           H  
ATOM   4494  N   ALA A 302      10.816  42.710   9.837  1.00 23.80           N  
ATOM   4495  CA  ALA A 302      10.774  43.013  11.263  1.00 18.34           C  
ATOM   4496  C   ALA A 302      11.184  44.456  11.509  1.00 15.89           C  
ATOM   4497  O   ALA A 302      10.532  45.174  12.262  1.00 14.05           O  
ATOM   4498  CB  ALA A 302      11.689  42.067  12.019  1.00 14.29           C  
ATOM   4499  H   ALA A 302      11.452  41.994   9.509  1.00 23.80           H  
ATOM   4500  HA  ALA A 302       9.754  42.872  11.627  1.00 18.34           H  
ATOM   4501  HB1 ALA A 302      11.665  42.261  13.091  1.00 14.29           H  
ATOM   4502  HB2 ALA A 302      11.402  41.026  11.870  1.00 14.29           H  
ATOM   4503  HB3 ALA A 302      12.707  42.196  11.663  1.00 14.29           H  
ATOM   4504  N   LEU A 303      12.266  44.871  10.857  1.00 19.37           N  
ATOM   4505  CA  LEU A 303      12.781  46.234  10.987  1.00 20.13           C  
ATOM   4506  C   LEU A 303      11.702  47.233  10.652  1.00 21.65           C  
ATOM   4507  O   LEU A 303      11.666  48.359  11.175  1.00 29.08           O  
ATOM   4508  CB  LEU A 303      13.964  46.446  10.054  1.00 10.15           C  
ATOM   4509  CG  LEU A 303      15.123  45.541  10.421  1.00  4.19           C  
ATOM   4510  CD1 LEU A 303      16.076  45.446   9.267  1.00  4.22           C  
ATOM   4511  CD2 LEU A 303      15.772  46.085  11.658  1.00  2.00           C  
ATOM   4512  H   LEU A 303      12.747  44.230  10.238  1.00 19.37           H  
ATOM   4513  HA  LEU A 303      13.059  46.407  12.026  1.00 20.13           H  
ATOM   4514  HB3 LEU A 303      14.286  47.489  10.062  1.00 10.15           H  
ATOM   4515  HB2 LEU A 303      13.649  46.246   9.029  1.00 10.15           H  
ATOM   4516  HG  LEU A 303      14.783  44.528  10.630  1.00  4.19           H  
ATOM   4517 HD11 LEU A 303      16.918  44.797   9.507  1.00  4.22           H  
ATOM   4518 HD12 LEU A 303      15.589  45.028   8.386  1.00  4.22           H  
ATOM   4519 HD13 LEU A 303      16.476  46.424   8.996  1.00  4.22           H  
ATOM   4520 HD21 LEU A 303      16.658  45.508  11.910  1.00  2.00           H  
ATOM   4521 HD22 LEU A 303      16.111  47.107  11.502  1.00  2.00           H  
ATOM   4522 HD23 LEU A 303      15.128  46.062  12.535  1.00  2.00           H  
ATOM   4523  N   ALA A 304      10.814  46.813   9.767  1.00 21.54           N  
ATOM   4524  CA  ALA A 304       9.717  47.660   9.352  1.00 16.90           C  
ATOM   4525  C   ALA A 304       8.548  47.519  10.318  1.00 20.99           C  
ATOM   4526  O   ALA A 304       7.404  47.736   9.939  1.00 33.32           O  
ATOM   4527  CB  ALA A 304       9.285  47.284   7.951  1.00 12.66           C  
ATOM   4528  H   ALA A 304      10.880  45.878   9.389  1.00 21.54           H  
ATOM   4529  HA  ALA A 304      10.018  48.709   9.333  1.00 16.90           H  
ATOM   4530  HB1 ALA A 304       8.538  47.978   7.563  1.00 12.66           H  
ATOM   4531  HB2 ALA A 304      10.132  47.315   7.264  1.00 12.66           H  
ATOM   4532  HB3 ALA A 304       8.861  46.282   7.899  1.00 12.66           H  
ATOM   4533  N   HIS A 305       8.806  47.132  11.564  1.00 25.98           N  
ATOM   4534  CA  HIS A 305       7.685  47.025  12.493  1.00 30.04           C  
ATOM   4535  C   HIS A 305       7.555  48.348  13.184  1.00 26.28           C  
ATOM   4536  O   HIS A 305       8.477  49.159  13.160  1.00 34.19           O  
ATOM   4537  CB  HIS A 305       7.870  45.927  13.558  1.00 36.55           C  
ATOM   4538  CG  HIS A 305       6.584  45.520  14.225  1.00 37.51           C  
ATOM   4539  ND1 HIS A 305       6.252  45.902  15.508  1.00 41.40           N  
ATOM   4540  CD2 HIS A 305       5.534  44.791  13.772  1.00 36.08           C  
ATOM   4541  CE1 HIS A 305       5.054  45.425  15.817  1.00 38.82           C  
ATOM   4542  NE2 HIS A 305       4.602  44.750  14.779  1.00 44.15           N  
ATOM   4543  H   HIS A 305       9.743  46.902  11.867  1.00 25.98           H  
ATOM   4544  HA  HIS A 305       6.749  46.791  11.980  1.00 30.04           H  
ATOM   4545  HB3 HIS A 305       8.633  46.178  14.298  1.00 36.55           H  
ATOM   4546  HB2 HIS A 305       8.213  45.031  13.045  1.00 36.55           H  
ATOM   4547  HD2 HIS A 305       5.370  44.306  12.821  1.00 36.08           H  
ATOM   4548  HE1 HIS A 305       4.476  45.632  16.698  1.00 38.82           H  
ATOM   4549  HE2 HIS A 305       3.701  44.280  14.751  1.00 44.15           H  
ATOM   4550  N   ALA A 306       6.398  48.561  13.791  1.00 31.21           N  
ATOM   4551  CA  ALA A 306       6.124  49.794  14.515  1.00 34.37           C  
ATOM   4552  C   ALA A 306       6.884  49.800  15.851  1.00 39.13           C  
ATOM   4553  O   ALA A 306       7.018  50.839  16.508  1.00 45.01           O  
ATOM   4554  CB  ALA A 306       4.600  49.934  14.760  1.00 30.19           C  
ATOM   4555  H   ALA A 306       5.682  47.849  13.769  1.00 31.21           H  
ATOM   4556  HA  ALA A 306       6.459  50.652  13.928  1.00 34.37           H  
ATOM   4557  HB1 ALA A 306       4.366  50.848  15.306  1.00 30.19           H  
ATOM   4558  HB2 ALA A 306       4.069  49.992  13.810  1.00 30.19           H  
ATOM   4559  HB3 ALA A 306       4.192  49.077  15.297  1.00 30.19           H  
ATOM   4560  N   TYR A 307       7.381  48.638  16.250  1.00 39.41           N  
ATOM   4561  CA  TYR A 307       8.090  48.526  17.514  1.00 37.45           C  
ATOM   4562  C   TYR A 307       9.514  49.103  17.481  1.00 37.82           C  
ATOM   4563  O   TYR A 307      10.150  49.311  18.515  1.00 33.07           O  
ATOM   4564  CB  TYR A 307       8.122  47.067  17.944  1.00 36.36           C  
ATOM   4565  CG  TYR A 307       8.718  46.896  19.301  1.00 34.59           C  
ATOM   4566  CD1 TYR A 307       8.086  47.433  20.422  1.00 28.31           C  
ATOM   4567  CD2 TYR A 307       9.936  46.241  19.472  1.00 31.83           C  
ATOM   4568  CE1 TYR A 307       8.647  47.326  21.672  1.00 27.55           C  
ATOM   4569  CE2 TYR A 307      10.510  46.128  20.738  1.00 27.24           C  
ATOM   4570  CZ  TYR A 307       9.851  46.677  21.825  1.00 27.46           C  
ATOM   4571  OH  TYR A 307      10.379  46.591  23.084  1.00 31.99           O  
ATOM   4572  H   TYR A 307       7.223  47.803  15.701  1.00 39.41           H  
ATOM   4573  HA  TYR A 307       7.534  49.086  18.269  1.00 37.45           H  
ATOM   4574  HB3 TYR A 307       8.667  46.466  17.215  1.00 36.36           H  
ATOM   4575  HB2 TYR A 307       7.112  46.667  17.972  1.00 36.36           H  
ATOM   4576  HD1 TYR A 307       7.145  47.937  20.288  1.00 28.31           H  
ATOM   4577  HD2 TYR A 307      10.420  45.800  18.620  1.00 31.83           H  
ATOM   4578  HE1 TYR A 307       8.180  47.737  22.549  1.00 27.55           H  
ATOM   4579  HE2 TYR A 307      11.453  45.617  20.866  1.00 27.24           H  
ATOM   4580  HH  TYR A 307       9.845  47.009  23.749  1.00 31.99           H  
ATOM   4581  N   PHE A 308      10.012  49.361  16.284  1.00 37.79           N  
ATOM   4582  CA  PHE A 308      11.342  49.938  16.129  1.00 37.64           C  
ATOM   4583  C   PHE A 308      11.174  51.231  15.372  1.00 35.03           C  
ATOM   4584  O   PHE A 308      11.994  51.554  14.512  1.00 36.27           O  
ATOM   4585  CB  PHE A 308      12.254  48.998  15.328  1.00 41.33           C  
ATOM   4586  CG  PHE A 308      12.301  47.606  15.872  1.00 36.86           C  
ATOM   4587  CD1 PHE A 308      11.835  46.533  15.118  1.00 27.76           C  
ATOM   4588  CD2 PHE A 308      12.772  47.373  17.156  1.00 33.76           C  
ATOM   4589  CE1 PHE A 308      11.836  45.261  15.633  1.00 23.05           C  
ATOM   4590  CE2 PHE A 308      12.777  46.095  17.689  1.00 23.93           C  
ATOM   4591  CZ  PHE A 308      12.308  45.042  16.931  1.00 38.88           C  
ATOM   4592  H   PHE A 308       9.461  49.177  15.457  1.00 37.79           H  
ATOM   4593  HA  PHE A 308      11.832  50.185  17.072  1.00 37.64           H  
ATOM   4594  HB3 PHE A 308      13.268  49.397  15.328  1.00 41.33           H  
ATOM   4595  HB2 PHE A 308      11.941  48.949  14.282  1.00 41.33           H  
ATOM   4596  HD1 PHE A 308      11.459  46.700  14.120  1.00 27.76           H  
ATOM   4597  HD2 PHE A 308      13.123  48.197  17.760  1.00 33.76           H  
ATOM   4598  HE1 PHE A 308      11.477  44.442  15.028  1.00 23.05           H  
ATOM   4599  HE2 PHE A 308      13.133  45.933  18.695  1.00 23.93           H  
ATOM   4600  HZ  PHE A 308      12.301  44.047  17.346  1.00 38.88           H  
ATOM   4601  N   ALA A 309      10.096  51.951  15.676  1.00 35.15           N  
ATOM   4602  CA  ALA A 309       9.807  53.209  15.015  1.00 31.45           C  
ATOM   4603  C   ALA A 309      10.865  54.215  15.437  1.00 34.98           C  
ATOM   4604  O   ALA A 309      11.366  54.986  14.615  1.00 30.80           O  
ATOM   4605  CB  ALA A 309       8.434  53.697  15.407  1.00 32.18           C  
ATOM   4606  H   ALA A 309       9.446  51.607  16.369  1.00 35.15           H  
ATOM   4607  HA  ALA A 309       9.846  53.076  13.932  1.00 31.45           H  
ATOM   4608  HB1 ALA A 309       8.220  54.672  14.968  1.00 32.18           H  
ATOM   4609  HB2 ALA A 309       7.664  53.012  15.052  1.00 32.18           H  
ATOM   4610  HB3 ALA A 309       8.324  53.787  16.489  1.00 32.18           H  
ATOM   4611  N   GLN A 310      11.221  54.188  16.717  1.00 33.19           N  
ATOM   4612  CA  GLN A 310      12.226  55.106  17.224  1.00 35.37           C  
ATOM   4613  C   GLN A 310      13.644  54.824  16.703  1.00 34.66           C  
ATOM   4614  O   GLN A 310      14.560  55.623  16.939  1.00 43.43           O  
ATOM   4615  CB  GLN A 310      12.238  55.073  18.752  1.00 42.50           C  
ATOM   4616  CG  GLN A 310      13.011  56.244  19.372  1.00 54.95           C  
ATOM   4617  CD  GLN A 310      13.796  55.858  20.626  1.00 59.66           C  
ATOM   4618  OE1 GLN A 310      14.864  56.615  20.916  1.00 66.08           O  
ATOM   4619  NE2 GLN A 310      13.445  54.888  21.331  1.00 55.29           N  
ATOM   4620  H   GLN A 310      10.791  53.530  17.351  1.00 33.19           H  
ATOM   4621  HA  GLN A 310      11.951  56.116  16.913  1.00 35.37           H  
ATOM   4622  HB3 GLN A 310      12.634  54.103  19.058  1.00 42.50           H  
ATOM   4623  HB2 GLN A 310      11.214  55.099  19.129  1.00 42.50           H  
ATOM   4624  HG3 GLN A 310      12.282  56.995  19.680  1.00 54.95           H  
ATOM   4625  HG2 GLN A 310      13.663  56.797  18.705  1.00 54.95           H  
ATOM   4626 HE22 GLN A 310      13.986  54.641  22.152  1.00 55.29           H  
ATOM   4627 HE21 GLN A 310      12.639  54.336  21.076  1.00 55.29           H  
ATOM   4628  N   TYR A 311      13.826  53.717  15.979  1.00 28.59           N  
ATOM   4629  CA  TYR A 311      15.154  53.359  15.486  1.00 16.15           C  
ATOM   4630  C   TYR A 311      15.280  53.055  13.992  1.00 17.89           C  
ATOM   4631  O   TYR A 311      16.322  53.278  13.393  1.00 20.01           O  
ATOM   4632  CB  TYR A 311      15.678  52.172  16.292  1.00 14.20           C  
ATOM   4633  CG  TYR A 311      15.924  52.453  17.762  1.00 18.03           C  
ATOM   4634  CD1 TYR A 311      14.948  52.187  18.720  1.00 20.25           C  
ATOM   4635  CD2 TYR A 311      17.152  52.946  18.203  1.00 15.78           C  
ATOM   4636  CE1 TYR A 311      15.194  52.405  20.097  1.00 22.75           C  
ATOM   4637  CE2 TYR A 311      17.408  53.167  19.577  1.00 17.70           C  
ATOM   4638  CZ  TYR A 311      16.432  52.893  20.513  1.00 19.60           C  
ATOM   4639  OH  TYR A 311      16.717  53.086  21.848  1.00 21.07           O  
ATOM   4640  H   TYR A 311      13.046  53.108  15.781  1.00 28.59           H  
ATOM   4641  HA  TYR A 311      15.871  54.169  15.633  1.00 16.15           H  
ATOM   4642  HB3 TYR A 311      16.620  51.819  15.869  1.00 14.20           H  
ATOM   4643  HB2 TYR A 311      14.989  51.329  16.207  1.00 14.20           H  
ATOM   4644  HD1 TYR A 311      13.982  51.813  18.413  1.00 20.25           H  
ATOM   4645  HD2 TYR A 311      17.931  53.158  17.485  1.00 15.78           H  
ATOM   4646  HE1 TYR A 311      14.413  52.253  20.822  1.00 22.75           H  
ATOM   4647  HE2 TYR A 311      18.369  53.546  19.892  1.00 17.70           H  
ATOM   4648  HH  TYR A 311      15.965  53.076  22.433  1.00 21.07           H  
ATOM   4649  N   HIS A 312      14.222  52.550  13.380  1.00 21.29           N  
ATOM   4650  CA  HIS A 312      14.254  52.209  11.955  1.00 27.41           C  
ATOM   4651  C   HIS A 312      14.695  53.380  11.056  1.00 30.94           C  
ATOM   4652  O   HIS A 312      14.479  54.545  11.388  1.00 37.46           O  
ATOM   4653  CB  HIS A 312      12.864  51.708  11.537  1.00 16.55           C  
ATOM   4654  CG  HIS A 312      12.788  51.173  10.138  1.00 18.31           C  
ATOM   4655  ND1 HIS A 312      13.733  50.323   9.604  1.00 26.23           N1+
ATOM   4656  CD2 HIS A 312      11.866  51.363   9.171  1.00 19.60           C  
ATOM   4657  CE1 HIS A 312      13.394  50.018   8.364  1.00 15.40           C  
ATOM   4658  NE2 HIS A 312      12.267  50.635   8.075  1.00 21.83           N  
ATOM   4659  H   HIS A 312      13.371  52.365  13.898  1.00 21.29           H  
ATOM   4660  HA  HIS A 312      14.976  51.406  11.833  1.00 27.41           H  
ATOM   4661  HB3 HIS A 312      12.111  52.486  11.672  1.00 16.55           H  
ATOM   4662  HB2 HIS A 312      12.576  50.876  12.179  1.00 16.55           H  
ATOM   4663  HD1 HIS A 312      14.609  50.002  10.028  1.00 26.23           H  
ATOM   4664  HD2 HIS A 312      10.952  51.938   9.155  1.00 19.60           H  
ATOM   4665  HE1 HIS A 312      13.622  49.131   7.798  1.00 15.40           H  
ATOM   4666  HE2 HIS A 312      11.724  50.495   7.235  1.00 21.83           H  
ATOM   4667  N   ASP A 313      15.320  53.055   9.925  1.00 29.98           N  
ATOM   4668  CA  ASP A 313      15.779  54.027   8.929  1.00 10.78           C  
ATOM   4669  C   ASP A 313      16.207  53.172   7.742  1.00 17.00           C  
ATOM   4670  O   ASP A 313      17.334  52.702   7.676  1.00 19.25           O  
ATOM   4671  CB  ASP A 313      16.951  54.816   9.464  1.00 14.60           C  
ATOM   4672  CG  ASP A 313      17.732  55.477   8.367  1.00 29.94           C  
ATOM   4673  OD1 ASP A 313      17.246  55.451   7.217  1.00 32.74           O  
ATOM   4674  OD2 ASP A 313      18.823  56.014   8.648  1.00 33.53           O1-
ATOM   4675  H   ASP A 313      15.502  52.079   9.733  1.00 29.98           H  
ATOM   4676  HA  ASP A 313      14.981  54.730   8.707  1.00 10.78           H  
ATOM   4677  HB3 ASP A 313      17.635  54.166  10.013  1.00 14.60           H  
ATOM   4678  HB2 ASP A 313      16.618  55.582  10.164  1.00 14.60           H  
ATOM   4679  N   PRO A 314      15.329  53.005   6.757  1.00 21.09           N  
ATOM   4680  CA  PRO A 314      15.643  52.172   5.598  1.00 21.88           C  
ATOM   4681  C   PRO A 314      16.870  52.519   4.816  1.00 25.95           C  
ATOM   4682  O   PRO A 314      17.303  51.745   3.966  1.00 29.70           O  
ATOM   4683  CB  PRO A 314      14.394  52.254   4.741  1.00 24.27           C  
ATOM   4684  CG  PRO A 314      13.746  53.513   5.161  1.00 37.17           C  
ATOM   4685  CD  PRO A 314      14.014  53.645   6.631  1.00 23.24           C  
ATOM   4686  HA  PRO A 314      15.768  51.142   5.934  1.00 21.88           H  
ATOM   4687  HB3 PRO A 314      13.739  51.414   4.976  1.00 24.27           H  
ATOM   4688  HB2 PRO A 314      14.580  52.224   3.666  1.00 24.27           H  
ATOM   4689  HG3 PRO A 314      12.681  53.535   4.929  1.00 37.17           H  
ATOM   4690  HG2 PRO A 314      14.210  54.348   4.631  1.00 37.17           H  
ATOM   4691  HD2 PRO A 314      13.998  54.703   6.889  1.00 23.24           H  
ATOM   4692  HD3 PRO A 314      13.276  53.115   7.232  1.00 23.24           H  
ATOM   4693  N   ASP A 315      17.443  53.680   5.094  1.00 39.61           N  
ATOM   4694  CA  ASP A 315      18.636  54.095   4.352  1.00 47.31           C  
ATOM   4695  C   ASP A 315      19.937  53.703   5.039  1.00 39.18           C  
ATOM   4696  O   ASP A 315      21.011  54.072   4.579  1.00 46.37           O  
ATOM   4697  CB  ASP A 315      18.603  55.606   4.077  1.00 53.70           C  
ATOM   4698  CG  ASP A 315      17.366  56.019   3.280  1.00 56.65           C  
ATOM   4699  OD1 ASP A 315      16.636  56.942   3.732  1.00 59.14           O  
ATOM   4700  OD2 ASP A 315      17.119  55.405   2.208  1.00 53.73           O1-
ATOM   4701  H   ASP A 315      17.095  54.288   5.829  1.00 39.61           H  
ATOM   4702  HA  ASP A 315      18.679  53.616   3.371  1.00 47.31           H  
ATOM   4703  HB3 ASP A 315      19.478  55.918   3.505  1.00 53.70           H  
ATOM   4704  HB2 ASP A 315      18.630  56.165   5.014  1.00 53.70           H  
ATOM   4705  N   ASP A 316      19.846  52.952   6.129  1.00 31.54           N  
ATOM   4706  CA  ASP A 316      21.048  52.538   6.836  1.00 32.53           C  
ATOM   4707  C   ASP A 316      20.805  51.223   7.547  1.00 31.56           C  
ATOM   4708  O   ASP A 316      21.052  51.075   8.742  1.00 29.76           O  
ATOM   4709  CB  ASP A 316      21.495  53.578   7.850  1.00 30.25           C  
ATOM   4710  CG  ASP A 316      22.823  53.220   8.506  1.00 32.78           C  
ATOM   4711  OD1 ASP A 316      23.135  53.841   9.542  1.00 36.52           O  
ATOM   4712  OD2 ASP A 316      23.557  52.328   8.009  1.00 35.53           O1-
ATOM   4713  H   ASP A 316      18.939  52.713   6.509  1.00 31.54           H  
ATOM   4714  HA  ASP A 316      21.851  52.349   6.119  1.00 32.53           H  
ATOM   4715  HB3 ASP A 316      20.735  53.731   8.619  1.00 30.25           H  
ATOM   4716  HB2 ASP A 316      21.626  54.543   7.360  1.00 30.25           H  
ATOM   4717  N   GLU A 317      20.294  50.294   6.757  1.00 27.46           N  
ATOM   4718  CA  GLU A 317      20.011  48.949   7.163  1.00 24.65           C  
ATOM   4719  C   GLU A 317      20.513  48.230   5.911  1.00 18.83           C  
ATOM   4720  O   GLU A 317      19.754  47.627   5.164  1.00 25.19           O  
ATOM   4721  CB  GLU A 317      18.499  48.807   7.392  1.00 23.16           C  
ATOM   4722  CG  GLU A 317      18.008  49.773   8.478  1.00 13.23           C  
ATOM   4723  CD  GLU A 317      16.513  49.676   8.756  1.00 19.34           C  
ATOM   4724  OE1 GLU A 317      16.101  49.952   9.904  1.00 10.64           O  
ATOM   4725  OE2 GLU A 317      15.750  49.323   7.835  1.00 16.73           O1-
ATOM   4726  H   GLU A 317      20.104  50.542   5.796  1.00 27.46           H  
ATOM   4727  HA  GLU A 317      20.547  48.625   8.056  1.00 24.65           H  
ATOM   4728  HB3 GLU A 317      18.262  47.780   7.672  1.00 23.16           H  
ATOM   4729  HB2 GLU A 317      17.959  49.014   6.466  1.00 23.16           H  
ATOM   4730  HG3 GLU A 317      18.297  50.787   8.294  1.00 13.23           H  
ATOM   4731  HG2 GLU A 317      18.525  49.511   9.401  1.00 13.23           H  
ATOM   4732  N   PRO A 318      21.833  48.322   5.669  1.00 14.80           N  
ATOM   4733  CA  PRO A 318      22.516  47.734   4.523  1.00  8.42           C  
ATOM   4734  C   PRO A 318      22.436  46.240   4.383  1.00 22.67           C  
ATOM   4735  O   PRO A 318      22.239  45.518   5.380  1.00 28.86           O  
ATOM   4736  CB  PRO A 318      23.967  48.180   4.699  1.00  5.94           C  
ATOM   4737  CG  PRO A 318      24.105  48.464   6.151  1.00  6.39           C  
ATOM   4738  CD  PRO A 318      22.788  49.009   6.566  1.00 13.73           C  
ATOM   4739  HA  PRO A 318      22.109  48.188   3.617  1.00  8.42           H  
ATOM   4740  HB3 PRO A 318      24.133  49.099   4.135  1.00  5.94           H  
ATOM   4741  HB2 PRO A 318      24.707  47.457   4.349  1.00  5.94           H  
ATOM   4742  HG3 PRO A 318      24.933  49.137   6.378  1.00  6.39           H  
ATOM   4743  HG2 PRO A 318      24.285  47.531   6.676  1.00  6.39           H  
ATOM   4744  HD2 PRO A 318      22.635  48.836   7.629  1.00 13.73           H  
ATOM   4745  HD3 PRO A 318      22.825  50.075   6.351  1.00 13.73           H  
ATOM   4746  N   VAL A 319      22.605  45.791   3.139  1.00 24.85           N  
ATOM   4747  CA  VAL A 319      22.639  44.381   2.767  1.00 22.62           C  
ATOM   4748  C   VAL A 319      24.122  44.074   2.496  1.00 25.56           C  
ATOM   4749  O   VAL A 319      24.951  44.998   2.417  1.00 25.97           O  
ATOM   4750  CB  VAL A 319      21.813  44.082   1.485  1.00 17.40           C  
ATOM   4751  CG1 VAL A 319      20.328  44.128   1.781  1.00 16.25           C  
ATOM   4752  CG2 VAL A 319      22.161  45.072   0.407  1.00 22.24           C  
ATOM   4753  H   VAL A 319      22.789  46.460   2.405  1.00 24.85           H  
ATOM   4754  HA  VAL A 319      22.299  43.738   3.580  1.00 22.62           H  
ATOM   4755  HB  VAL A 319      22.044  43.081   1.120  1.00 17.40           H  
ATOM   4756 HG11 VAL A 319      19.744  43.859   0.901  1.00 16.25           H  
ATOM   4757 HG12 VAL A 319      20.063  43.429   2.575  1.00 16.25           H  
ATOM   4758 HG13 VAL A 319      20.014  45.124   2.094  1.00 16.25           H  
ATOM   4759 HG21 VAL A 319      21.616  44.834  -0.507  1.00 22.24           H  
ATOM   4760 HG22 VAL A 319      21.893  46.096   0.668  1.00 22.24           H  
ATOM   4761 HG23 VAL A 319      23.218  45.057   0.141  1.00 22.24           H  
ATOM   4762  N   ALA A 320      24.462  42.799   2.345  1.00 25.54           N  
ATOM   4763  CA  ALA A 320      25.845  42.420   2.127  1.00 20.81           C  
ATOM   4764  C   ALA A 320      26.162  42.015   0.706  1.00 29.00           C  
ATOM   4765  O   ALA A 320      25.347  41.414   0.019  1.00 34.51           O  
ATOM   4766  CB  ALA A 320      26.210  41.286   3.051  1.00 27.36           C  
ATOM   4767  H   ALA A 320      23.756  42.071   2.387  1.00 25.54           H  
ATOM   4768  HA  ALA A 320      26.522  43.233   2.395  1.00 20.81           H  
ATOM   4769  HB1 ALA A 320      27.288  41.217   3.202  1.00 27.36           H  
ATOM   4770  HB2 ALA A 320      25.727  41.352   4.023  1.00 27.36           H  
ATOM   4771  HB3 ALA A 320      25.883  40.343   2.623  1.00 27.36           H  
ATOM   4772  N   ASP A 321      27.366  42.356   0.273  1.00 35.71           N  
ATOM   4773  CA  ASP A 321      27.823  42.010  -1.055  1.00 43.75           C  
ATOM   4774  C   ASP A 321      27.565  40.513  -1.250  1.00 49.71           C  
ATOM   4775  O   ASP A 321      27.309  39.772  -0.291  1.00 41.95           O  
ATOM   4776  CB  ASP A 321      29.324  42.290  -1.171  1.00 52.35           C  
ATOM   4777  CG  ASP A 321      29.632  43.755  -1.435  1.00 58.51           C  
ATOM   4778  OD1 ASP A 321      28.745  44.455  -1.990  1.00 71.95           O  
ATOM   4779  OD2 ASP A 321      30.756  44.195  -1.098  1.00 62.32           O1-
ATOM   4780  H   ASP A 321      27.991  42.870   0.876  1.00 35.71           H  
ATOM   4781  HA  ASP A 321      27.230  42.546  -1.798  1.00 43.75           H  
ATOM   4782  HB3 ASP A 321      29.870  41.681  -1.885  1.00 52.35           H  
ATOM   4783  HB2 ASP A 321      29.798  42.035  -0.222  1.00 52.35           H  
ATOM   4784  N   PRO A 322      27.678  40.035  -2.494  1.00 56.56           N  
ATOM   4785  CA  PRO A 322      27.442  38.617  -2.763  1.00 57.46           C  
ATOM   4786  C   PRO A 322      28.487  37.724  -2.091  1.00 57.08           C  
ATOM   4787  O   PRO A 322      29.706  37.950  -2.245  1.00 56.22           O  
ATOM   4788  CB  PRO A 322      27.521  38.534  -4.287  1.00 60.44           C  
ATOM   4789  CG  PRO A 322      28.466  39.629  -4.650  1.00 60.60           C  
ATOM   4790  CD  PRO A 322      28.097  40.754  -3.711  1.00 62.60           C  
ATOM   4791  HA  PRO A 322      26.440  38.332  -2.434  1.00 57.46           H  
ATOM   4792  HB3 PRO A 322      26.539  38.733  -4.720  1.00 60.44           H  
ATOM   4793  HB2 PRO A 322      27.848  37.560  -4.655  1.00 60.44           H  
ATOM   4794  HG3 PRO A 322      28.381  39.921  -5.697  1.00 60.60           H  
ATOM   4795  HG2 PRO A 322      29.498  39.318  -4.482  1.00 60.60           H  
ATOM   4796  HD2 PRO A 322      28.915  41.461  -3.641  1.00 62.60           H  
ATOM   4797  HD3 PRO A 322      27.235  41.300  -4.097  1.00 62.60           H  
ATOM   4798  N   TYR A 323      28.010  36.699  -1.378  1.00 53.02           N  
ATOM   4799  CA  TYR A 323      28.908  35.767  -0.683  1.00 43.38           C  
ATOM   4800  C   TYR A 323      29.026  34.394  -1.319  1.00 39.32           C  
ATOM   4801  O   TYR A 323      28.025  33.674  -1.414  1.00 37.60           O  
ATOM   4802  CB  TYR A 323      28.459  35.553   0.754  1.00 33.21           C  
ATOM   4803  CG  TYR A 323      29.392  34.640   1.497  1.00 28.55           C  
ATOM   4804  CD1 TYR A 323      30.772  34.835   1.447  1.00 23.30           C  
ATOM   4805  CD2 TYR A 323      28.906  33.587   2.264  1.00 34.40           C  
ATOM   4806  CE1 TYR A 323      31.648  34.001   2.152  1.00 20.11           C  
ATOM   4807  CE2 TYR A 323      29.774  32.739   2.979  1.00 29.98           C  
ATOM   4808  CZ  TYR A 323      31.141  32.959   2.922  1.00 23.58           C  
ATOM   4809  OH  TYR A 323      31.982  32.168   3.674  1.00 25.17           O  
ATOM   4810  H   TYR A 323      27.013  36.552  -1.306  1.00 53.02           H  
ATOM   4811  HA  TYR A 323      29.905  36.202  -0.652  1.00 43.38           H  
ATOM   4812  HB3 TYR A 323      27.444  35.160   0.788  1.00 33.21           H  
ATOM   4813  HB2 TYR A 323      28.442  36.508   1.279  1.00 33.21           H  
ATOM   4814  HD1 TYR A 323      31.202  35.658   0.898  1.00 23.30           H  
ATOM   4815  HD2 TYR A 323      27.842  33.437   2.346  1.00 34.40           H  
ATOM   4816  HE1 TYR A 323      32.711  34.189   2.120  1.00 20.11           H  
ATOM   4817  HE2 TYR A 323      29.372  31.940   3.586  1.00 29.98           H  
ATOM   4818  HH  TYR A 323      32.888  32.430   3.619  1.00 25.17           H  
ATOM   4819  N   ASP A 324      30.243  34.010  -1.715  1.00 39.40           N  
ATOM   4820  CA  ASP A 324      30.424  32.692  -2.319  1.00 34.18           C  
ATOM   4821  C   ASP A 324      30.649  31.550  -1.317  1.00 35.25           C  
ATOM   4822  O   ASP A 324      31.655  31.485  -0.595  1.00 27.27           O  
ATOM   4823  CB  ASP A 324      31.575  32.665  -3.332  1.00 38.89           C  
ATOM   4824  CG  ASP A 324      31.950  31.236  -3.724  1.00 44.27           C  
ATOM   4825  OD1 ASP A 324      31.011  30.410  -3.883  1.00 46.73           O  
ATOM   4826  OD2 ASP A 324      33.159  30.934  -3.853  1.00 42.87           O1-
ATOM   4827  H   ASP A 324      31.037  34.625  -1.615  1.00 39.40           H  
ATOM   4828  HA  ASP A 324      29.535  32.449  -2.907  1.00 34.18           H  
ATOM   4829  HB3 ASP A 324      32.457  33.154  -2.916  1.00 38.89           H  
ATOM   4830  HB2 ASP A 324      31.304  33.219  -4.231  1.00 38.89           H  
ATOM   4831  N   GLN A 325      29.695  30.637  -1.289  1.00 30.59           N  
ATOM   4832  CA  GLN A 325      29.802  29.494  -0.415  1.00 31.45           C  
ATOM   4833  C   GLN A 325      29.491  28.242  -1.229  1.00 37.45           C  
ATOM   4834  O   GLN A 325      28.722  27.377  -0.800  1.00 20.09           O  
ATOM   4835  CB  GLN A 325      28.838  29.618   0.763  1.00 26.96           C  
ATOM   4836  CG  GLN A 325      27.388  29.743   0.366  1.00 36.72           C  
ATOM   4837  CD  GLN A 325      26.579  30.444   1.442  1.00 39.00           C  
ATOM   4838  OE1 GLN A 325      26.189  29.843   2.452  1.00 32.01           O  
ATOM   4839  NE2 GLN A 325      26.326  31.734   1.232  1.00 49.08           N  
ATOM   4840  H   GLN A 325      28.897  30.715  -1.903  1.00 30.59           H  
ATOM   4841  HA  GLN A 325      30.799  29.345  -0.013  1.00 31.45           H  
ATOM   4842  HB3 GLN A 325      29.141  30.508   1.317  1.00 26.96           H  
ATOM   4843  HB2 GLN A 325      28.954  28.812   1.476  1.00 26.96           H  
ATOM   4844  HG3 GLN A 325      26.934  28.766   0.204  1.00 36.72           H  
ATOM   4845  HG2 GLN A 325      27.262  30.293  -0.567  1.00 36.72           H  
ATOM   4846 HE22 GLN A 325      25.758  32.243   1.895  1.00 49.08           H  
ATOM   4847 HE21 GLN A 325      26.661  32.192   0.396  1.00 49.08           H  
ATOM   4848  N   SER A 326      30.071  28.175  -2.428  1.00 42.08           N  
ATOM   4849  CA  SER A 326      29.884  27.013  -3.274  1.00 41.50           C  
ATOM   4850  C   SER A 326      30.909  25.997  -2.757  1.00 41.80           C  
ATOM   4851  O   SER A 326      30.806  24.810  -3.015  1.00 48.07           O  
ATOM   4852  CB  SER A 326      30.130  27.363  -4.750  1.00 36.91           C  
ATOM   4853  OG  SER A 326      31.365  28.024  -4.935  1.00 39.99           O  
ATOM   4854  H   SER A 326      30.613  28.957  -2.779  1.00 42.08           H  
ATOM   4855  HA  SER A 326      28.881  26.592  -3.177  1.00 41.50           H  
ATOM   4856  HB3 SER A 326      29.336  28.013  -5.119  1.00 36.91           H  
ATOM   4857  HB2 SER A 326      30.111  26.462  -5.365  1.00 36.91           H  
ATOM   4858  HG  SER A 326      31.295  28.907  -4.578  1.00 39.99           H  
ATOM   4859  N   PHE A 327      31.893  26.481  -2.011  1.00 39.62           N  
ATOM   4860  CA  PHE A 327      32.917  25.626  -1.434  1.00 35.66           C  
ATOM   4861  C   PHE A 327      32.250  24.702  -0.424  1.00 31.83           C  
ATOM   4862  O   PHE A 327      32.714  23.597  -0.176  1.00 37.97           O  
ATOM   4863  CB  PHE A 327      33.981  26.477  -0.731  1.00 48.30           C  
ATOM   4864  CG  PHE A 327      33.577  26.976   0.649  1.00 46.19           C  
ATOM   4865  CD1 PHE A 327      33.742  26.170   1.762  1.00 40.69           C  
ATOM   4866  CD2 PHE A 327      33.086  28.275   0.837  1.00 49.82           C  
ATOM   4867  CE1 PHE A 327      33.431  26.641   3.042  1.00 36.99           C  
ATOM   4868  CE2 PHE A 327      32.772  28.757   2.130  1.00 42.05           C  
ATOM   4869  CZ  PHE A 327      32.946  27.939   3.224  1.00 38.38           C  
ATOM   4870  H   PHE A 327      31.930  27.474  -1.831  1.00 39.62           H  
ATOM   4871  HA  PHE A 327      33.408  24.986  -2.147  1.00 35.66           H  
ATOM   4872  HB3 PHE A 327      34.269  27.322  -1.358  1.00 48.30           H  
ATOM   4873  HB2 PHE A 327      34.888  25.883  -0.612  1.00 48.30           H  
ATOM   4874  HD1 PHE A 327      34.136  25.170   1.658  1.00 40.69           H  
ATOM   4875  HD2 PHE A 327      32.969  28.927  -0.015  1.00 49.82           H  
ATOM   4876  HE1 PHE A 327      33.567  25.994   3.895  1.00 36.99           H  
ATOM   4877  HE2 PHE A 327      32.398  29.762   2.257  1.00 42.05           H  
ATOM   4878  HZ  PHE A 327      32.703  28.303   4.206  1.00 38.38           H  
ATOM   4879  N   GLU A 328      31.150  25.158   0.157  1.00 29.79           N  
ATOM   4880  CA  GLU A 328      30.428  24.360   1.145  1.00 28.57           C  
ATOM   4881  C   GLU A 328      30.069  22.993   0.625  1.00 31.32           C  
ATOM   4882  O   GLU A 328      29.997  22.036   1.382  1.00 36.11           O  
ATOM   4883  CB  GLU A 328      29.121  25.042   1.544  1.00 26.42           C  
ATOM   4884  CG  GLU A 328      29.293  26.306   2.328  1.00 30.55           C  
ATOM   4885  CD  GLU A 328      29.921  26.048   3.661  1.00 35.63           C  
ATOM   4886  OE1 GLU A 328      30.115  24.856   3.996  1.00 34.64           O  
ATOM   4887  OE2 GLU A 328      30.219  27.035   4.370  1.00 44.08           O1-
ATOM   4888  H   GLU A 328      30.798  26.076  -0.075  1.00 29.79           H  
ATOM   4889  HA  GLU A 328      31.113  24.201   1.975  1.00 28.57           H  
ATOM   4890  HB3 GLU A 328      28.484  24.360   2.113  1.00 26.42           H  
ATOM   4891  HB2 GLU A 328      28.542  25.263   0.647  1.00 26.42           H  
ATOM   4892  HG3 GLU A 328      28.333  26.801   2.473  1.00 30.55           H  
ATOM   4893  HG2 GLU A 328      29.950  26.981   1.783  1.00 30.55           H  
ATOM   4894  N   SER A 329      29.836  22.918  -0.678  1.00 39.60           N  
ATOM   4895  CA  SER A 329      29.422  21.683  -1.333  1.00 46.69           C  
ATOM   4896  C   SER A 329      30.469  20.608  -1.616  1.00 45.30           C  
ATOM   4897  O   SER A 329      30.116  19.433  -1.812  1.00 43.32           O  
ATOM   4898  CB  SER A 329      28.711  22.026  -2.655  1.00 58.02           C  
ATOM   4899  OG  SER A 329      29.650  22.448  -3.650  1.00 58.57           O  
ATOM   4900  H   SER A 329      29.927  23.752  -1.241  1.00 39.60           H  
ATOM   4901  HA  SER A 329      28.669  21.216  -0.695  1.00 46.69           H  
ATOM   4902  HB3 SER A 329      27.963  22.806  -2.507  1.00 58.02           H  
ATOM   4903  HB2 SER A 329      28.180  21.153  -3.038  1.00 58.02           H  
ATOM   4904  HG  SER A 329      30.048  23.264  -3.374  1.00 58.57           H  
ATOM   4905  N   ARG A 330      31.741  20.989  -1.647  1.00 37.04           N  
ATOM   4906  CA  ARG A 330      32.777  20.026  -1.964  1.00 28.16           C  
ATOM   4907  C   ARG A 330      33.505  19.394  -0.795  1.00 19.29           C  
ATOM   4908  O   ARG A 330      33.468  19.890   0.319  1.00 17.65           O  
ATOM   4909  CB  ARG A 330      33.775  20.670  -2.916  1.00 26.25           C  
ATOM   4910  CG  ARG A 330      34.366  21.957  -2.411  1.00 41.35           C  
ATOM   4911  CD  ARG A 330      34.834  22.807  -3.581  1.00 51.71           C  
ATOM   4912  NE  ARG A 330      33.857  22.829  -4.669  1.00 53.44           N  
ATOM   4913  CZ  ARG A 330      33.204  23.920  -5.073  1.00 55.17           C  
ATOM   4914  NH1 ARG A 330      33.426  25.100  -4.481  1.00 46.24           N  
ATOM   4915  NH2 ARG A 330      32.310  23.826  -6.053  1.00 51.25           N1+
ATOM   4916  H   ARG A 330      31.995  21.946  -1.445  1.00 37.04           H  
ATOM   4917  HA  ARG A 330      32.363  19.189  -2.532  1.00 28.16           H  
ATOM   4918  HB3 ARG A 330      33.203  20.754  -3.836  1.00 26.25           H  
ATOM   4919  HB2 ARG A 330      34.571  19.970  -3.170  1.00 26.25           H  
ATOM   4920  HG3 ARG A 330      35.148  21.795  -1.670  1.00 41.35           H  
ATOM   4921  HG2 ARG A 330      33.607  22.556  -1.954  1.00 41.35           H  
ATOM   4922  HD3 ARG A 330      35.746  22.430  -4.032  1.00 51.71           H  
ATOM   4923  HD2 ARG A 330      35.107  23.798  -3.223  1.00 51.71           H  
ATOM   4924  HE  ARG A 330      33.680  21.950  -5.133  1.00 53.44           H  
ATOM   4925 HH12 ARG A 330      34.100  25.176  -3.733  1.00 46.24           H  
ATOM   4926 HH11 ARG A 330      32.954  25.934  -4.806  1.00 46.24           H  
ATOM   4927 HH22 ARG A 330      32.123  22.936  -6.492  1.00 51.25           H  
ATOM   4928 HH21 ARG A 330      31.801  24.642  -6.358  1.00 51.25           H
[truncated: 29,760 more chars]
