# Supplementary material for: ModBind, a Rapid Simulation-Based Predictor of Ligand Binding and Off-Rates
Source: J Chem Inf Model. 2024 Dec 16;65(1):265–74. doi: 10.1021/acs.jcim.4c01805 (PMC11733936; doi:10.1021/acs.jcim.4c01805)
Supplement: Supplementary file 2 — ci4c01805_si_002.zip [file ci4c01805_si_002.zip › SI_ModBind_Validation/Koff/MAP38_Koff/B-MAP38_12941343_13.sdf]

MAP38_12941343_13
                    3D
 Schrodinger Suite 2021-1.
 50 52  0  0  1  0            999 V2000
   31.9630   34.5370   16.0310 O   0  0  0  0  0  0
   32.8500   33.9990   15.3520 C   0  0  0  0  0  0
   34.0770   33.8920   15.8400 N   0  0  0  0  0  0
   32.6030   33.4680   14.1560 N   0  0  0  0  0  0
   34.4030   34.4490   16.9930 C   0  0  0  0  0  0
   31.4490   33.4970   13.4860 C   0  0  0  0  0  0
   35.4970   35.2570   16.9940 C   0  0  0  0  0  0
   33.6800   34.2450   18.0870 C   0  0  0  0  0  0
   31.0020   32.5220   12.7310 N   0  0  0  0  0  0
   30.6230   34.5430   13.3720 C   0  0  0  0  0  0
   35.9010   35.8800   18.1430 C   0  0  0  0  0  0
   34.0700   34.8730   19.2770 C   0  0  0  0  0  0
   29.8430   32.9430   12.0960 N   0  0  0  0  0  0
   31.5890   31.3350   12.5550 C   0  0  0  0  0  0
   29.6480   34.1840   12.5140 C   0  0  0  0  0  0
   35.1810   35.6970   19.2810 C   0  0  0  0  0  0
   32.0420   30.6080   13.6170 C   0  0  0  0  0  0
   31.7510   30.9020   11.3070 C   0  0  0  0  0  0
   28.6570   34.9690   12.1470 C   0  0  0  0  0  0
   32.6890   29.3990   13.3870 C   0  0  0  0  0  0
   32.3860   29.7130   11.0460 C   0  0  0  0  0  0
   27.9030   35.6540   13.3180 C   0  0  0  0  0  0
   27.5700   34.2410   11.3750 C   0  0  0  0  0  0
   29.0900   36.1090   11.2190 C   0  0  0  0  0  0
   32.8550   28.9620   12.0800 C   0  0  0  0  0  0
   33.5550   27.6910   11.7990 C   0  0  0  0  0  0
   34.7238   33.3366   15.2996 H   0  0  0  0  0  0
   33.3418   32.9450   13.7092 H   0  0  0  0  0  0
   36.0652   35.4158   16.0881 H   0  0  0  0  0  0
   32.7996   33.6230   18.0898 H   0  0  0  0  0  0
   30.7130   35.5005   13.8630 H   0  0  0  0  0  0
   36.7802   36.5073   18.1395 H   0  0  0  0  0  0
   33.5029   34.7153   20.1826 H   0  0  0  0  0  0
   35.4779   36.2007   20.1892 H   0  0  0  0  0  0
   31.8888   30.9458   14.6313 H   0  0  0  0  0  0
   31.3918   31.4820   10.4689 H   0  0  0  0  0  0
   33.0468   28.8172   14.2242 H   0  0  0  0  0  0
   32.5061   29.3874   10.0229 H   0  0  0  0  0  0
   26.9290   36.0300   13.0050 H   0  0  0  0  0  0
   28.4280   36.5510   13.6220 H   0  0  0  0  0  0
   27.7180   34.9610   14.1290 H   0  0  0  0  0  0
   27.1210   33.4440   11.9710 H   0  0  0  0  0  0
   27.9510   33.7880   10.4580 H   0  0  0  0  0  0
   26.7570   34.9010   11.0700 H   0  0  0  0  0  0
   28.2540   36.7450   10.9240 H   0  0  0  0  0  0
   29.5430   35.7230   10.3040 H   0  0  0  0  0  0
   29.8310   36.7550   11.6920 H   0  0  0  0  0  0
   33.7370   27.5590   10.7320 H   0  0  0  0  0  0
   32.9190   26.8830   12.1610 H   0  0  0  0  0  0
   34.5100   27.6580   12.3250 H   0  0  0  0  0  0
  1  2  2  0  0  0
  2  3  1  0  0  0
  2  4  1  0  0  0
  3  5  1  0  0  0
  3 27  1  0  0  0
  4  6  1  0  0  0
  4 28  1  0  0  0
  5  7  2  0  0  0
  5  8  1  0  0  0
  6  9  1  0  0  0
  6 10  2  0  0  0
  7 11  1  0  0  0
  7 29  1  0  0  0
  8 12  2  0  0  0
  8 30  1  0  0  0
  9 13  1  0  0  0
  9 14  1  0  0  0
 10 15  1  0  0  0
 10 31  1  0  0  0
 11 16  2  0  0  0
 11 32  1  0  0  0
 12 16  1  0  0  0
 12 33  1  0  0  0
 13 15  2  0  0  0
 14 17  2  0  0  0
 14 18  1  0  0  0
 15 19  1  0  0  0
 16 34  1  0  0  0
 17 20  1  0  0  0
 17 35  1  0  0  0
 18 21  2  0  0  0
 18 36  1  0  0  0
 19 22  1  0  0  0
 19 23  1  0  0  0
 19 24  1  0  0  0
 20 25  2  0  0  0
 20 37  1  0  0  0
 21 25  1  0  0  0
 21 38  1  0  0  0
 22 39  1  0  0  0
 22 40  1  0  0  0
 22 41  1  0  0  0
 23 42  1  0  0  0
 23 43  1  0  0  0
 23 44  1  0  0  0
 24 45  1  0  0  0
 24 46  1  0  0  0
 24 47  1  0  0  0
 25 26  1  0  0  0
 26 48  1  0  0  0
 26 49  1  0  0  0
 26 50  1  0  0  0
M  END
> <s_m_entry_id>
63

> <s_m_entry_name>
PREP_Map38_KinaseBIRB_796.25

> <s_m_Source_Path>
/Users/sinko/Documents/Modulus/ScaledMD/KIND_Dataset/Map38_Kinase

> <s_m_Source_File>
PREP_Map38_KinaseBIRB_796.mae

> <i_m_Source_File_Index>
25

> <target>
MAP38

> <ID>
MAP38_12941343

> <assay_method>
SPR

> <journal>
Bioorg Med Chem Lett.

> <title>
The kinetics of binding to p38 MAP kinase by analogues of BIRB 796

> <pubmed_id>
12941343

> <target_class>
Kinase

> <target_comment>
NA

> <cpd_id>
13

> <SmilesFragFp 3>


> <smiles_raw>
O=C(Nc1n(-c2ccc(C)cc2)nc(C(C)(C)C)c1)Nc1ccccc1

> <pKD>
7.6575775

> <pkon>
-4.8651042

> <pkoff>
2.7958801

> <source>
literature

> <smiles_washed>
O=C(Nc1n(-c2ccc(C)cc2)nc(C(C)(C)C)c1)Nc1ccccc1

> <logPow>
4.3260002

> <TPSA>
58.950001

> <Molecular_Weight>
348.44998

> <rdkit_TPSA>
58.95

> <max_ChEMBL_phase>
0

> <i_lp_mmshare_version>
53161

> <i_f3d_flags>
0

> <s_epik_input>
W2NIXTFbY0hdW2NIXVtjSF1bY0hdYzFbTkhdQyg9TylbTkhdYzJuKG5jKFtjSF0yKUMoW0NIM10pKFtDSDNdKVtDSDNdKS1jM1tjSF1bY0hdYyhbQ0gzXSlbY0hdW2NIXTM=

> <s_epik_cmdline>
J2VwaWtfcHl0aG9uJywgJy1waCcsICc3LjAnLCAnLXRuJywgJzgnLCAnLW1hJywgJzIwMCcsICctaW1hZScsICc8aW5maWxlLm1hZT4nLCAnLW9tYWUnLCAnPG91dGZpbGUubWFlPic=

> <r_lp_tautomer_probability>
1

> <r_epik_Ionization_Penalty>
  0.0000

> <r_epik_Ionization_Penalty_Charging>
  0.0000

> <r_epik_Ionization_Penalty_Neutral>
  0.0000

> <r_epik_State_Penalty>
  0.0000

> <r_epik_Charging_Adjusted_Penalty>
0

> <i_epik_Tot_Q>
0

> <i_epik_Tot_abs_Q>
0

> <s_lp_Force_Field>
S-OPLS

> <r_lp_Energy>
36.551871

> <b_lp_Chiralities_Consistent>
1

> <s_lp_Variant>
MAP38_12941343-1

> <s_m_subgroupid>
PREP_Map38_KinaseBIRB_796

> <s_m_subgroup_title>
PREP_Map38_KinaseBIRB_796

> <i_phase_Input_Structure_Number>
16

> <i_phase_Structure_Number>
16

> <r_phase_Similarity_to_Reference>
0.689782568013712

> <i_phase_Reference_Structure>
1

> <s_phase_Alignment_Method>
snapped core

> <s_phase_Alignment_Reason>


> <s_phase_Core_SMARTS>
a1aaaaa1AA(=A)Aa2aaaa2-a3aaaaa3

> <s_f3d_frozen_atoms>
7 11 16 12 8 5 3 2 1 4 6 10 15 13 9 14 18 21 25 20 17 29 32 34 33 30 27 1 28 31 36 38 37 35

> <b_m_subgroup_collapsed>
0

$$$$
