# Supplementary material for: ModBind, a Rapid Simulation-Based Predictor of Ligand Binding and Off-Rates
Source: J Chem Inf Model. 2024 Dec 16;65(1):265–74. doi: 10.1021/acs.jcim.4c01805 (PMC11733936; doi:10.1021/acs.jcim.4c01805)
Supplement: Supplementary file 2 — ci4c01805_si_002.zip [file ci4c01805_si_002.zip › SI_ModBind_Validation/Koff/HSP90_Koff/M60.sdf]

M60
                    3D
 Schrodinger Suite 2023-4.
 51 53  0  0  1  0            999 V2000
    1.6806    0.0799    3.6841 Cl  0  0  0  0  0  0
    3.2100   -0.7386    3.7067 C   0  0  0  0  0  0
    4.2609   -0.1945    4.4531 C   0  0  0  0  0  0
    3.4052   -1.8925    2.9406 C   0  0  0  0  0  0
    4.0026    0.9107    5.2410 O   0  0  0  0  0  0
    5.5459   -0.7572    4.3859 C   0  0  0  0  0  0
    4.6834   -2.4444    2.8695 C   0  0  0  0  0  0
    2.2677   -2.5364    2.1484 C   0  0  0  0  0  0
    4.3909    2.2181    4.7730 C   0  0  0  0  0  0
    6.6465   -0.2108    5.0441 O   0  0  0  0  0  0
    5.7524   -1.8704    3.5646 C   0  0  0  0  0  0
    1.0860   -2.9703    2.9776 C   0  0  0  0  0  0
    6.6556    0.0916    6.4614 C   0  0  0  0  0  0
    7.0317   -2.3923    3.4620 O   0  0  0  0  0  0
   -0.1608   -2.5227    2.6917 N   0  0  0  0  0  0
    1.1113   -3.7824    4.1104 N   0  0  0  0  0  0
    7.4365   -3.3017    2.4155 C   0  0  0  0  0  0
   -0.8770   -3.0112    3.7178 C   0  0  0  0  0  0
   -0.1428   -3.7570    4.5953 C   0  0  0  0  0  0
    2.2412   -4.4749    4.7385 C   0  0  0  0  0  0
   -2.2356   -2.8290    4.0036 C   0  0  0  0  0  0
   -0.6888   -4.2871    5.7124 N   0  0  0  0  0  0
    2.4939   -5.9093    4.2181 C   0  0  0  0  0  0
   -2.8244   -3.3083    5.1007 N   0  0  0  0  0  0
   -3.0744   -2.1517    3.2032 N   0  0  0  0  0  0
   -1.9966   -4.0035    5.8993 C   0  0  0  0  0  0
    3.5676   -5.9542    3.1078 C   0  0  0  0  0  0
   -2.5510   -4.5016    7.0138 F   0  0  0  0  0  0
    3.8970   -7.3318    2.7092 C   0  0  0  0  0  0
    4.1778   -8.4271    2.3769 C   0  0  0  0  0  0
    4.8396   -3.3177    2.2555 H   0  0  0  0  0  0
    2.6270   -3.3935    1.5826 H   0  0  0  0  0  0
    1.9216   -1.8180    1.4048 H   0  0  0  0  0  0
    4.0330    2.9617    5.4822 H   0  0  0  0  0  0
    5.4730    2.2952    4.6817 H   0  0  0  0  0  0
    3.9428    2.4295    3.8080 H   0  0  0  0  0  0
    7.5825   -0.2602    6.9134 H   0  0  0  0  0  0
    6.5801    1.1670    6.6237 H   0  0  0  0  0  0
    5.8226   -0.3920    6.9687 H   0  0  0  0  0  0
    8.5212   -3.3403    2.3809 H   0  0  0  0  0  0
    7.0580   -4.3069    2.6040 H   0  0  0  0  0  0
    7.0861   -2.9648    1.4388 H   0  0  0  0  0  0
    3.1362   -3.8680    4.6515 H   0  0  0  0  0  0
    2.0376   -4.5260    5.8090 H   0  0  0  0  0  0
    2.8376   -6.5159    5.0574 H   0  0  0  0  0  0
    1.5598   -6.3617    3.8808 H   0  0  0  0  0  0
   -2.7236   -1.7332    2.3544 H   0  0  0  0  0  0
   -4.0716   -2.1258    3.4016 H   0  0  0  0  0  0
    3.2240   -5.4323    2.2169 H   0  0  0  0  0  0
    4.4901   -5.4757    3.4379 H   0  0  0  0  0  0
    4.4368   -9.4147    2.0684 H   0  0  0  0  0  0
  1  2  1  0  0  0
  2  3  2  0  0  0
  2  4  1  0  0  0
  3  5  1  0  0  0
  3  6  1  0  0  0
  4  7  2  0  0  0
  4  8  1  0  0  0
  5  9  1  0  0  0
  6 10  1  0  0  0
  6 11  2  0  0  0
  7 11  1  0  0  0
  7 31  1  0  0  0
  8 12  1  0  0  0
  8 32  1  0  0  0
  8 33  1  0  0  0
  9 34  1  0  0  0
  9 35  1  0  0  0
  9 36  1  0  0  0
 10 13  1  0  0  0
 11 14  1  0  0  0
 12 15  2  0  0  0
 12 16  1  0  0  0
 13 37  1  0  0  0
 13 38  1  0  0  0
 13 39  1  0  0  0
 14 17  1  0  0  0
 15 18  1  0  0  0
 16 19  1  0  0  0
 16 20  1  0  0  0
 17 40  1  0  0  0
 17 41  1  0  0  0
 17 42  1  0  0  0
 18 21  1  0  0  0
 18 19  2  0  0  0
 19 22  1  0  0  0
 20 23  1  0  0  0
 20 43  1  0  0  0
 20 44  1  0  0  0
 21 24  2  0  0  0
 21 25  1  0  0  0
 22 26  2  0  0  0
 23 27  1  0  0  0
 23 45  1  0  0  0
 23 46  1  0  0  0
 24 26  1  0  0  0
 25 47  1  0  0  0
 25 48  1  0  0  0
 26 28  1  0  0  0
 27 29  1  0  0  0
 27 49  1  0  0  0
 27 50  1  0  0  0
 29 30  3  0  0  0
 30 51  1  0  0  0
M  END
> <r_user_koff_exp>
-1.48

> <Molecule Name>
M60

> <PDB>
6EL5

$$$$
