# Supplementary material for: ModBind, a Rapid Simulation-Based Predictor of Ligand Binding and Off-Rates
Source: J Chem Inf Model. 2024 Dec 16;65(1):265–74. doi: 10.1021/acs.jcim.4c01805 (PMC11733936; doi:10.1021/acs.jcim.4c01805)
Supplement: Supplementary file 2 — ci4c01805_si_002.zip [file ci4c01805_si_002.zip › SI_ModBind_Validation/Koff/HSP90_Koff/M48.sdf]

M48
                    3D
 Schrodinger Suite 2023-4.
 57 60  0  0  1  0            999 V2000
   -2.2920   -3.3999    6.9675 O   0  0  0  0  0  0
   -1.5898   -3.8388    6.0683 C   0  0  0  0  0  0
   -0.9072   -5.0185    6.2156 N   0  0  0  0  0  0
   -1.4405   -3.0863    4.7729 C   0  0  0  0  0  0
   -0.2706   -5.7217    5.1400 C   0  0  0  0  0  0
   -0.9424   -5.7523    7.4928 C   0  0  0  0  0  0
   -2.5762   -2.7354    4.0117 C   0  0  0  0  0  0
   -0.1662   -2.6807    4.3403 C   0  0  0  0  0  0
   -0.9894   -6.6741    4.4261 C   0  0  0  0  0  0
    1.0702   -5.5156    4.8243 C   0  0  0  0  0  0
   -3.8217   -3.0891    4.4150 O   0  0  0  0  0  0
   -2.4497   -2.0284    2.8123 C   0  0  0  0  0  0
   -0.0760   -2.0034    3.1347 C   0  0  0  0  0  0
   -0.4104   -7.3376    3.3495 C   0  0  0  0  0  0
    1.6446   -6.1662    3.7316 C   0  0  0  0  0  0
   -1.1696   -1.6851    2.4059 C   0  0  0  0  0  0
    1.0315   -1.5879    2.3545 C   0  0  0  0  0  0
    0.9046   -7.0699    2.9554 C   0  0  0  0  0  0
   -0.7601   -1.0909    1.2691 N   0  0  0  0  0  0
    0.6140   -1.0494    1.1796 N   0  0  0  0  0  0
    2.4689   -1.9536    2.5977 C   0  0  0  0  0  0
    1.4581   -7.6905    1.8442 N   0  0  0  0  0  0
    3.1409   -1.2215    3.7467 C   0  0  0  0  0  0
    2.8033   -7.3541    1.3530 C   0  0  0  0  0  0
    0.7320   -8.7098    1.0654 C   0  0  0  0  0  0
    3.3134    0.1627    3.7109 C   0  0  0  0  0  0
    3.6894   -1.9508    4.8017 C   0  0  0  0  0  0
    4.0333    0.8099    4.7167 C   0  0  0  0  0  0
    4.4044   -1.3086    5.8091 C   0  0  0  0  0  0
    4.5763    0.0707    5.7642 C   0  0  0  0  0  0
    4.2695    2.3034    4.6724 C   0  0  0  0  0  0
   -0.9933   -5.0937    8.3587 H   0  0  0  0  0  0
   -1.8086   -6.4125    7.5124 H   0  0  0  0  0  0
   -0.0498   -6.3673    7.6121 H   0  0  0  0  0  0
    0.7233   -2.8910    4.9118 H   0  0  0  0  0  0
   -2.0063   -6.9039    4.6966 H   0  0  0  0  0  0
    1.6652   -4.8262    5.4052 H   0  0  0  0  0  0
   -4.5274   -2.6723    3.9245 H   0  0  0  0  0  0
   -3.3104   -1.7767    2.2106 H   0  0  0  0  0  0
   -1.0248   -8.0412    2.8123 H   0  0  0  0  0  0
    2.6757   -5.9452    3.5013 H   0  0  0  0  0  0
   -1.3434   -0.7559    0.5152 H   0  0  0  0  0  0
    3.0638   -1.7546    1.7135 H   0  0  0  0  0  0
    2.5443   -3.0300    2.7578 H   0  0  0  0  0  0
    3.5620   -7.6904    2.0599 H   0  0  0  0  0  0
    2.9045   -6.2761    1.2217 H   0  0  0  0  0  0
    3.0134   -7.8163    0.3885 H   0  0  0  0  0  0
   -0.0967   -8.2800    0.5095 H   0  0  0  0  0  0
    0.3383   -9.4862    1.7219 H   0  0  0  0  0  0
    1.3831   -9.2070    0.3463 H   0  0  0  0  0  0
    2.9075    0.7316    2.8879 H   0  0  0  0  0  0
    3.5778   -3.0232    4.8276 H   0  0  0  0  0  0
    4.8366   -1.8753    6.6195 H   0  0  0  0  0  0
    5.1468    0.5627    6.5390 H   0  0  0  0  0  0
    4.0225    2.7230    3.6997 H   0  0  0  0  0  0
    3.6700    2.8058    5.4322 H   0  0  0  0  0  0
    5.3200    2.5125    4.8672 H   0  0  0  0  0  0
  1  2  2  0  0  0
  2  3  1  0  0  0
  2  4  1  0  0  0
  3  5  1  0  0  0
  3  6  1  0  0  0
  4  7  2  0  0  0
  4  8  1  0  0  0
  5  9  2  0  0  0
  5 10  1  0  0  0
  6 32  1  0  0  0
  6 33  1  0  0  0
  6 34  1  0  0  0
  7 11  1  0  0  0
  7 12  1  0  0  0
  8 13  2  0  0  0
  8 35  1  0  0  0
  9 14  1  0  0  0
  9 36  1  0  0  0
 10 15  2  0  0  0
 10 37  1  0  0  0
 11 38  1  0  0  0
 12 16  2  0  0  0
 12 39  1  0  0  0
 13 17  1  0  0  0
 13 16  1  0  0  0
 14 18  2  0  0  0
 14 40  1  0  0  0
 15 18  1  0  0  0
 15 41  1  0  0  0
 16 19  1  0  0  0
 17 20  2  0  0  0
 17 21  1  0  0  0
 18 22  1  0  0  0
 19 20  1  0  0  0
 19 42  1  0  0  0
 21 23  1  0  0  0
 21 43  1  0  0  0
 21 44  1  0  0  0
 22 24  1  0  0  0
 22 25  1  0  0  0
 23 26  2  0  0  0
 23 27  1  0  0  0
 24 45  1  0  0  0
 24 46  1  0  0  0
 24 47  1  0  0  0
 25 48  1  0  0  0
 25 49  1  0  0  0
 25 50  1  0  0  0
 26 28  1  0  0  0
 26 51  1  0  0  0
 27 29  2  0  0  0
 27 52  1  0  0  0
 28 30  2  0  0  0
 28 31  1  0  0  0
 29 30  1  0  0  0
 29 53  1  0  0  0
 30 54  1  0  0  0
 31 55  1  0  0  0
 31 56  1  0  0  0
 31 57  1  0  0  0
M  END
> <r_user_koff_exp>
-2.63

> <Molecule Name>
M48

> <PDB>
n.a.

$$$$
