# Supplementary material for: ModBind, a Rapid Simulation-Based Predictor of Ligand Binding and Off-Rates
Source: J Chem Inf Model. 2024 Dec 16;65(1):265–74. doi: 10.1021/acs.jcim.4c01805 (PMC11733936; doi:10.1021/acs.jcim.4c01805)
Supplement: Supplementary file 2 — ci4c01805_si_002.zip [file ci4c01805_si_002.zip › SI_ModBind_Validation/Koff/HSP90_Koff/M07_protein.pdb]

TITLE     M07_protein
REMARK   4      COMPLIES WITH FORMAT V. 3.0, 1-DEC-2006
REMARK 888
REMARK 888 WRITTEN BY MAESTRO (A PRODUCT OF SCHRODINGER, LLC)
ATOM      1  N   VAL     1       6.767  14.298  16.429  1.00  0.00           N1+
ATOM      2  CA  VAL     1       7.003  13.445  15.228  1.00  0.00           C  
ATOM      3  C   VAL     1       8.378  12.790  15.323  1.00  0.00           C  
ATOM      4  O   VAL     1       9.349  13.466  15.664  1.00  0.00           O  
ATOM      5  CB  VAL     1       6.876  14.233  13.901  1.00  0.00           C  
ATOM      6  CG1 VAL     1       7.056  13.329  12.671  1.00  0.00           C  
ATOM      7  CG2 VAL     1       5.511  14.929  13.772  1.00  0.00           C  
ATOM      8  H1  VAL     1       7.461  15.033  16.448  1.00  0.00           H  
ATOM      9  H2  VAL     1       6.858  13.735  17.262  1.00  0.00           H  
ATOM     10  H3  VAL     1       5.843  14.702  16.387  1.00  0.00           H  
ATOM     11  HA  VAL     1       6.244  12.660  15.247  1.00  0.00           H  
ATOM     12  HB  VAL     1       7.647  15.006  13.868  1.00  0.00           H  
ATOM     13 HG11 VAL     1       6.369  12.482  12.689  1.00  0.00           H  
ATOM     14 HG12 VAL     1       6.875  13.877  11.746  1.00  0.00           H  
ATOM     15 HG13 VAL     1       8.070  12.935  12.598  1.00  0.00           H  
ATOM     16 HG21 VAL     1       5.362  15.672  14.555  1.00  0.00           H  
ATOM     17 HG22 VAL     1       5.425  15.455  12.820  1.00  0.00           H  
ATOM     18 HG23 VAL     1       4.688  14.218  13.830  1.00  0.00           H  
ATOM     19  N   GLU     2       8.483  11.490  15.037  1.00  0.00           N  
ATOM     20  CA  GLU     2       9.764  10.764  14.991  1.00  0.00           C  
ATOM     21  C   GLU     2      10.219  10.537  13.541  1.00  0.00           C  
ATOM     22  O   GLU     2       9.460  10.016  12.721  1.00  0.00           O  
ATOM     23  CB  GLU     2       9.649   9.434  15.753  1.00  0.00           C  
ATOM     24  CG  GLU     2       9.506   9.663  17.265  1.00  0.00           C  
ATOM     25  CD  GLU     2       9.404   8.339  18.042  1.00  0.00           C  
ATOM     26  OE1 GLU     2       8.460   7.554  17.787  1.00  0.00           O  
ATOM     27  OE2 GLU     2      10.242   8.089  18.941  1.00  0.00           O1-
ATOM     28  H   GLU     2       7.657  10.976  14.759  1.00  0.00           H  
ATOM     29  HA  GLU     2      10.548  11.341  15.485  1.00  0.00           H  
ATOM     30  HB2 GLU     2       8.802   8.860  15.375  1.00  0.00           H  
ATOM     31  HB3 GLU     2      10.539   8.829  15.573  1.00  0.00           H  
ATOM     32  HG2 GLU     2      10.358  10.231  17.643  1.00  0.00           H  
ATOM     33  HG3 GLU     2       8.614  10.251  17.483  1.00  0.00           H  
ATOM     34  N   THR     3      11.461  10.918  13.229  1.00  0.00           N  
ATOM     35  CA  THR     3      12.104  10.704  11.918  1.00  0.00           C  
ATOM     36  C   THR     3      13.044   9.495  11.970  1.00  0.00           C  
ATOM     37  O   THR     3      13.791   9.318  12.937  1.00  0.00           O  
ATOM     38  CB  THR     3      12.864  11.960  11.454  1.00  0.00           C  
ATOM     39  CG2 THR     3      13.475  11.816  10.055  1.00  0.00           C  
ATOM     40  OG1 THR     3      11.981  13.064  11.406  1.00  0.00           O  
ATOM     41  H   THR     3      12.036  11.315  13.958  1.00  0.00           H  
ATOM     42  HA  THR     3      11.337  10.498  11.170  1.00  0.00           H  
ATOM     43  HB  THR     3      13.654  12.202  12.167  1.00  0.00           H  
ATOM     44 HG21 THR     3      12.722  11.533   9.318  1.00  0.00           H  
ATOM     45 HG22 THR     3      13.919  12.756   9.726  1.00  0.00           H  
ATOM     46 HG23 THR     3      14.268  11.069  10.026  1.00  0.00           H  
ATOM     47  HG1 THR     3      11.625  13.201  12.271  1.00  0.00           H  
ATOM     48  N   PHE     4      13.035   8.683  10.913  1.00  0.00           N  
ATOM     49  CA  PHE     4      13.811   7.452  10.760  1.00  0.00           C  
ATOM     50  C   PHE     4      14.508   7.423   9.393  1.00  0.00           C  
ATOM     51  O   PHE     4      13.918   7.798   8.377  1.00  0.00           O  
ATOM     52  CB  PHE     4      12.876   6.240  10.884  1.00  0.00           C  
ATOM     53  CG  PHE     4      12.107   6.122  12.188  1.00  0.00           C  
ATOM     54  CD1 PHE     4      10.862   6.764  12.333  1.00  0.00           C  
ATOM     55  CE1 PHE     4      10.147   6.654  13.539  1.00  0.00           C  
ATOM     56  CZ  PHE     4      10.665   5.890  14.599  1.00  0.00           C  
ATOM     57  CE2 PHE     4      11.902   5.236  14.452  1.00  0.00           C  
ATOM     58  CD2 PHE     4      12.624   5.353  13.249  1.00  0.00           C  
ATOM     59  H   PHE     4      12.406   8.907  10.151  1.00  0.00           H  
ATOM     60  HA  PHE     4      14.578   7.385  11.534  1.00  0.00           H  
ATOM     61  HB2 PHE     4      12.146   6.283  10.076  1.00  0.00           H  
ATOM     62  HB3 PHE     4      13.438   5.317  10.729  1.00  0.00           H  
ATOM     63  HD1 PHE     4      10.454   7.353  11.523  1.00  0.00           H  
ATOM     64  HE1 PHE     4       9.204   7.164  13.650  1.00  0.00           H  
ATOM     65  HZ  PHE     4      10.115   5.810  15.526  1.00  0.00           H  
ATOM     66  HE2 PHE     4      12.301   4.647  15.265  1.00  0.00           H  
ATOM     67  HD2 PHE     4      13.574   4.852  13.144  1.00  0.00           H  
ATOM     68  N   ALA     5      15.750   6.939   9.340  1.00  0.00           N  
ATOM     69  CA  ALA     5      16.400   6.587   8.077  1.00  0.00           C  
ATOM     70  C   ALA     5      15.849   5.253   7.535  1.00  0.00           C  
ATOM     71  O   ALA     5      15.588   4.324   8.307  1.00  0.00           O  
ATOM     72  CB  ALA     5      17.916   6.525   8.298  1.00  0.00           C  
ATOM     73  H   ALA     5      16.199   6.646  10.195  1.00  0.00           H  
ATOM     74  HA  ALA     5      16.209   7.372   7.344  1.00  0.00           H  
ATOM     75  HB1 ALA     5      18.183   5.768   9.037  1.00  0.00           H  
ATOM     76  HB2 ALA     5      18.436   6.280   7.371  1.00  0.00           H  
ATOM     77  HB3 ALA     5      18.301   7.483   8.646  1.00  0.00           H  
ATOM     78  N   PHE     6      15.723   5.122   6.210  1.00  0.00           N  
ATOM     79  CA  PHE     6      15.547   3.810   5.576  1.00  0.00           C  
ATOM     80  C   PHE     6      16.827   2.962   5.695  1.00  0.00           C  
ATOM     81  O   PHE     6      17.942   3.489   5.764  1.00  0.00           O  
ATOM     82  CB  PHE     6      15.158   3.962   4.094  1.00  0.00           C  
ATOM     83  CG  PHE     6      13.738   4.433   3.841  1.00  0.00           C  
ATOM     84  CD1 PHE     6      12.647   3.652   4.271  1.00  0.00           C  
ATOM     85  CE1 PHE     6      11.331   4.062   3.995  1.00  0.00           C  
ATOM     86  CZ  PHE     6      11.101   5.258   3.291  1.00  0.00           C  
ATOM     87  CE2 PHE     6      12.186   6.038   2.859  1.00  0.00           C  
ATOM     88  CD2 PHE     6      13.501   5.619   3.121  1.00  0.00           C  
ATOM     89  H   PHE     6      15.949   5.910   5.617  1.00  0.00           H  
ATOM     90  HA  PHE     6      14.750   3.273   6.093  1.00  0.00           H  
ATOM     91  HB2 PHE     6      15.861   4.631   3.595  1.00  0.00           H  
ATOM     92  HB3 PHE     6      15.255   3.004   3.580  1.00  0.00           H  
ATOM     93  HD1 PHE     6      12.814   2.728   4.803  1.00  0.00           H  
ATOM     94  HE1 PHE     6      10.499   3.458   4.325  1.00  0.00           H  
ATOM     95  HZ  PHE     6      10.093   5.579   3.073  1.00  0.00           H  
ATOM     96  HE2 PHE     6      12.012   6.949   2.306  1.00  0.00           H  
ATOM     97  HD2 PHE     6      14.325   6.201   2.745  1.00  0.00           H  
ATOM     98  N   GLN     7      16.670   1.636   5.651  1.00  0.00           N  
ATOM     99  CA  GLN     7      17.778   0.721   5.353  1.00  0.00           C  
ATOM    100  C   GLN     7      18.357   1.018   3.957  1.00  0.00           C  
ATOM    101  O   GLN     7      17.625   1.430   3.050  1.00  0.00           O  
ATOM    102  CB  GLN     7      17.292  -0.735   5.437  1.00  0.00           C  
ATOM    103  CG  GLN     7      17.063  -1.203   6.883  1.00  0.00           C  
ATOM    104  CD  GLN     7      16.636  -2.672   6.959  1.00  0.00           C  
ATOM    105  OE1 GLN     7      15.965  -3.210   6.090  1.00  0.00           O  
ATOM    106  NE2 GLN     7      17.004  -3.384   8.005  1.00  0.00           N  
ATOM    107  H   GLN     7      15.734   1.259   5.617  1.00  0.00           H  
ATOM    108  HA  GLN     7      18.570   0.876   6.088  1.00  0.00           H  
ATOM    109  HB2 GLN     7      16.371  -0.838   4.863  1.00  0.00           H  
ATOM    110  HB3 GLN     7      18.023  -1.397   4.967  1.00  0.00           H  
ATOM    111  HG2 GLN     7      17.975  -1.066   7.464  1.00  0.00           H  
ATOM    112  HG3 GLN     7      16.291  -0.597   7.359  1.00  0.00           H  
ATOM    113 HE21 GLN     7      16.718  -4.349   8.073  1.00  0.00           H  
ATOM    114 HE22 GLN     7      17.549  -2.958   8.740  1.00  0.00           H  
ATOM    115  N   ALA     8      19.661   0.793   3.770  1.00  0.00           N  
ATOM    116  CA  ALA     8      20.372   1.142   2.536  1.00  0.00           C  
ATOM    117  C   ALA     8      19.759   0.482   1.285  1.00  0.00           C  
ATOM    118  O   ALA     8      19.620   1.126   0.246  1.00  0.00           O  
ATOM    119  CB  ALA     8      21.845   0.750   2.709  1.00  0.00           C  
ATOM    120  H   ALA     8      20.206   0.424   4.535  1.00  0.00           H  
ATOM    121  HA  ALA     8      20.313   2.224   2.409  1.00  0.00           H  
ATOM    122  HB1 ALA     8      21.957  -0.322   2.880  1.00  0.00           H  
ATOM    123  HB2 ALA     8      22.427   1.006   1.823  1.00  0.00           H  
ATOM    124  HB3 ALA     8      22.294   1.271   3.556  1.00  0.00           H  
ATOM    125  N   GLU     9      19.319  -0.773   1.397  1.00  0.00           N  
ATOM    126  CA  GLU     9      18.639  -1.505   0.326  1.00  0.00           C  
ATOM    127  C   GLU     9      17.304  -0.844  -0.060  1.00  0.00           C  
ATOM    128  O   GLU     9      17.023  -0.668  -1.242  1.00  0.00           O  
ATOM    129  CB  GLU     9      18.404  -2.968   0.749  1.00  0.00           C  
ATOM    130  CG  GLU     9      19.693  -3.776   0.993  1.00  0.00           C  
ATOM    131  CD  GLU     9      20.410  -3.504   2.336  1.00  0.00           C  
ATOM    132  OE1 GLU     9      19.843  -2.841   3.238  1.00  0.00           O  
ATOM    133  OE2 GLU     9      21.562  -3.974   2.497  1.00  0.00           O1-
ATOM    134  H   GLU     9      19.468  -1.270   2.269  1.00  0.00           H  
ATOM    135  HA  GLU     9      19.284  -1.497  -0.555  1.00  0.00           H  
ATOM    136  HB2 GLU     9      17.764  -3.013   1.632  1.00  0.00           H  
ATOM    137  HB3 GLU     9      17.842  -3.473  -0.038  1.00  0.00           H  
ATOM    138  HG2 GLU     9      19.450  -4.839   0.972  1.00  0.00           H  
ATOM    139  HG3 GLU     9      20.396  -3.612   0.176  1.00  0.00           H  
ATOM    140  N   ILE    10      16.499  -0.413   0.916  1.00  0.00           N  
ATOM    141  CA  ILE    10      15.182   0.199   0.671  1.00  0.00           C  
ATOM    142  C   ILE    10      15.339   1.612   0.083  1.00  0.00           C  
ATOM    143  O   ILE    10      14.598   1.990  -0.826  1.00  0.00           O  
ATOM    144  CB  ILE    10      14.326   0.164   1.960  1.00  0.00           C  
ATOM    145  CG2 ILE    10      13.100   1.094   1.871  1.00  0.00           C  
ATOM    146  CG1 ILE    10      13.781  -1.253   2.259  1.00  0.00           C  
ATOM    147  CD1 ILE    10      14.827  -2.349   2.502  1.00  0.00           C  
ATOM    148  H   ILE    10      16.794  -0.529   1.874  1.00  0.00           H  
ATOM    149  HA  ILE    10      14.664  -0.401  -0.078  1.00  0.00           H  
ATOM    150  HB  ILE    10      14.932   0.494   2.806  1.00  0.00           H  
ATOM    151 HG21 ILE    10      12.492   0.874   0.993  1.00  0.00           H  
ATOM    152 HG22 ILE    10      12.458   0.984   2.746  1.00  0.00           H  
ATOM    153 HG23 ILE    10      13.377   2.148   1.832  1.00  0.00           H  
ATOM    154 HG12 ILE    10      13.157  -1.200   3.150  1.00  0.00           H  
ATOM    155 HG13 ILE    10      13.117  -1.569   1.454  1.00  0.00           H  
ATOM    156 HD11 ILE    10      15.659  -1.990   3.104  1.00  0.00           H  
ATOM    157 HD12 ILE    10      14.389  -3.186   3.041  1.00  0.00           H  
ATOM    158 HD13 ILE    10      15.227  -2.734   1.564  1.00  0.00           H  
ATOM    159  N   ALA    11      16.353   2.370   0.515  1.00  0.00           N  
ATOM    160  CA  ALA    11      16.714   3.639  -0.118  1.00  0.00           C  
ATOM    161  C   ALA    11      17.123   3.445  -1.597  1.00  0.00           C  
ATOM    162  O   ALA    11      16.680   4.199  -2.468  1.00  0.00           O  
ATOM    163  CB  ALA    11      17.830   4.295   0.708  1.00  0.00           C  
ATOM    164  H   ALA    11      16.945   2.019   1.258  1.00  0.00           H  
ATOM    165  HA  ALA    11      15.841   4.294  -0.091  1.00  0.00           H  
ATOM    166  HB1 ALA    11      18.726   3.674   0.739  1.00  0.00           H  
ATOM    167  HB2 ALA    11      18.110   5.263   0.291  1.00  0.00           H  
ATOM    168  HB3 ALA    11      17.509   4.462   1.736  1.00  0.00           H  
ATOM    169  N   GLN    12      17.901   2.399  -1.902  1.00  0.00           N  
ATOM    170  CA  GLN    12      18.268   2.023  -3.275  1.00  0.00           C  
ATOM    171  C   GLN    12      17.059   1.531  -4.095  1.00  0.00           C  
ATOM    172  O   GLN    12      16.948   1.878  -5.269  1.00  0.00           O  
ATOM    173  CB  GLN    12      19.378   0.956  -3.253  1.00  0.00           C  
ATOM    174  CG  GLN    12      20.725   1.491  -2.732  1.00  0.00           C  
ATOM    175  CD  GLN    12      21.660   0.391  -2.217  1.00  0.00           C  
ATOM    176  OE1 GLN    12      21.504  -0.798  -2.472  1.00  0.00           O  
ATOM    177  NE2 GLN    12      22.692   0.744  -1.479  1.00  0.00           N  
ATOM    178  H   GLN    12      18.236   1.809  -1.151  1.00  0.00           H  
ATOM    179  HA  GLN    12      18.663   2.908  -3.776  1.00  0.00           H  
ATOM    180  HB2 GLN    12      19.046   0.110  -2.651  1.00  0.00           H  
ATOM    181  HB3 GLN    12      19.540   0.565  -4.258  1.00  0.00           H  
ATOM    182  HG2 GLN    12      21.231   2.046  -3.523  1.00  0.00           H  
ATOM    183  HG3 GLN    12      20.568   2.201  -1.921  1.00  0.00           H  
ATOM    184 HE21 GLN    12      23.321   0.033  -1.135  1.00  0.00           H  
ATOM    185 HE22 GLN    12      22.848   1.717  -1.257  1.00  0.00           H  
ATOM    186  N   LEU    13      16.124   0.784  -3.493  1.00  0.00           N  
ATOM    187  CA  LEU    13      14.869   0.344  -4.118  1.00  0.00           C  
ATOM    188  C   LEU    13      14.011   1.540  -4.558  1.00  0.00           C  
ATOM    189  O   LEU    13      13.600   1.620  -5.715  1.00  0.00           O  
ATOM    190  CB  LEU    13      14.100  -0.559  -3.129  1.00  0.00           C  
ATOM    191  CG  LEU    13      12.700  -0.999  -3.600  1.00  0.00           C  
ATOM    192  CD1 LEU    13      12.790  -1.964  -4.780  1.00  0.00           C  
ATOM    193  CD2 LEU    13      11.935  -1.684  -2.470  1.00  0.00           C  
ATOM    194  H   LEU    13      16.284   0.507  -2.532  1.00  0.00           H  
ATOM    195  HA  LEU    13      15.121  -0.235  -5.007  1.00  0.00           H  
ATOM    196  HB2 LEU    13      14.702  -1.434  -2.887  1.00  0.00           H  
ATOM    197  HB3 LEU    13      13.976  -0.023  -2.192  1.00  0.00           H  
ATOM    198  HG  LEU    13      12.100  -0.138  -3.889  1.00  0.00           H  
ATOM    199 HD11 LEU    13      13.408  -2.827  -4.530  1.00  0.00           H  
ATOM    200 HD12 LEU    13      11.804  -2.332  -5.066  1.00  0.00           H  
ATOM    201 HD13 LEU    13      13.223  -1.485  -5.658  1.00  0.00           H  
ATOM    202 HD21 LEU    13      11.864  -1.040  -1.593  1.00  0.00           H  
ATOM    203 HD22 LEU    13      10.918  -1.918  -2.783  1.00  0.00           H  
ATOM    204 HD23 LEU    13      12.408  -2.615  -2.163  1.00  0.00           H  
ATOM    205  N   MET    14      13.766   2.486  -3.650  1.00  0.00           N  
ATOM    206  CA  MET    14      12.972   3.685  -3.941  1.00  0.00           C  
ATOM    207  C   MET    14      13.668   4.587  -4.971  1.00  0.00           C  
ATOM    208  O   MET    14      13.014   5.082  -5.887  1.00  0.00           O  
ATOM    209  CB  MET    14      12.673   4.435  -2.636  1.00  0.00           C  
ATOM    210  CG  MET    14      11.744   3.608  -1.735  1.00  0.00           C  
ATOM    211  SD  MET    14      11.493   4.278  -0.069  1.00  0.00           S  
ATOM    212  CE  MET    14      10.552   5.775  -0.457  1.00  0.00           C  
ATOM    213  H   MET    14      14.135   2.375  -2.714  1.00  0.00           H  
ATOM    214  HA  MET    14      12.022   3.368  -4.378  1.00  0.00           H  
ATOM    215  HB2 MET    14      13.604   4.652  -2.109  1.00  0.00           H  
ATOM    216  HB3 MET    14      12.206   5.396  -2.855  1.00  0.00           H  
ATOM    217  HG2 MET    14      10.771   3.494  -2.213  1.00  0.00           H  
ATOM    218  HG3 MET    14      12.133   2.599  -1.602  1.00  0.00           H  
ATOM    219  HE1 MET    14       9.718   5.526  -1.106  1.00  0.00           H  
ATOM    220  HE2 MET    14      10.171   6.243   0.450  1.00  0.00           H  
ATOM    221  HE3 MET    14      11.188   6.485  -0.979  1.00  0.00           H  
ATOM    222  N   SER    15      14.998   4.730  -4.893  1.00  0.00           N  
ATOM    223  CA  SER    15      15.791   5.432  -5.912  1.00  0.00           C  
ATOM    224  C   SER    15      15.676   4.774  -7.294  1.00  0.00           C  
ATOM    225  O   SER    15      15.432   5.469  -8.280  1.00  0.00           O  
ATOM    226  CB  SER    15      17.257   5.513  -5.477  1.00  0.00           C  
ATOM    227  OG  SER    15      18.020   6.193  -6.461  1.00  0.00           O  
ATOM    228  H   SER    15      15.494   4.296  -4.124  1.00  0.00           H  
ATOM    229  HA  SER    15      15.402   6.449  -5.992  1.00  0.00           H  
ATOM    230  HB2 SER    15      17.346   6.048  -4.531  1.00  0.00           H  
ATOM    231  HB3 SER    15      17.679   4.520  -5.326  1.00  0.00           H  
ATOM    232  HG  SER    15      18.921   6.224  -6.174  1.00  0.00           H  
ATOM    233  N   LEU    16      15.767   3.439  -7.379  1.00  0.00           N  
ATOM    234  CA  LEU    16      15.585   2.682  -8.624  1.00  0.00           C  
ATOM    235  C   LEU    16      14.188   2.913  -9.219  1.00  0.00           C  
ATOM    236  O   LEU    16      14.075   3.238 -10.400  1.00  0.00           O  
ATOM    237  CB  LEU    16      15.895   1.194  -8.348  1.00  0.00           C  
ATOM    238  CG  LEU    16      15.726   0.250  -9.561  1.00  0.00           C  
ATOM    239  CD1 LEU    16      16.701  -0.925  -9.452  1.00  0.00           C  
ATOM    240  CD2 LEU    16      14.319  -0.350  -9.663  1.00  0.00           C  
ATOM    241  H   LEU    16      15.964   2.911  -6.538  1.00  0.00           H  
ATOM    242  HA  LEU    16      16.316   3.051  -9.345  1.00  0.00           H  
ATOM    243  HB2 LEU    16      16.930   1.147  -8.006  1.00  0.00           H  
ATOM    244  HB3 LEU    16      15.304   0.821  -7.512  1.00  0.00           H  
ATOM    245  HG  LEU    16      15.961   0.790 -10.478  1.00  0.00           H  
ATOM    246 HD11 LEU    16      16.489  -1.538  -8.576  1.00  0.00           H  
ATOM    247 HD12 LEU    16      16.641  -1.571 -10.329  1.00  0.00           H  
ATOM    248 HD13 LEU    16      17.734  -0.582  -9.379  1.00  0.00           H  
ATOM    249 HD21 LEU    16      13.549   0.395  -9.852  1.00  0.00           H  
ATOM    250 HD22 LEU    16      14.257  -1.060 -10.488  1.00  0.00           H  
ATOM    251 HD23 LEU    16      14.043  -0.883  -8.753  1.00  0.00           H  
ATOM    252  N   ILE    17      13.137   2.810  -8.400  1.00  0.00           N  
ATOM    253  CA  ILE    17      11.738   2.997  -8.817  1.00  0.00           C  
ATOM    254  C   ILE    17      11.485   4.420  -9.346  1.00  0.00           C  
ATOM    255  O   ILE    17      10.800   4.590 -10.357  1.00  0.00           O  
ATOM    256  CB  ILE    17      10.805   2.623  -7.638  1.00  0.00           C  
ATOM    257  CG2 ILE    17       9.360   3.108  -7.843  1.00  0.00           C  
ATOM    258  CG1 ILE    17      10.825   1.089  -7.435  1.00  0.00           C  
ATOM    259  CD1 ILE    17      10.208   0.637  -6.107  1.00  0.00           C  
ATOM    260  H   ILE    17      13.305   2.555  -7.435  1.00  0.00           H  
ATOM    261  HA  ILE    17      11.539   2.314  -9.646  1.00  0.00           H  
ATOM    262  HB  ILE    17      11.186   3.100  -6.733  1.00  0.00           H  
ATOM    263 HG21 ILE    17       8.961   2.735  -8.784  1.00  0.00           H  
ATOM    264 HG22 ILE    17       8.699   2.767  -7.049  1.00  0.00           H  
ATOM    265 HG23 ILE    17       9.283   4.195  -7.847  1.00  0.00           H  
ATOM    266 HG12 ILE    17      10.320   0.590  -8.263  1.00  0.00           H  
ATOM    267 HG13 ILE    17      11.851   0.722  -7.458  1.00  0.00           H  
ATOM    268 HD11 ILE    17       9.124   0.712  -6.131  1.00  0.00           H  
ATOM    269 HD12 ILE    17      10.456  -0.404  -5.907  1.00  0.00           H  
ATOM    270 HD13 ILE    17      10.578   1.231  -5.271  1.00  0.00           H  
ATOM    271  N   ILE    18      12.051   5.444  -8.695  1.00  0.00           N  
ATOM    272  CA  ILE    18      11.890   6.854  -9.086  1.00  0.00           C  
ATOM    273  C   ILE    18      12.715   7.201 -10.342  1.00  0.00           C  
ATOM    274  O   ILE    18      12.200   7.857 -11.251  1.00  0.00           O  
ATOM    275  CB  ILE    18      12.222   7.770  -7.880  1.00  0.00           C  
ATOM    276  CG2 ILE    18      12.350   9.252  -8.283  1.00  0.00           C  
ATOM    277  CG1 ILE    18      11.128   7.615  -6.794  1.00  0.00           C  
ATOM    278  CD1 ILE    18      11.513   8.185  -5.422  1.00  0.00           C  
ATOM    279  H   ILE    18      12.602   5.248  -7.869  1.00  0.00           H  
ATOM    280  HA  ILE    18      10.842   7.020  -9.347  1.00  0.00           H  
ATOM    281  HB  ILE    18      13.179   7.453  -7.461  1.00  0.00           H  
ATOM    282 HG21 ILE    18      11.452   9.605  -8.791  1.00  0.00           H  
ATOM    283 HG22 ILE    18      12.509   9.893  -7.417  1.00  0.00           H  
ATOM    284 HG23 ILE    18      13.202   9.431  -8.939  1.00  0.00           H  
ATOM    285 HG12 ILE    18      10.200   8.077  -7.133  1.00  0.00           H  
ATOM    286 HG13 ILE    18      10.890   6.561  -6.649  1.00  0.00           H  
ATOM    287 HD11 ILE    18      11.650   9.265  -5.448  1.00  0.00           H  
ATOM    288 HD12 ILE    18      10.730   7.978  -4.693  1.00  0.00           H  
ATOM    289 HD13 ILE    18      12.434   7.736  -5.051  1.00  0.00           H  
ATOM    290  N   ASN    19      13.986   6.783 -10.407  1.00  0.00           N  
ATOM    291  CA  ASN    19      14.935   7.226 -11.438  1.00  0.00           C  
ATOM    292  C   ASN    19      14.960   6.371 -12.724  1.00  0.00           C  
ATOM    293  O   ASN    19      15.362   6.881 -13.773  1.00  0.00           O  
ATOM    294  CB  ASN    19      16.339   7.335 -10.812  1.00  0.00           C  
ATOM    295  CG  ASN    19      16.432   8.441  -9.770  1.00  0.00           C  
ATOM    296  OD1 ASN    19      16.158   9.603 -10.041  1.00  0.00           O  
ATOM    297  ND2 ASN    19      16.832   8.143  -8.555  1.00  0.00           N  
ATOM    298  H   ASN    19      14.354   6.232  -9.641  1.00  0.00           H  
ATOM    299  HA  ASN    19      14.650   8.227 -11.770  1.00  0.00           H  
ATOM    300  HB2 ASN    19      16.648   6.379 -10.387  1.00  0.00           H  
ATOM    301  HB3 ASN    19      17.073   7.568 -11.585  1.00  0.00           H  
ATOM    302 HD21 ASN    19      16.905   8.875  -7.864  1.00  0.00           H  
ATOM    303 HD22 ASN    19      17.051   7.188  -8.306  1.00  0.00           H  
ATOM    304  N   THR    20      14.544   5.099 -12.686  1.00  0.00           N  
ATOM    305  CA  THR    20      14.525   4.228 -13.882  1.00  0.00           C  
ATOM    306  C   THR    20      13.424   4.650 -14.860  1.00  0.00           C  
ATOM    307  O   THR    20      12.266   4.810 -14.466  1.00  0.00           O  
ATOM    308  CB  THR    20      14.355   2.743 -13.508  1.00  0.00           C  
ATOM    309  CG2 THR    20      14.327   1.800 -14.714  1.00  0.00           C  
ATOM    310  OG1 THR    20      15.444   2.335 -12.712  1.00  0.00           O  
ATOM    311  H   THR    20      14.207   4.715 -11.813  1.00  0.00           H  
ATOM    312  HA  THR    20      15.487   4.332 -14.388  1.00  0.00           H  
ATOM    313  HB  THR    20      13.440   2.602 -12.930  1.00  0.00           H  
ATOM    314 HG21 THR    20      15.194   1.948 -15.359  1.00  0.00           H  
ATOM    315 HG22 THR    20      14.330   0.758 -14.393  1.00  0.00           H  
ATOM    316 HG23 THR    20      13.430   1.934 -15.318  1.00  0.00           H  
ATOM    317  HG1 THR    20      15.377   2.778 -11.878  1.00  0.00           H  
ATOM    318  N   PHE    21      13.757   4.789 -16.150  1.00  0.00           N  
ATOM    319  CA  PHE    21      12.763   5.010 -17.206  1.00  0.00           C  
ATOM    320  C   PHE    21      11.905   3.749 -17.415  1.00  0.00           C  
ATOM    321  O   PHE    21      12.411   2.695 -17.810  1.00  0.00           O  
ATOM    322  CB  PHE    21      13.447   5.452 -18.508  1.00  0.00           C  
ATOM    323  CG  PHE    21      12.462   5.682 -19.642  1.00  0.00           C  
ATOM    324  CD1 PHE    21      11.726   6.882 -19.701  1.00  0.00           C  
ATOM    325  CE1 PHE    21      10.773   7.077 -20.719  1.00  0.00           C  
ATOM    326  CZ  PHE    21      10.552   6.073 -21.678  1.00  0.00           C  
ATOM    327  CE2 PHE    21      11.286   4.874 -21.623  1.00  0.00           C  
ATOM    328  CD2 PHE    21      12.240   4.678 -20.607  1.00  0.00           C  
ATOM    329  H   PHE    21      14.717   4.650 -16.427  1.00  0.00           H  
ATOM    330  HA  PHE    21      12.112   5.828 -16.889  1.00  0.00           H  
ATOM    331  HB2 PHE    21      14.002   6.376 -18.338  1.00  0.00           H  
ATOM    332  HB3 PHE    21      14.185   4.711 -18.819  1.00  0.00           H  
ATOM    333  HD1 PHE    21      11.882   7.652 -18.960  1.00  0.00           H  
ATOM    334  HE1 PHE    21      10.207   7.996 -20.759  1.00  0.00           H  
ATOM    335  HZ  PHE    21       9.817   6.221 -22.456  1.00  0.00           H  
ATOM    336  HE2 PHE    21      11.114   4.101 -22.357  1.00  0.00           H  
ATOM    337  HD2 PHE    21      12.790   3.750 -20.562  1.00  0.00           H  
ATOM    338  N   TYR    22      10.607   3.861 -17.129  1.00  0.00           N  
ATOM    339  CA  TYR    22       9.640   2.762 -17.153  1.00  0.00           C  
ATOM    340  C   TYR    22       8.219   3.329 -17.318  1.00  0.00           C  
ATOM    341  O   TYR    22       7.750   4.102 -16.476  1.00  0.00           O  
ATOM    342  CB  TYR    22       9.803   1.946 -15.859  1.00  0.00           C  
ATOM    343  CG  TYR    22       8.711   0.930 -15.591  1.00  0.00           C  
ATOM    344  CD1 TYR    22       8.764  -0.354 -16.170  1.00  0.00           C  
ATOM    345  CE1 TYR    22       7.745  -1.288 -15.899  1.00  0.00           C  
ATOM    346  CZ  TYR    22       6.675  -0.933 -15.046  1.00  0.00           C  
ATOM    347  OH  TYR    22       5.667  -1.807 -14.813  1.00  0.00           O  
ATOM    348  CE2 TYR    22       6.632   0.349 -14.463  1.00  0.00           C  
ATOM    349  CD2 TYR    22       7.645   1.279 -14.743  1.00  0.00           C  
ATOM    350  H   TYR    22      10.265   4.757 -16.814  1.00  0.00           H  
ATOM    351  HA  TYR    22       9.847   2.114 -18.008  1.00  0.00           H  
ATOM    352  HB2 TYR    22      10.759   1.421 -15.874  1.00  0.00           H  
ATOM    353  HB3 TYR    22       9.858   2.619 -15.001  1.00  0.00           H  
ATOM    354  HD1 TYR    22       9.583  -0.625 -16.821  1.00  0.00           H  
ATOM    355  HE1 TYR    22       7.778  -2.272 -16.345  1.00  0.00           H  
ATOM    356  HH  TYR    22       4.904  -1.394 -14.436  1.00  0.00           H  
ATOM    357  HE2 TYR    22       5.818   0.620 -13.808  1.00  0.00           H  
ATOM    358  HD2 TYR    22       7.601   2.265 -14.307  1.00  0.00           H  
ATOM    359  N   SER    23       7.551   2.982 -18.422  1.00  0.00           N  
ATOM    360  CA  SER    23       6.278   3.600 -18.837  1.00  0.00           C  
ATOM    361  C   SER    23       5.027   2.934 -18.251  1.00  0.00           C  
ATOM    362  O   SER    23       4.000   3.597 -18.097  1.00  0.00           O  
ATOM    363  CB  SER    23       6.164   3.596 -20.368  1.00  0.00           C  
ATOM    364  OG  SER    23       7.281   4.247 -20.959  1.00  0.00           O  
ATOM    365  H   SER    23       8.001   2.367 -19.085  1.00  0.00           H  
ATOM    366  HA  SER    23       6.271   4.643 -18.513  1.00  0.00           H  
ATOM    367  HB2 SER    23       6.115   2.576 -20.753  1.00  0.00           H  
ATOM    368  HB3 SER    23       5.255   4.107 -20.692  1.00  0.00           H  
ATOM    369  HG  SER    23       7.171   4.243 -21.898  1.00  0.00           H  
ATOM    370  N   ASN    24       5.080   1.640 -17.905  1.00  0.00           N  
ATOM    371  CA  ASN    24       3.929   0.860 -17.420  1.00  0.00           C  
ATOM    372  C   ASN    24       3.646   1.082 -15.911  1.00  0.00           C  
ATOM    373  O   ASN    24       3.459   0.141 -15.135  1.00  0.00           O  
ATOM    374  CB  ASN    24       4.110  -0.614 -17.846  1.00  0.00           C  
ATOM    375  CG  ASN    24       2.863  -1.466 -17.639  1.00  0.00           C  
ATOM    376  OD1 ASN    24       2.885  -2.513 -17.009  1.00  0.00           O  
ATOM    377  ND2 ASN    24       1.731  -1.051 -18.169  1.00  0.00           N  
ATOM    378  H   ASN    24       5.957   1.152 -18.015  1.00  0.00           H  
ATOM    379  HA  ASN    24       3.048   1.239 -17.940  1.00  0.00           H  
ATOM    380  HB2 ASN    24       4.362  -0.662 -18.906  1.00  0.00           H  
ATOM    381  HB3 ASN    24       4.949  -1.066 -17.319  1.00  0.00           H  
ATOM    382 HD21 ASN    24       0.885  -1.584 -18.025  1.00  0.00           H  
ATOM    383 HD22 ASN    24       1.700  -0.194 -18.701  1.00  0.00           H  
ATOM    384  N   LYS    25       3.638   2.354 -15.492  1.00  0.00           N  
ATOM    385  CA  LYS    25       3.516   2.812 -14.094  1.00  0.00           C  
ATOM    386  C   LYS    25       2.230   2.357 -13.400  1.00  0.00           C  
ATOM    387  O   LYS    25       2.232   2.145 -12.191  1.00  0.00           O  
ATOM    388  CB  LYS    25       3.601   4.345 -14.064  1.00  0.00           C  
ATOM    389  CG  LYS    25       4.994   4.863 -14.448  1.00  0.00           C  
ATOM    390  CD  LYS    25       5.006   6.398 -14.444  1.00  0.00           C  
ATOM    391  CE  LYS    25       6.411   6.984 -14.631  1.00  0.00           C  
ATOM    392  NZ  LYS    25       7.270   6.756 -13.437  1.00  0.00           N1+
ATOM    393  H   LYS    25       3.784   3.068 -16.194  1.00  0.00           H  
ATOM    394  HA  LYS    25       4.358   2.405 -13.537  1.00  0.00           H  
ATOM    395  HB2 LYS    25       2.850   4.772 -14.730  1.00  0.00           H  
ATOM    396  HB3 LYS    25       3.363   4.706 -13.063  1.00  0.00           H  
ATOM    397  HG2 LYS    25       5.731   4.473 -13.747  1.00  0.00           H  
ATOM    398  HG3 LYS    25       5.280   4.503 -15.436  1.00  0.00           H  
ATOM    399  HD2 LYS    25       4.362   6.758 -15.248  1.00  0.00           H  
ATOM    400  HD3 LYS    25       4.571   6.779 -13.520  1.00  0.00           H  
ATOM    401  HE2 LYS    25       6.893   6.558 -15.511  1.00  0.00           H  
ATOM    402  HE3 LYS    25       6.349   8.058 -14.800  1.00  0.00           H  
ATOM    403  HZ1 LYS    25       6.806   7.119 -12.614  1.00  0.00           H  
ATOM    404  HZ2 LYS    25       7.423   5.765 -13.319  1.00  0.00           H  
ATOM    405  HZ3 LYS    25       8.160   7.218 -13.560  1.00  0.00           H  
ATOM    406  N   GLU    26       1.161   2.170 -14.174  1.00  0.00           N  
ATOM    407  CA  GLU    26      -0.208   1.836 -13.746  1.00  0.00           C  
ATOM    408  C   GLU    26      -0.330   0.623 -12.801  1.00  0.00           C  
ATOM    409  O   GLU    26      -1.298   0.530 -12.044  1.00  0.00           O  
ATOM    410  CB  GLU    26      -1.057   1.619 -15.013  1.00  0.00           C  
ATOM    411  CG  GLU    26      -0.649   0.378 -15.832  1.00  0.00           C  
ATOM    412  CD  GLU    26      -1.369   0.266 -17.189  1.00  0.00           C  
ATOM    413  OE1 GLU    26      -1.810   1.298 -17.752  1.00  0.00           O  
ATOM    414  OE2 GLU    26      -1.465  -0.872 -17.712  1.00  0.00           O1-
ATOM    415  H   GLU    26       1.282   2.341 -15.162  1.00  0.00           H  
ATOM    416  HA  GLU    26      -0.599   2.706 -13.216  1.00  0.00           H  
ATOM    417  HB2 GLU    26      -2.107   1.535 -14.734  1.00  0.00           H  
ATOM    418  HB3 GLU    26      -0.985   2.517 -15.627  1.00  0.00           H  
ATOM    419  HG2 GLU    26       0.421   0.389 -16.034  1.00  0.00           H  
ATOM    420  HG3 GLU    26      -0.851  -0.535 -15.271  1.00  0.00           H  
ATOM    421  N   ILE    27       0.662  -0.278 -12.789  1.00  0.00           N  
ATOM    422  CA  ILE    27       0.721  -1.435 -11.880  1.00  0.00           C  
ATOM    423  C   ILE    27       0.784  -1.052 -10.393  1.00  0.00           C  
ATOM    424  O   ILE    27       0.491  -1.901  -9.552  1.00  0.00           O  
ATOM    425  CB  ILE    27       1.879  -2.388 -12.259  1.00  0.00           C  
ATOM    426  CG2 ILE    27       1.691  -2.882 -13.704  1.00  0.00           C  
ATOM    427  CG1 ILE    27       3.297  -1.794 -12.070  1.00  0.00           C  
ATOM    428  CD1 ILE    27       3.912  -2.057 -10.688  1.00  0.00           C  
ATOM    429  H   ILE    27       1.440  -0.140 -13.418  1.00  0.00           H  
ATOM    430  HA  ILE    27      -0.214  -1.986 -12.010  1.00  0.00           H  
ATOM    431  HB  ILE    27       1.802  -3.276 -11.630  1.00  0.00           H  
ATOM    432 HG21 ILE    27       1.807  -2.077 -14.430  1.00  0.00           H  
ATOM    433 HG22 ILE    27       2.421  -3.651 -13.954  1.00  0.00           H  
ATOM    434 HG23 ILE    27       0.702  -3.320 -13.847  1.00  0.00           H  
ATOM    435 HG12 ILE    27       3.967  -2.245 -12.800  1.00  0.00           H  
ATOM    436 HG13 ILE    27       3.309  -0.725 -12.290  1.00  0.00           H  
ATOM    437 HD11 ILE    27       3.899  -3.121 -10.445  1.00  0.00           H  
ATOM    438 HD12 ILE    27       4.953  -1.736 -10.669  1.00  0.00           H  
ATOM    439 HD13 ILE    27       3.403  -1.526  -9.887  1.00  0.00           H  
ATOM    440  N   PHE    28       1.100   0.205 -10.045  1.00  0.00           N  
ATOM    441  CA  PHE    28       1.104   0.675  -8.651  1.00  0.00           C  
ATOM    442  C   PHE    28      -0.225   0.356  -7.933  1.00  0.00           C  
ATOM    443  O   PHE    28      -0.232  -0.077  -6.779  1.00  0.00           O  
ATOM    444  CB  PHE    28       1.407   2.187  -8.602  1.00  0.00           C  
ATOM    445  CG  PHE    28       0.199   3.081  -8.849  1.00  0.00           C  
ATOM    446  CD1 PHE    28      -0.203   3.398 -10.159  1.00  0.00           C  
ATOM    447  CE1 PHE    28      -1.390   4.111 -10.390  1.00  0.00           C  
ATOM    448  CZ  PHE    28      -2.196   4.505  -9.309  1.00  0.00           C  
ATOM    449  CE2 PHE    28      -1.804   4.186  -7.997  1.00  0.00           C  
ATOM    450  CD2 PHE    28      -0.602   3.494  -7.766  1.00  0.00           C  
ATOM    451  H   PHE    28       1.330   0.870 -10.772  1.00  0.00           H  
ATOM    452  HA  PHE    28       1.905   0.140  -8.150  1.00  0.00           H  
ATOM    453  HB2 PHE    28       1.805   2.431  -7.617  1.00  0.00           H  
ATOM    454  HB3 PHE    28       2.200   2.444  -9.305  1.00  0.00           H  
ATOM    455  HD1 PHE    28       0.382   3.078 -11.001  1.00  0.00           H  
ATOM    456  HE1 PHE    28      -1.690   4.333 -11.401  1.00  0.00           H  
ATOM    457  HZ  PHE    28      -3.120   5.033  -9.485  1.00  0.00           H  
ATOM    458  HE2 PHE    28      -2.437   4.457  -7.168  1.00  0.00           H  
ATOM    459  HD2 PHE    28      -0.319   3.238  -6.755  1.00  0.00           H  
ATOM    460  N   LEU    29      -1.355   0.522  -8.633  1.00  0.00           N  
ATOM    461  CA  LEU    29      -2.689   0.328  -8.077  1.00  0.00           C  
ATOM    462  C   LEU    29      -2.981  -1.156  -7.812  1.00  0.00           C  
ATOM    463  O   LEU    29      -3.539  -1.494  -6.768  1.00  0.00           O  
ATOM    464  CB  LEU    29      -3.704   0.979  -9.037  1.00  0.00           C  
ATOM    465  CG  LEU    29      -5.154   0.993  -8.524  1.00  0.00           C  
ATOM    466  CD1 LEU    29      -5.296   1.739  -7.194  1.00  0.00           C  
ATOM    467  CD2 LEU    29      -6.061   1.682  -9.544  1.00  0.00           C  
ATOM    468  H   LEU    29      -1.286   0.854  -9.586  1.00  0.00           H  
ATOM    469  HA  LEU    29      -2.714   0.856  -7.122  1.00  0.00           H  
ATOM    470  HB2 LEU    29      -3.396   2.003  -9.244  1.00  0.00           H  
ATOM    471  HB3 LEU    29      -3.666   0.459  -9.993  1.00  0.00           H  
ATOM    472  HG  LEU    29      -5.505  -0.030  -8.402  1.00  0.00           H  
ATOM    473 HD11 LEU    29      -4.865   2.739  -7.245  1.00  0.00           H  
ATOM    474 HD12 LEU    29      -6.345   1.843  -6.921  1.00  0.00           H  
ATOM    475 HD13 LEU    29      -4.813   1.205  -6.377  1.00  0.00           H  
ATOM    476 HD21 LEU    29      -6.016   1.185 -10.512  1.00  0.00           H  
ATOM    477 HD22 LEU    29      -7.100   1.650  -9.219  1.00  0.00           H  
ATOM    478 HD23 LEU    29      -5.786   2.727  -9.692  1.00  0.00           H  
ATOM    479  N   ARG    30      -2.531  -2.048  -8.709  1.00  0.00           N  
ATOM    480  CA  ARG    30      -2.597  -3.509  -8.539  1.00  0.00           C  
ATOM    481  C   ARG    30      -1.860  -3.952  -7.276  1.00  0.00           C  
ATOM    482  O   ARG    30      -2.415  -4.710  -6.484  1.00  0.00           O  
ATOM    483  CB  ARG    30      -2.010  -4.200  -9.783  1.00  0.00           C  
ATOM    484  CG  ARG    30      -2.109  -5.737  -9.725  1.00  0.00           C  
ATOM    485  CD  ARG    30      -1.364  -6.392 -10.897  1.00  0.00           C  
ATOM    486  NE  ARG    30       0.091  -6.228 -10.757  1.00  0.00           N  
ATOM    487  CZ  ARG    30       1.017  -6.341 -11.684  1.00  0.00           C  
ATOM    488  NH1 ARG    30       0.765  -6.619 -12.933  1.00  0.00           N  
ATOM    489  NH2 ARG    30       2.241  -6.169 -11.309  1.00  0.00           N1+
ATOM    490  H   ARG    30      -2.042  -1.699  -9.520  1.00  0.00           H  
ATOM    491  HA  ARG    30      -3.648  -3.788  -8.443  1.00  0.00           H  
ATOM    492  HB2 ARG    30      -2.520  -3.836 -10.675  1.00  0.00           H  
ATOM    493  HB3 ARG    30      -0.966  -3.914  -9.903  1.00  0.00           H  
ATOM    494  HG2 ARG    30      -1.687  -6.132  -8.801  1.00  0.00           H  
ATOM    495  HG3 ARG    30      -3.156  -6.041  -9.728  1.00  0.00           H  
ATOM    496  HD2 ARG    30      -1.590  -7.458 -10.936  1.00  0.00           H  
ATOM    497  HD3 ARG    30      -1.673  -5.964 -11.848  1.00  0.00           H  
ATOM    498  HE  ARG    30       0.426  -6.054  -9.814  1.00  0.00           H  
ATOM    499 HH11 ARG    30      -0.189  -6.760 -13.233  1.00  0.00           H  
ATOM    500 HH12 ARG    30       1.516  -6.704 -13.602  1.00  0.00           H  
ATOM    501 HH21 ARG    30       2.413  -5.969 -10.325  1.00  0.00           H  
ATOM    502 HH22 ARG    30       3.031  -6.298 -11.929  1.00  0.00           H  
ATOM    503  N   GLU    31      -0.635  -3.470  -7.063  1.00  0.00           N  
ATOM    504  CA  GLU    31       0.165  -3.851  -5.890  1.00  0.00           C  
ATOM    505  C   GLU    31      -0.456  -3.376  -4.570  1.00  0.00           C  
ATOM    506  O   GLU    31      -0.542  -4.152  -3.616  1.00  0.00           O  
ATOM    507  CB  GLU    31       1.600  -3.315  -6.009  1.00  0.00           C  
ATOM    508  CG  GLU    31       2.391  -3.828  -7.223  1.00  0.00           C  
ATOM    509  CD  GLU    31       2.206  -5.332  -7.471  1.00  0.00           C  
ATOM    510  OE1 GLU    31       2.298  -6.124  -6.506  1.00  0.00           O  
ATOM    511  OE2 GLU    31       1.957  -5.722  -8.636  1.00  0.00           O1-
ATOM    512  H   GLU    31      -0.223  -2.843  -7.740  1.00  0.00           H  
ATOM    513  HA  GLU    31       0.168  -4.939  -5.826  1.00  0.00           H  
ATOM    514  HB2 GLU    31       1.588  -2.225  -6.029  1.00  0.00           H  
ATOM    515  HB3 GLU    31       2.146  -3.593  -5.107  1.00  0.00           H  
ATOM    516  HG2 GLU    31       2.084  -3.290  -8.118  1.00  0.00           H  
ATOM    517  HG3 GLU    31       3.452  -3.615  -7.091  1.00  0.00           H  
ATOM    518  N   LEU    32      -0.945  -2.134  -4.514  1.00  0.00           N  
ATOM    519  CA  LEU    32      -1.587  -1.595  -3.312  1.00  0.00           C  
ATOM    520  C   LEU    32      -2.917  -2.301  -3.002  1.00  0.00           C  
ATOM    521  O   LEU    32      -3.146  -2.676  -1.851  1.00  0.00           O  
ATOM    522  CB  LEU    32      -1.745  -0.071  -3.455  1.00  0.00           C  
ATOM    523  CG  LEU    32      -0.399   0.683  -3.513  1.00  0.00           C  
ATOM    524  CD1 LEU    32      -0.651   2.148  -3.855  1.00  0.00           C  
ATOM    525  CD2 LEU    32       0.369   0.618  -2.191  1.00  0.00           C  
ATOM    526  H   LEU    32      -0.864  -1.534  -5.325  1.00  0.00           H  
ATOM    527  HA  LEU    32      -0.936  -1.798  -2.461  1.00  0.00           H  
ATOM    528  HB2 LEU    32      -2.322   0.139  -4.358  1.00  0.00           H  
ATOM    529  HB3 LEU    32      -2.338   0.319  -2.625  1.00  0.00           H  
ATOM    530  HG  LEU    32       0.233   0.260  -4.293  1.00  0.00           H  
ATOM    531 HD11 LEU    32      -1.191   2.657  -3.056  1.00  0.00           H  
ATOM    532 HD12 LEU    32       0.286   2.680  -4.017  1.00  0.00           H  
ATOM    533 HD13 LEU    32      -1.239   2.241  -4.769  1.00  0.00           H  
ATOM    534 HD21 LEU    32       0.715  -0.392  -1.975  1.00  0.00           H  
ATOM    535 HD22 LEU    32       1.256   1.253  -2.215  1.00  0.00           H  
ATOM    536 HD23 LEU    32      -0.250   0.941  -1.354  1.00  0.00           H  
ATOM    537  N   ILE    33      -3.754  -2.575  -4.013  1.00  0.00           N  
ATOM    538  CA  ILE    33      -4.982  -3.377  -3.856  1.00  0.00           C  
ATOM    539  C   ILE    33      -4.654  -4.820  -3.430  1.00  0.00           C  
ATOM    540  O   ILE    33      -5.350  -5.380  -2.582  1.00  0.00           O  
ATOM    541  CB  ILE    33      -5.824  -3.321  -5.155  1.00  0.00           C  
ATOM    542  CG2 ILE    33      -6.941  -4.380  -5.182  1.00  0.00           C  
ATOM    543  CG1 ILE    33      -6.435  -1.908  -5.318  1.00  0.00           C  
ATOM    544  CD1 ILE    33      -7.101  -1.676  -6.680  1.00  0.00           C  
ATOM    545  H   ILE    33      -3.514  -2.262  -4.945  1.00  0.00           H  
ATOM    546  HA  ILE    33      -5.571  -2.935  -3.050  1.00  0.00           H  
ATOM    547  HB  ILE    33      -5.166  -3.521  -6.003  1.00  0.00           H  
ATOM    548 HG21 ILE    33      -7.616  -4.276  -4.335  1.00  0.00           H  
ATOM    549 HG22 ILE    33      -7.539  -4.301  -6.087  1.00  0.00           H  
ATOM    550 HG23 ILE    33      -6.549  -5.396  -5.182  1.00  0.00           H  
ATOM    551 HG12 ILE    33      -7.156  -1.714  -4.523  1.00  0.00           H  
ATOM    552 HG13 ILE    33      -5.658  -1.153  -5.198  1.00  0.00           H  
ATOM    553 HD11 ILE    33      -8.048  -2.208  -6.767  1.00  0.00           H  
ATOM    554 HD12 ILE    33      -7.311  -0.618  -6.829  1.00  0.00           H  
ATOM    555 HD13 ILE    33      -6.456  -2.002  -7.496  1.00  0.00           H  
ATOM    556  N   SER    34      -3.577  -5.417  -3.954  1.00  0.00           N  
ATOM    557  CA  SER    34      -3.108  -6.748  -3.544  1.00  0.00           C  
ATOM    558  C   SER    34      -2.689  -6.775  -2.066  1.00  0.00           C  
ATOM    559  O   SER    34      -3.112  -7.665  -1.327  1.00  0.00           O  
ATOM    560  CB  SER    34      -1.965  -7.210  -4.459  1.00  0.00           C  
ATOM    561  OG  SER    34      -1.588  -8.551  -4.185  1.00  0.00           O  
ATOM    562  H   SER    34      -3.042  -4.927  -4.660  1.00  0.00           H  
ATOM    563  HA  SER    34      -3.943  -7.442  -3.672  1.00  0.00           H  
ATOM    564  HB2 SER    34      -2.275  -7.164  -5.503  1.00  0.00           H  
ATOM    565  HB3 SER    34      -1.087  -6.572  -4.358  1.00  0.00           H  
ATOM    566  HG  SER    34      -1.296  -8.614  -3.287  1.00  0.00           H  
ATOM    567  N   ASN    35      -1.947  -5.765  -1.591  1.00  0.00           N  
ATOM    568  CA  ASN    35      -1.610  -5.633  -0.169  1.00  0.00           C  
ATOM    569  C   ASN    35      -2.867  -5.462   0.706  1.00  0.00           C  
ATOM    570  O   ASN    35      -2.988  -6.121   1.738  1.00  0.00           O  
ATOM    571  CB  ASN    35      -0.669  -4.443   0.064  1.00  0.00           C  
ATOM    572  CG  ASN    35       0.670  -4.482  -0.648  1.00  0.00           C  
ATOM    573  OD1 ASN    35       1.300  -3.334  -0.762  1.00  0.00           O  
ATOM    574  ND2 ASN    35       1.179  -5.511  -1.071  1.00  0.00           N  
ATOM    575  H   ASN    35      -1.632  -5.043  -2.228  1.00  0.00           H  
ATOM    576  HA  ASN    35      -1.110  -6.550   0.148  1.00  0.00           H  
ATOM    577  HB2 ASN    35      -1.171  -3.518  -0.218  1.00  0.00           H  
ATOM    578  HB3 ASN    35      -0.452  -4.375   1.130  1.00  0.00           H  
ATOM    579 HD21 ASN    35       2.075  -5.467  -1.534  1.00  0.00           H  
ATOM    580 HD22 ASN    35       0.695  -6.392  -0.981  1.00  0.00           H  
ATOM    581  N   SER    36      -3.827  -4.631   0.285  1.00  0.00           N  
ATOM    582  CA  SER    36      -5.116  -4.482   0.974  1.00  0.00           C  
ATOM    583  C   SER    36      -5.888  -5.806   1.048  1.00  0.00           C  
ATOM    584  O   SER    36      -6.401  -6.159   2.108  1.00  0.00           O  
ATOM    585  CB  SER    36      -5.978  -3.430   0.271  1.00  0.00           C  
ATOM    586  OG  SER    36      -5.420  -2.138   0.406  1.00  0.00           O  
ATOM    587  H   SER    36      -3.679  -4.090  -0.558  1.00  0.00           H  
ATOM    588  HA  SER    36      -4.925  -4.153   1.998  1.00  0.00           H  
ATOM    589  HB2 SER    36      -6.074  -3.652  -0.790  1.00  0.00           H  
ATOM    590  HB3 SER    36      -6.987  -3.426   0.677  1.00  0.00           H  
ATOM    591  HG  SER    36      -5.512  -1.866   1.315  1.00  0.00           H  
ATOM    592  N   SER    37      -5.926  -6.581  -0.042  1.00  0.00           N  
ATOM    593  CA  SER    37      -6.545  -7.914  -0.081  1.00  0.00           C  
ATOM    594  C   SER    37      -5.844  -8.914   0.854  1.00  0.00           C  
ATOM    595  O   SER    37      -6.512  -9.654   1.574  1.00  0.00           O  
ATOM    596  CB  SER    37      -6.566  -8.419  -1.529  1.00  0.00           C  
ATOM    597  OG  SER    37      -7.314  -9.618  -1.657  1.00  0.00           O  
ATOM    598  H   SER    37      -5.486  -6.245  -0.890  1.00  0.00           H  
ATOM    599  HA  SER    37      -7.579  -7.808   0.252  1.00  0.00           H  
ATOM    600  HB2 SER    37      -7.028  -7.667  -2.168  1.00  0.00           H  
ATOM    601  HB3 SER    37      -5.558  -8.586  -1.909  1.00  0.00           H  
ATOM    602  HG  SER    37      -6.891 -10.295  -1.149  1.00  0.00           H  
ATOM    603  N   ASP    38      -4.508  -8.890   0.929  1.00  0.00           N  
ATOM    604  CA  ASP    38      -3.740  -9.680   1.904  1.00  0.00           C  
ATOM    605  C   ASP    38      -4.052  -9.277   3.357  1.00  0.00           C  
ATOM    606  O   ASP    38      -4.244 -10.142   4.210  1.00  0.00           O  
ATOM    607  CB  ASP    38      -2.228  -9.563   1.639  1.00  0.00           C  
ATOM    608  CG  ASP    38      -1.739 -10.193   0.321  1.00  0.00           C  
ATOM    609  OD1 ASP    38      -2.417 -11.086  -0.244  1.00  0.00           O  
ATOM    610  OD2 ASP    38      -0.614  -9.845  -0.113  1.00  0.00           O1-
ATOM    611  H   ASP    38      -3.993  -8.278   0.308  1.00  0.00           H  
ATOM    612  HA  ASP    38      -4.033 -10.727   1.795  1.00  0.00           H  
ATOM    613  HB2 ASP    38      -1.921  -8.517   1.653  1.00  0.00           H  
ATOM    614  HB3 ASP    38      -1.674 -10.050   2.442  1.00  0.00           H  
ATOM    615  N   ALA    39      -4.160  -7.978   3.655  1.00  0.00           N  
ATOM    616  CA  ALA    39      -4.534  -7.492   4.984  1.00  0.00           C  
ATOM    617  C   ALA    39      -5.977  -7.870   5.372  1.00  0.00           C  
ATOM    618  O   ALA    39      -6.240  -8.169   6.541  1.00  0.00           O  
ATOM    619  CB  ALA    39      -4.323  -5.977   5.015  1.00  0.00           C  
ATOM    620  H   ALA    39      -3.993  -7.295   2.926  1.00  0.00           H  
ATOM    621  HA  ALA    39      -3.857  -7.941   5.712  1.00  0.00           H  
ATOM    622  HB1 ALA    39      -4.994  -5.458   4.329  1.00  0.00           H  
ATOM    623  HB2 ALA    39      -4.490  -5.569   6.012  1.00  0.00           H  
ATOM    624  HB3 ALA    39      -3.304  -5.728   4.724  1.00  0.00           H  
ATOM    625  N   LEU    40      -6.905  -7.881   4.411  1.00  0.00           N  
ATOM    626  CA  LEU    40      -8.280  -8.361   4.590  1.00  0.00           C  
ATOM    627  C   LEU    40      -8.329  -9.888   4.815  1.00  0.00           C  
ATOM    628  O   LEU    40      -9.051 -10.344   5.702  1.00  0.00           O  
ATOM    629  CB  LEU    40      -9.136  -7.907   3.394  1.00  0.00           C  
ATOM    630  CG  LEU    40      -9.396  -6.385   3.348  1.00  0.00           C  
ATOM    631  CD1 LEU    40      -9.760  -5.927   1.936  1.00  0.00           C  
ATOM    632  CD2 LEU    40     -10.562  -5.988   4.252  1.00  0.00           C  
ATOM    633  H   LEU    40      -6.634  -7.589   3.480  1.00  0.00           H  
ATOM    634  HA  LEU    40      -8.700  -7.903   5.480  1.00  0.00           H  
ATOM    635  HB2 LEU    40      -8.651  -8.229   2.472  1.00  0.00           H  
ATOM    636  HB3 LEU    40     -10.097  -8.417   3.422  1.00  0.00           H  
ATOM    637  HG  LEU    40      -8.504  -5.843   3.662  1.00  0.00           H  
ATOM    638 HD11 LEU    40     -10.700  -6.363   1.601  1.00  0.00           H  
ATOM    639 HD12 LEU    40      -9.871  -4.844   1.899  1.00  0.00           H  
ATOM    640 HD13 LEU    40      -8.992  -6.196   1.213  1.00  0.00           H  
ATOM    641 HD21 LEU    40     -10.396  -6.287   5.285  1.00  0.00           H  
ATOM    642 HD22 LEU    40     -10.721  -4.910   4.241  1.00  0.00           H  
ATOM    643 HD23 LEU    40     -11.486  -6.457   3.921  1.00  0.00           H  
ATOM    644  N   ASP    41      -7.499 -10.673   4.117  1.00  0.00           N  
ATOM    645  CA  ASP    41      -7.331 -12.112   4.380  1.00  0.00           C  
ATOM    646  C   ASP    41      -6.765 -12.398   5.783  1.00  0.00           C  
ATOM    647  O   ASP    41      -7.249 -13.305   6.464  1.00  0.00           O  
ATOM    648  CB  ASP    41      -6.427 -12.772   3.321  1.00  0.00           C  
ATOM    649  CG  ASP    41      -7.067 -12.960   1.933  1.00  0.00           C  
ATOM    650  OD1 ASP    41      -8.313 -12.915   1.809  1.00  0.00           O  
ATOM    651  OD2 ASP    41      -6.314 -13.247   0.971  1.00  0.00           O1-
ATOM    652  H   ASP    41      -6.929 -10.259   3.390  1.00  0.00           H  
ATOM    653  HA  ASP    41      -8.316 -12.582   4.347  1.00  0.00           H  
ATOM    654  HB2 ASP    41      -5.504 -12.207   3.201  1.00  0.00           H  
ATOM    655  HB3 ASP    41      -6.130 -13.768   3.653  1.00  0.00           H  
ATOM    656  N   LYS    42      -5.776 -11.618   6.246  1.00  0.00           N  
ATOM    657  CA  LYS    42      -5.177 -11.772   7.586  1.00  0.00           C  
ATOM    658  C   LYS    42      -6.207 -11.598   8.704  1.00  0.00           C  
ATOM    659  O   LYS    42      -6.295 -12.459   9.580  1.00  0.00           O  
ATOM    660  CB  LYS    42      -4.013 -10.789   7.777  1.00  0.00           C  
ATOM    661  CG  LYS    42      -2.740 -11.203   7.022  1.00  0.00           C  
ATOM    662  CD  LYS    42      -1.672 -10.113   7.174  1.00  0.00           C  
ATOM    663  CE  LYS    42      -0.456 -10.384   6.285  1.00  0.00           C  
ATOM    664  NZ  LYS    42       0.626  -9.403   6.561  1.00  0.00           N1+
ATOM    665  H   LYS    42      -5.402 -10.899   5.640  1.00  0.00           H  
ATOM    666  HA  LYS    42      -4.786 -12.789   7.664  1.00  0.00           H  
ATOM    667  HB2 LYS    42      -4.326  -9.793   7.463  1.00  0.00           H  
ATOM    668  HB3 LYS    42      -3.765 -10.708   8.836  1.00  0.00           H  
ATOM    669  HG2 LYS    42      -2.365 -12.150   7.412  1.00  0.00           H  
ATOM    670  HG3 LYS    42      -2.958 -11.370   5.970  1.00  0.00           H  
ATOM    671  HD2 LYS    42      -2.094  -9.143   6.907  1.00  0.00           H  
ATOM    672  HD3 LYS    42      -1.369 -10.044   8.220  1.00  0.00           H  
ATOM    673  HE2 LYS    42      -0.068 -11.388   6.457  1.00  0.00           H  
ATOM    674  HE3 LYS    42      -0.736 -10.319   5.232  1.00  0.00           H  
ATOM    675  HZ1 LYS    42       0.260  -8.463   6.472  1.00  0.00           H  
ATOM    676  HZ2 LYS    42       0.960  -9.528   7.506  1.00  0.00           H  
ATOM    677  HZ3 LYS    42       1.388  -9.537   5.912  1.00  0.00           H  
ATOM    678  N   ILE    43      -7.019 -10.531   8.668  1.00  0.00           N  
ATOM    679  CA  ILE    43      -8.084 -10.345   9.670  1.00  0.00           C  
ATOM    680  C   ILE    43      -9.167 -11.425   9.530  1.00  0.00           C  
ATOM    681  O   ILE    43      -9.529 -12.036  10.534  1.00  0.00           O  
ATOM    682  CB  ILE    43      -8.643  -8.901   9.686  1.00  0.00           C  
ATOM    683  CG2 ILE    43      -9.348  -8.490   8.386  1.00  0.00           C  
ATOM    684  CG1 ILE    43      -9.605  -8.642  10.864  1.00  0.00           C  
ATOM    685  CD1 ILE    43      -8.898  -8.634  12.225  1.00  0.00           C  
ATOM    686  H   ILE    43      -6.927  -9.855   7.922  1.00  0.00           H  
ATOM    687  HA  ILE    43      -7.608 -10.502  10.639  1.00  0.00           H  
ATOM    688  HB  ILE    43      -7.801  -8.227   9.807  1.00  0.00           H  
ATOM    689 HG21 ILE    43     -10.237  -9.087   8.185  1.00  0.00           H  
ATOM    690 HG22 ILE    43      -9.656  -7.445   8.417  1.00  0.00           H  
ATOM    691 HG23 ILE    43      -8.667  -8.595   7.550  1.00  0.00           H  
ATOM    692 HG12 ILE    43     -10.068  -7.665  10.734  1.00  0.00           H  
ATOM    693 HG13 ILE    43     -10.432  -9.351  10.872  1.00  0.00           H  
ATOM    694 HD11 ILE    43      -8.031  -7.975  12.221  1.00  0.00           H  
ATOM    695 HD12 ILE    43      -9.575  -8.276  13.000  1.00  0.00           H  
ATOM    696 HD13 ILE    43      -8.565  -9.631  12.515  1.00  0.00           H  
ATOM    697  N   ARG    44      -9.610 -11.750   8.303  1.00  0.00           N  
ATOM    698  CA  ARG    44     -10.609 -12.805   8.048  1.00  0.00           C  
ATOM    699  C   ARG    44     -10.179 -14.174   8.587  1.00  0.00           C  
ATOM    700  O   ARG    44     -11.032 -14.926   9.047  1.00  0.00           O  
ATOM    701  CB  ARG    44     -10.937 -12.855   6.542  1.00  0.00           C  
ATOM    702  CG  ARG    44     -11.930 -13.975   6.180  1.00  0.00           C  
ATOM    703  CD  ARG    44     -12.383 -13.914   4.715  1.00  0.00           C  
ATOM    704  NE  ARG    44     -13.472 -12.936   4.504  1.00  0.00           N  
ATOM    705  CZ  ARG    44     -13.970 -12.560   3.339  1.00  0.00           C  
ATOM    706  NH1 ARG    44     -13.459 -12.948   2.206  1.00  0.00           N  
ATOM    707  NH2 ARG    44     -15.007 -11.773   3.287  1.00  0.00           N1+
ATOM    708  H   ARG    44      -9.248 -11.246   7.503  1.00  0.00           H  
ATOM    709  HA  ARG    44     -11.519 -12.514   8.575  1.00  0.00           H  
ATOM    710  HB2 ARG    44     -11.346 -11.893   6.235  1.00  0.00           H  
ATOM    711  HB3 ARG    44     -10.021 -12.992   5.967  1.00  0.00           H  
ATOM    712  HG2 ARG    44     -11.481 -14.954   6.345  1.00  0.00           H  
ATOM    713  HG3 ARG    44     -12.801 -13.924   6.835  1.00  0.00           H  
ATOM    714  HD2 ARG    44     -11.537 -13.692   4.064  1.00  0.00           H  
ATOM    715  HD3 ARG    44     -12.762 -14.890   4.413  1.00  0.00           H  
ATOM    716  HE  ARG    44     -13.914 -12.594   5.345  1.00  0.00           H  
ATOM    717 HH11 ARG    44     -12.632 -13.528   2.201  1.00  0.00           H  
ATOM    718 HH12 ARG    44     -13.839 -12.628   1.327  1.00  0.00           H  
ATOM    719 HH21 ARG    44     -15.441 -11.441   4.137  1.00  0.00           H  
ATOM    720 HH22 ARG    44     -15.391 -11.494   2.395  1.00  0.00           H  
ATOM    721  N   TYR    45      -8.886 -14.508   8.563  1.00  0.00           N  
ATOM    722  CA  TYR    45      -8.376 -15.755   9.144  1.00  0.00           C  
ATOM    723  C   TYR    45      -8.441 -15.767  10.684  1.00  0.00           C  
ATOM    724  O   TYR    45      -8.900 -16.747  11.274  1.00  0.00           O  
ATOM    725  CB  TYR    45      -6.950 -16.015   8.642  1.00  0.00           C  
ATOM    726  CG  TYR    45      -6.376 -17.330   9.139  1.00  0.00           C  
ATOM    727  CD1 TYR    45      -6.860 -18.545   8.612  1.00  0.00           C  
ATOM    728  CE1 TYR    45      -6.365 -19.773   9.093  1.00  0.00           C  
ATOM    729  CZ  TYR    45      -5.378 -19.788  10.105  1.00  0.00           C  
ATOM    730  OH  TYR    45      -4.893 -20.970  10.579  1.00  0.00           O  
ATOM    731  CE2 TYR    45      -4.892 -18.570  10.629  1.00  0.00           C  
ATOM    732  CD2 TYR    45      -5.392 -17.343  10.148  1.00  0.00           C  
ATOM    733  H   TYR    45      -8.221 -13.869   8.146  1.00  0.00           H  
ATOM    734  HA  TYR    45      -9.006 -16.571   8.783  1.00  0.00           H  
ATOM    735  HB2 TYR    45      -6.941 -16.032   7.552  1.00  0.00           H  
ATOM    736  HB3 TYR    45      -6.290 -15.196   8.933  1.00  0.00           H  
ATOM    737  HD1 TYR    45      -7.620 -18.539   7.845  1.00  0.00           H  
ATOM    738  HE1 TYR    45      -6.744 -20.699   8.688  1.00  0.00           H  
ATOM    739  HH  TYR    45      -5.286 -21.724  10.167  1.00  0.00           H  
ATOM    740  HE2 TYR    45      -4.140 -18.576  11.404  1.00  0.00           H  
ATOM    741  HD2 TYR    45      -5.025 -16.416  10.563  1.00  0.00           H  
ATOM    742  N   GLU    46      -8.038 -14.678  11.352  1.00  0.00           N  
ATOM    743  CA  GLU    46      -8.103 -14.569  12.822  1.00  0.00           C  
ATOM    744  C   GLU    46      -9.547 -14.567  13.360  1.00  0.00           C  
ATOM    745  O   GLU    46      -9.814 -15.106  14.437  1.00  0.00           O  
ATOM    746  CB  GLU    46      -7.361 -13.309  13.305  1.00  0.00           C  
ATOM    747  CG  GLU    46      -5.843 -13.402  13.066  1.00  0.00           C  
ATOM    748  CD  GLU    46      -5.026 -12.299  13.774  1.00  0.00           C  
ATOM    749  OE1 GLU    46      -5.604 -11.330  14.325  1.00  0.00           O  
ATOM    750  OE2 GLU    46      -3.779 -12.419  13.812  1.00  0.00           O1-
ATOM    751  H   GLU    46      -7.681 -13.887  10.834  1.00  0.00           H  
ATOM    752  HA  GLU    46      -7.608 -15.444  13.249  1.00  0.00           H  
ATOM    753  HB2 GLU    46      -7.762 -12.421  12.814  1.00  0.00           H  
ATOM    754  HB3 GLU    46      -7.542 -13.177  14.373  1.00  0.00           H  
ATOM    755  HG2 GLU    46      -5.473 -14.362  13.427  1.00  0.00           H  
ATOM    756  HG3 GLU    46      -5.622 -13.366  12.000  1.00  0.00           H  
ATOM    757  N   THR    47     -10.504 -14.010  12.611  1.00  0.00           N  
ATOM    758  CA  THR    47     -11.913 -13.929  13.034  1.00  0.00           C  
ATOM    759  C   THR    47     -12.651 -15.275  12.984  1.00  0.00           C  
ATOM    760  O   THR    47     -13.713 -15.401  13.599  1.00  0.00           O  
ATOM    761  CB  THR    47     -12.686 -12.869  12.237  1.00  0.00           C  
ATOM    762  CG2 THR    47     -12.058 -11.475  12.339  1.00  0.00           C  
ATOM    763  OG1 THR    47     -12.789 -13.227  10.878  1.00  0.00           O  
ATOM    764  H   THR    47     -10.241 -13.573  11.738  1.00  0.00           H  
ATOM    765  HA  THR    47     -11.922 -13.605  14.072  1.00  0.00           H  
ATOM    766  HB  THR    47     -13.709 -12.803  12.611  1.00  0.00           H  
ATOM    767 HG21 THR    47     -10.975 -11.485  12.430  1.00  0.00           H  
ATOM    768 HG22 THR    47     -12.307 -10.863  11.475  1.00  0.00           H  
ATOM    769 HG23 THR    47     -12.432 -10.958  13.218  1.00  0.00           H  
ATOM    770  HG1 THR    47     -11.919 -13.325  10.522  1.00  0.00           H  
ATOM    771  N   LEU    48     -12.089 -16.305  12.330  1.00  0.00           N  
ATOM    772  CA  LEU    48     -12.622 -17.678  12.364  1.00  0.00           C  
ATOM    773  C   LEU    48     -12.521 -18.305  13.766  1.00  0.00           C  
ATOM    774  O   LEU    48     -13.416 -19.046  14.177  1.00  0.00           O  
ATOM    775  CB  LEU    48     -11.884 -18.587  11.358  1.00  0.00           C  
ATOM    776  CG  LEU    48     -11.835 -18.103   9.899  1.00  0.00           C  
ATOM    777  CD1 LEU    48     -11.118 -19.135   9.027  1.00  0.00           C  
ATOM    778  CD2 LEU    48     -13.222 -17.846   9.305  1.00  0.00           C  
ATOM    779  H   LEU    48     -11.214 -16.155  11.848  1.00  0.00           H  
ATOM    780  HA  LEU    48     -13.680 -17.641  12.096  1.00  0.00           H  
ATOM    781  HB2 LEU    48     -10.858 -18.736  11.699  1.00  0.00           H  
ATOM    782  HB3 LEU    48     -12.345 -19.576  11.381  1.00  0.00           H  
ATOM    783  HG  LEU    48     -11.257 -17.186   9.867  1.00  0.00           H  
ATOM    784 HD11 LEU    48     -11.648 -20.088   9.013  1.00  0.00           H  
ATOM    785 HD12 LEU    48     -11.028 -18.787   7.997  1.00  0.00           H  
ATOM    786 HD13 LEU    48     -10.108 -19.321   9.393  1.00  0.00           H  
ATOM    787 HD21 LEU    48     -13.736 -17.039   9.827  1.00  0.00           H  
ATOM    788 HD22 LEU    48     -13.151 -17.549   8.258  1.00  0.00           H  
ATOM    789 HD23 LEU    48     -13.851 -18.735   9.359  1.00  0.00           H  
ATOM    790  N   THR    49     -11.437 -18.014  14.495  1.00  0.00           N  
ATOM    791  CA  THR    49     -11.158 -18.556  15.840  1.00  0.00           C  
ATOM    792  C   THR    49     -11.480 -17.567  16.966  1.00  0.00           C  
ATOM    793  O   THR    49     -11.745 -17.995  18.092  1.00  0.00           O  
ATOM    794  CB  THR    49      -9.698 -19.030  15.955  1.00  0.00           C  
ATOM    795  CG2 THR    49      -9.351 -20.100  14.917  1.00  0.00           C  
ATOM    796  OG1 THR    49      -8.800 -17.953  15.782  1.00  0.00           O  
ATOM    797  H   THR    49     -10.741 -17.396  14.101  1.00  0.00           H  
ATOM    798  HA  THR    49     -11.786 -19.431  16.015  1.00  0.00           H  
ATOM    799  HB  THR    49      -9.530 -19.445  16.950  1.00  0.00           H  
ATOM    800 HG21 THR    49      -9.417 -19.718  13.897  1.00  0.00           H  
ATOM    801 HG22 THR    49      -8.335 -20.471  15.061  1.00  0.00           H  
ATOM    802 HG23 THR    49     -10.024 -20.954  14.995  1.00  0.00           H  
ATOM    803  HG1 THR    49      -7.919 -18.272  15.900  1.00  0.00           H  
ATOM    804  N   ASP    50     -11.520 -16.260  16.680  1.00  0.00           N  
ATOM    805  CA  ASP    50     -11.869 -15.201  17.638  1.00  0.00           C  
ATOM    806  C   ASP    50     -12.726 -14.092  16.981  1.00  0.00           C  
ATOM    807  O   ASP    50     -12.183 -13.102  16.480  1.00  0.00           O  
ATOM    808  CB  ASP    50     -10.577 -14.654  18.269  1.00  0.00           C  
ATOM    809  CG  ASP    50     -10.824 -13.604  19.368  1.00  0.00           C  
ATOM    810  OD1 ASP    50     -11.998 -13.313  19.708  1.00  0.00           O  
ATOM    811  OD2 ASP    50      -9.824 -13.085  19.916  1.00  0.00           O1-
ATOM    812  H   ASP    50     -11.276 -15.969  15.743  1.00  0.00           H  
ATOM    813  HA  ASP    50     -12.455 -15.628  18.453  1.00  0.00           H  
ATOM    814  HB2 ASP    50     -10.010 -15.471  18.717  1.00  0.00           H  
ATOM    815  HB3 ASP    50      -9.932 -14.216  17.505  1.00  0.00           H  
ATOM    816  N   PRO    51     -14.069 -14.220  16.977  1.00  0.00           N  
ATOM    817  CA  PRO    51     -14.971 -13.248  16.348  1.00  0.00           C  
ATOM    818  C   PRO    51     -14.869 -11.811  16.890  1.00  0.00           C  
ATOM    819  O   PRO    51     -15.205 -10.867  16.169  1.00  0.00           O  
ATOM    820  CD  PRO    51     -14.818 -15.401  17.386  1.00  0.00           C  
ATOM    821  CG  PRO    51     -16.146 -15.320  16.637  1.00  0.00           C  
ATOM    822  CB  PRO    51     -16.382 -13.814  16.554  1.00  0.00           C  
ATOM    823  HD2 PRO    51     -14.976 -15.366  18.465  1.00  0.00           H  
ATOM    824  HD3 PRO    51     -14.310 -16.335  17.145  1.00  0.00           H  
ATOM    825  HG2 PRO    51     -16.952 -15.855  17.140  1.00  0.00           H  
ATOM    826  HG3 PRO    51     -16.034 -15.734  15.634  1.00  0.00           H  
ATOM    827  HB2 PRO    51     -16.816 -13.462  17.492  1.00  0.00           H  
ATOM    828  HB3 PRO    51     -17.063 -13.543  15.747  1.00  0.00           H  
ATOM    829  HA  PRO    51     -14.744 -13.233  15.280  1.00  0.00           H  
ATOM    830  N   SER    52     -14.366 -11.613  18.117  1.00  0.00           N  
ATOM    831  CA  SER    52     -14.184 -10.276  18.717  1.00  0.00           C  
ATOM    832  C   SER    52     -13.185  -9.393  17.950  1.00  0.00           C  
ATOM    833  O   SER    52     -13.221  -8.166  18.064  1.00  0.00           O  
ATOM    834  CB  SER    52     -13.776 -10.388  20.193  1.00  0.00           C  
ATOM    835  OG  SER    52     -12.421 -10.766  20.356  1.00  0.00           O  
ATOM    836  H   SER    52     -14.062 -12.411  18.658  1.00  0.00           H  
ATOM    837  HA  SER    52     -15.156  -9.781  18.681  1.00  0.00           H  
ATOM    838  HB2 SER    52     -13.910  -9.422  20.683  1.00  0.00           H  
ATOM    839  HB3 SER    52     -14.416 -11.095  20.722  1.00  0.00           H  
ATOM    840  HG  SER    52     -12.308 -11.674  20.086  1.00  0.00           H  
ATOM    841  N   LYS    53     -12.348  -9.993  17.091  1.00  0.00           N  
ATOM    842  CA  LYS    53     -11.448  -9.302  16.151  1.00  0.00           C  
ATOM    843  C   LYS    53     -12.185  -8.371  15.164  1.00  0.00           C  
ATOM    844  O   LYS    53     -11.567  -7.425  14.673  1.00  0.00           O  
ATOM    845  CB  LYS    53     -10.637 -10.378  15.403  1.00  0.00           C  
ATOM    846  CG  LYS    53      -9.603 -11.131  16.259  1.00  0.00           C  
ATOM    847  CD  LYS    53      -8.299 -10.346  16.438  1.00  0.00           C  
ATOM    848  CE  LYS    53      -7.277 -11.202  17.197  1.00  0.00           C  
ATOM    849  NZ  LYS    53      -5.898 -10.690  17.005  1.00  0.00           N1+
ATOM    850  H   LYS    53     -12.372 -11.003  17.041  1.00  0.00           H  
ATOM    851  HA  LYS    53     -10.766  -8.678  16.732  1.00  0.00           H  
ATOM    852  HB2 LYS    53     -11.330 -11.123  15.022  1.00  0.00           H  
ATOM    853  HB3 LYS    53     -10.142  -9.959  14.527  1.00  0.00           H  
ATOM    854  HG2 LYS    53     -10.023 -11.398  17.229  1.00  0.00           H  
ATOM    855  HG3 LYS    53      -9.380 -12.075  15.759  1.00  0.00           H  
ATOM    856  HD2 LYS    53      -7.905 -10.091  15.453  1.00  0.00           H  
ATOM    857  HD3 LYS    53      -8.473  -9.407  16.964  1.00  0.00           H  
ATOM    858  HE2 LYS    53      -7.518 -11.233  18.260  1.00  0.00           H  
ATOM    859  HE3 LYS    53      -7.292 -12.231  16.836  1.00  0.00           H  
ATOM    860  HZ1 LYS    53      -5.663 -10.764  16.017  1.00  0.00           H  
ATOM    861  HZ2 LYS    53      -5.834  -9.728  17.303  1.00  0.00           H  
ATOM    862  HZ3 LYS    53      -5.249 -11.252  17.537  1.00  0.00           H  
ATOM    863  N   LEU    54     -13.483  -8.595  14.902  1.00  0.00           N  
ATOM    864  CA  LEU    54     -14.350  -7.698  14.114  1.00  0.00           C  
ATOM    865  C   LEU    54     -15.069  -6.601  14.929  1.00  0.00           C  
ATOM    866  O   LEU    54     -15.771  -5.784  14.333  1.00  0.00           O  
ATOM    867  CB  LEU    54     -15.394  -8.498  13.303  1.00  0.00           C  
ATOM    868  CG  LEU    54     -14.880  -9.392  12.165  1.00  0.00           C  
ATOM    869  CD1 LEU    54     -16.052  -9.933  11.345  1.00  0.00           C  
ATOM    870  CD2 LEU    54     -13.935  -8.665  11.201  1.00  0.00           C  
ATOM    871  H   LEU    54     -13.928  -9.387  15.348  1.00  0.00           H  
ATOM    872  HA  LEU    54     -13.734  -7.141  13.408  1.00  0.00           H  
ATOM    873  HB2 LEU    54     -15.993  -9.101  13.987  1.00  0.00           H  
ATOM    874  HB3 LEU    54     -16.088  -7.794  12.857  1.00  0.00           H  
ATOM    875  HG  LEU    54     -14.376 -10.241  12.612  1.00  0.00           H  
ATOM    876 HD11 LEU    54     -16.600  -9.138  10.840  1.00  0.00           H  
ATOM    877 HD12 LEU    54     -15.708 -10.632  10.583  1.00  0.00           H  
ATOM    878 HD13 LEU    54     -16.758 -10.469  11.980  1.00  0.00           H  
ATOM    879 HD21 LEU    54     -12.999  -8.385  11.685  1.00  0.00           H  
ATOM    880 HD22 LEU    54     -13.673  -9.296  10.351  1.00  0.00           H  
ATOM    881 HD23 LEU    54     -14.391  -7.760  10.801  1.00  0.00           H  
ATOM    882  N   ASP    55     -14.912  -6.515  16.256  1.00  0.00           N  
ATOM    883  CA  ASP    55     -15.569  -5.461  17.060  1.00  0.00           C  
ATOM    884  C   ASP    55     -15.114  -4.034  16.677  1.00  0.00           C  
ATOM    885  O   ASP    55     -15.842  -3.062  16.893  1.00  0.00           O  
ATOM    886  CB  ASP    55     -15.350  -5.697  18.566  1.00  0.00           C  
ATOM    887  CG  ASP    55     -16.035  -6.953  19.142  1.00  0.00           C  
ATOM    888  OD1 ASP    55     -16.875  -7.589  18.461  1.00  0.00           O  
ATOM    889  OD2 ASP    55     -15.769  -7.277  20.325  1.00  0.00           O1-
ATOM    890  H   ASP    55     -14.338  -7.194  16.740  1.00  0.00           H  
ATOM    891  HA  ASP    55     -16.642  -5.503  16.859  1.00  0.00           H  
ATOM    892  HB2 ASP    55     -14.283  -5.752  18.786  1.00  0.00           H  
ATOM    893  HB3 ASP    55     -15.733  -4.848  19.134  1.00  0.00           H  
ATOM    894  N   SER    56     -13.934  -3.911  16.063  1.00  0.00           N  
ATOM    895  CA  SER    56     -13.384  -2.686  15.468  1.00  0.00           C  
ATOM    896  C   SER    56     -13.913  -2.363  14.053  1.00  0.00           C  
ATOM    897  O   SER    56     -13.585  -1.309  13.503  1.00  0.00           O  
ATOM    898  CB  SER    56     -11.862  -2.821  15.458  1.00  0.00           C  
ATOM    899  OG  SER    56     -11.459  -3.980  14.742  1.00  0.00           O  
ATOM    900  H   SER    56     -13.389  -4.752  15.928  1.00  0.00           H  
ATOM    901  HA  SER    56     -13.641  -1.839  16.106  1.00  0.00           H  
ATOM    902  HB2 SER    56     -11.396  -1.935  15.036  1.00  0.00           H  
ATOM    903  HB3 SER    56     -11.490  -2.906  16.480  1.00  0.00           H  
ATOM    904  HG  SER    56     -10.540  -4.132  14.932  1.00  0.00           H  
ATOM    905  N   GLY    57     -14.737  -3.240  13.464  1.00  0.00           N  
ATOM    906  CA  GLY    57     -15.416  -3.063  12.171  1.00  0.00           C  
ATOM    907  C   GLY    57     -15.672  -4.404  11.470  1.00  0.00           C  
ATOM    908  O   GLY    57     -14.718  -5.120  11.154  1.00  0.00           O  
ATOM    909  H   GLY    57     -14.971  -4.081  13.977  1.00  0.00           H  
ATOM    910  HA2 GLY    57     -16.357  -2.536  12.335  1.00  0.00           H  
ATOM    911  HA3 GLY    57     -14.817  -2.443  11.503  1.00  0.00           H  
ATOM    912  N   LYS    58     -16.943  -4.758  11.233  1.00  0.00           N  
ATOM    913  CA  LYS    58     -17.346  -6.053  10.644  1.00  0.00           C  
ATOM    914  C   LYS    58     -17.207  -6.114   9.120  1.00  0.00           C  
ATOM    915  O   LYS    58     -16.973  -7.188   8.568  1.00  0.00           O  
ATOM    916  CB  LYS    58     -18.790  -6.394  11.057  1.00  0.00           C  
ATOM    917  CG  LYS    58     -18.900  -6.742  12.549  1.00  0.00           C  
ATOM    918  CD  LYS    58     -20.340  -7.098  12.941  1.00  0.00           C  
ATOM    919  CE  LYS    58     -20.383  -7.495  14.422  1.00  0.00           C  
ATOM    920  NZ  LYS    58     -21.755  -7.874  14.848  1.00  0.00           N1+
ATOM    921  H   LYS    58     -17.681  -4.116  11.490  1.00  0.00           H  
ATOM    922  HA  LYS    58     -16.688  -6.827  11.029  1.00  0.00           H  
ATOM    923  HB2 LYS    58     -19.452  -5.560  10.815  1.00  0.00           H  
ATOM    924  HB3 LYS    58     -19.150  -7.246  10.477  1.00  0.00           H  
ATOM    925  HG2 LYS    58     -18.261  -7.596  12.767  1.00  0.00           H  
ATOM    926  HG3 LYS    58     -18.541  -5.913  13.160  1.00  0.00           H  
ATOM    927  HD2 LYS    58     -20.997  -6.247  12.758  1.00  0.00           H  
ATOM    928  HD3 LYS    58     -20.701  -7.921  12.323  1.00  0.00           H  
ATOM    929  HE2 LYS    58     -19.717  -8.338  14.610  1.00  0.00           H  
ATOM    930  HE3 LYS    58     -20.038  -6.670  15.047  1.00  0.00           H  
ATOM    931  HZ1 LYS    58     -22.075  -8.660  14.300  1.00  0.00           H  
ATOM    932  HZ2 LYS    58     -21.745  -8.128  15.826  1.00  0.00           H  
ATOM    933  HZ3 LYS    58     -22.380  -7.092  14.712  1.00  0.00           H  
ATOM    934  N   GLU    59     -17.355  -4.982   8.441  1.00  0.00           N  
ATOM    935  CA  GLU    59     -17.245  -4.870   6.984  1.00  0.00           C  
ATOM    936  C   GLU    59     -15.796  -5.096   6.513  1.00  0.00           C  
ATOM    937  O   GLU    59     -14.855  -4.536   7.082  1.00  0.00           O  
ATOM    938  CB  GLU    59     -17.761  -3.500   6.506  1.00  0.00           C  
ATOM    939  CG  GLU    59     -19.257  -3.242   6.770  1.00  0.00           C  
ATOM    940  CD  GLU    59     -19.646  -3.019   8.250  1.00  0.00           C  
ATOM    941  OE1 GLU    59     -18.794  -2.609   9.076  1.00  0.00           O  
ATOM    942  OE2 GLU    59     -20.831  -3.252   8.594  1.00  0.00           O1-
ATOM    943  H   GLU    59     -17.589  -4.136   8.947  1.00  0.00           H  
ATOM    944  HA  GLU    59     -17.878  -5.644   6.543  1.00  0.00           H  
ATOM    945  HB2 GLU    59     -17.132  -2.670   6.831  1.00  0.00           H  
ATOM    946  HB3 GLU    59     -17.742  -3.564   5.430  1.00  0.00           H  
ATOM    947  HG2 GLU    59     -19.570  -2.356   6.218  1.00  0.00           H  
ATOM    948  HG3 GLU    59     -19.848  -4.070   6.379  1.00  0.00           H  
ATOM    949  N   LEU    60     -15.620  -5.901   5.458  1.00  0.00           N  
ATOM    950  CA  LEU    60     -14.330  -6.216   4.830  1.00  0.00           C  
ATOM    951  C   LEU    60     -14.368  -5.783   3.355  1.00  0.00           C  
ATOM    952  O   LEU    60     -14.992  -6.447   2.522  1.00  0.00           O  
ATOM    953  CB  LEU    60     -14.010  -7.716   5.011  1.00  0.00           C  
ATOM    954  CG  LEU    60     -13.838  -8.182   6.472  1.00  0.00           C  
ATOM    955  CD1 LEU    60     -13.542  -9.682   6.491  1.00  0.00           C  
ATOM    956  CD2 LEU    60     -12.690  -7.480   7.201  1.00  0.00           C  
ATOM    957  H   LEU    60     -16.439  -6.320   5.040  1.00  0.00           H  
ATOM    958  HA  LEU    60     -13.520  -5.663   5.297  1.00  0.00           H  
ATOM    959  HB2 LEU    60     -14.802  -8.306   4.546  1.00  0.00           H  
ATOM    960  HB3 LEU    60     -13.104  -7.960   4.456  1.00  0.00           H  
ATOM    961  HG  LEU    60     -14.763  -8.006   7.022  1.00  0.00           H  
ATOM    962 HD11 LEU    60     -14.351 -10.248   6.028  1.00  0.00           H  
ATOM    963 HD12 LEU    60     -12.625  -9.912   5.948  1.00  0.00           H  
ATOM    964 HD13 LEU    60     -13.428 -10.054   7.510  1.00  0.00           H  
ATOM    965 HD21 LEU    60     -12.861  -6.410   7.299  1.00  0.00           H  
ATOM    966 HD22 LEU    60     -12.569  -7.871   8.212  1.00  0.00           H  
ATOM    967 HD23 LEU    60     -11.743  -7.621   6.679  1.00  0.00           H  
ATOM    968  N   HIS    61     -13.740  -4.648   3.035  1.00  0.00           N  
ATOM    969  CA  HIS    61     -13.841  -3.989   1.723  1.00  0.00           C  
ATOM    970  C   HIS    61     -12.610  -3.142   1.372  1.00  0.00           C  
ATOM    971  O   HIS    61     -11.757  -2.867   2.220  1.00  0.00           O  
ATOM    972  CB  HIS    61     -15.112  -3.118   1.688  1.00  0.00           C  
ATOM    973  CG  HIS    61     -15.134  -1.976   2.679  1.00  0.00           C  
ATOM    974  ND1 HIS    61     -14.447  -0.802   2.559  1.00  0.00           N  
ATOM    975  CE1 HIS    61     -14.780  -0.035   3.653  1.00  0.00           C  
ATOM    976  NE2 HIS    61     -15.637  -0.739   4.415  1.00  0.00           N  
ATOM    977  CD2 HIS    61     -15.887  -1.936   3.856  1.00  0.00           C  
ATOM    978  H   HIS    61     -13.227  -4.156   3.755  1.00  0.00           H  
ATOM    979  HA  HIS    61     -13.918  -4.752   0.947  1.00  0.00           H  
ATOM    980  HB2 HIS    61     -15.259  -2.697   0.693  1.00  0.00           H  
ATOM    981  HB3 HIS    61     -15.986  -3.745   1.871  1.00  0.00           H  
ATOM    982  HE1 HIS    61     -14.410   0.957   3.865  1.00  0.00           H  
ATOM    983  HE2 HIS    61     -16.040  -0.410   5.280  1.00  0.00           H  
ATOM    984  HD2 HIS    61     -16.543  -2.667   4.253  1.00  0.00           H  
ATOM    985  N   ILE    62     -12.560  -2.689   0.114  1.00  0.00           N  
ATOM    986  CA  ILE    62     -11.577  -1.742  -0.429  1.00  0.00           C  
ATOM    987  C   ILE    62     -12.323  -0.528  -1.011  1.00  0.00           C  
ATOM    988  O   ILE    62     -13.350  -0.678  -1.676  1.00  0.00           O  
ATOM    989  CB  ILE    62     -10.671  -2.446  -1.474  1.00  0.00           C  
ATOM    990  CG2 ILE    62      -9.708  -1.453  -2.157  1.00  0.00           C  
ATOM    991  CG1 ILE    62      -9.892  -3.610  -0.813  1.00  0.00           C  
ATOM    992  CD1 ILE    62      -8.990  -4.418  -1.754  1.00  0.00           C  
ATOM    993  H   ILE    62     -13.303  -2.962  -0.517  1.00  0.00           H  
ATOM    994  HA  ILE    62     -10.947  -1.387   0.383  1.00  0.00           H  
ATOM    995  HB  ILE    62     -11.309  -2.873  -2.247  1.00  0.00           H  
ATOM    996 HG21 ILE    62      -9.047  -0.976  -1.431  1.00  0.00           H  
ATOM    997 HG22 ILE    62      -9.080  -1.947  -2.897  1.00  0.00           H  
ATOM    998 HG23 ILE    62     -10.231  -0.667  -2.701  1.00  0.00           H  
ATOM    999 HG12 ILE    62      -9.297  -3.231   0.018  1.00  0.00           H  
ATOM   1000 HG13 ILE    62     -10.598  -4.318  -0.380  1.00  0.00           H  
ATOM   1001 HD11 ILE    62      -8.136  -3.834  -2.093  1.00  0.00           H  
ATOM   1002 HD12 ILE    62      -8.593  -5.298  -1.246  1.00  0.00           H  
ATOM   1003 HD13 ILE    62      -9.541  -4.762  -2.629  1.00  0.00           H  
ATOM   1004  N   ASN    63     -11.825   0.691  -0.791  1.00  0.00           N  
ATOM   1005  CA  ASN    63     -12.322   1.901  -1.461  1.00  0.00           C  
ATOM   1006  C   ASN    63     -11.182   2.630  -2.184  1.00  0.00           C  
ATOM   1007  O   ASN    63     -10.081   2.761  -1.647  1.00  0.00           O  
ATOM   1008  CB  ASN    63     -13.064   2.852  -0.498  1.00  0.00           C  
ATOM   1009  CG  ASN    63     -14.121   2.247   0.417  1.00  0.00           C  
ATOM   1010  OD1 ASN    63     -14.317   2.693   1.538  1.00  0.00           O  
ATOM   1011  ND2 ASN    63     -14.837   1.225   0.006  1.00  0.00           N  
ATOM   1012  H   ASN    63     -10.984   0.777  -0.232  1.00  0.00           H  
ATOM   1013  HA  ASN    63     -13.034   1.613  -2.230  1.00  0.00           H  
ATOM   1014  HB2 ASN    63     -12.353   3.382   0.131  1.00  0.00           H  
ATOM   1015  HB3 ASN    63     -13.548   3.632  -1.086  1.00  0.00           H  
ATOM   1016 HD21 ASN    63     -15.515   0.814   0.631  1.00  0.00           H  
ATOM   1017 HD22 ASN    63     -14.646   0.799  -0.890  1.00  0.00           H  
ATOM   1018  N   LEU    64     -11.465   3.135  -3.386  1.00  0.00           N  
ATOM   1019  CA  LEU    64     -10.561   3.974  -4.174  1.00  0.00           C  
ATOM   1020  C   LEU    64     -11.130   5.393  -4.229  1.00  0.00           C  
ATOM   1021  O   LEU    64     -12.234   5.603  -4.736  1.00  0.00           O  
ATOM   1022  CB  LEU    64     -10.366   3.377  -5.580  1.00  0.00           C  
ATOM   1023  CG  LEU    64      -9.835   1.933  -5.597  1.00  0.00           C  
ATOM   1024  CD1 LEU    64      -9.664   1.484  -7.047  1.00  0.00           C  
ATOM   1025  CD2 LEU    64      -8.490   1.798  -4.883  1.00  0.00           C  
ATOM   1026  H   LEU    64     -12.399   2.998  -3.753  1.00  0.00           H  
ATOM   1027  HA  LEU    64      -9.580   4.035  -3.702  1.00  0.00           H  
ATOM   1028  HB2 LEU    64     -11.312   3.402  -6.120  1.00  0.00           H  
ATOM   1029  HB3 LEU    64      -9.686   4.019  -6.144  1.00  0.00           H  
ATOM   1030  HG  LEU    64     -10.558   1.274  -5.116  1.00  0.00           H  
ATOM   1031 HD11 LEU    64      -8.908   2.076  -7.563  1.00  0.00           H  
ATOM   1032 HD12 LEU    64      -9.363   0.439  -7.101  1.00  0.00           H  
ATOM   1033 HD13 LEU    64     -10.598   1.580  -7.600  1.00  0.00           H  
ATOM   1034 HD21 LEU    64      -8.586   1.952  -3.809  1.00  0.00           H  
ATOM   1035 HD22 LEU    64      -8.062   0.805  -5.019  1.00  0.00           H  
ATOM   1036 HD23 LEU    64      -7.776   2.529  -5.260  1.00  0.00           H  
ATOM   1037  N   ILE    65     -10.392   6.356  -3.676  1.00  0.00           N  
ATOM   1038  CA  ILE    65     -10.879   7.720  -3.438  1.00  0.00           C  
ATOM   1039  C   ILE    65      -9.966   8.732  -4.153  1.00  0.00           C  
ATOM   1040  O   ILE    65      -8.981   9.188  -3.562  1.00  0.00           O  
ATOM   1041  CB  ILE    65     -11.043   7.992  -1.920  1.00  0.00           C  
ATOM   1042  CG2 ILE    65     -11.728   9.360  -1.722  1.00  0.00           C  
ATOM   1043  CG1 ILE    65     -11.830   6.858  -1.213  1.00  0.00           C  
ATOM   1044  CD1 ILE    65     -12.102   7.091   0.278  1.00  0.00           C  
ATOM   1045  H   ILE    65      -9.497   6.107  -3.272  1.00  0.00           H  
ATOM   1046  HA  ILE    65     -11.881   7.837  -3.842  1.00  0.00           H  
ATOM   1047  HB  ILE    65     -10.058   8.038  -1.461  1.00  0.00           H  
ATOM   1048 HG21 ILE    65     -12.745   9.354  -2.116  1.00  0.00           H  
ATOM   1049 HG22 ILE    65     -11.784   9.629  -0.668  1.00  0.00           H  
ATOM   1050 HG23 ILE    65     -11.191  10.174  -2.208  1.00  0.00           H  
ATOM   1051 HG12 ILE    65     -12.775   6.684  -1.727  1.00  0.00           H  
ATOM   1052 HG13 ILE    65     -11.272   5.924  -1.287  1.00  0.00           H  
ATOM   1053 HD11 ILE    65     -12.811   7.902   0.439  1.00  0.00           H  
ATOM   1054 HD12 ILE    65     -12.529   6.196   0.732  1.00  0.00           H  
ATOM   1055 HD13 ILE    65     -11.183   7.331   0.813  1.00  0.00           H  
ATOM   1056  N   PRO    66     -10.234   9.063  -5.433  1.00  0.00           N  
ATOM   1057  CA  PRO    66      -9.562  10.156  -6.131  1.00  0.00           C  
ATOM   1058  C   PRO    66     -10.069  11.528  -5.648  1.00  0.00           C  
ATOM   1059  O   PRO    66     -11.243  11.691  -5.301  1.00  0.00           O  
ATOM   1060  CD  PRO    66     -11.212   8.431  -6.316  1.00  0.00           C  
ATOM   1061  CG  PRO    66     -11.248   9.279  -7.589  1.00  0.00           C  
ATOM   1062  CB  PRO    66      -9.865   9.930  -7.615  1.00  0.00           C  
ATOM   1063  HD2 PRO    66     -12.211   8.376  -5.886  1.00  0.00           H  
ATOM   1064  HD3 PRO    66     -10.879   7.418  -6.545  1.00  0.00           H  
ATOM   1065  HG2 PRO    66     -12.017  10.048  -7.504  1.00  0.00           H  
ATOM   1066  HG3 PRO    66     -11.461   8.694  -8.484  1.00  0.00           H  
ATOM   1067  HB2 PRO    66      -9.838  10.841  -8.215  1.00  0.00           H  
ATOM   1068  HB3 PRO    66      -9.138   9.237  -8.038  1.00  0.00           H  
ATOM   1069  HA  PRO    66      -8.484  10.098  -5.982  1.00  0.00           H  
ATOM   1070  N   ASN    67      -9.185  12.527  -5.646  1.00  0.00           N  
ATOM   1071  CA  ASN    67      -9.485  13.919  -5.311  1.00  0.00           C  
ATOM   1072  C   ASN    67      -8.602  14.866  -6.145  1.00  0.00           C  
ATOM   1073  O   ASN    67      -7.393  14.966  -5.916  1.00  0.00           O  
ATOM   1074  CB  ASN    67      -9.297  14.106  -3.793  1.00  0.00           C  
ATOM   1075  CG  ASN    67      -9.750  15.477  -3.315  1.00  0.00           C  
ATOM   1076  OD1 ASN    67      -9.376  16.509  -3.853  1.00  0.00           O  
ATOM   1077  ND2 ASN    67     -10.579  15.539  -2.299  1.00  0.00           N  
ATOM   1078  H   ASN    67      -8.228  12.317  -5.898  1.00  0.00           H  
ATOM   1079  HA  ASN    67     -10.528  14.129  -5.544  1.00  0.00           H  
ATOM   1080  HB2 ASN    67      -9.854  13.339  -3.253  1.00  0.00           H  
ATOM   1081  HB3 ASN    67      -8.251  13.974  -3.518  1.00  0.00           H  
ATOM   1082 HD21 ASN    67     -10.867  16.440  -1.947  1.00  0.00           H  
ATOM   1083 HD22 ASN    67     -10.892  14.693  -1.847  1.00  0.00           H  
ATOM   1084  N   LYS    68      -9.197  15.562  -7.122  1.00  0.00           N  
ATOM   1085  CA  LYS    68      -8.485  16.457  -8.058  1.00  0.00           C  
ATOM   1086  C   LYS    68      -8.063  17.800  -7.450  1.00  0.00           C  
ATOM   1087  O   LYS    68      -7.103  18.400  -7.932  1.00  0.00           O  
ATOM   1088  CB  LYS    68      -9.343  16.662  -9.321  1.00  0.00           C  
ATOM   1089  CG  LYS    68      -9.423  15.366 -10.144  1.00  0.00           C  
ATOM   1090  CD  LYS    68     -10.344  15.503 -11.364  1.00  0.00           C  
ATOM   1091  CE  LYS    68     -10.491  14.151 -12.076  1.00  0.00           C  
ATOM   1092  NZ  LYS    68     -11.406  13.237 -11.344  1.00  0.00           N1+
ATOM   1093  H   LYS    68     -10.190  15.414  -7.277  1.00  0.00           H  
ATOM   1094  HA  LYS    68      -7.556  15.976  -8.352  1.00  0.00           H  
ATOM   1095  HB2 LYS    68     -10.344  16.994  -9.040  1.00  0.00           H  
ATOM   1096  HB3 LYS    68      -8.919  17.450  -9.946  1.00  0.00           H  
ATOM   1097  HG2 LYS    68      -8.423  15.083 -10.476  1.00  0.00           H  
ATOM   1098  HG3 LYS    68      -9.774  14.553  -9.512  1.00  0.00           H  
ATOM   1099  HD2 LYS    68     -11.323  15.884 -11.070  1.00  0.00           H  
ATOM   1100  HD3 LYS    68      -9.918  16.234 -12.052  1.00  0.00           H  
ATOM   1101  HE2 LYS    68     -10.895  14.297 -13.078  1.00  0.00           H  
ATOM   1102  HE3 LYS    68      -9.519  13.672 -12.197  1.00  0.00           H  
ATOM   1103  HZ1 LYS    68     -11.164  13.195 -10.357  1.00  0.00           H  
ATOM   1104  HZ2 LYS    68     -12.357  13.569 -11.419  1.00  0.00           H  
ATOM   1105  HZ3 LYS    68     -11.338  12.304 -11.726  1.00  0.00           H  
ATOM   1106  N   GLN    69      -8.731  18.260  -6.392  1.00  0.00           N  
ATOM   1107  CA  GLN    69      -8.394  19.507  -5.692  1.00  0.00           C  
ATOM   1108  C   GLN    69      -7.151  19.341  -4.797  1.00  0.00           C  
ATOM   1109  O   GLN    69      -6.267  20.200  -4.795  1.00  0.00           O  
ATOM   1110  CB  GLN    69      -9.602  20.003  -4.874  1.00  0.00           C  
ATOM   1111  CG  GLN    69     -10.787  20.462  -5.747  1.00  0.00           C  
ATOM   1112  CD  GLN    69     -11.565  19.328  -6.421  1.00  0.00           C  
ATOM   1113  OE1 GLN    69     -12.097  19.546  -7.606  1.00  0.00           O  
ATOM   1114  NE2 GLN    69     -11.709  18.227  -5.906  1.00  0.00           N  
ATOM   1115  H   GLN    69      -9.499  17.711  -6.033  1.00  0.00           H  
ATOM   1116  HA  GLN    69      -8.157  20.272  -6.434  1.00  0.00           H  
ATOM   1117  HB2 GLN    69      -9.916  19.247  -4.152  1.00  0.00           H  
ATOM   1118  HB3 GLN    69      -9.288  20.858  -4.272  1.00  0.00           H  
ATOM   1119  HG2 GLN    69     -11.494  21.012  -5.125  1.00  0.00           H  
ATOM   1120  HG3 GLN    69     -10.442  21.163  -6.508  1.00  0.00           H  
ATOM   1121 HE21 GLN    69     -12.226  17.511  -6.399  1.00  0.00           H  
ATOM   1122 HE22 GLN    69     -11.327  18.038  -4.990  1.00  0.00           H  
ATOM   1123  N   ASP    70      -7.047  18.215  -4.084  1.00  0.00           N  
ATOM   1124  CA  ASP    70      -5.870  17.832  -3.285  1.00  0.00           C  
ATOM   1125  C   ASP    70      -4.760  17.154  -4.119  1.00  0.00           C  
ATOM   1126  O   ASP    70      -3.623  17.038  -3.655  1.00  0.00           O  
ATOM   1127  CB  ASP    70      -6.309  16.906  -2.135  1.00  0.00           C  
ATOM   1128  CG  ASP    70      -7.263  17.548  -1.107  1.00  0.00           C  
ATOM   1129  OD1 ASP    70      -7.392  18.796  -1.048  1.00  0.00           O  
ATOM   1130  OD2 ASP    70      -7.856  16.793  -0.299  1.00  0.00           O1-
ATOM   1131  H   ASP    70      -7.819  17.561  -4.108  1.00  0.00           H  
ATOM   1132  HA  ASP    70      -5.425  18.729  -2.848  1.00  0.00           H  
ATOM   1133  HB2 ASP    70      -6.788  16.013  -2.539  1.00  0.00           H  
ATOM   1134  HB3 ASP    70      -5.436  16.557  -1.582  1.00  0.00           H  
ATOM   1135  N   ARG    71      -5.087  16.707  -5.342  1.00  0.00           N  
ATOM   1136  CA  ARG    71      -4.259  15.864  -6.229  1.00  0.00           C  
ATOM   1137  C   ARG    71      -3.823  14.548  -5.558  1.00  0.00           C  
ATOM   1138  O   ARG    71      -2.663  14.130  -5.653  1.00  0.00           O  
ATOM   1139  CB  ARG    71      -3.101  16.681  -6.837  1.00  0.00           C  
ATOM   1140  CG  ARG    71      -2.559  16.030  -8.125  1.00  0.00           C  
ATOM   1141  CD  ARG    71      -1.042  16.189  -8.260  1.00  0.00           C  
ATOM   1142  NE  ARG    71      -0.632  17.580  -8.520  1.00  0.00           N  
ATOM   1143  CZ  ARG    71       0.591  18.067  -8.393  1.00  0.00           C  
ATOM   1144  NH1 ARG    71       1.588  17.340  -7.976  1.00  0.00           N  
ATOM   1145  NH2 ARG    71       0.830  19.307  -8.704  1.00  0.00           N1+
ATOM   1146  H   ARG    71      -6.039  16.865  -5.642  1.00  0.00           H  
ATOM   1147  HA  ARG    71      -4.927  15.583  -7.044  1.00  0.00           H  
ATOM   1148  HB2 ARG    71      -3.433  17.693  -7.072  1.00  0.00           H  
ATOM   1149  HB3 ARG    71      -2.311  16.796  -6.093  1.00  0.00           H  
ATOM   1150  HG2 ARG    71      -2.781  14.964  -8.153  1.00  0.00           H  
ATOM   1151  HG3 ARG    71      -3.070  16.457  -8.988  1.00  0.00           H  
ATOM   1152  HD2 ARG    71      -0.586  15.851  -7.332  1.00  0.00           H  
ATOM   1153  HD3 ARG    71      -0.662  15.557  -9.064  1.00  0.00           H  
ATOM   1154  HE  ARG    71      -1.357  18.192  -8.866  1.00  0.00           H  
ATOM   1155 HH11 ARG    71       1.442  16.367  -7.727  1.00  0.00           H  
ATOM   1156 HH12 ARG    71       2.513  17.732  -7.855  1.00  0.00           H  
ATOM   1157 HH21 ARG    71       0.092  19.903  -9.047  1.00  0.00           H  
ATOM   1158 HH22 ARG    71       1.770  19.679  -8.671  1.00  0.00           H  
ATOM   1159  N   THR    72      -4.757  13.895  -4.866  1.00  0.00           N  
ATOM   1160  CA  THR    72      -4.525  12.629  -4.151  1.00  0.00           C  
ATOM   1161  C   THR    72      -5.396  11.485  -4.664  1.00  0.00           C  
ATOM   1162  O   THR    72      -6.546  11.680  -5.056  1.00  0.00           O  
ATOM   1163  CB  THR    72      -4.688  12.759  -2.625  1.00  0.00           C  
ATOM   1164  CG2 THR    72      -3.670  13.703  -1.993  1.00  0.00           C  
ATOM   1165  OG1 THR    72      -5.979  13.219  -2.286  1.00  0.00           O  
ATOM   1166  H   THR    72      -5.691  14.283  -4.833  1.00  0.00           H  
ATOM   1167  HA  THR    72      -3.505  12.335  -4.343  1.00  0.00           H  
ATOM   1168  HB  THR    72      -4.559  11.778  -2.163  1.00  0.00           H  
ATOM   1169 HG21 THR    72      -3.766  14.719  -2.373  1.00  0.00           H  
ATOM   1170 HG22 THR    72      -3.792  13.744  -0.910  1.00  0.00           H  
ATOM   1171 HG23 THR    72      -2.654  13.366  -2.191  1.00  0.00           H  
ATOM   1172  HG1 THR    72      -6.617  12.619  -2.641  1.00  0.00           H  
ATOM   1173  N   LEU    73      -4.848  10.269  -4.622  1.00  0.00           N  
ATOM   1174  CA  LEU    73      -5.593   9.015  -4.766  1.00  0.00           C  
ATOM   1175  C   LEU    73      -5.376   8.179  -3.500  1.00  0.00           C  
ATOM   1176  O   LEU    73      -4.250   7.767  -3.221  1.00  0.00           O  
ATOM   1177  CB  LEU    73      -5.146   8.290  -6.053  1.00  0.00           C  
ATOM   1178  CG  LEU    73      -5.773   6.893  -6.250  1.00  0.00           C  
ATOM   1179  CD1 LEU    73      -7.283   6.960  -6.492  1.00  0.00           C  
ATOM   1180  CD2 LEU    73      -5.126   6.198  -7.446  1.00  0.00           C  
ATOM   1181  H   LEU    73      -3.886  10.194  -4.318  1.00  0.00           H  
ATOM   1182  HA  LEU    73      -6.660   9.218  -4.848  1.00  0.00           H  
ATOM   1183  HB2 LEU    73      -5.372   8.917  -6.917  1.00  0.00           H  
ATOM   1184  HB3 LEU    73      -4.059   8.190  -6.038  1.00  0.00           H  
ATOM   1185  HG  LEU    73      -5.585   6.265  -5.380  1.00  0.00           H  
ATOM   1186 HD11 LEU    73      -7.522   7.592  -7.347  1.00  0.00           H  
ATOM   1187 HD12 LEU    73      -7.696   5.970  -6.686  1.00  0.00           H  
ATOM   1188 HD13 LEU    73      -7.807   7.356  -5.623  1.00  0.00           H  
ATOM   1189 HD21 LEU    73      -4.050   6.112  -7.308  1.00  0.00           H  
ATOM   1190 HD22 LEU    73      -5.521   5.191  -7.583  1.00  0.00           H  
ATOM   1191 HD23 LEU    73      -5.294   6.751  -8.369  1.00  0.00           H  
ATOM   1192  N   THR    74      -6.433   7.942  -2.722  1.00  0.00           N  
ATOM   1193  CA  THR    74      -6.343   7.138  -1.492  1.00  0.00           C  
ATOM   1194  C   THR    74      -6.874   5.726  -1.719  1.00  0.00           C  
ATOM   1195  O   THR    74      -8.032   5.553  -2.108  1.00  0.00           O  
ATOM   1196  CB  THR    74      -7.044   7.806  -0.301  1.00  0.00           C  
ATOM   1197  CG2 THR    74      -6.764   7.071   1.012  1.00  0.00           C  
ATOM   1198  OG1 THR    74      -6.561   9.122  -0.137  1.00  0.00           O  
ATOM   1199  H   THR    74      -7.340   8.305  -2.989  1.00  0.00           H  
ATOM   1200  HA  THR    74      -5.302   7.057  -1.200  1.00  0.00           H  
ATOM   1201  HB  THR    74      -8.118   7.859  -0.465  1.00  0.00           H  
ATOM   1202 HG21 THR    74      -5.696   7.030   1.229  1.00  0.00           H  
ATOM   1203 HG22 THR    74      -7.249   7.572   1.851  1.00  0.00           H  
ATOM   1204 HG23 THR    74      -7.127   6.045   1.000  1.00  0.00           H  
ATOM   1205  HG1 THR    74      -6.774   9.616  -0.914  1.00  0.00           H  
ATOM   1206  N   ILE    75      -6.041   4.719  -1.444  1.00  0.00           N  
ATOM   1207  CA  ILE    75      -6.434   3.308  -1.370  1.00  0.00           C  
ATOM   1208  C   ILE    75      -6.770   3.005   0.099  1.00  0.00           C  
ATOM   1209  O   ILE    75      -5.877   2.952   0.949  1.00  0.00           O  
ATOM   1210  CB  ILE    75      -5.329   2.371  -1.927  1.00  0.00           C  
ATOM   1211  CG2 ILE    75      -5.778   0.902  -1.803  1.00  0.00           C  
ATOM   1212  CG1 ILE    75      -4.967   2.624  -3.413  1.00  0.00           C  
ATOM   1213  CD1 ILE    75      -4.061   3.834  -3.678  1.00  0.00           C  
ATOM   1214  H   ILE    75      -5.102   4.947  -1.141  1.00  0.00           H  
ATOM   1215  HA  ILE    75      -7.330   3.144  -1.971  1.00  0.00           H  
ATOM   1216  HB  ILE    75      -4.422   2.487  -1.334  1.00  0.00           H  
ATOM   1217 HG21 ILE    75      -6.710   0.722  -2.340  1.00  0.00           H  
ATOM   1218 HG22 ILE    75      -5.030   0.222  -2.212  1.00  0.00           H  
ATOM   1219 HG23 ILE    75      -5.927   0.594  -0.768  1.00  0.00           H  
ATOM   1220 HG12 ILE    75      -4.435   1.753  -3.799  1.00  0.00           H  
ATOM   1221 HG13 ILE    75      -5.870   2.705  -4.013  1.00  0.00           H  
ATOM   1222 HD11 ILE    75      -3.210   3.854  -2.998  1.00  0.00           H  
ATOM   1223 HD12 ILE    75      -3.672   3.798  -4.696  1.00  0.00           H  
ATOM   1224 HD13 ILE    75      -4.591   4.779  -3.580  1.00  0.00           H  
ATOM   1225  N   VAL    76      -8.058   2.864   0.405  1.00  0.00           N  
ATOM   1226  CA  VAL    76      -8.589   2.539   1.742  1.00  0.00           C  
ATOM   1227  C   VAL    76      -8.934   1.054   1.825  1.00  0.00           C  
ATOM   1228  O   VAL    76      -9.503   0.504   0.882  1.00  0.00           O  
ATOM   1229  CB  VAL    76      -9.850   3.373   2.049  1.00  0.00           C  
ATOM   1230  CG1 VAL    76     -10.475   3.050   3.415  1.00  0.00           C  
ATOM   1231  CG2 VAL    76      -9.577   4.881   1.976  1.00  0.00           C  
ATOM   1232  H   VAL    76      -8.735   2.928  -0.346  1.00  0.00           H  
ATOM   1233  HA  VAL    76      -7.843   2.766   2.503  1.00  0.00           H  
ATOM   1234  HB  VAL    76     -10.595   3.143   1.292  1.00  0.00           H  
ATOM   1235 HG11 VAL    76      -9.741   3.095   4.218  1.00  0.00           H  
ATOM   1236 HG12 VAL    76     -11.276   3.748   3.659  1.00  0.00           H  
ATOM   1237 HG13 VAL    76     -10.925   2.057   3.435  1.00  0.00           H  
ATOM   1238 HG21 VAL    76      -9.324   5.187   0.960  1.00  0.00           H  
ATOM   1239 HG22 VAL    76     -10.454   5.457   2.268  1.00  0.00           H  
ATOM   1240 HG23 VAL    76      -8.756   5.173   2.629  1.00  0.00           H  
ATOM   1241  N   ASP    77      -8.691   0.422   2.971  1.00  0.00           N  
ATOM   1242  CA  ASP    77      -9.226  -0.898   3.305  1.00  0.00           C  
ATOM   1243  C   ASP    77      -9.500  -1.050   4.810  1.00  0.00           C  
ATOM   1244  O   ASP    77      -8.939  -0.336   5.647  1.00  0.00           O  
ATOM   1245  CB  ASP    77      -8.280  -2.004   2.820  1.00  0.00           C  
ATOM   1246  CG  ASP    77      -6.931  -1.990   3.550  1.00  0.00           C  
ATOM   1247  OD1 ASP    77      -6.882  -2.476   4.707  1.00  0.00           O  
ATOM   1248  OD2 ASP    77      -5.939  -1.527   2.940  1.00  0.00           O1-
ATOM   1249  H   ASP    77      -8.187   0.912   3.701  1.00  0.00           H  
ATOM   1250  HA  ASP    77     -10.187  -1.008   2.805  1.00  0.00           H  
ATOM   1251  HB2 ASP    77      -8.737  -2.986   2.952  1.00  0.00           H  
ATOM   1252  HB3 ASP    77      -8.118  -1.884   1.750  1.00  0.00           H  
ATOM   1253  N   THR    78     -10.357  -2.014   5.144  1.00  0.00           N  
ATOM   1254  CA  THR    78     -10.687  -2.434   6.517  1.00  0.00           C  
ATOM   1255  C   THR    78      -9.987  -3.745   6.912  1.00  0.00           C  
ATOM   1256  O   THR    78     -10.533  -4.556   7.668  1.00  0.00           O  
ATOM   1257  CB  THR    78     -12.209  -2.502   6.709  1.00  0.00           C  
ATOM   1258  CG2 THR    78     -12.863  -1.124   6.612  1.00  0.00           C  
ATOM   1259  OG1 THR    78     -12.795  -3.331   5.732  1.00  0.00           O  
ATOM   1260  H   THR    78     -10.798  -2.536   4.398  1.00  0.00           H  
ATOM   1261  HA  THR    78     -10.315  -1.696   7.228  1.00  0.00           H  
ATOM   1262  HB  THR    78     -12.448  -2.912   7.692  1.00  0.00           H  
ATOM   1263 HG21 THR    78     -12.712  -0.673   5.630  1.00  0.00           H  
ATOM   1264 HG22 THR    78     -13.937  -1.188   6.787  1.00  0.00           H  
ATOM   1265 HG23 THR    78     -12.450  -0.443   7.356  1.00  0.00           H  
ATOM   1266  HG1 THR    78     -13.648  -3.595   6.052  1.00  0.00           H  
ATOM   1267  N   GLY    79      -8.769  -3.977   6.403  1.00  0.00           N  
ATOM   1268  CA  GLY    79      -7.945  -5.145   6.733  1.00  0.00           C  
ATOM   1269  C   GLY    79      -7.449  -5.165   8.183  1.00  0.00           C  
ATOM   1270  O   GLY    79      -7.930  -4.421   9.037  1.00  0.00           O  
ATOM   1271  H   GLY    79      -8.355  -3.286   5.787  1.00  0.00           H  
ATOM   1272  HA2 GLY    79      -8.513  -6.053   6.559  1.00  0.00           H  
ATOM   1273  HA3 GLY    79      -7.092  -5.159   6.055  1.00  0.00           H  
ATOM   1274  N   ILE    80      -6.472  -6.026   8.479  1.00  0.00           N  
ATOM   1275  CA  ILE    80      -5.891  -6.160   9.827  1.00  0.00           C  
ATOM   1276  C   ILE    80      -5.188  -4.879  10.323  1.00  0.00           C  
ATOM   1277  O   ILE    80      -5.169  -4.626  11.527  1.00  0.00           O  
ATOM   1278  CB  ILE    80      -4.980  -7.412   9.873  1.00  0.00           C  
ATOM   1279  CG2 ILE    80      -3.710  -7.260   9.017  1.00  0.00           C  
ATOM   1280  CG1 ILE    80      -4.618  -7.778  11.327  1.00  0.00           C  
ATOM   1281  CD1 ILE    80      -4.112  -9.218  11.489  1.00  0.00           C  
ATOM   1282  H   ILE    80      -6.132  -6.648   7.757  1.00  0.00           H  
ATOM   1283  HA  ILE    80      -6.727  -6.332  10.506  1.00  0.00           H  
ATOM   1284  HB  ILE    80      -5.549  -8.243   9.459  1.00  0.00           H  
ATOM   1285 HG21 ILE    80      -3.018  -6.537   9.441  1.00  0.00           H  
ATOM   1286 HG22 ILE    80      -3.169  -8.202   8.944  1.00  0.00           H  
ATOM   1287 HG23 ILE    80      -3.941  -6.946   8.000  1.00  0.00           H  
ATOM   1288 HG12 ILE    80      -3.870  -7.087  11.717  1.00  0.00           H  
ATOM   1289 HG13 ILE    80      -5.496  -7.664  11.964  1.00  0.00           H  
ATOM   1290 HD11 ILE    80      -3.181  -9.383  10.948  1.00  0.00           H  
ATOM   1291 HD12 ILE    80      -3.923  -9.443  12.538  1.00  0.00           H  
ATOM   1292 HD13 ILE    80      -4.846  -9.938  11.127  1.00  0.00           H  
ATOM   1293  N   GLY    81      -4.667  -4.044   9.412  1.00  0.00           N  
ATOM   1294  CA  GLY    81      -3.871  -2.854   9.742  1.00  0.00           C  
ATOM   1295  C   GLY    81      -2.442  -3.184  10.200  1.00  0.00           C  
ATOM   1296  O   GLY    81      -2.018  -4.342  10.169  1.00  0.00           O  
ATOM   1297  H   GLY    81      -4.752  -4.290   8.437  1.00  0.00           H  
ATOM   1298  HA2 GLY    81      -3.811  -2.231   8.852  1.00  0.00           H  
ATOM   1299  HA3 GLY    81      -4.374  -2.262  10.506  1.00  0.00           H  
ATOM   1300  N   MET    82      -1.684  -2.163  10.601  1.00  0.00           N  
ATOM   1301  CA  MET    82      -0.279  -2.269  11.022  1.00  0.00           C  
ATOM   1302  C   MET    82      -0.038  -1.586  12.373  1.00  0.00           C  
ATOM   1303  O   MET    82      -0.609  -0.532  12.670  1.00  0.00           O  
ATOM   1304  CB  MET    82       0.626  -1.654   9.944  1.00  0.00           C  
ATOM   1305  CG  MET    82       0.777  -2.562   8.722  1.00  0.00           C  
ATOM   1306  SD  MET    82       1.664  -1.809   7.331  1.00  0.00           S  
ATOM   1307  CE  MET    82       0.395  -0.660   6.722  1.00  0.00           C  
ATOM   1308  H   MET    82      -2.079  -1.231  10.579  1.00  0.00           H  
ATOM   1309  HA  MET    82       0.004  -3.316  11.151  1.00  0.00           H  
ATOM   1310  HB2 MET    82       0.208  -0.701   9.635  1.00  0.00           H  
ATOM   1311  HB3 MET    82       1.616  -1.428  10.339  1.00  0.00           H  
ATOM   1312  HG2 MET    82       1.303  -3.474   9.006  1.00  0.00           H  
ATOM   1313  HG3 MET    82      -0.200  -2.866   8.363  1.00  0.00           H  
ATOM   1314  HE1 MET    82       0.201   0.128   7.449  1.00  0.00           H  
ATOM   1315  HE2 MET    82       0.730  -0.195   5.795  1.00  0.00           H  
ATOM   1316  HE3 MET    82      -0.539  -1.184   6.524  1.00  0.00           H  
ATOM   1317  N   THR    83       0.827  -2.183  13.195  1.00  0.00           N  
ATOM   1318  CA  THR    83       1.376  -1.543  14.403  1.00  0.00           C  
ATOM   1319  C   THR    83       2.453  -0.511  14.047  1.00  0.00           C  
ATOM   1320  O   THR    83       2.977  -0.489  12.927  1.00  0.00           O  
ATOM   1321  CB  THR    83       1.984  -2.574  15.372  1.00  0.00           C  
ATOM   1322  CG2 THR    83       0.998  -3.661  15.790  1.00  0.00           C  
ATOM   1323  OG1 THR    83       3.113  -3.195  14.806  1.00  0.00           O  
ATOM   1324  H   THR    83       1.247  -3.060  12.908  1.00  0.00           H  
ATOM   1325  HA  THR    83       0.566  -1.025  14.920  1.00  0.00           H  
ATOM   1326  HB  THR    83       2.323  -2.068  16.277  1.00  0.00           H  
ATOM   1327 HG21 THR    83       0.682  -4.276  14.947  1.00  0.00           H  
ATOM   1328 HG22 THR    83       1.435  -4.324  16.537  1.00  0.00           H  
ATOM   1329 HG23 THR    83       0.107  -3.215  16.226  1.00  0.00           H  
ATOM   1330  HG1 THR    83       2.822  -3.756  14.093  1.00  0.00           H  
ATOM   1331  N   LYS    84       2.857   0.306  15.026  1.00  0.00           N  
ATOM   1332  CA  LYS    84       4.033   1.186  14.917  1.00  0.00           C  
ATOM   1333  C   LYS    84       5.306   0.406  14.545  1.00  0.00           C  
ATOM   1334  O   LYS    84       6.089   0.857  13.709  1.00  0.00           O  
ATOM   1335  CB  LYS    84       4.203   1.927  16.253  1.00  0.00           C  
ATOM   1336  CG  LYS    84       5.176   3.106  16.130  1.00  0.00           C  
ATOM   1337  CD  LYS    84       5.454   3.737  17.497  1.00  0.00           C  
ATOM   1338  CE  LYS    84       6.379   4.941  17.308  1.00  0.00           C  
ATOM   1339  NZ  LYS    84       6.743   5.567  18.601  1.00  0.00           N1+
ATOM   1340  H   LYS    84       2.376   0.263  15.920  1.00  0.00           H  
ATOM   1341  HA  LYS    84       3.826   1.913  14.130  1.00  0.00           H  
ATOM   1342  HB2 LYS    84       3.238   2.304  16.590  1.00  0.00           H  
ATOM   1343  HB3 LYS    84       4.541   1.234  17.026  1.00  0.00           H  
ATOM   1344  HG2 LYS    84       6.121   2.785  15.692  1.00  0.00           H  
ATOM   1345  HG3 LYS    84       4.754   3.850  15.453  1.00  0.00           H  
ATOM   1346  HD2 LYS    84       4.523   4.047  17.971  1.00  0.00           H  
ATOM   1347  HD3 LYS    84       5.919   3.003  18.157  1.00  0.00           H  
ATOM   1348  HE2 LYS    84       7.300   4.641  16.807  1.00  0.00           H  
ATOM   1349  HE3 LYS    84       5.904   5.694  16.678  1.00  0.00           H  
ATOM   1350  HZ1 LYS    84       7.213   4.894  19.189  1.00  0.00           H  
ATOM   1351  HZ2 LYS    84       7.375   6.344  18.415  1.00  0.00           H  
ATOM   1352  HZ3 LYS    84       5.916   5.911  19.066  1.00  0.00           H  
ATOM   1353  N   ALA    85       5.485  -0.786  15.121  1.00  0.00           N  
ATOM   1354  CA  ALA    85       6.613  -1.670  14.827  1.00  0.00           C  
ATOM   1355  C   ALA    85       6.584  -2.194  13.378  1.00  0.00           C  
ATOM   1356  O   ALA    85       7.619  -2.193  12.714  1.00  0.00           O  
ATOM   1357  CB  ALA    85       6.614  -2.819  15.844  1.00  0.00           C  
ATOM   1358  H   ALA    85       4.786  -1.119  15.769  1.00  0.00           H  
ATOM   1359  HA  ALA    85       7.534  -1.100  14.959  1.00  0.00           H  
ATOM   1360  HB1 ALA    85       5.703  -3.415  15.781  1.00  0.00           H  
ATOM   1361  HB2 ALA    85       7.459  -3.489  15.677  1.00  0.00           H  
ATOM   1362  HB3 ALA    85       6.694  -2.441  16.863  1.00  0.00           H  
ATOM   1363  N   ASP    86       5.412  -2.579  12.856  1.00  0.00           N  
ATOM   1364  CA  ASP    86       5.254  -2.990  11.451  1.00  0.00           C  
ATOM   1365  C   ASP    86       5.570  -1.847  10.476  1.00  0.00           C  
ATOM   1366  O   ASP    86       6.296  -2.064   9.507  1.00  0.00           O  
ATOM   1367  CB  ASP    86       3.834  -3.505  11.180  1.00  0.00           C  
ATOM   1368  CG  ASP    86       3.429  -4.707  12.037  1.00  0.00           C  
ATOM   1369  OD1 ASP    86       4.182  -5.709  12.091  1.00  0.00           O  
ATOM   1370  OD2 ASP    86       2.336  -4.637  12.648  1.00  0.00           O1-
ATOM   1371  H   ASP    86       4.588  -2.558  13.441  1.00  0.00           H  
ATOM   1372  HA  ASP    86       5.960  -3.800  11.254  1.00  0.00           H  
ATOM   1373  HB2 ASP    86       3.115  -2.707  11.354  1.00  0.00           H  
ATOM   1374  HB3 ASP    86       3.730  -3.794  10.133  1.00  0.00           H  
ATOM   1375  N   LEU    87       5.080  -0.629  10.741  1.00  0.00           N  
ATOM   1376  CA  LEU    87       5.372   0.559   9.927  1.00  0.00           C  
ATOM   1377  C   LEU    87       6.882   0.819   9.815  1.00  0.00           C  
ATOM   1378  O   LEU    87       7.402   0.959   8.705  1.00  0.00           O  
ATOM   1379  CB  LEU    87       4.674   1.791  10.530  1.00  0.00           C  
ATOM   1380  CG  LEU    87       3.155   1.863  10.304  1.00  0.00           C  
ATOM   1381  CD1 LEU    87       2.618   3.057  11.098  1.00  0.00           C  
ATOM   1382  CD2 LEU    87       2.825   2.007   8.813  1.00  0.00           C  
ATOM   1383  H   LEU    87       4.490  -0.511  11.555  1.00  0.00           H  
ATOM   1384  HA  LEU    87       5.001   0.390   8.919  1.00  0.00           H  
ATOM   1385  HB2 LEU    87       4.880   1.831  11.600  1.00  0.00           H  
ATOM   1386  HB3 LEU    87       5.119   2.700  10.121  1.00  0.00           H  
ATOM   1387  HG  LEU    87       2.676   0.960  10.683  1.00  0.00           H  
ATOM   1388 HD11 LEU    87       2.793   2.925  12.166  1.00  0.00           H  
ATOM   1389 HD12 LEU    87       3.091   3.994  10.807  1.00  0.00           H  
ATOM   1390 HD13 LEU    87       1.547   3.179  10.966  1.00  0.00           H  
ATOM   1391 HD21 LEU    87       2.898   1.048   8.300  1.00  0.00           H  
ATOM   1392 HD22 LEU    87       1.816   2.380   8.648  1.00  0.00           H  
ATOM   1393 HD23 LEU    87       3.506   2.691   8.310  1.00  0.00           H  
ATOM   1394  N   ILE    88       7.585   0.840  10.953  1.00  0.00           N  
ATOM   1395  CA  ILE    88       9.041   1.043  11.018  1.00  0.00           C  
ATOM   1396  C   ILE    88       9.790  -0.113  10.327  1.00  0.00           C  
ATOM   1397  O   ILE    88      10.737   0.125   9.575  1.00  0.00           O  
ATOM   1398  CB  ILE    88       9.474   1.245  12.492  1.00  0.00           C  
ATOM   1399  CG2 ILE    88      11.005   1.207  12.662  1.00  0.00           C  
ATOM   1400  CG1 ILE    88       8.919   2.588  13.030  1.00  0.00           C  
ATOM   1401  CD1 ILE    88       8.966   2.712  14.559  1.00  0.00           C  
ATOM   1402  H   ILE    88       7.093   0.704  11.826  1.00  0.00           H  
ATOM   1403  HA  ILE    88       9.277   1.952  10.463  1.00  0.00           H  
ATOM   1404  HB  ILE    88       9.050   0.432  13.085  1.00  0.00           H  
ATOM   1405 HG21 ILE    88      11.493   1.948  12.027  1.00  0.00           H  
ATOM   1406 HG22 ILE    88      11.301   1.414  13.689  1.00  0.00           H  
ATOM   1407 HG23 ILE    88      11.427   0.231  12.425  1.00  0.00           H  
ATOM   1408 HG12 ILE    88       9.456   3.423  12.578  1.00  0.00           H  
ATOM   1409 HG13 ILE    88       7.879   2.713  12.732  1.00  0.00           H  
ATOM   1410 HD11 ILE    88       9.987   2.736  14.938  1.00  0.00           H  
ATOM   1411 HD12 ILE    88       8.482   3.635  14.878  1.00  0.00           H  
ATOM   1412 HD13 ILE    88       8.445   1.883  15.039  1.00  0.00           H  
ATOM   1413  N   ASN    89       9.340  -1.358  10.516  1.00  0.00           N  
ATOM   1414  CA  ASN    89       9.856  -2.556   9.845  1.00  0.00           C  
ATOM   1415  C   ASN    89       9.309  -2.703   8.404  1.00  0.00           C  
ATOM   1416  O   ASN    89       8.697  -3.713   8.047  1.00  0.00           O  
ATOM   1417  CB  ASN    89       9.587  -3.777  10.747  1.00  0.00           C  
ATOM   1418  CG  ASN    89      10.342  -5.027  10.314  1.00  0.00           C  
ATOM   1419  OD1 ASN    89      11.365  -4.982   9.643  1.00  0.00           O  
ATOM   1420  ND2 ASN    89       9.881  -6.190  10.716  1.00  0.00           N  
ATOM   1421  H   ASN    89       8.555  -1.490  11.141  1.00  0.00           H  
ATOM   1422  HA  ASN    89      10.938  -2.437   9.760  1.00  0.00           H  
ATOM   1423  HB2 ASN    89       9.896  -3.555  11.769  1.00  0.00           H  
ATOM   1424  HB3 ASN    89       8.517  -3.989  10.785  1.00  0.00           H  
ATOM   1425 HD21 ASN    89      10.367  -7.035  10.451  1.00  0.00           H  
ATOM   1426 HD22 ASN    89       9.042  -6.236  11.276  1.00  0.00           H  
ATOM   1427  N   ASN    90       9.522  -1.668   7.580  1.00  0.00           N  
ATOM   1428  CA  ASN    90       9.204  -1.623   6.145  1.00  0.00           C  
ATOM   1429  C   ASN    90       7.731  -1.954   5.821  1.00  0.00           C  
ATOM   1430  O   ASN    90       7.441  -2.743   4.917  1.00  0.00           O  
ATOM   1431  CB  ASN    90      10.222  -2.470   5.353  1.00  0.00           C  
ATOM   1432  CG  ASN    90      11.667  -2.210   5.740  1.00  0.00           C  
ATOM   1433  OD1 ASN    90      12.139  -0.990   5.609  1.00  0.00           O  
ATOM   1434  ND2 ASN    90      12.381  -3.091   6.196  1.00  0.00           N  
ATOM   1435  H   ASN    90      10.006  -0.866   7.964  1.00  0.00           H  
ATOM   1436  HA  ASN    90       9.341  -0.581   5.850  1.00  0.00           H  
ATOM   1437  HB2 ASN    90      10.008  -3.529   5.491  1.00  0.00           H  
ATOM   1438  HB3 ASN    90      10.115  -2.279   4.285  1.00  0.00           H  
ATOM   1439 HD21 ASN    90      13.337  -2.879   6.444  1.00  0.00           H  
ATOM   1440 HD22 ASN    90      12.012  -4.021   6.334  1.00  0.00           H  
ATOM   1441  N   LEU    91       6.795  -1.381   6.592  1.00  0.00           N  
ATOM   1442  CA  LEU    91       5.347  -1.604   6.466  1.00  0.00           C  
ATOM   1443  C   LEU    91       4.981  -3.105   6.462  1.00  0.00           C  
ATOM   1444  O   LEU    91       4.212  -3.587   5.628  1.00  0.00           O  
ATOM   1445  CB  LEU    91       4.759  -0.792   5.294  1.00  0.00           C  
ATOM   1446  CG  LEU    91       4.976   0.732   5.422  1.00  0.00           C  
ATOM   1447  CD1 LEU    91       6.236   1.205   4.689  1.00  0.00           C  
ATOM   1448  CD2 LEU    91       3.782   1.486   4.841  1.00  0.00           C  
ATOM   1449  H   LEU    91       7.102  -0.766   7.334  1.00  0.00           H  
ATOM   1450  HA  LEU    91       4.895  -1.215   7.377  1.00  0.00           H  
ATOM   1451  HB2 LEU    91       5.145  -1.153   4.339  1.00  0.00           H  
ATOM   1452  HB3 LEU    91       3.687  -0.992   5.259  1.00  0.00           H  
ATOM   1453  HG  LEU    91       5.054   1.010   6.474  1.00  0.00           H  
ATOM   1454 HD11 LEU    91       6.257   0.854   3.658  1.00  0.00           H  
ATOM   1455 HD12 LEU    91       6.292   2.290   4.665  1.00  0.00           H  
ATOM   1456 HD13 LEU    91       7.145   0.855   5.175  1.00  0.00           H  
ATOM   1457 HD21 LEU    91       2.872   1.255   5.394  1.00  0.00           H  
ATOM   1458 HD22 LEU    91       3.926   2.566   4.895  1.00  0.00           H  
ATOM   1459 HD23 LEU    91       3.612   1.218   3.799  1.00  0.00           H  
ATOM   1460  N   GLY    92       5.591  -3.853   7.386  1.00  0.00           N  
ATOM   1461  CA  GLY    92       5.391  -5.288   7.608  1.00  0.00           C  
ATOM   1462  C   GLY    92       5.998  -6.220   6.547  1.00  0.00           C  
ATOM   1463  O   GLY    92       5.717  -7.421   6.577  1.00  0.00           O  
ATOM   1464  H   GLY    92       6.226  -3.381   8.019  1.00  0.00           H  
ATOM   1465  HA2 GLY    92       5.836  -5.538   8.571  1.00  0.00           H  
ATOM   1466  HA3 GLY    92       4.325  -5.495   7.702  1.00  0.00           H  
ATOM   1467  N   THR    93       6.804  -5.710   5.608  1.00  0.00           N  
ATOM   1468  CA  THR    93       7.463  -6.508   4.550  1.00  0.00           C  
ATOM   1469  C   THR    93       8.924  -6.845   4.887  1.00  0.00           C  
ATOM   1470  O   THR    93       9.619  -6.086   5.566  1.00  0.00           O  
ATOM   1471  CB  THR    93       7.376  -5.832   3.168  1.00  0.00           C  
ATOM   1472  CG2 THR    93       5.949  -5.464   2.754  1.00  0.00           C  
ATOM   1473  OG1 THR    93       8.161  -4.668   3.092  1.00  0.00           O  
ATOM   1474  H   THR    93       7.000  -4.718   5.633  1.00  0.00           H  
ATOM   1475  HA  THR    93       6.939  -7.460   4.449  1.00  0.00           H  
ATOM   1476  HB  THR    93       7.776  -6.520   2.422  1.00  0.00           H  
ATOM   1477 HG21 THR    93       5.501  -4.735   3.430  1.00  0.00           H  
ATOM   1478 HG22 THR    93       5.931  -5.034   1.752  1.00  0.00           H  
ATOM   1479 HG23 THR    93       5.311  -6.347   2.741  1.00  0.00           H  
ATOM   1480  HG1 THR    93       7.819  -4.027   3.703  1.00  0.00           H  
ATOM   1481  N   ILE    94       9.425  -7.981   4.383  1.00  0.00           N  
ATOM   1482  CA  ILE    94      10.843  -8.397   4.473  1.00  0.00           C  
ATOM   1483  C   ILE    94      11.710  -7.696   3.404  1.00  0.00           C  
ATOM   1484  O   ILE    94      12.406  -8.326   2.606  1.00  0.00           O  
ATOM   1485  CB  ILE    94      10.976  -9.940   4.477  1.00  0.00           C  
ATOM   1486  CG2 ILE    94      10.445 -10.490   5.815  1.00  0.00           C  
ATOM   1487  CG1 ILE    94      10.285 -10.619   3.270  1.00  0.00           C  
ATOM   1488  CD1 ILE    94      10.659 -12.098   3.101  1.00  0.00           C  
ATOM   1489  H   ILE    94       8.813  -8.572   3.840  1.00  0.00           H  
ATOM   1490  HA  ILE    94      11.245  -8.045   5.425  1.00  0.00           H  
ATOM   1491  HB  ILE    94      12.040 -10.183   4.438  1.00  0.00           H  
ATOM   1492 HG21 ILE    94       9.370 -10.335   5.915  1.00  0.00           H  
ATOM   1493 HG22 ILE    94      10.636 -11.558   5.915  1.00  0.00           H  
ATOM   1494 HG23 ILE    94      10.929 -10.004   6.663  1.00  0.00           H  
ATOM   1495 HG12 ILE    94       9.201 -10.533   3.360  1.00  0.00           H  
ATOM   1496 HG13 ILE    94      10.546 -10.104   2.346  1.00  0.00           H  
ATOM   1497 HD11 ILE    94      10.327 -12.701   3.945  1.00  0.00           H  
ATOM   1498 HD12 ILE    94      10.195 -12.510   2.205  1.00  0.00           H  
ATOM   1499 HD13 ILE    94      11.737 -12.222   3.000  1.00  0.00           H  
ATOM   1500  N   ALA    95      11.627  -6.363   3.343  1.00  0.00           N  
ATOM   1501  CA  ALA    95      12.070  -5.589   2.185  1.00  0.00           C  
ATOM   1502  C   ALA    95      13.572  -5.669   1.860  1.00  0.00           C  
ATOM   1503  O   ALA    95      13.937  -5.485   0.700  1.00  0.00           O  
ATOM   1504  CB  ALA    95      11.620  -4.136   2.360  1.00  0.00           C  
ATOM   1505  H   ALA    95      11.050  -5.892   4.027  1.00  0.00           H  
ATOM   1506  HA  ALA    95      11.554  -6.016   1.329  1.00  0.00           H  
ATOM   1507  HB1 ALA    95      12.083  -3.677   3.231  1.00  0.00           H  
ATOM   1508  HB2 ALA    95      11.879  -3.539   1.485  1.00  0.00           H  
ATOM   1509  HB3 ALA    95      10.543  -4.064   2.481  1.00  0.00           H  
ATOM   1510  N   LYS    96      14.448  -5.975   2.826  1.00  0.00           N  
ATOM   1511  CA  LYS    96      15.899  -6.105   2.591  1.00  0.00           C  
ATOM   1512  C   LYS    96      16.230  -7.272   1.648  1.00  0.00           C  
ATOM   1513  O   LYS    96      16.879  -7.071   0.619  1.00  0.00           O  
ATOM   1514  CB  LYS    96      16.618  -6.200   3.948  1.00  0.00           C  
ATOM   1515  CG  LYS    96      18.142  -6.306   3.803  1.00  0.00           C  
ATOM   1516  CD  LYS    96      18.847  -6.080   5.148  1.00  0.00           C  
ATOM   1517  CE  LYS    96      20.357  -6.293   4.987  1.00  0.00           C  
ATOM   1518  NZ  LYS    96      21.097  -5.960   6.233  1.00  0.00           N1+
ATOM   1519  H   LYS    96      14.102  -6.133   3.761  1.00  0.00           H  
ATOM   1520  HA  LYS    96      16.235  -5.187   2.104  1.00  0.00           H  
ATOM   1521  HB2 LYS    96      16.376  -5.308   4.526  1.00  0.00           H  
ATOM   1522  HB3 LYS    96      16.242  -7.047   4.523  1.00  0.00           H  
ATOM   1523  HG2 LYS    96      18.416  -7.283   3.403  1.00  0.00           H  
ATOM   1524  HG3 LYS    96      18.492  -5.564   3.087  1.00  0.00           H  
ATOM   1525  HD2 LYS    96      18.647  -5.066   5.499  1.00  0.00           H  
ATOM   1526  HD3 LYS    96      18.452  -6.763   5.901  1.00  0.00           H  
ATOM   1527  HE2 LYS    96      20.568  -7.329   4.718  1.00  0.00           H  
ATOM   1528  HE3 LYS    96      20.748  -5.674   4.185  1.00  0.00           H  
ATOM   1529  HZ1 LYS    96      20.924  -4.994   6.472  1.00  0.00           H  
ATOM   1530  HZ2 LYS    96      20.787  -6.558   6.985  1.00  0.00           H  
ATOM   1531  HZ3 LYS    96      22.086  -6.093   6.079  1.00  0.00           H  
ATOM   1532  N   SER    97      15.738  -8.474   1.955  1.00  0.00           N  
ATOM   1533  CA  SER    97      15.892  -9.659   1.094  1.00  0.00           C  
ATOM   1534  C   SER    97      14.986  -9.597  -0.145  1.00  0.00           C  
ATOM   1535  O   SER    97      15.399 -10.029  -1.225  1.00  0.00           O  
ATOM   1536  CB  SER    97      15.635 -10.935   1.902  1.00  0.00           C  
ATOM   1537  OG  SER    97      14.335 -10.937   2.466  1.00  0.00           O  
ATOM   1538  H   SER    97      15.176  -8.579   2.788  1.00  0.00           H  
ATOM   1539  HA  SER    97      16.925  -9.698   0.744  1.00  0.00           H  
ATOM   1540  HB2 SER    97      15.749 -11.819   1.273  1.00  0.00           H  
ATOM   1541  HB3 SER    97      16.365 -11.025   2.707  1.00  0.00           H  
ATOM   1542  HG  SER    97      14.211 -11.746   2.939  1.00  0.00           H  
ATOM   1543  N   GLY    98      13.801  -8.980  -0.036  1.00  0.00           N  
ATOM   1544  CA  GLY    98      12.915  -8.713  -1.175  1.00  0.00           C  
ATOM   1545  C   GLY    98      13.566  -7.821  -2.241  1.00  0.00           C  
ATOM   1546  O   GLY    98      13.549  -8.155  -3.426  1.00  0.00           O  
ATOM   1547  H   GLY    98      13.508  -8.654   0.876  1.00  0.00           H  
ATOM   1548  HA2 GLY    98      12.599  -9.656  -1.623  1.00  0.00           H  
ATOM   1549  HA3 GLY    98      12.018  -8.221  -0.802  1.00  0.00           H  
ATOM   1550  N   THR    99      14.236  -6.742  -1.825  1.00  0.00           N  
ATOM   1551  CA  THR    99      15.009  -5.856  -2.715  1.00  0.00           C  
ATOM   1552  C   THR    99      16.143  -6.609  -3.408  1.00  0.00           C  
ATOM   1553  O   THR    99      16.299  -6.495  -4.624  1.00  0.00           O  
ATOM   1554  CB  THR    99      15.606  -4.662  -1.950  1.00  0.00           C  
ATOM   1555  CG2 THR    99      16.433  -3.755  -2.859  1.00  0.00           C  
ATOM   1556  OG1 THR    99      14.584  -3.870  -1.397  1.00  0.00           O  
ATOM   1557  H   THR    99      14.237  -6.524  -0.836  1.00  0.00           H  
ATOM   1558  HA  THR    99      14.330  -5.478  -3.483  1.00  0.00           H  
ATOM   1559  HB  THR    99      16.232  -5.011  -1.127  1.00  0.00           H  
ATOM   1560 HG21 THR    99      15.860  -3.454  -3.736  1.00  0.00           H  
ATOM   1561 HG22 THR    99      16.738  -2.853  -2.338  1.00  0.00           H  
ATOM   1562 HG23 THR    99      17.353  -4.229  -3.199  1.00  0.00           H  
ATOM   1563  HG1 THR    99      14.167  -4.367  -0.705  1.00  0.00           H  
ATOM   1564  N   LYS   100      16.915  -7.409  -2.658  1.00  0.00           N  
ATOM   1565  CA  LYS   100      18.029  -8.208  -3.195  1.00  0.00           C  
ATOM   1566  C   LYS   100      17.560  -9.168  -4.296  1.00  0.00           C  
ATOM   1567  O   LYS   100      18.132  -9.176  -5.387  1.00  0.00           O  
ATOM   1568  CB  LYS   100      18.726  -8.925  -2.024  1.00  0.00           C  
ATOM   1569  CG  LYS   100      19.885  -9.826  -2.475  1.00  0.00           C  
ATOM   1570  CD  LYS   100      20.686 -10.332  -1.264  1.00  0.00           C  
ATOM   1571  CE  LYS   100      21.706 -11.425  -1.619  1.00  0.00           C  
ATOM   1572  NZ  LYS   100      22.667 -10.999  -2.668  1.00  0.00           N1+
ATOM   1573  H   LYS   100      16.729  -7.472  -1.667  1.00  0.00           H  
ATOM   1574  HA  LYS   100      18.744  -7.515  -3.643  1.00  0.00           H  
ATOM   1575  HB2 LYS   100      19.102  -8.172  -1.329  1.00  0.00           H  
ATOM   1576  HB3 LYS   100      18.006  -9.521  -1.464  1.00  0.00           H  
ATOM   1577  HG2 LYS   100      19.500 -10.681  -3.033  1.00  0.00           H  
ATOM   1578  HG3 LYS   100      20.540  -9.277  -3.152  1.00  0.00           H  
ATOM   1579  HD2 LYS   100      21.196  -9.492  -0.790  1.00  0.00           H  
ATOM   1580  HD3 LYS   100      20.000 -10.731  -0.515  1.00  0.00           H  
ATOM   1581  HE2 LYS   100      22.266 -11.707  -0.727  1.00  0.00           H  
ATOM   1582  HE3 LYS   100      21.192 -12.322  -1.967  1.00  0.00           H  
ATOM   1583  HZ1 LYS   100      22.176 -10.903  -3.554  1.00  0.00           H  
ATOM   1584  HZ2 LYS   100      23.092 -10.118  -2.417  1.00  0.00           H  
ATOM   1585  HZ3 LYS   100      23.381 -11.703  -2.778  1.00  0.00           H  
ATOM   1586  N   ALA   101      16.482  -9.915  -4.048  1.00  0.00           N  
ATOM   1587  CA  ALA   101      15.889 -10.819  -5.032  1.00  0.00           C  
ATOM   1588  C   ALA   101      15.331 -10.072  -6.264  1.00  0.00           C  
ATOM   1589  O   ALA   101      15.571 -10.492  -7.399  1.00  0.00           O  
ATOM   1590  CB  ALA   101      14.810 -11.647  -4.325  1.00  0.00           C  
ATOM   1591  H   ALA   101      16.041  -9.850  -3.139  1.00  0.00           H  
ATOM   1592  HA  ALA   101      16.669 -11.501  -5.378  1.00  0.00           H  
ATOM   1593  HB1 ALA   101      14.012 -11.016  -3.933  1.00  0.00           H  
ATOM   1594  HB2 ALA   101      14.363 -12.372  -5.007  1.00  0.00           H  
ATOM   1595  HB3 ALA   101      15.231 -12.205  -3.488  1.00  0.00           H  
ATOM   1596  N   PHE   102      14.647  -8.939  -6.060  1.00  0.00           N  
ATOM   1597  CA  PHE   102      14.100  -8.107  -7.138  1.00  0.00           C  
ATOM   1598  C   PHE   102      15.197  -7.516  -8.038  1.00  0.00           C  
ATOM   1599  O   PHE   102      15.123  -7.647  -9.258  1.00  0.00           O  
ATOM   1600  CB  PHE   102      13.229  -7.004  -6.517  1.00  0.00           C  
ATOM   1601  CG  PHE   102      12.587  -6.009  -7.473  1.00  0.00           C  
ATOM   1602  CD1 PHE   102      11.950  -6.431  -8.658  1.00  0.00           C  
ATOM   1603  CE1 PHE   102      11.299  -5.497  -9.485  1.00  0.00           C  
ATOM   1604  CZ  PHE   102      11.284  -4.136  -9.131  1.00  0.00           C  
ATOM   1605  CE2 PHE   102      11.932  -3.708  -7.961  1.00  0.00           C  
ATOM   1606  CD2 PHE   102      12.579  -4.644  -7.136  1.00  0.00           C  
ATOM   1607  H   PHE   102      14.488  -8.636  -5.107  1.00  0.00           H  
ATOM   1608  HA  PHE   102      13.469  -8.747  -7.756  1.00  0.00           H  
ATOM   1609  HB2 PHE   102      12.423  -7.461  -5.944  1.00  0.00           H  
ATOM   1610  HB3 PHE   102      13.822  -6.450  -5.788  1.00  0.00           H  
ATOM   1611  HD1 PHE   102      11.948  -7.472  -8.940  1.00  0.00           H  
ATOM   1612  HE1 PHE   102      10.804  -5.826 -10.388  1.00  0.00           H  
ATOM   1613  HZ  PHE   102      10.778  -3.414  -9.752  1.00  0.00           H  
ATOM   1614  HE2 PHE   102      11.923  -2.662  -7.691  1.00  0.00           H  
ATOM   1615  HD2 PHE   102      13.064  -4.312  -6.232  1.00  0.00           H  
ATOM   1616  N   MET   103      16.251  -6.926  -7.464  1.00  0.00           N  
ATOM   1617  CA  MET   103      17.374  -6.359  -8.226  1.00  0.00           C  
ATOM   1618  C   MET   103      18.158  -7.425  -9.006  1.00  0.00           C  
ATOM   1619  O   MET   103      18.519  -7.197 -10.162  1.00  0.00           O  
ATOM   1620  CB  MET   103      18.304  -5.572  -7.291  1.00  0.00           C  
ATOM   1621  CG  MET   103      17.658  -4.258  -6.837  1.00  0.00           C  
ATOM   1622  SD  MET   103      18.697  -3.271  -5.728  1.00  0.00           S  
ATOM   1623  CE  MET   103      17.671  -1.781  -5.597  1.00  0.00           C  
ATOM   1624  H   MET   103      16.286  -6.863  -6.453  1.00  0.00           H  
ATOM   1625  HA  MET   103      16.969  -5.668  -8.965  1.00  0.00           H  
ATOM   1626  HB2 MET   103      18.571  -6.179  -6.424  1.00  0.00           H  
ATOM   1627  HB3 MET   103      19.239  -5.337  -7.802  1.00  0.00           H  
ATOM   1628  HG2 MET   103      17.426  -3.649  -7.711  1.00  0.00           H  
ATOM   1629  HG3 MET   103      16.711  -4.449  -6.332  1.00  0.00           H  
ATOM   1630  HE1 MET   103      16.641  -2.040  -5.356  1.00  0.00           H  
ATOM   1631  HE2 MET   103      18.058  -1.141  -4.807  1.00  0.00           H  
ATOM   1632  HE3 MET   103      17.679  -1.223  -6.532  1.00  0.00           H  
ATOM   1633  N   GLU   104      18.370  -8.610  -8.428  1.00  0.00           N  
ATOM   1634  CA  GLU   104      18.981  -9.744  -9.140  1.00  0.00           C  
ATOM   1635  C   GLU   104      18.105 -10.232 -10.309  1.00  0.00           C  
ATOM   1636  O   GLU   104      18.628 -10.523 -11.389  1.00  0.00           O  
ATOM   1637  CB  GLU   104      19.282 -10.882  -8.151  1.00  0.00           C  
ATOM   1638  CG  GLU   104      20.487 -10.539  -7.257  1.00  0.00           C  
ATOM   1639  CD  GLU   104      20.703 -11.519  -6.084  1.00  0.00           C  
ATOM   1640  OE1 GLU   104      20.117 -12.630  -6.062  1.00  0.00           O  
ATOM   1641  OE2 GLU   104      21.505 -11.185  -5.178  1.00  0.00           O1-
ATOM   1642  H   GLU   104      18.060  -8.761  -7.477  1.00  0.00           H  
ATOM   1643  HA  GLU   104      19.927  -9.408  -9.572  1.00  0.00           H  
ATOM   1644  HB2 GLU   104      18.398 -11.089  -7.544  1.00  0.00           H  
ATOM   1645  HB3 GLU   104      19.502 -11.803  -8.693  1.00  0.00           H  
ATOM   1646  HG2 GLU   104      21.398 -10.513  -7.855  1.00  0.00           H  
ATOM   1647  HG3 GLU   104      20.372  -9.543  -6.830  1.00  0.00           H  
ATOM   1648  N   ALA   105      16.777 -10.254 -10.147  1.00  0.00           N  
ATOM   1649  CA  ALA   105      15.841 -10.579 -11.225  1.00  0.00           C  
ATOM   1650  C   ALA   105      15.807  -9.508 -12.336  1.00  0.00           C  
ATOM   1651  O   ALA   105      15.782  -9.859 -13.517  1.00  0.00           O  
ATOM   1652  CB  ALA   105      14.453 -10.811 -10.622  1.00  0.00           C  
ATOM   1653  H   ALA   105      16.390 -10.008  -9.245  1.00  0.00           H  
ATOM   1654  HA  ALA   105      16.162 -11.519 -11.676  1.00  0.00           H  
ATOM   1655  HB1 ALA   105      14.068  -9.916 -10.132  1.00  0.00           H  
ATOM   1656  HB2 ALA   105      13.735 -11.101 -11.389  1.00  0.00           H  
ATOM   1657  HB3 ALA   105      14.479 -11.609  -9.880  1.00  0.00           H  
ATOM   1658  N   LEU   106      15.859  -8.212 -11.993  1.00  0.00           N  
ATOM   1659  CA  LEU   106      15.925  -7.111 -12.968  1.00  0.00           C  
ATOM   1660  C   LEU   106      17.168  -7.232 -13.870  1.00  0.00           C  
ATOM   1661  O   LEU   106      17.056  -7.106 -15.091  1.00  0.00           O  
ATOM   1662  CB  LEU   106      15.902  -5.749 -12.244  1.00  0.00           C  
ATOM   1663  CG  LEU   106      14.550  -5.341 -11.618  1.00  0.00           C  
ATOM   1664  CD1 LEU   106      14.749  -4.102 -10.744  1.00  0.00           C  
ATOM   1665  CD2 LEU   106      13.493  -5.003 -12.669  1.00  0.00           C  
ATOM   1666  H   LEU   106      15.863  -7.971 -11.010  1.00  0.00           H  
ATOM   1667  HA  LEU   106      15.057  -7.178 -13.624  1.00  0.00           H  
ATOM   1668  HB2 LEU   106      16.668  -5.756 -11.468  1.00  0.00           H  
ATOM   1669  HB3 LEU   106      16.205  -4.964 -12.938  1.00  0.00           H  
ATOM   1670  HG  LEU   106      14.164  -6.147 -10.998  1.00  0.00           H  
ATOM   1671 HD11 LEU   106      13.811  -3.771 -10.300  1.00  0.00           H  
ATOM   1672 HD12 LEU   106      15.438  -4.296  -9.924  1.00  0.00           H  
ATOM   1673 HD13 LEU   106      15.148  -3.269 -11.324  1.00  0.00           H  
ATOM   1674 HD21 LEU   106      13.211  -5.888 -13.235  1.00  0.00           H  
ATOM   1675 HD22 LEU   106      12.582  -4.624 -12.206  1.00  0.00           H  
ATOM   1676 HD23 LEU   106      13.846  -4.249 -13.374  1.00  0.00           H  
ATOM   1677  N   GLN   107      18.333  -7.562 -13.298  1.00  0.00           N  
ATOM   1678  CA  GLN   107      19.559  -7.829 -14.066  1.00  0.00           C  
ATOM   1679  C   GLN   107      19.480  -9.121 -14.907  1.00  0.00           C  
ATOM   1680  O   GLN   107      20.088  -9.192 -15.979  1.00  0.00           O  
ATOM   1681  CB  GLN   107      20.771  -7.872 -13.117  1.00  0.00           C  
ATOM   1682  CG  GLN   107      21.071  -6.529 -12.427  1.00  0.00           C  
ATOM   1683  CD  GLN   107      21.470  -5.426 -13.407  1.00  0.00           C  
ATOM   1684  OE1 GLN   107      20.657  -4.630 -13.861  1.00  0.00           O  
ATOM   1685  NE2 GLN   107      22.730  -5.334 -13.782  1.00  0.00           N  
ATOM   1686  H   GLN   107      18.371  -7.666 -12.292  1.00  0.00           H  
ATOM   1687  HA  GLN   107      19.694  -7.016 -14.782  1.00  0.00           H  
ATOM   1688  HB2 GLN   107      20.605  -8.632 -12.352  1.00  0.00           H  
ATOM   1689  HB3 GLN   107      21.659  -8.193 -13.664  1.00  0.00           H  
ATOM   1690  HG2 GLN   107      20.208  -6.186 -11.857  1.00  0.00           H  
ATOM   1691  HG3 GLN   107      21.875  -6.663 -11.702  1.00  0.00           H  
ATOM   1692 HE21 GLN   107      23.001  -4.611 -14.433  1.00  0.00           H  
ATOM   1693 HE22 GLN   107      23.415  -5.983 -13.423  1.00  0.00           H  
ATOM   1694  N   ALA   108      18.706 -10.121 -14.470  1.00  0.00           N  
ATOM   1695  CA  ALA   108      18.430 -11.352 -15.222  1.00  0.00           C  
ATOM   1696  C   ALA   108      17.396 -11.187 -16.365  1.00  0.00           C  
ATOM   1697  O   ALA   108      17.220 -12.113 -17.163  1.00  0.00           O  
ATOM   1698  CB  ALA   108      17.999 -12.440 -14.228  1.00  0.00           C  
ATOM   1699  H   ALA   108      18.237 -10.009 -13.581  1.00  0.00           H  
ATOM   1700  HA  ALA   108      19.361 -11.686 -15.684  1.00  0.00           H  
ATOM   1701  HB1 ALA   108      17.052 -12.196 -13.749  1.00  0.00           H  
ATOM   1702  HB2 ALA   108      17.874 -13.402 -14.727  1.00  0.00           H  
ATOM   1703  HB3 ALA   108      18.745 -12.576 -13.444  1.00  0.00           H  
ATOM   1704  N   GLY   109      16.724 -10.031 -16.469  1.00  0.00           N  
ATOM   1705  CA  GLY   109      15.790  -9.687 -17.553  1.00  0.00           C  
ATOM   1706  C   GLY   109      14.342  -9.390 -17.130  1.00  0.00           C  
ATOM   1707  O   GLY   109      13.499  -9.166 -18.003  1.00  0.00           O  
ATOM   1708  H   GLY   109      16.914  -9.311 -15.784  1.00  0.00           H  
ATOM   1709  HA2 GLY   109      16.179  -8.792 -18.039  1.00  0.00           H  
ATOM   1710  HA3 GLY   109      15.765 -10.457 -18.325  1.00  0.00           H  
ATOM   1711  N   ALA   110      14.029  -9.375 -15.828  1.00  0.00           N  
ATOM   1712  CA  ALA   110      12.738  -8.899 -15.318  1.00  0.00           C  
ATOM   1713  C   ALA   110      12.530  -7.387 -15.562  1.00  0.00           C  
ATOM   1714  O   ALA   110      13.465  -6.649 -15.885  1.00  0.00           O  
ATOM   1715  CB  ALA   110      12.632  -9.237 -13.823  1.00  0.00           C  
ATOM   1716  H   ALA   110      14.751  -9.586 -15.151  1.00  0.00           H  
ATOM   1717  HA  ALA   110      11.948  -9.438 -15.844  1.00  0.00           H  
ATOM   1718  HB1 ALA   110      13.332  -8.656 -13.229  1.00  0.00           H  
ATOM   1719  HB2 ALA   110      11.643  -9.004 -13.431  1.00  0.00           H  
ATOM   1720  HB3 ALA   110      12.818 -10.295 -13.638  1.00  0.00           H  
ATOM   1721  N   ASP   111      11.300  -6.914 -15.352  1.00  0.00           N  
ATOM   1722  CA  ASP   111      10.930  -5.493 -15.363  1.00  0.00           C  
ATOM   1723  C   ASP   111      10.146  -5.121 -14.089  1.00  0.00           C  
ATOM   1724  O   ASP   111       9.755  -5.991 -13.304  1.00  0.00           O  
ATOM   1725  CB  ASP   111      10.165  -5.153 -16.652  1.00  0.00           C  
ATOM   1726  CG  ASP   111       8.763  -5.771 -16.686  1.00  0.00           C  
ATOM   1727  OD1 ASP   111       8.570  -6.829 -17.332  1.00  0.00           O  
ATOM   1728  OD2 ASP   111       7.851  -5.173 -16.068  1.00  0.00           O1-
ATOM   1729  H   ASP   111      10.574  -7.567 -15.093  1.00  0.00           H  
ATOM   1730  HA  ASP   111      11.832  -4.878 -15.345  1.00  0.00           H  
ATOM   1731  HB2 ASP   111      10.065  -4.072 -16.753  1.00  0.00           H  
ATOM   1732  HB3 ASP   111      10.728  -5.487 -17.525  1.00  0.00           H  
ATOM   1733  N   ILE   112       9.928  -3.821 -13.858  1.00  0.00           N  
ATOM   1734  CA  ILE   112       9.376  -3.310 -12.592  1.00  0.00           C  
ATOM   1735  C   ILE   112       7.934  -3.797 -12.320  1.00  0.00           C  
ATOM   1736  O   ILE   112       7.534  -3.864 -11.157  1.00  0.00           O  
ATOM   1737  CB  ILE   112       9.567  -1.770 -12.507  1.00  0.00           C  
ATOM   1738  CG2 ILE   112       8.806  -1.142 -11.325  1.00  0.00           C  
ATOM   1739  CG1 ILE   112      11.079  -1.440 -12.394  1.00  0.00           C  
ATOM   1740  CD1 ILE   112      11.436   0.045 -12.562  1.00  0.00           C  
ATOM   1741  H   ILE   112      10.239  -3.146 -14.542  1.00  0.00           H  
ATOM   1742  HA  ILE   112       9.975  -3.753 -11.796  1.00  0.00           H  
ATOM   1743  HB  ILE   112       9.184  -1.322 -13.424  1.00  0.00           H  
ATOM   1744 HG21 ILE   112       9.060  -1.629 -10.382  1.00  0.00           H  
ATOM   1745 HG22 ILE   112       9.035  -0.087 -11.211  1.00  0.00           H  
ATOM   1746 HG23 ILE   112       7.726  -1.201 -11.457  1.00  0.00           H  
ATOM   1747 HG12 ILE   112      11.465  -1.793 -11.438  1.00  0.00           H  
ATOM   1748 HG13 ILE   112      11.636  -1.987 -13.154  1.00  0.00           H  
ATOM   1749 HD11 ILE   112      11.038   0.662 -11.757  1.00  0.00           H  
ATOM   1750 HD12 ILE   112      12.518   0.178 -12.557  1.00  0.00           H  
ATOM   1751 HD13 ILE   112      11.060   0.437 -13.507  1.00  0.00           H  
ATOM   1752  N   SER   113       7.173  -4.263 -13.321  1.00  0.00           N  
ATOM   1753  CA  SER   113       5.859  -4.888 -13.083  1.00  0.00           C  
ATOM   1754  C   SER   113       5.939  -6.204 -12.292  1.00  0.00           C  
ATOM   1755  O   SER   113       4.926  -6.642 -11.746  1.00  0.00           O  
ATOM   1756  CB  SER   113       5.092  -5.128 -14.392  1.00  0.00           C  
ATOM   1757  OG  SER   113       5.643  -6.192 -15.141  1.00  0.00           O  
ATOM   1758  H   SER   113       7.535  -4.266 -14.268  1.00  0.00           H  
ATOM   1759  HA  SER   113       5.272  -4.189 -12.487  1.00  0.00           H  
ATOM   1760  HB2 SER   113       4.056  -5.383 -14.170  1.00  0.00           H  
ATOM   1761  HB3 SER   113       5.063  -4.238 -15.016  1.00  0.00           H  
ATOM   1762  HG  SER   113       6.480  -5.904 -15.500  1.00  0.00           H  
ATOM   1763  N   MET   114       7.113  -6.838 -12.185  1.00  0.00           N  
ATOM   1764  CA  MET   114       7.322  -8.064 -11.401  1.00  0.00           C  
ATOM   1765  C   MET   114       7.580  -7.809  -9.902  1.00  0.00           C  
ATOM   1766  O   MET   114       7.709  -8.767  -9.140  1.00  0.00           O  
ATOM   1767  CB  MET   114       8.439  -8.910 -12.039  1.00  0.00           C  
ATOM   1768  CG  MET   114       8.055  -9.366 -13.458  1.00  0.00           C  
ATOM   1769  SD  MET   114       9.310 -10.320 -14.361  1.00  0.00           S  
ATOM   1770  CE  MET   114       9.455 -11.799 -13.320  1.00  0.00           C  
ATOM   1771  H   MET   114       7.918  -6.442 -12.655  1.00  0.00           H  
ATOM   1772  HA  MET   114       6.412  -8.666 -11.441  1.00  0.00           H  
ATOM   1773  HB2 MET   114       9.372  -8.347 -12.068  1.00  0.00           H  
ATOM   1774  HB3 MET   114       8.630  -9.789 -11.424  1.00  0.00           H  
ATOM   1775  HG2 MET   114       7.143  -9.961 -13.419  1.00  0.00           H  
ATOM   1776  HG3 MET   114       7.829  -8.500 -14.081  1.00  0.00           H  
ATOM   1777  HE1 MET   114       8.486 -12.287 -13.217  1.00  0.00           H  
ATOM   1778  HE2 MET   114      10.150 -12.506 -13.774  1.00  0.00           H  
ATOM   1779  HE3 MET   114       9.829 -11.544 -12.329  1.00  0.00           H  
ATOM   1780  N   ILE   115       7.620  -6.546  -9.450  1.00  0.00           N  
ATOM   1781  CA  ILE   115       7.951  -6.139  -8.067  1.00  0.00           C  
ATOM   1782  C   ILE   115       7.134  -6.861  -6.976  1.00  0.00           C  
ATOM   1783  O   ILE   115       7.666  -7.187  -5.911  1.00  0.00           O  
ATOM   1784  CB  ILE   115       7.833  -4.599  -7.954  1.00  0.00           C  
ATOM   1785  CG2 ILE   115       6.386  -4.096  -8.141  1.00  0.00           C  
ATOM   1786  CG1 ILE   115       8.421  -4.107  -6.617  1.00  0.00           C  
ATOM   1787  CD1 ILE   115       8.585  -2.588  -6.516  1.00  0.00           C  
ATOM   1788  H   ILE   115       7.477  -5.802 -10.120  1.00  0.00           H  
ATOM   1789  HA  ILE   115       8.996  -6.412  -7.914  1.00  0.00           H  
ATOM   1790  HB  ILE   115       8.442  -4.169  -8.748  1.00  0.00           H  
ATOM   1791 HG21 ILE   115       5.759  -4.318  -7.279  1.00  0.00           H  
ATOM   1792 HG22 ILE   115       6.368  -3.019  -8.298  1.00  0.00           H  
ATOM   1793 HG23 ILE   115       5.909  -4.539  -9.015  1.00  0.00           H  
ATOM   1794 HG12 ILE   115       7.812  -4.446  -5.778  1.00  0.00           H  
ATOM   1795 HG13 ILE   115       9.405  -4.558  -6.488  1.00  0.00           H  
ATOM   1796 HD11 ILE   115       7.625  -2.074  -6.534  1.00  0.00           H  
ATOM   1797 HD12 ILE   115       9.071  -2.323  -5.577  1.00  0.00           H  
ATOM   1798 HD13 ILE   115       9.195  -2.199  -7.331  1.00  0.00           H  
ATOM   1799  N   GLY   116       5.863  -7.177  -7.249  1.00  0.00           N  
ATOM   1800  CA  GLY   116       4.970  -7.887  -6.323  1.00  0.00           C  
ATOM   1801  C   GLY   116       5.398  -9.322  -5.998  1.00  0.00           C  
ATOM   1802  O   GLY   116       5.124  -9.814  -4.902  1.00  0.00           O  
ATOM   1803  H   GLY   116       5.482  -6.905  -8.144  1.00  0.00           H  
ATOM   1804  HA2 GLY   116       4.856  -7.311  -5.404  1.00  0.00           H  
ATOM   1805  HA3 GLY   116       3.989  -7.949  -6.789  1.00  0.00           H  
ATOM   1806  N   GLN   117       6.130  -9.980  -6.904  1.00  0.00           N  
ATOM   1807  CA  GLN   117       6.637 -11.350  -6.723  1.00  0.00           C  
ATOM   1808  C   GLN   117       7.734 -11.441  -5.643  1.00  0.00           C  
ATOM   1809  O   GLN   117       8.023 -12.530  -5.142  1.00  0.00           O  
ATOM   1810  CB  GLN   117       7.165 -11.891  -8.066  1.00  0.00           C  
ATOM   1811  CG  GLN   117       6.108 -11.860  -9.189  1.00  0.00           C  
ATOM   1812  CD  GLN   117       6.609 -12.417 -10.523  1.00  0.00           C  
ATOM   1813  OE1 GLN   117       7.634 -13.079 -10.634  1.00  0.00           O  
ATOM   1814  NE2 GLN   117       5.890 -12.176 -11.600  1.00  0.00           N  
ATOM   1815  H   GLN   117       6.376  -9.505  -7.763  1.00  0.00           H  
ATOM   1816  HA  GLN   117       5.806 -11.981  -6.402  1.00  0.00           H  
ATOM   1817  HB2 GLN   117       8.042 -11.320  -8.376  1.00  0.00           H  
ATOM   1818  HB3 GLN   117       7.510 -12.917  -7.926  1.00  0.00           H  
ATOM   1819  HG2 GLN   117       5.233 -12.435  -8.886  1.00  0.00           H  
ATOM   1820  HG3 GLN   117       5.767 -10.839  -9.362  1.00  0.00           H  
ATOM   1821 HE21 GLN   117       6.193 -12.542 -12.491  1.00  0.00           H  
ATOM   1822 HE22 GLN   117       5.038 -11.640 -11.531  1.00  0.00           H  
ATOM   1823  N   PHE   118       8.323 -10.300  -5.267  1.00  0.00           N  
ATOM   1824  CA  PHE   118       9.416 -10.175  -4.294  1.00  0.00           C  
ATOM   1825  C   PHE   118       8.975  -9.560  -2.950  1.00  0.00           C  
ATOM   1826  O   PHE   118       9.810  -9.262  -2.095  1.00  0.00           O  
ATOM   1827  CB  PHE   118      10.565  -9.404  -4.959  1.00  0.00           C  
ATOM   1828  CG  PHE   118      10.983  -9.989  -6.297  1.00  0.00           C  
ATOM   1829  CD1 PHE   118      11.783 -11.147  -6.338  1.00  0.00           C  
ATOM   1830  CE1 PHE   118      12.114 -11.735  -7.572  1.00  0.00           C  
ATOM   1831  CZ  PHE   118      11.630 -11.177  -8.768  1.00  0.00           C  
ATOM   1832  CE2 PHE   118      10.833 -10.019  -8.733  1.00  0.00           C  
ATOM   1833  CD2 PHE   118      10.512  -9.426  -7.499  1.00  0.00           C  
ATOM   1834  H   PHE   118       8.018  -9.448  -5.717  1.00  0.00           H  
ATOM   1835  HA  PHE   118       9.800 -11.166  -4.048  1.00  0.00           H  
ATOM   1836  HB2 PHE   118      10.281  -8.360  -5.104  1.00  0.00           H  
ATOM   1837  HB3 PHE   118      11.435  -9.394  -4.303  1.00  0.00           H  
ATOM   1838  HD1 PHE   118      12.129 -11.596  -5.420  1.00  0.00           H  
ATOM   1839  HE1 PHE   118      12.727 -12.624  -7.600  1.00  0.00           H  
ATOM   1840  HZ  PHE   118      11.867 -11.638  -9.715  1.00  0.00           H  
ATOM   1841  HE2 PHE   118      10.462  -9.589  -9.651  1.00  0.00           H  
ATOM   1842  HD2 PHE   118       9.886  -8.547  -7.475  1.00  0.00           H  
ATOM   1843  N   GLY   119       7.666  -9.361  -2.748  1.00  0.00           N  
ATOM   1844  CA  GLY   119       7.073  -8.903  -1.482  1.00  0.00           C  
ATOM   1845  C   GLY   119       7.252  -7.412  -1.155  1.00  0.00           C  
ATOM   1846  O   GLY   119       6.838  -6.979  -0.081  1.00  0.00           O  
ATOM   1847  H   GLY   119       7.027  -9.614  -3.490  1.00  0.00           H  
ATOM   1848  HA2 GLY   119       6.004  -9.115  -1.519  1.00  0.00           H  
ATOM   1849  HA3 GLY   119       7.474  -9.494  -0.657  1.00  0.00           H  
ATOM   1850  N   VAL   120       7.839  -6.620  -2.062  1.00  0.00           N  
ATOM   1851  CA  VAL   120       8.112  -5.173  -1.894  1.00  0.00           C  
ATOM   1852  C   VAL   120       7.177  -4.277  -2.722  1.00  0.00           C  
ATOM   1853  O   VAL   120       7.474  -3.108  -2.974  1.00  0.00           O  
ATOM   1854  CB  VAL   120       9.609  -4.850  -2.106  1.00  0.00           C  
ATOM   1855  CG1 VAL   120      10.447  -5.479  -0.995  1.00  0.00           C  
ATOM   1856  CG2 VAL   120      10.164  -5.308  -3.457  1.00  0.00           C  
ATOM   1857  H   VAL   120       8.146  -7.045  -2.926  1.00  0.00           H  
ATOM   1858  HA  VAL   120       7.884  -4.886  -0.866  1.00  0.00           H  
ATOM   1859  HB  VAL   120       9.754  -3.773  -2.029  1.00  0.00           H  
ATOM   1860 HG11 VAL   120      10.387  -6.567  -1.006  1.00  0.00           H  
ATOM   1861 HG12 VAL   120      11.498  -5.199  -1.079  1.00  0.00           H  
ATOM   1862 HG13 VAL   120      10.087  -5.134  -0.026  1.00  0.00           H  
ATOM   1863 HG21 VAL   120       9.646  -4.810  -4.271  1.00  0.00           H  
ATOM   1864 HG22 VAL   120      11.223  -5.061  -3.553  1.00  0.00           H  
ATOM   1865 HG23 VAL   120      10.064  -6.384  -3.601  1.00  0.00           H  
ATOM   1866  N   GLY   121       6.018  -4.809  -3.128  1.00  0.00           N  
ATOM   1867  CA  GLY   121       5.054  -4.145  -4.016  1.00  0.00           C  
ATOM   1868  C   GLY   121       4.506  -2.802  -3.514  1.00  0.00           C  
ATOM   1869  O   GLY   121       4.151  -1.962  -4.339  1.00  0.00           O  
ATOM   1870  H   GLY   121       5.823  -5.765  -2.869  1.00  0.00           H  
ATOM   1871  HA2 GLY   121       5.522  -3.993  -4.988  1.00  0.00           H  
ATOM   1872  HA3 GLY   121       4.214  -4.821  -4.180  1.00  0.00           H  
ATOM   1873  N   PHE   122       4.500  -2.535  -2.199  1.00  0.00           N  
ATOM   1874  CA  PHE   122       4.114  -1.223  -1.649  1.00  0.00           C  
ATOM   1875  C   PHE   122       4.928  -0.063  -2.255  1.00  0.00           C  
ATOM   1876  O   PHE   122       4.366   0.970  -2.626  1.00  0.00           O  
ATOM   1877  CB  PHE   122       4.269  -1.231  -0.118  1.00  0.00           C  
ATOM   1878  CG  PHE   122       4.149   0.154   0.497  1.00  0.00           C  
ATOM   1879  CD1 PHE   122       2.886   0.769   0.612  1.00  0.00           C  
ATOM   1880  CE1 PHE   122       2.786   2.094   1.073  1.00  0.00           C  
ATOM   1881  CZ  PHE   122       3.945   2.807   1.428  1.00  0.00           C  
ATOM   1882  CE2 PHE   122       5.206   2.193   1.327  1.00  0.00           C  
ATOM   1883  CD2 PHE   122       5.308   0.869   0.863  1.00  0.00           C  
ATOM   1884  H   PHE   122       4.815  -3.247  -1.555  1.00  0.00           H  
ATOM   1885  HA  PHE   122       3.063  -1.052  -1.892  1.00  0.00           H  
ATOM   1886  HB2 PHE   122       3.518  -1.882   0.330  1.00  0.00           H  
ATOM   1887  HB3 PHE   122       5.237  -1.653   0.159  1.00  0.00           H  
ATOM   1888  HD1 PHE   122       1.995   0.238   0.316  1.00  0.00           H  
ATOM   1889  HE1 PHE   122       1.817   2.565   1.147  1.00  0.00           H  
ATOM   1890  HZ  PHE   122       3.867   3.825   1.780  1.00  0.00           H  
ATOM   1891  HE2 PHE   122       6.096   2.740   1.600  1.00  0.00           H  
ATOM   1892  HD2 PHE   122       6.283   0.414   0.766  1.00  0.00           H  
ATOM   1893  N   TYR   123       6.243  -0.244  -2.411  1.00  0.00           N  
ATOM   1894  CA  TYR   123       7.146   0.807  -2.888  1.00  0.00           C  
ATOM   1895  C   TYR   123       6.923   1.188  -4.364  1.00  0.00           C  
ATOM   1896  O   TYR   123       7.366   2.257  -4.787  1.00  0.00           O  
ATOM   1897  CB  TYR   123       8.597   0.403  -2.587  1.00  0.00           C  
ATOM   1898  CG  TYR   123       8.890   0.306  -1.096  1.00  0.00           C  
ATOM   1899  CD1 TYR   123       9.080   1.487  -0.350  1.00  0.00           C  
ATOM   1900  CE1 TYR   123       9.326   1.423   1.035  1.00  0.00           C  
ATOM   1901  CZ  TYR   123       9.379   0.172   1.688  1.00  0.00           C  
ATOM   1902  OH  TYR   123       9.611   0.111   3.029  1.00  0.00           O  
ATOM   1903  CE2 TYR   123       9.183  -1.014   0.943  1.00  0.00           C  
ATOM   1904  CD2 TYR   123       8.939  -0.945  -0.444  1.00  0.00           C  
ATOM   1905  H   TYR   123       6.650  -1.130  -2.145  1.00  0.00           H  
ATOM   1906  HA  TYR   123       6.932   1.710  -2.314  1.00  0.00           H  
ATOM   1907  HB2 TYR   123       8.832  -0.547  -3.070  1.00  0.00           H  
ATOM   1908  HB3 TYR   123       9.286   1.133  -3.014  1.00  0.00           H  
ATOM   1909  HD1 TYR   123       9.030   2.449  -0.837  1.00  0.00           H  
ATOM   1910  HE1 TYR   123       9.472   2.335   1.595  1.00  0.00           H  
ATOM   1911  HH  TYR   123       9.671   0.963   3.434  1.00  0.00           H  
ATOM   1912  HE2 TYR   123       9.218  -1.975   1.437  1.00  0.00           H  
ATOM   1913  HD2 TYR   123       8.785  -1.856  -1.003  1.00  0.00           H  
ATOM   1914  N   SER   124       6.159   0.397  -5.135  1.00  0.00           N  
ATOM   1915  CA  SER   124       5.703   0.777  -6.485  1.00  0.00           C  
ATOM   1916  C   SER   124       4.821   2.037  -6.498  1.00  0.00           C  
ATOM   1917  O   SER   124       4.692   2.678  -7.540  1.00  0.00           O  
ATOM   1918  CB  SER   124       4.952  -0.379  -7.154  1.00  0.00           C  
ATOM   1919  OG  SER   124       3.681  -0.570  -6.566  1.00  0.00           O  
ATOM   1920  H   SER   124       5.788  -0.454  -4.736  1.00  0.00           H  
ATOM   1921  HA  SER   124       6.593   0.987  -7.082  1.00  0.00           H  
ATOM   1922  HB2 SER   124       4.810  -0.177  -8.215  1.00  0.00           H  
ATOM   1923  HB3 SER   124       5.515  -1.306  -7.080  1.00  0.00           H  
ATOM   1924  HG  SER   124       3.798  -0.948  -5.703  1.00  0.00           H  
ATOM   1925  N   ALA   125       4.282   2.468  -5.350  1.00  0.00           N  
ATOM   1926  CA  ALA   125       3.593   3.751  -5.194  1.00  0.00           C  
ATOM   1927  C   ALA   125       4.423   4.951  -5.706  1.00  0.00           C  
ATOM   1928  O   ALA   125       3.884   5.873  -6.322  1.00  0.00           O  
ATOM   1929  CB  ALA   125       3.278   3.906  -3.703  1.00  0.00           C  
ATOM   1930  H   ALA   125       4.413   1.908  -4.518  1.00  0.00           H  
ATOM   1931  HA  ALA   125       2.657   3.716  -5.753  1.00  0.00           H  
ATOM   1932  HB1 ALA   125       4.183   3.853  -3.094  1.00  0.00           H  
ATOM   1933  HB2 ALA   125       2.805   4.862  -3.499  1.00  0.00           H  
ATOM   1934  HB3 ALA   125       2.602   3.123  -3.357  1.00  0.00           H  
ATOM   1935  N   TYR   126       5.748   4.912  -5.527  1.00  0.00           N  
ATOM   1936  CA  TYR   126       6.676   5.960  -5.971  1.00  0.00           C  
ATOM   1937  C   TYR   126       6.930   5.978  -7.494  1.00  0.00           C  
ATOM   1938  O   TYR   126       7.653   6.848  -7.984  1.00  0.00           O  
ATOM   1939  CB  TYR   126       7.965   5.875  -5.143  1.00  0.00           C  
ATOM   1940  CG  TYR   126       7.732   6.214  -3.681  1.00  0.00           C  
ATOM   1941  CD1 TYR   126       7.792   7.559  -3.261  1.00  0.00           C  
ATOM   1942  CE1 TYR   126       7.517   7.897  -1.922  1.00  0.00           C  
ATOM   1943  CZ  TYR   126       7.167   6.884  -1.003  1.00  0.00           C  
ATOM   1944  OH  TYR   126       6.893   7.198   0.288  1.00  0.00           O  
ATOM   1945  CE2 TYR   126       7.096   5.538  -1.423  1.00  0.00           C  
ATOM   1946  CD2 TYR   126       7.390   5.204  -2.757  1.00  0.00           C  
ATOM   1947  H   TYR   126       6.145   4.109  -5.058  1.00  0.00           H  
ATOM   1948  HA  TYR   126       6.219   6.926  -5.749  1.00  0.00           H  
ATOM   1949  HB2 TYR   126       8.408   4.881  -5.223  1.00  0.00           H  
ATOM   1950  HB3 TYR   126       8.710   6.568  -5.532  1.00  0.00           H  
ATOM   1951  HD1 TYR   126       8.038   8.339  -3.968  1.00  0.00           H  
ATOM   1952  HE1 TYR   126       7.565   8.929  -1.608  1.00  0.00           H  
ATOM   1953  HH  TYR   126       6.915   8.131   0.457  1.00  0.00           H  
ATOM   1954  HE2 TYR   126       6.824   4.764  -0.720  1.00  0.00           H  
ATOM   1955  HD2 TYR   126       7.330   4.174  -3.071  1.00  0.00           H  
ATOM   1956  N   LEU   127       6.292   5.088  -8.269  1.00  0.00           N  
ATOM   1957  CA  LEU   127       6.149   5.249  -9.722  1.00  0.00           C  
ATOM   1958  C   LEU   127       5.302   6.480 -10.078  1.00  0.00           C  
ATOM   1959  O   LEU   127       5.578   7.131 -11.090  1.00  0.00           O  
ATOM   1960  CB  LEU   127       5.488   3.996 -10.333  1.00  0.00           C  
ATOM   1961  CG  LEU   127       6.355   2.725 -10.284  1.00  0.00           C  
ATOM   1962  CD1 LEU   127       5.532   1.494 -10.666  1.00  0.00           C  
ATOM   1963  CD2 LEU   127       7.527   2.846 -11.257  1.00  0.00           C  
ATOM   1964  H   LEU   127       5.731   4.372  -7.825  1.00  0.00           H  
ATOM   1965  HA  LEU   127       7.137   5.398 -10.158  1.00  0.00           H  
ATOM   1966  HB2 LEU   127       4.538   3.815  -9.830  1.00  0.00           H  
ATOM   1967  HB3 LEU   127       5.218   4.189 -11.372  1.00  0.00           H  
ATOM   1968  HG  LEU   127       6.731   2.574  -9.273  1.00  0.00           H  
ATOM   1969 HD11 LEU   127       5.181   1.543 -11.693  1.00  0.00           H  
ATOM   1970 HD12 LEU   127       6.120   0.581 -10.563  1.00  0.00           H  
ATOM   1971 HD13 LEU   127       4.655   1.389 -10.028  1.00  0.00           H  
ATOM   1972 HD21 LEU   127       8.225   3.629 -10.960  1.00  0.00           H  
ATOM   1973 HD22 LEU   127       8.098   1.922 -11.307  1.00  0.00           H  
ATOM   1974 HD23 LEU   127       7.182   3.077 -12.263  1.00  0.00           H  
ATOM   1975  N   VAL   128       4.288   6.791  -9.258  1.00  0.00           N  
ATOM   1976  CA  VAL   128       3.270   7.822  -9.542  1.00  0.00           C  
ATOM   1977  C   VAL   128       3.185   8.929  -8.488  1.00  0.00           C  
ATOM   1978  O   VAL   128       2.746  10.034  -8.809  1.00  0.00           O  
ATOM   1979  CB  VAL   128       1.879   7.191  -9.773  1.00  0.00           C  
ATOM   1980  CG1 VAL   128       1.921   6.163 -10.909  1.00  0.00           C  
ATOM   1981  CG2 VAL   128       1.285   6.524  -8.526  1.00  0.00           C  
ATOM   1982  H   VAL   128       4.149   6.221  -8.435  1.00  0.00           H  
ATOM   1983  HA  VAL   128       3.541   8.322 -10.466  1.00  0.00           H  
ATOM   1984  HB  VAL   128       1.196   7.985 -10.080  1.00  0.00           H  
ATOM   1985 HG11 VAL   128       2.512   5.284 -10.650  1.00  0.00           H  
ATOM   1986 HG12 VAL   128       0.919   5.814 -11.153  1.00  0.00           H  
ATOM   1987 HG13 VAL   128       2.345   6.597 -11.815  1.00  0.00           H  
ATOM   1988 HG21 VAL   128       1.183   7.213  -7.688  1.00  0.00           H  
ATOM   1989 HG22 VAL   128       0.286   6.148  -8.738  1.00  0.00           H  
ATOM   1990 HG23 VAL   128       1.889   5.680  -8.193  1.00  0.00           H  
ATOM   1991  N   ALA   129       3.607   8.665  -7.248  1.00  0.00           N  
ATOM   1992  CA  ALA   129       3.536   9.603  -6.130  1.00  0.00           C  
ATOM   1993  C   ALA   129       4.856  10.363  -5.883  1.00  0.00           C  
ATOM   1994  O   ALA   129       5.939   9.775  -5.910  1.00  0.00           O  
ATOM   1995  CB  ALA   129       3.077   8.828  -4.891  1.00  0.00           C  
ATOM   1996  H   ALA   129       3.958   7.738  -7.046  1.00  0.00           H  
ATOM   1997  HA  ALA   129       2.770  10.340  -6.336  1.00  0.00           H  
ATOM   1998  HB1 ALA   129       3.812   8.082  -4.587  1.00  0.00           H  
ATOM   1999  HB2 ALA   129       2.918   9.500  -4.051  1.00  0.00           H  
ATOM   2000  HB3 ALA   129       2.135   8.312  -5.076  1.00  0.00           H  
ATOM   2001  N   GLU   130       4.761  11.665  -5.588  1.00  0.00           N  
ATOM   2002  CA  GLU   130       5.872  12.478  -5.052  1.00  0.00           C  
ATOM   2003  C   GLU   130       6.005  12.353  -3.520  1.00  0.00           C  
ATOM   2004  O   GLU   130       7.094  12.552  -2.974  1.00  0.00           O  
ATOM   2005  CB  GLU   130       5.721  13.953  -5.482  1.00  0.00           C  
ATOM   2006  CG  GLU   130       4.405  14.629  -5.067  1.00  0.00           C  
ATOM   2007  CD  GLU   130       4.363  16.117  -5.472  1.00  0.00           C  
ATOM   2008  OE1 GLU   130       4.573  16.444  -6.667  1.00  0.00           O  
ATOM   2009  OE2 GLU   130       4.100  16.976  -4.594  1.00  0.00           O1-
ATOM   2010  H   GLU   130       3.840  12.084  -5.577  1.00  0.00           H  
ATOM   2011  HA  GLU   130       6.810  12.120  -5.480  1.00  0.00           H  
ATOM   2012  HB2 GLU   130       6.559  14.525  -5.079  1.00  0.00           H  
ATOM   2013  HB3 GLU   130       5.825  14.019  -6.563  1.00  0.00           H  
ATOM   2014  HG2 GLU   130       3.562  14.139  -5.547  1.00  0.00           H  
ATOM   2015  HG3 GLU   130       4.247  14.554  -3.991  1.00  0.00           H  
ATOM   2016  N   LYS   131       4.917  11.976  -2.833  1.00  0.00           N  
ATOM   2017  CA  LYS   131       4.861  11.645  -1.401  1.00  0.00           C  
ATOM   2018  C   LYS   131       3.785  10.587  -1.154  1.00  0.00           C  
ATOM   2019  O   LYS   131       2.741  10.599  -1.808  1.00  0.00           O  
ATOM   2020  CB  LYS   131       4.609  12.925  -0.575  1.00  0.00           C  
ATOM   2021  CG  LYS   131       4.631  12.674   0.944  1.00  0.00           C  
ATOM   2022  CD  LYS   131       4.340  13.932   1.769  1.00  0.00           C  
ATOM   2023  CE  LYS   131       2.862  14.332   1.671  1.00  0.00           C  
ATOM   2024  NZ  LYS   131       2.479  15.254   2.769  1.00  0.00           N1+
ATOM   2025  H   LYS   131       4.063  11.835  -3.355  1.00  0.00           H  
ATOM   2026  HA  LYS   131       5.817  11.209  -1.116  1.00  0.00           H  
ATOM   2027  HB2 LYS   131       5.368  13.668  -0.820  1.00  0.00           H  
ATOM   2028  HB3 LYS   131       3.657  13.365  -0.864  1.00  0.00           H  
ATOM   2029  HG2 LYS   131       3.918  11.906   1.241  1.00  0.00           H  
ATOM   2030  HG3 LYS   131       5.611  12.295   1.224  1.00  0.00           H  
ATOM   2031  HD2 LYS   131       4.594  13.718   2.807  1.00  0.00           H  
ATOM   2032  HD3 LYS   131       4.984  14.758   1.463  1.00  0.00           H  
ATOM   2033  HE2 LYS   131       2.630  14.786   0.707  1.00  0.00           H  
ATOM   2034  HE3 LYS   131       2.241  13.446   1.784  1.00  0.00           H  
ATOM   2035  HZ1 LYS   131       3.034  16.096   2.721  1.00  0.00           H  
ATOM   2036  HZ2 LYS   131       1.500  15.486   2.696  1.00  0.00           H  
ATOM   2037  HZ3 LYS   131       2.649  14.790   3.659  1.00  0.00           H  
ATOM   2038  N   VAL   132       4.025   9.693  -0.199  1.00  0.00           N  
ATOM   2039  CA  VAL   132       3.026   8.728   0.281  1.00  0.00           C  
ATOM   2040  C   VAL   132       2.828   8.902   1.784  1.00  0.00           C  
ATOM   2041  O   VAL   132       3.801   8.965   2.542  1.00  0.00           O  
ATOM   2042  CB  VAL   132       3.402   7.277  -0.083  1.00  0.00           C  
ATOM   2043  CG1 VAL   132       2.316   6.285   0.355  1.00  0.00           C  
ATOM   2044  CG2 VAL   132       3.626   7.109  -1.592  1.00  0.00           C  
ATOM   2045  H   VAL   132       4.905   9.734   0.298  1.00  0.00           H  
ATOM   2046  HA  VAL   132       2.065   8.933  -0.191  1.00  0.00           H  
ATOM   2047  HB  VAL   132       4.326   7.008   0.426  1.00  0.00           H  
ATOM   2048 HG11 VAL   132       1.339   6.559  -0.041  1.00  0.00           H  
ATOM   2049 HG12 VAL   132       2.541   5.275   0.010  1.00  0.00           H  
ATOM   2050 HG13 VAL   132       2.228   6.231   1.439  1.00  0.00           H  
ATOM   2051 HG21 VAL   132       4.444   7.730  -1.954  1.00  0.00           H  
ATOM   2052 HG22 VAL   132       3.890   6.080  -1.832  1.00  0.00           H  
ATOM   2053 HG23 VAL   132       2.735   7.374  -2.161  1.00  0.00           H  
ATOM   2054  N   THR   133       1.568   8.955   2.213  1.00  0.00           N  
ATOM   2055  CA  THR   133       1.164   8.959   3.624  1.00  0.00           C  
ATOM   2056  C   THR   133       0.306   7.725   3.891  1.00  0.00           C  
ATOM   2057  O   THR   133      -0.715   7.526   3.233  1.00  0.00           O  
ATOM   2058  CB  THR   133       0.393  10.239   3.989  1.00  0.00           C  
ATOM   2059  CG2 THR   133       0.033  10.309   5.473  1.00  0.00           C  
ATOM   2060  OG1 THR   133       1.132  11.400   3.675  1.00  0.00           O  
ATOM   2061  H   THR   133       0.825   8.897   1.526  1.00  0.00           H  
ATOM   2062  HA  THR   133       2.044   8.909   4.263  1.00  0.00           H  
ATOM   2063  HB  THR   133      -0.524  10.298   3.407  1.00  0.00           H  
ATOM   2064 HG21 THR   133       0.922  10.256   6.103  1.00  0.00           H  
ATOM   2065 HG22 THR   133      -0.483  11.240   5.706  1.00  0.00           H  
ATOM   2066 HG23 THR   133      -0.630   9.496   5.767  1.00  0.00           H  
ATOM   2067  HG1 THR   133       1.896  11.437   4.232  1.00  0.00           H  
ATOM   2068  N   VAL   134       0.703   6.888   4.848  1.00  0.00           N  
ATOM   2069  CA  VAL   134      -0.016   5.666   5.229  1.00  0.00           C  
ATOM   2070  C   VAL   134      -0.584   5.839   6.633  1.00  0.00           C  
ATOM   2071  O   VAL   134       0.135   5.702   7.626  1.00  0.00           O  
ATOM   2072  CB  VAL   134       0.873   4.412   5.108  1.00  0.00           C  
ATOM   2073  CG1 VAL   134       0.084   3.143   5.452  1.00  0.00           C  
ATOM   2074  CG2 VAL   134       1.411   4.264   3.680  1.00  0.00           C  
ATOM   2075  H   VAL   134       1.529   7.126   5.384  1.00  0.00           H  
ATOM   2076  HA  VAL   134      -0.857   5.500   4.558  1.00  0.00           H  
ATOM   2077  HB  VAL   134       1.724   4.489   5.783  1.00  0.00           H  
ATOM   2078 HG11 VAL   134      -0.804   3.058   4.824  1.00  0.00           H  
ATOM   2079 HG12 VAL   134       0.684   2.249   5.291  1.00  0.00           H  
ATOM   2080 HG13 VAL   134      -0.237   3.119   6.493  1.00  0.00           H  
ATOM   2081 HG21 VAL   134       2.112   5.060   3.435  1.00  0.00           H  
ATOM   2082 HG22 VAL   134       1.945   3.323   3.558  1.00  0.00           H  
ATOM   2083 HG23 VAL   134       0.609   4.290   2.945  1.00  0.00           H  
ATOM   2084  N   ILE   135      -1.878   6.154   6.716  1.00  0.00           N  
ATOM   2085  CA  ILE   135      -2.625   6.092   7.979  1.00  0.00           C  
ATOM   2086  C   ILE   135      -3.014   4.630   8.224  1.00  0.00           C  
ATOM   2087  O   ILE   135      -3.444   3.951   7.290  1.00  0.00           O  
ATOM   2088  CB  ILE   135      -3.877   7.002   7.986  1.00  0.00           C  
ATOM   2089  CG2 ILE   135      -4.333   7.223   9.439  1.00  0.00           C  
ATOM   2090  CG1 ILE   135      -3.724   8.356   7.253  1.00  0.00           C  
ATOM   2091  CD1 ILE   135      -2.664   9.301   7.830  1.00  0.00           C  
ATOM   2092  H   ILE   135      -2.410   6.255   5.862  1.00  0.00           H  
ATOM   2093  HA  ILE   135      -1.969   6.434   8.774  1.00  0.00           H  
ATOM   2094  HB  ILE   135      -4.686   6.479   7.477  1.00  0.00           H  
ATOM   2095 HG21 ILE   135      -3.567   7.722  10.033  1.00  0.00           H  
ATOM   2096 HG22 ILE   135      -5.232   7.838   9.477  1.00  0.00           H  
ATOM   2097 HG23 ILE   135      -4.563   6.290   9.948  1.00  0.00           H  
ATOM   2098 HG12 ILE   135      -3.504   8.178   6.200  1.00  0.00           H  
ATOM   2099 HG13 ILE   135      -4.685   8.871   7.258  1.00  0.00           H  
ATOM   2100 HD11 ILE   135      -1.683   8.827   7.858  1.00  0.00           H  
ATOM   2101 HD12 ILE   135      -2.580  10.201   7.221  1.00  0.00           H  
ATOM   2102 HD13 ILE   135      -2.919   9.619   8.841  1.00  0.00           H  
ATOM   2103  N   THR   136      -2.892   4.114   9.444  1.00  0.00           N  
ATOM   2104  CA  THR   136      -3.207   2.704   9.741  1.00  0.00           C  
ATOM   2105  C   THR   136      -3.539   2.475  11.215  1.00  0.00           C  
ATOM   2106  O   THR   136      -3.072   3.210  12.091  1.00  0.00           O  
ATOM   2107  CB  THR   136      -2.061   1.788   9.274  1.00  0.00           C  
ATOM   2108  CG2 THR   136      -0.772   2.038  10.049  1.00  0.00           C  
ATOM   2109  OG1 THR   136      -2.395   0.428   9.428  1.00  0.00           O  
ATOM   2110  H   THR   136      -2.519   4.685  10.192  1.00  0.00           H  
ATOM   2111  HA  THR   136      -4.113   2.449   9.192  1.00  0.00           H  
ATOM   2112  HB  THR   136      -1.867   1.946   8.213  1.00  0.00           H  
ATOM   2113 HG21 THR   136      -0.854   1.776  11.104  1.00  0.00           H  
ATOM   2114 HG22 THR   136       0.044   1.454   9.636  1.00  0.00           H  
ATOM   2115 HG23 THR   136      -0.478   3.085   9.984  1.00  0.00           H  
ATOM   2116  HG1 THR   136      -3.061   0.214   8.789  1.00  0.00           H  
ATOM   2117  N   LYS   137      -4.365   1.458  11.481  1.00  0.00           N  
ATOM   2118  CA  LYS   137      -4.852   1.068  12.809  1.00  0.00           C  
ATOM   2119  C   LYS   137      -4.955  -0.456  12.905  1.00  0.00           C  
ATOM   2120  O   LYS   137      -5.844  -1.061  12.303  1.00  0.00           O  
ATOM   2121  CB  LYS   137      -6.204   1.771  13.053  1.00  0.00           C  
ATOM   2122  CG  LYS   137      -6.903   1.410  14.374  1.00  0.00           C  
ATOM   2123  CD  LYS   137      -6.087   1.766  15.623  1.00  0.00           C  
ATOM   2124  CE  LYS   137      -6.863   1.529  16.926  1.00  0.00           C  
ATOM   2125  NZ  LYS   137      -7.131   0.088  17.156  1.00  0.00           N1+
ATOM   2126  H   LYS   137      -4.698   0.908  10.698  1.00  0.00           H  
ATOM   2127  HA  LYS   137      -4.138   1.407  13.563  1.00  0.00           H  
ATOM   2128  HB2 LYS   137      -6.062   2.851  13.016  1.00  0.00           H  
ATOM   2129  HB3 LYS   137      -6.883   1.536  12.232  1.00  0.00           H  
ATOM   2130  HG2 LYS   137      -7.849   1.950  14.408  1.00  0.00           H  
ATOM   2131  HG3 LYS   137      -7.156   0.351  14.390  1.00  0.00           H  
ATOM   2132  HD2 LYS   137      -5.152   1.207  15.648  1.00  0.00           H  
ATOM   2133  HD3 LYS   137      -5.819   2.817  15.570  1.00  0.00           H  
ATOM   2134  HE2 LYS   137      -6.297   1.919  17.772  1.00  0.00           H  
ATOM   2135  HE3 LYS   137      -7.811   2.069  16.910  1.00  0.00           H  
ATOM   2136  HZ1 LYS   137      -6.253  -0.419  17.140  1.00  0.00           H  
ATOM   2137  HZ2 LYS   137      -7.576  -0.040  18.053  1.00  0.00           H  
ATOM   2138  HZ3 LYS   137      -7.730  -0.265  16.423  1.00  0.00           H  
ATOM   2139  N   HIS   138      -4.062  -1.069  13.681  1.00  0.00           N  
ATOM   2140  CA  HIS   138      -4.154  -2.475  14.108  1.00  0.00           C  
ATOM   2141  C   HIS   138      -5.013  -2.623  15.377  1.00  0.00           C  
ATOM   2142  O   HIS   138      -5.172  -1.667  16.136  1.00  0.00           O  
ATOM   2143  CB  HIS   138      -2.735  -3.036  14.285  1.00  0.00           C  
ATOM   2144  CG  HIS   138      -2.702  -4.480  14.716  1.00  0.00           C  
ATOM   2145  ND1 HIS   138      -3.218  -5.553  13.987  1.00  0.00           N  
ATOM   2146  CE1 HIS   138      -3.028  -6.646  14.743  1.00  0.00           C  
ATOM   2147  NE2 HIS   138      -2.443  -6.308  15.904  1.00  0.00           N  
ATOM   2148  CD2 HIS   138      -2.225  -4.947  15.903  1.00  0.00           C  
ATOM   2149  H   HIS   138      -3.342  -0.509  14.115  1.00  0.00           H  
ATOM   2150  HA  HIS   138      -4.643  -3.048  13.324  1.00  0.00           H  
ATOM   2151  HB2 HIS   138      -2.208  -2.981  13.336  1.00  0.00           H  
ATOM   2152  HB3 HIS   138      -2.169  -2.434  14.998  1.00  0.00           H  
ATOM   2153  HE1 HIS   138      -3.327  -7.647  14.469  1.00  0.00           H  
ATOM   2154  HE2 HIS   138      -2.239  -6.943  16.671  1.00  0.00           H  
ATOM   2155  HD2 HIS   138      -1.773  -4.429  16.734  1.00  0.00           H  
ATOM   2156  N   ASN   139      -5.567  -3.810  15.643  1.00  0.00           N  
ATOM   2157  CA  ASN   139      -6.397  -4.055  16.834  1.00  0.00           C  
ATOM   2158  C   ASN   139      -5.619  -3.932  18.164  1.00  0.00           C  
ATOM   2159  O   ASN   139      -6.166  -3.432  19.148  1.00  0.00           O  
ATOM   2160  CB  ASN   139      -7.067  -5.441  16.719  1.00  0.00           C  
ATOM   2161  CG  ASN   139      -8.301  -5.467  15.827  1.00  0.00           C  
ATOM   2162  OD1 ASN   139      -8.876  -4.451  15.461  1.00  0.00           O  
ATOM   2163  ND2 ASN   139      -8.774  -6.640  15.476  1.00  0.00           N  
ATOM   2164  H   ASN   139      -5.408  -4.577  15.004  1.00  0.00           H  
ATOM   2165  HA  ASN   139      -7.166  -3.282  16.879  1.00  0.00           H  
ATOM   2166  HB2 ASN   139      -6.345  -6.183  16.371  1.00  0.00           H  
ATOM   2167  HB3 ASN   139      -7.395  -5.779  17.703  1.00  0.00           H  
ATOM   2168 HD21 ASN   139      -9.625  -6.702  14.931  1.00  0.00           H  
ATOM   2169 HD22 ASN   139      -8.311  -7.482  15.784  1.00  0.00           H  
ATOM   2170  N   ASP   140      -4.350  -4.354  18.201  1.00  0.00           N  
ATOM   2171  CA  ASP   140      -3.508  -4.366  19.414  1.00  0.00           C  
ATOM   2172  C   ASP   140      -2.711  -3.058  19.653  1.00  0.00           C  
ATOM   2173  O   ASP   140      -1.849  -3.015  20.534  1.00  0.00           O  
ATOM   2174  CB  ASP   140      -2.567  -5.591  19.410  1.00  0.00           C  
ATOM   2175  CG  ASP   140      -3.249  -6.933  19.092  1.00  0.00           C  
ATOM   2176  OD1 ASP   140      -4.370  -7.199  19.590  1.00  0.00           O  
ATOM   2177  OD2 ASP   140      -2.642  -7.740  18.346  1.00  0.00           O1-
ATOM   2178  H   ASP   140      -3.954  -4.749  17.360  1.00  0.00           H  
ATOM   2179  HA  ASP   140      -4.159  -4.480  20.283  1.00  0.00           H  
ATOM   2180  HB2 ASP   140      -1.748  -5.443  18.708  1.00  0.00           H  
ATOM   2181  HB3 ASP   140      -2.098  -5.695  20.389  1.00  0.00           H  
ATOM   2182  N   ASP   141      -2.954  -1.998  18.870  1.00  0.00           N  
ATOM   2183  CA  ASP   141      -2.170  -0.748  18.887  1.00  0.00           C  
ATOM   2184  C   ASP   141      -3.024   0.501  18.557  1.00  0.00           C  
ATOM   2185  O   ASP   141      -4.186   0.394  18.158  1.00  0.00           O  
ATOM   2186  CB  ASP   141      -0.978  -0.915  17.920  1.00  0.00           C  
ATOM   2187  CG  ASP   141       0.201   0.043  18.165  1.00  0.00           C  
ATOM   2188  OD1 ASP   141       0.203   0.788  19.176  1.00  0.00           O  
ATOM   2189  OD2 ASP   141       1.140   0.030  17.334  1.00  0.00           O1-
ATOM   2190  H   ASP   141      -3.692  -2.066  18.184  1.00  0.00           H  
ATOM   2191  HA  ASP   141      -1.804  -0.599  19.905  1.00  0.00           H  
ATOM   2192  HB2 ASP   141      -0.565  -1.919  18.020  1.00  0.00           H  
ATOM   2193  HB3 ASP   141      -1.307  -0.821  16.884  1.00  0.00           H  
ATOM   2194  N   GLU   142      -2.465   1.697  18.744  1.00  0.00           N  
ATOM   2195  CA  GLU   142      -3.084   2.988  18.389  1.00  0.00           C  
ATOM   2196  C   GLU   142      -3.091   3.264  16.868  1.00  0.00           C  
ATOM   2197  O   GLU   142      -2.491   2.525  16.082  1.00  0.00           O  
ATOM   2198  CB  GLU   142      -2.371   4.130  19.144  1.00  0.00           C  
ATOM   2199  CG  GLU   142      -2.424   4.011  20.678  1.00  0.00           C  
ATOM   2200  CD  GLU   142      -3.855   3.882  21.242  1.00  0.00           C  
ATOM   2201  OE1 GLU   142      -4.794   4.527  20.711  1.00  0.00           O  
ATOM   2202  OE2 GLU   142      -4.047   3.154  22.247  1.00  0.00           O1-
ATOM   2203  H   GLU   142      -1.508   1.714  19.077  1.00  0.00           H  
ATOM   2204  HA  GLU   142      -4.133   2.956  18.686  1.00  0.00           H  
ATOM   2205  HB2 GLU   142      -1.327   4.177  18.836  1.00  0.00           H  
ATOM   2206  HB3 GLU   142      -2.801   5.092  18.861  1.00  0.00           H  
ATOM   2207  HG2 GLU   142      -1.842   3.149  21.005  1.00  0.00           H  
ATOM   2208  HG3 GLU   142      -1.957   4.885  21.130  1.00  0.00           H  
ATOM   2209  N   GLN   143      -3.779   4.332  16.433  1.00  0.00           N  
ATOM   2210  CA  GLN   143      -3.726   4.808  15.043  1.00  0.00           C  
ATOM   2211  C   GLN   143      -2.459   5.646  14.799  1.00  0.00           C  
ATOM   2212  O   GLN   143      -2.180   6.594  15.542  1.00  0.00           O  
ATOM   2213  CB  GLN   143      -5.007   5.586  14.677  1.00  0.00           C  
ATOM   2214  CG  GLN   143      -5.124   5.844  13.163  1.00  0.00           C  
ATOM   2215  CD  GLN   143      -6.518   6.315  12.750  1.00  0.00           C  
ATOM   2216  OE1 GLN   143      -7.506   5.608  12.903  1.00  0.00           O  
ATOM   2217  NE2 GLN   143      -6.668   7.486  12.176  1.00  0.00           N  
ATOM   2218  H   GLN   143      -4.263   4.907  17.108  1.00  0.00           H  
ATOM   2219  HA  GLN   143      -3.698   3.929  14.400  1.00  0.00           H  
ATOM   2220  HB2 GLN   143      -5.876   5.019  15.012  1.00  0.00           H  
ATOM   2221  HB3 GLN   143      -5.044   6.533  15.218  1.00  0.00           H  
ATOM   2222  HG2 GLN   143      -4.370   6.546  12.816  1.00  0.00           H  
ATOM   2223  HG3 GLN   143      -4.941   4.921  12.617  1.00  0.00           H  
ATOM   2224 HE21 GLN   143      -7.595   7.784  11.896  1.00  0.00           H  
ATOM   2225 HE22 GLN   143      -5.880   8.112  12.034  1.00  0.00           H  
ATOM   2226  N   TYR   144      -1.720   5.335  13.734  1.00  0.00           N  
ATOM   2227  CA  TYR   144      -0.491   6.036  13.338  1.00  0.00           C  
ATOM   2228  C   TYR   144      -0.551   6.504  11.885  1.00  0.00           C  
ATOM   2229  O   TYR   144      -1.207   5.887  11.045  1.00  0.00           O  
ATOM   2230  CB  TYR   144       0.743   5.144  13.559  1.00  0.00           C  
ATOM   2231  CG  TYR   144       1.056   4.872  15.016  1.00  0.00           C  
ATOM   2232  CD1 TYR   144       1.890   5.750  15.738  1.00  0.00           C  
ATOM   2233  CE1 TYR   144       2.136   5.528  17.107  1.00  0.00           C  
ATOM   2234  CZ  TYR   144       1.559   4.414  17.755  1.00  0.00           C  
ATOM   2235  OH  TYR   144       1.806   4.187  19.074  1.00  0.00           O  
ATOM   2236  CE2 TYR   144       0.738   3.530  17.021  1.00  0.00           C  
ATOM   2237  CD2 TYR   144       0.493   3.755  15.656  1.00  0.00           C  
ATOM   2238  H   TYR   144      -2.023   4.568  13.147  1.00  0.00           H  
ATOM   2239  HA  TYR   144      -0.368   6.934  13.943  1.00  0.00           H  
ATOM   2240  HB2 TYR   144       0.610   4.192  13.044  1.00  0.00           H  
ATOM   2241  HB3 TYR   144       1.627   5.602  13.112  1.00  0.00           H  
ATOM   2242  HD1 TYR   144       2.342   6.596  15.248  1.00  0.00           H  
ATOM   2243  HE1 TYR   144       2.772   6.206  17.656  1.00  0.00           H  
ATOM   2244  HH  TYR   144       1.404   3.389  19.387  1.00  0.00           H  
ATOM   2245  HE2 TYR   144       0.280   2.685  17.504  1.00  0.00           H  
ATOM   2246  HD2 TYR   144      -0.141   3.075  15.106  1.00  0.00           H  
ATOM   2247  N   ALA   145       0.183   7.578  11.597  1.00  0.00           N  
ATOM   2248  CA  ALA   145       0.504   8.030  10.251  1.00  0.00           C  
ATOM   2249  C   ALA   145       2.009   7.853   9.997  1.00  0.00           C  
ATOM   2250  O   ALA   145       2.838   8.516  10.628  1.00  0.00           O  
ATOM   2251  CB  ALA   145       0.055   9.486  10.095  1.00  0.00           C  
ATOM   2252  H   ALA   145       0.678   8.029  12.356  1.00  0.00           H  
ATOM   2253  HA  ALA   145      -0.040   7.451   9.507  1.00  0.00           H  
ATOM   2254  HB1 ALA   145       0.564  10.142  10.799  1.00  0.00           H  
ATOM   2255  HB2 ALA   145       0.262   9.857   9.090  1.00  0.00           H  
ATOM   2256  HB3 ALA   145      -1.015   9.588  10.271  1.00  0.00           H  
ATOM   2257  N   TRP   146       2.354   6.958   9.074  1.00  0.00           N  
ATOM   2258  CA  TRP   146       3.667   6.896   8.429  1.00  0.00           C  
ATOM   2259  C   TRP   146       3.683   7.830   7.212  1.00  0.00           C  
ATOM   2260  O   TRP   146       2.664   7.975   6.534  1.00  0.00           O  
ATOM   2261  CB  TRP   146       3.951   5.436   8.057  1.00  0.00           C  
ATOM   2262  CG  TRP   146       5.198   5.133   7.284  1.00  0.00           C  
ATOM   2263  CD1 TRP   146       6.318   4.578   7.800  1.00  0.00           C  
ATOM   2264  NE1 TRP   146       7.256   4.404   6.803  1.00  0.00           N  
ATOM   2265  CE2 TRP   146       6.789   4.844   5.585  1.00  0.00           C  
ATOM   2266  CZ2 TRP   146       7.348   4.864   4.299  1.00  0.00           C  
ATOM   2267  CH2 TRP   146       6.587   5.363   3.231  1.00  0.00           C  
ATOM   2268  CZ3 TRP   146       5.285   5.841   3.462  1.00  0.00           C  
ATOM   2269  CE3 TRP   146       4.729   5.807   4.756  1.00  0.00           C  
ATOM   2270  CD2 TRP   146       5.467   5.311   5.855  1.00  0.00           C  
ATOM   2271  H   TRP   146       1.610   6.431   8.632  1.00  0.00           H  
ATOM   2272  HA  TRP   146       4.431   7.214   9.135  1.00  0.00           H  
ATOM   2273  HB2 TRP   146       4.002   4.864   8.981  1.00  0.00           H  
ATOM   2274  HB3 TRP   146       3.112   5.024   7.498  1.00  0.00           H  
ATOM   2275  HD1 TRP   146       6.446   4.303   8.836  1.00  0.00           H  
ATOM   2276  HE1 TRP   146       8.166   4.001   6.979  1.00  0.00           H  
ATOM   2277  HZ2 TRP   146       8.344   4.485   4.133  1.00  0.00           H  
ATOM   2278  HH2 TRP   146       7.000   5.373   2.233  1.00  0.00           H  
ATOM   2279  HZ3 TRP   146       4.701   6.225   2.639  1.00  0.00           H  
ATOM   2280  HE3 TRP   146       3.720   6.160   4.902  1.00  0.00           H  
ATOM   2281  N   GLU   147       4.812   8.464   6.903  1.00  0.00           N  
ATOM   2282  CA  GLU   147       4.927   9.392   5.769  1.00  0.00           C  
ATOM   2283  C   GLU   147       6.352   9.431   5.192  1.00  0.00           C  
ATOM   2284  O   GLU   147       7.330   9.457   5.941  1.00  0.00           O  
ATOM   2285  CB  GLU   147       4.446  10.785   6.220  1.00  0.00           C  
ATOM   2286  CG  GLU   147       4.514  11.870   5.138  1.00  0.00           C  
ATOM   2287  CD  GLU   147       3.970  13.217   5.660  1.00  0.00           C  
ATOM   2288  OE1 GLU   147       4.495  13.754   6.664  1.00  0.00           O  
ATOM   2289  OE2 GLU   147       3.026  13.767   5.043  1.00  0.00           O1-
ATOM   2290  H   GLU   147       5.627   8.331   7.488  1.00  0.00           H  
ATOM   2291  HA  GLU   147       4.277   9.043   4.969  1.00  0.00           H  
ATOM   2292  HB2 GLU   147       3.416  10.710   6.570  1.00  0.00           H  
ATOM   2293  HB3 GLU   147       5.028  11.102   7.086  1.00  0.00           H  
ATOM   2294  HG2 GLU   147       5.540  12.041   4.811  1.00  0.00           H  
ATOM   2295  HG3 GLU   147       3.949  11.562   4.258  1.00  0.00           H  
ATOM   2296  N   SER   148       6.483   9.475   3.861  1.00  0.00           N  
ATOM   2297  CA  SER   148       7.773   9.679   3.186  1.00  0.00           C  
ATOM   2298  C   SER   148       7.632  10.304   1.793  1.00  0.00           C  
ATOM   2299  O   SER   148       6.795   9.891   0.983  1.00  0.00           O  
ATOM   2300  CB  SER   148       8.544   8.358   3.086  1.00  0.00           C  
ATOM   2301  OG  SER   148       9.780   8.545   2.417  1.00  0.00           O  
ATOM   2302  H   SER   148       5.652   9.434   3.284  1.00  0.00           H  
ATOM   2303  HA  SER   148       8.364  10.373   3.788  1.00  0.00           H  
ATOM   2304  HB2 SER   148       8.735   7.942   4.072  1.00  0.00           H  
ATOM   2305  HB3 SER   148       7.967   7.615   2.543  1.00  0.00           H  
ATOM   2306  HG  SER   148      10.384   8.983   3.004  1.00  0.00           H  
ATOM   2307  N   SER   149       8.507  11.269   1.503  1.00  0.00           N  
ATOM   2308  CA  SER   149       8.737  11.863   0.175  1.00  0.00           C  
ATOM   2309  C   SER   149       9.966  11.249  -0.528  1.00  0.00           C  
ATOM   2310  O   SER   149      10.607  11.907  -1.352  1.00  0.00           O  
ATOM   2311  CB  SER   149       8.885  13.390   0.288  1.00  0.00           C  
ATOM   2312  OG  SER   149       7.793  13.976   0.982  1.00  0.00           O  
ATOM   2313  H   SER   149       9.144  11.558   2.231  1.00  0.00           H  
ATOM   2314  HA  SER   149       7.884  11.662  -0.470  1.00  0.00           H  
ATOM   2315  HB2 SER   149       9.802  13.647   0.821  1.00  0.00           H  
ATOM   2316  HB3 SER   149       8.947  13.850  -0.699  1.00  0.00           H  
ATOM   2317  HG  SER   149       7.009  13.836   0.474  1.00  0.00           H  
ATOM   2318  N   ALA   150      10.345  10.017  -0.156  1.00  0.00           N  
ATOM   2319  CA  ALA   150      11.661   9.418  -0.412  1.00  0.00           C  
ATOM   2320  C   ALA   150      12.812  10.278   0.172  1.00  0.00           C  
ATOM   2321  O   ALA   150      12.644  10.928   1.207  1.00  0.00           O  
ATOM   2322  CB  ALA   150      11.786   9.050  -1.904  1.00  0.00           C  
ATOM   2323  H   ALA   150       9.770   9.542   0.526  1.00  0.00           H  
ATOM   2324  HA  ALA   150      11.676   8.491   0.160  1.00  0.00           H  
ATOM   2325  HB1 ALA   150      11.883   9.932  -2.538  1.00  0.00           H  
ATOM   2326  HB2 ALA   150      12.656   8.418  -2.085  1.00  0.00           H  
ATOM   2327  HB3 ALA   150      10.910   8.497  -2.245  1.00  0.00           H  
ATOM   2328  N   GLY   151      14.003  10.259  -0.443  1.00  0.00           N  
ATOM   2329  CA  GLY   151      15.182  10.998   0.039  1.00  0.00           C  
ATOM   2330  C   GLY   151      15.953  10.309   1.179  1.00  0.00           C  
ATOM   2331  O   GLY   151      16.701  10.970   1.901  1.00  0.00           O  
ATOM   2332  H   GLY   151      14.102   9.719  -1.291  1.00  0.00           H  
ATOM   2333  HA2 GLY   151      15.865  11.125  -0.800  1.00  0.00           H  
ATOM   2334  HA3 GLY   151      14.895  12.003   0.353  1.00  0.00           H  
ATOM   2335  N   GLY   152      15.773   8.994   1.356  1.00  0.00           N  
ATOM   2336  CA  GLY   152      16.497   8.176   2.342  1.00  0.00           C  
ATOM   2337  C   GLY   152      15.903   8.156   3.759  1.00  0.00           C  
ATOM   2338  O   GLY   152      16.487   7.529   4.647  1.00  0.00           O  
ATOM   2339  H   GLY   152      15.130   8.516   0.741  1.00  0.00           H  
ATOM   2340  HA2 GLY   152      16.518   7.151   1.972  1.00  0.00           H  
ATOM   2341  HA3 GLY   152      17.539   8.496   2.402  1.00  0.00           H  
ATOM   2342  N   SER   153      14.745   8.785   3.986  1.00  0.00           N  
ATOM   2343  CA  SER   153      14.087   8.854   5.299  1.00  0.00           C  
ATOM   2344  C   SER   153      12.555   8.814   5.229  1.00  0.00           C  
ATOM   2345  O   SER   153      11.934   9.089   4.196  1.00  0.00           O  
ATOM   2346  CB  SER   153      14.558  10.103   6.061  1.00  0.00           C  
ATOM   2347  OG  SER   153      14.166  11.298   5.399  1.00  0.00           O  
ATOM   2348  H   SER   153      14.290   9.257   3.217  1.00  0.00           H  
ATOM   2349  HA  SER   153      14.375   7.971   5.869  1.00  0.00           H  
ATOM   2350  HB2 SER   153      14.147  10.124   7.071  1.00  0.00           H  
ATOM   2351  HB3 SER   153      15.643  10.097   6.171  1.00  0.00           H  
ATOM   2352  HG  SER   153      14.572  11.315   4.546  1.00  0.00           H  
ATOM   2353  N   PHE   154      11.946   8.478   6.365  1.00  0.00           N  
ATOM   2354  CA  PHE   154      10.505   8.483   6.615  1.00  0.00           C  
ATOM   2355  C   PHE   154      10.209   9.015   8.024  1.00  0.00           C  
ATOM   2356  O   PHE   154      11.093   9.067   8.883  1.00  0.00           O  
ATOM   2357  CB  PHE   154       9.925   7.074   6.410  1.00  0.00           C  
ATOM   2358  CG  PHE   154      10.369   6.008   7.399  1.00  0.00           C  
ATOM   2359  CD1 PHE   154      11.552   5.278   7.173  1.00  0.00           C  
ATOM   2360  CE1 PHE   154      11.914   4.226   8.033  1.00  0.00           C  
ATOM   2361  CZ  PHE   154      11.094   3.900   9.128  1.00  0.00           C  
ATOM   2362  CE2 PHE   154       9.924   4.642   9.375  1.00  0.00           C  
ATOM   2363  CD2 PHE   154       9.567   5.698   8.516  1.00  0.00           C  
ATOM   2364  H   PHE   154      12.531   8.262   7.164  1.00  0.00           H  
ATOM   2365  HA  PHE   154      10.028   9.166   5.910  1.00  0.00           H  
ATOM   2366  HB2 PHE   154       8.835   7.124   6.434  1.00  0.00           H  
ATOM   2367  HB3 PHE   154      10.171   6.726   5.408  1.00  0.00           H  
ATOM   2368  HD1 PHE   154      12.183   5.519   6.330  1.00  0.00           H  
ATOM   2369  HE1 PHE   154      12.819   3.667   7.850  1.00  0.00           H  
ATOM   2370  HZ  PHE   154      11.371   3.090   9.786  1.00  0.00           H  
ATOM   2371  HE2 PHE   154       9.299   4.401  10.222  1.00  0.00           H  
ATOM   2372  HD2 PHE   154       8.659   6.253   8.703  1.00  0.00           H  
ATOM   2373  N   THR   155       8.964   9.403   8.279  1.00  0.00           N  
ATOM   2374  CA  THR   155       8.484   9.809   9.606  1.00  0.00           C  
ATOM   2375  C   THR   155       7.336   8.920  10.074  1.00  0.00           C  
ATOM   2376  O   THR   155       6.621   8.320   9.265  1.00  0.00           O  
ATOM   2377  CB  THR   155       8.073  11.291   9.661  1.00  0.00           C  
ATOM   2378  CG2 THR   155       9.165  12.240   9.169  1.00  0.00           C  
ATOM   2379  OG1 THR   155       6.917  11.531   8.891  1.00  0.00           O  
ATOM   2380  H   THR   155       8.278   9.347   7.536  1.00  0.00           H  
ATOM   2381  HA  THR   155       9.284   9.667  10.327  1.00  0.00           H  
ATOM   2382  HB  THR   155       7.833  11.546  10.693  1.00  0.00           H  
ATOM   2383 HG21 THR   155       9.377  12.106   8.108  1.00  0.00           H  
ATOM   2384 HG22 THR   155       8.876  13.281   9.319  1.00  0.00           H  
ATOM   2385 HG23 THR   155      10.094  12.076   9.713  1.00  0.00           H  
ATOM   2386  HG1 THR   155       7.121  11.372   7.982  1.00  0.00           H  
ATOM   2387  N   VAL   156       7.151   8.844  11.395  1.00  0.00           N  
ATOM   2388  CA  VAL   156       5.978   8.244  12.044  1.00  0.00           C  
ATOM   2389  C   VAL   156       5.474   9.175  13.149  1.00  0.00           C  
ATOM   2390  O   VAL   156       6.262   9.747  13.910  1.00  0.00           O  
ATOM   2391  CB  VAL   156       6.252   6.817  12.578  1.00  0.00           C  
ATOM   2392  CG1 VAL   156       4.986   6.173  13.166  1.00  0.00           C  
ATOM   2393  CG2 VAL   156       6.771   5.873  11.485  1.00  0.00           C  
ATOM   2394  H   VAL   156       7.805   9.330  11.996  1.00  0.00           H  
ATOM   2395  HA  VAL   156       5.185   8.167  11.303  1.00  0.00           H  
ATOM   2396  HB  VAL   156       7.001   6.867  13.368  1.00  0.00           H  
ATOM   2397 HG11 VAL   156       4.165   6.178  12.447  1.00  0.00           H  
ATOM   2398 HG12 VAL   156       5.167   5.136  13.448  1.00  0.00           H  
ATOM   2399 HG13 VAL   156       4.645   6.682  14.068  1.00  0.00           H  
ATOM   2400 HG21 VAL   156       7.738   6.197  11.102  1.00  0.00           H  
ATOM   2401 HG22 VAL   156       6.909   4.860  11.864  1.00  0.00           H  
ATOM   2402 HG23 VAL   156       6.077   5.821  10.646  1.00  0.00           H  
ATOM   2403  N   ARG   157       4.150   9.318  13.244  1.00  0.00           N  
ATOM   2404  CA  ARG   157       3.445  10.061  14.302  1.00  0.00           C  
ATOM   2405  C   ARG   157       2.162   9.343  14.716  1.00  0.00           C  
ATOM   2406  O   ARG   157       1.542   8.666  13.894  1.00  0.00           O  
ATOM   2407  CB  ARG   157       3.165  11.509  13.841  1.00  0.00           C  
ATOM   2408  CG  ARG   157       2.239  11.603  12.614  1.00  0.00           C  
ATOM   2409  CD  ARG   157       1.878  13.054  12.263  1.00  0.00           C  
ATOM   2410  NE  ARG   157       1.008  13.127  11.068  1.00  0.00           N  
ATOM   2411  CZ  ARG   157      -0.285  12.857  10.992  1.00  0.00           C  
ATOM   2412  NH1 ARG   157      -0.993  12.504  12.026  1.00  0.00           N  
ATOM   2413  NH2 ARG   157      -0.912  12.919   9.854  1.00  0.00           N1+
ATOM   2414  H   ARG   157       3.571   8.839  12.566  1.00  0.00           H  
ATOM   2415  HA  ARG   157       4.082  10.101  15.188  1.00  0.00           H  
ATOM   2416  HB2 ARG   157       2.726  12.069  14.668  1.00  0.00           H  
ATOM   2417  HB3 ARG   157       4.113  11.998  13.616  1.00  0.00           H  
ATOM   2418  HG2 ARG   157       2.708  11.125  11.754  1.00  0.00           H  
ATOM   2419  HG3 ARG   157       1.310  11.066  12.800  1.00  0.00           H  
ATOM   2420  HD2 ARG   157       1.381  13.543  13.101  1.00  0.00           H  
ATOM   2421  HD3 ARG   157       2.786  13.623  12.059  1.00  0.00           H  
ATOM   2422  HE  ARG   157       1.487  13.365  10.211  1.00  0.00           H  
ATOM   2423 HH11 ARG   157      -0.562  12.440  12.937  1.00  0.00           H  
ATOM   2424 HH12 ARG   157      -1.973  12.243  11.923  1.00  0.00           H  
ATOM   2425 HH21 ARG   157      -0.425  13.185   9.010  1.00  0.00           H  
ATOM   2426 HH22 ARG   157      -1.897  12.698   9.808  1.00  0.00           H  
ATOM   2427  N   THR   158       1.728   9.531  15.959  1.00  0.00           N  
ATOM   2428  CA  THR   158       0.352   9.201  16.372  1.00  0.00           C  
ATOM   2429  C   THR   158      -0.622  10.063  15.569  1.00  0.00           C  
ATOM   2430  O   THR   158      -0.398  11.266  15.404  1.00  0.00           O  
ATOM   2431  CB  THR   158       0.142   9.440  17.877  1.00  0.00           C  
ATOM   2432  CG2 THR   158      -1.255   9.037  18.352  1.00  0.00           C  
ATOM   2433  OG1 THR   158       1.081   8.685  18.614  1.00  0.00           O  
ATOM   2434  H   THR   158       2.286  10.072  16.604  1.00  0.00           H  
ATOM   2435  HA  THR   158       0.168   8.147  16.151  1.00  0.00           H  
ATOM   2436  HB  THR   158       0.312  10.492  18.114  1.00  0.00           H  
ATOM   2437 HG21 THR   158      -1.479   8.000  18.099  1.00  0.00           H  
ATOM   2438 HG22 THR   158      -1.341   9.137  19.435  1.00  0.00           H  
ATOM   2439 HG23 THR   158      -2.036   9.662  17.918  1.00  0.00           H  
ATOM   2440  HG1 THR   158       0.908   7.767  18.472  1.00  0.00           H  
ATOM   2441  N   ASP   159      -1.694   9.471  15.042  1.00  0.00           N  
ATOM   2442  CA  ASP   159      -2.676  10.198  14.238  1.00  0.00           C  
ATOM   2443  C   ASP   159      -3.939  10.553  15.037  1.00  0.00           C  
ATOM   2444  O   ASP   159      -4.747   9.687  15.376  1.00  0.00           O  
ATOM   2445  CB  ASP   159      -2.995   9.417  12.962  1.00  0.00           C  
ATOM   2446  CG  ASP   159      -3.909  10.237  12.049  1.00  0.00           C  
ATOM   2447  OD1 ASP   159      -3.581  11.425  11.806  1.00  0.00           O  
ATOM   2448  OD2 ASP   159      -4.952   9.700  11.618  1.00  0.00           O1-
ATOM   2449  H   ASP   159      -1.853   8.485  15.209  1.00  0.00           H  
ATOM   2450  HA  ASP   159      -2.241  11.142  13.914  1.00  0.00           H  
ATOM   2451  HB2 ASP   159      -2.080   9.192  12.417  1.00  0.00           H  
ATOM   2452  HB3 ASP   159      -3.461   8.466  13.207  1.00  0.00           H  
ATOM   2453  N   THR   160      -4.114  11.847  15.318  1.00  0.00           N  
ATOM   2454  CA  THR   160      -5.292  12.419  16.000  1.00  0.00           C  
ATOM   2455  C   THR   160      -6.468  12.715  15.049  1.00  0.00           C  
ATOM   2456  O   THR   160      -7.519  13.182  15.497  1.00  0.00           O  
ATOM   2457  CB  THR   160      -4.903  13.696  16.765  1.00  0.00           C  
ATOM   2458  CG2 THR   160      -3.828  13.435  17.825  1.00  0.00           C  
ATOM   2459  OG1 THR   160      -4.402  14.667  15.867  1.00  0.00           O  
ATOM   2460  H   THR   160      -3.406  12.503  15.021  1.00  0.00           H  
ATOM   2461  HA  THR   160      -5.660  11.696  16.730  1.00  0.00           H  
ATOM   2462  HB  THR   160      -5.777  14.116  17.265  1.00  0.00           H  
ATOM   2463 HG21 THR   160      -2.893  13.085  17.385  1.00  0.00           H  
ATOM   2464 HG22 THR   160      -3.605  14.343  18.386  1.00  0.00           H  
ATOM   2465 HG23 THR   160      -4.159  12.682  18.540  1.00  0.00           H  
ATOM   2466  HG1 THR   160      -5.099  14.922  15.281  1.00  0.00           H  
ATOM   2467  N   GLY   161      -6.308  12.445  13.745  1.00  0.00           N  
ATOM   2468  CA  GLY   161      -7.348  12.558  12.716  1.00  0.00           C  
ATOM   2469  C   GLY   161      -8.432  11.469  12.790  1.00  0.00           C  
ATOM   2470  O   GLY   161      -8.637  10.837  13.827  1.00  0.00           O  
ATOM   2471  H   GLY   161      -5.421  12.061  13.448  1.00  0.00           H  
ATOM   2472  HA2 GLY   161      -7.823  13.538  12.776  1.00  0.00           H  
ATOM   2473  HA3 GLY   161      -6.858  12.504  11.743  1.00  0.00           H  
ATOM   2474  N   GLU   162      -9.144  11.262  11.675  1.00  0.00           N  
ATOM   2475  CA  GLU   162     -10.322  10.380  11.560  1.00  0.00           C  
ATOM   2476  C   GLU   162     -10.069   8.951  12.103  1.00  0.00           C  
ATOM   2477  O   GLU   162      -9.313   8.200  11.476  1.00  0.00           O  
ATOM   2478  CB  GLU   162     -10.736  10.266  10.080  1.00  0.00           C  
ATOM   2479  CG  GLU   162     -11.213  11.580   9.442  1.00  0.00           C  
ATOM   2480  CD  GLU   162     -11.485  11.446   7.925  1.00  0.00           C  
ATOM   2481  OE1 GLU   162     -11.726  12.490   7.270  1.00  0.00           O  
ATOM   2482  OE2 GLU   162     -11.459  10.316   7.371  1.00  0.00           O1-
ATOM   2483  H   GLU   162      -8.906  11.803  10.857  1.00  0.00           H  
ATOM   2484  HA  GLU   162     -11.136  10.865  12.095  1.00  0.00           H  
ATOM   2485  HB2 GLU   162      -9.897   9.874   9.501  1.00  0.00           H  
ATOM   2486  HB3 GLU   162     -11.537   9.530   9.986  1.00  0.00           H  
ATOM   2487  HG2 GLU   162     -12.123  11.927   9.931  1.00  0.00           H  
ATOM   2488  HG3 GLU   162     -10.466  12.363   9.575  1.00  0.00           H  
ATOM   2489  N   PRO   163     -10.690   8.531  13.226  1.00  0.00           N  
ATOM   2490  CA  PRO   163     -10.483   7.196  13.789  1.00  0.00           C  
ATOM   2491  C   PRO   163     -11.179   6.132  12.926  1.00  0.00           C  
ATOM   2492  O   PRO   163     -12.410   6.049  12.887  1.00  0.00           O  
ATOM   2493  CD  PRO   163     -11.587   9.307  14.077  1.00  0.00           C  
ATOM   2494  CG  PRO   163     -12.116   8.343  15.141  1.00  0.00           C  
ATOM   2495  CB  PRO   163     -11.029   7.269  15.219  1.00  0.00           C  
ATOM   2496  HD2 PRO   163     -12.417   9.733  13.514  1.00  0.00           H  
ATOM   2497  HD3 PRO   163     -11.037  10.123  14.547  1.00  0.00           H  
ATOM   2498  HG2 PRO   163     -13.053   7.898  14.805  1.00  0.00           H  
ATOM   2499  HG3 PRO   163     -12.302   8.831  16.098  1.00  0.00           H  
ATOM   2500  HB2 PRO   163     -11.406   6.317  15.595  1.00  0.00           H  
ATOM   2501  HB3 PRO   163     -10.239   7.599  15.895  1.00  0.00           H  
ATOM   2502  HA  PRO   163      -9.417   6.979  13.846  1.00  0.00           H  
ATOM   2503  N   MET   164     -10.399   5.308  12.217  1.00  0.00           N  
ATOM   2504  CA  MET   164     -10.923   4.321  11.254  1.00  0.00           C  
ATOM   2505  C   MET   164     -11.411   3.005  11.895  1.00  0.00           C  
ATOM   2506  O   MET   164     -11.936   2.136  11.198  1.00  0.00           O  
ATOM   2507  CB  MET   164      -9.883   4.072  10.147  1.00  0.00           C  
ATOM   2508  CG  MET   164      -8.715   3.168  10.568  1.00  0.00           C  
ATOM   2509  SD  MET   164      -7.488   2.885   9.264  1.00  0.00           S  
ATOM   2510  CE  MET   164      -6.618   4.472   9.284  1.00  0.00           C  
ATOM   2511  H   MET   164      -9.394   5.408  12.294  1.00  0.00           H  
ATOM   2512  HA  MET   164     -11.791   4.763  10.763  1.00  0.00           H  
ATOM   2513  HB2 MET   164     -10.378   3.615   9.290  1.00  0.00           H  
ATOM   2514  HB3 MET   164      -9.505   5.032   9.795  1.00  0.00           H  
ATOM   2515  HG2 MET   164      -8.207   3.569  11.444  1.00  0.00           H  
ATOM   2516  HG3 MET   164      -9.078   2.182  10.849  1.00  0.00           H  
ATOM   2517  HE1 MET   164      -6.117   4.605  10.242  1.00  0.00           H  
ATOM   2518  HE2 MET   164      -5.873   4.489   8.492  1.00  0.00           H  
ATOM   2519  HE3 MET   164      -7.303   5.304   9.124  1.00  0.00           H  
ATOM   2520  N   GLY   165     -11.211   2.824  13.207  1.00  0.00           N  
ATOM   2521  CA  GLY   165     -11.502   1.589  13.948  1.00  0.00           C  
ATOM   2522  C   GLY   165     -10.438   0.505  13.736  1.00  0.00           C  
ATOM   2523  O   GLY   165      -9.782   0.089  14.697  1.00  0.00           O  
ATOM   2524  H   GLY   165     -10.782   3.579  13.722  1.00  0.00           H  
ATOM   2525  HA2 GLY   165     -11.562   1.832  15.010  1.00  0.00           H  
ATOM   2526  HA3 GLY   165     -12.480   1.198  13.665  1.00  0.00           H  
ATOM   2527  N   ARG   166     -10.230   0.095  12.477  1.00  0.00           N  
ATOM   2528  CA  ARG   166      -9.197  -0.853  12.017  1.00  0.00           C  
ATOM   2529  C   ARG   166      -8.984  -0.744  10.499  1.00  0.00           C  
ATOM   2530  O   ARG   166      -9.946  -0.531   9.760  1.00  0.00           O  
ATOM   2531  CB  ARG   166      -9.641  -2.279  12.381  1.00  0.00           C  
ATOM   2532  CG  ARG   166      -8.559  -3.359  12.190  1.00  0.00           C  
ATOM   2533  CD  ARG   166      -9.156  -4.773  12.154  1.00  0.00           C  
ATOM   2534  NE  ARG   166     -10.059  -4.950  11.000  1.00  0.00           N  
ATOM   2535  CZ  ARG   166     -11.374  -5.099  11.026  1.00  0.00           C  
ATOM   2536  NH1 ARG   166     -12.077  -5.115  12.120  1.00  0.00           N  
ATOM   2537  NH2 ARG   166     -12.049  -5.216   9.925  1.00  0.00           N1+
ATOM   2538  H   ARG   166     -10.814   0.499  11.756  1.00  0.00           H  
ATOM   2539  HA  ARG   166      -8.271  -0.610  12.532  1.00  0.00           H  
ATOM   2540  HB2 ARG   166      -9.928  -2.312  13.427  1.00  0.00           H  
ATOM   2541  HB3 ARG   166     -10.543  -2.520  11.817  1.00  0.00           H  
ATOM   2542  HG2 ARG   166      -7.996  -3.209  11.273  1.00  0.00           H  
ATOM   2543  HG3 ARG   166      -7.824  -3.286  12.992  1.00  0.00           H  
ATOM   2544  HD2 ARG   166      -8.349  -5.499  12.064  1.00  0.00           H  
ATOM   2545  HD3 ARG   166      -9.672  -5.010  13.080  1.00  0.00           H  
ATOM   2546  HE  ARG   166      -9.603  -4.907  10.096  1.00  0.00           H  
ATOM   2547 HH11 ARG   166     -11.642  -4.968  13.023  1.00  0.00           H  
ATOM   2548 HH12 ARG   166     -13.085  -5.203  12.066  1.00  0.00           H  
ATOM   2549 HH21 ARG   166     -11.576  -5.153   9.029  1.00  0.00           H  
ATOM   2550 HH22 ARG   166     -13.057  -5.309   9.952  1.00  0.00           H  
ATOM   2551  N   GLY   167      -7.748  -0.940  10.038  1.00  0.00           N  
ATOM   2552  CA  GLY   167      -7.396  -1.038   8.615  1.00  0.00           C  
ATOM   2553  C   GLY   167      -6.229  -0.139   8.215  1.00  0.00           C  
ATOM   2554  O   GLY   167      -5.388   0.200   9.053  1.00  0.00           O  
ATOM   2555  H   GLY   167      -7.003  -1.089  10.707  1.00  0.00           H  
ATOM   2556  HA2 GLY   167      -7.109  -2.065   8.398  1.00  0.00           H  
ATOM   2557  HA3 GLY   167      -8.251  -0.815   7.983  1.00  0.00           H  
ATOM   2558  N   THR   168      -6.179   0.241   6.936  1.00  0.00           N  
ATOM   2559  CA  THR   168      -5.123   1.083   6.343  1.00  0.00           C  
ATOM   2560  C   THR   168      -5.687   2.035   5.277  1.00  0.00           C  
ATOM   2561  O   THR   168      -6.622   1.696   4.550  1.00  0.00           O  
ATOM   2562  CB  THR   168      -3.980   0.214   5.774  1.00  0.00           C  
ATOM   2563  CG2 THR   168      -2.843   1.011   5.137  1.00  0.00           C  
ATOM   2564  OG1 THR   168      -3.369  -0.515   6.818  1.00  0.00           O  
ATOM   2565  H   THR   168      -6.915  -0.069   6.313  1.00  0.00           H  
ATOM   2566  HA  THR   168      -4.714   1.716   7.129  1.00  0.00           H  
ATOM   2567  HB  THR   168      -4.375  -0.497   5.047  1.00  0.00           H  
ATOM   2568 HG21 THR   168      -2.452   1.754   5.831  1.00  0.00           H  
ATOM   2569 HG22 THR   168      -2.019   0.358   4.848  1.00  0.00           H  
ATOM   2570 HG23 THR   168      -3.161   1.528   4.233  1.00  0.00           H  
ATOM   2571  HG1 THR   168      -4.011  -1.115   7.163  1.00  0.00           H  
ATOM   2572  N   LYS   169      -5.104   3.237   5.172  1.00  0.00           N  
ATOM   2573  CA  LYS   169      -5.371   4.262   4.151  1.00  0.00           C  
ATOM   2574  C   LYS   169      -4.043   4.723   3.537  1.00  0.00           C  
ATOM   2575  O   LYS   169      -3.328   5.527   4.138  1.00  0.00           O  
ATOM   2576  CB  LYS   169      -6.135   5.456   4.763  1.00  0.00           C  
ATOM   2577  CG  LYS   169      -7.461   5.093   5.451  1.00  0.00           C  
ATOM   2578  CD  LYS   169      -8.176   6.359   5.950  1.00  0.00           C  
ATOM   2579  CE  LYS   169      -9.535   6.016   6.575  1.00  0.00           C  
ATOM   2580  NZ  LYS   169     -10.226   7.231   7.092  1.00  0.00           N1+
ATOM   2581  H   LYS   169      -4.366   3.453   5.832  1.00  0.00           H  
ATOM   2582  HA  LYS   169      -5.986   3.845   3.356  1.00  0.00           H  
ATOM   2583  HB2 LYS   169      -5.502   5.972   5.483  1.00  0.00           H  
ATOM   2584  HB3 LYS   169      -6.335   6.181   3.972  1.00  0.00           H  
ATOM   2585  HG2 LYS   169      -8.095   4.553   4.752  1.00  0.00           H  
ATOM   2586  HG3 LYS   169      -7.281   4.422   6.292  1.00  0.00           H  
ATOM   2587  HD2 LYS   169      -7.548   6.869   6.683  1.00  0.00           H  
ATOM   2588  HD3 LYS   169      -8.320   7.053   5.121  1.00  0.00           H  
ATOM   2589  HE2 LYS   169     -10.179   5.534   5.838  1.00  0.00           H  
ATOM   2590  HE3 LYS   169      -9.406   5.310   7.395  1.00  0.00           H  
ATOM   2591  HZ1 LYS   169     -10.384   7.890   6.342  1.00  0.00           H  
ATOM   2592  HZ2 LYS   169     -11.116   6.975   7.495  1.00  0.00           H  
ATOM   2593  HZ3 LYS   169      -9.658   7.674   7.800  1.00  0.00           H  
ATOM   2594  N   VAL   170      -3.700   4.206   2.355  1.00  0.00           N  
ATOM   2595  CA  VAL   170      -2.527   4.645   1.577  1.00  0.00           C  
ATOM   2596  C   VAL   170      -2.918   5.850   0.720  1.00  0.00           C  
ATOM   2597  O   VAL   170      -3.518   5.696  -0.344  1.00  0.00           O  
ATOM   2598  CB  VAL   170      -1.941   3.508   0.710  1.00  0.00           C  
ATOM   2599  CG1 VAL   170      -0.691   3.986  -0.043  1.00  0.00           C  
ATOM   2600  CG2 VAL   170      -1.556   2.288   1.557  1.00  0.00           C  
ATOM   2601  H   VAL   170      -4.332   3.551   1.912  1.00  0.00           H  
ATOM   2602  HA  VAL   170      -1.738   4.957   2.265  1.00  0.00           H  
ATOM   2603  HB  VAL   170      -2.681   3.184  -0.021  1.00  0.00           H  
ATOM   2604 HG11 VAL   170       0.058   4.388   0.639  1.00  0.00           H  
ATOM   2605 HG12 VAL   170      -0.224   3.170  -0.593  1.00  0.00           H  
ATOM   2606 HG13 VAL   170      -0.919   4.759  -0.777  1.00  0.00           H  
ATOM   2607 HG21 VAL   170      -2.432   1.833   2.018  1.00  0.00           H  
ATOM   2608 HG22 VAL   170      -1.088   1.517   0.946  1.00  0.00           H  
ATOM   2609 HG23 VAL   170      -0.858   2.548   2.352  1.00  0.00           H  
ATOM   2610  N   ILE   171      -2.607   7.053   1.201  1.00  0.00           N  
ATOM   2611  CA  ILE   171      -2.808   8.322   0.492  1.00  0.00           C  
ATOM   2612  C   ILE   171      -1.605   8.557  -0.433  1.00  0.00           C  
ATOM   2613  O   ILE   171      -0.482   8.755   0.038  1.00  0.00           O  
ATOM   2614  CB  ILE   171      -2.975   9.498   1.486  1.00  0.00           C  
ATOM   2615  CG2 ILE   171      -3.259  10.801   0.711  1.00  0.00           C  
ATOM   2616  CG1 ILE   171      -4.072   9.249   2.552  1.00  0.00           C  
ATOM   2617  CD1 ILE   171      -4.007  10.220   3.739  1.00  0.00           C  
ATOM   2618  H   ILE   171      -2.115   7.102   2.085  1.00  0.00           H  
ATOM   2619  HA  ILE   171      -3.717   8.261  -0.107  1.00  0.00           H  
ATOM   2620  HB  ILE   171      -2.033   9.621   2.016  1.00  0.00           H  
ATOM   2621 HG21 ILE   171      -4.186  10.727   0.141  1.00  0.00           H  
ATOM   2622 HG22 ILE   171      -3.356  11.655   1.380  1.00  0.00           H  
ATOM   2623 HG23 ILE   171      -2.464  11.060   0.012  1.00  0.00           H  
ATOM   2624 HG12 ILE   171      -5.059   9.299   2.094  1.00  0.00           H  
ATOM   2625 HG13 ILE   171      -3.986   8.244   2.966  1.00  0.00           H  
ATOM   2626 HD11 ILE   171      -4.193  11.250   3.437  1.00  0.00           H  
ATOM   2627 HD12 ILE   171      -4.758   9.961   4.486  1.00  0.00           H  
ATOM   2628 HD13 ILE   171      -3.033  10.180   4.228  1.00  0.00           H  
ATOM   2629  N   LEU   172      -1.835   8.542  -1.747  1.00  0.00           N  
ATOM   2630  CA  LEU   172      -0.836   8.884  -2.762  1.00  0.00           C  
ATOM   2631  C   LEU   172      -0.963  10.362  -3.143  1.00  0.00           C  
ATOM   2632  O   LEU   172      -1.950  10.744  -3.772  1.00  0.00           O  
ATOM   2633  CB  LEU   172      -1.035   7.998  -4.007  1.00  0.00           C  
ATOM   2634  CG  LEU   172      -1.035   6.484  -3.745  1.00  0.00           C  
ATOM   2635  CD1 LEU   172      -1.309   5.761  -5.058  1.00  0.00           C  
ATOM   2636  CD2 LEU   172       0.309   6.008  -3.203  1.00  0.00           C  
ATOM   2637  H   LEU   172      -2.771   8.337  -2.076  1.00  0.00           H  
ATOM   2638  HA  LEU   172       0.174   8.715  -2.381  1.00  0.00           H  
ATOM   2639  HB2 LEU   172      -1.978   8.257  -4.491  1.00  0.00           H  
ATOM   2640  HB3 LEU   172      -0.263   8.238  -4.739  1.00  0.00           H  
ATOM   2641  HG  LEU   172      -1.822   6.220  -3.037  1.00  0.00           H  
ATOM   2642 HD11 LEU   172      -0.548   5.983  -5.807  1.00  0.00           H  
ATOM   2643 HD12 LEU   172      -1.333   4.683  -4.915  1.00  0.00           H  
ATOM   2644 HD13 LEU   172      -2.276   6.058  -5.465  1.00  0.00           H  
ATOM   2645 HD21 LEU   172       0.504   6.423  -2.216  1.00  0.00           H  
ATOM   2646 HD22 LEU   172       0.334   4.923  -3.101  1.00  0.00           H  
ATOM   2647 HD23 LEU   172       1.122   6.308  -3.863  1.00  0.00           H  
ATOM   2648  N   HIS   173       0.028  11.191  -2.809  1.00  0.00           N  
ATOM   2649  CA  HIS   173       0.157  12.553  -3.343  1.00  0.00           C  
ATOM   2650  C   HIS   173       0.863  12.467  -4.699  1.00  0.00           C  
ATOM   2651  O   HIS   173       2.064  12.196  -4.767  1.00  0.00           O  
ATOM   2652  CB  HIS   173       0.905  13.454  -2.348  1.00  0.00           C  
ATOM   2653  CG  HIS   173       0.285  13.495  -0.969  1.00  0.00           C  
ATOM   2654  ND1 HIS   173      -0.562  14.461  -0.507  1.00  0.00           N  
ATOM   2655  CE1 HIS   173      -0.942  14.078   0.762  1.00  0.00           C  
ATOM   2656  NE2 HIS   173      -0.338  12.912   1.049  1.00  0.00           N  
ATOM   2657  CD2 HIS   173       0.434  12.520   0.023  1.00  0.00           C  
ATOM   2658  H   HIS   173       0.821  10.823  -2.301  1.00  0.00           H  
ATOM   2659  HA  HIS   173      -0.830  12.991  -3.495  1.00  0.00           H  
ATOM   2660  HB2 HIS   173       1.932  13.111  -2.244  1.00  0.00           H  
ATOM   2661  HB3 HIS   173       0.966  14.473  -2.733  1.00  0.00           H  
ATOM   2662  HE1 HIS   173      -1.616  14.618   1.410  1.00  0.00           H  
ATOM   2663  HE2 HIS   173      -0.439  12.406   1.919  1.00  0.00           H  
ATOM   2664  HD2 HIS   173       0.999  11.599   0.045  1.00  0.00           H  
ATOM   2665  N   LEU   174       0.105  12.611  -5.787  1.00  0.00           N  
ATOM   2666  CA  LEU   174       0.575  12.301  -7.142  1.00  0.00           C  
ATOM   2667  C   LEU   174       1.566  13.345  -7.682  1.00  0.00           C  
ATOM   2668  O   LEU   174       1.461  14.539  -7.383  1.00  0.00           O  
ATOM   2669  CB  LEU   174      -0.630  12.121  -8.084  1.00  0.00           C  
ATOM   2670  CG  LEU   174      -1.574  10.962  -7.698  1.00  0.00           C  
ATOM   2671  CD1 LEU   174      -2.790  10.973  -8.620  1.00  0.00           C  
ATOM   2672  CD2 LEU   174      -0.901   9.592  -7.816  1.00  0.00           C  
ATOM   2673  H   LEU   174      -0.871  12.854  -5.674  1.00  0.00           H  
ATOM   2674  HA  LEU   174       1.099  11.353  -7.109  1.00  0.00           H  
ATOM   2675  HB2 LEU   174      -1.197  13.053  -8.108  1.00  0.00           H  
ATOM   2676  HB3 LEU   174      -0.276  11.965  -9.106  1.00  0.00           H  
ATOM   2677  HG  LEU   174      -1.927  11.097  -6.675  1.00  0.00           H  
ATOM   2678 HD11 LEU   174      -2.510  10.809  -9.661  1.00  0.00           H  
ATOM   2679 HD12 LEU   174      -3.508  10.201  -8.343  1.00  0.00           H  
ATOM   2680 HD13 LEU   174      -3.304  11.932  -8.563  1.00  0.00           H  
ATOM   2681 HD21 LEU   174      -0.093   9.473  -7.093  1.00  0.00           H  
ATOM   2682 HD22 LEU   174      -1.611   8.787  -7.624  1.00  0.00           H  
ATOM   2683 HD23 LEU   174      -0.484   9.435  -8.812  1.00  0.00           H  
ATOM   2684  N   LYS   175       2.502  12.906  -8.533  1.00  0.00           N  
ATOM   2685  CA  LYS   175       3.319  13.808  -9.361  1.00  0.00           C  
ATOM   2686  C   LYS   175       2.425  14.570 -10.352  1.00  0.00           C  
ATOM   2687  O   LYS   175       1.386  14.069 -10.785  1.00  0.00           O  
ATOM   2688  CB  LYS   175       4.410  13.030 -10.116  1.00  0.00           C  
ATOM   2689  CG  LYS   175       5.418  12.303  -9.215  1.00  0.00           C  
ATOM   2690  CD  LYS   175       6.570  11.626  -9.982  1.00  0.00           C  
ATOM   2691  CE  LYS   175       6.115  10.605 -11.041  1.00  0.00           C  
ATOM   2692  NZ  LYS   175       6.107  11.172 -12.419  1.00  0.00           N1+
ATOM   2693  H   LYS   175       2.551  11.915  -8.732  1.00  0.00           H  
ATOM   2694  HA  LYS   175       3.803  14.533  -8.702  1.00  0.00           H  
ATOM   2695  HB2 LYS   175       3.931  12.309 -10.772  1.00  0.00           H  
ATOM   2696  HB3 LYS   175       4.960  13.720 -10.756  1.00  0.00           H  
ATOM   2697  HG2 LYS   175       5.850  13.017  -8.517  1.00  0.00           H  
ATOM   2698  HG3 LYS   175       4.906  11.558  -8.609  1.00  0.00           H  
ATOM   2699  HD2 LYS   175       7.219  12.379 -10.432  1.00  0.00           H  
ATOM   2700  HD3 LYS   175       7.188  11.108  -9.248  1.00  0.00           H  
ATOM   2701  HE2 LYS   175       6.813   9.768 -11.052  1.00  0.00           H  
ATOM   2702  HE3 LYS   175       5.148  10.183 -10.781  1.00  0.00           H  
ATOM   2703  HZ1 LYS   175       7.039  11.445 -12.691  1.00  0.00           H  
ATOM   2704  HZ2 LYS   175       5.753  10.487 -13.074  1.00  0.00           H  
ATOM   2705  HZ3 LYS   175       5.507  11.992 -12.474  1.00  0.00           H  
ATOM   2706  N   GLU   176       2.836  15.777 -10.733  1.00  0.00           N  
ATOM   2707  CA  GLU   176       2.040  16.690 -11.575  1.00  0.00           C  
ATOM   2708  C   GLU   176       1.756  16.145 -12.993  1.00  0.00           C  
ATOM   2709  O   GLU   176       0.765  16.519 -13.622  1.00  0.00           O  
ATOM   2710  CB  GLU   176       2.768  18.045 -11.610  1.00  0.00           C  
ATOM   2711  CG  GLU   176       1.962  19.167 -12.285  1.00  0.00           C  
ATOM   2712  CD  GLU   176       2.551  20.561 -11.985  1.00  0.00           C  
ATOM   2713  OE1 GLU   176       2.865  21.308 -12.945  1.00  0.00           O  
ATOM   2714  OE2 GLU   176       2.685  20.931 -10.792  1.00  0.00           O1-
ATOM   2715  H   GLU   176       3.709  16.128 -10.366  1.00  0.00           H  
ATOM   2716  HA  GLU   176       1.077  16.830 -11.080  1.00  0.00           H  
ATOM   2717  HB2 GLU   176       2.997  18.335 -10.583  1.00  0.00           H  
ATOM   2718  HB3 GLU   176       3.731  17.939 -12.111  1.00  0.00           H  
ATOM   2719  HG2 GLU   176       1.920  19.019 -13.364  1.00  0.00           H  
ATOM   2720  HG3 GLU   176       0.933  19.160 -11.924  1.00  0.00           H  
ATOM   2721  N   ASP   177       2.586  15.221 -13.484  1.00  0.00           N  
ATOM   2722  CA  ASP   177       2.435  14.515 -14.764  1.00  0.00           C  
ATOM   2723  C   ASP   177       1.639  13.189 -14.671  1.00  0.00           C  
ATOM   2724  O   ASP   177       1.446  12.527 -15.692  1.00  0.00           O  
ATOM   2725  CB  ASP   177       3.826  14.294 -15.399  1.00  0.00           C  
ATOM   2726  CG  ASP   177       4.842  13.506 -14.548  1.00  0.00           C  
ATOM   2727  OD1 ASP   177       4.647  13.332 -13.322  1.00  0.00           O  
ATOM   2728  OD2 ASP   177       5.871  13.063 -15.108  1.00  0.00           O1-
ATOM   2729  H   ASP   177       3.372  14.935 -12.915  1.00  0.00           H  
ATOM   2730  HA  ASP   177       1.875  15.151 -15.452  1.00  0.00           H  
ATOM   2731  HB2 ASP   177       3.723  13.791 -16.361  1.00  0.00           H  
ATOM   2732  HB3 ASP   177       4.273  15.264 -15.620  1.00  0.00           H  
ATOM   2733  N   GLN   178       1.163  12.786 -13.481  1.00  0.00           N  
ATOM   2734  CA  GLN   178       0.458  11.507 -13.240  1.00  0.00           C  
ATOM   2735  C   GLN   178      -1.003  11.680 -12.785  1.00  0.00           C  
ATOM   2736  O   GLN   178      -1.616  10.745 -12.267  1.00  0.00           O  
ATOM   2737  CB  GLN   178       1.249  10.608 -12.269  1.00  0.00           C  
ATOM   2738  CG  GLN   178       2.747  10.459 -12.573  1.00  0.00           C  
ATOM   2739  CD  GLN   178       3.167   9.697 -13.831  1.00  0.00           C  
ATOM   2740  OE1 GLN   178       4.357   9.588 -14.102  1.00  0.00           O  
ATOM   2741  NE2 GLN   178       2.283   9.133 -14.625  1.00  0.00           N  
ATOM   2742  H   GLN   178       1.339  13.372 -12.676  1.00  0.00           H  
ATOM   2743  HA  GLN   178       0.369  10.960 -14.178  1.00  0.00           H  
ATOM   2744  HB2 GLN   178       1.161  11.023 -11.263  1.00  0.00           H  
ATOM   2745  HB3 GLN   178       0.796   9.618 -12.215  1.00  0.00           H  
ATOM   2746  HG2 GLN   178       3.207  11.439 -12.622  1.00  0.00           H  
ATOM   2747  HG3 GLN   178       3.207   9.964 -11.729  1.00  0.00           H  
ATOM   2748 HE21 GLN   178       2.593   8.659 -15.461  1.00  0.00           H  
ATOM   2749 HE22 GLN   178       1.296   9.225 -14.434  1.00  0.00           H  
ATOM   2750  N   THR   179      -1.594  12.855 -13.009  1.00  0.00           N  
ATOM   2751  CA  THR   179      -3.004  13.155 -12.691  1.00  0.00           C  
ATOM   2752  C   THR   179      -4.016  12.317 -13.490  1.00  0.00           C  
ATOM   2753  O   THR   179      -5.197  12.302 -13.147  1.00  0.00           O  
ATOM   2754  CB  THR   179      -3.299  14.651 -12.890  1.00  0.00           C  
ATOM   2755  CG2 THR   179      -2.455  15.518 -11.951  1.00  0.00           C  
ATOM   2756  OG1 THR   179      -3.020  15.032 -14.221  1.00  0.00           O  
ATOM   2757  H   THR   179      -1.060  13.587 -13.457  1.00  0.00           H  
ATOM   2758  HA  THR   179      -3.165  12.913 -11.639  1.00  0.00           H  
ATOM   2759  HB  THR   179      -4.353  14.856 -12.694  1.00  0.00           H  
ATOM   2760 HG21 THR   179      -1.387  15.426 -12.155  1.00  0.00           H  
ATOM   2761 HG22 THR   179      -2.718  16.572 -12.042  1.00  0.00           H  
ATOM   2762 HG23 THR   179      -2.615  15.224 -10.915  1.00  0.00           H  
ATOM   2763  HG1 THR   179      -3.208  15.954 -14.318  1.00  0.00           H  
ATOM   2764  N   GLU   180      -3.576  11.546 -14.496  1.00  0.00           N  
ATOM   2765  CA  GLU   180      -4.407  10.563 -15.212  1.00  0.00           C  
ATOM   2766  C   GLU   180      -5.081   9.555 -14.263  1.00  0.00           C  
ATOM   2767  O   GLU   180      -6.228   9.170 -14.487  1.00  0.00           O  
ATOM   2768  CB  GLU   180      -3.564   9.833 -16.280  1.00  0.00           C  
ATOM   2769  CG  GLU   180      -2.489   8.879 -15.725  1.00  0.00           C  
ATOM   2770  CD  GLU   180      -1.744   8.146 -16.854  1.00  0.00           C  
ATOM   2771  OE1 GLU   180      -0.754   8.700 -17.390  1.00  0.00           O  
ATOM   2772  OE2 GLU   180      -2.152   7.010 -17.205  1.00  0.00           O1-
ATOM   2773  H   GLU   180      -2.598  11.591 -14.740  1.00  0.00           H  
ATOM   2774  HA  GLU   180      -5.195  11.119 -15.724  1.00  0.00           H  
ATOM   2775  HB2 GLU   180      -4.239   9.264 -16.923  1.00  0.00           H  
ATOM   2776  HB3 GLU   180      -3.094  10.571 -16.932  1.00  0.00           H  
ATOM   2777  HG2 GLU   180      -1.767   9.422 -15.114  1.00  0.00           H  
ATOM   2778  HG3 GLU   180      -2.926   8.110 -15.092  1.00  0.00           H  
ATOM   2779  N   TYR   181      -4.418   9.176 -13.164  1.00  0.00           N  
ATOM   2780  CA  TYR   181      -4.930   8.211 -12.181  1.00  0.00           C  
ATOM   2781  C   TYR   181      -6.008   8.794 -11.245  1.00  0.00           C  
ATOM   2782  O   TYR   181      -6.449   8.119 -10.316  1.00  0.00           O  
ATOM   2783  CB  TYR   181      -3.753   7.577 -11.425  1.00  0.00           C  
ATOM   2784  CG  TYR   181      -2.726   6.930 -12.344  1.00  0.00           C  
ATOM   2785  CD1 TYR   181      -3.102   5.846 -13.162  1.00  0.00           C  
ATOM   2786  CE1 TYR   181      -2.169   5.272 -14.048  1.00  0.00           C  
ATOM   2787  CZ  TYR   181      -0.859   5.785 -14.127  1.00  0.00           C  
ATOM   2788  OH  TYR   181       0.030   5.227 -14.995  1.00  0.00           O  
ATOM   2789  CE2 TYR   181      -0.481   6.868 -13.304  1.00  0.00           C  
ATOM   2790  CD2 TYR   181      -1.412   7.431 -12.409  1.00  0.00           C  
ATOM   2791  H   TYR   181      -3.491   9.550 -13.010  1.00  0.00           H  
ATOM   2792  HA  TYR   181      -5.431   7.412 -12.730  1.00  0.00           H  
ATOM   2793  HB2 TYR   181      -3.262   8.329 -10.805  1.00  0.00           H  
ATOM   2794  HB3 TYR   181      -4.118   6.811 -10.739  1.00  0.00           H  
ATOM   2795  HD1 TYR   181      -4.108   5.454 -13.119  1.00  0.00           H  
ATOM   2796  HE1 TYR   181      -2.453   4.444 -14.678  1.00  0.00           H  
ATOM   2797  HH  TYR   181       0.864   5.669 -15.001  1.00  0.00           H  
ATOM   2798  HE2 TYR   181       0.522   7.265 -13.355  1.00  0.00           H  
ATOM   2799  HD2 TYR   181      -1.114   8.254 -11.778  1.00  0.00           H  
ATOM   2800  N   LEU   182      -6.453  10.031 -11.495  1.00  0.00           N  
ATOM   2801  CA  LEU   182      -7.640  10.646 -10.893  1.00  0.00           C  
ATOM   2802  C   LEU   182      -8.878  10.545 -11.807  1.00  0.00           C  
ATOM   2803  O   LEU   182      -9.992  10.812 -11.358  1.00  0.00           O  
ATOM   2804  CB  LEU   182      -7.325  12.114 -10.543  1.00  0.00           C  
ATOM   2805  CG  LEU   182      -6.098  12.299  -9.628  1.00  0.00           C  
ATOM   2806  CD1 LEU   182      -5.659  13.761  -9.598  1.00  0.00           C  
ATOM   2807  CD2 LEU   182      -6.406  11.865  -8.196  1.00  0.00           C  
ATOM   2808  H   LEU   182      -6.008  10.546 -12.244  1.00  0.00           H  
ATOM   2809  HA  LEU   182      -7.899  10.128  -9.970  1.00  0.00           H  
ATOM   2810  HB2 LEU   182      -7.167  12.669 -11.469  1.00  0.00           H  
ATOM   2811  HB3 LEU   182      -8.196  12.574 -10.074  1.00  0.00           H  
ATOM   2812  HG  LEU   182      -5.255  11.721 -10.003  1.00  0.00           H  
ATOM   2813 HD11 LEU   182      -6.452  14.395  -9.218  1.00  0.00           H  
ATOM   2814 HD12 LEU   182      -4.786  13.901  -8.961  1.00  0.00           H  
ATOM   2815 HD13 LEU   182      -5.397  14.115 -10.595  1.00  0.00           H  
ATOM   2816 HD21 LEU   182      -6.649  10.805  -8.137  1.00  0.00           H  
ATOM   2817 HD22 LEU   182      -5.546  12.034  -7.549  1.00  0.00           H  
ATOM   2818 HD23 LEU   182      -7.246  12.424  -7.781  1.00  0.00           H  
ATOM   2819  N   GLU   183      -8.720  10.185 -13.086  1.00  0.00           N  
ATOM   2820  CA  GLU   183      -9.848   9.977 -14.005  1.00  0.00           C  
ATOM   2821  C   GLU   183     -10.595   8.674 -13.671  1.00  0.00           C  
ATOM   2822  O   GLU   183      -9.996   7.600 -13.601  1.00  0.00           O  
ATOM   2823  CB  GLU   183      -9.392   9.966 -15.476  1.00  0.00           C  
ATOM   2824  CG  GLU   183      -8.768  11.294 -15.929  1.00  0.00           C  
ATOM   2825  CD  GLU   183      -8.416  11.301 -17.433  1.00  0.00           C  
ATOM   2826  OE1 GLU   183      -7.356  11.860 -17.803  1.00  0.00           O  
ATOM   2827  OE2 GLU   183      -9.207  10.787 -18.263  1.00  0.00           O1-
ATOM   2828  H   GLU   183      -7.793   9.969 -13.428  1.00  0.00           H  
ATOM   2829  HA  GLU   183     -10.544  10.811 -13.888  1.00  0.00           H  
ATOM   2830  HB2 GLU   183      -8.680   9.158 -15.641  1.00  0.00           H  
ATOM   2831  HB3 GLU   183     -10.254   9.741 -16.106  1.00  0.00           H  
ATOM   2832  HG2 GLU   183      -9.457  12.117 -15.741  1.00  0.00           H  
ATOM   2833  HG3 GLU   183      -7.863  11.502 -15.356  1.00  0.00           H  
ATOM   2834  N   GLU   184     -11.920   8.751 -13.519  1.00  0.00           N  
ATOM   2835  CA  GLU   184     -12.770   7.607 -13.148  1.00  0.00           C  
ATOM   2836  C   GLU   184     -12.620   6.439 -14.141  1.00  0.00           C  
ATOM   2837  O   GLU   184     -12.414   5.292 -13.740  1.00  0.00           O  
ATOM   2838  CB  GLU   184     -14.226   8.107 -13.056  1.00  0.00           C  
ATOM   2839  CG  GLU   184     -15.230   7.043 -12.591  1.00  0.00           C  
ATOM   2840  CD  GLU   184     -16.703   7.509 -12.645  1.00  0.00           C  
ATOM   2841  OE1 GLU   184     -16.987   8.706 -12.892  1.00  0.00           O  
ATOM   2842  OE2 GLU   184     -17.597   6.649 -12.455  1.00  0.00           O1-
ATOM   2843  H   GLU   184     -12.367   9.652 -13.606  1.00  0.00           H  
ATOM   2844  HA  GLU   184     -12.452   7.265 -12.163  1.00  0.00           H  
ATOM   2845  HB2 GLU   184     -14.268   8.951 -12.366  1.00  0.00           H  
ATOM   2846  HB3 GLU   184     -14.534   8.499 -14.028  1.00  0.00           H  
ATOM   2847  HG2 GLU   184     -15.153   6.161 -13.222  1.00  0.00           H  
ATOM   2848  HG3 GLU   184     -15.006   6.732 -11.571  1.00  0.00           H  
ATOM   2849  N   ARG   185     -12.628   6.745 -15.446  1.00  0.00           N  
ATOM   2850  CA  ARG   185     -12.427   5.776 -16.541  1.00  0.00           C  
ATOM   2851  C   ARG   185     -11.054   5.091 -16.513  1.00  0.00           C  
ATOM   2852  O   ARG   185     -10.964   3.900 -16.809  1.00  0.00           O  
ATOM   2853  CB  ARG   185     -12.708   6.462 -17.896  1.00  0.00           C  
ATOM   2854  CG  ARG   185     -11.748   7.620 -18.230  1.00  0.00           C  
ATOM   2855  CD  ARG   185     -12.130   8.332 -19.530  1.00  0.00           C  
ATOM   2856  NE  ARG   185     -11.196   9.441 -19.793  1.00  0.00           N  
ATOM   2857  CZ  ARG   185     -11.066  10.157 -20.890  1.00  0.00           C  
ATOM   2858  NH1 ARG   185     -11.814   9.986 -21.946  1.00  0.00           N  
ATOM   2859  NH2 ARG   185     -10.149  11.075 -20.911  1.00  0.00           N1+
ATOM   2860  H   ARG   185     -12.773   7.710 -15.703  1.00  0.00           H  
ATOM   2861  HA  ARG   185     -13.177   4.993 -16.412  1.00  0.00           H  
ATOM   2862  HB2 ARG   185     -12.664   5.718 -18.693  1.00  0.00           H  
ATOM   2863  HB3 ARG   185     -13.734   6.834 -17.896  1.00  0.00           H  
ATOM   2864  HG2 ARG   185     -11.742   8.346 -17.418  1.00  0.00           H  
ATOM   2865  HG3 ARG   185     -10.726   7.251 -18.323  1.00  0.00           H  
ATOM   2866  HD2 ARG   185     -12.101   7.632 -20.366  1.00  0.00           H  
ATOM   2867  HD3 ARG   185     -13.144   8.730 -19.469  1.00  0.00           H  
ATOM   2868  HE  ARG   185     -10.573   9.690 -19.028  1.00  0.00           H  
ATOM   2869 HH11 ARG   185     -12.530   9.275 -21.942  1.00  0.00           H  
ATOM   2870 HH12 ARG   185     -11.683  10.555 -22.769  1.00  0.00           H  
ATOM   2871 HH21 ARG   185      -9.575  11.206 -20.081  1.00  0.00           H  
ATOM   2872 HH22 ARG   185      -9.996  11.655 -21.722  1.00  0.00           H  
ATOM   2873  N   ARG   186      -9.993   5.809 -16.118  1.00  0.00           N  
ATOM   2874  CA  ARG   186      -8.621   5.277 -16.015  1.00  0.00           C  
ATOM   2875  C   ARG   186      -8.484   4.329 -14.824  1.00  0.00           C  
ATOM   2876  O   ARG   186      -7.898   3.257 -14.960  1.00  0.00           O  
ATOM   2877  CB  ARG   186      -7.625   6.451 -15.936  1.00  0.00           C  
ATOM   2878  CG  ARG   186      -6.138   6.061 -15.969  1.00  0.00           C  
ATOM   2879  CD  ARG   186      -5.746   5.282 -17.232  1.00  0.00           C  
ATOM   2880  NE  ARG   186      -4.283   5.165 -17.343  1.00  0.00           N  
ATOM   2881  CZ  ARG   186      -3.570   4.079 -17.559  1.00  0.00           C  
ATOM   2882  NH1 ARG   186      -4.066   2.916 -17.854  1.00  0.00           N  
ATOM   2883  NH2 ARG   186      -2.280   4.147 -17.480  1.00  0.00           N1+
ATOM   2884  H   ARG   186     -10.139   6.769 -15.842  1.00  0.00           H  
ATOM   2885  HA  ARG   186      -8.427   4.710 -16.927  1.00  0.00           H  
ATOM   2886  HB2 ARG   186      -7.818   7.136 -16.763  1.00  0.00           H  
ATOM   2887  HB3 ARG   186      -7.810   7.023 -15.027  1.00  0.00           H  
ATOM   2888  HG2 ARG   186      -5.534   6.966 -15.907  1.00  0.00           H  
ATOM   2889  HG3 ARG   186      -5.884   5.476 -15.085  1.00  0.00           H  
ATOM   2890  HD2 ARG   186      -6.194   4.291 -17.204  1.00  0.00           H  
ATOM   2891  HD3 ARG   186      -6.118   5.782 -18.126  1.00  0.00           H  
ATOM   2892  HE  ARG   186      -3.754   6.026 -17.221  1.00  0.00           H  
ATOM   2893 HH11 ARG   186      -5.052   2.807 -18.083  1.00  0.00           H  
ATOM   2894 HH12 ARG   186      -3.436   2.125 -17.961  1.00  0.00           H  
ATOM   2895 HH21 ARG   186      -1.837   5.042 -17.291  1.00  0.00           H  
ATOM   2896 HH22 ARG   186      -1.721   3.315 -17.627  1.00  0.00           H  
ATOM   2897  N   ILE   187      -9.084   4.675 -13.682  1.00  0.00           N  
ATOM   2898  CA  ILE   187      -9.119   3.801 -12.500  1.00  0.00           C  
ATOM   2899  C   ILE   187      -9.928   2.526 -12.801  1.00  0.00           C  
ATOM   2900  O   ILE   187      -9.441   1.422 -12.545  1.00  0.00           O  
ATOM   2901  CB  ILE   187      -9.656   4.556 -11.261  1.00  0.00           C  
ATOM   2902  CG2 ILE   187      -9.683   3.604 -10.052  1.00  0.00           C  
ATOM   2903  CG1 ILE   187      -8.804   5.802 -10.913  1.00  0.00           C  
ATOM   2904  CD1 ILE   187      -9.574   6.818 -10.057  1.00  0.00           C  
ATOM   2905  H   ILE   187      -9.563   5.566 -13.630  1.00  0.00           H  
ATOM   2906  HA  ILE   187      -8.092   3.496 -12.287  1.00  0.00           H  
ATOM   2907  HB  ILE   187     -10.673   4.886 -11.476  1.00  0.00           H  
ATOM   2908 HG21 ILE   187      -8.720   3.113  -9.921  1.00  0.00           H  
ATOM   2909 HG22 ILE   187      -9.892   4.132  -9.125  1.00  0.00           H  
ATOM   2910 HG23 ILE   187     -10.442   2.828 -10.146  1.00  0.00           H  
ATOM   2911 HG12 ILE   187      -7.883   5.507 -10.409  1.00  0.00           H  
ATOM   2912 HG13 ILE   187      -8.486   6.321 -11.816  1.00  0.00           H  
ATOM   2913 HD11 ILE   187      -9.805   6.425  -9.068  1.00  0.00           H  
ATOM   2914 HD12 ILE   187      -8.991   7.726  -9.915  1.00  0.00           H  
ATOM   2915 HD13 ILE   187     -10.509   7.110 -10.536  1.00  0.00           H  
ATOM   2916  N   LYS   188     -11.114   2.654 -13.422  1.00  0.00           N  
ATOM   2917  CA  LYS   188     -11.940   1.514 -13.869  1.00  0.00           C  
ATOM   2918  C   LYS   188     -11.185   0.577 -14.814  1.00  0.00           C  
ATOM   2919  O   LYS   188     -11.212  -0.635 -14.611  1.00  0.00           O  
ATOM   2920  CB  LYS   188     -13.223   2.012 -14.557  1.00  0.00           C  
ATOM   2921  CG  LYS   188     -14.265   2.511 -13.552  1.00  0.00           C  
ATOM   2922  CD  LYS   188     -15.487   3.090 -14.275  1.00  0.00           C  
ATOM   2923  CE  LYS   188     -16.524   3.561 -13.250  1.00  0.00           C  
ATOM   2924  NZ  LYS   188     -17.694   4.198 -13.905  1.00  0.00           N1+
ATOM   2925  H   LYS   188     -11.456   3.586 -13.622  1.00  0.00           H  
ATOM   2926  HA  LYS   188     -12.214   0.932 -12.986  1.00  0.00           H  
ATOM   2927  HB2 LYS   188     -12.980   2.800 -15.270  1.00  0.00           H  
ATOM   2928  HB3 LYS   188     -13.675   1.207 -15.139  1.00  0.00           H  
ATOM   2929  HG2 LYS   188     -14.568   1.694 -12.896  1.00  0.00           H  
ATOM   2930  HG3 LYS   188     -13.821   3.274 -12.915  1.00  0.00           H  
ATOM   2931  HD2 LYS   188     -15.179   3.928 -14.903  1.00  0.00           H  
ATOM   2932  HD3 LYS   188     -15.926   2.340 -14.935  1.00  0.00           H  
ATOM   2933  HE2 LYS   188     -16.879   2.719 -12.655  1.00  0.00           H  
ATOM   2934  HE3 LYS   188     -16.085   4.268 -12.550  1.00  0.00           H  
ATOM   2935  HZ1 LYS   188     -17.375   4.935 -14.519  1.00  0.00           H  
ATOM   2936  HZ2 LYS   188     -18.222   3.514 -14.431  1.00  0.00           H  
ATOM   2937  HZ3 LYS   188     -18.280   4.619 -13.194  1.00  0.00           H  
ATOM   2938  N   GLU   189     -10.481   1.127 -15.805  1.00  0.00           N  
ATOM   2939  CA  GLU   189      -9.656   0.358 -16.747  1.00  0.00           C  
ATOM   2940  C   GLU   189      -8.610  -0.497 -16.015  1.00  0.00           C  
ATOM   2941  O   GLU   189      -8.532  -1.704 -16.247  1.00  0.00           O  
ATOM   2942  CB  GLU   189      -8.995   1.325 -17.747  1.00  0.00           C  
ATOM   2943  CG  GLU   189      -8.052   0.639 -18.747  1.00  0.00           C  
ATOM   2944  CD  GLU   189      -7.311   1.671 -19.616  1.00  0.00           C  
ATOM   2945  OE1 GLU   189      -6.545   2.492 -19.054  1.00  0.00           O  
ATOM   2946  OE2 GLU   189      -7.470   1.648 -20.862  1.00  0.00           O1-
ATOM   2947  H   GLU   189     -10.503   2.132 -15.918  1.00  0.00           H  
ATOM   2948  HA  GLU   189     -10.316  -0.314 -17.299  1.00  0.00           H  
ATOM   2949  HB2 GLU   189      -9.773   1.854 -18.300  1.00  0.00           H  
ATOM   2950  HB3 GLU   189      -8.446   2.091 -17.200  1.00  0.00           H  
ATOM   2951  HG2 GLU   189      -7.281   0.052 -18.249  1.00  0.00           H  
ATOM   2952  HG3 GLU   189      -8.610  -0.047 -19.385  1.00  0.00           H  
ATOM   2953  N   ILE   190      -7.843   0.099 -15.098  1.00  0.00           N  
ATOM   2954  CA  ILE   190      -6.775  -0.594 -14.361  1.00  0.00           C  
ATOM   2955  C   ILE   190      -7.354  -1.670 -13.428  1.00  0.00           C  
ATOM   2956  O   ILE   190      -6.877  -2.805 -13.428  1.00  0.00           O  
ATOM   2957  CB  ILE   190      -5.898   0.430 -13.607  1.00  0.00           C  
ATOM   2958  CG2 ILE   190      -4.844  -0.269 -12.729  1.00  0.00           C  
ATOM   2959  CG1 ILE   190      -5.187   1.378 -14.604  1.00  0.00           C  
ATOM   2960  CD1 ILE   190      -4.720   2.683 -13.951  1.00  0.00           C  
ATOM   2961  H   ILE   190      -7.966   1.089 -14.930  1.00  0.00           H  
ATOM   2962  HA  ILE   190      -6.141  -1.104 -15.091  1.00  0.00           H  
ATOM   2963  HB  ILE   190      -6.552   1.020 -12.962  1.00  0.00           H  
ATOM   2964 HG21 ILE   190      -4.134  -0.790 -13.356  1.00  0.00           H  
ATOM   2965 HG22 ILE   190      -4.270   0.470 -12.172  1.00  0.00           H  
ATOM   2966 HG23 ILE   190      -5.251  -0.960 -11.992  1.00  0.00           H  
ATOM   2967 HG12 ILE   190      -4.350   0.872 -15.085  1.00  0.00           H  
ATOM   2968 HG13 ILE   190      -5.854   1.655 -15.419  1.00  0.00           H  
ATOM   2969 HD11 ILE   190      -3.904   2.519 -13.247  1.00  0.00           H  
ATOM   2970 HD12 ILE   190      -4.371   3.371 -14.719  1.00  0.00           H  
ATOM   2971 HD13 ILE   190      -5.533   3.177 -13.419  1.00  0.00           H  
ATOM   2972  N   VAL   191      -8.426  -1.365 -12.686  1.00  0.00           N  
ATOM   2973  CA  VAL   191      -9.103  -2.338 -11.805  1.00  0.00           C  
ATOM   2974  C   VAL   191      -9.660  -3.527 -12.603  1.00  0.00           C  
ATOM   2975  O   VAL   191      -9.466  -4.675 -12.199  1.00  0.00           O  
ATOM   2976  CB  VAL   191     -10.194  -1.644 -10.961  1.00  0.00           C  
ATOM   2977  CG1 VAL   191     -11.082  -2.625 -10.182  1.00  0.00           C  
ATOM   2978  CG2 VAL   191      -9.553  -0.707  -9.929  1.00  0.00           C  
ATOM   2979  H   VAL   191      -8.804  -0.427 -12.733  1.00  0.00           H  
ATOM   2980  HA  VAL   191      -8.348  -2.737 -11.125  1.00  0.00           H  
ATOM   2981  HB  VAL   191     -10.833  -1.053 -11.620  1.00  0.00           H  
ATOM   2982 HG11 VAL   191     -10.491  -3.295  -9.557  1.00  0.00           H  
ATOM   2983 HG12 VAL   191     -11.770  -2.092  -9.525  1.00  0.00           H  
ATOM   2984 HG13 VAL   191     -11.700  -3.237 -10.839  1.00  0.00           H  
ATOM   2985 HG21 VAL   191      -8.896   0.028 -10.393  1.00  0.00           H  
ATOM   2986 HG22 VAL   191     -10.317  -0.152  -9.383  1.00  0.00           H  
ATOM   2987 HG23 VAL   191      -8.959  -1.260  -9.200  1.00  0.00           H  
ATOM   2988  N   LYS   192     -10.278  -3.284 -13.768  1.00  0.00           N  
ATOM   2989  CA  LYS   192     -10.778  -4.333 -14.677  1.00  0.00           C  
ATOM   2990  C   LYS   192      -9.650  -5.174 -15.297  1.00  0.00           C  
ATOM   2991  O   LYS   192      -9.807  -6.385 -15.454  1.00  0.00           O  
ATOM   2992  CB  LYS   192     -11.651  -3.662 -15.753  1.00  0.00           C  
ATOM   2993  CG  LYS   192     -12.326  -4.669 -16.696  1.00  0.00           C  
ATOM   2994  CD  LYS   192     -13.260  -3.953 -17.682  1.00  0.00           C  
ATOM   2995  CE  LYS   192     -13.894  -4.972 -18.637  1.00  0.00           C  
ATOM   2996  NZ  LYS   192     -14.814  -4.316 -19.605  1.00  0.00           N1+
ATOM   2997  H   LYS   192     -10.399  -2.322 -14.059  1.00  0.00           H  
ATOM   2998  HA  LYS   192     -11.410  -5.004 -14.091  1.00  0.00           H  
ATOM   2999  HB2 LYS   192     -12.423  -3.069 -15.261  1.00  0.00           H  
ATOM   3000  HB3 LYS   192     -11.052  -2.958 -16.335  1.00  0.00           H  
ATOM   3001  HG2 LYS   192     -11.578  -5.227 -17.260  1.00  0.00           H  
ATOM   3002  HG3 LYS   192     -12.890  -5.398 -16.113  1.00  0.00           H  
ATOM   3003  HD2 LYS   192     -14.037  -3.417 -17.136  1.00  0.00           H  
ATOM   3004  HD3 LYS   192     -12.699  -3.209 -18.250  1.00  0.00           H  
ATOM   3005  HE2 LYS   192     -13.122  -5.503 -19.196  1.00  0.00           H  
ATOM   3006  HE3 LYS   192     -14.456  -5.720 -18.077  1.00  0.00           H  
ATOM   3007  HZ1 LYS   192     -14.299  -3.648 -20.161  1.00  0.00           H  
ATOM   3008  HZ2 LYS   192     -15.220  -5.014 -20.212  1.00  0.00           H  
ATOM   3009  HZ3 LYS   192     -15.550  -3.840 -19.103  1.00  0.00           H  
ATOM   3010  N   LYS   193      -8.515  -4.551 -15.631  1.00  0.00           N  
ATOM   3011  CA  LYS   193      -7.329  -5.198 -16.224  1.00  0.00           C  
ATOM   3012  C   LYS   193      -6.569  -6.091 -15.231  1.00  0.00           C  
ATOM   3013  O   LYS   193      -6.129  -7.180 -15.608  1.00  0.00           O  
ATOM   3014  CB  LYS   193      -6.430  -4.084 -16.791  1.00  0.00           C  
ATOM   3015  CG  LYS   193      -5.216  -4.582 -17.588  1.00  0.00           C  
ATOM   3016  CD  LYS   193      -4.437  -3.382 -18.145  1.00  0.00           C  
ATOM   3017  CE  LYS   193      -3.226  -3.845 -18.962  1.00  0.00           C  
ATOM   3018  NZ  LYS   193      -2.487  -2.690 -19.535  1.00  0.00           N1+
ATOM   3019  H   LYS   193      -8.466  -3.550 -15.489  1.00  0.00           H  
ATOM   3020  HA  LYS   193      -7.666  -5.824 -17.052  1.00  0.00           H  
ATOM   3021  HB2 LYS   193      -7.030  -3.457 -17.452  1.00  0.00           H  
ATOM   3022  HB3 LYS   193      -6.091  -3.435 -15.983  1.00  0.00           H  
ATOM   3023  HG2 LYS   193      -4.560  -5.183 -16.958  1.00  0.00           H  
ATOM   3024  HG3 LYS   193      -5.549  -5.226 -18.403  1.00  0.00           H  
ATOM   3025  HD2 LYS   193      -5.092  -2.775 -18.771  1.00  0.00           H  
ATOM   3026  HD3 LYS   193      -4.105  -2.742 -17.326  1.00  0.00           H  
ATOM   3027  HE2 LYS   193      -2.543  -4.423 -18.339  1.00  0.00           H  
ATOM   3028  HE3 LYS   193      -3.544  -4.494 -19.779  1.00  0.00           H  
ATOM   3029  HZ1 LYS   193      -2.158  -2.078 -18.791  1.00  0.00           H  
ATOM   3030  HZ2 LYS   193      -1.694  -3.019 -20.065  1.00  0.00           H  
ATOM   3031  HZ3 LYS   193      -3.099  -2.162 -20.141  1.00  0.00           H  
ATOM   3032  N   HIS   194      -6.411  -5.634 -13.984  1.00  0.00           N  
ATOM   3033  CA  HIS   194      -5.437  -6.176 -13.022  1.00  0.00           C  
ATOM   3034  C   HIS   194      -6.004  -6.692 -11.687  1.00  0.00           C  
ATOM   3035  O   HIS   194      -5.319  -7.472 -11.018  1.00  0.00           O  
ATOM   3036  CB  HIS   194      -4.403  -5.075 -12.737  1.00  0.00           C  
ATOM   3037  CG  HIS   194      -3.470  -4.728 -13.876  1.00  0.00           C  
ATOM   3038  ND1 HIS   194      -2.830  -5.622 -14.688  1.00  0.00           N  
ATOM   3039  CE1 HIS   194      -1.974  -4.889 -15.484  1.00  0.00           C  
ATOM   3040  NE2 HIS   194      -2.090  -3.592 -15.146  1.00  0.00           N  
ATOM   3041  CD2 HIS   194      -2.984  -3.447 -14.153  1.00  0.00           C  
ATOM   3042  H   HIS   194      -6.831  -4.742 -13.756  1.00  0.00           H  
ATOM   3043  HA  HIS   194      -4.910  -7.028 -13.455  1.00  0.00           H  
ATOM   3044  HB2 HIS   194      -4.897  -4.165 -12.396  1.00  0.00           H  
ATOM   3045  HB3 HIS   194      -3.778  -5.386 -11.909  1.00  0.00           H  
ATOM   3046  HE1 HIS   194      -1.315  -5.290 -16.240  1.00  0.00           H  
ATOM   3047  HE2 HIS   194      -1.563  -2.838 -15.565  1.00  0.00           H  
ATOM   3048  HD2 HIS   194      -3.169  -2.503 -13.684  1.00  0.00           H  
ATOM   3049  N   SER   195      -7.211  -6.283 -11.285  1.00  0.00           N  
ATOM   3050  CA  SER   195      -7.778  -6.533  -9.941  1.00  0.00           C  
ATOM   3051  C   SER   195      -9.164  -7.200  -9.967  1.00  0.00           C  
ATOM   3052  O   SER   195      -9.877  -7.225  -8.963  1.00  0.00           O  
ATOM   3053  CB  SER   195      -7.795  -5.230  -9.129  1.00  0.00           C  
ATOM   3054  OG  SER   195      -6.489  -4.677  -9.042  1.00  0.00           O  
ATOM   3055  H   SER   195      -7.748  -5.686 -11.901  1.00  0.00           H  
ATOM   3056  HA  SER   195      -7.148  -7.238  -9.398  1.00  0.00           H  
ATOM   3057  HB2 SER   195      -8.455  -4.497  -9.589  1.00  0.00           H  
ATOM   3058  HB3 SER   195      -8.165  -5.399  -8.119  1.00  0.00           H  
ATOM   3059  HG  SER   195      -6.173  -4.525  -9.919  1.00  0.00           H  
ATOM   3060  N   GLN   196      -9.552  -7.772 -11.109  1.00  0.00           N  
ATOM   3061  CA  GLN   196     -10.869  -8.362 -11.376  1.00  0.00           C  
ATOM   3062  C   GLN   196     -11.173  -9.662 -10.595  1.00  0.00           C  
ATOM   3063  O   GLN   196     -12.337 -10.053 -10.502  1.00  0.00           O  
ATOM   3064  CB  GLN   196     -11.042  -8.543 -12.900  1.00  0.00           C  
ATOM   3065  CG  GLN   196     -10.175  -9.613 -13.603  1.00  0.00           C  
ATOM   3066  CD  GLN   196      -8.775  -9.143 -14.023  1.00  0.00           C  
ATOM   3067  OE1 GLN   196      -7.998  -8.607 -13.246  1.00  0.00           O  
ATOM   3068  NE2 GLN   196      -8.364  -9.345 -15.257  1.00  0.00           N  
ATOM   3069  H   GLN   196      -8.897  -7.766 -11.883  1.00  0.00           H  
ATOM   3070  HA  GLN   196     -11.612  -7.629 -11.054  1.00  0.00           H  
ATOM   3071  HB2 GLN   196     -12.086  -8.801 -13.082  1.00  0.00           H  
ATOM   3072  HB3 GLN   196     -10.910  -7.578 -13.391  1.00  0.00           H  
ATOM   3073  HG2 GLN   196     -10.081 -10.506 -12.990  1.00  0.00           H  
ATOM   3074  HG3 GLN   196     -10.699  -9.933 -14.504  1.00  0.00           H  
ATOM   3075 HE21 GLN   196      -7.448  -9.013 -15.528  1.00  0.00           H  
ATOM   3076 HE22 GLN   196      -8.970  -9.789 -15.930  1.00  0.00           H  
ATOM   3077  N   PHE   197     -10.156 -10.314 -10.011  1.00  0.00           N  
ATOM   3078  CA  PHE   197     -10.287 -11.541  -9.202  1.00  0.00           C  
ATOM   3079  C   PHE   197     -10.040 -11.336  -7.690  1.00  0.00           C  
ATOM   3080  O   PHE   197      -9.935 -12.311  -6.941  1.00  0.00           O  
ATOM   3081  CB  PHE   197      -9.404 -12.650  -9.804  1.00  0.00           C  
ATOM   3082  CG  PHE   197      -9.777 -13.056 -11.221  1.00  0.00           C  
ATOM   3083  CD1 PHE   197     -11.042 -13.623 -11.476  1.00  0.00           C  
ATOM   3084  CE1 PHE   197     -11.397 -14.005 -12.782  1.00  0.00           C  
ATOM   3085  CZ  PHE   197     -10.487 -13.828 -13.839  1.00  0.00           C  
ATOM   3086  CE2 PHE   197      -9.220 -13.272 -13.587  1.00  0.00           C  
ATOM   3087  CD2 PHE   197      -8.864 -12.887 -12.281  1.00  0.00           C  
ATOM   3088  H   PHE   197      -9.227  -9.935 -10.127  1.00  0.00           H  
ATOM   3089  HA  PHE   197     -11.316 -11.900  -9.247  1.00  0.00           H  
ATOM   3090  HB2 PHE   197      -8.358 -12.340  -9.779  1.00  0.00           H  
ATOM   3091  HB3 PHE   197      -9.461 -13.552  -9.192  1.00  0.00           H  
ATOM   3092  HD1 PHE   197     -11.747 -13.766 -10.670  1.00  0.00           H  
ATOM   3093  HE1 PHE   197     -12.370 -14.435 -12.972  1.00  0.00           H  
ATOM   3094  HZ  PHE   197     -10.759 -14.122 -14.842  1.00  0.00           H  
ATOM   3095  HE2 PHE   197      -8.519 -13.136 -14.397  1.00  0.00           H  
ATOM   3096  HD2 PHE   197      -7.890 -12.457 -12.099  1.00  0.00           H  
ATOM   3097  N   ILE   198      -9.957 -10.085  -7.217  1.00  0.00           N  
ATOM   3098  CA  ILE   198      -9.827  -9.756  -5.785  1.00  0.00           C  
ATOM   3099  C   ILE   198     -11.095 -10.180  -5.017  1.00  0.00           C  
ATOM   3100  O   ILE   198     -12.218  -9.924  -5.457  1.00  0.00           O  
ATOM   3101  CB  ILE   198      -9.497  -8.253  -5.617  1.00  0.00           C  
ATOM   3102  CG2 ILE   198      -9.590  -7.774  -4.156  1.00  0.00           C  
ATOM   3103  CG1 ILE   198      -8.110  -7.902  -6.212  1.00  0.00           C  
ATOM   3104  CD1 ILE   198      -6.886  -8.429  -5.448  1.00  0.00           C  
ATOM   3105  H   ILE   198     -10.059  -9.315  -7.863  1.00  0.00           H  
ATOM   3106  HA  ILE   198      -8.998 -10.340  -5.382  1.00  0.00           H  
ATOM   3107  HB  ILE   198     -10.240  -7.687  -6.181  1.00  0.00           H  
ATOM   3108 HG21 ILE   198      -9.032  -8.423  -3.482  1.00  0.00           H  
ATOM   3109 HG22 ILE   198      -9.189  -6.765  -4.049  1.00  0.00           H  
ATOM   3110 HG23 ILE   198     -10.620  -7.736  -3.805  1.00  0.00           H  
ATOM   3111 HG12 ILE   198      -8.048  -8.250  -7.242  1.00  0.00           H  
ATOM   3112 HG13 ILE   198      -8.030  -6.819  -6.275  1.00  0.00           H  
ATOM   3113 HD11 ILE   198      -6.886  -9.516  -5.373  1.00  0.00           H  
ATOM   3114 HD12 ILE   198      -5.967  -8.139  -5.957  1.00  0.00           H  
ATOM   3115 HD13 ILE   198      -6.833  -8.019  -4.441  1.00  0.00           H  
ATOM   3116  N   GLY   199     -10.919 -10.828  -3.858  1.00  0.00           N  
ATOM   3117  CA  GLY   199     -11.994 -11.448  -3.061  1.00  0.00           C  
ATOM   3118  C   GLY   199     -12.847 -10.491  -2.211  1.00  0.00           C  
ATOM   3119  O   GLY   199     -13.590 -10.948  -1.339  1.00  0.00           O  
ATOM   3120  H   GLY   199      -9.973 -10.983  -3.542  1.00  0.00           H  
ATOM   3121  HA2 GLY   199     -12.655 -12.015  -3.718  1.00  0.00           H  
ATOM   3122  HA3 GLY   199     -11.532 -12.175  -2.392  1.00  0.00           H  
ATOM   3123  N   TYR   200     -12.732  -9.181  -2.445  1.00  0.00           N  
ATOM   3124  CA  TYR   200     -13.360  -8.100  -1.675  1.00  0.00           C  
ATOM   3125  C   TYR   200     -13.897  -7.010  -2.619  1.00  0.00           C  
ATOM   3126  O   TYR   200     -13.279  -6.761  -3.661  1.00  0.00           O  
ATOM   3127  CB  TYR   200     -12.340  -7.512  -0.684  1.00  0.00           C  
ATOM   3128  CG  TYR   200     -11.775  -8.541   0.277  1.00  0.00           C  
ATOM   3129  CD1 TYR   200     -12.497  -8.883   1.435  1.00  0.00           C  
ATOM   3130  CE1 TYR   200     -12.025  -9.904   2.282  1.00  0.00           C  
ATOM   3131  CZ  TYR   200     -10.838 -10.599   1.960  1.00  0.00           C  
ATOM   3132  OH  TYR   200     -10.427 -11.621   2.752  1.00  0.00           O  
ATOM   3133  CE2 TYR   200     -10.098 -10.230   0.815  1.00  0.00           C  
ATOM   3134  CD2 TYR   200     -10.562  -9.196  -0.019  1.00  0.00           C  
ATOM   3135  H   TYR   200     -12.137  -8.897  -3.210  1.00  0.00           H  
ATOM   3136  HA  TYR   200     -14.195  -8.519  -1.113  1.00  0.00           H  
ATOM   3137  HB2 TYR   200     -11.513  -7.048  -1.225  1.00  0.00           H  
ATOM   3138  HB3 TYR   200     -12.797  -6.712  -0.100  1.00  0.00           H  
ATOM   3139  HD1 TYR   200     -13.425  -8.383   1.666  1.00  0.00           H  
ATOM   3140  HE1 TYR   200     -12.586 -10.173   3.164  1.00  0.00           H  
ATOM   3141  HH  TYR   200      -9.645 -12.056   2.419  1.00  0.00           H  
ATOM   3142  HE2 TYR   200      -9.180 -10.744   0.568  1.00  0.00           H  
ATOM   3143  HD2 TYR   200     -10.004  -8.935  -0.907  1.00  0.00           H  
ATOM   3144  N   PRO   201     -15.020  -6.339  -2.289  1.00  0.00           N  
ATOM   3145  CA  PRO   201     -15.574  -5.279  -3.128  1.00  0.00           C  
ATOM   3146  C   PRO   201     -14.623  -4.072  -3.183  1.00  0.00           C  
ATOM   3147  O   PRO   201     -14.231  -3.537  -2.145  1.00  0.00           O  
ATOM   3148  CD  PRO   201     -15.834  -6.524  -1.095  1.00  0.00           C  
ATOM   3149  CG  PRO   201     -16.777  -5.322  -1.041  1.00  0.00           C  
ATOM   3150  CB  PRO   201     -16.936  -4.935  -2.512  1.00  0.00           C  
ATOM   3151  HD2 PRO   201     -15.234  -6.584  -0.187  1.00  0.00           H  
ATOM   3152  HD3 PRO   201     -16.402  -7.451  -1.191  1.00  0.00           H  
ATOM   3153  HG2 PRO   201     -16.303  -4.505  -0.499  1.00  0.00           H  
ATOM   3154  HG3 PRO   201     -17.724  -5.546  -0.551  1.00  0.00           H  
ATOM   3155  HB2 PRO   201     -17.225  -3.891  -2.641  1.00  0.00           H  
ATOM   3156  HB3 PRO   201     -17.712  -5.549  -2.970  1.00  0.00           H  
ATOM   3157  HA  PRO   201     -15.730  -5.659  -4.140  1.00  0.00           H  
ATOM   3158  N   ILE   202     -14.259  -3.658  -4.402  1.00  0.00           N  
ATOM   3159  CA  ILE   202     -13.460  -2.457  -4.693  1.00  0.00           C  
ATOM   3160  C   ILE   202     -14.419  -1.345  -5.144  1.00  0.00           C  
ATOM   3161  O   ILE   202     -14.898  -1.350  -6.282  1.00  0.00           O  
ATOM   3162  CB  ILE   202     -12.368  -2.763  -5.753  1.00  0.00           C  
ATOM   3163  CG2 ILE   202     -11.615  -1.479  -6.159  1.00  0.00           C  
ATOM   3164  CG1 ILE   202     -11.346  -3.808  -5.244  1.00  0.00           C  
ATOM   3165  CD1 ILE   202     -10.565  -4.489  -6.376  1.00  0.00           C  
ATOM   3166  H   ILE   202     -14.611  -4.168  -5.199  1.00  0.00           H  
ATOM   3167  HA  ILE   202     -12.946  -2.119  -3.793  1.00  0.00           H  
ATOM   3168  HB  ILE   202     -12.859  -3.168  -6.639  1.00  0.00           H  
ATOM   3169 HG21 ILE   202     -11.153  -1.008  -5.292  1.00  0.00           H  
ATOM   3170 HG22 ILE   202     -10.821  -1.690  -6.875  1.00  0.00           H  
ATOM   3171 HG23 ILE   202     -12.258  -0.741  -6.638  1.00  0.00           H  
ATOM   3172 HG12 ILE   202     -10.651  -3.345  -4.543  1.00  0.00           H  
ATOM   3173 HG13 ILE   202     -11.849  -4.594  -4.683  1.00  0.00           H  
ATOM   3174 HD11 ILE   202      -9.969  -3.780  -6.950  1.00  0.00           H  
ATOM   3175 HD12 ILE   202      -9.881  -5.232  -5.970  1.00  0.00           H  
ATOM   3176 HD13 ILE   202     -11.234  -5.002  -7.067  1.00  0.00           H  
ATOM   3177  N   THR   203     -14.726  -0.401  -4.251  1.00  0.00           N  
ATOM   3178  CA  THR   203     -15.656   0.712  -4.526  1.00  0.00           C  
ATOM   3179  C   THR   203     -14.895   1.974  -4.933  1.00  0.00           C  
ATOM   3180  O   THR   203     -14.230   2.598  -4.104  1.00  0.00           O  
ATOM   3181  CB  THR   203     -16.566   0.993  -3.317  1.00  0.00           C  
ATOM   3182  CG2 THR   203     -17.621   2.062  -3.617  1.00  0.00           C  
ATOM   3183  OG1 THR   203     -17.260  -0.185  -2.958  1.00  0.00           O  
ATOM   3184  H   THR   203     -14.298  -0.445  -3.334  1.00  0.00           H  
ATOM   3185  HA  THR   203     -16.317   0.439  -5.352  1.00  0.00           H  
ATOM   3186  HB  THR   203     -15.969   1.305  -2.460  1.00  0.00           H  
ATOM   3187 HG21 THR   203     -18.236   1.785  -4.474  1.00  0.00           H  
ATOM   3188 HG22 THR   203     -18.287   2.198  -2.764  1.00  0.00           H  
ATOM   3189 HG23 THR   203     -17.178   3.035  -3.827  1.00  0.00           H  
ATOM   3190  HG1 THR   203     -16.626  -0.855  -2.752  1.00  0.00           H  
ATOM   3191  N   LEU   204     -15.003   2.377  -6.201  1.00  0.00           N  
ATOM   3192  CA  LEU   204     -14.495   3.661  -6.695  1.00  0.00           C  
ATOM   3193  C   LEU   204     -15.471   4.801  -6.360  1.00  0.00           C  
ATOM   3194  O   LEU   204     -16.633   4.774  -6.773  1.00  0.00           O  
ATOM   3195  CB  LEU   204     -14.225   3.531  -8.205  1.00  0.00           C  
ATOM   3196  CG  LEU   204     -13.819   4.836  -8.916  1.00  0.00           C  
ATOM   3197  CD1 LEU   204     -12.597   5.502  -8.286  1.00  0.00           C  
ATOM   3198  CD2 LEU   204     -13.493   4.507 -10.371  1.00  0.00           C  
ATOM   3199  H   LEU   204     -15.553   1.820  -6.839  1.00  0.00           H  
ATOM   3200  HA  LEU   204     -13.543   3.867  -6.208  1.00  0.00           H  
ATOM   3201  HB2 LEU   204     -13.443   2.783  -8.349  1.00  0.00           H  
ATOM   3202  HB3 LEU   204     -15.114   3.131  -8.696  1.00  0.00           H  
ATOM   3203  HG  LEU   204     -14.647   5.546  -8.909  1.00  0.00           H  
ATOM   3204 HD11 LEU   204     -11.777   4.799  -8.161  1.00  0.00           H  
ATOM   3205 HD12 LEU   204     -12.246   6.333  -8.896  1.00  0.00           H  
ATOM   3206 HD13 LEU   204     -12.828   5.917  -7.307  1.00  0.00           H  
ATOM   3207 HD21 LEU   204     -14.376   4.118 -10.876  1.00  0.00           H  
ATOM   3208 HD22 LEU   204     -13.166   5.390 -10.918  1.00  0.00           H  
ATOM   3209 HD23 LEU   204     -12.705   3.759 -10.453  1.00  0.00           H  
ATOM   3210  N   PHE   205     -15.005   5.801  -5.610  1.00  0.00           N  
ATOM   3211  CA  PHE   205     -15.803   6.966  -5.212  1.00  0.00           C  
ATOM   3212  C   PHE   205     -15.901   7.998  -6.353  1.00  0.00           C  
ATOM   3213  O   PHE   205     -14.924   8.269  -7.056  1.00  0.00           O  
ATOM   3214  CB  PHE   205     -15.221   7.603  -3.936  1.00  0.00           C  
ATOM   3215  CG  PHE   205     -15.490   6.901  -2.606  1.00  0.00           C  
ATOM   3216  CD1 PHE   205     -15.727   5.510  -2.510  1.00  0.00           C  
ATOM   3217  CE1 PHE   205     -15.989   4.913  -1.264  1.00  0.00           C  
ATOM   3218  CZ  PHE   205     -15.997   5.693  -0.096  1.00  0.00           C  
ATOM   3219  CE2 PHE   205     -15.754   7.075  -0.179  1.00  0.00           C  
ATOM   3220  CD2 PHE   205     -15.504   7.674  -1.428  1.00  0.00           C  
ATOM   3221  H   PHE   205     -14.041   5.769  -5.301  1.00  0.00           H  
ATOM   3222  HA  PHE   205     -16.819   6.638  -4.981  1.00  0.00           H  
ATOM   3223  HB2 PHE   205     -14.144   7.725  -4.044  1.00  0.00           H  
ATOM   3224  HB3 PHE   205     -15.618   8.615  -3.838  1.00  0.00           H  
ATOM   3225  HD1 PHE   205     -15.722   4.877  -3.381  1.00  0.00           H  
ATOM   3226  HE1 PHE   205     -16.177   3.851  -1.205  1.00  0.00           H  
ATOM   3227  HZ  PHE   205     -16.188   5.231   0.861  1.00  0.00           H  
ATOM   3228  HE2 PHE   205     -15.757   7.678   0.717  1.00  0.00           H  
ATOM   3229  HD2 PHE   205     -15.318   8.737  -1.476  1.00  0.00           H  
ATOM   3230  N   VAL   206     -17.088   8.592  -6.518  1.00  0.00           N  
ATOM   3231  CA  VAL   206     -17.377   9.657  -7.497  1.00  0.00           C  
ATOM   3232  C   VAL   206     -17.084  11.041  -6.897  1.00  0.00           C  
ATOM   3233  O   VAL   206     -17.456  11.318  -5.754  1.00  0.00           O  
ATOM   3234  CB  VAL   206     -18.839   9.554  -7.988  1.00  0.00           C  
ATOM   3235  CG1 VAL   206     -19.241  10.691  -8.937  1.00  0.00           C  
ATOM   3236  CG2 VAL   206     -19.073   8.230  -8.730  1.00  0.00           C  
ATOM   3237  H   VAL   206     -17.842   8.330  -5.900  1.00  0.00           H  
ATOM   3238  HA  VAL   206     -16.727   9.525  -8.365  1.00  0.00           H  
ATOM   3239  HB  VAL   206     -19.506   9.584  -7.125  1.00  0.00           H  
ATOM   3240 HG11 VAL   206     -18.559  10.762  -9.786  1.00  0.00           H  
ATOM   3241 HG12 VAL   206     -20.244  10.535  -9.335  1.00  0.00           H  
ATOM   3242 HG13 VAL   206     -19.257  11.661  -8.439  1.00  0.00           H  
ATOM   3243 HG21 VAL   206     -18.878   7.368  -8.092  1.00  0.00           H  
ATOM   3244 HG22 VAL   206     -20.105   8.145  -9.071  1.00  0.00           H  
ATOM   3245 HG23 VAL   206     -18.428   8.144  -9.606  1.00  0.00           H  
ATOM   3246  N   GLU   207     -16.434  11.920  -7.671  1.00  0.00           N  
ATOM   3247  CA  GLU   207     -16.173  13.334  -7.323  1.00  0.00           C  
ATOM   3248  C   GLU   207     -17.313  14.282  -7.751  1.00  0.00           C  
ATOM   3249  O   GLU   207     -17.678  14.297  -8.950  1.00  0.00           O  
ATOM   3250  CB  GLU   207     -14.830  13.793  -7.916  1.00  0.00           C  
ATOM   3251  CG  GLU   207     -13.623  13.076  -7.291  1.00  0.00           C  
ATOM   3252  CD  GLU   207     -12.299  13.638  -7.843  1.00  0.00           C  
ATOM   3253  OE1 GLU   207     -11.932  14.792  -7.516  1.00  0.00           O  
ATOM   3254  OE2 GLU   207     -11.631  12.940  -8.642  1.00  0.00           O1-
ATOM   3255  OXT GLU   207     -17.831  15.017  -6.879  1.00  0.00           O1-
ATOM   3256  H   GLU   207     -16.169  11.629  -8.600  1.00  0.00           H  
ATOM   3257  HA  GLU   207     -16.088  13.419  -6.238  1.00  0.00           H  
ATOM   3258  HB2 GLU   207     -14.831  13.642  -8.997  1.00  0.00           H  
ATOM   3259  HB3 GLU   207     -14.719  14.869  -7.762  1.00  0.00           H  
ATOM   3260  HG2 GLU   207     -13.625  13.202  -6.208  1.00  0.00           H  
ATOM   3261  HG3 GLU   207     -13.667  12.003  -7.483  1.00  0.00           H  
END   
