# Supplementary material for: ModBind, a Rapid Simulation-Based Predictor of Ligand Binding and Off-Rates
Source: J Chem Inf Model. 2024 Dec 16;65(1):265–74. doi: 10.1021/acs.jcim.4c01805 (PMC11733936; doi:10.1021/acs.jcim.4c01805)
Supplement: Supplementary file 2 — ci4c01805_si_002.zip [file ci4c01805_si_002.zip › SI_ModBind_Validation/Koff/HSP90_Koff/M59_protein.pdb]

TITLE     M59_protein
REMARK   4      COMPLIES WITH FORMAT V. 3.0, 1-DEC-2006
REMARK 888
REMARK 888 WRITTEN BY MAESTRO (A PRODUCT OF SCHRODINGER, LLC)
ATOM      1  N   VAL     1       6.746  14.207  16.355  1.00  0.00           N1+
ATOM      2  CA  VAL     1       7.104  13.575  15.052  1.00  0.00           C  
ATOM      3  C   VAL     1       8.450  12.874  15.179  1.00  0.00           C  
ATOM      4  O   VAL     1       9.447  13.521  15.495  1.00  0.00           O  
ATOM      5  CB  VAL     1       7.127  14.590  13.883  1.00  0.00           C  
ATOM      6  CG1 VAL     1       7.603  13.963  12.561  1.00  0.00           C  
ATOM      7  CG2 VAL     1       5.729  15.166  13.627  1.00  0.00           C  
ATOM      8  H1  VAL     1       7.451  14.892  16.590  1.00  0.00           H  
ATOM      9  H2  VAL     1       6.718  13.500  17.075  1.00  0.00           H  
ATOM     10  H3  VAL     1       5.845  14.657  16.282  1.00  0.00           H  
ATOM     11  HA  VAL     1       6.343  12.820  14.846  1.00  0.00           H  
ATOM     12  HB  VAL     1       7.798  15.413  14.133  1.00  0.00           H  
ATOM     13 HG11 VAL     1       7.017  13.078  12.313  1.00  0.00           H  
ATOM     14 HG12 VAL     1       7.505  14.664  11.733  1.00  0.00           H  
ATOM     15 HG13 VAL     1       8.652  13.669  12.590  1.00  0.00           H  
ATOM     16 HG21 VAL     1       5.320  15.656  14.510  1.00  0.00           H  
ATOM     17 HG22 VAL     1       5.747  15.908  12.828  1.00  0.00           H  
ATOM     18 HG23 VAL     1       5.041  14.380  13.329  1.00  0.00           H  
ATOM     19  N   GLU     2       8.492  11.559  14.955  1.00  0.00           N  
ATOM     20  CA  GLU     2       9.740  10.784  14.917  1.00  0.00           C  
ATOM     21  C   GLU     2      10.179  10.545  13.464  1.00  0.00           C  
ATOM     22  O   GLU     2       9.387  10.069  12.646  1.00  0.00           O  
ATOM     23  CB  GLU     2       9.572   9.455  15.670  1.00  0.00           C  
ATOM     24  CG  GLU     2       9.256   9.646  17.159  1.00  0.00           C  
ATOM     25  CD  GLU     2       9.242   8.299  17.906  1.00  0.00           C  
ATOM     26  OE1 GLU     2       8.196   7.604  17.899  1.00  0.00           O  
ATOM     27  OE2 GLU     2      10.270   7.936  18.527  1.00  0.00           O1-
ATOM     28  H   GLU     2       7.643  11.068  14.706  1.00  0.00           H  
ATOM     29  HA  GLU     2      10.543  11.327  15.420  1.00  0.00           H  
ATOM     30  HB2 GLU     2       8.785   8.857  15.206  1.00  0.00           H  
ATOM     31  HB3 GLU     2      10.496   8.882  15.579  1.00  0.00           H  
ATOM     32  HG2 GLU     2       9.999  10.295  17.623  1.00  0.00           H  
ATOM     33  HG3 GLU     2       8.287  10.128  17.291  1.00  0.00           H  
ATOM     34  N   THR     3      11.434  10.868  13.142  1.00  0.00           N  
ATOM     35  CA  THR     3      12.038  10.666  11.812  1.00  0.00           C  
ATOM     36  C   THR     3      13.024   9.495  11.841  1.00  0.00           C  
ATOM     37  O   THR     3      13.799   9.350  12.790  1.00  0.00           O  
ATOM     38  CB  THR     3      12.732  11.947  11.311  1.00  0.00           C  
ATOM     39  CG2 THR     3      13.289  11.815   9.891  1.00  0.00           C  
ATOM     40  OG1 THR     3      11.811  13.019  11.293  1.00  0.00           O  
ATOM     41  H   THR     3      12.038  11.226  13.867  1.00  0.00           H  
ATOM     42  HA  THR     3      11.258  10.423  11.090  1.00  0.00           H  
ATOM     43  HB  THR     3      13.541  12.221  11.989  1.00  0.00           H  
ATOM     44 HG21 THR     3      12.518  11.502   9.186  1.00  0.00           H  
ATOM     45 HG22 THR     3      13.686  12.768   9.540  1.00  0.00           H  
ATOM     46 HG23 THR     3      14.106  11.096   9.833  1.00  0.00           H  
ATOM     47  HG1 THR     3      11.488  13.149  12.171  1.00  0.00           H  
ATOM     48  N   PHE     4      13.020   8.681  10.785  1.00  0.00           N  
ATOM     49  CA  PHE     4      13.814   7.459  10.642  1.00  0.00           C  
ATOM     50  C   PHE     4      14.455   7.386   9.253  1.00  0.00           C  
ATOM     51  O   PHE     4      13.822   7.723   8.250  1.00  0.00           O  
ATOM     52  CB  PHE     4      12.914   6.233  10.855  1.00  0.00           C  
ATOM     53  CG  PHE     4      12.142   6.224  12.158  1.00  0.00           C  
ATOM     54  CD1 PHE     4      10.852   6.785  12.209  1.00  0.00           C  
ATOM     55  CE1 PHE     4      10.153   6.826  13.424  1.00  0.00           C  
ATOM     56  CZ  PHE     4      10.734   6.296  14.589  1.00  0.00           C  
ATOM     57  CE2 PHE     4      12.013   5.716  14.537  1.00  0.00           C  
ATOM     58  CD2 PHE     4      12.718   5.684  13.322  1.00  0.00           C  
ATOM     59  H   PHE     4      12.369   8.879  10.034  1.00  0.00           H  
ATOM     60  HA  PHE     4      14.614   7.440  11.385  1.00  0.00           H  
ATOM     61  HB2 PHE     4      12.189   6.181  10.042  1.00  0.00           H  
ATOM     62  HB3 PHE     4      13.503   5.316  10.789  1.00  0.00           H  
ATOM     63  HD1 PHE     4      10.404   7.207  11.321  1.00  0.00           H  
ATOM     64  HE1 PHE     4       9.176   7.279  13.464  1.00  0.00           H  
ATOM     65  HZ  PHE     4      10.196   6.335  15.525  1.00  0.00           H  
ATOM     66  HE2 PHE     4      12.456   5.307  15.433  1.00  0.00           H  
ATOM     67  HD2 PHE     4      13.708   5.253  13.289  1.00  0.00           H  
ATOM     68  N   ALA     5      15.693   6.900   9.171  1.00  0.00           N  
ATOM     69  CA  ALA     5      16.278   6.473   7.903  1.00  0.00           C  
ATOM     70  C   ALA     5      15.665   5.133   7.444  1.00  0.00           C  
ATOM     71  O   ALA     5      15.402   4.250   8.267  1.00  0.00           O  
ATOM     72  CB  ALA     5      17.798   6.377   8.065  1.00  0.00           C  
ATOM     73  H   ALA     5      16.175   6.640  10.019  1.00  0.00           H  
ATOM     74  HA  ALA     5      16.077   7.234   7.148  1.00  0.00           H  
ATOM     75  HB1 ALA     5      18.075   5.644   8.824  1.00  0.00           H  
ATOM     76  HB2 ALA     5      18.273   6.079   7.129  1.00  0.00           H  
ATOM     77  HB3 ALA     5      18.224   7.337   8.356  1.00  0.00           H  
ATOM     78  N   PHE     6      15.482   4.948   6.134  1.00  0.00           N  
ATOM     79  CA  PHE     6      15.200   3.625   5.561  1.00  0.00           C  
ATOM     80  C   PHE     6      16.397   2.673   5.724  1.00  0.00           C  
ATOM     81  O   PHE     6      17.548   3.106   5.838  1.00  0.00           O  
ATOM     82  CB  PHE     6      14.828   3.745   4.072  1.00  0.00           C  
ATOM     83  CG  PHE     6      13.417   4.228   3.809  1.00  0.00           C  
ATOM     84  CD1 PHE     6      12.321   3.424   4.175  1.00  0.00           C  
ATOM     85  CE1 PHE     6      11.011   3.850   3.902  1.00  0.00           C  
ATOM     86  CZ  PHE     6      10.792   5.082   3.263  1.00  0.00           C  
ATOM     87  CE2 PHE     6      11.884   5.884   2.892  1.00  0.00           C  
ATOM     88  CD2 PHE     6      13.193   5.453   3.156  1.00  0.00           C  
ATOM     89  H   PHE     6      15.712   5.702   5.499  1.00  0.00           H  
ATOM     90  HA  PHE     6      14.361   3.181   6.099  1.00  0.00           H  
ATOM     91  HB2 PHE     6      15.542   4.392   3.560  1.00  0.00           H  
ATOM     92  HB3 PHE     6      14.911   2.777   3.578  1.00  0.00           H  
ATOM     93  HD1 PHE     6      12.482   2.472   4.659  1.00  0.00           H  
ATOM     94  HE1 PHE     6      10.175   3.226   4.182  1.00  0.00           H  
ATOM     95  HZ  PHE     6       9.787   5.413   3.046  1.00  0.00           H  
ATOM     96  HE2 PHE     6      11.724   6.821   2.383  1.00  0.00           H  
ATOM     97  HD2 PHE     6      14.024   6.055   2.831  1.00  0.00           H  
ATOM     98  N   GLN     7      16.134   1.363   5.661  1.00  0.00           N  
ATOM     99  CA  GLN     7      17.180   0.369   5.402  1.00  0.00           C  
ATOM    100  C   GLN     7      17.877   0.667   4.065  1.00  0.00           C  
ATOM    101  O   GLN     7      17.237   1.114   3.108  1.00  0.00           O  
ATOM    102  CB  GLN     7      16.589  -1.053   5.420  1.00  0.00           C  
ATOM    103  CG  GLN     7      16.384  -1.569   6.855  1.00  0.00           C  
ATOM    104  CD  GLN     7      17.699  -1.843   7.598  1.00  0.00           C  
ATOM    105  OE1 GLN     7      18.759  -2.046   7.023  1.00  0.00           O  
ATOM    106  NE2 GLN     7      17.693  -1.854   8.914  1.00  0.00           N  
ATOM    107  H   GLN     7      15.174   1.062   5.585  1.00  0.00           H  
ATOM    108  HA  GLN     7      17.936   0.471   6.182  1.00  0.00           H  
ATOM    109  HB2 GLN     7      15.642  -1.070   4.881  1.00  0.00           H  
ATOM    110  HB3 GLN     7      17.237  -1.747   4.881  1.00  0.00           H  
ATOM    111  HG2 GLN     7      15.780  -0.863   7.426  1.00  0.00           H  
ATOM    112  HG3 GLN     7      15.818  -2.500   6.823  1.00  0.00           H  
ATOM    113 HE21 GLN     7      18.554  -2.026   9.412  1.00  0.00           H  
ATOM    114 HE22 GLN     7      16.835  -1.685   9.419  1.00  0.00           H  
ATOM    115  N   ALA     8      19.186   0.426   3.997  1.00  0.00           N  
ATOM    116  CA  ALA     8      20.016   0.823   2.857  1.00  0.00           C  
ATOM    117  C   ALA     8      19.572   0.173   1.531  1.00  0.00           C  
ATOM    118  O   ALA     8      19.707   0.778   0.467  1.00  0.00           O  
ATOM    119  CB  ALA     8      21.472   0.483   3.193  1.00  0.00           C  
ATOM    120  H   ALA     8      19.651   0.024   4.799  1.00  0.00           H  
ATOM    121  HA  ALA     8      19.932   1.905   2.741  1.00  0.00           H  
ATOM    122  HB1 ALA     8      21.604  -0.589   3.353  1.00  0.00           H  
ATOM    123  HB2 ALA     8      22.142   0.782   2.386  1.00  0.00           H  
ATOM    124  HB3 ALA     8      21.798   0.998   4.096  1.00  0.00           H  
ATOM    125  N   GLU     9      19.005  -1.034   1.587  1.00  0.00           N  
ATOM    126  CA  GLU     9      18.369  -1.727   0.462  1.00  0.00           C  
ATOM    127  C   GLU     9      17.092  -1.008  -0.018  1.00  0.00           C  
ATOM    128  O   GLU     9      16.902  -0.801  -1.215  1.00  0.00           O  
ATOM    129  CB  GLU     9      18.029  -3.176   0.867  1.00  0.00           C  
ATOM    130  CG  GLU     9      19.249  -4.069   1.166  1.00  0.00           C  
ATOM    131  CD  GLU     9      19.994  -3.748   2.481  1.00  0.00           C  
ATOM    132  OE1 GLU     9      19.387  -3.176   3.416  1.00  0.00           O  
ATOM    133  OE2 GLU     9      21.198  -4.080   2.581  1.00  0.00           O1-
ATOM    134  H   GLU     9      18.980  -1.509   2.482  1.00  0.00           H  
ATOM    135  HA  GLU     9      19.075  -1.762  -0.369  1.00  0.00           H  
ATOM    136  HB2 GLU     9      17.348  -3.181   1.720  1.00  0.00           H  
ATOM    137  HB3 GLU     9      17.475  -3.649   0.056  1.00  0.00           H  
ATOM    138  HG2 GLU     9      18.920  -5.107   1.231  1.00  0.00           H  
ATOM    139  HG3 GLU     9      19.955  -4.023   0.336  1.00  0.00           H  
ATOM    140  N   ILE    10      16.226  -0.578   0.902  1.00  0.00           N  
ATOM    141  CA  ILE    10      14.949   0.078   0.572  1.00  0.00           C  
ATOM    142  C   ILE    10      15.179   1.481  -0.002  1.00  0.00           C  
ATOM    143  O   ILE    10      14.503   1.877  -0.952  1.00  0.00           O  
ATOM    144  CB  ILE    10      14.021   0.103   1.804  1.00  0.00           C  
ATOM    145  CG2 ILE    10      12.735   0.908   1.536  1.00  0.00           C  
ATOM    146  CG1 ILE    10      13.683  -1.347   2.213  1.00  0.00           C  
ATOM    147  CD1 ILE    10      12.899  -1.435   3.518  1.00  0.00           C  
ATOM    148  H   ILE    10      16.446  -0.715   1.878  1.00  0.00           H  
ATOM    149  HA  ILE    10      14.457  -0.516  -0.200  1.00  0.00           H  
ATOM    150  HB  ILE    10      14.549   0.577   2.632  1.00  0.00           H  
ATOM    151 HG21 ILE    10      12.210   0.538   0.655  1.00  0.00           H  
ATOM    152 HG22 ILE    10      12.042   0.867   2.374  1.00  0.00           H  
ATOM    153 HG23 ILE    10      12.938   1.968   1.386  1.00  0.00           H  
ATOM    154 HG12 ILE    10      13.128  -1.848   1.418  1.00  0.00           H  
ATOM    155 HG13 ILE    10      14.597  -1.925   2.350  1.00  0.00           H  
ATOM    156 HD11 ILE    10      11.867  -1.109   3.405  1.00  0.00           H  
ATOM    157 HD12 ILE    10      12.880  -2.468   3.849  1.00  0.00           H  
ATOM    158 HD13 ILE    10      13.361  -0.844   4.308  1.00  0.00           H  
ATOM    159  N   ALA    11      16.177   2.210   0.506  1.00  0.00           N  
ATOM    160  CA  ALA    11      16.554   3.515  -0.031  1.00  0.00           C  
ATOM    161  C   ALA    11      16.936   3.426  -1.524  1.00  0.00           C  
ATOM    162  O   ALA    11      16.395   4.169  -2.345  1.00  0.00           O  
ATOM    163  CB  ALA    11      17.689   4.088   0.828  1.00  0.00           C  
ATOM    164  H   ALA    11      16.713   1.836   1.279  1.00  0.00           H  
ATOM    165  HA  ALA    11      15.691   4.178   0.059  1.00  0.00           H  
ATOM    166  HB1 ALA    11      18.571   3.447   0.808  1.00  0.00           H  
ATOM    167  HB2 ALA    11      17.987   5.077   0.477  1.00  0.00           H  
ATOM    168  HB3 ALA    11      17.380   4.190   1.868  1.00  0.00           H  
ATOM    169  N   GLN    12      17.801   2.474  -1.899  1.00  0.00           N  
ATOM    170  CA  GLN    12      18.182   2.258  -3.303  1.00  0.00           C  
ATOM    171  C   GLN    12      17.068   1.614  -4.152  1.00  0.00           C  
ATOM    172  O   GLN    12      17.006   1.890  -5.349  1.00  0.00           O  
ATOM    173  CB  GLN    12      19.522   1.508  -3.400  1.00  0.00           C  
ATOM    174  CG  GLN    12      19.507   0.084  -2.838  1.00  0.00           C  
ATOM    175  CD  GLN    12      20.912  -0.491  -2.704  1.00  0.00           C  
ATOM    176  OE1 GLN    12      21.508  -0.993  -3.647  1.00  0.00           O  
ATOM    177  NE2 GLN    12      21.497  -0.428  -1.525  1.00  0.00           N  
ATOM    178  H   GLN    12      18.200   1.866  -1.197  1.00  0.00           H  
ATOM    179  HA  GLN    12      18.369   3.241  -3.736  1.00  0.00           H  
ATOM    180  HB2 GLN    12      19.840   1.473  -4.444  1.00  0.00           H  
ATOM    181  HB3 GLN    12      20.281   2.097  -2.882  1.00  0.00           H  
ATOM    182  HG2 GLN    12      19.066   0.101  -1.850  1.00  0.00           H  
ATOM    183  HG3 GLN    12      18.893  -0.581  -3.442  1.00  0.00           H  
ATOM    184 HE21 GLN    12      22.427  -0.801  -1.407  1.00  0.00           H  
ATOM    185 HE22 GLN    12      21.008  -0.007  -0.744  1.00  0.00           H  
ATOM    186  N   LEU    13      16.140   0.842  -3.569  1.00  0.00           N  
ATOM    187  CA  LEU    13      14.922   0.383  -4.256  1.00  0.00           C  
ATOM    188  C   LEU    13      14.024   1.559  -4.663  1.00  0.00           C  
ATOM    189  O   LEU    13      13.613   1.657  -5.819  1.00  0.00           O  
ATOM    190  CB  LEU    13      14.154  -0.601  -3.354  1.00  0.00           C  
ATOM    191  CG  LEU    13      12.790  -1.062  -3.904  1.00  0.00           C  
ATOM    192  CD1 LEU    13      12.935  -1.809  -5.227  1.00  0.00           C  
ATOM    193  CD2 LEU    13      12.092  -1.987  -2.910  1.00  0.00           C  
ATOM    194  H   LEU    13      16.238   0.620  -2.587  1.00  0.00           H  
ATOM    195  HA  LEU    13      15.231  -0.142  -5.162  1.00  0.00           H  
ATOM    196  HB2 LEU    13      14.789  -1.460  -3.165  1.00  0.00           H  
ATOM    197  HB3 LEU    13      13.983  -0.141  -2.384  1.00  0.00           H  
ATOM    198  HG  LEU    13      12.128  -0.209  -4.048  1.00  0.00           H  
ATOM    199 HD11 LEU    13      13.653  -2.625  -5.141  1.00  0.00           H  
ATOM    200 HD12 LEU    13      11.981  -2.232  -5.541  1.00  0.00           H  
ATOM    201 HD13 LEU    13      13.273  -1.153  -6.029  1.00  0.00           H  
ATOM    202 HD21 LEU    13      11.988  -1.515  -1.933  1.00  0.00           H  
ATOM    203 HD22 LEU    13      11.090  -2.249  -3.252  1.00  0.00           H  
ATOM    204 HD23 LEU    13      12.646  -2.915  -2.777  1.00  0.00           H  
ATOM    205  N   MET    14      13.736   2.469  -3.731  1.00  0.00           N  
ATOM    206  CA  MET    14      12.908   3.649  -3.995  1.00  0.00           C  
ATOM    207  C   MET    14      13.581   4.586  -5.008  1.00  0.00           C  
ATOM    208  O   MET    14      12.919   5.051  -5.937  1.00  0.00           O  
ATOM    209  CB  MET    14      12.590   4.367  -2.678  1.00  0.00           C  
ATOM    210  CG  MET    14      11.680   3.508  -1.790  1.00  0.00           C  
ATOM    211  SD  MET    14      11.436   4.145  -0.112  1.00  0.00           S  
ATOM    212  CE  MET    14      10.404   5.589  -0.464  1.00  0.00           C  
ATOM    213  H   MET    14      14.101   2.343  -2.795  1.00  0.00           H  
ATOM    214  HA  MET    14      11.967   3.314  -4.437  1.00  0.00           H  
ATOM    215  HB2 MET    14      13.515   4.596  -2.147  1.00  0.00           H  
ATOM    216  HB3 MET    14      12.103   5.322  -2.880  1.00  0.00           H  
ATOM    217  HG2 MET    14      10.705   3.388  -2.262  1.00  0.00           H  
ATOM    218  HG3 MET    14      12.084   2.503  -1.680  1.00  0.00           H  
ATOM    219  HE1 MET    14       9.549   5.281  -1.057  1.00  0.00           H  
ATOM    220  HE2 MET    14      10.049   6.053   0.456  1.00  0.00           H  
ATOM    221  HE3 MET    14      10.968   6.321  -1.034  1.00  0.00           H  
ATOM    222  N   SER    15      14.901   4.785  -4.909  1.00  0.00           N  
ATOM    223  CA  SER    15      15.673   5.511  -5.928  1.00  0.00           C  
ATOM    224  C   SER    15      15.616   4.831  -7.301  1.00  0.00           C  
ATOM    225  O   SER    15      15.397   5.520  -8.295  1.00  0.00           O  
ATOM    226  CB  SER    15      17.134   5.681  -5.500  1.00  0.00           C  
ATOM    227  OG  SER    15      17.220   6.517  -4.356  1.00  0.00           O  
ATOM    228  H   SER    15      15.403   4.364  -4.139  1.00  0.00           H  
ATOM    229  HA  SER    15      15.233   6.505  -6.037  1.00  0.00           H  
ATOM    230  HB2 SER    15      17.599   4.720  -5.287  1.00  0.00           H  
ATOM    231  HB3 SER    15      17.715   6.148  -6.297  1.00  0.00           H  
ATOM    232  HG  SER    15      16.812   6.071  -3.628  1.00  0.00           H  
ATOM    233  N   LEU    16      15.736   3.498  -7.386  1.00  0.00           N  
ATOM    234  CA  LEU    16      15.595   2.754  -8.646  1.00  0.00           C  
ATOM    235  C   LEU    16      14.211   2.977  -9.269  1.00  0.00           C  
ATOM    236  O   LEU    16      14.122   3.319 -10.447  1.00  0.00           O  
ATOM    237  CB  LEU    16      15.912   1.259  -8.411  1.00  0.00           C  
ATOM    238  CG  LEU    16      15.825   0.370  -9.674  1.00  0.00           C  
ATOM    239  CD1 LEU    16      16.731  -0.854  -9.523  1.00  0.00           C  
ATOM    240  CD2 LEU    16      14.416  -0.172  -9.953  1.00  0.00           C  
ATOM    241  H   LEU    16      15.916   2.964  -6.545  1.00  0.00           H  
ATOM    242  HA  LEU    16      16.338   3.147  -9.343  1.00  0.00           H  
ATOM    243  HB2 LEU    16      16.929   1.211  -8.020  1.00  0.00           H  
ATOM    244  HB3 LEU    16      15.282   0.843  -7.625  1.00  0.00           H  
ATOM    245  HG  LEU    16      16.177   0.935 -10.536  1.00  0.00           H  
ATOM    246 HD11 LEU    16      16.400  -1.492  -8.705  1.00  0.00           H  
ATOM    247 HD12 LEU    16      16.735  -1.458 -10.431  1.00  0.00           H  
ATOM    248 HD13 LEU    16      17.764  -0.564  -9.328  1.00  0.00           H  
ATOM    249 HD21 LEU    16      13.690   0.596 -10.200  1.00  0.00           H  
ATOM    250 HD22 LEU    16      14.424  -0.840 -10.813  1.00  0.00           H  
ATOM    251 HD23 LEU    16      14.026  -0.733  -9.103  1.00  0.00           H  
ATOM    252  N   ILE    17      13.144   2.831  -8.480  1.00  0.00           N  
ATOM    253  CA  ILE    17      11.753   2.999  -8.927  1.00  0.00           C  
ATOM    254  C   ILE    17      11.497   4.425  -9.449  1.00  0.00           C  
ATOM    255  O   ILE    17      10.838   4.598 -10.475  1.00  0.00           O  
ATOM    256  CB  ILE    17      10.804   2.599  -7.772  1.00  0.00           C  
ATOM    257  CG2 ILE    17       9.359   3.065  -8.006  1.00  0.00           C  
ATOM    258  CG1 ILE    17      10.842   1.061  -7.590  1.00  0.00           C  
ATOM    259  CD1 ILE    17      10.162   0.573  -6.308  1.00  0.00           C  
ATOM    260  H   ILE    17      13.294   2.559  -7.517  1.00  0.00           H  
ATOM    261  HA  ILE    17      11.585   2.322  -9.768  1.00  0.00           H  
ATOM    262  HB  ILE    17      11.156   3.069  -6.853  1.00  0.00           H  
ATOM    263 HG21 ILE    17       8.983   2.673  -8.948  1.00  0.00           H  
ATOM    264 HG22 ILE    17       8.689   2.724  -7.221  1.00  0.00           H  
ATOM    265 HG23 ILE    17       9.263   4.151  -8.023  1.00  0.00           H  
ATOM    266 HG12 ILE    17      10.391   0.567  -8.452  1.00  0.00           H  
ATOM    267 HG13 ILE    17      11.874   0.714  -7.564  1.00  0.00           H  
ATOM    268 HD11 ILE    17       9.080   0.651  -6.382  1.00  0.00           H  
ATOM    269 HD12 ILE    17      10.394  -0.475  -6.126  1.00  0.00           H  
ATOM    270 HD13 ILE    17      10.494   1.141  -5.438  1.00  0.00           H  
ATOM    271  N   ILE    18      12.043   5.446  -8.779  1.00  0.00           N  
ATOM    272  CA  ILE    18      11.907   6.858  -9.174  1.00  0.00           C  
ATOM    273  C   ILE    18      12.755   7.193 -10.418  1.00  0.00           C  
ATOM    274  O   ILE    18      12.275   7.890 -11.315  1.00  0.00           O  
ATOM    275  CB  ILE    18      12.235   7.763  -7.959  1.00  0.00           C  
ATOM    276  CG2 ILE    18      12.400   9.244  -8.352  1.00  0.00           C  
ATOM    277  CG1 ILE    18      11.118   7.628  -6.895  1.00  0.00           C  
ATOM    278  CD1 ILE    18      11.496   8.181  -5.514  1.00  0.00           C  
ATOM    279  H   ILE    18      12.573   5.245  -7.941  1.00  0.00           H  
ATOM    280  HA  ILE    18      10.865   7.036  -9.450  1.00  0.00           H  
ATOM    281  HB  ILE    18      13.177   7.427  -7.524  1.00  0.00           H  
ATOM    282 HG21 ILE    18      11.518   9.619  -8.871  1.00  0.00           H  
ATOM    283 HG22 ILE    18      12.560   9.876  -7.480  1.00  0.00           H  
ATOM    284 HG23 ILE    18      13.265   9.408  -8.994  1.00  0.00           H  
ATOM    285 HG12 ILE    18      10.206   8.113  -7.246  1.00  0.00           H  
ATOM    286 HG13 ILE    18      10.854   6.579  -6.759  1.00  0.00           H  
ATOM    287 HD11 ILE    18      11.638   9.261  -5.527  1.00  0.00           H  
ATOM    288 HD12 ILE    18      10.707   7.968  -4.793  1.00  0.00           H  
ATOM    289 HD13 ILE    18      12.413   7.724  -5.141  1.00  0.00           H  
ATOM    290  N   ASN    19      14.001   6.710 -10.493  1.00  0.00           N  
ATOM    291  CA  ASN    19      14.964   7.093 -11.535  1.00  0.00           C  
ATOM    292  C   ASN    19      14.853   6.281 -12.841  1.00  0.00           C  
ATOM    293  O   ASN    19      15.163   6.810 -13.910  1.00  0.00           O  
ATOM    294  CB  ASN    19      16.394   6.994 -10.969  1.00  0.00           C  
ATOM    295  CG  ASN    19      16.692   7.953  -9.821  1.00  0.00           C  
ATOM    296  OD1 ASN    19      16.059   8.984  -9.637  1.00  0.00           O  
ATOM    297  ND2 ASN    19      17.699   7.662  -9.028  1.00  0.00           N  
ATOM    298  H   ASN    19      14.343   6.139  -9.730  1.00  0.00           H  
ATOM    299  HA  ASN    19      14.788   8.135 -11.811  1.00  0.00           H  
ATOM    300  HB2 ASN    19      16.596   5.971 -10.647  1.00  0.00           H  
ATOM    301  HB3 ASN    19      17.118   7.210 -11.757  1.00  0.00           H  
ATOM    302 HD21 ASN    19      17.931   8.288  -8.271  1.00  0.00           H  
ATOM    303 HD22 ASN    19      18.235   6.820  -9.177  1.00  0.00           H  
ATOM    304  N   THR    20      14.441   5.009 -12.786  1.00  0.00           N  
ATOM    305  CA  THR    20      14.375   4.124 -13.966  1.00  0.00           C  
ATOM    306  C   THR    20      13.264   4.557 -14.924  1.00  0.00           C  
ATOM    307  O   THR    20      12.110   4.706 -14.518  1.00  0.00           O  
ATOM    308  CB  THR    20      14.180   2.650 -13.565  1.00  0.00           C  
ATOM    309  CG2 THR    20      14.103   1.689 -14.755  1.00  0.00           C  
ATOM    310  OG1 THR    20      15.278   2.228 -12.789  1.00  0.00           O  
ATOM    311  H   THR    20      14.181   4.617 -11.890  1.00  0.00           H  
ATOM    312  HA  THR    20      15.330   4.203 -14.492  1.00  0.00           H  
ATOM    313  HB  THR    20      13.277   2.540 -12.961  1.00  0.00           H  
ATOM    314 HG21 THR    20      14.962   1.802 -15.417  1.00  0.00           H  
ATOM    315 HG22 THR    20      14.083   0.652 -14.416  1.00  0.00           H  
ATOM    316 HG23 THR    20      13.200   1.839 -15.346  1.00  0.00           H  
ATOM    317  HG1 THR    20      15.238   2.682 -11.958  1.00  0.00           H  
ATOM    318  N   PHE    21      13.589   4.724 -16.210  1.00  0.00           N  
ATOM    319  CA  PHE    21      12.591   4.983 -17.252  1.00  0.00           C  
ATOM    320  C   PHE    21      11.711   3.741 -17.475  1.00  0.00           C  
ATOM    321  O   PHE    21      12.200   2.682 -17.879  1.00  0.00           O  
ATOM    322  CB  PHE    21      13.274   5.434 -18.549  1.00  0.00           C  
ATOM    323  CG  PHE    21      12.284   5.710 -19.665  1.00  0.00           C  
ATOM    324  CD1 PHE    21      11.560   6.919 -19.677  1.00  0.00           C  
ATOM    325  CE1 PHE    21      10.594   7.154 -20.674  1.00  0.00           C  
ATOM    326  CZ  PHE    21      10.350   6.181 -21.661  1.00  0.00           C  
ATOM    327  CE2 PHE    21      11.076   4.976 -21.654  1.00  0.00           C  
ATOM    328  CD2 PHE    21      12.041   4.741 -20.658  1.00  0.00           C  
ATOM    329  H   PHE    21      14.548   4.592 -16.496  1.00  0.00           H  
ATOM    330  HA  PHE    21      11.957   5.806 -16.913  1.00  0.00           H  
ATOM    331  HB2 PHE    21      13.852   6.341 -18.366  1.00  0.00           H  
ATOM    332  HB3 PHE    21      13.991   4.682 -18.882  1.00  0.00           H  
ATOM    333  HD1 PHE    21      11.733   7.663 -18.914  1.00  0.00           H  
ATOM    334  HE1 PHE    21      10.037   8.079 -20.679  1.00  0.00           H  
ATOM    335  HZ  PHE    21       9.606   6.359 -22.423  1.00  0.00           H  
ATOM    336  HE2 PHE    21      10.887   4.228 -22.409  1.00  0.00           H  
ATOM    337  HD2 PHE    21      12.582   3.806 -20.649  1.00  0.00           H  
ATOM    338  N   TYR    22      10.415   3.872 -17.190  1.00  0.00           N  
ATOM    339  CA  TYR    22       9.441   2.779 -17.223  1.00  0.00           C  
ATOM    340  C   TYR    22       8.023   3.336 -17.422  1.00  0.00           C  
ATOM    341  O   TYR    22       7.501   4.052 -16.564  1.00  0.00           O  
ATOM    342  CB  TYR    22       9.572   1.978 -15.918  1.00  0.00           C  
ATOM    343  CG  TYR    22       8.575   0.849 -15.776  1.00  0.00           C  
ATOM    344  CD1 TYR    22       8.737  -0.327 -16.535  1.00  0.00           C  
ATOM    345  CE1 TYR    22       7.814  -1.381 -16.402  1.00  0.00           C  
ATOM    346  CZ  TYR    22       6.735  -1.256 -15.504  1.00  0.00           C  
ATOM    347  OH  TYR    22       5.841  -2.265 -15.380  1.00  0.00           O  
ATOM    348  CE2 TYR    22       6.574  -0.080 -14.745  1.00  0.00           C  
ATOM    349  CD2 TYR    22       7.492   0.975 -14.886  1.00  0.00           C  
ATOM    350  H   TYR    22      10.083   4.769 -16.868  1.00  0.00           H  
ATOM    351  HA  TYR    22       9.667   2.121 -18.065  1.00  0.00           H  
ATOM    352  HB2 TYR    22      10.571   1.547 -15.848  1.00  0.00           H  
ATOM    353  HB3 TYR    22       9.480   2.645 -15.058  1.00  0.00           H  
ATOM    354  HD1 TYR    22       9.568  -0.424 -17.218  1.00  0.00           H  
ATOM    355  HE1 TYR    22       7.936  -2.285 -16.982  1.00  0.00           H  
ATOM    356  HH  TYR    22       5.111  -2.045 -14.824  1.00  0.00           H  
ATOM    357  HE2 TYR    22       5.747   0.017 -14.056  1.00  0.00           H  
ATOM    358  HD2 TYR    22       7.360   1.878 -14.309  1.00  0.00           H  
ATOM    359  N   SER    23       7.414   3.042 -18.575  1.00  0.00           N  
ATOM    360  CA  SER    23       6.144   3.650 -19.013  1.00  0.00           C  
ATOM    361  C   SER    23       4.893   3.006 -18.402  1.00  0.00           C  
ATOM    362  O   SER    23       3.880   3.681 -18.227  1.00  0.00           O  
ATOM    363  CB  SER    23       6.030   3.581 -20.542  1.00  0.00           C  
ATOM    364  OG  SER    23       7.156   4.182 -21.161  1.00  0.00           O  
ATOM    365  H   SER    23       7.906   2.474 -19.250  1.00  0.00           H  
ATOM    366  HA  SER    23       6.146   4.704 -18.725  1.00  0.00           H  
ATOM    367  HB2 SER    23       5.962   2.546 -20.881  1.00  0.00           H  
ATOM    368  HB3 SER    23       5.130   4.092 -20.887  1.00  0.00           H  
ATOM    369  HG  SER    23       7.049   4.131 -22.099  1.00  0.00           H  
ATOM    370  N   ASN    24       4.937   1.711 -18.064  1.00  0.00           N  
ATOM    371  CA  ASN    24       3.787   0.927 -17.586  1.00  0.00           C  
ATOM    372  C   ASN    24       3.509   1.129 -16.076  1.00  0.00           C  
ATOM    373  O   ASN    24       3.298   0.179 -15.320  1.00  0.00           O  
ATOM    374  CB  ASN    24       3.980  -0.539 -18.029  1.00  0.00           C  
ATOM    375  CG  ASN    24       2.767  -1.437 -17.809  1.00  0.00           C  
ATOM    376  OD1 ASN    24       2.868  -2.547 -17.305  1.00  0.00           O  
ATOM    377  ND2 ASN    24       1.583  -1.014 -18.197  1.00  0.00           N  
ATOM    378  H   ASN    24       5.808   1.216 -18.192  1.00  0.00           H  
ATOM    379  HA  ASN    24       2.903   1.307 -18.103  1.00  0.00           H  
ATOM    380  HB2 ASN    24       4.209  -0.570 -19.095  1.00  0.00           H  
ATOM    381  HB3 ASN    24       4.843  -0.974 -17.527  1.00  0.00           H  
ATOM    382 HD21 ASN    24       0.774  -1.602 -18.057  1.00  0.00           H  
ATOM    383 HD22 ASN    24       1.480  -0.111 -18.636  1.00  0.00           H  
ATOM    384  N   LYS    25       3.508   2.393 -15.632  1.00  0.00           N  
ATOM    385  CA  LYS    25       3.400   2.819 -14.223  1.00  0.00           C  
ATOM    386  C   LYS    25       2.137   2.326 -13.514  1.00  0.00           C  
ATOM    387  O   LYS    25       2.165   2.106 -12.307  1.00  0.00           O  
ATOM    388  CB  LYS    25       3.445   4.353 -14.161  1.00  0.00           C  
ATOM    389  CG  LYS    25       4.805   4.922 -14.581  1.00  0.00           C  
ATOM    390  CD  LYS    25       4.775   6.454 -14.509  1.00  0.00           C  
ATOM    391  CE  LYS    25       6.156   7.082 -14.729  1.00  0.00           C  
ATOM    392  NZ  LYS    25       7.077   6.797 -13.598  1.00  0.00           N1+
ATOM    393  H   LYS    25       3.661   3.121 -16.318  1.00  0.00           H  
ATOM    394  HA  LYS    25       4.259   2.414 -13.692  1.00  0.00           H  
ATOM    395  HB2 LYS    25       2.660   4.775 -14.790  1.00  0.00           H  
ATOM    396  HB3 LYS    25       3.233   4.683 -13.143  1.00  0.00           H  
ATOM    397  HG2 LYS    25       5.582   4.519 -13.932  1.00  0.00           H  
ATOM    398  HG3 LYS    25       5.053   4.614 -15.597  1.00  0.00           H  
ATOM    399  HD2 LYS    25       4.087   6.827 -15.268  1.00  0.00           H  
ATOM    400  HD3 LYS    25       4.371   6.783 -13.551  1.00  0.00           H  
ATOM    401  HE2 LYS    25       6.600   6.710 -15.654  1.00  0.00           H  
ATOM    402  HE3 LYS    25       6.081   8.162 -14.834  1.00  0.00           H  
ATOM    403  HZ1 LYS    25       6.654   7.112 -12.733  1.00  0.00           H  
ATOM    404  HZ2 LYS    25       7.238   5.801 -13.543  1.00  0.00           H  
ATOM    405  HZ3 LYS    25       7.958   7.269 -13.743  1.00  0.00           H  
ATOM    406  N   GLU    26       1.054   2.124 -14.265  1.00  0.00           N  
ATOM    407  CA  GLU    26      -0.295   1.778 -13.790  1.00  0.00           C  
ATOM    408  C   GLU    26      -0.370   0.532 -12.885  1.00  0.00           C  
ATOM    409  O   GLU    26      -1.316   0.396 -12.106  1.00  0.00           O  
ATOM    410  CB  GLU    26      -1.210   1.613 -15.016  1.00  0.00           C  
ATOM    411  CG  GLU    26      -0.903   0.365 -15.864  1.00  0.00           C  
ATOM    412  CD  GLU    26      -1.665   0.338 -17.201  1.00  0.00           C  
ATOM    413  OE1 GLU    26      -1.857   1.407 -17.830  1.00  0.00           O  
ATOM    414  OE2 GLU    26      -2.059  -0.766 -17.648  1.00  0.00           O1-
ATOM    415  H   GLU    26       1.143   2.304 -15.254  1.00  0.00           H  
ATOM    416  HA  GLU    26      -0.657   2.628 -13.210  1.00  0.00           H  
ATOM    417  HB2 GLU    26      -2.245   1.566 -14.680  1.00  0.00           H  
ATOM    418  HB3 GLU    26      -1.138   2.517 -15.621  1.00  0.00           H  
ATOM    419  HG2 GLU    26       0.162   0.316 -16.094  1.00  0.00           H  
ATOM    420  HG3 GLU    26      -1.147  -0.545 -15.315  1.00  0.00           H  
ATOM    421  N   ILE    27       0.638  -0.349 -12.930  1.00  0.00           N  
ATOM    422  CA  ILE    27       0.761  -1.521 -12.051  1.00  0.00           C  
ATOM    423  C   ILE    27       0.816  -1.166 -10.555  1.00  0.00           C  
ATOM    424  O   ILE    27       0.552  -2.040  -9.731  1.00  0.00           O  
ATOM    425  CB  ILE    27       1.961  -2.408 -12.464  1.00  0.00           C  
ATOM    426  CG2 ILE    27       1.762  -2.914 -13.903  1.00  0.00           C  
ATOM    427  CG1 ILE    27       3.350  -1.738 -12.314  1.00  0.00           C  
ATOM    428  CD1 ILE    27       4.007  -1.965 -10.945  1.00  0.00           C  
ATOM    429  H   ILE    27       1.393  -0.174 -13.578  1.00  0.00           H  
ATOM    430  HA  ILE    27      -0.148  -2.111 -12.186  1.00  0.00           H  
ATOM    431  HB  ILE    27       1.951  -3.300 -11.835  1.00  0.00           H  
ATOM    432 HG21 ILE    27       1.801  -2.103 -14.631  1.00  0.00           H  
ATOM    433 HG22 ILE    27       2.534  -3.633 -14.177  1.00  0.00           H  
ATOM    434 HG23 ILE    27       0.802  -3.417 -14.015  1.00  0.00           H  
ATOM    435 HG12 ILE    27       4.029  -2.152 -13.059  1.00  0.00           H  
ATOM    436 HG13 ILE    27       3.299  -0.671 -12.533  1.00  0.00           H  
ATOM    437 HD11 ILE    27       4.059  -3.027 -10.701  1.00  0.00           H  
ATOM    438 HD12 ILE    27       5.028  -1.585 -10.947  1.00  0.00           H  
ATOM    439 HD13 ILE    27       3.484  -1.462 -10.135  1.00  0.00           H  
ATOM    440  N   PHE    28       1.088   0.094 -10.183  1.00  0.00           N  
ATOM    441  CA  PHE    28       1.078   0.538  -8.782  1.00  0.00           C  
ATOM    442  C   PHE    28      -0.248   0.194  -8.076  1.00  0.00           C  
ATOM    443  O   PHE    28      -0.253  -0.248  -6.926  1.00  0.00           O  
ATOM    444  CB  PHE    28       1.371   2.050  -8.697  1.00  0.00           C  
ATOM    445  CG  PHE    28       0.159   2.946  -8.914  1.00  0.00           C  
ATOM    446  CD1 PHE    28      -0.231   3.323 -10.211  1.00  0.00           C  
ATOM    447  CE1 PHE    28      -1.417   4.043 -10.421  1.00  0.00           C  
ATOM    448  CZ  PHE    28      -2.234   4.382  -9.332  1.00  0.00           C  
ATOM    449  CE2 PHE    28      -1.852   4.008  -8.033  1.00  0.00           C  
ATOM    450  CD2 PHE    28      -0.650   3.310  -7.822  1.00  0.00           C  
ATOM    451  H   PHE    28       1.293   0.781 -10.897  1.00  0.00           H  
ATOM    452  HA  PHE    28       1.878  -0.002  -8.284  1.00  0.00           H  
ATOM    453  HB2 PHE    28       1.771   2.271  -7.707  1.00  0.00           H  
ATOM    454  HB3 PHE    28       2.162   2.329  -9.396  1.00  0.00           H  
ATOM    455  HD1 PHE    28       0.365   3.047 -11.061  1.00  0.00           H  
ATOM    456  HE1 PHE    28      -1.708   4.315 -11.423  1.00  0.00           H  
ATOM    457  HZ  PHE    28      -3.157   4.917  -9.495  1.00  0.00           H  
ATOM    458  HE2 PHE    28      -2.491   4.243  -7.197  1.00  0.00           H  
ATOM    459  HD2 PHE    28      -0.375   3.012  -6.821  1.00  0.00           H  
ATOM    460  N   LEU    29      -1.380   0.359  -8.774  1.00  0.00           N  
ATOM    461  CA  LEU    29      -2.710   0.172  -8.202  1.00  0.00           C  
ATOM    462  C   LEU    29      -2.997  -1.310  -7.915  1.00  0.00           C  
ATOM    463  O   LEU    29      -3.562  -1.636  -6.872  1.00  0.00           O  
ATOM    464  CB  LEU    29      -3.741   0.807  -9.152  1.00  0.00           C  
ATOM    465  CG  LEU    29      -5.180   0.809  -8.612  1.00  0.00           C  
ATOM    466  CD1 LEU    29      -5.317   1.607  -7.313  1.00  0.00           C  
ATOM    467  CD2 LEU    29      -6.129   1.422  -9.641  1.00  0.00           C  
ATOM    468  H   LEU    29      -1.318   0.697  -9.724  1.00  0.00           H  
ATOM    469  HA  LEU    29      -2.725   0.709  -7.252  1.00  0.00           H  
ATOM    470  HB2 LEU    29      -3.445   1.832  -9.374  1.00  0.00           H  
ATOM    471  HB3 LEU    29      -3.715   0.279 -10.105  1.00  0.00           H  
ATOM    472  HG  LEU    29      -5.503  -0.215  -8.439  1.00  0.00           H  
ATOM    473 HD11 LEU    29      -4.922   2.618  -7.417  1.00  0.00           H  
ATOM    474 HD12 LEU    29      -6.362   1.688  -7.016  1.00  0.00           H  
ATOM    475 HD13 LEU    29      -4.796   1.126  -6.485  1.00  0.00           H  
ATOM    476 HD21 LEU    29      -6.101   0.872 -10.580  1.00  0.00           H  
ATOM    477 HD22 LEU    29      -7.157   1.389  -9.281  1.00  0.00           H  
ATOM    478 HD23 LEU    29      -5.880   2.462  -9.854  1.00  0.00           H  
ATOM    479  N   ARG    30      -2.531  -2.211  -8.793  1.00  0.00           N  
ATOM    480  CA  ARG    30      -2.585  -3.669  -8.604  1.00  0.00           C  
ATOM    481  C   ARG    30      -1.850  -4.091  -7.332  1.00  0.00           C  
ATOM    482  O   ARG    30      -2.397  -4.854  -6.541  1.00  0.00           O  
ATOM    483  CB  ARG    30      -1.984  -4.360  -9.838  1.00  0.00           C  
ATOM    484  CG  ARG    30      -2.066  -5.897  -9.772  1.00  0.00           C  
ATOM    485  CD  ARG    30      -1.309  -6.543 -10.938  1.00  0.00           C  
ATOM    486  NE  ARG    30       0.140  -6.332 -10.795  1.00  0.00           N  
ATOM    487  CZ  ARG    30       1.078  -6.433 -11.708  1.00  0.00           C  
ATOM    488  NH1 ARG    30       2.292  -6.222 -11.318  1.00  0.00           N  
ATOM    489  NH2 ARG    30       0.847  -6.739 -12.955  1.00  0.00           N1+
ATOM    490  H   ARG    30      -2.038  -1.868  -9.606  1.00  0.00           H  
ATOM    491  HA  ARG    30      -3.634  -3.956  -8.512  1.00  0.00           H  
ATOM    492  HB2 ARG    30      -2.492  -4.005 -10.735  1.00  0.00           H  
ATOM    493  HB3 ARG    30      -0.944  -4.058  -9.950  1.00  0.00           H  
ATOM    494  HG2 ARG    30      -1.642  -6.283  -8.845  1.00  0.00           H  
ATOM    495  HG3 ARG    30      -3.109  -6.216  -9.778  1.00  0.00           H  
ATOM    496  HD2 ARG    30      -1.503  -7.615 -10.966  1.00  0.00           H  
ATOM    497  HD3 ARG    30      -1.634  -6.132 -11.893  1.00  0.00           H  
ATOM    498  HE  ARG    30       0.461  -6.134  -9.851  1.00  0.00           H  
ATOM    499 HH11 ARG    30       2.445  -6.003 -10.334  1.00  0.00           H  
ATOM    500 HH12 ARG    30       3.092  -6.354 -11.922  1.00  0.00           H  
ATOM    501 HH21 ARG    30      -0.099  -6.908 -13.263  1.00  0.00           H  
ATOM    502 HH22 ARG    30       1.608  -6.818 -13.614  1.00  0.00           H  
ATOM    503  N   GLU    31      -0.637  -3.583  -7.112  1.00  0.00           N  
ATOM    504  CA  GLU    31       0.161  -3.928  -5.928  1.00  0.00           C  
ATOM    505  C   GLU    31      -0.495  -3.458  -4.623  1.00  0.00           C  
ATOM    506  O   GLU    31      -0.577  -4.226  -3.664  1.00  0.00           O  
ATOM    507  CB  GLU    31       1.583  -3.351  -6.037  1.00  0.00           C  
ATOM    508  CG  GLU    31       2.401  -3.847  -7.241  1.00  0.00           C  
ATOM    509  CD  GLU    31       2.270  -5.360  -7.480  1.00  0.00           C  
ATOM    510  OE1 GLU    31       2.434  -6.138  -6.513  1.00  0.00           O  
ATOM    511  OE2 GLU    31       1.998  -5.768  -8.635  1.00  0.00           O1-
ATOM    512  H   GLU    31      -0.235  -2.950  -7.791  1.00  0.00           H  
ATOM    513  HA  GLU    31       0.200  -5.015  -5.855  1.00  0.00           H  
ATOM    514  HB2 GLU    31       1.544  -2.261  -6.064  1.00  0.00           H  
ATOM    515  HB3 GLU    31       2.127  -3.606  -5.128  1.00  0.00           H  
ATOM    516  HG2 GLU    31       2.084  -3.326  -8.143  1.00  0.00           H  
ATOM    517  HG3 GLU    31       3.453  -3.599  -7.103  1.00  0.00           H  
ATOM    518  N   LEU    32      -1.021  -2.229  -4.588  1.00  0.00           N  
ATOM    519  CA  LEU    32      -1.699  -1.689  -3.406  1.00  0.00           C  
ATOM    520  C   LEU    32      -3.022  -2.415  -3.112  1.00  0.00           C  
ATOM    521  O   LEU    32      -3.265  -2.782  -1.963  1.00  0.00           O  
ATOM    522  CB  LEU    32      -1.886  -0.170  -3.566  1.00  0.00           C  
ATOM    523  CG  LEU    32      -0.561   0.618  -3.630  1.00  0.00           C  
ATOM    524  CD1 LEU    32      -0.857   2.087  -3.909  1.00  0.00           C  
ATOM    525  CD2 LEU    32       0.244   0.530  -2.331  1.00  0.00           C  
ATOM    526  H   LEU    32      -0.942  -1.638  -5.405  1.00  0.00           H  
ATOM    527  HA  LEU    32      -1.061  -1.871  -2.540  1.00  0.00           H  
ATOM    528  HB2 LEU    32      -2.467   0.022  -4.470  1.00  0.00           H  
ATOM    529  HB3 LEU    32      -2.487   0.213  -2.739  1.00  0.00           H  
ATOM    530  HG  LEU    32       0.058   0.238  -4.441  1.00  0.00           H  
ATOM    531 HD11 LEU    32      -1.386   2.553  -3.077  1.00  0.00           H  
ATOM    532 HD12 LEU    32       0.063   2.646  -4.077  1.00  0.00           H  
ATOM    533 HD13 LEU    32      -1.473   2.199  -4.802  1.00  0.00           H  
ATOM    534 HD21 LEU    32       0.627  -0.475  -2.161  1.00  0.00           H  
ATOM    535 HD22 LEU    32       1.111   1.192  -2.359  1.00  0.00           H  
ATOM    536 HD23 LEU    32      -0.359   0.808  -1.467  1.00  0.00           H  
ATOM    537  N   ILE    33      -3.835  -2.710  -4.134  1.00  0.00           N  
ATOM    538  CA  ILE    33      -5.058  -3.519  -3.988  1.00  0.00           C  
ATOM    539  C   ILE    33      -4.724  -4.955  -3.542  1.00  0.00           C  
ATOM    540  O   ILE    33      -5.429  -5.512  -2.702  1.00  0.00           O  
ATOM    541  CB  ILE    33      -5.888  -3.473  -5.295  1.00  0.00           C  
ATOM    542  CG2 ILE    33      -6.998  -4.538  -5.324  1.00  0.00           C  
ATOM    543  CG1 ILE    33      -6.503  -2.063  -5.469  1.00  0.00           C  
ATOM    544  CD1 ILE    33      -7.166  -1.838  -6.835  1.00  0.00           C  
ATOM    545  H   ILE    33      -3.585  -2.401  -5.065  1.00  0.00           H  
ATOM    546  HA  ILE    33      -5.660  -3.076  -3.191  1.00  0.00           H  
ATOM    547  HB  ILE    33      -5.221  -3.673  -6.136  1.00  0.00           H  
ATOM    548 HG21 ILE    33      -7.673  -4.439  -4.475  1.00  0.00           H  
ATOM    549 HG22 ILE    33      -7.599  -4.462  -6.227  1.00  0.00           H  
ATOM    550 HG23 ILE    33      -6.598  -5.551  -5.323  1.00  0.00           H  
ATOM    551 HG12 ILE    33      -7.227  -1.867  -4.678  1.00  0.00           H  
ATOM    552 HG13 ILE    33      -5.729  -1.305  -5.351  1.00  0.00           H  
ATOM    553 HD11 ILE    33      -8.108  -2.377  -6.924  1.00  0.00           H  
ATOM    554 HD12 ILE    33      -7.384  -0.781  -6.984  1.00  0.00           H  
ATOM    555 HD13 ILE    33      -6.516  -2.162  -7.648  1.00  0.00           H  
ATOM    556  N   SER    34      -3.628  -5.544  -4.031  1.00  0.00           N  
ATOM    557  CA  SER    34      -3.152  -6.866  -3.598  1.00  0.00           C  
ATOM    558  C   SER    34      -2.731  -6.869  -2.120  1.00  0.00           C  
ATOM    559  O   SER    34      -3.151  -7.747  -1.365  1.00  0.00           O  
ATOM    560  CB  SER    34      -2.007  -7.333  -4.507  1.00  0.00           C  
ATOM    561  OG  SER    34      -1.616  -8.666  -4.213  1.00  0.00           O  
ATOM    562  H   SER    34      -3.080  -5.054  -4.727  1.00  0.00           H  
ATOM    563  HA  SER    34      -3.981  -7.568  -3.714  1.00  0.00           H  
ATOM    564  HB2 SER    34      -2.320  -7.307  -5.550  1.00  0.00           H  
ATOM    565  HB3 SER    34      -1.137  -6.683  -4.419  1.00  0.00           H  
ATOM    566  HG  SER    34      -1.337  -8.715  -3.310  1.00  0.00           H  
ATOM    567  N   ASN    35      -1.986  -5.851  -1.666  1.00  0.00           N  
ATOM    568  CA  ASN    35      -1.625  -5.687  -0.251  1.00  0.00           C  
ATOM    569  C   ASN    35      -2.867  -5.525   0.645  1.00  0.00           C  
ATOM    570  O   ASN    35      -2.943  -6.140   1.710  1.00  0.00           O  
ATOM    571  CB  ASN    35      -0.682  -4.483  -0.078  1.00  0.00           C  
ATOM    572  CG  ASN    35       0.671  -4.627  -0.753  1.00  0.00           C  
ATOM    573  OD1 ASN    35       1.302  -3.519  -1.071  1.00  0.00           O  
ATOM    574  ND2 ASN    35       1.194  -5.709  -0.972  1.00  0.00           N  
ATOM    575  H   ASN    35      -1.673  -5.144  -2.320  1.00  0.00           H  
ATOM    576  HA  ASN    35      -1.117  -6.595   0.079  1.00  0.00           H  
ATOM    577  HB2 ASN    35      -1.158  -3.571  -0.440  1.00  0.00           H  
ATOM    578  HB3 ASN    35      -0.486  -4.326   0.982  1.00  0.00           H  
ATOM    579 HD21 ASN    35       2.097  -5.742  -1.422  1.00  0.00           H  
ATOM    580 HD22 ASN    35       0.718  -6.565  -0.725  1.00  0.00           H  
ATOM    581  N   SER    36      -3.864  -4.754   0.199  1.00  0.00           N  
ATOM    582  CA  SER    36      -5.155  -4.623   0.882  1.00  0.00           C  
ATOM    583  C   SER    36      -5.936  -5.939   0.926  1.00  0.00           C  
ATOM    584  O   SER    36      -6.470  -6.293   1.975  1.00  0.00           O  
ATOM    585  CB  SER    36      -6.001  -3.544   0.200  1.00  0.00           C  
ATOM    586  OG  SER    36      -5.450  -2.263   0.437  1.00  0.00           O  
ATOM    587  H   SER    36      -3.741  -4.249  -0.670  1.00  0.00           H  
ATOM    588  HA  SER    36      -4.966  -4.322   1.915  1.00  0.00           H  
ATOM    589  HB2 SER    36      -6.054  -3.708  -0.875  1.00  0.00           H  
ATOM    590  HB3 SER    36      -7.025  -3.569   0.567  1.00  0.00           H  
ATOM    591  HG  SER    36      -5.483  -2.095   1.375  1.00  0.00           H  
ATOM    592  N   SER    37      -5.971  -6.707  -0.167  1.00  0.00           N  
ATOM    593  CA  SER    37      -6.626  -8.022  -0.219  1.00  0.00           C  
ATOM    594  C   SER    37      -5.967  -9.034   0.732  1.00  0.00           C  
ATOM    595  O   SER    37      -6.664  -9.745   1.454  1.00  0.00           O  
ATOM    596  CB  SER    37      -6.640  -8.532  -1.664  1.00  0.00           C  
ATOM    597  OG  SER    37      -7.428  -9.703  -1.800  1.00  0.00           O  
ATOM    598  H   SER    37      -5.517  -6.374  -1.009  1.00  0.00           H  
ATOM    599  HA  SER    37      -7.662  -7.887   0.098  1.00  0.00           H  
ATOM    600  HB2 SER    37      -7.066  -7.767  -2.314  1.00  0.00           H  
ATOM    601  HB3 SER    37      -5.631  -8.733  -2.026  1.00  0.00           H  
ATOM    602  HG  SER    37      -7.034 -10.394  -1.287  1.00  0.00           H  
ATOM    603  N   ASP    38      -4.633  -9.044   0.824  1.00  0.00           N  
ATOM    604  CA  ASP    38      -3.888  -9.856   1.800  1.00  0.00           C  
ATOM    605  C   ASP    38      -4.161  -9.432   3.258  1.00  0.00           C  
ATOM    606  O   ASP    38      -4.306 -10.282   4.139  1.00  0.00           O  
ATOM    607  CB  ASP    38      -2.378  -9.781   1.515  1.00  0.00           C  
ATOM    608  CG  ASP    38      -1.923 -10.416   0.187  1.00  0.00           C  
ATOM    609  OD1 ASP    38      -2.658 -11.239  -0.412  1.00  0.00           O  
ATOM    610  OD2 ASP    38      -0.770 -10.144  -0.225  1.00  0.00           O1-
ATOM    611  H   ASP    38      -4.097  -8.450   0.203  1.00  0.00           H  
ATOM    612  HA  ASP    38      -4.213 -10.894   1.700  1.00  0.00           H  
ATOM    613  HB2 ASP    38      -2.046  -8.742   1.527  1.00  0.00           H  
ATOM    614  HB3 ASP    38      -1.826 -10.287   2.309  1.00  0.00           H  
ATOM    615  N   ALA    39      -4.281  -8.126   3.524  1.00  0.00           N  
ATOM    616  CA  ALA    39      -4.645  -7.605   4.841  1.00  0.00           C  
ATOM    617  C   ALA    39      -6.089  -7.966   5.242  1.00  0.00           C  
ATOM    618  O   ALA    39      -6.349  -8.249   6.413  1.00  0.00           O  
ATOM    619  CB  ALA    39      -4.429  -6.088   4.829  1.00  0.00           C  
ATOM    620  H   ALA    39      -4.139  -7.462   2.774  1.00  0.00           H  
ATOM    621  HA  ALA    39      -3.968  -8.039   5.578  1.00  0.00           H  
ATOM    622  HB1 ALA    39      -5.095  -5.583   4.129  1.00  0.00           H  
ATOM    623  HB2 ALA    39      -4.601  -5.654   5.814  1.00  0.00           H  
ATOM    624  HB3 ALA    39      -3.407  -5.848   4.538  1.00  0.00           H  
ATOM    625  N   LEU    40      -7.021  -7.972   4.282  1.00  0.00           N  
ATOM    626  CA  LEU    40      -8.408  -8.412   4.456  1.00  0.00           C  
ATOM    627  C   LEU    40      -8.512  -9.938   4.657  1.00  0.00           C  
ATOM    628  O   LEU    40      -9.267 -10.384   5.521  1.00  0.00           O  
ATOM    629  CB  LEU    40      -9.248  -7.924   3.261  1.00  0.00           C  
ATOM    630  CG  LEU    40      -9.470  -6.399   3.225  1.00  0.00           C  
ATOM    631  CD1 LEU    40      -9.827  -5.932   1.817  1.00  0.00           C  
ATOM    632  CD2 LEU    40     -10.621  -5.980   4.137  1.00  0.00           C  
ATOM    633  H   LEU    40      -6.741  -7.691   3.350  1.00  0.00           H  
ATOM    634  HA  LEU    40      -8.815  -7.944   5.347  1.00  0.00           H  
ATOM    635  HB2 LEU    40      -8.764  -8.249   2.339  1.00  0.00           H  
ATOM    636  HB3 LEU    40     -10.222  -8.409   3.275  1.00  0.00           H  
ATOM    637  HG  LEU    40      -8.563  -5.880   3.538  1.00  0.00           H  
ATOM    638 HD11 LEU    40     -10.777  -6.346   1.481  1.00  0.00           H  
ATOM    639 HD12 LEU    40      -9.908  -4.846   1.783  1.00  0.00           H  
ATOM    640 HD13 LEU    40      -9.066  -6.218   1.092  1.00  0.00           H  
ATOM    641 HD21 LEU    40     -10.462  -6.295   5.166  1.00  0.00           H  
ATOM    642 HD22 LEU    40     -10.751  -4.898   4.135  1.00  0.00           H  
ATOM    643 HD23 LEU    40     -11.560  -6.419   3.804  1.00  0.00           H  
ATOM    644  N   ASP    41      -7.702 -10.737   3.952  1.00  0.00           N  
ATOM    645  CA  ASP    41      -7.580 -12.186   4.185  1.00  0.00           C  
ATOM    646  C   ASP    41      -7.115 -12.497   5.616  1.00  0.00           C  
ATOM    647  O   ASP    41      -7.698 -13.359   6.280  1.00  0.00           O  
ATOM    648  CB  ASP    41      -6.588 -12.828   3.194  1.00  0.00           C  
ATOM    649  CG  ASP    41      -7.112 -13.061   1.766  1.00  0.00           C  
ATOM    650  OD1 ASP    41      -8.318 -13.343   1.584  1.00  0.00           O  
ATOM    651  OD2 ASP    41      -6.282 -13.091   0.827  1.00  0.00           O1-
ATOM    652  H   ASP    41      -7.108 -10.325   3.243  1.00  0.00           H  
ATOM    653  HA  ASP    41      -8.562 -12.645   4.068  1.00  0.00           H  
ATOM    654  HB2 ASP    41      -5.673 -12.241   3.136  1.00  0.00           H  
ATOM    655  HB3 ASP    41      -6.285 -13.812   3.556  1.00  0.00           H  
ATOM    656  N   LYS    42      -6.086 -11.793   6.113  1.00  0.00           N  
ATOM    657  CA  LYS    42      -5.500 -12.064   7.435  1.00  0.00           C  
ATOM    658  C   LYS    42      -6.473 -11.768   8.579  1.00  0.00           C  
ATOM    659  O   LYS    42      -6.623 -12.609   9.466  1.00  0.00           O  
ATOM    660  CB  LYS    42      -4.162 -11.323   7.592  1.00  0.00           C  
ATOM    661  CG  LYS    42      -3.380 -11.869   8.798  1.00  0.00           C  
ATOM    662  CD  LYS    42      -1.955 -11.302   8.872  1.00  0.00           C  
ATOM    663  CE  LYS    42      -1.133 -11.965   9.986  1.00  0.00           C  
ATOM    664  NZ  LYS    42      -1.562 -11.560  11.351  1.00  0.00           N1+
ATOM    665  H   LYS    42      -5.639 -11.101   5.526  1.00  0.00           H  
ATOM    666  HA  LYS    42      -5.287 -13.135   7.459  1.00  0.00           H  
ATOM    667  HB2 LYS    42      -3.567 -11.467   6.689  1.00  0.00           H  
ATOM    668  HB3 LYS    42      -4.321 -10.247   7.687  1.00  0.00           H  
ATOM    669  HG2 LYS    42      -3.909 -11.648   9.725  1.00  0.00           H  
ATOM    670  HG3 LYS    42      -3.323 -12.956   8.728  1.00  0.00           H  
ATOM    671  HD2 LYS    42      -1.453 -11.479   7.920  1.00  0.00           H  
ATOM    672  HD3 LYS    42      -1.978 -10.222   9.007  1.00  0.00           H  
ATOM    673  HE2 LYS    42      -1.178 -13.052   9.905  1.00  0.00           H  
ATOM    674  HE3 LYS    42      -0.084 -11.690   9.871  1.00  0.00           H  
ATOM    675  HZ1 LYS    42      -2.514 -11.862  11.539  1.00  0.00           H  
ATOM    676  HZ2 LYS    42      -0.953 -11.983  12.036  1.00  0.00           H  
ATOM    677  HZ3 LYS    42      -1.513 -10.555  11.437  1.00  0.00           H  
ATOM    678  N   ILE    43      -7.186 -10.634   8.541  1.00  0.00           N  
ATOM    679  CA  ILE    43      -8.223 -10.353   9.548  1.00  0.00           C  
ATOM    680  C   ILE    43      -9.362 -11.380   9.467  1.00  0.00           C  
ATOM    681  O   ILE    43      -9.715 -11.953  10.495  1.00  0.00           O  
ATOM    682  CB  ILE    43      -8.710  -8.883   9.516  1.00  0.00           C  
ATOM    683  CG2 ILE    43      -9.407  -8.487   8.209  1.00  0.00           C  
ATOM    684  CG1 ILE    43      -9.656  -8.538  10.682  1.00  0.00           C  
ATOM    685  CD1 ILE    43      -8.972  -8.571  12.053  1.00  0.00           C  
ATOM    686  H   ILE    43      -7.052  -9.980   7.782  1.00  0.00           H  
ATOM    687  HA  ILE    43      -7.737 -10.499  10.514  1.00  0.00           H  
ATOM    688  HB  ILE    43      -7.836  -8.245   9.610  1.00  0.00           H  
ATOM    689 HG21 ILE    43     -10.333  -9.037   8.044  1.00  0.00           H  
ATOM    690 HG22 ILE    43      -9.652  -7.425   8.195  1.00  0.00           H  
ATOM    691 HG23 ILE    43      -8.745  -8.676   7.373  1.00  0.00           H  
ATOM    692 HG12 ILE    43     -10.042  -7.531  10.533  1.00  0.00           H  
ATOM    693 HG13 ILE    43     -10.535  -9.181  10.685  1.00  0.00           H  
ATOM    694 HD11 ILE    43      -8.063  -7.969  12.060  1.00  0.00           H  
ATOM    695 HD12 ILE    43      -9.638  -8.166  12.814  1.00  0.00           H  
ATOM    696 HD13 ILE    43      -8.712  -9.585  12.354  1.00  0.00           H  
ATOM    697  N   ARG    44      -9.866 -11.712   8.267  1.00  0.00           N  
ATOM    698  CA  ARG    44     -10.942 -12.705   8.079  1.00  0.00           C  
ATOM    699  C   ARG    44     -10.578 -14.091   8.631  1.00  0.00           C  
ATOM    700  O   ARG    44     -11.438 -14.786   9.170  1.00  0.00           O  
ATOM    701  CB  ARG    44     -11.299 -12.781   6.585  1.00  0.00           C  
ATOM    702  CG  ARG    44     -12.556 -13.627   6.313  1.00  0.00           C  
ATOM    703  CD  ARG    44     -12.916 -13.689   4.822  1.00  0.00           C  
ATOM    704  NE  ARG    44     -11.873 -14.370   4.029  1.00  0.00           N  
ATOM    705  CZ  ARG    44     -11.870 -14.554   2.721  1.00  0.00           C  
ATOM    706  NH1 ARG    44     -12.865 -14.191   1.961  1.00  0.00           N  
ATOM    707  NH2 ARG    44     -10.855 -15.125   2.142  1.00  0.00           N1+
ATOM    708  H   ARG    44      -9.507 -11.249   7.442  1.00  0.00           H  
ATOM    709  HA  ARG    44     -11.815 -12.339   8.622  1.00  0.00           H  
ATOM    710  HB2 ARG    44     -11.466 -11.776   6.204  1.00  0.00           H  
ATOM    711  HB3 ARG    44     -10.449 -13.173   6.025  1.00  0.00           H  
ATOM    712  HG2 ARG    44     -12.427 -14.648   6.674  1.00  0.00           H  
ATOM    713  HG3 ARG    44     -13.399 -13.213   6.867  1.00  0.00           H  
ATOM    714  HD2 ARG    44     -13.857 -14.225   4.692  1.00  0.00           H  
ATOM    715  HD3 ARG    44     -13.064 -12.682   4.429  1.00  0.00           H  
ATOM    716  HE  ARG    44     -11.067 -14.683   4.551  1.00  0.00           H  
ATOM    717 HH11 ARG    44     -13.666 -13.733   2.369  1.00  0.00           H  
ATOM    718 HH12 ARG    44     -12.831 -14.332   0.962  1.00  0.00           H  
ATOM    719 HH21 ARG    44     -10.027 -15.361   2.671  1.00  0.00           H  
ATOM    720 HH22 ARG    44     -10.835 -15.246   1.139  1.00  0.00           H  
ATOM    721  N   TYR    45      -9.313 -14.498   8.522  1.00  0.00           N  
ATOM    722  CA  TYR    45      -8.856 -15.775   9.074  1.00  0.00           C  
ATOM    723  C   TYR    45      -8.776 -15.759  10.613  1.00  0.00           C  
ATOM    724  O   TYR    45      -9.160 -16.732  11.263  1.00  0.00           O  
ATOM    725  CB  TYR    45      -7.523 -16.182   8.441  1.00  0.00           C  
ATOM    726  CG  TYR    45      -7.280 -17.674   8.561  1.00  0.00           C  
ATOM    727  CD1 TYR    45      -7.854 -18.544   7.612  1.00  0.00           C  
ATOM    728  CE1 TYR    45      -7.712 -19.938   7.750  1.00  0.00           C  
ATOM    729  CZ  TYR    45      -6.994 -20.468   8.844  1.00  0.00           C  
ATOM    730  OH  TYR    45      -6.864 -21.816   8.996  1.00  0.00           O  
ATOM    731  CE2 TYR    45      -6.414 -19.595   9.791  1.00  0.00           C  
ATOM    732  CD2 TYR    45      -6.557 -18.200   9.650  1.00  0.00           C  
ATOM    733  H   TYR    45      -8.638 -13.906   8.054  1.00  0.00           H  
ATOM    734  HA  TYR    45      -9.590 -16.528   8.788  1.00  0.00           H  
ATOM    735  HB2 TYR    45      -7.522 -15.931   7.379  1.00  0.00           H  
ATOM    736  HB3 TYR    45      -6.692 -15.626   8.879  1.00  0.00           H  
ATOM    737  HD1 TYR    45      -8.421 -18.145   6.783  1.00  0.00           H  
ATOM    738  HE1 TYR    45      -8.162 -20.597   7.022  1.00  0.00           H  
ATOM    739  HH  TYR    45      -7.292 -22.310   8.314  1.00  0.00           H  
ATOM    740  HE2 TYR    45      -5.867 -19.996  10.633  1.00  0.00           H  
ATOM    741  HD2 TYR    45      -6.129 -17.539  10.390  1.00  0.00           H  
ATOM    742  N   GLU    46      -8.338 -14.650  11.218  1.00  0.00           N  
ATOM    743  CA  GLU    46      -8.309 -14.489  12.681  1.00  0.00           C  
ATOM    744  C   GLU    46      -9.714 -14.369  13.301  1.00  0.00           C  
ATOM    745  O   GLU    46      -9.940 -14.865  14.406  1.00  0.00           O  
ATOM    746  CB  GLU    46      -7.439 -13.278  13.069  1.00  0.00           C  
ATOM    747  CG  GLU    46      -5.945 -13.542  12.812  1.00  0.00           C  
ATOM    748  CD  GLU    46      -5.028 -12.370  13.218  1.00  0.00           C  
ATOM    749  OE1 GLU    46      -3.934 -12.239  12.618  1.00  0.00           O  
ATOM    750  OE2 GLU    46      -5.366 -11.613  14.163  1.00  0.00           O1-
ATOM    751  H   GLU    46      -8.038 -13.868  10.651  1.00  0.00           H  
ATOM    752  HA  GLU    46      -7.852 -15.381  13.115  1.00  0.00           H  
ATOM    753  HB2 GLU    46      -7.764 -12.390  12.524  1.00  0.00           H  
ATOM    754  HB3 GLU    46      -7.581 -13.055  14.128  1.00  0.00           H  
ATOM    755  HG2 GLU    46      -5.623 -14.423  13.367  1.00  0.00           H  
ATOM    756  HG3 GLU    46      -5.776 -13.761  11.758  1.00  0.00           H  
ATOM    757  N   THR    47     -10.681 -13.768  12.599  1.00  0.00           N  
ATOM    758  CA  THR    47     -12.053 -13.575  13.106  1.00  0.00           C  
ATOM    759  C   THR    47     -12.872 -14.873  13.161  1.00  0.00           C  
ATOM    760  O   THR    47     -13.821 -14.958  13.941  1.00  0.00           O  
ATOM    761  CB  THR    47     -12.823 -12.513  12.307  1.00  0.00           C  
ATOM    762  CG2 THR    47     -12.111 -11.155  12.246  1.00  0.00           C  
ATOM    763  OG1 THR    47     -13.075 -12.953  10.992  1.00  0.00           O  
ATOM    764  H   THR    47     -10.445 -13.365  11.702  1.00  0.00           H  
ATOM    765  HA  THR    47     -11.968 -13.203  14.123  1.00  0.00           H  
ATOM    766  HB  THR    47     -13.802 -12.361  12.765  1.00  0.00           H  
ATOM    767 HG21 THR    47     -11.038 -11.219  12.404  1.00  0.00           H  
ATOM    768 HG22 THR    47     -12.277 -10.656  11.292  1.00  0.00           H  
ATOM    769 HG23 THR    47     -12.480 -10.488  13.019  1.00  0.00           H  
ATOM    770  HG1 THR    47     -12.252 -13.151  10.573  1.00  0.00           H  
ATOM    771  N   LEU    48     -12.483 -15.915  12.412  1.00  0.00           N  
ATOM    772  CA  LEU    48     -13.018 -17.279  12.556  1.00  0.00           C  
ATOM    773  C   LEU    48     -12.660 -17.893  13.924  1.00  0.00           C  
ATOM    774  O   LEU    48     -13.494 -18.560  14.537  1.00  0.00           O  
ATOM    775  CB  LEU    48     -12.475 -18.163  11.416  1.00  0.00           C  
ATOM    776  CG  LEU    48     -13.266 -18.015  10.102  1.00  0.00           C  
ATOM    777  CD1 LEU    48     -12.387 -18.349   8.898  1.00  0.00           C  
ATOM    778  CD2 LEU    48     -14.465 -18.966  10.090  1.00  0.00           C  
ATOM    779  H   LEU    48     -11.706 -15.785  11.779  1.00  0.00           H  
ATOM    780  HA  LEU    48     -14.107 -17.237  12.496  1.00  0.00           H  
ATOM    781  HB2 LEU    48     -11.427 -17.917  11.249  1.00  0.00           H  
ATOM    782  HB3 LEU    48     -12.471 -19.215  11.707  1.00  0.00           H  
ATOM    783  HG  LEU    48     -13.611 -16.986   9.994  1.00  0.00           H  
ATOM    784 HD11 LEU    48     -11.995 -19.365   8.956  1.00  0.00           H  
ATOM    785 HD12 LEU    48     -12.943 -18.256   7.964  1.00  0.00           H  
ATOM    786 HD13 LEU    48     -11.538 -17.670   8.835  1.00  0.00           H  
ATOM    787 HD21 LEU    48     -15.136 -18.767  10.925  1.00  0.00           H  
ATOM    788 HD22 LEU    48     -15.047 -18.854   9.174  1.00  0.00           H  
ATOM    789 HD23 LEU    48     -14.154 -20.010  10.158  1.00  0.00           H  
ATOM    790  N   THR    49     -11.438 -17.654  14.412  1.00  0.00           N  
ATOM    791  CA  THR    49     -10.964 -18.116  15.729  1.00  0.00           C  
ATOM    792  C   THR    49     -11.470 -17.225  16.871  1.00  0.00           C  
ATOM    793  O   THR    49     -11.802 -17.727  17.945  1.00  0.00           O  
ATOM    794  CB  THR    49      -9.425 -18.183  15.743  1.00  0.00           C  
ATOM    795  CG2 THR    49      -8.839 -18.667  17.072  1.00  0.00           C  
ATOM    796  OG1 THR    49      -8.991 -19.092  14.750  1.00  0.00           O  
ATOM    797  H   THR    49     -10.813 -17.074  13.870  1.00  0.00           H  
ATOM    798  HA  THR    49     -11.347 -19.123  15.905  1.00  0.00           H  
ATOM    799  HB  THR    49      -9.005 -17.205  15.505  1.00  0.00           H  
ATOM    800 HG21 THR    49      -9.267 -19.625  17.370  1.00  0.00           H  
ATOM    801 HG22 THR    49      -7.759 -18.798  16.996  1.00  0.00           H  
ATOM    802 HG23 THR    49      -9.011 -17.957  17.881  1.00  0.00           H  
ATOM    803  HG1 THR    49      -9.310 -18.798  13.911  1.00  0.00           H  
ATOM    804  N   ASP    50     -11.564 -15.911  16.644  1.00  0.00           N  
ATOM    805  CA  ASP    50     -11.960 -14.913  17.644  1.00  0.00           C  
ATOM    806  C   ASP    50     -12.833 -13.798  17.023  1.00  0.00           C  
ATOM    807  O   ASP    50     -12.301 -12.807  16.517  1.00  0.00           O  
ATOM    808  CB  ASP    50     -10.685 -14.363  18.309  1.00  0.00           C  
ATOM    809  CG  ASP    50     -10.949 -13.334  19.421  1.00  0.00           C  
ATOM    810  OD1 ASP    50     -12.126 -13.041  19.745  1.00  0.00           O  
ATOM    811  OD2 ASP    50      -9.956 -12.826  19.994  1.00  0.00           O1-
ATOM    812  H   ASP    50     -11.282 -15.562  15.737  1.00  0.00           H  
ATOM    813  HA  ASP    50     -12.538 -15.391  18.436  1.00  0.00           H  
ATOM    814  HB2 ASP    50     -10.116 -15.182  18.749  1.00  0.00           H  
ATOM    815  HB3 ASP    50     -10.033 -13.905  17.563  1.00  0.00           H  
ATOM    816  N   PRO    51     -14.176 -13.916  17.058  1.00  0.00           N  
ATOM    817  CA  PRO    51     -15.086 -12.942  16.446  1.00  0.00           C  
ATOM    818  C   PRO    51     -14.957 -11.499  16.967  1.00  0.00           C  
ATOM    819  O   PRO    51     -15.314 -10.564  16.248  1.00  0.00           O  
ATOM    820  CD  PRO    51     -14.916 -15.102  17.463  1.00  0.00           C  
ATOM    821  CG  PRO    51     -16.261 -15.009  16.747  1.00  0.00           C  
ATOM    822  CB  PRO    51     -16.493 -13.500  16.684  1.00  0.00           C  
ATOM    823  HD2 PRO    51     -15.050 -15.086  18.546  1.00  0.00           H  
ATOM    824  HD3 PRO    51     -14.413 -16.032  17.194  1.00  0.00           H  
ATOM    825  HG2 PRO    51     -17.057 -15.545  17.263  1.00  0.00           H  
ATOM    826  HG3 PRO    51     -16.174 -15.413  15.738  1.00  0.00           H  
ATOM    827  HB2 PRO    51     -16.899 -13.154  17.636  1.00  0.00           H  
ATOM    828  HB3 PRO    51     -17.194 -13.219  15.897  1.00  0.00           H  
ATOM    829  HA  PRO    51     -14.886 -12.932  15.373  1.00  0.00           H  
ATOM    830  N   SER    52     -14.401 -11.285  18.169  1.00  0.00           N  
ATOM    831  CA  SER    52     -14.171  -9.939  18.729  1.00  0.00           C  
ATOM    832  C   SER    52     -13.173  -9.100  17.915  1.00  0.00           C  
ATOM    833  O   SER    52     -13.179  -7.869  18.000  1.00  0.00           O  
ATOM    834  CB  SER    52     -13.729 -10.024  20.196  1.00  0.00           C  
ATOM    835  OG  SER    52     -12.386 -10.452  20.333  1.00  0.00           O  
ATOM    836  H   SER    52     -14.081 -12.076  18.712  1.00  0.00           H  
ATOM    837  HA  SER    52     -15.131  -9.422  18.706  1.00  0.00           H  
ATOM    838  HB2 SER    52     -13.812  -9.040  20.660  1.00  0.00           H  
ATOM    839  HB3 SER    52     -14.381 -10.690  20.762  1.00  0.00           H  
ATOM    840  HG  SER    52     -12.319 -11.373  20.093  1.00  0.00           H  
ATOM    841  N   LYS    53     -12.378  -9.739  17.043  1.00  0.00           N  
ATOM    842  CA  LYS    53     -11.501  -9.092  16.053  1.00  0.00           C  
ATOM    843  C   LYS    53     -12.265  -8.172  15.076  1.00  0.00           C  
ATOM    844  O   LYS    53     -11.654  -7.255  14.525  1.00  0.00           O  
ATOM    845  CB  LYS    53     -10.755 -10.203  15.289  1.00  0.00           C  
ATOM    846  CG  LYS    53      -9.763 -11.047  16.111  1.00  0.00           C  
ATOM    847  CD  LYS    53      -8.360 -10.438  16.207  1.00  0.00           C  
ATOM    848  CE  LYS    53      -7.444 -11.411  16.962  1.00  0.00           C  
ATOM    849  NZ  LYS    53      -6.013 -11.051  16.806  1.00  0.00           N1+
ATOM    850  H   LYS    53     -12.429 -10.749  17.018  1.00  0.00           H  
ATOM    851  HA  LYS    53     -10.776  -8.477  16.589  1.00  0.00           H  
ATOM    852  HB2 LYS    53     -11.503 -10.892  14.904  1.00  0.00           H  
ATOM    853  HB3 LYS    53     -10.245  -9.799  14.415  1.00  0.00           H  
ATOM    854  HG2 LYS    53     -10.156 -11.242  17.109  1.00  0.00           H  
ATOM    855  HG3 LYS    53      -9.682 -12.022  15.629  1.00  0.00           H  
ATOM    856  HD2 LYS    53      -7.973 -10.270  15.201  1.00  0.00           H  
ATOM    857  HD3 LYS    53      -8.389  -9.470  16.708  1.00  0.00           H  
ATOM    858  HE2 LYS    53      -7.702 -11.431  18.022  1.00  0.00           H  
ATOM    859  HE3 LYS    53      -7.567 -12.428  16.586  1.00  0.00           H  
ATOM    860  HZ1 LYS    53      -5.752 -11.138  15.826  1.00  0.00           H  
ATOM    861  HZ2 LYS    53      -5.857 -10.104  17.120  1.00  0.00           H  
ATOM    862  HZ3 LYS    53      -5.446 -11.683  17.352  1.00  0.00           H  
ATOM    863  N   LEU    54     -13.577  -8.386  14.876  1.00  0.00           N  
ATOM    864  CA  LEU    54     -14.474  -7.520  14.086  1.00  0.00           C  
ATOM    865  C   LEU    54     -15.159  -6.390  14.883  1.00  0.00           C  
ATOM    866  O   LEU    54     -15.863  -5.581  14.278  1.00  0.00           O  
ATOM    867  CB  LEU    54     -15.558  -8.354  13.366  1.00  0.00           C  
ATOM    868  CG  LEU    54     -15.106  -9.301  12.244  1.00  0.00           C  
ATOM    869  CD1 LEU    54     -16.325  -9.861  11.509  1.00  0.00           C  
ATOM    870  CD2 LEU    54     -14.205  -8.624  11.205  1.00  0.00           C  
ATOM    871  H   LEU    54     -14.009  -9.158  15.368  1.00  0.00           H  
ATOM    872  HA  LEU    54     -13.888  -6.999  13.330  1.00  0.00           H  
ATOM    873  HB2 LEU    54     -16.117  -8.927  14.108  1.00  0.00           H  
ATOM    874  HB3 LEU    54     -16.285  -7.674  12.932  1.00  0.00           H  
ATOM    875  HG  LEU    54     -14.585 -10.136  12.701  1.00  0.00           H  
ATOM    876 HD11 LEU    54     -16.892  -9.080  11.003  1.00  0.00           H  
ATOM    877 HD12 LEU    54     -16.027 -10.593  10.757  1.00  0.00           H  
ATOM    878 HD13 LEU    54     -17.000 -10.366  12.201  1.00  0.00           H  
ATOM    879 HD21 LEU    54     -13.247  -8.328  11.631  1.00  0.00           H  
ATOM    880 HD22 LEU    54     -13.988  -9.295  10.374  1.00  0.00           H  
ATOM    881 HD23 LEU    54     -14.673  -7.735  10.785  1.00  0.00           H  
ATOM    882  N   ASP    55     -14.972  -6.269  16.202  1.00  0.00           N  
ATOM    883  CA  ASP    55     -15.603  -5.189  16.992  1.00  0.00           C  
ATOM    884  C   ASP    55     -15.151  -3.778  16.559  1.00  0.00           C  
ATOM    885  O   ASP    55     -15.868  -2.794  16.756  1.00  0.00           O  
ATOM    886  CB  ASP    55     -15.337  -5.385  18.496  1.00  0.00           C  
ATOM    887  CG  ASP    55     -16.003  -6.622  19.126  1.00  0.00           C  
ATOM    888  OD1 ASP    55     -16.870  -7.271  18.493  1.00  0.00           O  
ATOM    889  OD2 ASP    55     -15.693  -6.921  20.304  1.00  0.00           O1-
ATOM    890  H   ASP    55     -14.394  -6.941  16.692  1.00  0.00           H  
ATOM    891  HA  ASP    55     -16.682  -5.231  16.824  1.00  0.00           H  
ATOM    892  HB2 ASP    55     -14.263  -5.437  18.683  1.00  0.00           H  
ATOM    893  HB3 ASP    55     -15.700  -4.520  19.054  1.00  0.00           H  
ATOM    894  N   SER    56     -13.981  -3.682  15.924  1.00  0.00           N  
ATOM    895  CA  SER    56     -13.420  -2.479  15.296  1.00  0.00           C  
ATOM    896  C   SER    56     -13.944  -2.195  13.872  1.00  0.00           C  
ATOM    897  O   SER    56     -13.602  -1.164  13.288  1.00  0.00           O  
ATOM    898  CB  SER    56     -11.901  -2.633  15.294  1.00  0.00           C  
ATOM    899  OG  SER    56     -11.519  -3.820  14.616  1.00  0.00           O  
ATOM    900  H   SER    56     -13.447  -4.532  15.804  1.00  0.00           H  
ATOM    901  HA  SER    56     -13.670  -1.611  15.908  1.00  0.00           H  
ATOM    902  HB2 SER    56     -11.422  -1.766  14.850  1.00  0.00           H  
ATOM    903  HB3 SER    56     -11.534  -2.695  16.320  1.00  0.00           H  
ATOM    904  HG  SER    56     -10.622  -4.018  14.861  1.00  0.00           H  
ATOM    905  N   GLY    57     -14.778  -3.080  13.311  1.00  0.00           N  
ATOM    906  CA  GLY    57     -15.449  -2.939  12.012  1.00  0.00           C  
ATOM    907  C   GLY    57     -15.719  -4.299  11.360  1.00  0.00           C  
ATOM    908  O   GLY    57     -14.775  -5.044  11.080  1.00  0.00           O  
ATOM    909  H   GLY    57     -15.024  -3.900  13.851  1.00  0.00           H  
ATOM    910  HA2 GLY    57     -16.383  -2.394  12.154  1.00  0.00           H  
ATOM    911  HA3 GLY    57     -14.839  -2.351  11.324  1.00  0.00           H  
ATOM    912  N   LYS    58     -16.992  -4.640  11.126  1.00  0.00           N  
ATOM    913  CA  LYS    58     -17.410  -5.955  10.598  1.00  0.00           C  
ATOM    914  C   LYS    58     -17.230  -6.093   9.086  1.00  0.00           C  
ATOM    915  O   LYS    58     -16.930  -7.181   8.597  1.00  0.00           O  
ATOM    916  CB  LYS    58     -18.875  -6.231  10.976  1.00  0.00           C  
ATOM    917  CG  LYS    58     -19.068  -6.421  12.488  1.00  0.00           C  
ATOM    918  CD  LYS    58     -20.539  -6.680  12.824  1.00  0.00           C  
ATOM    919  CE  LYS    58     -20.700  -6.865  14.336  1.00  0.00           C  
ATOM    920  NZ  LYS    58     -22.120  -7.097  14.708  1.00  0.00           N1+
ATOM    921  H   LYS    58     -17.721  -3.977  11.348  1.00  0.00           H  
ATOM    922  HA  LYS    58     -16.790  -6.725  11.051  1.00  0.00           H  
ATOM    923  HB2 LYS    58     -19.507  -5.415  10.620  1.00  0.00           H  
ATOM    924  HB3 LYS    58     -19.224  -7.131  10.467  1.00  0.00           H  
ATOM    925  HG2 LYS    58     -18.469  -7.263  12.831  1.00  0.00           H  
ATOM    926  HG3 LYS    58     -18.715  -5.541  13.028  1.00  0.00           H  
ATOM    927  HD2 LYS    58     -21.150  -5.843  12.482  1.00  0.00           H  
ATOM    928  HD3 LYS    58     -20.892  -7.568  12.297  1.00  0.00           H  
ATOM    929  HE2 LYS    58     -20.105  -7.711  14.683  1.00  0.00           H  
ATOM    930  HE3 LYS    58     -20.343  -5.982  14.868  1.00  0.00           H  
ATOM    931  HZ1 LYS    58     -22.458  -7.930  14.248  1.00  0.00           H  
ATOM    932  HZ2 LYS    58     -22.191  -7.213  15.709  1.00  0.00           H  
ATOM    933  HZ3 LYS    58     -22.677  -6.305  14.421  1.00  0.00           H  
ATOM    934  N   GLU    59     -17.430  -5.007   8.347  1.00  0.00           N  
ATOM    935  CA  GLU    59     -17.355  -4.977   6.886  1.00  0.00           C  
ATOM    936  C   GLU    59     -15.910  -5.149   6.389  1.00  0.00           C  
ATOM    937  O   GLU    59     -14.985  -4.527   6.917  1.00  0.00           O  
ATOM    938  CB  GLU    59     -17.955  -3.668   6.339  1.00  0.00           C  
ATOM    939  CG  GLU    59     -19.444  -3.446   6.662  1.00  0.00           C  
ATOM    940  CD  GLU    59     -19.757  -3.073   8.128  1.00  0.00           C  
ATOM    941  OE1 GLU    59     -20.924  -3.256   8.550  1.00  0.00           O  
ATOM    942  OE2 GLU    59     -18.861  -2.598   8.869  1.00  0.00           O1-
ATOM    943  H   GLU    59     -17.704  -4.146   8.807  1.00  0.00           H  
ATOM    944  HA  GLU    59     -17.953  -5.807   6.503  1.00  0.00           H  
ATOM    945  HB2 GLU    59     -17.366  -2.810   6.668  1.00  0.00           H  
ATOM    946  HB3 GLU    59     -17.869  -3.692   5.254  1.00  0.00           H  
ATOM    947  HG2 GLU    59     -19.824  -2.635   6.040  1.00  0.00           H  
ATOM    948  HG3 GLU    59     -20.018  -4.333   6.392  1.00  0.00           H  
ATOM    949  N   LEU    60     -15.723  -5.966   5.347  1.00  0.00           N  
ATOM    950  CA  LEU    60     -14.432  -6.245   4.710  1.00  0.00           C  
ATOM    951  C   LEU    60     -14.473  -5.783   3.246  1.00  0.00           C  
ATOM    952  O   LEU    60     -15.121  -6.416   2.410  1.00  0.00           O  
ATOM    953  CB  LEU    60     -14.094  -7.744   4.854  1.00  0.00           C  
ATOM    954  CG  LEU    60     -13.968  -8.252   6.304  1.00  0.00           C  
ATOM    955  CD1 LEU    60     -13.638  -9.744   6.284  1.00  0.00           C  
ATOM    956  CD2 LEU    60     -12.865  -7.544   7.097  1.00  0.00           C  
ATOM    957  H   LEU    60     -16.530  -6.430   4.955  1.00  0.00           H  
ATOM    958  HA  LEU    60     -13.627  -5.701   5.193  1.00  0.00           H  
ATOM    959  HB2 LEU    60     -14.857  -8.333   4.343  1.00  0.00           H  
ATOM    960  HB3 LEU    60     -13.163  -7.953   4.327  1.00  0.00           H  
ATOM    961  HG  LEU    60     -14.916  -8.117   6.825  1.00  0.00           H  
ATOM    962 HD11 LEU    60     -12.700  -9.928   5.759  1.00  0.00           H  
ATOM    963 HD12 LEU    60     -13.542 -10.147   7.293  1.00  0.00           H  
ATOM    964 HD13 LEU    60     -14.417 -10.314   5.778  1.00  0.00           H  
ATOM    965 HD21 LEU    60     -13.080  -6.485   7.237  1.00  0.00           H  
ATOM    966 HD22 LEU    60     -12.757  -7.974   8.093  1.00  0.00           H  
ATOM    967 HD23 LEU    60     -11.901  -7.624   6.595  1.00  0.00           H  
ATOM    968  N   HIS    61     -13.822  -4.656   2.939  1.00  0.00           N  
ATOM    969  CA  HIS    61     -13.886  -3.998   1.625  1.00  0.00           C  
ATOM    970  C   HIS    61     -12.631  -3.171   1.301  1.00  0.00           C  
ATOM    971  O   HIS    61     -11.762  -2.953   2.152  1.00  0.00           O  
ATOM    972  CB  HIS    61     -15.149  -3.118   1.550  1.00  0.00           C  
ATOM    973  CG  HIS    61     -15.149  -1.927   2.483  1.00  0.00           C  
ATOM    974  ND1 HIS    61     -14.338  -0.794   2.364  1.00  0.00           N  
ATOM    975  CE1 HIS    61     -14.690   0.025   3.368  1.00  0.00           C  
ATOM    976  NE2 HIS    61     -15.678  -0.524   4.093  1.00  0.00           N  
ATOM    977  CD2 HIS    61     -15.983  -1.753   3.547  1.00  0.00           C  
ATOM    978  H   HIS    61     -13.297  -4.183   3.663  1.00  0.00           H  
ATOM    979  HA  HIS    61     -13.951  -4.764   0.851  1.00  0.00           H  
ATOM    980  HB2 HIS    61     -15.288  -2.744   0.535  1.00  0.00           H  
ATOM    981  HB3 HIS    61     -16.032  -3.724   1.756  1.00  0.00           H  
ATOM    982  HE1 HIS    61     -14.245   0.991   3.559  1.00  0.00           H  
ATOM    983  HE2 HIS    61     -16.123  -0.103   4.896  1.00  0.00           H  
ATOM    984  HD2 HIS    61     -16.761  -2.382   3.944  1.00  0.00           H  
ATOM    985  N   ILE    62     -12.565  -2.707   0.052  1.00  0.00           N  
ATOM    986  CA  ILE    62     -11.581  -1.757  -0.475  1.00  0.00           C  
ATOM    987  C   ILE    62     -12.333  -0.539  -1.036  1.00  0.00           C  
ATOM    988  O   ILE    62     -13.345  -0.688  -1.728  1.00  0.00           O  
ATOM    989  CB  ILE    62     -10.687  -2.444  -1.538  1.00  0.00           C  
ATOM    990  CG2 ILE    62      -9.737  -1.443  -2.227  1.00  0.00           C  
ATOM    991  CG1 ILE    62      -9.899  -3.616  -0.906  1.00  0.00           C  
ATOM    992  CD1 ILE    62      -9.014  -4.412  -1.873  1.00  0.00           C  
ATOM    993  H   ILE    62     -13.313  -2.960  -0.582  1.00  0.00           H  
ATOM    994  HA  ILE    62     -10.951  -1.419   0.342  1.00  0.00           H  
ATOM    995  HB  ILE    62     -11.340  -2.860  -2.305  1.00  0.00           H  
ATOM    996 HG21 ILE    62      -9.056  -0.982  -1.510  1.00  0.00           H  
ATOM    997 HG22 ILE    62      -9.130  -1.927  -2.990  1.00  0.00           H  
ATOM    998 HG23 ILE    62     -10.267  -0.645  -2.745  1.00  0.00           H  
ATOM    999 HG12 ILE    62      -9.290  -3.246  -0.080  1.00  0.00           H  
ATOM   1000 HG13 ILE    62     -10.599  -4.328  -0.471  1.00  0.00           H  
ATOM   1001 HD11 ILE    62      -8.168  -3.823  -2.223  1.00  0.00           H  
ATOM   1002 HD12 ILE    62      -8.605  -5.295  -1.382  1.00  0.00           H  
ATOM   1003 HD13 ILE    62      -9.582  -4.748  -2.740  1.00  0.00           H  
ATOM   1004  N   ASN    63     -11.857   0.682  -0.779  1.00  0.00           N  
ATOM   1005  CA  ASN    63     -12.364   1.899  -1.428  1.00  0.00           C  
ATOM   1006  C   ASN    63     -11.232   2.634  -2.151  1.00  0.00           C  
ATOM   1007  O   ASN    63     -10.151   2.825  -1.591  1.00  0.00           O  
ATOM   1008  CB  ASN    63     -13.095   2.833  -0.441  1.00  0.00           C  
ATOM   1009  CG  ASN    63     -14.249   2.244   0.360  1.00  0.00           C  
ATOM   1010  OD1 ASN    63     -14.636   2.785   1.385  1.00  0.00           O  
ATOM   1011  ND2 ASN    63     -14.845   1.146  -0.043  1.00  0.00           N  
ATOM   1012  H   ASN    63     -11.024   0.765  -0.209  1.00  0.00           H  
ATOM   1013  HA  ASN    63     -13.087   1.630  -2.194  1.00  0.00           H  
ATOM   1014  HB2 ASN    63     -12.387   3.259   0.267  1.00  0.00           H  
ATOM   1015  HB3 ASN    63     -13.490   3.686  -0.993  1.00  0.00           H  
ATOM   1016 HD21 ASN    63     -15.593   0.756   0.512  1.00  0.00           H  
ATOM   1017 HD22 ASN    63     -14.501   0.649  -0.854  1.00  0.00           H  
ATOM   1018  N   LEU    64     -11.493   3.069  -3.384  1.00  0.00           N  
ATOM   1019  CA  LEU    64     -10.585   3.884  -4.191  1.00  0.00           C  
ATOM   1020  C   LEU    64     -11.151   5.303  -4.279  1.00  0.00           C  
ATOM   1021  O   LEU    64     -12.241   5.501  -4.818  1.00  0.00           O  
ATOM   1022  CB  LEU    64     -10.401   3.245  -5.581  1.00  0.00           C  
ATOM   1023  CG  LEU    64      -9.907   1.786  -5.567  1.00  0.00           C  
ATOM   1024  CD1 LEU    64      -9.786   1.287  -7.004  1.00  0.00           C  
ATOM   1025  CD2 LEU    64      -8.548   1.638  -4.885  1.00  0.00           C  
ATOM   1026  H   LEU    64     -12.411   2.886  -3.770  1.00  0.00           H  
ATOM   1027  HA  LEU    64      -9.601   3.947  -3.725  1.00  0.00           H  
ATOM   1028  HB2 LEU    64     -11.347   3.278  -6.120  1.00  0.00           H  
ATOM   1029  HB3 LEU    64      -9.709   3.857  -6.162  1.00  0.00           H  
ATOM   1030  HG  LEU    64     -10.633   1.159  -5.049  1.00  0.00           H  
ATOM   1031 HD11 LEU    64      -9.034   1.846  -7.563  1.00  0.00           H  
ATOM   1032 HD12 LEU    64      -9.508   0.234  -7.031  1.00  0.00           H  
ATOM   1033 HD13 LEU    64     -10.734   1.384  -7.535  1.00  0.00           H  
ATOM   1034 HD21 LEU    64      -8.608   1.854  -3.819  1.00  0.00           H  
ATOM   1035 HD22 LEU    64      -8.162   0.623  -4.981  1.00  0.00           H  
ATOM   1036 HD23 LEU    64      -7.820   2.319  -5.324  1.00  0.00           H  
ATOM   1037  N   ILE    65     -10.435   6.280  -3.718  1.00  0.00           N  
ATOM   1038  CA  ILE    65     -10.940   7.644  -3.508  1.00  0.00           C  
ATOM   1039  C   ILE    65     -10.028   8.662  -4.215  1.00  0.00           C  
ATOM   1040  O   ILE    65      -9.006   9.057  -3.644  1.00  0.00           O  
ATOM   1041  CB  ILE    65     -11.138   7.937  -1.999  1.00  0.00           C  
ATOM   1042  CG2 ILE    65     -11.789   9.325  -1.825  1.00  0.00           C  
ATOM   1043  CG1 ILE    65     -11.979   6.833  -1.309  1.00  0.00           C  
ATOM   1044  CD1 ILE    65     -12.253   7.068   0.181  1.00  0.00           C  
ATOM   1045  H   ILE    65      -9.551   6.043  -3.286  1.00  0.00           H  
ATOM   1046  HA  ILE    65     -11.934   7.741  -3.929  1.00  0.00           H  
ATOM   1047  HB  ILE    65     -10.166   7.955  -1.511  1.00  0.00           H  
ATOM   1048 HG21 ILE    65     -12.788   9.350  -2.260  1.00  0.00           H  
ATOM   1049 HG22 ILE    65     -11.880   9.595  -0.774  1.00  0.00           H  
ATOM   1050 HG23 ILE    65     -11.209  10.124  -2.285  1.00  0.00           H  
ATOM   1051 HG12 ILE    65     -12.926   6.706  -1.832  1.00  0.00           H  
ATOM   1052 HG13 ILE    65     -11.463   5.876  -1.384  1.00  0.00           H  
ATOM   1053 HD11 ILE    65     -12.932   7.905   0.342  1.00  0.00           H  
ATOM   1054 HD12 ILE    65     -12.721   6.188   0.624  1.00  0.00           H  
ATOM   1055 HD13 ILE    65     -11.330   7.264   0.726  1.00  0.00           H  
ATOM   1056  N   PRO    66     -10.347   9.076  -5.457  1.00  0.00           N  
ATOM   1057  CA  PRO    66      -9.664  10.177  -6.133  1.00  0.00           C  
ATOM   1058  C   PRO    66     -10.123  11.546  -5.594  1.00  0.00           C  
ATOM   1059  O   PRO    66     -11.289  11.734  -5.234  1.00  0.00           O  
ATOM   1060  CD  PRO    66     -11.386   8.524  -6.323  1.00  0.00           C  
ATOM   1061  CG  PRO    66     -11.407   9.394  -7.582  1.00  0.00           C  
ATOM   1062  CB  PRO    66     -10.006  10.002  -7.614  1.00  0.00           C  
ATOM   1063  HD2 PRO    66     -12.372   8.534  -5.861  1.00  0.00           H  
ATOM   1064  HD3 PRO    66     -11.133   7.494  -6.576  1.00  0.00           H  
ATOM   1065  HG2 PRO    66     -12.151  10.185  -7.477  1.00  0.00           H  
ATOM   1066  HG3 PRO    66     -11.647   8.828  -8.483  1.00  0.00           H  
ATOM   1067  HB2 PRO    66      -9.960  10.928  -8.189  1.00  0.00           H  
ATOM   1068  HB3 PRO    66      -9.310   9.295  -8.068  1.00  0.00           H  
ATOM   1069  HA  PRO    66      -8.584  10.088  -6.011  1.00  0.00           H  
ATOM   1070  N   ASN    67      -9.208  12.516  -5.564  1.00  0.00           N  
ATOM   1071  CA  ASN    67      -9.458  13.902  -5.168  1.00  0.00           C  
ATOM   1072  C   ASN    67      -8.574  14.863  -5.987  1.00  0.00           C  
ATOM   1073  O   ASN    67      -7.353  14.892  -5.814  1.00  0.00           O  
ATOM   1074  CB  ASN    67      -9.225  14.021  -3.651  1.00  0.00           C  
ATOM   1075  CG  ASN    67      -9.608  15.382  -3.098  1.00  0.00           C  
ATOM   1076  OD1 ASN    67      -9.222  16.423  -3.610  1.00  0.00           O  
ATOM   1077  ND2 ASN    67     -10.392  15.432  -2.046  1.00  0.00           N  
ATOM   1078  H   ASN    67      -8.260  12.287  -5.834  1.00  0.00           H  
ATOM   1079  HA  ASN    67     -10.501  14.149  -5.359  1.00  0.00           H  
ATOM   1080  HB2 ASN    67      -9.794  13.251  -3.128  1.00  0.00           H  
ATOM   1081  HB3 ASN    67      -8.178  13.839  -3.415  1.00  0.00           H  
ATOM   1082 HD21 ASN    67     -10.640  16.330  -1.658  1.00  0.00           H  
ATOM   1083 HD22 ASN    67     -10.718  14.580  -1.615  1.00  0.00           H  
ATOM   1084  N   LYS    68      -9.180  15.657  -6.877  1.00  0.00           N  
ATOM   1085  CA  LYS    68      -8.488  16.611  -7.768  1.00  0.00           C  
ATOM   1086  C   LYS    68      -8.103  17.937  -7.100  1.00  0.00           C  
ATOM   1087  O   LYS    68      -7.192  18.606  -7.587  1.00  0.00           O  
ATOM   1088  CB  LYS    68      -9.352  16.848  -9.020  1.00  0.00           C  
ATOM   1089  CG  LYS    68      -9.353  15.609  -9.929  1.00  0.00           C  
ATOM   1090  CD  LYS    68     -10.390  15.706 -11.058  1.00  0.00           C  
ATOM   1091  CE  LYS    68     -10.500  14.361 -11.789  1.00  0.00           C  
ATOM   1092  NZ  LYS    68     -11.307  13.380 -11.017  1.00  0.00           N1+
ATOM   1093  H   LYS    68     -10.188  15.573  -6.978  1.00  0.00           H  
ATOM   1094  HA  LYS    68      -7.544  16.172  -8.087  1.00  0.00           H  
ATOM   1095  HB2 LYS    68     -10.371  17.098  -8.719  1.00  0.00           H  
ATOM   1096  HB3 LYS    68      -8.983  17.701  -9.592  1.00  0.00           H  
ATOM   1097  HG2 LYS    68      -8.360  15.468 -10.357  1.00  0.00           H  
ATOM   1098  HG3 LYS    68      -9.547  14.720  -9.332  1.00  0.00           H  
ATOM   1099  HD2 LYS    68     -11.366  16.001 -10.668  1.00  0.00           H  
ATOM   1100  HD3 LYS    68     -10.084  16.484 -11.758  1.00  0.00           H  
ATOM   1101  HE2 LYS    68     -10.977  14.496 -12.760  1.00  0.00           H  
ATOM   1102  HE3 LYS    68      -9.510  13.945 -11.981  1.00  0.00           H  
ATOM   1103  HZ1 LYS    68     -12.286  13.615 -11.085  1.00  0.00           H  
ATOM   1104  HZ2 LYS    68     -11.153  12.444 -11.371  1.00  0.00           H  
ATOM   1105  HZ3 LYS    68     -11.049  13.403 -10.034  1.00  0.00           H  
ATOM   1106  N   GLN    69      -8.735  18.308  -5.986  1.00  0.00           N  
ATOM   1107  CA  GLN    69      -8.371  19.498  -5.202  1.00  0.00           C  
ATOM   1108  C   GLN    69      -7.034  19.296  -4.464  1.00  0.00           C  
ATOM   1109  O   GLN    69      -6.140  20.140  -4.542  1.00  0.00           O  
ATOM   1110  CB  GLN    69      -9.518  19.838  -4.234  1.00  0.00           C  
ATOM   1111  CG  GLN    69      -9.226  21.073  -3.363  1.00  0.00           C  
ATOM   1112  CD  GLN    69     -10.390  21.460  -2.449  1.00  0.00           C  
ATOM   1113  OE1 GLN    69     -11.280  20.680  -2.130  1.00  0.00           O  
ATOM   1114  NE2 GLN    69     -10.432  22.691  -1.981  1.00  0.00           N  
ATOM   1115  H   GLN    69      -9.455  17.703  -5.614  1.00  0.00           H  
ATOM   1116  HA  GLN    69      -8.252  20.340  -5.888  1.00  0.00           H  
ATOM   1117  HB2 GLN    69     -10.429  20.008  -4.809  1.00  0.00           H  
ATOM   1118  HB3 GLN    69      -9.723  18.984  -3.587  1.00  0.00           H  
ATOM   1119  HG2 GLN    69      -8.363  20.901  -2.718  1.00  0.00           H  
ATOM   1120  HG3 GLN    69      -8.979  21.922  -4.002  1.00  0.00           H  
ATOM   1121 HE21 GLN    69     -11.190  22.964  -1.373  1.00  0.00           H  
ATOM   1122 HE22 GLN    69      -9.705  23.349  -2.220  1.00  0.00           H  
ATOM   1123  N   ASP    70      -6.882  18.155  -3.788  1.00  0.00           N  
ATOM   1124  CA  ASP    70      -5.658  17.751  -3.077  1.00  0.00           C  
ATOM   1125  C   ASP    70      -4.621  17.057  -3.985  1.00  0.00           C  
ATOM   1126  O   ASP    70      -3.467  16.885  -3.587  1.00  0.00           O  
ATOM   1127  CB  ASP    70      -6.037  16.835  -1.902  1.00  0.00           C  
ATOM   1128  CG  ASP    70      -6.930  17.494  -0.831  1.00  0.00           C  
ATOM   1129  OD1 ASP    70      -6.993  18.745  -0.738  1.00  0.00           O  
ATOM   1130  OD2 ASP    70      -7.539  16.749  -0.028  1.00  0.00           O1-
ATOM   1131  H   ASP    70      -7.666  17.515  -3.754  1.00  0.00           H  
ATOM   1132  HA  ASP    70      -5.168  18.640  -2.673  1.00  0.00           H  
ATOM   1133  HB2 ASP    70      -6.547  15.945  -2.274  1.00  0.00           H  
ATOM   1134  HB3 ASP    70      -5.138  16.482  -1.395  1.00  0.00           H  
ATOM   1135  N   ARG    71      -5.032  16.654  -5.200  1.00  0.00           N  
ATOM   1136  CA  ARG    71      -4.283  15.812  -6.152  1.00  0.00           C  
ATOM   1137  C   ARG    71      -3.845  14.471  -5.533  1.00  0.00           C  
ATOM   1138  O   ARG    71      -2.698  14.039  -5.681  1.00  0.00           O  
ATOM   1139  CB  ARG    71      -3.143  16.614  -6.809  1.00  0.00           C  
ATOM   1140  CG  ARG    71      -2.686  15.977  -8.135  1.00  0.00           C  
ATOM   1141  CD  ARG    71      -1.178  16.118  -8.355  1.00  0.00           C  
ATOM   1142  NE  ARG    71      -0.762  17.509  -8.617  1.00  0.00           N  
ATOM   1143  CZ  ARG    71       0.445  18.010  -8.425  1.00  0.00           C  
ATOM   1144  NH1 ARG    71       1.430  17.295  -7.957  1.00  0.00           N  
ATOM   1145  NH2 ARG    71       0.690  19.254  -8.717  1.00  0.00           N1+
ATOM   1146  H   ARG    71      -5.991  16.856  -5.443  1.00  0.00           H  
ATOM   1147  HA  ARG    71      -5.004  15.570  -6.934  1.00  0.00           H  
ATOM   1148  HB2 ARG    71      -3.463  17.638  -7.006  1.00  0.00           H  
ATOM   1149  HB3 ARG    71      -2.311  16.697  -6.107  1.00  0.00           H  
ATOM   1150  HG2 ARG    71      -2.922  14.914  -8.164  1.00  0.00           H  
ATOM   1151  HG3 ARG    71      -3.242  16.422  -8.960  1.00  0.00           H  
ATOM   1152  HD2 ARG    71      -0.686  15.760  -7.456  1.00  0.00           H  
ATOM   1153  HD3 ARG    71      -0.847  15.491  -9.183  1.00  0.00           H  
ATOM   1154  HE  ARG    71      -1.469  18.108  -9.017  1.00  0.00           H  
ATOM   1155 HH11 ARG    71       1.285  16.318  -7.725  1.00  0.00           H  
ATOM   1156 HH12 ARG    71       2.343  17.696  -7.794  1.00  0.00           H  
ATOM   1157 HH21 ARG    71      -0.039  19.850  -9.085  1.00  0.00           H  
ATOM   1158 HH22 ARG    71       1.617  19.637  -8.594  1.00  0.00           H  
ATOM   1159  N   THR    72      -4.763  13.814  -4.824  1.00  0.00           N  
ATOM   1160  CA  THR    72      -4.527  12.529  -4.148  1.00  0.00           C  
ATOM   1161  C   THR    72      -5.404  11.402  -4.689  1.00  0.00           C  
ATOM   1162  O   THR    72      -6.579  11.598  -4.998  1.00  0.00           O  
ATOM   1163  CB  THR    72      -4.671  12.614  -2.618  1.00  0.00           C  
ATOM   1164  CG2 THR    72      -3.636  13.528  -1.966  1.00  0.00           C  
ATOM   1165  OG1 THR    72      -5.948  13.081  -2.248  1.00  0.00           O  
ATOM   1166  H   THR    72      -5.689  14.214  -4.751  1.00  0.00           H  
ATOM   1167  HA  THR    72      -3.508  12.245  -4.355  1.00  0.00           H  
ATOM   1168  HB  THR    72      -4.551  11.618  -2.190  1.00  0.00           H  
ATOM   1169 HG21 THR    72      -3.703  14.550  -2.336  1.00  0.00           H  
ATOM   1170 HG22 THR    72      -3.767  13.561  -0.884  1.00  0.00           H  
ATOM   1171 HG23 THR    72      -2.627  13.168  -2.155  1.00  0.00           H  
ATOM   1172  HG1 THR    72      -6.600  12.512  -2.626  1.00  0.00           H  
ATOM   1173  N   LEU    73      -4.835  10.196  -4.767  1.00  0.00           N  
ATOM   1174  CA  LEU    73      -5.577   8.941  -4.912  1.00  0.00           C  
ATOM   1175  C   LEU    73      -5.373   8.106  -3.646  1.00  0.00           C  
ATOM   1176  O   LEU    73      -4.249   7.713  -3.338  1.00  0.00           O  
ATOM   1177  CB  LEU    73      -5.129   8.202  -6.189  1.00  0.00           C  
ATOM   1178  CG  LEU    73      -5.774   6.811  -6.365  1.00  0.00           C  
ATOM   1179  CD1 LEU    73      -7.280   6.897  -6.622  1.00  0.00           C  
ATOM   1180  CD2 LEU    73      -5.124   6.075  -7.533  1.00  0.00           C  
ATOM   1181  H   LEU    73      -3.854  10.119  -4.531  1.00  0.00           H  
ATOM   1182  HA  LEU    73      -6.644   9.144  -5.007  1.00  0.00           H  
ATOM   1183  HB2 LEU    73      -5.346   8.819  -7.062  1.00  0.00           H  
ATOM   1184  HB3 LEU    73      -4.043   8.091  -6.168  1.00  0.00           H  
ATOM   1185  HG  LEU    73      -5.606   6.195  -5.482  1.00  0.00           H  
ATOM   1186 HD11 LEU    73      -7.504   7.524  -7.485  1.00  0.00           H  
ATOM   1187 HD12 LEU    73      -7.706   5.911  -6.811  1.00  0.00           H  
ATOM   1188 HD13 LEU    73      -7.810   7.308  -5.764  1.00  0.00           H  
ATOM   1189 HD21 LEU    73      -4.050   5.976  -7.378  1.00  0.00           H  
ATOM   1190 HD22 LEU    73      -5.533   5.072  -7.650  1.00  0.00           H  
ATOM   1191 HD23 LEU    73      -5.269   6.606  -8.473  1.00  0.00           H  
ATOM   1192  N   THR    74      -6.447   7.834  -2.910  1.00  0.00           N  
ATOM   1193  CA  THR    74      -6.377   7.096  -1.642  1.00  0.00           C  
ATOM   1194  C   THR    74      -6.930   5.682  -1.792  1.00  0.00           C  
ATOM   1195  O   THR    74      -8.092   5.504  -2.162  1.00  0.00           O  
ATOM   1196  CB  THR    74      -7.080   7.866  -0.521  1.00  0.00           C  
ATOM   1197  CG2 THR    74      -6.955   7.167   0.829  1.00  0.00           C  
ATOM   1198  OG1 THR    74      -6.482   9.137  -0.379  1.00  0.00           O  
ATOM   1199  H   THR    74      -7.352   8.176  -3.209  1.00  0.00           H  
ATOM   1200  HA  THR    74      -5.342   7.008  -1.329  1.00  0.00           H  
ATOM   1201  HB  THR    74      -8.131   8.016  -0.759  1.00  0.00           H  
ATOM   1202 HG21 THR    74      -5.911   6.997   1.096  1.00  0.00           H  
ATOM   1203 HG22 THR    74      -7.404   7.772   1.617  1.00  0.00           H  
ATOM   1204 HG23 THR    74      -7.458   6.202   0.840  1.00  0.00           H  
ATOM   1205  HG1 THR    74      -6.594   9.610  -1.189  1.00  0.00           H  
ATOM   1206  N   ILE    75      -6.105   4.678  -1.484  1.00  0.00           N  
ATOM   1207  CA  ILE    75      -6.488   3.263  -1.411  1.00  0.00           C  
ATOM   1208  C   ILE    75      -6.796   2.943   0.058  1.00  0.00           C  
ATOM   1209  O   ILE    75      -5.885   2.855   0.886  1.00  0.00           O  
ATOM   1210  CB  ILE    75      -5.387   2.338  -1.992  1.00  0.00           C  
ATOM   1211  CG2 ILE    75      -5.818   0.862  -1.864  1.00  0.00           C  
ATOM   1212  CG1 ILE    75      -5.052   2.597  -3.482  1.00  0.00           C  
ATOM   1213  CD1 ILE    75      -4.179   3.826  -3.761  1.00  0.00           C  
ATOM   1214  H   ILE    75      -5.164   4.910  -1.191  1.00  0.00           H  
ATOM   1215  HA  ILE    75      -7.394   3.095  -1.998  1.00  0.00           H  
ATOM   1216  HB  ILE    75      -4.470   2.462  -1.416  1.00  0.00           H  
ATOM   1217 HG21 ILE    75      -6.761   0.675  -2.378  1.00  0.00           H  
ATOM   1218 HG22 ILE    75      -5.074   0.191  -2.295  1.00  0.00           H  
ATOM   1219 HG23 ILE    75      -5.938   0.546  -0.827  1.00  0.00           H  
ATOM   1220 HG12 ILE    75      -4.508   1.738  -3.876  1.00  0.00           H  
ATOM   1221 HG13 ILE    75      -5.967   2.660  -4.068  1.00  0.00           H  
ATOM   1222 HD11 ILE    75      -3.324   3.873  -3.086  1.00  0.00           H  
ATOM   1223 HD12 ILE    75      -3.796   3.795  -4.781  1.00  0.00           H  
ATOM   1224 HD13 ILE    75      -4.731   4.759  -3.666  1.00  0.00           H  
ATOM   1225  N   VAL    76      -8.078   2.816   0.392  1.00  0.00           N  
ATOM   1226  CA  VAL    76      -8.572   2.442   1.727  1.00  0.00           C  
ATOM   1227  C   VAL    76      -8.875   0.944   1.772  1.00  0.00           C  
ATOM   1228  O   VAL    76      -9.449   0.405   0.826  1.00  0.00           O  
ATOM   1229  CB  VAL    76      -9.856   3.213   2.100  1.00  0.00           C  
ATOM   1230  CG1 VAL    76     -10.227   3.030   3.578  1.00  0.00           C  
ATOM   1231  CG2 VAL    76      -9.765   4.718   1.828  1.00  0.00           C  
ATOM   1232  H   VAL    76      -8.774   2.913  -0.338  1.00  0.00           H  
ATOM   1233  HA  VAL    76      -7.814   2.673   2.473  1.00  0.00           H  
ATOM   1234  HB  VAL    76     -10.678   2.826   1.501  1.00  0.00           H  
ATOM   1235 HG11 VAL    76      -9.410   3.331   4.234  1.00  0.00           H  
ATOM   1236 HG12 VAL    76     -11.099   3.629   3.842  1.00  0.00           H  
ATOM   1237 HG13 VAL    76     -10.483   1.998   3.817  1.00  0.00           H  
ATOM   1238 HG21 VAL    76      -9.613   4.933   0.770  1.00  0.00           H  
ATOM   1239 HG22 VAL    76     -10.684   5.227   2.121  1.00  0.00           H  
ATOM   1240 HG23 VAL    76      -8.948   5.167   2.386  1.00  0.00           H  
ATOM   1241  N   ASP    77      -8.591   0.294   2.896  1.00  0.00           N  
ATOM   1242  CA  ASP    77      -9.114  -1.025   3.246  1.00  0.00           C  
ATOM   1243  C   ASP    77      -9.542  -1.092   4.721  1.00  0.00           C  
ATOM   1244  O   ASP    77      -9.101  -0.306   5.563  1.00  0.00           O  
ATOM   1245  CB  ASP    77      -8.099  -2.123   2.892  1.00  0.00           C  
ATOM   1246  CG  ASP    77      -6.799  -2.099   3.717  1.00  0.00           C  
ATOM   1247  OD1 ASP    77      -6.875  -2.239   4.960  1.00  0.00           O  
ATOM   1248  OD2 ASP    77      -5.708  -2.029   3.104  1.00  0.00           O1-
ATOM   1249  H   ASP    77      -8.077   0.783   3.619  1.00  0.00           H  
ATOM   1250  HA  ASP    77     -10.017  -1.200   2.664  1.00  0.00           H  
ATOM   1251  HB2 ASP    77      -8.553  -3.108   3.008  1.00  0.00           H  
ATOM   1252  HB3 ASP    77      -7.856  -2.023   1.836  1.00  0.00           H  
ATOM   1253  N   THR    78     -10.404  -2.060   5.027  1.00  0.00           N  
ATOM   1254  CA  THR    78     -10.763  -2.471   6.395  1.00  0.00           C  
ATOM   1255  C   THR    78     -10.057  -3.775   6.796  1.00  0.00           C  
ATOM   1256  O   THR    78     -10.609  -4.609   7.520  1.00  0.00           O  
ATOM   1257  CB  THR    78     -12.287  -2.545   6.569  1.00  0.00           C  
ATOM   1258  CG2 THR    78     -12.952  -1.174   6.444  1.00  0.00           C  
ATOM   1259  OG1 THR    78     -12.865  -3.391   5.602  1.00  0.00           O  
ATOM   1260  H   THR    78     -10.768  -2.630   4.275  1.00  0.00           H  
ATOM   1261  HA  THR    78     -10.404  -1.732   7.113  1.00  0.00           H  
ATOM   1262  HB  THR    78     -12.533  -2.943   7.554  1.00  0.00           H  
ATOM   1263 HG21 THR    78     -12.788  -0.735   5.460  1.00  0.00           H  
ATOM   1264 HG22 THR    78     -14.029  -1.246   6.600  1.00  0.00           H  
ATOM   1265 HG23 THR    78     -12.558  -0.480   7.187  1.00  0.00           H  
ATOM   1266  HG1 THR    78     -13.725  -3.641   5.915  1.00  0.00           H  
ATOM   1267  N   GLY    79      -8.823  -3.973   6.316  1.00  0.00           N  
ATOM   1268  CA  GLY    79      -7.986  -5.135   6.625  1.00  0.00           C  
ATOM   1269  C   GLY    79      -7.498  -5.169   8.075  1.00  0.00           C  
ATOM   1270  O   GLY    79      -8.014  -4.465   8.943  1.00  0.00           O  
ATOM   1271  H   GLY    79      -8.403  -3.251   5.742  1.00  0.00           H  
ATOM   1272  HA2 GLY    79      -8.535  -6.051   6.423  1.00  0.00           H  
ATOM   1273  HA3 GLY    79      -7.128  -5.121   5.952  1.00  0.00           H  
ATOM   1274  N   ILE    80      -6.494  -6.000   8.355  1.00  0.00           N  
ATOM   1275  CA  ILE    80      -5.925  -6.143   9.704  1.00  0.00           C  
ATOM   1276  C   ILE    80      -5.225  -4.869  10.223  1.00  0.00           C  
ATOM   1277  O   ILE    80      -5.301  -4.581  11.416  1.00  0.00           O  
ATOM   1278  CB  ILE    80      -5.018  -7.392   9.753  1.00  0.00           C  
ATOM   1279  CG2 ILE    80      -3.783  -7.282   8.843  1.00  0.00           C  
ATOM   1280  CG1 ILE    80      -4.611  -7.686  11.211  1.00  0.00           C  
ATOM   1281  CD1 ILE    80      -4.204  -9.143  11.430  1.00  0.00           C  
ATOM   1282  H   ILE    80      -6.125  -6.592   7.622  1.00  0.00           H  
ATOM   1283  HA  ILE    80      -6.768  -6.323  10.375  1.00  0.00           H  
ATOM   1284  HB  ILE    80      -5.606  -8.236   9.394  1.00  0.00           H  
ATOM   1285 HG21 ILE    80      -3.079  -6.529   9.192  1.00  0.00           H  
ATOM   1286 HG22 ILE    80      -3.243  -8.227   8.798  1.00  0.00           H  
ATOM   1287 HG23 ILE    80      -4.057  -7.029   7.820  1.00  0.00           H  
ATOM   1288 HG12 ILE    80      -3.796  -7.031  11.518  1.00  0.00           H  
ATOM   1289 HG13 ILE    80      -5.445  -7.477  11.883  1.00  0.00           H  
ATOM   1290 HD11 ILE    80      -3.325  -9.399  10.842  1.00  0.00           H  
ATOM   1291 HD12 ILE    80      -3.965  -9.327  12.478  1.00  0.00           H  
ATOM   1292 HD13 ILE    80      -5.008  -9.826  11.152  1.00  0.00           H  
ATOM   1293  N   GLY    81      -4.604  -4.080   9.339  1.00  0.00           N  
ATOM   1294  CA  GLY    81      -3.790  -2.913   9.707  1.00  0.00           C  
ATOM   1295  C   GLY    81      -2.395  -3.269  10.246  1.00  0.00           C  
ATOM   1296  O   GLY    81      -2.047  -4.442  10.406  1.00  0.00           O  
ATOM   1297  H   GLY    81      -4.610  -4.351   8.367  1.00  0.00           H  
ATOM   1298  HA2 GLY    81      -3.670  -2.299   8.817  1.00  0.00           H  
ATOM   1299  HA3 GLY    81      -4.316  -2.298  10.436  1.00  0.00           H  
ATOM   1300  N   MET    82      -1.577  -2.248  10.506  1.00  0.00           N  
ATOM   1301  CA  MET    82      -0.174  -2.380  10.925  1.00  0.00           C  
ATOM   1302  C   MET    82       0.089  -1.754  12.302  1.00  0.00           C  
ATOM   1303  O   MET    82      -0.518  -0.747  12.676  1.00  0.00           O  
ATOM   1304  CB  MET    82       0.736  -1.729   9.878  1.00  0.00           C  
ATOM   1305  CG  MET    82       0.723  -2.445   8.527  1.00  0.00           C  
ATOM   1306  SD  MET    82       1.435  -1.484   7.165  1.00  0.00           S  
ATOM   1307  CE  MET    82       0.106  -0.284   6.936  1.00  0.00           C  
ATOM   1308  H   MET    82      -1.916  -1.306  10.350  1.00  0.00           H  
ATOM   1309  HA  MET    82       0.110  -3.432  10.996  1.00  0.00           H  
ATOM   1310  HB2 MET    82       0.424  -0.695   9.750  1.00  0.00           H  
ATOM   1311  HB3 MET    82       1.764  -1.693  10.235  1.00  0.00           H  
ATOM   1312  HG2 MET    82       1.292  -3.365   8.632  1.00  0.00           H  
ATOM   1313  HG3 MET    82      -0.286  -2.729   8.234  1.00  0.00           H  
ATOM   1314  HE1 MET    82       0.040   0.394   7.783  1.00  0.00           H  
ATOM   1315  HE2 MET    82       0.274   0.307   6.042  1.00  0.00           H  
ATOM   1316  HE3 MET    82      -0.831  -0.817   6.827  1.00  0.00           H  
ATOM   1317  N   THR    83       1.014  -2.348  13.056  1.00  0.00           N  
ATOM   1318  CA  THR    83       1.532  -1.806  14.325  1.00  0.00           C  
ATOM   1319  C   THR    83       2.644  -0.774  14.099  1.00  0.00           C  
ATOM   1320  O   THR    83       3.226  -0.686  13.013  1.00  0.00           O  
ATOM   1321  CB  THR    83       2.075  -2.923  15.233  1.00  0.00           C  
ATOM   1322  CG2 THR    83       1.046  -4.012  15.527  1.00  0.00           C  
ATOM   1323  OG1 THR    83       3.212  -3.528  14.665  1.00  0.00           O  
ATOM   1324  H   THR    83       1.476  -3.174  12.690  1.00  0.00           H  
ATOM   1325  HA  THR    83       0.717  -1.309  14.855  1.00  0.00           H  
ATOM   1326  HB  THR    83       2.391  -2.499  16.187  1.00  0.00           H  
ATOM   1327 HG21 THR    83       0.734  -4.540  14.625  1.00  0.00           H  
ATOM   1328 HG22 THR    83       1.444  -4.751  16.222  1.00  0.00           H  
ATOM   1329 HG23 THR    83       0.159  -3.576  15.984  1.00  0.00           H  
ATOM   1330  HG1 THR    83       2.948  -3.992  13.877  1.00  0.00           H  
ATOM   1331  N   LYS    84       3.016  -0.032  15.150  1.00  0.00           N  
ATOM   1332  CA  LYS    84       4.203   0.841  15.145  1.00  0.00           C  
ATOM   1333  C   LYS    84       5.495   0.056  14.863  1.00  0.00           C  
ATOM   1334  O   LYS    84       6.358   0.534  14.127  1.00  0.00           O  
ATOM   1335  CB  LYS    84       4.266   1.594  16.485  1.00  0.00           C  
ATOM   1336  CG  LYS    84       5.335   2.692  16.461  1.00  0.00           C  
ATOM   1337  CD  LYS    84       5.350   3.550  17.733  1.00  0.00           C  
ATOM   1338  CE  LYS    84       6.393   4.661  17.556  1.00  0.00           C  
ATOM   1339  NZ  LYS    84       6.471   5.574  18.723  1.00  0.00           N1+
ATOM   1340  H   LYS    84       2.503  -0.131  16.021  1.00  0.00           H  
ATOM   1341  HA  LYS    84       4.065   1.569  14.343  1.00  0.00           H  
ATOM   1342  HB2 LYS    84       3.298   2.047  16.682  1.00  0.00           H  
ATOM   1343  HB3 LYS    84       4.451   0.901  17.308  1.00  0.00           H  
ATOM   1344  HG2 LYS    84       6.314   2.234  16.342  1.00  0.00           H  
ATOM   1345  HG3 LYS    84       5.176   3.331  15.590  1.00  0.00           H  
ATOM   1346  HD2 LYS    84       4.365   3.984  17.905  1.00  0.00           H  
ATOM   1347  HD3 LYS    84       5.586   2.934  18.602  1.00  0.00           H  
ATOM   1348  HE2 LYS    84       7.383   4.229  17.419  1.00  0.00           H  
ATOM   1349  HE3 LYS    84       6.169   5.259  16.672  1.00  0.00           H  
ATOM   1350  HZ1 LYS    84       6.770   5.064  19.541  1.00  0.00           H  
ATOM   1351  HZ2 LYS    84       7.146   6.308  18.518  1.00  0.00           H  
ATOM   1352  HZ3 LYS    84       5.569   5.994  18.891  1.00  0.00           H  
ATOM   1353  N   ALA    85       5.604  -1.167  15.390  1.00  0.00           N  
ATOM   1354  CA  ALA    85       6.732  -2.065  15.139  1.00  0.00           C  
ATOM   1355  C   ALA    85       6.825  -2.491  13.662  1.00  0.00           C  
ATOM   1356  O   ALA    85       7.928  -2.584  13.125  1.00  0.00           O  
ATOM   1357  CB  ALA    85       6.606  -3.281  16.065  1.00  0.00           C  
ATOM   1358  H   ALA    85       4.846  -1.515  15.960  1.00  0.00           H  
ATOM   1359  HA  ALA    85       7.652  -1.536  15.395  1.00  0.00           H  
ATOM   1360  HB1 ALA    85       5.691  -3.843  15.870  1.00  0.00           H  
ATOM   1361  HB2 ALA    85       7.447  -3.962  15.932  1.00  0.00           H  
ATOM   1362  HB3 ALA    85       6.593  -2.977  17.112  1.00  0.00           H  
ATOM   1363  N   ASP    86       5.695  -2.693  12.977  1.00  0.00           N  
ATOM   1364  CA  ASP    86       5.668  -2.964  11.533  1.00  0.00           C  
ATOM   1365  C   ASP    86       6.156  -1.765  10.711  1.00  0.00           C  
ATOM   1366  O   ASP    86       7.026  -1.927   9.854  1.00  0.00           O  
ATOM   1367  CB  ASP    86       4.265  -3.395  11.081  1.00  0.00           C  
ATOM   1368  CG  ASP    86       3.759  -4.656  11.787  1.00  0.00           C  
ATOM   1369  OD1 ASP    86       4.538  -5.630  11.921  1.00  0.00           O  
ATOM   1370  OD2 ASP    86       2.580  -4.653  12.213  1.00  0.00           O1-
ATOM   1371  H   ASP    86       4.811  -2.606  13.461  1.00  0.00           H  
ATOM   1372  HA  ASP    86       6.360  -3.775  11.333  1.00  0.00           H  
ATOM   1373  HB2 ASP    86       3.554  -2.590  11.259  1.00  0.00           H  
ATOM   1374  HB3 ASP    86       4.245  -3.587  10.009  1.00  0.00           H  
ATOM   1375  N   LEU    87       5.640  -0.568  11.010  1.00  0.00           N  
ATOM   1376  CA  LEU    87       5.979   0.687  10.326  1.00  0.00           C  
ATOM   1377  C   LEU    87       7.464   1.056  10.457  1.00  0.00           C  
ATOM   1378  O   LEU    87       8.069   1.493   9.476  1.00  0.00           O  
ATOM   1379  CB  LEU    87       5.092   1.815  10.898  1.00  0.00           C  
ATOM   1380  CG  LEU    87       3.819   2.109  10.084  1.00  0.00           C  
ATOM   1381  CD1 LEU    87       2.970   0.880   9.773  1.00  0.00           C  
ATOM   1382  CD2 LEU    87       2.943   3.096  10.860  1.00  0.00           C  
ATOM   1383  H   LEU    87       4.943  -0.522  11.742  1.00  0.00           H  
ATOM   1384  HA  LEU    87       5.782   0.569   9.259  1.00  0.00           H  
ATOM   1385  HB2 LEU    87       4.828   1.587  11.932  1.00  0.00           H  
ATOM   1386  HB3 LEU    87       5.656   2.748  10.953  1.00  0.00           H  
ATOM   1387  HG  LEU    87       4.118   2.558   9.137  1.00  0.00           H  
ATOM   1388 HD11 LEU    87       2.557   0.445  10.682  1.00  0.00           H  
ATOM   1389 HD12 LEU    87       2.144   1.144   9.115  1.00  0.00           H  
ATOM   1390 HD13 LEU    87       3.531   0.103   9.254  1.00  0.00           H  
ATOM   1391 HD21 LEU    87       3.497   3.997  11.124  1.00  0.00           H  
ATOM   1392 HD22 LEU    87       2.078   3.405  10.271  1.00  0.00           H  
ATOM   1393 HD23 LEU    87       2.572   2.659  11.789  1.00  0.00           H  
ATOM   1394  N   ILE    88       8.049   0.903  11.650  1.00  0.00           N  
ATOM   1395  CA  ILE    88       9.434   1.314  11.931  1.00  0.00           C  
ATOM   1396  C   ILE    88      10.446   0.198  11.622  1.00  0.00           C  
ATOM   1397  O   ILE    88      11.510   0.484  11.069  1.00  0.00           O  
ATOM   1398  CB  ILE    88       9.554   1.838  13.383  1.00  0.00           C  
ATOM   1399  CG2 ILE    88      11.012   2.179  13.747  1.00  0.00           C  
ATOM   1400  CG1 ILE    88       8.663   3.090  13.566  1.00  0.00           C  
ATOM   1401  CD1 ILE    88       8.579   3.581  15.013  1.00  0.00           C  
ATOM   1402  H   ILE    88       7.495   0.552  12.421  1.00  0.00           H  
ATOM   1403  HA  ILE    88       9.692   2.150  11.279  1.00  0.00           H  
ATOM   1404  HB  ILE    88       9.207   1.059  14.063  1.00  0.00           H  
ATOM   1405 HG21 ILE    88      11.423   2.929  13.070  1.00  0.00           H  
ATOM   1406 HG22 ILE    88      11.099   2.567  14.760  1.00  0.00           H  
ATOM   1407 HG23 ILE    88      11.667   1.311  13.717  1.00  0.00           H  
ATOM   1408 HG12 ILE    88       9.017   3.901  12.927  1.00  0.00           H  
ATOM   1409 HG13 ILE    88       7.644   2.878  13.243  1.00  0.00           H  
ATOM   1410 HD11 ILE    88       9.520   3.998  15.364  1.00  0.00           H  
ATOM   1411 HD12 ILE    88       7.826   4.364  15.098  1.00  0.00           H  
ATOM   1412 HD13 ILE    88       8.318   2.766  15.685  1.00  0.00           H  
ATOM   1413  N   ASN    89      10.139  -1.062  11.963  1.00  0.00           N  
ATOM   1414  CA  ASN    89      11.091  -2.179  11.906  1.00  0.00           C  
ATOM   1415  C   ASN    89      10.663  -3.317  10.967  1.00  0.00           C  
ATOM   1416  O   ASN    89      11.356  -3.567   9.984  1.00  0.00           O  
ATOM   1417  CB  ASN    89      11.397  -2.693  13.327  1.00  0.00           C  
ATOM   1418  CG  ASN    89      11.990  -1.642  14.252  1.00  0.00           C  
ATOM   1419  OD1 ASN    89      11.423  -1.292  15.277  1.00  0.00           O  
ATOM   1420  ND2 ASN    89      13.141  -1.097  13.927  1.00  0.00           N  
ATOM   1421  H   ASN    89       9.234  -1.248  12.375  1.00  0.00           H  
ATOM   1422  HA  ASN    89      12.042  -1.834  11.496  1.00  0.00           H  
ATOM   1423  HB2 ASN    89      10.491  -3.086  13.791  1.00  0.00           H  
ATOM   1424  HB3 ASN    89      12.095  -3.530  13.279  1.00  0.00           H  
ATOM   1425 HD21 ASN    89      13.541  -0.392  14.529  1.00  0.00           H  
ATOM   1426 HD22 ASN    89      13.613  -1.373  13.079  1.00  0.00           H  
ATOM   1427  N   ASN    90       9.567  -4.031  11.253  1.00  0.00           N  
ATOM   1428  CA  ASN    90       9.343  -5.371  10.682  1.00  0.00           C  
ATOM   1429  C   ASN    90       9.222  -5.358   9.148  1.00  0.00           C  
ATOM   1430  O   ASN    90       9.860  -6.175   8.483  1.00  0.00           O  
ATOM   1431  CB  ASN    90       8.122  -6.068  11.314  1.00  0.00           C  
ATOM   1432  CG  ASN    90       8.082  -6.052  12.835  1.00  0.00           C  
ATOM   1433  OD1 ASN    90       9.094  -6.128  13.519  1.00  0.00           O  
ATOM   1434  ND2 ASN    90       6.910  -5.967  13.417  1.00  0.00           N  
ATOM   1435  H   ASN    90       8.995  -3.751  12.041  1.00  0.00           H  
ATOM   1436  HA  ASN    90      10.224  -5.967  10.930  1.00  0.00           H  
ATOM   1437  HB2 ASN    90       7.196  -5.662  10.913  1.00  0.00           H  
ATOM   1438  HB3 ASN    90       8.121  -7.116  11.008  1.00  0.00           H  
ATOM   1439 HD21 ASN    90       6.851  -5.966  14.424  1.00  0.00           H  
ATOM   1440 HD22 ASN    90       6.062  -5.901  12.857  1.00  0.00           H  
ATOM   1441  N   LEU    91       8.466  -4.409   8.579  1.00  0.00           N  
ATOM   1442  CA  LEU    91       8.318  -4.267   7.123  1.00  0.00           C  
ATOM   1443  C   LEU    91       9.630  -3.839   6.452  1.00  0.00           C  
ATOM   1444  O   LEU    91       9.914  -4.264   5.334  1.00  0.00           O  
ATOM   1445  CB  LEU    91       7.195  -3.269   6.800  1.00  0.00           C  
ATOM   1446  CG  LEU    91       5.813  -3.700   7.321  1.00  0.00           C  
ATOM   1447  CD1 LEU    91       4.796  -2.587   7.092  1.00  0.00           C  
ATOM   1448  CD2 LEU    91       5.310  -4.972   6.636  1.00  0.00           C  
ATOM   1449  H   LEU    91       7.989  -3.740   9.169  1.00  0.00           H  
ATOM   1450  HA  LEU    91       8.053  -5.238   6.708  1.00  0.00           H  
ATOM   1451  HB2 LEU    91       7.452  -2.294   7.216  1.00  0.00           H  
ATOM   1452  HB3 LEU    91       7.136  -3.121   5.720  1.00  0.00           H  
ATOM   1453  HG  LEU    91       5.870  -3.887   8.392  1.00  0.00           H  
ATOM   1454 HD11 LEU    91       4.632  -2.395   6.032  1.00  0.00           H  
ATOM   1455 HD12 LEU    91       3.841  -2.865   7.533  1.00  0.00           H  
ATOM   1456 HD13 LEU    91       5.111  -1.654   7.560  1.00  0.00           H  
ATOM   1457 HD21 LEU    91       5.916  -5.839   6.898  1.00  0.00           H  
ATOM   1458 HD22 LEU    91       4.291  -5.203   6.942  1.00  0.00           H  
ATOM   1459 HD23 LEU    91       5.321  -4.872   5.551  1.00  0.00           H  
ATOM   1460  N   GLY    92      10.457  -3.060   7.156  1.00  0.00           N  
ATOM   1461  CA  GLY    92      11.807  -2.711   6.723  1.00  0.00           C  
ATOM   1462  C   GLY    92      12.736  -3.929   6.683  1.00  0.00           C  
ATOM   1463  O   GLY    92      13.400  -4.176   5.681  1.00  0.00           O  
ATOM   1464  H   GLY    92      10.174  -2.770   8.081  1.00  0.00           H  
ATOM   1465  HA2 GLY    92      11.750  -2.227   5.752  1.00  0.00           H  
ATOM   1466  HA3 GLY    92      12.218  -1.978   7.417  1.00  0.00           H  
ATOM   1467  N   THR    93      12.748  -4.730   7.750  1.00  0.00           N  
ATOM   1468  CA  THR    93      13.611  -5.914   7.890  1.00  0.00           C  
ATOM   1469  C   THR    93      13.270  -7.016   6.880  1.00  0.00           C  
ATOM   1470  O   THR    93      14.167  -7.519   6.203  1.00  0.00           O  
ATOM   1471  CB  THR    93      13.546  -6.451   9.330  1.00  0.00           C  
ATOM   1472  CG2 THR    93      14.420  -7.684   9.564  1.00  0.00           C  
ATOM   1473  OG1 THR    93      14.007  -5.454  10.219  1.00  0.00           O  
ATOM   1474  H   THR    93      12.146  -4.493   8.528  1.00  0.00           H  
ATOM   1475  HA  THR    93      14.637  -5.596   7.691  1.00  0.00           H  
ATOM   1476  HB  THR    93      12.515  -6.687   9.598  1.00  0.00           H  
ATOM   1477 HG21 THR    93      15.455  -7.500   9.272  1.00  0.00           H  
ATOM   1478 HG22 THR    93      14.421  -7.966  10.617  1.00  0.00           H  
ATOM   1479 HG23 THR    93      14.065  -8.553   9.009  1.00  0.00           H  
ATOM   1480  HG1 THR    93      13.419  -4.715  10.172  1.00  0.00           H  
ATOM   1481  N   ILE    94      11.990  -7.380   6.729  1.00  0.00           N  
ATOM   1482  CA  ILE    94      11.568  -8.461   5.812  1.00  0.00           C  
ATOM   1483  C   ILE    94      11.712  -8.091   4.328  1.00  0.00           C  
ATOM   1484  O   ILE    94      11.893  -8.978   3.493  1.00  0.00           O  
ATOM   1485  CB  ILE    94      10.136  -8.959   6.121  1.00  0.00           C  
ATOM   1486  CG2 ILE    94      10.066  -9.521   7.550  1.00  0.00           C  
ATOM   1487  CG1 ILE    94       9.032  -7.900   5.883  1.00  0.00           C  
ATOM   1488  CD1 ILE    94       8.327  -8.039   4.528  1.00  0.00           C  
ATOM   1489  H   ILE    94      11.277  -6.928   7.288  1.00  0.00           H  
ATOM   1490  HA  ILE    94      12.240  -9.305   5.978  1.00  0.00           H  
ATOM   1491  HB  ILE    94       9.931  -9.807   5.465  1.00  0.00           H  
ATOM   1492 HG21 ILE    94      10.232  -8.754   8.305  1.00  0.00           H  
ATOM   1493 HG22 ILE    94       9.092  -9.969   7.747  1.00  0.00           H  
ATOM   1494 HG23 ILE    94      10.815 -10.299   7.703  1.00  0.00           H  
ATOM   1495 HG12 ILE    94       8.271  -7.973   6.661  1.00  0.00           H  
ATOM   1496 HG13 ILE    94       9.445  -6.898   5.970  1.00  0.00           H  
ATOM   1497 HD11 ILE    94       7.856  -9.017   4.427  1.00  0.00           H  
ATOM   1498 HD12 ILE    94       7.544  -7.286   4.429  1.00  0.00           H  
ATOM   1499 HD13 ILE    94       9.008  -7.908   3.688  1.00  0.00           H  
ATOM   1500  N   ALA    95      11.672  -6.800   3.981  1.00  0.00           N  
ATOM   1501  CA  ALA    95      11.820  -6.338   2.601  1.00  0.00           C  
ATOM   1502  C   ALA    95      13.260  -6.435   2.062  1.00  0.00           C  
ATOM   1503  O   ALA    95      13.438  -6.401   0.847  1.00  0.00           O  
ATOM   1504  CB  ALA    95      11.281  -4.908   2.504  1.00  0.00           C  
ATOM   1505  H   ALA    95      11.525  -6.103   4.699  1.00  0.00           H  
ATOM   1506  HA  ALA    95      11.198  -6.964   1.957  1.00  0.00           H  
ATOM   1507  HB1 ALA    95      11.776  -4.254   3.218  1.00  0.00           H  
ATOM   1508  HB2 ALA    95      11.426  -4.487   1.508  1.00  0.00           H  
ATOM   1509  HB3 ALA    95      10.211  -4.880   2.714  1.00  0.00           H  
ATOM   1510  N   LYS    96      14.290  -6.574   2.912  1.00  0.00           N  
ATOM   1511  CA  LYS    96      15.712  -6.580   2.501  1.00  0.00           C  
ATOM   1512  C   LYS    96      16.045  -7.709   1.515  1.00  0.00           C  
ATOM   1513  O   LYS    96      16.651  -7.456   0.474  1.00  0.00           O  
ATOM   1514  CB  LYS    96      16.616  -6.663   3.748  1.00  0.00           C  
ATOM   1515  CG  LYS    96      16.561  -5.375   4.587  1.00  0.00           C  
ATOM   1516  CD  LYS    96      17.225  -5.495   5.969  1.00  0.00           C  
ATOM   1517  CE  LYS    96      18.746  -5.696   5.918  1.00  0.00           C  
ATOM   1518  NZ  LYS    96      19.145  -7.106   6.188  1.00  0.00           N1+
ATOM   1519  H   LYS    96      14.090  -6.619   3.902  1.00  0.00           H  
ATOM   1520  HA  LYS    96      15.914  -5.636   1.990  1.00  0.00           H  
ATOM   1521  HB2 LYS    96      16.321  -7.517   4.358  1.00  0.00           H  
ATOM   1522  HB3 LYS    96      17.650  -6.842   3.447  1.00  0.00           H  
ATOM   1523  HG2 LYS    96      17.007  -4.550   4.030  1.00  0.00           H  
ATOM   1524  HG3 LYS    96      15.523  -5.096   4.745  1.00  0.00           H  
ATOM   1525  HD2 LYS    96      17.024  -4.569   6.507  1.00  0.00           H  
ATOM   1526  HD3 LYS    96      16.746  -6.278   6.558  1.00  0.00           H  
ATOM   1527  HE2 LYS    96      19.158  -5.377   4.961  1.00  0.00           H  
ATOM   1528  HE3 LYS    96      19.219  -5.074   6.679  1.00  0.00           H  
ATOM   1529  HZ1 LYS    96      18.741  -7.709   5.486  1.00  0.00           H  
ATOM   1530  HZ2 LYS    96      20.152  -7.180   6.155  1.00  0.00           H  
ATOM   1531  HZ3 LYS    96      18.816  -7.382   7.101  1.00  0.00           H  
ATOM   1532  N   SER    97      15.617  -8.938   1.810  1.00  0.00           N  
ATOM   1533  CA  SER    97      15.837 -10.115   0.951  1.00  0.00           C  
ATOM   1534  C   SER    97      15.041 -10.033  -0.358  1.00  0.00           C  
ATOM   1535  O   SER    97      15.594 -10.277  -1.431  1.00  0.00           O  
ATOM   1536  CB  SER    97      15.488 -11.395   1.719  1.00  0.00           C  
ATOM   1537  OG  SER    97      14.143 -11.367   2.171  1.00  0.00           O  
ATOM   1538  H   SER    97      15.085  -9.079   2.657  1.00  0.00           H  
ATOM   1539  HA  SER    97      16.898 -10.156   0.694  1.00  0.00           H  
ATOM   1540  HB2 SER    97      15.636 -12.276   1.092  1.00  0.00           H  
ATOM   1541  HB3 SER    97      16.144 -11.509   2.583  1.00  0.00           H  
ATOM   1542  HG  SER    97      13.959 -12.173   2.630  1.00  0.00           H  
ATOM   1543  N   GLY    98      13.775  -9.607  -0.292  1.00  0.00           N  
ATOM   1544  CA  GLY    98      12.920  -9.375  -1.461  1.00  0.00           C  
ATOM   1545  C   GLY    98      13.464  -8.278  -2.378  1.00  0.00           C  
ATOM   1546  O   GLY    98      13.514  -8.448  -3.594  1.00  0.00           O  
ATOM   1547  H   GLY    98      13.382  -9.421   0.621  1.00  0.00           H  
ATOM   1548  HA2 GLY    98      12.786 -10.302  -2.019  1.00  0.00           H  
ATOM   1549  HA3 GLY    98      11.940  -9.068  -1.101  1.00  0.00           H  
ATOM   1550  N   THR    99      13.972  -7.189  -1.796  1.00  0.00           N  
ATOM   1551  CA  THR    99      14.626  -6.090  -2.516  1.00  0.00           C  
ATOM   1552  C   THR    99      15.865  -6.571  -3.264  1.00  0.00           C  
ATOM   1553  O   THR    99      15.981  -6.342  -4.467  1.00  0.00           O  
ATOM   1554  CB  THR    99      15.014  -4.956  -1.556  1.00  0.00           C  
ATOM   1555  CG2 THR    99      15.764  -3.840  -2.269  1.00  0.00           C  
ATOM   1556  OG1 THR    99      13.871  -4.385  -0.971  1.00  0.00           O  
ATOM   1557  H   THR    99      13.920  -7.115  -0.788  1.00  0.00           H  
ATOM   1558  HA  THR    99      13.917  -5.701  -3.251  1.00  0.00           H  
ATOM   1559  HB  THR    99      15.636  -5.332  -0.744  1.00  0.00           H  
ATOM   1560 HG21 THR    99      15.289  -3.591  -3.218  1.00  0.00           H  
ATOM   1561 HG22 THR    99      15.777  -2.947  -1.654  1.00  0.00           H  
ATOM   1562 HG23 THR    99      16.802  -4.104  -2.474  1.00  0.00           H  
ATOM   1563  HG1 THR    99      13.485  -5.029  -0.392  1.00  0.00           H  
ATOM   1564  N   LYS   100      16.771  -7.290  -2.583  1.00  0.00           N  
ATOM   1565  CA  LYS   100      17.983  -7.853  -3.196  1.00  0.00           C  
ATOM   1566  C   LYS   100      17.633  -8.790  -4.358  1.00  0.00           C  
ATOM   1567  O   LYS   100      18.166  -8.623  -5.454  1.00  0.00           O  
ATOM   1568  CB  LYS   100      18.819  -8.538  -2.100  1.00  0.00           C  
ATOM   1569  CG  LYS   100      20.132  -9.139  -2.625  1.00  0.00           C  
ATOM   1570  CD  LYS   100      20.962  -9.707  -1.461  1.00  0.00           C  
ATOM   1571  CE  LYS   100      22.292 -10.334  -1.900  1.00  0.00           C  
ATOM   1572  NZ  LYS   100      22.111 -11.539  -2.751  1.00  0.00           N1+
ATOM   1573  H   LYS   100      16.617  -7.464  -1.598  1.00  0.00           H  
ATOM   1574  HA  LYS   100      18.564  -7.021  -3.600  1.00  0.00           H  
ATOM   1575  HB2 LYS   100      19.045  -7.805  -1.324  1.00  0.00           H  
ATOM   1576  HB3 LYS   100      18.229  -9.318  -1.616  1.00  0.00           H  
ATOM   1577  HG2 LYS   100      19.924  -9.932  -3.342  1.00  0.00           H  
ATOM   1578  HG3 LYS   100      20.707  -8.378  -3.154  1.00  0.00           H  
ATOM   1579  HD2 LYS   100      21.173  -8.906  -0.750  1.00  0.00           H  
ATOM   1580  HD3 LYS   100      20.375 -10.447  -0.917  1.00  0.00           H  
ATOM   1581  HE2 LYS   100      22.901  -9.607  -2.440  1.00  0.00           H  
ATOM   1582  HE3 LYS   100      22.860 -10.628  -1.017  1.00  0.00           H  
ATOM   1583  HZ1 LYS   100      21.766 -11.258  -3.666  1.00  0.00           H  
ATOM   1584  HZ2 LYS   100      23.001 -11.996  -2.883  1.00  0.00           H  
ATOM   1585  HZ3 LYS   100      21.459 -12.178  -2.323  1.00  0.00           H  
ATOM   1586  N   ALA   101      16.685  -9.705  -4.155  1.00  0.00           N  
ATOM   1587  CA  ALA   101      16.216 -10.629  -5.189  1.00  0.00           C  
ATOM   1588  C   ALA   101      15.579  -9.909  -6.396  1.00  0.00           C  
ATOM   1589  O   ALA   101      15.861 -10.269  -7.539  1.00  0.00           O  
ATOM   1590  CB  ALA   101      15.242 -11.617  -4.538  1.00  0.00           C  
ATOM   1591  H   ALA   101      16.263  -9.775  -3.237  1.00  0.00           H  
ATOM   1592  HA  ALA   101      17.079 -11.191  -5.552  1.00  0.00           H  
ATOM   1593  HB1 ALA   101      14.383 -11.105  -4.103  1.00  0.00           H  
ATOM   1594  HB2 ALA   101      14.867 -12.338  -5.266  1.00  0.00           H  
ATOM   1595  HB3 ALA   101      15.729 -12.180  -3.742  1.00  0.00           H  
ATOM   1596  N   PHE   102      14.776  -8.863  -6.167  1.00  0.00           N  
ATOM   1597  CA  PHE   102      14.171  -8.054  -7.228  1.00  0.00           C  
ATOM   1598  C   PHE   102      15.221  -7.288  -8.045  1.00  0.00           C  
ATOM   1599  O   PHE   102      15.219  -7.365  -9.272  1.00  0.00           O  
ATOM   1600  CB  PHE   102      13.149  -7.091  -6.608  1.00  0.00           C  
ATOM   1601  CG  PHE   102      12.474  -6.125  -7.570  1.00  0.00           C  
ATOM   1602  CD1 PHE   102      11.914  -6.573  -8.783  1.00  0.00           C  
ATOM   1603  CE1 PHE   102      11.263  -5.667  -9.641  1.00  0.00           C  
ATOM   1604  CZ  PHE   102      11.175  -4.309  -9.289  1.00  0.00           C  
ATOM   1605  CE2 PHE   102      11.743  -3.855  -8.088  1.00  0.00           C  
ATOM   1606  CD2 PHE   102      12.385  -4.763  -7.229  1.00  0.00           C  
ATOM   1607  H   PHE   102      14.574  -8.608  -5.208  1.00  0.00           H  
ATOM   1608  HA  PHE   102      13.647  -8.731  -7.904  1.00  0.00           H  
ATOM   1609  HB2 PHE   102      12.365  -7.658  -6.112  1.00  0.00           H  
ATOM   1610  HB3 PHE   102      13.630  -6.515  -5.817  1.00  0.00           H  
ATOM   1611  HD1 PHE   102      11.978  -7.611  -9.067  1.00  0.00           H  
ATOM   1612  HE1 PHE   102      10.830  -6.015 -10.567  1.00  0.00           H  
ATOM   1613  HZ  PHE   102      10.675  -3.605  -9.935  1.00  0.00           H  
ATOM   1614  HE2 PHE   102      11.676  -2.811  -7.824  1.00  0.00           H  
ATOM   1615  HD2 PHE   102      12.807  -4.414  -6.300  1.00  0.00           H  
ATOM   1616  N   MET   103      16.156  -6.594  -7.388  1.00  0.00           N  
ATOM   1617  CA  MET   103      17.207  -5.824  -8.067  1.00  0.00           C  
ATOM   1618  C   MET   103      18.182  -6.726  -8.847  1.00  0.00           C  
ATOM   1619  O   MET   103      18.629  -6.356  -9.933  1.00  0.00           O  
ATOM   1620  CB  MET   103      17.931  -4.918  -7.056  1.00  0.00           C  
ATOM   1621  CG  MET   103      16.983  -3.866  -6.453  1.00  0.00           C  
ATOM   1622  SD  MET   103      17.739  -2.755  -5.232  1.00  0.00           S  
ATOM   1623  CE  MET   103      18.418  -1.476  -6.324  1.00  0.00           C  
ATOM   1624  H   MET   103      16.138  -6.585  -6.375  1.00  0.00           H  
ATOM   1625  HA  MET   103      16.726  -5.179  -8.803  1.00  0.00           H  
ATOM   1626  HB2 MET   103      18.364  -5.523  -6.257  1.00  0.00           H  
ATOM   1627  HB3 MET   103      18.763  -4.410  -7.545  1.00  0.00           H  
ATOM   1628  HG2 MET   103      16.542  -3.261  -7.244  1.00  0.00           H  
ATOM   1629  HG3 MET   103      16.143  -4.347  -5.959  1.00  0.00           H  
ATOM   1630  HE1 MET   103      17.609  -0.888  -6.756  1.00  0.00           H  
ATOM   1631  HE2 MET   103      19.064  -0.800  -5.765  1.00  0.00           H  
ATOM   1632  HE3 MET   103      19.002  -1.922  -7.128  1.00  0.00           H  
ATOM   1633  N   GLU   104      18.452  -7.943  -8.361  1.00  0.00           N  
ATOM   1634  CA  GLU   104      19.176  -8.985  -9.108  1.00  0.00           C  
ATOM   1635  C   GLU   104      18.374  -9.511 -10.314  1.00  0.00           C  
ATOM   1636  O   GLU   104      18.934  -9.683 -11.399  1.00  0.00           O  
ATOM   1637  CB  GLU   104      19.532 -10.148  -8.165  1.00  0.00           C  
ATOM   1638  CG  GLU   104      20.665  -9.785  -7.190  1.00  0.00           C  
ATOM   1639  CD  GLU   104      20.897 -10.838  -6.085  1.00  0.00           C  
ATOM   1640  OE1 GLU   104      20.048 -11.727  -5.844  1.00  0.00           O  
ATOM   1641  OE2 GLU   104      21.956 -10.773  -5.415  1.00  0.00           O1-
ATOM   1642  H   GLU   104      18.076  -8.198  -7.456  1.00  0.00           H  
ATOM   1643  HA  GLU   104      20.102  -8.556  -9.495  1.00  0.00           H  
ATOM   1644  HB2 GLU   104      18.639 -10.456  -7.619  1.00  0.00           H  
ATOM   1645  HB3 GLU   104      19.846 -11.018  -8.744  1.00  0.00           H  
ATOM   1646  HG2 GLU   104      21.596  -9.649  -7.743  1.00  0.00           H  
ATOM   1647  HG3 GLU   104      20.460  -8.835  -6.699  1.00  0.00           H  
ATOM   1648  N   ALA   105      17.062  -9.724 -10.172  1.00  0.00           N  
ATOM   1649  CA  ALA   105      16.195 -10.158 -11.269  1.00  0.00           C  
ATOM   1650  C   ALA   105      16.071  -9.097 -12.381  1.00  0.00           C  
ATOM   1651  O   ALA   105      16.084  -9.447 -13.561  1.00  0.00           O  
ATOM   1652  CB  ALA   105      14.827 -10.544 -10.698  1.00  0.00           C  
ATOM   1653  H   ALA   105      16.638  -9.580  -9.264  1.00  0.00           H  
ATOM   1654  HA  ALA   105      16.633 -11.055 -11.707  1.00  0.00           H  
ATOM   1655  HB1 ALA   105      14.333  -9.699 -10.219  1.00  0.00           H  
ATOM   1656  HB2 ALA   105      14.164 -10.911 -11.482  1.00  0.00           H  
ATOM   1657  HB3 ALA   105      14.923 -11.337  -9.957  1.00  0.00           H  
ATOM   1658  N   LEU   106      16.017  -7.804 -12.034  1.00  0.00           N  
ATOM   1659  CA  LEU   106      16.029  -6.697 -13.001  1.00  0.00           C  
ATOM   1660  C   LEU   106      17.309  -6.702 -13.855  1.00  0.00           C  
ATOM   1661  O   LEU   106      17.236  -6.550 -15.075  1.00  0.00           O  
ATOM   1662  CB  LEU   106      15.872  -5.353 -12.262  1.00  0.00           C  
ATOM   1663  CG  LEU   106      14.482  -5.078 -11.654  1.00  0.00           C  
ATOM   1664  CD1 LEU   106      14.560  -3.810 -10.805  1.00  0.00           C  
ATOM   1665  CD2 LEU   106      13.404  -4.864 -12.717  1.00  0.00           C  
ATOM   1666  H   LEU   106      15.992  -7.570 -11.049  1.00  0.00           H  
ATOM   1667  HA  LEU   106      15.192  -6.829 -13.687  1.00  0.00           H  
ATOM   1668  HB2 LEU   106      16.624  -5.300 -11.473  1.00  0.00           H  
ATOM   1669  HB3 LEU   106      16.112  -4.536 -12.945  1.00  0.00           H  
ATOM   1670  HG  LEU   106      14.175  -5.906 -11.018  1.00  0.00           H  
ATOM   1671 HD11 LEU   106      14.914  -2.970 -11.401  1.00  0.00           H  
ATOM   1672 HD12 LEU   106      13.590  -3.538 -10.394  1.00  0.00           H  
ATOM   1673 HD13 LEU   106      15.243  -3.930  -9.966  1.00  0.00           H  
ATOM   1674 HD21 LEU   106      13.206  -5.785 -13.260  1.00  0.00           H  
ATOM   1675 HD22 LEU   106      12.459  -4.557 -12.267  1.00  0.00           H  
ATOM   1676 HD23 LEU   106      13.690  -4.099 -13.440  1.00  0.00           H  
ATOM   1677  N   GLN   107      18.474  -6.955 -13.245  1.00  0.00           N  
ATOM   1678  CA  GLN   107      19.746  -7.142 -13.961  1.00  0.00           C  
ATOM   1679  C   GLN   107      19.755  -8.409 -14.842  1.00  0.00           C  
ATOM   1680  O   GLN   107      20.374  -8.412 -15.907  1.00  0.00           O  
ATOM   1681  CB  GLN   107      20.905  -7.179 -12.949  1.00  0.00           C  
ATOM   1682  CG  GLN   107      21.198  -5.811 -12.309  1.00  0.00           C  
ATOM   1683  CD  GLN   107      21.897  -4.856 -13.275  1.00  0.00           C  
ATOM   1684  OE1 GLN   107      23.046  -5.044 -13.656  1.00  0.00           O  
ATOM   1685  NE2 GLN   107      21.248  -3.797 -13.712  1.00  0.00           N  
ATOM   1686  H   GLN   107      18.476  -7.088 -12.243  1.00  0.00           H  
ATOM   1687  HA  GLN   107      19.885  -6.295 -14.636  1.00  0.00           H  
ATOM   1688  HB2 GLN   107      20.684  -7.897 -12.160  1.00  0.00           H  
ATOM   1689  HB3 GLN   107      21.814  -7.548 -13.429  1.00  0.00           H  
ATOM   1690  HG2 GLN   107      20.286  -5.358 -11.918  1.00  0.00           H  
ATOM   1691  HG3 GLN   107      21.857  -5.951 -11.451  1.00  0.00           H  
ATOM   1692 HE21 GLN   107      21.706  -3.163 -14.350  1.00  0.00           H  
ATOM   1693 HE22 GLN   107      20.299  -3.625 -13.414  1.00  0.00           H  
ATOM   1694  N   ALA   108      19.042  -9.466 -14.440  1.00  0.00           N  
ATOM   1695  CA  ALA   108      18.855 -10.699 -15.217  1.00  0.00           C  
ATOM   1696  C   ALA   108      17.805 -10.595 -16.354  1.00  0.00           C  
ATOM   1697  O   ALA   108      17.648 -11.546 -17.126  1.00  0.00           O  
ATOM   1698  CB  ALA   108      18.522 -11.835 -14.241  1.00  0.00           C  
ATOM   1699  H   ALA   108      18.564  -9.406 -13.551  1.00  0.00           H  
ATOM   1700  HA  ALA   108      19.806 -10.950 -15.691  1.00  0.00           H  
ATOM   1701  HB1 ALA   108      17.556 -11.683 -13.762  1.00  0.00           H  
ATOM   1702  HB2 ALA   108      18.485 -12.797 -14.753  1.00  0.00           H  
ATOM   1703  HB3 ALA   108      19.275 -11.913 -13.456  1.00  0.00           H  
ATOM   1704  N   GLY   109      17.097  -9.463 -16.484  1.00  0.00           N  
ATOM   1705  CA  GLY   109      16.149  -9.179 -17.574  1.00  0.00           C  
ATOM   1706  C   GLY   109      14.667  -9.083 -17.180  1.00  0.00           C  
ATOM   1707  O   GLY   109      13.818  -8.960 -18.068  1.00  0.00           O  
ATOM   1708  H   GLY   109      17.267  -8.719 -15.820  1.00  0.00           H  
ATOM   1709  HA2 GLY   109      16.433  -8.217 -18.001  1.00  0.00           H  
ATOM   1710  HA3 GLY   109      16.242  -9.901 -18.386  1.00  0.00           H  
ATOM   1711  N   ALA   110      14.330  -9.121 -15.886  1.00  0.00           N  
ATOM   1712  CA  ALA   110      12.990  -8.780 -15.392  1.00  0.00           C  
ATOM   1713  C   ALA   110      12.645  -7.290 -15.619  1.00  0.00           C  
ATOM   1714  O   ALA   110      13.516  -6.472 -15.932  1.00  0.00           O  
ATOM   1715  CB  ALA   110      12.899  -9.148 -13.905  1.00  0.00           C  
ATOM   1716  H   ALA   110      15.061  -9.250 -15.198  1.00  0.00           H  
ATOM   1717  HA  ALA   110      12.263  -9.383 -15.939  1.00  0.00           H  
ATOM   1718  HB1 ALA   110      13.527  -8.503 -13.296  1.00  0.00           H  
ATOM   1719  HB2 ALA   110      11.886  -9.028 -13.523  1.00  0.00           H  
ATOM   1720  HB3 ALA   110      13.195 -10.183 -13.730  1.00  0.00           H  
ATOM   1721  N   ASP   111      11.379  -6.918 -15.414  1.00  0.00           N  
ATOM   1722  CA  ASP   111      10.910  -5.524 -15.443  1.00  0.00           C  
ATOM   1723  C   ASP   111      10.094  -5.167 -14.187  1.00  0.00           C  
ATOM   1724  O   ASP   111       9.742  -6.035 -13.385  1.00  0.00           O  
ATOM   1725  CB  ASP   111      10.148  -5.235 -16.747  1.00  0.00           C  
ATOM   1726  CG  ASP   111       8.745  -5.853 -16.779  1.00  0.00           C  
ATOM   1727  OD1 ASP   111       8.561  -6.924 -17.405  1.00  0.00           O  
ATOM   1728  OD2 ASP   111       7.824  -5.240 -16.189  1.00  0.00           O1-
ATOM   1729  H   ASP   111      10.701  -7.624 -15.161  1.00  0.00           H  
ATOM   1730  HA  ASP   111      11.769  -4.851 -15.421  1.00  0.00           H  
ATOM   1731  HB2 ASP   111      10.043  -4.158 -16.883  1.00  0.00           H  
ATOM   1732  HB3 ASP   111      10.720  -5.590 -17.606  1.00  0.00           H  
ATOM   1733  N   ILE   112       9.816  -3.874 -13.994  1.00  0.00           N  
ATOM   1734  CA  ILE   112       9.240  -3.342 -12.751  1.00  0.00           C  
ATOM   1735  C   ILE   112       7.822  -3.877 -12.461  1.00  0.00           C  
ATOM   1736  O   ILE   112       7.433  -3.927 -11.293  1.00  0.00           O  
ATOM   1737  CB  ILE   112       9.364  -1.793 -12.740  1.00  0.00           C  
ATOM   1738  CG2 ILE   112       8.487  -1.113 -11.677  1.00  0.00           C  
ATOM   1739  CG1 ILE   112      10.853  -1.411 -12.528  1.00  0.00           C  
ATOM   1740  CD1 ILE   112      11.173   0.084 -12.668  1.00  0.00           C  
ATOM   1741  H   ILE   112      10.100  -3.209 -14.699  1.00  0.00           H  
ATOM   1742  HA  ILE   112       9.853  -3.728 -11.939  1.00  0.00           H  
ATOM   1743  HB  ILE   112       9.049  -1.416 -13.712  1.00  0.00           H  
ATOM   1744 HG21 ILE   112       8.717  -1.475 -10.674  1.00  0.00           H  
ATOM   1745 HG22 ILE   112       8.624  -0.036 -11.678  1.00  0.00           H  
ATOM   1746 HG23 ILE   112       7.424  -1.270 -11.861  1.00  0.00           H  
ATOM   1747 HG12 ILE   112      11.186  -1.751 -11.547  1.00  0.00           H  
ATOM   1748 HG13 ILE   112      11.472  -1.944 -13.250  1.00  0.00           H  
ATOM   1749 HD11 ILE   112      10.722   0.679 -11.875  1.00  0.00           H  
ATOM   1750 HD12 ILE   112      12.249   0.247 -12.613  1.00  0.00           H  
ATOM   1751 HD13 ILE   112      10.828   0.474 -13.625  1.00  0.00           H  
ATOM   1752  N   SER   113       7.077  -4.395 -13.447  1.00  0.00           N  
ATOM   1753  CA  SER   113       5.788  -5.064 -13.185  1.00  0.00           C  
ATOM   1754  C   SER   113       5.936  -6.356 -12.370  1.00  0.00           C  
ATOM   1755  O   SER   113       4.959  -6.812 -11.776  1.00  0.00           O  
ATOM   1756  CB  SER   113       5.026  -5.388 -14.478  1.00  0.00           C  
ATOM   1757  OG  SER   113       5.666  -6.388 -15.244  1.00  0.00           O  
ATOM   1758  H   SER   113       7.431  -4.400 -14.397  1.00  0.00           H  
ATOM   1759  HA  SER   113       5.171  -4.376 -12.605  1.00  0.00           H  
ATOM   1760  HB2 SER   113       4.026  -5.748 -14.235  1.00  0.00           H  
ATOM   1761  HB3 SER   113       4.880  -4.509 -15.098  1.00  0.00           H  
ATOM   1762  HG  SER   113       6.470  -6.024 -15.609  1.00  0.00           H  
ATOM   1763  N   MET   114       7.131  -6.947 -12.303  1.00  0.00           N  
ATOM   1764  CA  MET   114       7.405  -8.179 -11.555  1.00  0.00           C  
ATOM   1765  C   MET   114       7.657  -7.937 -10.054  1.00  0.00           C  
ATOM   1766  O   MET   114       7.806  -8.902  -9.306  1.00  0.00           O  
ATOM   1767  CB  MET   114       8.559  -8.949 -12.222  1.00  0.00           C  
ATOM   1768  CG  MET   114       8.250  -9.271 -13.694  1.00  0.00           C  
ATOM   1769  SD  MET   114       9.535 -10.176 -14.603  1.00  0.00           S  
ATOM   1770  CE  MET   114       9.492 -11.784 -13.764  1.00  0.00           C  
ATOM   1771  H   MET   114       7.904  -6.527 -12.804  1.00  0.00           H  
ATOM   1772  HA  MET   114       6.525  -8.823 -11.611  1.00  0.00           H  
ATOM   1773  HB2 MET   114       9.485  -8.377 -12.155  1.00  0.00           H  
ATOM   1774  HB3 MET   114       8.736  -9.878 -11.679  1.00  0.00           H  
ATOM   1775  HG2 MET   114       7.322  -9.840 -13.764  1.00  0.00           H  
ATOM   1776  HG3 MET   114       8.086  -8.350 -14.255  1.00  0.00           H  
ATOM   1777  HE1 MET   114       8.491 -12.213 -13.810  1.00  0.00           H  
ATOM   1778  HE2 MET   114      10.185 -12.474 -14.246  1.00  0.00           H  
ATOM   1779  HE3 MET   114       9.782 -11.685 -12.719  1.00  0.00           H  
ATOM   1780  N   ILE   115       7.660  -6.680  -9.586  1.00  0.00           N  
ATOM   1781  CA  ILE   115       7.960  -6.282  -8.195  1.00  0.00           C  
ATOM   1782  C   ILE   115       7.124  -7.025  -7.134  1.00  0.00           C  
ATOM   1783  O   ILE   115       7.633  -7.367  -6.064  1.00  0.00           O  
ATOM   1784  CB  ILE   115       7.814  -4.745  -8.068  1.00  0.00           C  
ATOM   1785  CG2 ILE   115       6.362  -4.264  -8.265  1.00  0.00           C  
ATOM   1786  CG1 ILE   115       8.392  -4.261  -6.722  1.00  0.00           C  
ATOM   1787  CD1 ILE   115       8.486  -2.737  -6.581  1.00  0.00           C  
ATOM   1788  H   ILE   115       7.501  -5.933 -10.248  1.00  0.00           H  
ATOM   1789  HA  ILE   115       9.005  -6.545  -8.020  1.00  0.00           H  
ATOM   1790  HB  ILE   115       8.416  -4.295  -8.857  1.00  0.00           H  
ATOM   1791 HG21 ILE   115       5.718  -4.532  -7.429  1.00  0.00           H  
ATOM   1792 HG22 ILE   115       6.321  -3.182  -8.380  1.00  0.00           H  
ATOM   1793 HG23 ILE   115       5.913  -4.684  -9.164  1.00  0.00           H  
ATOM   1794 HG12 ILE   115       7.814  -4.651  -5.887  1.00  0.00           H  
ATOM   1795 HG13 ILE   115       9.395  -4.671  -6.610  1.00  0.00           H  
ATOM   1796 HD11 ILE   115       7.500  -2.279  -6.521  1.00  0.00           H  
ATOM   1797 HD12 ILE   115       9.017  -2.472  -5.666  1.00  0.00           H  
ATOM   1798 HD13 ILE   115       9.021  -2.291  -7.419  1.00  0.00           H  
ATOM   1799  N   GLY   116       5.862  -7.339  -7.444  1.00  0.00           N  
ATOM   1800  CA  GLY   116       4.954  -8.069  -6.553  1.00  0.00           C  
ATOM   1801  C   GLY   116       5.373  -9.515  -6.268  1.00  0.00           C  
ATOM   1802  O   GLY   116       5.084 -10.041  -5.193  1.00  0.00           O  
ATOM   1803  H   GLY   116       5.501  -7.050  -8.342  1.00  0.00           H  
ATOM   1804  HA2 GLY   116       4.837  -7.522  -5.616  1.00  0.00           H  
ATOM   1805  HA3 GLY   116       3.974  -8.104  -7.028  1.00  0.00           H  
ATOM   1806  N   GLN   117       6.117 -10.143  -7.184  1.00  0.00           N  
ATOM   1807  CA  GLN   117       6.638 -11.510  -7.034  1.00  0.00           C  
ATOM   1808  C   GLN   117       7.736 -11.612  -5.957  1.00  0.00           C  
ATOM   1809  O   GLN   117       8.036 -12.708  -5.476  1.00  0.00           O  
ATOM   1810  CB  GLN   117       7.172 -12.020  -8.386  1.00  0.00           C  
ATOM   1811  CG  GLN   117       6.135 -11.936  -9.524  1.00  0.00           C  
ATOM   1812  CD  GLN   117       6.647 -12.479 -10.860  1.00  0.00           C  
ATOM   1813  OE1 GLN   117       7.572 -13.275 -10.950  1.00  0.00           O  
ATOM   1814  NE2 GLN   117       6.048 -12.074 -11.962  1.00  0.00           N  
ATOM   1815  H   GLN   117       6.375  -9.640  -8.023  1.00  0.00           H  
ATOM   1816  HA  GLN   117       5.813 -12.156  -6.727  1.00  0.00           H  
ATOM   1817  HB2 GLN   117       8.065 -11.460  -8.667  1.00  0.00           H  
ATOM   1818  HB3 GLN   117       7.495 -13.056  -8.269  1.00  0.00           H  
ATOM   1819  HG2 GLN   117       5.241 -12.497  -9.249  1.00  0.00           H  
ATOM   1820  HG3 GLN   117       5.822 -10.903  -9.678  1.00  0.00           H  
ATOM   1821 HE21 GLN   117       6.360 -12.426 -12.854  1.00  0.00           H  
ATOM   1822 HE22 GLN   117       5.276 -11.425 -11.910  1.00  0.00           H  
ATOM   1823  N   PHE   118       8.314 -10.472  -5.557  1.00  0.00           N  
ATOM   1824  CA  PHE   118       9.385 -10.355  -4.560  1.00  0.00           C  
ATOM   1825  C   PHE   118       8.909  -9.793  -3.206  1.00  0.00           C  
ATOM   1826  O   PHE   118       9.722  -9.574  -2.308  1.00  0.00           O  
ATOM   1827  CB  PHE   118      10.523  -9.529  -5.167  1.00  0.00           C  
ATOM   1828  CG  PHE   118      11.060 -10.097  -6.468  1.00  0.00           C  
ATOM   1829  CD1 PHE   118      12.029 -11.117  -6.446  1.00  0.00           C  
ATOM   1830  CE1 PHE   118      12.495 -11.675  -7.649  1.00  0.00           C  
ATOM   1831  CZ  PHE   118      11.980 -11.225  -8.878  1.00  0.00           C  
ATOM   1832  CE2 PHE   118      11.018 -10.202  -8.904  1.00  0.00           C  
ATOM   1833  CD2 PHE   118      10.565  -9.634  -7.701  1.00  0.00           C  
ATOM   1834  H   PHE   118       8.003  -9.614  -5.992  1.00  0.00           H  
ATOM   1835  HA  PHE   118       9.791 -11.344  -4.340  1.00  0.00           H  
ATOM   1836  HB2 PHE   118      10.192  -8.504  -5.339  1.00  0.00           H  
ATOM   1837  HB3 PHE   118      11.348  -9.465  -4.460  1.00  0.00           H  
ATOM   1838  HD1 PHE   118      12.411 -11.480  -5.504  1.00  0.00           H  
ATOM   1839  HE1 PHE   118      13.239 -12.457  -7.630  1.00  0.00           H  
ATOM   1840  HZ  PHE   118      12.326 -11.663  -9.802  1.00  0.00           H  
ATOM   1841  HE2 PHE   118      10.625  -9.852  -9.847  1.00  0.00           H  
ATOM   1842  HD2 PHE   118       9.825  -8.849  -7.722  1.00  0.00           H  
ATOM   1843  N   GLY   119       7.602  -9.556  -3.035  1.00  0.00           N  
ATOM   1844  CA  GLY   119       7.002  -9.125  -1.765  1.00  0.00           C  
ATOM   1845  C   GLY   119       7.246  -7.657  -1.374  1.00  0.00           C  
ATOM   1846  O   GLY   119       6.956  -7.275  -0.241  1.00  0.00           O  
ATOM   1847  H   GLY   119       6.974  -9.752  -3.803  1.00  0.00           H  
ATOM   1848  HA2 GLY   119       5.925  -9.279  -1.836  1.00  0.00           H  
ATOM   1849  HA3 GLY   119       7.351  -9.770  -0.957  1.00  0.00           H  
ATOM   1850  N   VAL   120       7.763  -6.831  -2.293  1.00  0.00           N  
ATOM   1851  CA  VAL   120       8.090  -5.400  -2.078  1.00  0.00           C  
ATOM   1852  C   VAL   120       7.230  -4.461  -2.943  1.00  0.00           C  
ATOM   1853  O   VAL   120       7.614  -3.328  -3.236  1.00  0.00           O  
ATOM   1854  CB  VAL   120       9.610  -5.140  -2.186  1.00  0.00           C  
ATOM   1855  CG1 VAL   120      10.384  -5.946  -1.137  1.00  0.00           C  
ATOM   1856  CG2 VAL   120      10.192  -5.451  -3.570  1.00  0.00           C  
ATOM   1857  H   VAL   120       7.975  -7.215  -3.203  1.00  0.00           H  
ATOM   1858  HA  VAL   120       7.813  -5.121  -1.061  1.00  0.00           H  
ATOM   1859  HB  VAL   120       9.799  -4.087  -1.975  1.00  0.00           H  
ATOM   1860 HG11 VAL   120      10.329  -7.019  -1.323  1.00  0.00           H  
ATOM   1861 HG12 VAL   120      11.438  -5.672  -1.133  1.00  0.00           H  
ATOM   1862 HG13 VAL   120       9.996  -5.764  -0.135  1.00  0.00           H  
ATOM   1863 HG21 VAL   120       9.752  -4.813  -4.332  1.00  0.00           H  
ATOM   1864 HG22 VAL   120      11.268  -5.274  -3.592  1.00  0.00           H  
ATOM   1865 HG23 VAL   120      10.025  -6.489  -3.859  1.00  0.00           H  
ATOM   1866  N   GLY   121       6.039  -4.919  -3.346  1.00  0.00           N  
ATOM   1867  CA  GLY   121       5.145  -4.221  -4.279  1.00  0.00           C  
ATOM   1868  C   GLY   121       4.638  -2.850  -3.819  1.00  0.00           C  
ATOM   1869  O   GLY   121       4.339  -2.013  -4.666  1.00  0.00           O  
ATOM   1870  H   GLY   121       5.770  -5.849  -3.058  1.00  0.00           H  
ATOM   1871  HA2 GLY   121       5.658  -4.098  -5.231  1.00  0.00           H  
ATOM   1872  HA3 GLY   121       4.284  -4.861  -4.474  1.00  0.00           H  
ATOM   1873  N   PHE   122       4.594  -2.565  -2.510  1.00  0.00           N  
ATOM   1874  CA  PHE   122       4.174  -1.254  -1.982  1.00  0.00           C  
ATOM   1875  C   PHE   122       4.983  -0.083  -2.567  1.00  0.00           C  
ATOM   1876  O   PHE   122       4.413   0.946  -2.931  1.00  0.00           O  
ATOM   1877  CB  PHE   122       4.286  -1.260  -0.449  1.00  0.00           C  
ATOM   1878  CG  PHE   122       4.183   0.119   0.183  1.00  0.00           C  
ATOM   1879  CD1 PHE   122       2.936   0.766   0.279  1.00  0.00           C  
ATOM   1880  CE1 PHE   122       2.853   2.064   0.819  1.00  0.00           C  
ATOM   1881  CZ  PHE   122       4.016   2.718   1.262  1.00  0.00           C  
ATOM   1882  CE2 PHE   122       5.263   2.076   1.164  1.00  0.00           C  
ATOM   1883  CD2 PHE   122       5.346   0.780   0.627  1.00  0.00           C  
ATOM   1884  H   PHE   122       4.864  -3.278  -1.848  1.00  0.00           H  
ATOM   1885  HA  PHE   122       3.128  -1.099  -2.253  1.00  0.00           H  
ATOM   1886  HB2 PHE   122       3.507  -1.897  -0.031  1.00  0.00           H  
ATOM   1887  HB3 PHE   122       5.234  -1.708  -0.144  1.00  0.00           H  
ATOM   1888  HD1 PHE   122       2.041   0.269  -0.062  1.00  0.00           H  
ATOM   1889  HE1 PHE   122       1.895   2.556   0.895  1.00  0.00           H  
ATOM   1890  HZ  PHE   122       3.951   3.713   1.678  1.00  0.00           H  
ATOM   1891  HE2 PHE   122       6.157   2.577   1.504  1.00  0.00           H  
ATOM   1892  HD2 PHE   122       6.308   0.295   0.549  1.00  0.00           H  
ATOM   1893  N   TYR   123       6.300  -0.248  -2.712  1.00  0.00           N  
ATOM   1894  CA  TYR   123       7.191   0.822  -3.170  1.00  0.00           C  
ATOM   1895  C   TYR   123       6.954   1.233  -4.635  1.00  0.00           C  
ATOM   1896  O   TYR   123       7.361   2.325  -5.029  1.00  0.00           O  
ATOM   1897  CB  TYR   123       8.648   0.430  -2.881  1.00  0.00           C  
ATOM   1898  CG  TYR   123       8.905   0.178  -1.404  1.00  0.00           C  
ATOM   1899  CD1 TYR   123       9.006   1.265  -0.512  1.00  0.00           C  
ATOM   1900  CE1 TYR   123       9.170   1.038   0.869  1.00  0.00           C  
ATOM   1901  CZ  TYR   123       9.228  -0.283   1.363  1.00  0.00           C  
ATOM   1902  OH  TYR   123       9.355  -0.516   2.698  1.00  0.00           O  
ATOM   1903  CE2 TYR   123       9.142  -1.373   0.470  1.00  0.00           C  
ATOM   1904  CD2 TYR   123       8.983  -1.139  -0.910  1.00  0.00           C  
ATOM   1905  H   TYR   123       6.716  -1.128  -2.442  1.00  0.00           H  
ATOM   1906  HA  TYR   123       6.968   1.708  -2.571  1.00  0.00           H  
ATOM   1907  HB2 TYR   123       8.921  -0.457  -3.455  1.00  0.00           H  
ATOM   1908  HB3 TYR   123       9.322   1.222  -3.211  1.00  0.00           H  
ATOM   1909  HD1 TYR   123       8.937   2.278  -0.881  1.00  0.00           H  
ATOM   1910  HE1 TYR   123       9.238   1.876   1.548  1.00  0.00           H  
ATOM   1911  HH  TYR   123       9.392  -1.436   2.912  1.00  0.00           H  
ATOM   1912  HE2 TYR   123       9.190  -2.387   0.838  1.00  0.00           H  
ATOM   1913  HD2 TYR   123       8.910  -1.976  -1.584  1.00  0.00           H  
ATOM   1914  N   SER   124       6.213   0.438  -5.424  1.00  0.00           N  
ATOM   1915  CA  SER   124       5.741   0.838  -6.762  1.00  0.00           C  
ATOM   1916  C   SER   124       4.805   2.058  -6.739  1.00  0.00           C  
ATOM   1917  O   SER   124       4.639   2.715  -7.766  1.00  0.00           O  
ATOM   1918  CB  SER   124       5.049  -0.331  -7.471  1.00  0.00           C  
ATOM   1919  OG  SER   124       3.804  -0.628  -6.877  1.00  0.00           O  
ATOM   1920  H   SER   124       5.869  -0.434  -5.046  1.00  0.00           H  
ATOM   1921  HA  SER   124       6.621   1.108  -7.350  1.00  0.00           H  
ATOM   1922  HB2 SER   124       4.876  -0.087  -8.519  1.00  0.00           H  
ATOM   1923  HB3 SER   124       5.675  -1.220  -7.455  1.00  0.00           H  
ATOM   1924  HG  SER   124       3.955  -1.027  -6.028  1.00  0.00           H  
ATOM   1925  N   ALA   125       4.264   2.445  -5.577  1.00  0.00           N  
ATOM   1926  CA  ALA   125       3.553   3.709  -5.383  1.00  0.00           C  
ATOM   1927  C   ALA   125       4.372   4.933  -5.849  1.00  0.00           C  
ATOM   1928  O   ALA   125       3.826   5.869  -6.439  1.00  0.00           O  
ATOM   1929  CB  ALA   125       3.220   3.815  -3.893  1.00  0.00           C  
ATOM   1930  H   ALA   125       4.425   1.873  -4.758  1.00  0.00           H  
ATOM   1931  HA  ALA   125       2.623   3.681  -5.953  1.00  0.00           H  
ATOM   1932  HB1 ALA   125       4.117   3.739  -3.275  1.00  0.00           H  
ATOM   1933  HB2 ALA   125       2.751   4.767  -3.660  1.00  0.00           H  
ATOM   1934  HB3 ALA   125       2.535   3.025  -3.583  1.00  0.00           H  
ATOM   1935  N   TYR   126       5.695   4.904  -5.667  1.00  0.00           N  
ATOM   1936  CA  TYR   126       6.612   5.974  -6.076  1.00  0.00           C  
ATOM   1937  C   TYR   126       6.876   6.030  -7.596  1.00  0.00           C  
ATOM   1938  O   TYR   126       7.594   6.917  -8.059  1.00  0.00           O  
ATOM   1939  CB  TYR   126       7.894   5.888  -5.238  1.00  0.00           C  
ATOM   1940  CG  TYR   126       7.652   6.195  -3.769  1.00  0.00           C  
ATOM   1941  CD1 TYR   126       7.730   7.528  -3.316  1.00  0.00           C  
ATOM   1942  CE1 TYR   126       7.457   7.837  -1.970  1.00  0.00           C  
ATOM   1943  CZ  TYR   126       7.089   6.807  -1.076  1.00  0.00           C  
ATOM   1944  OH  TYR   126       6.823   7.093   0.222  1.00  0.00           O  
ATOM   1945  CE2 TYR   126       6.998   5.474  -1.532  1.00  0.00           C  
ATOM   1946  CD2 TYR   126       7.291   5.169  -2.874  1.00  0.00           C  
ATOM   1947  H   TYR   126       6.101   4.091  -5.223  1.00  0.00           H  
ATOM   1948  HA  TYR   126       6.139   6.928  -5.836  1.00  0.00           H  
ATOM   1949  HB2 TYR   126       8.351   4.901  -5.334  1.00  0.00           H  
ATOM   1950  HB3 TYR   126       8.636   6.596  -5.608  1.00  0.00           H  
ATOM   1951  HD1 TYR   126       7.991   8.321  -4.002  1.00  0.00           H  
ATOM   1952  HE1 TYR   126       7.522   8.860  -1.629  1.00  0.00           H  
ATOM   1953  HH  TYR   126       6.851   8.021   0.412  1.00  0.00           H  
ATOM   1954  HE2 TYR   126       6.712   4.687  -0.850  1.00  0.00           H  
ATOM   1955  HD2 TYR   126       7.217   4.148  -3.213  1.00  0.00           H  
ATOM   1956  N   LEU   127       6.254   5.149  -8.397  1.00  0.00           N  
ATOM   1957  CA  LEU   127       6.128   5.344  -9.849  1.00  0.00           C  
ATOM   1958  C   LEU   127       5.238   6.550 -10.188  1.00  0.00           C  
ATOM   1959  O   LEU   127       5.486   7.213 -11.196  1.00  0.00           O  
ATOM   1960  CB  LEU   127       5.535   4.084 -10.515  1.00  0.00           C  
ATOM   1961  CG  LEU   127       6.434   2.838 -10.459  1.00  0.00           C  
ATOM   1962  CD1 LEU   127       5.675   1.599 -10.933  1.00  0.00           C  
ATOM   1963  CD2 LEU   127       7.661   3.016 -11.352  1.00  0.00           C  
ATOM   1964  H   LEU   127       5.694   4.419  -7.977  1.00  0.00           H  
ATOM   1965  HA  LEU   127       7.116   5.549 -10.262  1.00  0.00           H  
ATOM   1966  HB2 LEU   127       4.570   3.862 -10.057  1.00  0.00           H  
ATOM   1967  HB3 LEU   127       5.304   4.295 -11.560  1.00  0.00           H  
ATOM   1968  HG  LEU   127       6.749   2.666  -9.431  1.00  0.00           H  
ATOM   1969 HD11 LEU   127       5.435   1.651 -11.993  1.00  0.00           H  
ATOM   1970 HD12 LEU   127       6.265   0.697 -10.776  1.00  0.00           H  
ATOM   1971 HD13 LEU   127       4.739   1.472 -10.388  1.00  0.00           H  
ATOM   1972 HD21 LEU   127       8.289   3.842 -11.020  1.00  0.00           H  
ATOM   1973 HD22 LEU   127       8.291   2.129 -11.341  1.00  0.00           H  
ATOM   1974 HD23 LEU   127       7.381   3.213 -12.386  1.00  0.00           H  
ATOM   1975  N   VAL   128       4.218   6.820  -9.363  1.00  0.00           N  
ATOM   1976  CA  VAL   128       3.165   7.820  -9.629  1.00  0.00           C  
ATOM   1977  C   VAL   128       3.057   8.908  -8.557  1.00  0.00           C  
ATOM   1978  O   VAL   128       2.590  10.007  -8.856  1.00  0.00           O  
ATOM   1979  CB  VAL   128       1.795   7.144  -9.851  1.00  0.00           C  
ATOM   1980  CG1 VAL   128       1.869   6.106 -10.976  1.00  0.00           C  
ATOM   1981  CG2 VAL   128       1.220   6.464  -8.602  1.00  0.00           C  
ATOM   1982  H   VAL   128       4.101   6.238  -8.544  1.00  0.00           H  
ATOM   1983  HA  VAL   128       3.406   8.345 -10.550  1.00  0.00           H  
ATOM   1984  HB  VAL   128       1.087   7.914 -10.163  1.00  0.00           H  
ATOM   1985 HG11 VAL   128       2.488   5.250 -10.708  1.00  0.00           H  
ATOM   1986 HG12 VAL   128       0.880   5.719 -11.214  1.00  0.00           H  
ATOM   1987 HG13 VAL   128       2.279   6.544 -11.886  1.00  0.00           H  
ATOM   1988 HG21 VAL   128       1.089   7.155  -7.769  1.00  0.00           H  
ATOM   1989 HG22 VAL   128       0.235   6.051  -8.814  1.00  0.00           H  
ATOM   1990 HG23 VAL   128       1.851   5.643  -8.262  1.00  0.00           H  
ATOM   1991  N   ALA   129       3.487   8.627  -7.325  1.00  0.00           N  
ATOM   1992  CA  ALA   129       3.418   9.540  -6.190  1.00  0.00           C  
ATOM   1993  C   ALA   129       4.750  10.264  -5.919  1.00  0.00           C  
ATOM   1994  O   ALA   129       5.817   9.648  -5.912  1.00  0.00           O  
ATOM   1995  CB  ALA   129       2.937   8.748  -4.971  1.00  0.00           C  
ATOM   1996  H   ALA   129       3.854   7.702  -7.143  1.00  0.00           H  
ATOM   1997  HA  ALA   129       2.665  10.294  -6.391  1.00  0.00           H  
ATOM   1998  HB1 ALA   129       3.676   8.012  -4.651  1.00  0.00           H  
ATOM   1999  HB2 ALA   129       2.741   9.410  -4.131  1.00  0.00           H  
ATOM   2000  HB3 ALA   129       2.012   8.217  -5.189  1.00  0.00           H  
ATOM   2001  N   GLU   130       4.685  11.573  -5.650  1.00  0.00           N  
ATOM   2002  CA  GLU   130       5.813  12.372  -5.138  1.00  0.00           C  
ATOM   2003  C   GLU   130       5.968  12.249  -3.608  1.00  0.00           C  
ATOM   2004  O   GLU   130       7.061  12.450  -3.073  1.00  0.00           O  
ATOM   2005  CB  GLU   130       5.668  13.842  -5.578  1.00  0.00           C  
ATOM   2006  CG  GLU   130       4.372  14.535  -5.127  1.00  0.00           C  
ATOM   2007  CD  GLU   130       4.341  16.031  -5.501  1.00  0.00           C  
ATOM   2008  OE1 GLU   130       4.625  16.385  -6.671  1.00  0.00           O  
ATOM   2009  OE2 GLU   130       4.010  16.865  -4.625  1.00  0.00           O1-
ATOM   2010  H   GLU   130       3.776  12.017  -5.663  1.00  0.00           H  
ATOM   2011  HA  GLU   130       6.739  11.999  -5.580  1.00  0.00           H  
ATOM   2012  HB2 GLU   130       6.525  14.408  -5.207  1.00  0.00           H  
ATOM   2013  HB3 GLU   130       5.736  13.894  -6.663  1.00  0.00           H  
ATOM   2014  HG2 GLU   130       3.511  14.066  -5.598  1.00  0.00           H  
ATOM   2015  HG3 GLU   130       4.233  14.445  -4.049  1.00  0.00           H  
ATOM   2016  N   LYS   131       4.885  11.877  -2.913  1.00  0.00           N  
ATOM   2017  CA  LYS   131       4.827  11.571  -1.477  1.00  0.00           C  
ATOM   2018  C   LYS   131       3.736  10.531  -1.220  1.00  0.00           C  
ATOM   2019  O   LYS   131       2.697  10.543  -1.881  1.00  0.00           O  
ATOM   2020  CB  LYS   131       4.595  12.870  -0.677  1.00  0.00           C  
ATOM   2021  CG  LYS   131       4.584  12.646   0.844  1.00  0.00           C  
ATOM   2022  CD  LYS   131       4.359  13.931   1.647  1.00  0.00           C  
ATOM   2023  CE  LYS   131       2.916  14.437   1.520  1.00  0.00           C  
ATOM   2024  NZ  LYS   131       2.588  15.381   2.617  1.00  0.00           N1+
ATOM   2025  H   LYS   131       4.029  11.732  -3.431  1.00  0.00           H  
ATOM   2026  HA  LYS   131       5.775  11.124  -1.186  1.00  0.00           H  
ATOM   2027  HB2 LYS   131       5.378  13.588  -0.923  1.00  0.00           H  
ATOM   2028  HB3 LYS   131       3.660  13.332  -0.988  1.00  0.00           H  
ATOM   2029  HG2 LYS   131       3.821  11.925   1.140  1.00  0.00           H  
ATOM   2030  HG3 LYS   131       5.536  12.213   1.144  1.00  0.00           H  
ATOM   2031  HD2 LYS   131       4.584  13.713   2.690  1.00  0.00           H  
ATOM   2032  HD3 LYS   131       5.063  14.707   1.344  1.00  0.00           H  
ATOM   2033  HE2 LYS   131       2.741  14.911   0.554  1.00  0.00           H  
ATOM   2034  HE3 LYS   131       2.226  13.601   1.610  1.00  0.00           H  
ATOM   2035  HZ1 LYS   131       3.202  16.182   2.578  1.00  0.00           H  
ATOM   2036  HZ2 LYS   131       1.628  15.682   2.535  1.00  0.00           H  
ATOM   2037  HZ3 LYS   131       2.716  14.902   3.507  1.00  0.00           H  
ATOM   2038  N   VAL   132       3.960   9.646  -0.251  1.00  0.00           N  
ATOM   2039  CA  VAL   132       2.956   8.686   0.222  1.00  0.00           C  
ATOM   2040  C   VAL   132       2.755   8.869   1.724  1.00  0.00           C  
ATOM   2041  O   VAL   132       3.723   8.875   2.489  1.00  0.00           O  
ATOM   2042  CB  VAL   132       3.326   7.234  -0.142  1.00  0.00           C  
ATOM   2043  CG1 VAL   132       2.237   6.248   0.295  1.00  0.00           C  
ATOM   2044  CG2 VAL   132       3.546   7.062  -1.651  1.00  0.00           C  
ATOM   2045  H   VAL   132       4.839   9.683   0.250  1.00  0.00           H  
ATOM   2046  HA  VAL   132       1.999   8.897  -0.254  1.00  0.00           H  
ATOM   2047  HB  VAL   132       4.249   6.961   0.367  1.00  0.00           H  
ATOM   2048 HG11 VAL   132       1.266   6.512  -0.122  1.00  0.00           H  
ATOM   2049 HG12 VAL   132       2.471   5.233  -0.026  1.00  0.00           H  
ATOM   2050 HG13 VAL   132       2.129   6.216   1.377  1.00  0.00           H  
ATOM   2051 HG21 VAL   132       4.378   7.666  -2.012  1.00  0.00           H  
ATOM   2052 HG22 VAL   132       3.783   6.027  -1.897  1.00  0.00           H  
ATOM   2053 HG23 VAL   132       2.661   7.350  -2.219  1.00  0.00           H  
ATOM   2054  N   THR   133       1.498   9.001   2.142  1.00  0.00           N  
ATOM   2055  CA  THR   133       1.086   9.019   3.551  1.00  0.00           C  
ATOM   2056  C   THR   133       0.236   7.783   3.823  1.00  0.00           C  
ATOM   2057  O   THR   133      -0.779   7.569   3.165  1.00  0.00           O  
ATOM   2058  CB  THR   133       0.303  10.297   3.901  1.00  0.00           C  
ATOM   2059  CG2 THR   133      -0.059  10.383   5.384  1.00  0.00           C  
ATOM   2060  OG1 THR   133       1.031  11.460   3.575  1.00  0.00           O  
ATOM   2061  H   THR   133       0.758   8.984   1.450  1.00  0.00           H  
ATOM   2062  HA  THR   133       1.962   8.984   4.197  1.00  0.00           H  
ATOM   2063  HB  THR   133      -0.614  10.342   3.318  1.00  0.00           H  
ATOM   2064 HG21 THR   133       0.829  10.339   6.015  1.00  0.00           H  
ATOM   2065 HG22 THR   133      -0.577  11.317   5.606  1.00  0.00           H  
ATOM   2066 HG23 THR   133      -0.724   9.575   5.691  1.00  0.00           H  
ATOM   2067  HG1 THR   133       1.789  11.514   4.138  1.00  0.00           H  
ATOM   2068  N   VAL   134       0.635   6.960   4.789  1.00  0.00           N  
ATOM   2069  CA  VAL   134      -0.073   5.735   5.174  1.00  0.00           C  
ATOM   2070  C   VAL   134      -0.651   5.914   6.573  1.00  0.00           C  
ATOM   2071  O   VAL   134       0.076   5.868   7.567  1.00  0.00           O  
ATOM   2072  CB  VAL   134       0.840   4.498   5.076  1.00  0.00           C  
ATOM   2073  CG1 VAL   134       0.088   3.225   5.473  1.00  0.00           C  
ATOM   2074  CG2 VAL   134       1.374   4.309   3.652  1.00  0.00           C  
ATOM   2075  H   VAL   134       1.455   7.210   5.329  1.00  0.00           H  
ATOM   2076  HA  VAL   134      -0.904   5.548   4.496  1.00  0.00           H  
ATOM   2077  HB  VAL   134       1.694   4.618   5.739  1.00  0.00           H  
ATOM   2078 HG11 VAL   134      -0.787   3.071   4.841  1.00  0.00           H  
ATOM   2079 HG12 VAL   134       0.734   2.360   5.363  1.00  0.00           H  
ATOM   2080 HG13 VAL   134      -0.242   3.233   6.512  1.00  0.00           H  
ATOM   2081 HG21 VAL   134       2.013   5.139   3.358  1.00  0.00           H  
ATOM   2082 HG22 VAL   134       1.979   3.406   3.571  1.00  0.00           H  
ATOM   2083 HG23 VAL   134       0.566   4.238   2.925  1.00  0.00           H  
ATOM   2084  N   ILE   135      -1.965   6.121   6.647  1.00  0.00           N  
ATOM   2085  CA  ILE   135      -2.709   6.046   7.909  1.00  0.00           C  
ATOM   2086  C   ILE   135      -3.083   4.580   8.159  1.00  0.00           C  
ATOM   2087  O   ILE   135      -3.506   3.886   7.233  1.00  0.00           O  
ATOM   2088  CB  ILE   135      -3.947   6.969   7.911  1.00  0.00           C  
ATOM   2089  CG2 ILE   135      -4.582   6.996   9.309  1.00  0.00           C  
ATOM   2090  CG1 ILE   135      -3.680   8.402   7.391  1.00  0.00           C  
ATOM   2091  CD1 ILE   135      -2.600   9.186   8.144  1.00  0.00           C  
ATOM   2092  H   ILE   135      -2.502   6.148   5.790  1.00  0.00           H  
ATOM   2093  HA  ILE   135      -2.061   6.390   8.710  1.00  0.00           H  
ATOM   2094  HB  ILE   135      -4.691   6.549   7.242  1.00  0.00           H  
ATOM   2095 HG21 ILE   135      -3.863   7.297  10.072  1.00  0.00           H  
ATOM   2096 HG22 ILE   135      -5.416   7.697   9.348  1.00  0.00           H  
ATOM   2097 HG23 ILE   135      -4.979   6.025   9.602  1.00  0.00           H  
ATOM   2098 HG12 ILE   135      -3.410   8.362   6.335  1.00  0.00           H  
ATOM   2099 HG13 ILE   135      -4.610   8.970   7.426  1.00  0.00           H  
ATOM   2100 HD11 ILE   135      -1.627   8.707   8.053  1.00  0.00           H  
ATOM   2101 HD12 ILE   135      -2.505  10.194   7.740  1.00  0.00           H  
ATOM   2102 HD13 ILE   135      -2.843   9.278   9.202  1.00  0.00           H  
ATOM   2103  N   THR   136      -2.920   4.078   9.381  1.00  0.00           N  
ATOM   2104  CA  THR   136      -3.192   2.667   9.701  1.00  0.00           C  
ATOM   2105  C   THR   136      -3.573   2.456  11.164  1.00  0.00           C  
ATOM   2106  O   THR   136      -3.141   3.211  12.041  1.00  0.00           O  
ATOM   2107  CB  THR   136      -1.991   1.788   9.313  1.00  0.00           C  
ATOM   2108  CG2 THR   136      -0.776   2.044  10.209  1.00  0.00           C  
ATOM   2109  OG1 THR   136      -2.312   0.416   9.406  1.00  0.00           O  
ATOM   2110  H   THR   136      -2.556   4.670  10.117  1.00  0.00           H  
ATOM   2111  HA  THR   136      -4.056   2.361   9.114  1.00  0.00           H  
ATOM   2112  HB  THR   136      -1.717   1.984   8.276  1.00  0.00           H  
ATOM   2113 HG21 THR   136      -0.927   1.707  11.235  1.00  0.00           H  
ATOM   2114 HG22 THR   136       0.096   1.520   9.833  1.00  0.00           H  
ATOM   2115 HG23 THR   136      -0.516   3.102  10.240  1.00  0.00           H  
ATOM   2116  HG1 THR   136      -2.958   0.215   8.740  1.00  0.00           H  
ATOM   2117  N   LYS   137      -4.377   1.420  11.423  1.00  0.00           N  
ATOM   2118  CA  LYS   137      -4.849   1.011  12.750  1.00  0.00           C  
ATOM   2119  C   LYS   137      -4.949  -0.514  12.832  1.00  0.00           C  
ATOM   2120  O   LYS   137      -5.842  -1.115  12.234  1.00  0.00           O  
ATOM   2121  CB  LYS   137      -6.198   1.707  13.019  1.00  0.00           C  
ATOM   2122  CG  LYS   137      -6.875   1.342  14.349  1.00  0.00           C  
ATOM   2123  CD  LYS   137      -6.037   1.694  15.583  1.00  0.00           C  
ATOM   2124  CE  LYS   137      -6.793   1.478  16.900  1.00  0.00           C  
ATOM   2125  NZ  LYS   137      -7.038   0.039  17.167  1.00  0.00           N1+
ATOM   2126  H   LYS   137      -4.691   0.862  10.638  1.00  0.00           H  
ATOM   2127  HA  LYS   137      -4.126   1.343  13.499  1.00  0.00           H  
ATOM   2128  HB2 LYS   137      -6.057   2.787  12.989  1.00  0.00           H  
ATOM   2129  HB3 LYS   137      -6.890   1.480  12.206  1.00  0.00           H  
ATOM   2130  HG2 LYS   137      -7.815   1.892  14.401  1.00  0.00           H  
ATOM   2131  HG3 LYS   137      -7.140   0.285  14.366  1.00  0.00           H  
ATOM   2132  HD2 LYS   137      -5.108   1.124  15.596  1.00  0.00           H  
ATOM   2133  HD3 LYS   137      -5.759   2.742  15.517  1.00  0.00           H  
ATOM   2134  HE2 LYS   137      -6.216   1.890  17.728  1.00  0.00           H  
ATOM   2135  HE3 LYS   137      -7.746   2.009  16.889  1.00  0.00           H  
ATOM   2136  HZ1 LYS   137      -6.153  -0.454  17.152  1.00  0.00           H  
ATOM   2137  HZ2 LYS   137      -7.469  -0.073  18.073  1.00  0.00           H  
ATOM   2138  HZ3 LYS   137      -7.641  -0.340  16.451  1.00  0.00           H  
ATOM   2139  N   HIS   138      -4.046  -1.132  13.593  1.00  0.00           N  
ATOM   2140  CA  HIS   138      -4.141  -2.536  14.022  1.00  0.00           C  
ATOM   2141  C   HIS   138      -5.016  -2.683  15.280  1.00  0.00           C  
ATOM   2142  O   HIS   138      -5.160  -1.731  16.047  1.00  0.00           O  
ATOM   2143  CB  HIS   138      -2.726  -3.099  14.224  1.00  0.00           C  
ATOM   2144  CG  HIS   138      -2.718  -4.548  14.641  1.00  0.00           C  
ATOM   2145  ND1 HIS   138      -3.231  -5.604  13.888  1.00  0.00           N1+
ATOM   2146  CE1 HIS   138      -3.095  -6.704  14.645  1.00  0.00           C  
ATOM   2147  NE2 HIS   138      -2.552  -6.387  15.832  1.00  0.00           N  
ATOM   2148  CD2 HIS   138      -2.298  -5.032  15.845  1.00  0.00           C  
ATOM   2149  H   HIS   138      -3.326  -0.570  14.025  1.00  0.00           H  
ATOM   2150  HA  HIS   138      -4.617  -3.109  13.231  1.00  0.00           H  
ATOM   2151  HB2 HIS   138      -2.173  -3.030  13.290  1.00  0.00           H  
ATOM   2152  HB3 HIS   138      -2.178  -2.507  14.960  1.00  0.00           H  
ATOM   2153  HE1 HIS   138      -3.410  -7.696  14.355  1.00  0.00           H  
ATOM   2154  HE2 HIS   138      -2.411  -7.029  16.610  1.00  0.00           H  
ATOM   2155  HD2 HIS   138      -1.872  -4.539  16.706  1.00  0.00           H  
ATOM   2156  HD1 HIS   138      -3.618  -5.550  12.954  1.00  0.00           H  
ATOM   2157  N   ASN   139      -5.597  -3.861  15.528  1.00  0.00           N  
ATOM   2158  CA  ASN   139      -6.444  -4.097  16.708  1.00  0.00           C  
ATOM   2159  C   ASN   139      -5.682  -3.979  18.048  1.00  0.00           C  
ATOM   2160  O   ASN   139      -6.222  -3.442  19.015  1.00  0.00           O  
ATOM   2161  CB  ASN   139      -7.125  -5.477  16.591  1.00  0.00           C  
ATOM   2162  CG  ASN   139      -8.353  -5.493  15.692  1.00  0.00           C  
ATOM   2163  OD1 ASN   139      -9.011  -4.491  15.459  1.00  0.00           O  
ATOM   2164  ND2 ASN   139      -8.727  -6.645  15.182  1.00  0.00           N  
ATOM   2165  H   ASN   139      -5.469  -4.621  14.875  1.00  0.00           H  
ATOM   2166  HA  ASN   139      -7.206  -3.316  16.741  1.00  0.00           H  
ATOM   2167  HB2 ASN   139      -6.406  -6.226  16.254  1.00  0.00           H  
ATOM   2168  HB3 ASN   139      -7.466  -5.809  17.573  1.00  0.00           H  
ATOM   2169 HD21 ASN   139      -9.577  -6.699  14.636  1.00  0.00           H  
ATOM   2170 HD22 ASN   139      -8.199  -7.481  15.381  1.00  0.00           H  
ATOM   2171  N   ASP   140      -4.433  -4.450  18.109  1.00  0.00           N  
ATOM   2172  CA  ASP   140      -3.600  -4.479  19.329  1.00  0.00           C  
ATOM   2173  C   ASP   140      -2.733  -3.215  19.544  1.00  0.00           C  
ATOM   2174  O   ASP   140      -1.844  -3.212  20.399  1.00  0.00           O  
ATOM   2175  CB  ASP   140      -2.730  -5.751  19.353  1.00  0.00           C  
ATOM   2176  CG  ASP   140      -3.495  -7.051  19.055  1.00  0.00           C  
ATOM   2177  OD1 ASP   140      -4.590  -7.271  19.624  1.00  0.00           O  
ATOM   2178  OD2 ASP   140      -2.980  -7.867  18.254  1.00  0.00           O1-
ATOM   2179  H   ASP   140      -4.054  -4.887  17.283  1.00  0.00           H  
ATOM   2180  HA  ASP   140      -4.262  -4.537  20.196  1.00  0.00           H  
ATOM   2181  HB2 ASP   140      -1.902  -5.665  18.650  1.00  0.00           H  
ATOM   2182  HB3 ASP   140      -2.272  -5.866  20.336  1.00  0.00           H  
ATOM   2183  N   ASP   141      -2.946  -2.147  18.766  1.00  0.00           N  
ATOM   2184  CA  ASP   141      -2.125  -0.924  18.783  1.00  0.00           C  
ATOM   2185  C   ASP   141      -2.955   0.341  18.453  1.00  0.00           C  
ATOM   2186  O   ASP   141      -4.128   0.256  18.085  1.00  0.00           O  
ATOM   2187  CB  ASP   141      -0.932  -1.128  17.826  1.00  0.00           C  
ATOM   2188  CG  ASP   141       0.308  -0.271  18.130  1.00  0.00           C  
ATOM   2189  OD1 ASP   141       0.272   0.606  19.028  1.00  0.00           O  
ATOM   2190  OD2 ASP   141       1.326  -0.464  17.428  1.00  0.00           O1-
ATOM   2191  H   ASP   141      -3.709  -2.177  18.105  1.00  0.00           H  
ATOM   2192  HA  ASP   141      -1.760  -0.783  19.803  1.00  0.00           H  
ATOM   2193  HB2 ASP   141      -0.594  -2.164  17.868  1.00  0.00           H  
ATOM   2194  HB3 ASP   141      -1.237  -0.954  16.793  1.00  0.00           H  
ATOM   2195  N   GLU   142      -2.367   1.527  18.614  1.00  0.00           N  
ATOM   2196  CA  GLU   142      -2.980   2.828  18.289  1.00  0.00           C  
ATOM   2197  C   GLU   142      -3.043   3.110  16.770  1.00  0.00           C  
ATOM   2198  O   GLU   142      -2.538   2.339  15.950  1.00  0.00           O  
ATOM   2199  CB  GLU   142      -2.225   3.956  19.022  1.00  0.00           C  
ATOM   2200  CG  GLU   142      -2.212   3.816  20.553  1.00  0.00           C  
ATOM   2201  CD  GLU   142      -3.628   3.743  21.160  1.00  0.00           C  
ATOM   2202  OE1 GLU   142      -3.877   2.860  22.017  1.00  0.00           O  
ATOM   2203  OE2 GLU   142      -4.493   4.581  20.803  1.00  0.00           O1-
ATOM   2204  H   GLU   142      -1.403   1.529  18.927  1.00  0.00           H  
ATOM   2205  HA  GLU   142      -4.016   2.812  18.630  1.00  0.00           H  
ATOM   2206  HB2 GLU   142      -1.197   4.000  18.666  1.00  0.00           H  
ATOM   2207  HB3 GLU   142      -2.659   4.925  18.771  1.00  0.00           H  
ATOM   2208  HG2 GLU   142      -1.650   2.929  20.848  1.00  0.00           H  
ATOM   2209  HG3 GLU   142      -1.694   4.667  20.995  1.00  0.00           H  
ATOM   2210  N   GLN   143      -3.687   4.220  16.381  1.00  0.00           N  
ATOM   2211  CA  GLN   143      -3.675   4.721  15.001  1.00  0.00           C  
ATOM   2212  C   GLN   143      -2.410   5.551  14.733  1.00  0.00           C  
ATOM   2213  O   GLN   143      -2.077   6.449  15.514  1.00  0.00           O  
ATOM   2214  CB  GLN   143      -4.957   5.523  14.715  1.00  0.00           C  
ATOM   2215  CG  GLN   143      -5.176   5.795  13.215  1.00  0.00           C  
ATOM   2216  CD  GLN   143      -6.580   6.320  12.923  1.00  0.00           C  
ATOM   2217  OE1 GLN   143      -7.583   5.730  13.300  1.00  0.00           O  
ATOM   2218  NE2 GLN   143      -6.725   7.427  12.234  1.00  0.00           N  
ATOM   2219  H   GLN   143      -4.096   4.814  17.087  1.00  0.00           H  
ATOM   2220  HA  GLN   143      -3.686   3.856  14.340  1.00  0.00           H  
ATOM   2221  HB2 GLN   143      -5.812   4.971  15.106  1.00  0.00           H  
ATOM   2222  HB3 GLN   143      -4.942   6.468  15.262  1.00  0.00           H  
ATOM   2223  HG2 GLN   143      -4.425   6.478  12.819  1.00  0.00           H  
ATOM   2224  HG3 GLN   143      -5.067   4.872  12.648  1.00  0.00           H  
ATOM   2225 HE21 GLN   143      -7.654   7.790  12.054  1.00  0.00           H  
ATOM   2226 HE22 GLN   143      -5.917   7.969  11.939  1.00  0.00           H  
ATOM   2227  N   TYR   144      -1.728   5.294  13.616  1.00  0.00           N  
ATOM   2228  CA  TYR   144      -0.488   5.980  13.234  1.00  0.00           C  
ATOM   2229  C   TYR   144      -0.553   6.549  11.820  1.00  0.00           C  
ATOM   2230  O   TYR   144      -1.211   5.991  10.940  1.00  0.00           O  
ATOM   2231  CB  TYR   144       0.724   5.048  13.371  1.00  0.00           C  
ATOM   2232  CG  TYR   144       0.946   4.536  14.777  1.00  0.00           C  
ATOM   2233  CD1 TYR   144       1.623   5.330  15.726  1.00  0.00           C  
ATOM   2234  CE1 TYR   144       1.773   4.874  17.051  1.00  0.00           C  
ATOM   2235  CZ  TYR   144       1.257   3.613  17.425  1.00  0.00           C  
ATOM   2236  OH  TYR   144       1.419   3.158  18.697  1.00  0.00           O  
ATOM   2237  CE2 TYR   144       0.586   2.826  16.465  1.00  0.00           C  
ATOM   2238  CD2 TYR   144       0.435   3.282  15.146  1.00  0.00           C  
ATOM   2239  H   TYR   144      -2.071   4.570  12.997  1.00  0.00           H  
ATOM   2240  HA  TYR   144      -0.325   6.830  13.895  1.00  0.00           H  
ATOM   2241  HB2 TYR   144       0.615   4.196  12.698  1.00  0.00           H  
ATOM   2242  HB3 TYR   144       1.633   5.562  13.055  1.00  0.00           H  
ATOM   2243  HD1 TYR   144       2.019   6.292  15.445  1.00  0.00           H  
ATOM   2244  HE1 TYR   144       2.290   5.486  17.775  1.00  0.00           H  
ATOM   2245  HH  TYR   144       1.066   2.284  18.829  1.00  0.00           H  
ATOM   2246  HE2 TYR   144       0.157   1.876  16.723  1.00  0.00           H  
ATOM   2247  HD2 TYR   144      -0.097   2.674  14.429  1.00  0.00           H  
ATOM   2248  N   ALA   145       0.183   7.641  11.611  1.00  0.00           N  
ATOM   2249  CA  ALA   145       0.478   8.220  10.309  1.00  0.00           C  
ATOM   2250  C   ALA   145       1.969   8.021   9.990  1.00  0.00           C  
ATOM   2251  O   ALA   145       2.836   8.680  10.570  1.00  0.00           O  
ATOM   2252  CB  ALA   145       0.064   9.698  10.323  1.00  0.00           C  
ATOM   2253  H   ALA   145       0.679   8.033  12.402  1.00  0.00           H  
ATOM   2254  HA  ALA   145      -0.104   7.727   9.530  1.00  0.00           H  
ATOM   2255  HB1 ALA   145       0.616  10.265  11.071  1.00  0.00           H  
ATOM   2256  HB2 ALA   145       0.240  10.165   9.354  1.00  0.00           H  
ATOM   2257  HB3 ALA   145      -0.995   9.807  10.555  1.00  0.00           H  
ATOM   2258  N   TRP   146       2.261   7.095   9.077  1.00  0.00           N  
ATOM   2259  CA  TRP   146       3.558   6.966   8.408  1.00  0.00           C  
ATOM   2260  C   TRP   146       3.588   7.885   7.179  1.00  0.00           C  
ATOM   2261  O   TRP   146       2.569   8.041   6.504  1.00  0.00           O  
ATOM   2262  CB  TRP   146       3.772   5.488   8.053  1.00  0.00           C  
ATOM   2263  CG  TRP   146       4.997   5.108   7.273  1.00  0.00           C  
ATOM   2264  CD1 TRP   146       6.079   4.483   7.789  1.00  0.00           C  
ATOM   2265  NE1 TRP   146       6.994   4.228   6.790  1.00  0.00           N  
ATOM   2266  CE2 TRP   146       6.549   4.678   5.567  1.00  0.00           C  
ATOM   2267  CZ2 TRP   146       7.098   4.641   4.279  1.00  0.00           C  
ATOM   2268  CH2 TRP   146       6.383   5.205   3.211  1.00  0.00           C  
ATOM   2269  CZ3 TRP   146       5.127   5.789   3.445  1.00  0.00           C  
ATOM   2270  CE3 TRP   146       4.575   5.805   4.740  1.00  0.00           C  
ATOM   2271  CD2 TRP   146       5.272   5.258   5.841  1.00  0.00           C  
ATOM   2272  H   TRP   146       1.492   6.575   8.671  1.00  0.00           H  
ATOM   2273  HA  TRP   146       4.344   7.258   9.098  1.00  0.00           H  
ATOM   2274  HB2 TRP   146       3.798   4.928   8.985  1.00  0.00           H  
ATOM   2275  HB3 TRP   146       2.909   5.107   7.511  1.00  0.00           H  
ATOM   2276  HD1 TRP   146       6.189   4.202   8.826  1.00  0.00           H  
ATOM   2277  HE1 TRP   146       7.874   3.761   6.966  1.00  0.00           H  
ATOM   2278  HZ2 TRP   146       8.059   4.181   4.110  1.00  0.00           H  
ATOM   2279  HH2 TRP   146       6.794   5.183   2.212  1.00  0.00           H  
ATOM   2280  HZ3 TRP   146       4.573   6.217   2.623  1.00  0.00           H  
ATOM   2281  HE3 TRP   146       3.598   6.239   4.883  1.00  0.00           H  
ATOM   2282  N   GLU   147       4.724   8.500   6.860  1.00  0.00           N  
ATOM   2283  CA  GLU   147       4.841   9.412   5.711  1.00  0.00           C  
ATOM   2284  C   GLU   147       6.266   9.442   5.142  1.00  0.00           C  
ATOM   2285  O   GLU   147       7.234   9.513   5.901  1.00  0.00           O  
ATOM   2286  CB  GLU   147       4.360  10.820   6.129  1.00  0.00           C  
ATOM   2287  CG  GLU   147       4.387  11.858   4.994  1.00  0.00           C  
ATOM   2288  CD  GLU   147       3.973  13.267   5.465  1.00  0.00           C  
ATOM   2289  OE1 GLU   147       4.592  13.807   6.413  1.00  0.00           O  
ATOM   2290  OE2 GLU   147       3.048  13.859   4.860  1.00  0.00           O1-
ATOM   2291  H   GLU   147       5.541   8.359   7.440  1.00  0.00           H  
ATOM   2292  HA  GLU   147       4.195   9.048   4.916  1.00  0.00           H  
ATOM   2293  HB2 GLU   147       3.342  10.757   6.515  1.00  0.00           H  
ATOM   2294  HB3 GLU   147       4.970  11.173   6.962  1.00  0.00           H  
ATOM   2295  HG2 GLU   147       5.387  11.959   4.575  1.00  0.00           H  
ATOM   2296  HG3 GLU   147       3.741  11.537   4.176  1.00  0.00           H  
ATOM   2297  N   SER   148       6.403   9.437   3.811  1.00  0.00           N  
ATOM   2298  CA  SER   148       7.692   9.610   3.131  1.00  0.00           C  
ATOM   2299  C   SER   148       7.557  10.216   1.729  1.00  0.00           C  
ATOM   2300  O   SER   148       6.706   9.806   0.932  1.00  0.00           O  
ATOM   2301  CB  SER   148       8.429   8.270   3.045  1.00  0.00           C  
ATOM   2302  OG  SER   148       9.657   8.424   2.359  1.00  0.00           O  
ATOM   2303  H   SER   148       5.574   9.367   3.234  1.00  0.00           H  
ATOM   2304  HA  SER   148       8.302  10.299   3.721  1.00  0.00           H  
ATOM   2305  HB2 SER   148       8.621   7.871   4.036  1.00  0.00           H  
ATOM   2306  HB3 SER   148       7.827   7.528   2.526  1.00  0.00           H  
ATOM   2307  HG  SER   148      10.276   8.859   2.932  1.00  0.00           H  
ATOM   2308  N   SER   149       8.454  11.153   1.415  1.00  0.00           N  
ATOM   2309  CA  SER   149       8.682  11.718   0.074  1.00  0.00           C  
ATOM   2310  C   SER   149       9.901  11.080  -0.622  1.00  0.00           C  
ATOM   2311  O   SER   149      10.544  11.717  -1.460  1.00  0.00           O  
ATOM   2312  CB  SER   149       8.844  13.245   0.155  1.00  0.00           C  
ATOM   2313  OG  SER   149       7.756  13.855   0.830  1.00  0.00           O  
ATOM   2314  H   SER   149       9.104  11.440   2.133  1.00  0.00           H  
ATOM   2315  HA  SER   149       7.827  11.512  -0.565  1.00  0.00           H  
ATOM   2316  HB2 SER   149       9.762  13.508   0.684  1.00  0.00           H  
ATOM   2317  HB3 SER   149       8.911  13.683  -0.842  1.00  0.00           H  
ATOM   2318  HG  SER   149       6.965  13.676   0.342  1.00  0.00           H  
ATOM   2319  N   ALA   150      10.268   9.850  -0.233  1.00  0.00           N  
ATOM   2320  CA  ALA   150      11.567   9.224  -0.497  1.00  0.00           C  
ATOM   2321  C   ALA   150      12.742  10.068   0.061  1.00  0.00           C  
ATOM   2322  O   ALA   150      12.611  10.704   1.111  1.00  0.00           O  
ATOM   2323  CB  ALA   150      11.668   8.838  -1.986  1.00  0.00           C  
ATOM   2324  H   ALA   150       9.692   9.393   0.461  1.00  0.00           H  
ATOM   2325  HA  ALA   150      11.571   8.303   0.085  1.00  0.00           H  
ATOM   2326  HB1 ALA   150      11.779   9.710  -2.631  1.00  0.00           H  
ATOM   2327  HB2 ALA   150      12.521   8.184  -2.169  1.00  0.00           H  
ATOM   2328  HB3 ALA   150      10.776   8.302  -2.313  1.00  0.00           H  
ATOM   2329  N   GLY   151      13.912  10.047  -0.589  1.00  0.00           N  
ATOM   2330  CA  GLY   151      15.115  10.757  -0.126  1.00  0.00           C  
ATOM   2331  C   GLY   151      15.867  10.064   1.023  1.00  0.00           C  
ATOM   2332  O   GLY   151      16.658  10.706   1.718  1.00  0.00           O  
ATOM   2333  H   GLY   151      13.980   9.520  -1.447  1.00  0.00           H  
ATOM   2334  HA2 GLY   151      15.799  10.849  -0.970  1.00  0.00           H  
ATOM   2335  HA3 GLY   151      14.859  11.775   0.172  1.00  0.00           H  
ATOM   2336  N   GLY   152      15.625   8.764   1.236  1.00  0.00           N  
ATOM   2337  CA  GLY   152      16.312   7.936   2.239  1.00  0.00           C  
ATOM   2338  C   GLY   152      15.719   7.973   3.654  1.00  0.00           C  
ATOM   2339  O   GLY   152      16.274   7.334   4.549  1.00  0.00           O  
ATOM   2340  H   GLY   152      14.953   8.305   0.640  1.00  0.00           H  
ATOM   2341  HA2 GLY   152      16.283   6.903   1.891  1.00  0.00           H  
ATOM   2342  HA3 GLY   152      17.367   8.208   2.292  1.00  0.00           H  
ATOM   2343  N   SER   153      14.592   8.658   3.873  1.00  0.00           N  
ATOM   2344  CA  SER   153      13.942   8.769   5.188  1.00  0.00           C  
ATOM   2345  C   SER   153      12.410   8.757   5.137  1.00  0.00           C  
ATOM   2346  O   SER   153      11.780   9.034   4.111  1.00  0.00           O  
ATOM   2347  CB  SER   153      14.448  10.018   5.930  1.00  0.00           C  
ATOM   2348  OG  SER   153      14.070  11.213   5.262  1.00  0.00           O  
ATOM   2349  H   SER   153      14.155   9.139   3.099  1.00  0.00           H  
ATOM   2350  HA  SER   153      14.213   7.889   5.770  1.00  0.00           H  
ATOM   2351  HB2 SER   153      14.052  10.056   6.945  1.00  0.00           H  
ATOM   2352  HB3 SER   153      15.534   9.991   6.024  1.00  0.00           H  
ATOM   2353  HG  SER   153      14.455  11.210   4.399  1.00  0.00           H  
ATOM   2354  N   PHE   154      11.810   8.440   6.284  1.00  0.00           N  
ATOM   2355  CA  PHE   154      10.373   8.461   6.551  1.00  0.00           C  
ATOM   2356  C   PHE   154      10.098   8.993   7.965  1.00  0.00           C  
ATOM   2357  O   PHE   154      10.993   9.038   8.813  1.00  0.00           O  
ATOM   2358  CB  PHE   154       9.776   7.057   6.344  1.00  0.00           C  
ATOM   2359  CG  PHE   154      10.216   5.984   7.327  1.00  0.00           C  
ATOM   2360  CD1 PHE   154       9.409   5.667   8.437  1.00  0.00           C  
ATOM   2361  CE1 PHE   154       9.777   4.621   9.304  1.00  0.00           C  
ATOM   2362  CZ  PHE   154      10.958   3.894   9.068  1.00  0.00           C  
ATOM   2363  CE2 PHE   154      11.773   4.220   7.972  1.00  0.00           C  
ATOM   2364  CD2 PHE   154      11.403   5.262   7.103  1.00  0.00           C  
ATOM   2365  H   PHE   154      12.403   8.220   7.076  1.00  0.00           H  
ATOM   2366  HA  PHE   154       9.898   9.151   5.852  1.00  0.00           H  
ATOM   2367  HB2 PHE   154       8.687   7.117   6.371  1.00  0.00           H  
ATOM   2368  HB3 PHE   154      10.020   6.706   5.343  1.00  0.00           H  
ATOM   2369  HD1 PHE   154       8.494   6.212   8.616  1.00  0.00           H  
ATOM   2370  HE1 PHE   154       9.151   4.371  10.147  1.00  0.00           H  
ATOM   2371  HZ  PHE   154      11.243   3.091   9.731  1.00  0.00           H  
ATOM   2372  HE2 PHE   154      12.684   3.668   7.795  1.00  0.00           H  
ATOM   2373  HD2 PHE   154      12.031   5.499   6.257  1.00  0.00           H  
ATOM   2374  N   THR   155       8.856   9.389   8.234  1.00  0.00           N  
ATOM   2375  CA  THR   155       8.392   9.787   9.571  1.00  0.00           C  
ATOM   2376  C   THR   155       7.254   8.893  10.054  1.00  0.00           C  
ATOM   2377  O   THR   155       6.511   8.330   9.246  1.00  0.00           O  
ATOM   2378  CB  THR   155       7.992  11.272   9.662  1.00  0.00           C  
ATOM   2379  CG2 THR   155       9.021  12.228   9.065  1.00  0.00           C  
ATOM   2380  OG1 THR   155       6.756  11.533   9.028  1.00  0.00           O  
ATOM   2381  H   THR   155       8.164   9.343   7.496  1.00  0.00           H  
ATOM   2382  HA  THR   155       9.205   9.633  10.275  1.00  0.00           H  
ATOM   2383  HB  THR   155       7.866  11.526  10.715  1.00  0.00           H  
ATOM   2384 HG21 THR   155       9.113  12.108   7.985  1.00  0.00           H  
ATOM   2385 HG22 THR   155       8.752  13.267   9.259  1.00  0.00           H  
ATOM   2386 HG23 THR   155      10.005  12.057   9.501  1.00  0.00           H  
ATOM   2387  HG1 THR   155       6.857  11.362   8.102  1.00  0.00           H  
ATOM   2388  N   VAL   156       7.104   8.784  11.376  1.00  0.00           N  
ATOM   2389  CA  VAL   156       5.953   8.160  12.048  1.00  0.00           C  
ATOM   2390  C   VAL   156       5.484   9.057  13.196  1.00  0.00           C  
ATOM   2391  O   VAL   156       6.291   9.674  13.899  1.00  0.00           O  
ATOM   2392  CB  VAL   156       6.248   6.718  12.531  1.00  0.00           C  
ATOM   2393  CG1 VAL   156       5.023   6.054  13.178  1.00  0.00           C  
ATOM   2394  CG2 VAL   156       6.698   5.807  11.383  1.00  0.00           C  
ATOM   2395  H   VAL   156       7.777   9.253  11.970  1.00  0.00           H  
ATOM   2396  HA  VAL   156       5.133   8.101  11.335  1.00  0.00           H  
ATOM   2397  HB  VAL   156       7.043   6.745  13.276  1.00  0.00           H  
ATOM   2398 HG11 VAL   156       4.159   6.078  12.512  1.00  0.00           H  
ATOM   2399 HG12 VAL   156       5.222   5.009  13.419  1.00  0.00           H  
ATOM   2400 HG13 VAL   156       4.739   6.534  14.114  1.00  0.00           H  
ATOM   2401 HG21 VAL   156       7.641   6.143  10.954  1.00  0.00           H  
ATOM   2402 HG22 VAL   156       6.858   4.784  11.722  1.00  0.00           H  
ATOM   2403 HG23 VAL   156       5.956   5.781  10.585  1.00  0.00           H  
ATOM   2404  N   ARG   157       4.166   9.134  13.387  1.00  0.00           N  
ATOM   2405  CA  ARG   157       3.502   9.814  14.511  1.00  0.00           C  
ATOM   2406  C   ARG   157       2.189   9.123  14.871  1.00  0.00           C  
ATOM   2407  O   ARG   157       1.553   8.520  14.005  1.00  0.00           O  
ATOM   2408  CB  ARG   157       3.280  11.302  14.173  1.00  0.00           C  
ATOM   2409  CG  ARG   157       2.337  11.529  12.975  1.00  0.00           C  
ATOM   2410  CD  ARG   157       2.313  13.004  12.545  1.00  0.00           C  
ATOM   2411  NE  ARG   157       2.496  13.197  11.089  1.00  0.00           N  
ATOM   2412  CZ  ARG   157       3.563  12.940  10.347  1.00  0.00           C  
ATOM   2413  NH1 ARG   157       3.580  13.295   9.099  1.00  0.00           N  
ATOM   2414  NH2 ARG   157       4.625  12.342  10.804  1.00  0.00           N1+
ATOM   2415  H   ARG   157       3.564   8.627  12.751  1.00  0.00           H  
ATOM   2416  HA  ARG   157       4.150   9.748  15.387  1.00  0.00           H  
ATOM   2417  HB2 ARG   157       2.886  11.825  15.046  1.00  0.00           H  
ATOM   2418  HB3 ARG   157       4.249  11.759  13.967  1.00  0.00           H  
ATOM   2419  HG2 ARG   157       2.640  10.904  12.135  1.00  0.00           H  
ATOM   2420  HG3 ARG   157       1.323  11.220  13.231  1.00  0.00           H  
ATOM   2421  HD2 ARG   157       1.358  13.447  12.830  1.00  0.00           H  
ATOM   2422  HD3 ARG   157       3.069  13.584  13.066  1.00  0.00           H  
ATOM   2423  HE  ARG   157       1.703  13.615  10.623  1.00  0.00           H  
ATOM   2424 HH11 ARG   157       2.787  13.763   8.685  1.00  0.00           H  
ATOM   2425 HH12 ARG   157       4.390  13.135   8.510  1.00  0.00           H  
ATOM   2426 HH21 ARG   157       4.653  12.029  11.762  1.00  0.00           H  
ATOM   2427 HH22 ARG   157       5.405  12.135  10.187  1.00  0.00           H  
ATOM   2428  N   THR   158       1.758   9.250  16.123  1.00  0.00           N  
ATOM   2429  CA  THR   158       0.384   8.915  16.530  1.00  0.00           C  
ATOM   2430  C   THR   158      -0.582   9.858  15.811  1.00  0.00           C  
ATOM   2431  O   THR   158      -0.430  11.079  15.881  1.00  0.00           O  
ATOM   2432  CB  THR   158       0.209   9.042  18.050  1.00  0.00           C  
ATOM   2433  CG2 THR   158      -1.185   8.624  18.518  1.00  0.00           C  
ATOM   2434  OG1 THR   158       1.148   8.214  18.705  1.00  0.00           O  
ATOM   2435  H   THR   158       2.333   9.731  16.798  1.00  0.00           H  
ATOM   2436  HA  THR   158       0.176   7.885  16.234  1.00  0.00           H  
ATOM   2437  HB  THR   158       0.402  10.069  18.366  1.00  0.00           H  
ATOM   2438 HG21 THR   158      -1.424   7.607  18.200  1.00  0.00           H  
ATOM   2439 HG22 THR   158      -1.256   8.654  19.605  1.00  0.00           H  
ATOM   2440 HG23 THR   158      -1.964   9.283  18.133  1.00  0.00           H  
ATOM   2441  HG1 THR   158       0.928   7.313  18.526  1.00  0.00           H  
ATOM   2442  N   ASP   159      -1.555   9.308  15.086  1.00  0.00           N  
ATOM   2443  CA  ASP   159      -2.485  10.104  14.286  1.00  0.00           C  
ATOM   2444  C   ASP   159      -3.607  10.704  15.151  1.00  0.00           C  
ATOM   2445  O   ASP   159      -4.417   9.979  15.733  1.00  0.00           O  
ATOM   2446  CB  ASP   159      -3.056   9.243  13.155  1.00  0.00           C  
ATOM   2447  CG  ASP   159      -4.004  10.028  12.237  1.00  0.00           C  
ATOM   2448  OD1 ASP   159      -3.929  11.279  12.195  1.00  0.00           O  
ATOM   2449  OD2 ASP   159      -4.835   9.376  11.569  1.00  0.00           O1-
ATOM   2450  H   ASP   159      -1.667   8.302  15.084  1.00  0.00           H  
ATOM   2451  HA  ASP   159      -1.923  10.919  13.822  1.00  0.00           H  
ATOM   2452  HB2 ASP   159      -2.250   8.842  12.542  1.00  0.00           H  
ATOM   2453  HB3 ASP   159      -3.590   8.391  13.574  1.00  0.00           H  
ATOM   2454  N   THR   160      -3.671  12.035  15.216  1.00  0.00           N  
ATOM   2455  CA  THR   160      -4.716  12.801  15.921  1.00  0.00           C  
ATOM   2456  C   THR   160      -5.958  13.080  15.054  1.00  0.00           C  
ATOM   2457  O   THR   160      -6.917  13.690  15.537  1.00  0.00           O  
ATOM   2458  CB  THR   160      -4.142  14.122  16.463  1.00  0.00           C  
ATOM   2459  CG2 THR   160      -2.989  13.896  17.447  1.00  0.00           C  
ATOM   2460  OG1 THR   160      -3.660  14.920  15.401  1.00  0.00           O  
ATOM   2461  H   THR   160      -2.979  12.572  14.713  1.00  0.00           H  
ATOM   2462  HA  THR   160      -5.064  12.220  16.777  1.00  0.00           H  
ATOM   2463  HB  THR   160      -4.922  14.685  16.979  1.00  0.00           H  
ATOM   2464 HG21 THR   160      -2.138  13.402  16.975  1.00  0.00           H  
ATOM   2465 HG22 THR   160      -2.633  14.842  17.854  1.00  0.00           H  
ATOM   2466 HG23 THR   160      -3.308  13.277  18.286  1.00  0.00           H  
ATOM   2467  HG1 THR   160      -4.389  15.154  14.846  1.00  0.00           H  
ATOM   2468  N   GLY   161      -5.965  12.646  13.786  1.00  0.00           N  
ATOM   2469  CA  GLY   161      -7.083  12.783  12.847  1.00  0.00           C  
ATOM   2470  C   GLY   161      -8.261  11.829  13.101  1.00  0.00           C  
ATOM   2471  O   GLY   161      -8.434  11.284  14.193  1.00  0.00           O  
ATOM   2472  H   GLY   161      -5.148  12.153  13.442  1.00  0.00           H  
ATOM   2473  HA2 GLY   161      -7.449  13.811  12.856  1.00  0.00           H  
ATOM   2474  HA3 GLY   161      -6.692  12.600  11.846  1.00  0.00           H  
ATOM   2475  N   GLU   162      -9.099  11.644  12.078  1.00  0.00           N  
ATOM   2476  CA  GLU   162     -10.333  10.845  12.149  1.00  0.00           C  
ATOM   2477  C   GLU   162     -10.070   9.362  12.519  1.00  0.00           C  
ATOM   2478  O   GLU   162      -9.219   8.719  11.895  1.00  0.00           O  
ATOM   2479  CB  GLU   162     -11.120  10.977  10.828  1.00  0.00           C  
ATOM   2480  CG  GLU   162     -10.435  10.348   9.597  1.00  0.00           C  
ATOM   2481  CD  GLU   162     -11.051  10.770   8.247  1.00  0.00           C  
ATOM   2482  OE1 GLU   162     -10.352  10.623   7.215  1.00  0.00           O  
ATOM   2483  OE2 GLU   162     -12.228  11.205   8.193  1.00  0.00           O1-
ATOM   2484  H   GLU   162      -8.899  12.105  11.202  1.00  0.00           H  
ATOM   2485  HA  GLU   162     -10.933  11.326  12.921  1.00  0.00           H  
ATOM   2486  HB2 GLU   162     -12.106  10.525  10.952  1.00  0.00           H  
ATOM   2487  HB3 GLU   162     -11.307  12.036  10.641  1.00  0.00           H  
ATOM   2488  HG2 GLU   162      -9.379  10.620   9.574  1.00  0.00           H  
ATOM   2489  HG3 GLU   162     -10.477   9.260   9.651  1.00  0.00           H  
ATOM   2490  N   PRO   163     -10.775   8.781  13.512  1.00  0.00           N  
ATOM   2491  CA  PRO   163     -10.586   7.385  13.904  1.00  0.00           C  
ATOM   2492  C   PRO   163     -11.150   6.427  12.840  1.00  0.00           C  
ATOM   2493  O   PRO   163     -12.350   6.434  12.554  1.00  0.00           O  
ATOM   2494  CD  PRO   163     -11.756   9.423  14.376  1.00  0.00           C  
ATOM   2495  CG  PRO   163     -12.380   8.310  15.216  1.00  0.00           C  
ATOM   2496  CB  PRO   163     -11.283   7.245  15.262  1.00  0.00           C  
ATOM   2497  HD2 PRO   163     -12.524   9.947  13.805  1.00  0.00           H  
ATOM   2498  HD3 PRO   163     -11.248  10.145  15.017  1.00  0.00           H  
ATOM   2499  HG2 PRO   163     -13.260   7.912  14.710  1.00  0.00           H  
ATOM   2500  HG3 PRO   163     -12.688   8.648  16.206  1.00  0.00           H  
ATOM   2501  HB2 PRO   163     -11.675   6.246  15.454  1.00  0.00           H  
ATOM   2502  HB3 PRO   163     -10.578   7.481  16.061  1.00  0.00           H  
ATOM   2503  HA  PRO   163      -9.524   7.187  14.047  1.00  0.00           H  
ATOM   2504  N   MET   164     -10.291   5.589  12.253  1.00  0.00           N  
ATOM   2505  CA  MET   164     -10.655   4.660  11.166  1.00  0.00           C  
ATOM   2506  C   MET   164     -11.173   3.290  11.652  1.00  0.00           C  
ATOM   2507  O   MET   164     -11.584   2.460  10.838  1.00  0.00           O  
ATOM   2508  CB  MET   164      -9.477   4.522  10.186  1.00  0.00           C  
ATOM   2509  CG  MET   164      -8.358   3.586  10.663  1.00  0.00           C  
ATOM   2510  SD  MET   164      -6.836   3.661   9.680  1.00  0.00           S  
ATOM   2511  CE  MET   164      -7.448   3.068   8.078  1.00  0.00           C  
ATOM   2512  H   MET   164      -9.318   5.622  12.534  1.00  0.00           H  
ATOM   2513  HA  MET   164     -11.471   5.108  10.596  1.00  0.00           H  
ATOM   2514  HB2 MET   164      -9.856   4.158   9.231  1.00  0.00           H  
ATOM   2515  HB3 MET   164      -9.063   5.511   9.983  1.00  0.00           H  
ATOM   2516  HG2 MET   164      -8.090   3.813  11.693  1.00  0.00           H  
ATOM   2517  HG3 MET   164      -8.695   2.549  10.658  1.00  0.00           H  
ATOM   2518  HE1 MET   164      -8.162   3.770   7.650  1.00  0.00           H  
ATOM   2519  HE2 MET   164      -6.612   2.979   7.391  1.00  0.00           H  
ATOM   2520  HE3 MET   164      -7.930   2.096   8.181  1.00  0.00           H  
ATOM   2521  N   GLY   165     -11.138   3.027  12.963  1.00  0.00           N  
ATOM   2522  CA  GLY   165     -11.532   1.756  13.585  1.00  0.00           C  
ATOM   2523  C   GLY   165     -10.467   0.662  13.440  1.00  0.00           C  
ATOM   2524  O   GLY   165      -9.874   0.246  14.437  1.00  0.00           O  
ATOM   2525  H   GLY   165     -10.792   3.752  13.576  1.00  0.00           H  
ATOM   2526  HA2 GLY   165     -11.719   1.936  14.644  1.00  0.00           H  
ATOM   2527  HA3 GLY   165     -12.474   1.404  13.161  1.00  0.00           H  
ATOM   2528  N   ARG   166     -10.204   0.228  12.200  1.00  0.00           N  
ATOM   2529  CA  ARG   166      -9.180  -0.764  11.813  1.00  0.00           C  
ATOM   2530  C   ARG   166      -8.893  -0.700  10.306  1.00  0.00           C  
ATOM   2531  O   ARG   166      -9.788  -0.389   9.518  1.00  0.00           O  
ATOM   2532  CB  ARG   166      -9.675  -2.171  12.192  1.00  0.00           C  
ATOM   2533  CG  ARG   166      -8.613  -3.285  12.098  1.00  0.00           C  
ATOM   2534  CD  ARG   166      -9.233  -4.687  12.099  1.00  0.00           C  
ATOM   2535  NE  ARG   166     -10.114  -4.888  10.932  1.00  0.00           N  
ATOM   2536  CZ  ARG   166     -11.428  -5.027  10.940  1.00  0.00           C  
ATOM   2537  NH1 ARG   166     -12.142  -5.009  12.025  1.00  0.00           N  
ATOM   2538  NH2 ARG   166     -12.091  -5.174   9.833  1.00  0.00           N1+
ATOM   2539  H   ARG   166     -10.732   0.640  11.442  1.00  0.00           H  
ATOM   2540  HA  ARG   166      -8.271  -0.532  12.363  1.00  0.00           H  
ATOM   2541  HB2 ARG   166     -10.026  -2.166  13.218  1.00  0.00           H  
ATOM   2542  HB3 ARG   166     -10.548  -2.409  11.583  1.00  0.00           H  
ATOM   2543  HG2 ARG   166      -8.008  -3.199  11.201  1.00  0.00           H  
ATOM   2544  HG3 ARG   166      -7.912  -3.191  12.928  1.00  0.00           H  
ATOM   2545  HD2 ARG   166      -8.437  -5.430  12.050  1.00  0.00           H  
ATOM   2546  HD3 ARG   166      -9.769  -4.882  13.022  1.00  0.00           H  
ATOM   2547  HE  ARG   166      -9.641  -4.875  10.035  1.00  0.00           H  
ATOM   2548 HH11 ARG   166     -11.716  -4.839  12.928  1.00  0.00           H  
ATOM   2549 HH12 ARG   166     -13.150  -5.096  11.961  1.00  0.00           H  
ATOM   2550 HH21 ARG   166     -11.608  -5.142   8.941  1.00  0.00           H  
ATOM   2551 HH22 ARG   166     -13.099  -5.265   9.852  1.00  0.00           H  
ATOM   2552  N   GLY   167      -7.673  -1.049   9.909  1.00  0.00           N  
ATOM   2553  CA  GLY   167      -7.255  -1.226   8.514  1.00  0.00           C  
ATOM   2554  C   GLY   167      -6.166  -0.243   8.096  1.00  0.00           C  
ATOM   2555  O   GLY   167      -5.456   0.299   8.948  1.00  0.00           O  
ATOM   2556  H   GLY   167      -6.984  -1.260  10.620  1.00  0.00           H  
ATOM   2557  HA2 GLY   167      -6.839  -2.226   8.407  1.00  0.00           H  
ATOM   2558  HA3 GLY   167      -8.096  -1.168   7.824  1.00  0.00           H  
ATOM   2559  N   THR   168      -6.032  -0.016   6.790  1.00  0.00           N  
ATOM   2560  CA  THR   168      -4.992   0.842   6.201  1.00  0.00           C  
ATOM   2561  C   THR   168      -5.550   1.769   5.117  1.00  0.00           C  
ATOM   2562  O   THR   168      -6.468   1.418   4.379  1.00  0.00           O  
ATOM   2563  CB  THR   168      -3.830  -0.011   5.671  1.00  0.00           C  
ATOM   2564  CG2 THR   168      -2.676   0.807   5.094  1.00  0.00           C  
ATOM   2565  OG1 THR   168      -3.284  -0.746   6.744  1.00  0.00           O  
ATOM   2566  H   THR   168      -6.632  -0.517   6.145  1.00  0.00           H  
ATOM   2567  HA  THR   168      -4.592   1.497   6.976  1.00  0.00           H  
ATOM   2568  HB  THR   168      -4.199  -0.715   4.927  1.00  0.00           H  
ATOM   2569 HG21 THR   168      -2.298   1.523   5.824  1.00  0.00           H  
ATOM   2570 HG22 THR   168      -1.849   0.162   4.797  1.00  0.00           H  
ATOM   2571 HG23 THR   168      -2.968   1.356   4.201  1.00  0.00           H  
ATOM   2572  HG1 THR   168      -2.773  -1.454   6.380  1.00  0.00           H  
ATOM   2573  N   LYS   169      -4.990   2.979   5.029  1.00  0.00           N  
ATOM   2574  CA  LYS   169      -5.354   4.061   4.107  1.00  0.00           C  
ATOM   2575  C   LYS   169      -4.070   4.625   3.490  1.00  0.00           C  
ATOM   2576  O   LYS   169      -3.383   5.443   4.104  1.00  0.00           O  
ATOM   2577  CB  LYS   169      -6.174   5.088   4.911  1.00  0.00           C  
ATOM   2578  CG  LYS   169      -6.529   6.376   4.150  1.00  0.00           C  
ATOM   2579  CD  LYS   169      -7.081   7.492   5.051  1.00  0.00           C  
ATOM   2580  CE  LYS   169      -8.403   7.110   5.729  1.00  0.00           C  
ATOM   2581  NZ  LYS   169      -8.904   8.200   6.607  1.00  0.00           N1+
ATOM   2582  H   LYS   169      -4.257   3.198   5.693  1.00  0.00           H  
ATOM   2583  HA  LYS   169      -5.981   3.685   3.302  1.00  0.00           H  
ATOM   2584  HB2 LYS   169      -7.092   4.605   5.249  1.00  0.00           H  
ATOM   2585  HB3 LYS   169      -5.626   5.340   5.813  1.00  0.00           H  
ATOM   2586  HG2 LYS   169      -5.656   6.781   3.643  1.00  0.00           H  
ATOM   2587  HG3 LYS   169      -7.246   6.141   3.370  1.00  0.00           H  
ATOM   2588  HD2 LYS   169      -6.337   7.751   5.806  1.00  0.00           H  
ATOM   2589  HD3 LYS   169      -7.229   8.390   4.450  1.00  0.00           H  
ATOM   2590  HE2 LYS   169      -9.163   6.881   4.980  1.00  0.00           H  
ATOM   2591  HE3 LYS   169      -8.281   6.222   6.348  1.00  0.00           H  
ATOM   2592  HZ1 LYS   169      -9.083   9.041   6.073  1.00  0.00           H  
ATOM   2593  HZ2 LYS   169      -9.767   7.918   7.049  1.00  0.00           H  
ATOM   2594  HZ3 LYS   169      -8.221   8.408   7.322  1.00  0.00           H  
ATOM   2595  N   VAL   170      -3.726   4.148   2.293  1.00  0.00           N  
ATOM   2596  CA  VAL   170      -2.559   4.594   1.514  1.00  0.00           C  
ATOM   2597  C   VAL   170      -2.956   5.794   0.651  1.00  0.00           C  
ATOM   2598  O   VAL   170      -3.583   5.634  -0.397  1.00  0.00           O  
ATOM   2599  CB  VAL   170      -1.979   3.450   0.650  1.00  0.00           C  
ATOM   2600  CG1 VAL   170      -0.727   3.913  -0.104  1.00  0.00           C  
ATOM   2601  CG2 VAL   170      -1.605   2.222   1.491  1.00  0.00           C  
ATOM   2602  H   VAL   170      -4.344   3.478   1.851  1.00  0.00           H  
ATOM   2603  HA  VAL   170      -1.773   4.911   2.202  1.00  0.00           H  
ATOM   2604  HB  VAL   170      -2.722   3.133  -0.082  1.00  0.00           H  
ATOM   2605 HG11 VAL   170       0.032   4.295   0.580  1.00  0.00           H  
ATOM   2606 HG12 VAL   170      -0.277   3.094  -0.665  1.00  0.00           H  
ATOM   2607 HG13 VAL   170      -0.945   4.698  -0.828  1.00  0.00           H  
ATOM   2608 HG21 VAL   170      -2.487   1.772   1.946  1.00  0.00           H  
ATOM   2609 HG22 VAL   170      -1.139   1.449   0.880  1.00  0.00           H  
ATOM   2610 HG23 VAL   170      -0.909   2.476   2.291  1.00  0.00           H  
ATOM   2611  N   ILE   171      -2.617   7.001   1.104  1.00  0.00           N  
ATOM   2612  CA  ILE   171      -2.828   8.267   0.390  1.00  0.00           C  
ATOM   2613  C   ILE   171      -1.631   8.509  -0.539  1.00  0.00           C  
ATOM   2614  O   ILE   171      -0.510   8.722  -0.069  1.00  0.00           O  
ATOM   2615  CB  ILE   171      -2.995   9.446   1.382  1.00  0.00           C  
ATOM   2616  CG2 ILE   171      -3.279  10.750   0.612  1.00  0.00           C  
ATOM   2617  CG1 ILE   171      -4.089   9.195   2.448  1.00  0.00           C  
ATOM   2618  CD1 ILE   171      -3.987  10.128   3.660  1.00  0.00           C  
ATOM   2619  H   ILE   171      -2.106   7.057   1.976  1.00  0.00           H  
ATOM   2620  HA  ILE   171      -3.739   8.199  -0.206  1.00  0.00           H  
ATOM   2621  HB  ILE   171      -2.053   9.568   1.909  1.00  0.00           H  
ATOM   2622 HG21 ILE   171      -4.203  10.677   0.040  1.00  0.00           H  
ATOM   2623 HG22 ILE   171      -3.382  11.599   1.287  1.00  0.00           H  
ATOM   2624 HG23 ILE   171      -2.482  11.015  -0.082  1.00  0.00           H  
ATOM   2625 HG12 ILE   171      -5.079   9.272   2.000  1.00  0.00           H  
ATOM   2626 HG13 ILE   171      -4.014   8.181   2.836  1.00  0.00           H  
ATOM   2627 HD11 ILE   171      -4.141  11.172   3.387  1.00  0.00           H  
ATOM   2628 HD12 ILE   171      -4.742   9.872   4.403  1.00  0.00           H  
ATOM   2629 HD13 ILE   171      -3.012  10.044   4.142  1.00  0.00           H  
ATOM   2630  N   LEU   172      -1.860   8.485  -1.852  1.00  0.00           N  
ATOM   2631  CA  LEU   172      -0.860   8.813  -2.868  1.00  0.00           C  
ATOM   2632  C   LEU   172      -0.977  10.289  -3.261  1.00  0.00           C  
ATOM   2633  O   LEU   172      -1.924  10.657  -3.956  1.00  0.00           O  
ATOM   2634  CB  LEU   172      -1.067   7.919  -4.106  1.00  0.00           C  
ATOM   2635  CG  LEU   172      -1.077   6.406  -3.838  1.00  0.00           C  
ATOM   2636  CD1 LEU   172      -1.354   5.685  -5.151  1.00  0.00           C  
ATOM   2637  CD2 LEU   172       0.260   5.925  -3.289  1.00  0.00           C  
ATOM   2638  H   LEU   172      -2.794   8.273  -2.180  1.00  0.00           H  
ATOM   2639  HA  LEU   172       0.149   8.641  -2.488  1.00  0.00           H  
ATOM   2640  HB2 LEU   172      -2.008   8.179  -4.592  1.00  0.00           H  
ATOM   2641  HB3 LEU   172      -0.297   8.149  -4.843  1.00  0.00           H  
ATOM   2642  HG  LEU   172      -1.869   6.150  -3.132  1.00  0.00           H  
ATOM   2643 HD11 LEU   172      -0.587   5.896  -5.898  1.00  0.00           H  
ATOM   2644 HD12 LEU   172      -1.388   4.607  -5.007  1.00  0.00           H  
ATOM   2645 HD13 LEU   172      -2.316   5.988  -5.564  1.00  0.00           H  
ATOM   2646 HD21 LEU   172       0.452   6.342  -2.302  1.00  0.00           H  
ATOM   2647 HD22 LEU   172       0.281   4.841  -3.185  1.00  0.00           H  
ATOM   2648 HD23 LEU   172       1.078   6.223  -3.944  1.00  0.00           H  
ATOM   2649  N   HIS   173      -0.025  11.134  -2.863  1.00  0.00           N  
ATOM   2650  CA  HIS   173       0.107  12.496  -3.393  1.00  0.00           C  
ATOM   2651  C   HIS   173       0.783  12.409  -4.759  1.00  0.00           C  
ATOM   2652  O   HIS   173       1.985  12.146  -4.852  1.00  0.00           O  
ATOM   2653  CB  HIS   173       0.887  13.390  -2.417  1.00  0.00           C  
ATOM   2654  CG  HIS   173       0.270  13.480  -1.040  1.00  0.00           C  
ATOM   2655  ND1 HIS   173      -0.492  14.514  -0.580  1.00  0.00           N  
ATOM   2656  CE1 HIS   173      -0.900  14.166   0.689  1.00  0.00           C  
ATOM   2657  NE2 HIS   173      -0.395  12.953   0.976  1.00  0.00           N  
ATOM   2658  CD2 HIS   173       0.340  12.498  -0.049  1.00  0.00           C  
ATOM   2659  H   HIS   173       0.743  10.780  -2.307  1.00  0.00           H  
ATOM   2660  HA  HIS   173      -0.879  12.942  -3.526  1.00  0.00           H  
ATOM   2661  HB2 HIS   173       1.903  13.019  -2.308  1.00  0.00           H  
ATOM   2662  HB3 HIS   173       0.978  14.399  -2.821  1.00  0.00           H  
ATOM   2663  HE1 HIS   173      -1.525  14.762   1.337  1.00  0.00           H  
ATOM   2664  HE2 HIS   173      -0.533  12.462   1.849  1.00  0.00           H  
ATOM   2665  HD2 HIS   173       0.829  11.534  -0.027  1.00  0.00           H  
ATOM   2666  N   LEU   174      -0.000  12.547  -5.829  1.00  0.00           N  
ATOM   2667  CA  LEU   174       0.453  12.260  -7.191  1.00  0.00           C  
ATOM   2668  C   LEU   174       1.443  13.310  -7.711  1.00  0.00           C  
ATOM   2669  O   LEU   174       1.361  14.498  -7.381  1.00  0.00           O  
ATOM   2670  CB  LEU   174      -0.757  12.101  -8.130  1.00  0.00           C  
ATOM   2671  CG  LEU   174      -1.698  10.936  -7.764  1.00  0.00           C  
ATOM   2672  CD1 LEU   174      -2.919  10.970  -8.680  1.00  0.00           C  
ATOM   2673  CD2 LEU   174      -1.029   9.566  -7.913  1.00  0.00           C  
ATOM   2674  H   LEU   174      -0.975  12.782  -5.696  1.00  0.00           H  
ATOM   2675  HA  LEU   174       0.975  11.309  -7.177  1.00  0.00           H  
ATOM   2676  HB2 LEU   174      -1.323  13.034  -8.130  1.00  0.00           H  
ATOM   2677  HB3 LEU   174      -0.409  11.967  -9.156  1.00  0.00           H  
ATOM   2678  HG  LEU   174      -2.047  11.052  -6.738  1.00  0.00           H  
ATOM   2679 HD11 LEU   174      -2.647  10.815  -9.724  1.00  0.00           H  
ATOM   2680 HD12 LEU   174      -3.644  10.202  -8.408  1.00  0.00           H  
ATOM   2681 HD13 LEU   174      -3.420  11.934  -8.609  1.00  0.00           H  
ATOM   2682 HD21 LEU   174      -0.220   9.430  -7.196  1.00  0.00           H  
ATOM   2683 HD22 LEU   174      -1.742   8.760  -7.735  1.00  0.00           H  
ATOM   2684 HD23 LEU   174      -0.617   9.428  -8.913  1.00  0.00           H  
ATOM   2685  N   LYS   175       2.360  12.874  -8.576  1.00  0.00           N  
ATOM   2686  CA  LYS   175       3.217  13.761  -9.375  1.00  0.00           C  
ATOM   2687  C   LYS   175       2.369  14.593 -10.347  1.00  0.00           C  
ATOM   2688  O   LYS   175       1.287  14.174 -10.764  1.00  0.00           O  
ATOM   2689  CB  LYS   175       4.258  12.925 -10.132  1.00  0.00           C  
ATOM   2690  CG  LYS   175       5.262  12.209  -9.212  1.00  0.00           C  
ATOM   2691  CD  LYS   175       6.135  11.193  -9.961  1.00  0.00           C  
ATOM   2692  CE  LYS   175       6.986  11.870 -11.043  1.00  0.00           C  
ATOM   2693  NZ  LYS   175       7.829  10.888 -11.771  1.00  0.00           N1+
ATOM   2694  H   LYS   175       2.386  11.885  -8.793  1.00  0.00           H  
ATOM   2695  HA  LYS   175       3.736  14.443  -8.698  1.00  0.00           H  
ATOM   2696  HB2 LYS   175       3.743  12.189 -10.745  1.00  0.00           H  
ATOM   2697  HB3 LYS   175       4.797  13.579 -10.817  1.00  0.00           H  
ATOM   2698  HG2 LYS   175       5.895  12.945  -8.717  1.00  0.00           H  
ATOM   2699  HG3 LYS   175       4.729  11.681  -8.424  1.00  0.00           H  
ATOM   2700  HD2 LYS   175       6.781  10.681  -9.247  1.00  0.00           H  
ATOM   2701  HD3 LYS   175       5.500  10.425 -10.407  1.00  0.00           H  
ATOM   2702  HE2 LYS   175       6.362  12.360 -11.789  1.00  0.00           H  
ATOM   2703  HE3 LYS   175       7.628  12.634 -10.605  1.00  0.00           H  
ATOM   2704  HZ1 LYS   175       7.236  10.192 -12.198  1.00  0.00           H  
ATOM   2705  HZ2 LYS   175       8.356  11.368 -12.487  1.00  0.00           H  
ATOM   2706  HZ3 LYS   175       8.465  10.443 -11.124  1.00  0.00           H  
ATOM   2707  N   GLU   176       2.863  15.768 -10.729  1.00  0.00           N  
ATOM   2708  CA  GLU   176       2.127  16.744 -11.555  1.00  0.00           C  
ATOM   2709  C   GLU   176       1.726  16.205 -12.947  1.00  0.00           C  
ATOM   2710  O   GLU   176       0.693  16.590 -13.493  1.00  0.00           O  
ATOM   2711  CB  GLU   176       2.991  18.012 -11.668  1.00  0.00           C  
ATOM   2712  CG  GLU   176       2.293  19.172 -12.393  1.00  0.00           C  
ATOM   2713  CD  GLU   176       3.106  20.477 -12.286  1.00  0.00           C  
ATOM   2714  OE1 GLU   176       4.275  20.514 -12.739  1.00  0.00           O  
ATOM   2715  OE2 GLU   176       2.574  21.485 -11.759  1.00  0.00           O1-
ATOM   2716  H   GLU   176       3.766  16.049 -10.375  1.00  0.00           H  
ATOM   2717  HA  GLU   176       1.208  16.996 -11.022  1.00  0.00           H  
ATOM   2718  HB2 GLU   176       3.264  18.340 -10.664  1.00  0.00           H  
ATOM   2719  HB3 GLU   176       3.929  17.777 -12.174  1.00  0.00           H  
ATOM   2720  HG2 GLU   176       2.154  18.948 -13.451  1.00  0.00           H  
ATOM   2721  HG3 GLU   176       1.302  19.338 -11.970  1.00  0.00           H  
ATOM   2722  N   ASP   177       2.509  15.278 -13.502  1.00  0.00           N  
ATOM   2723  CA  ASP   177       2.270  14.602 -14.785  1.00  0.00           C  
ATOM   2724  C   ASP   177       1.497  13.267 -14.665  1.00  0.00           C  
ATOM   2725  O   ASP   177       1.292  12.588 -15.674  1.00  0.00           O  
ATOM   2726  CB  ASP   177       3.607  14.427 -15.536  1.00  0.00           C  
ATOM   2727  CG  ASP   177       4.727  13.673 -14.789  1.00  0.00           C  
ATOM   2728  OD1 ASP   177       4.650  13.477 -13.554  1.00  0.00           O  
ATOM   2729  OD2 ASP   177       5.726  13.308 -15.454  1.00  0.00           O1-
ATOM   2730  H   ASP   177       3.336  14.983 -12.998  1.00  0.00           H  
ATOM   2731  HA  ASP   177       1.647  15.244 -15.411  1.00  0.00           H  
ATOM   2732  HB2 ASP   177       3.439  13.930 -16.493  1.00  0.00           H  
ATOM   2733  HB3 ASP   177       3.999  15.413 -15.787  1.00  0.00           H  
ATOM   2734  N   GLN   178       1.051  12.877 -13.462  1.00  0.00           N  
ATOM   2735  CA  GLN   178       0.390  11.586 -13.185  1.00  0.00           C  
ATOM   2736  C   GLN   178      -1.074  11.718 -12.720  1.00  0.00           C  
ATOM   2737  O   GLN   178      -1.652  10.771 -12.187  1.00  0.00           O  
ATOM   2738  CB  GLN   178       1.249  10.740 -12.221  1.00  0.00           C  
ATOM   2739  CG  GLN   178       2.700  10.512 -12.689  1.00  0.00           C  
ATOM   2740  CD  GLN   178       2.902   9.706 -13.975  1.00  0.00           C  
ATOM   2741  OE1 GLN   178       1.915   9.010 -14.502  1.00  0.00           O  
ATOM   2742  NE2 GLN   178       3.989   9.671 -14.532  1.00  0.00           N  
ATOM   2743  H   GLN   178       1.232  13.479 -12.670  1.00  0.00           H  
ATOM   2744  HA  GLN   178       0.300  11.016 -14.109  1.00  0.00           H  
ATOM   2745  HB2 GLN   178       1.275  11.229 -11.246  1.00  0.00           H  
ATOM   2746  HB3 GLN   178       0.781   9.770 -12.050  1.00  0.00           H  
ATOM   2747  HG2 GLN   178       3.194  11.472 -12.822  1.00  0.00           H  
ATOM   2748  HG3 GLN   178       3.256  10.016 -11.898  1.00  0.00           H  
ATOM   2749 HE21 GLN   178       4.081   9.157 -15.396  1.00  0.00           H  
ATOM   2750 HE22 GLN   178       4.748  10.241 -14.188  1.00  0.00           H  
ATOM   2751  N   THR   179      -1.706  12.869 -12.964  1.00  0.00           N  
ATOM   2752  CA  THR   179      -3.120  13.145 -12.635  1.00  0.00           C  
ATOM   2753  C   THR   179      -4.131  12.291 -13.416  1.00  0.00           C  
ATOM   2754  O   THR   179      -5.308  12.273 -13.058  1.00  0.00           O  
ATOM   2755  CB  THR   179      -3.448  14.633 -12.846  1.00  0.00           C  
ATOM   2756  CG2 THR   179      -2.602  15.533 -11.944  1.00  0.00           C  
ATOM   2757  OG1 THR   179      -3.212  15.001 -14.189  1.00  0.00           O  
ATOM   2758  H   THR   179      -1.196  13.606 -13.431  1.00  0.00           H  
ATOM   2759  HA  THR   179      -3.265  12.911 -11.579  1.00  0.00           H  
ATOM   2760  HB  THR   179      -4.500  14.818 -12.624  1.00  0.00           H  
ATOM   2761 HG21 THR   179      -1.538  15.463 -12.175  1.00  0.00           H  
ATOM   2762 HG22 THR   179      -2.893  16.579 -12.044  1.00  0.00           H  
ATOM   2763 HG23 THR   179      -2.730  15.251 -10.901  1.00  0.00           H  
ATOM   2764  HG1 THR   179      -3.434  15.913 -14.296  1.00  0.00           H  
ATOM   2765  N   GLU   180      -3.704  11.520 -14.425  1.00  0.00           N  
ATOM   2766  CA  GLU   180      -4.563  10.561 -15.141  1.00  0.00           C  
ATOM   2767  C   GLU   180      -5.211   9.534 -14.196  1.00  0.00           C  
ATOM   2768  O   GLU   180      -6.354   9.132 -14.407  1.00  0.00           O  
ATOM   2769  CB  GLU   180      -3.765   9.861 -16.261  1.00  0.00           C  
ATOM   2770  CG  GLU   180      -2.710   8.850 -15.779  1.00  0.00           C  
ATOM   2771  CD  GLU   180      -1.975   8.194 -16.961  1.00  0.00           C  
ATOM   2772  OE1 GLU   180      -1.180   8.884 -17.642  1.00  0.00           O  
ATOM   2773  OE2 GLU   180      -2.203   6.985 -17.218  1.00  0.00           O1-
ATOM   2774  H   GLU   180      -2.729  11.560 -14.684  1.00  0.00           H  
ATOM   2775  HA  GLU   180      -5.365  11.135 -15.609  1.00  0.00           H  
ATOM   2776  HB2 GLU   180      -4.470   9.344 -16.914  1.00  0.00           H  
ATOM   2777  HB3 GLU   180      -3.290  10.619 -16.886  1.00  0.00           H  
ATOM   2778  HG2 GLU   180      -1.974   9.335 -15.136  1.00  0.00           H  
ATOM   2779  HG3 GLU   180      -3.162   8.049 -15.195  1.00  0.00           H  
ATOM   2780  N   TYR   181      -4.528   9.163 -13.106  1.00  0.00           N  
ATOM   2781  CA  TYR   181      -5.023   8.218 -12.100  1.00  0.00           C  
ATOM   2782  C   TYR   181      -6.066   8.819 -11.137  1.00  0.00           C  
ATOM   2783  O   TYR   181      -6.460   8.167 -10.173  1.00  0.00           O  
ATOM   2784  CB  TYR   181      -3.830   7.580 -11.371  1.00  0.00           C  
ATOM   2785  CG  TYR   181      -2.818   6.937 -12.305  1.00  0.00           C  
ATOM   2786  CD1 TYR   181      -3.211   5.879 -13.153  1.00  0.00           C  
ATOM   2787  CE1 TYR   181      -2.285   5.303 -14.044  1.00  0.00           C  
ATOM   2788  CZ  TYR   181      -0.959   5.777 -14.086  1.00  0.00           C  
ATOM   2789  OH  TYR   181      -0.053   5.220 -14.931  1.00  0.00           O  
ATOM   2790  CE2 TYR   181      -0.567   6.828 -13.233  1.00  0.00           C  
ATOM   2791  CD2 TYR   181      -1.492   7.408 -12.345  1.00  0.00           C  
ATOM   2792  H   TYR   181      -3.603   9.547 -12.969  1.00  0.00           H  
ATOM   2793  HA  TYR   181      -5.547   7.417 -12.624  1.00  0.00           H  
ATOM   2794  HB2 TYR   181      -3.329   8.330 -10.756  1.00  0.00           H  
ATOM   2795  HB3 TYR   181      -4.180   6.810 -10.682  1.00  0.00           H  
ATOM   2796  HD1 TYR   181      -4.226   5.511 -13.130  1.00  0.00           H  
ATOM   2797  HE1 TYR   181      -2.583   4.500 -14.699  1.00  0.00           H  
ATOM   2798  HH  TYR   181       0.767   5.689 -14.942  1.00  0.00           H  
ATOM   2799  HE2 TYR   181       0.445   7.200 -13.262  1.00  0.00           H  
ATOM   2800  HD2 TYR   181      -1.177   8.214 -11.699  1.00  0.00           H  
ATOM   2801  N   LEU   182      -6.536  10.046 -11.395  1.00  0.00           N  
ATOM   2802  CA  LEU   182      -7.722  10.646 -10.771  1.00  0.00           C  
ATOM   2803  C   LEU   182      -8.981  10.515 -11.648  1.00  0.00           C  
ATOM   2804  O   LEU   182     -10.081  10.827 -11.194  1.00  0.00           O  
ATOM   2805  CB  LEU   182      -7.438  12.127 -10.451  1.00  0.00           C  
ATOM   2806  CG  LEU   182      -6.205  12.353  -9.559  1.00  0.00           C  
ATOM   2807  CD1 LEU   182      -5.899  13.843  -9.436  1.00  0.00           C  
ATOM   2808  CD2 LEU   182      -6.429  11.803  -8.152  1.00  0.00           C  
ATOM   2809  H   LEU   182      -6.128  10.552 -12.170  1.00  0.00           H  
ATOM   2810  HA  LEU   182      -7.953  10.133  -9.838  1.00  0.00           H  
ATOM   2811  HB2 LEU   182      -7.308  12.675 -11.385  1.00  0.00           H  
ATOM   2812  HB3 LEU   182      -8.311  12.572  -9.969  1.00  0.00           H  
ATOM   2813  HG  LEU   182      -5.334  11.874 -10.003  1.00  0.00           H  
ATOM   2814 HD11 LEU   182      -6.721  14.365  -8.953  1.00  0.00           H  
ATOM   2815 HD12 LEU   182      -5.002  14.012  -8.843  1.00  0.00           H  
ATOM   2816 HD13 LEU   182      -5.737  14.298 -10.414  1.00  0.00           H  
ATOM   2817 HD21 LEU   182      -6.541  10.719  -8.151  1.00  0.00           H  
ATOM   2818 HD22 LEU   182      -5.581  12.035  -7.510  1.00  0.00           H  
ATOM   2819 HD23 LEU   182      -7.319  12.232  -7.693  1.00  0.00           H  
ATOM   2820  N   GLU   183      -8.845  10.102 -12.911  1.00  0.00           N  
ATOM   2821  CA  GLU   183      -9.971   9.913 -13.834  1.00  0.00           C  
ATOM   2822  C   GLU   183     -10.691   8.582 -13.568  1.00  0.00           C  
ATOM   2823  O   GLU   183     -10.071   7.518 -13.540  1.00  0.00           O  
ATOM   2824  CB  GLU   183      -9.510   9.983 -15.301  1.00  0.00           C  
ATOM   2825  CG  GLU   183      -8.838  11.317 -15.669  1.00  0.00           C  
ATOM   2826  CD  GLU   183      -8.402  11.395 -17.148  1.00  0.00           C  
ATOM   2827  OE1 GLU   183      -7.482  12.189 -17.457  1.00  0.00           O  
ATOM   2828  OE2 GLU   183      -8.993  10.712 -18.021  1.00  0.00           O1-
ATOM   2829  H   GLU   183      -7.923   9.860 -13.250  1.00  0.00           H  
ATOM   2830  HA  GLU   183     -10.683  10.727 -13.683  1.00  0.00           H  
ATOM   2831  HB2 GLU   183      -8.823   9.165 -15.516  1.00  0.00           H  
ATOM   2832  HB3 GLU   183     -10.375   9.828 -15.948  1.00  0.00           H  
ATOM   2833  HG2 GLU   183      -9.519  12.145 -15.472  1.00  0.00           H  
ATOM   2834  HG3 GLU   183      -7.956  11.482 -15.049  1.00  0.00           H  
ATOM   2835  N   GLU   184     -12.020   8.622 -13.435  1.00  0.00           N  
ATOM   2836  CA  GLU   184     -12.853   7.442 -13.154  1.00  0.00           C  
ATOM   2837  C   GLU   184     -12.654   6.334 -14.203  1.00  0.00           C  
ATOM   2838  O   GLU   184     -12.397   5.180 -13.854  1.00  0.00           O  
ATOM   2839  CB  GLU   184     -14.320   7.903 -13.080  1.00  0.00           C  
ATOM   2840  CG  GLU   184     -15.330   6.770 -12.835  1.00  0.00           C  
ATOM   2841  CD  GLU   184     -16.804   7.227 -12.916  1.00  0.00           C  
ATOM   2842  OE1 GLU   184     -17.092   8.417 -13.193  1.00  0.00           O  
ATOM   2843  OE2 GLU   184     -17.692   6.363 -12.730  1.00  0.00           O1-
ATOM   2844  H   GLU   184     -12.485   9.516 -13.484  1.00  0.00           H  
ATOM   2845  HA  GLU   184     -12.558   7.049 -12.180  1.00  0.00           H  
ATOM   2846  HB2 GLU   184     -14.422   8.645 -12.287  1.00  0.00           H  
ATOM   2847  HB3 GLU   184     -14.576   8.419 -14.008  1.00  0.00           H  
ATOM   2848  HG2 GLU   184     -15.218   5.976 -13.572  1.00  0.00           H  
ATOM   2849  HG3 GLU   184     -15.158   6.323 -11.856  1.00  0.00           H  
ATOM   2850  N   ARG   185     -12.690   6.696 -15.494  1.00  0.00           N  
ATOM   2851  CA  ARG   185     -12.477   5.779 -16.631  1.00  0.00           C  
ATOM   2852  C   ARG   185     -11.112   5.079 -16.592  1.00  0.00           C  
ATOM   2853  O   ARG   185     -11.020   3.897 -16.926  1.00  0.00           O  
ATOM   2854  CB  ARG   185     -12.702   6.538 -17.959  1.00  0.00           C  
ATOM   2855  CG  ARG   185     -11.699   7.682 -18.210  1.00  0.00           C  
ATOM   2856  CD  ARG   185     -12.006   8.476 -19.483  1.00  0.00           C  
ATOM   2857  NE  ARG   185     -11.022   9.559 -19.652  1.00  0.00           N  
ATOM   2858  CZ  ARG   185     -10.838  10.337 -20.698  1.00  0.00           C  
ATOM   2859  NH1 ARG   185     -11.566  10.261 -21.778  1.00  0.00           N  
ATOM   2860  NH2 ARG   185      -9.883  11.215 -20.644  1.00  0.00           N1+
ATOM   2861  H   ARG   185     -12.882   7.664 -15.708  1.00  0.00           H  
ATOM   2862  HA  ARG   185     -13.240   5.002 -16.559  1.00  0.00           H  
ATOM   2863  HB2 ARG   185     -12.655   5.832 -18.790  1.00  0.00           H  
ATOM   2864  HB3 ARG   185     -13.716   6.939 -17.968  1.00  0.00           H  
ATOM   2865  HG2 ARG   185     -11.695   8.365 -17.361  1.00  0.00           H  
ATOM   2866  HG3 ARG   185     -10.686   7.287 -18.292  1.00  0.00           H  
ATOM   2867  HD2 ARG   185     -11.972   7.820 -20.354  1.00  0.00           H  
ATOM   2868  HD3 ARG   185     -13.006   8.909 -19.437  1.00  0.00           H  
ATOM   2869  HE  ARG   185     -10.404   9.729 -18.862  1.00  0.00           H  
ATOM   2870 HH11 ARG   185     -12.311   9.582 -21.833  1.00  0.00           H  
ATOM   2871 HH12 ARG   185     -11.392  10.873 -22.561  1.00  0.00           H  
ATOM   2872 HH21 ARG   185      -9.323  11.271 -19.796  1.00  0.00           H  
ATOM   2873 HH22 ARG   185      -9.689  11.838 -21.413  1.00  0.00           H  
ATOM   2874  N   ARG   186     -10.064   5.783 -16.147  1.00  0.00           N  
ATOM   2875  CA  ARG   186      -8.691   5.264 -16.049  1.00  0.00           C  
ATOM   2876  C   ARG   186      -8.547   4.294 -14.880  1.00  0.00           C  
ATOM   2877  O   ARG   186      -7.977   3.219 -15.047  1.00  0.00           O  
ATOM   2878  CB  ARG   186      -7.713   6.449 -15.946  1.00  0.00           C  
ATOM   2879  CG  ARG   186      -6.225   6.071 -15.994  1.00  0.00           C  
ATOM   2880  CD  ARG   186      -5.846   5.301 -17.266  1.00  0.00           C  
ATOM   2881  NE  ARG   186      -4.387   5.187 -17.389  1.00  0.00           N  
ATOM   2882  CZ  ARG   186      -3.677   4.104 -17.620  1.00  0.00           C  
ATOM   2883  NH1 ARG   186      -4.174   2.940 -17.905  1.00  0.00           N  
ATOM   2884  NH2 ARG   186      -2.387   4.185 -17.569  1.00  0.00           N1+
ATOM   2885  H   ARG   186     -10.220   6.733 -15.842  1.00  0.00           H  
ATOM   2886  HA  ARG   186      -8.492   4.717 -16.973  1.00  0.00           H  
ATOM   2887  HB2 ARG   186      -7.915   7.151 -16.756  1.00  0.00           H  
ATOM   2888  HB3 ARG   186      -7.900   6.999 -15.023  1.00  0.00           H  
ATOM   2889  HG2 ARG   186      -5.626   6.980 -15.932  1.00  0.00           H  
ATOM   2890  HG3 ARG   186      -5.959   5.482 -15.115  1.00  0.00           H  
ATOM   2891  HD2 ARG   186      -6.290   4.308 -17.243  1.00  0.00           H  
ATOM   2892  HD3 ARG   186      -6.227   5.808 -18.153  1.00  0.00           H  
ATOM   2893  HE  ARG   186      -3.857   6.046 -17.265  1.00  0.00           H  
ATOM   2894 HH11 ARG   186      -5.163   2.831 -18.121  1.00  0.00           H  
ATOM   2895 HH12 ARG   186      -3.540   2.155 -18.025  1.00  0.00           H  
ATOM   2896 HH21 ARG   186      -1.950   5.085 -17.385  1.00  0.00           H  
ATOM   2897 HH22 ARG   186      -1.825   3.354 -17.722  1.00  0.00           H  
ATOM   2898  N   ILE   187      -9.120   4.627 -13.722  1.00  0.00           N  
ATOM   2899  CA  ILE   187      -9.117   3.735 -12.553  1.00  0.00           C  
ATOM   2900  C   ILE   187      -9.929   2.460 -12.853  1.00  0.00           C  
ATOM   2901  O   ILE   187      -9.439   1.357 -12.603  1.00  0.00           O  
ATOM   2902  CB  ILE   187      -9.610   4.468 -11.284  1.00  0.00           C  
ATOM   2903  CG2 ILE   187      -9.566   3.500 -10.088  1.00  0.00           C  
ATOM   2904  CG1 ILE   187      -8.766   5.724 -10.947  1.00  0.00           C  
ATOM   2905  CD1 ILE   187      -9.525   6.718 -10.056  1.00  0.00           C  
ATOM   2906  H   ILE   187      -9.592   5.518 -13.642  1.00  0.00           H  
ATOM   2907  HA  ILE   187      -8.082   3.430 -12.378  1.00  0.00           H  
ATOM   2908  HB  ILE   187     -10.641   4.784 -11.450  1.00  0.00           H  
ATOM   2909 HG21 ILE   187      -8.596   3.010 -10.019  1.00  0.00           H  
ATOM   2910 HG22 ILE   187      -9.720   4.015  -9.142  1.00  0.00           H  
ATOM   2911 HG23 ILE   187     -10.328   2.724 -10.151  1.00  0.00           H  
ATOM   2912 HG12 ILE   187      -7.824   5.438 -10.476  1.00  0.00           H  
ATOM   2913 HG13 ILE   187      -8.482   6.258 -11.853  1.00  0.00           H  
ATOM   2914 HD11 ILE   187      -9.724   6.308  -9.066  1.00  0.00           H  
ATOM   2915 HD12 ILE   187      -8.954   7.634  -9.914  1.00  0.00           H  
ATOM   2916 HD13 ILE   187     -10.476   7.004 -10.505  1.00  0.00           H  
ATOM   2917  N   LYS   188     -11.116   2.583 -13.473  1.00  0.00           N  
ATOM   2918  CA  LYS   188     -11.935   1.437 -13.923  1.00  0.00           C  
ATOM   2919  C   LYS   188     -11.177   0.512 -14.873  1.00  0.00           C  
ATOM   2920  O   LYS   188     -11.193  -0.700 -14.674  1.00  0.00           O  
ATOM   2921  CB  LYS   188     -13.228   1.918 -14.607  1.00  0.00           C  
ATOM   2922  CG  LYS   188     -14.278   2.396 -13.602  1.00  0.00           C  
ATOM   2923  CD  LYS   188     -15.570   2.818 -14.313  1.00  0.00           C  
ATOM   2924  CE  LYS   188     -16.623   3.219 -13.276  1.00  0.00           C  
ATOM   2925  NZ  LYS   188     -17.887   3.660 -13.919  1.00  0.00           N1+
ATOM   2926  H   LYS   188     -11.463   3.514 -13.674  1.00  0.00           H  
ATOM   2927  HA  LYS   188     -12.197   0.849 -13.041  1.00  0.00           H  
ATOM   2928  HB2 LYS   188     -13.004   2.709 -15.323  1.00  0.00           H  
ATOM   2929  HB3 LYS   188     -13.665   1.102 -15.186  1.00  0.00           H  
ATOM   2930  HG2 LYS   188     -14.490   1.602 -12.884  1.00  0.00           H  
ATOM   2931  HG3 LYS   188     -13.880   3.235 -13.038  1.00  0.00           H  
ATOM   2932  HD2 LYS   188     -15.365   3.653 -14.984  1.00  0.00           H  
ATOM   2933  HD3 LYS   188     -15.946   1.998 -14.926  1.00  0.00           H  
ATOM   2934  HE2 LYS   188     -16.846   2.378 -12.619  1.00  0.00           H  
ATOM   2935  HE3 LYS   188     -16.251   4.023 -12.641  1.00  0.00           H  
ATOM   2936  HZ1 LYS   188     -18.278   2.914 -14.476  1.00  0.00           H  
ATOM   2937  HZ2 LYS   188     -18.543   3.936 -13.201  1.00  0.00           H  
ATOM   2938  HZ3 LYS   188     -17.701   4.466 -14.500  1.00  0.00           H  
ATOM   2939  N   GLU   189     -10.486   1.066 -15.869  1.00  0.00           N  
ATOM   2940  CA  GLU   189      -9.674   0.303 -16.824  1.00  0.00           C  
ATOM   2941  C   GLU   189      -8.600  -0.544 -16.120  1.00  0.00           C  
ATOM   2942  O   GLU   189      -8.477  -1.740 -16.390  1.00  0.00           O  
ATOM   2943  CB  GLU   189      -9.048   1.284 -17.831  1.00  0.00           C  
ATOM   2944  CG  GLU   189      -8.107   0.625 -18.850  1.00  0.00           C  
ATOM   2945  CD  GLU   189      -7.386   1.678 -19.708  1.00  0.00           C  
ATOM   2946  OE1 GLU   189      -6.645   2.517 -19.138  1.00  0.00           O  
ATOM   2947  OE2 GLU   189      -7.526   1.647 -20.955  1.00  0.00           O1-
ATOM   2948  H   GLU   189     -10.512   2.072 -15.978  1.00  0.00           H  
ATOM   2949  HA  GLU   189     -10.337  -0.375 -17.365  1.00  0.00           H  
ATOM   2950  HB2 GLU   189      -9.844   1.802 -18.368  1.00  0.00           H  
ATOM   2951  HB3 GLU   189      -8.505   2.057 -17.288  1.00  0.00           H  
ATOM   2952  HG2 GLU   189      -7.324   0.039 -18.369  1.00  0.00           H  
ATOM   2953  HG3 GLU   189      -8.664  -0.058 -19.492  1.00  0.00           H  
ATOM   2954  N   ILE   190      -7.851   0.051 -15.185  1.00  0.00           N  
ATOM   2955  CA  ILE   190      -6.761  -0.626 -14.465  1.00  0.00           C  
ATOM   2956  C   ILE   190      -7.313  -1.707 -13.525  1.00  0.00           C  
ATOM   2957  O   ILE   190      -6.826  -2.840 -13.533  1.00  0.00           O  
ATOM   2958  CB  ILE   190      -5.894   0.409 -13.715  1.00  0.00           C  
ATOM   2959  CG2 ILE   190      -4.786  -0.279 -12.896  1.00  0.00           C  
ATOM   2960  CG1 ILE   190      -5.249   1.415 -14.696  1.00  0.00           C  
ATOM   2961  CD1 ILE   190      -4.837   2.722 -14.008  1.00  0.00           C  
ATOM   2962  H   ILE   190      -8.007   1.032 -14.990  1.00  0.00           H  
ATOM   2963  HA  ILE   190      -6.128  -1.124 -15.203  1.00  0.00           H  
ATOM   2964  HB  ILE   190      -6.544   0.958 -13.031  1.00  0.00           H  
ATOM   2965 HG21 ILE   190      -4.133  -0.844 -13.555  1.00  0.00           H  
ATOM   2966 HG22 ILE   190      -4.163   0.456 -12.389  1.00  0.00           H  
ATOM   2967 HG23 ILE   190      -5.165  -0.945 -12.122  1.00  0.00           H  
ATOM   2968 HG12 ILE   190      -4.398   0.961 -15.203  1.00  0.00           H  
ATOM   2969 HG13 ILE   190      -5.939   1.682 -15.495  1.00  0.00           H  
ATOM   2970 HD11 ILE   190      -4.015   2.577 -13.307  1.00  0.00           H  
ATOM   2971 HD12 ILE   190      -4.518   3.444 -14.757  1.00  0.00           H  
ATOM   2972 HD13 ILE   190      -5.670   3.167 -13.464  1.00  0.00           H  
ATOM   2973  N   VAL   191      -8.373  -1.405 -12.766  1.00  0.00           N  
ATOM   2974  CA  VAL   191      -9.040  -2.377 -11.880  1.00  0.00           C  
ATOM   2975  C   VAL   191      -9.623  -3.549 -12.679  1.00  0.00           C  
ATOM   2976  O   VAL   191      -9.451  -4.702 -12.283  1.00  0.00           O  
ATOM   2977  CB  VAL   191     -10.113  -1.681 -11.016  1.00  0.00           C  
ATOM   2978  CG1 VAL   191     -10.981  -2.659 -10.213  1.00  0.00           C  
ATOM   2979  CG2 VAL   191      -9.457  -0.735 -10.000  1.00  0.00           C  
ATOM   2980  H   VAL   191      -8.754  -0.468 -12.808  1.00  0.00           H  
ATOM   2981  HA  VAL   191      -8.278  -2.788 -11.215  1.00  0.00           H  
ATOM   2982  HB  VAL   191     -10.768  -1.096 -11.665  1.00  0.00           H  
ATOM   2983 HG11 VAL   191     -10.375  -3.318  -9.590  1.00  0.00           H  
ATOM   2984 HG12 VAL   191     -11.661  -2.124  -9.550  1.00  0.00           H  
ATOM   2985 HG13 VAL   191     -11.606  -3.282 -10.852  1.00  0.00           H  
ATOM   2986 HG21 VAL   191      -8.810  -0.004 -10.481  1.00  0.00           H  
ATOM   2987 HG22 VAL   191     -10.212  -0.178  -9.446  1.00  0.00           H  
ATOM   2988 HG23 VAL   191      -8.848  -1.282  -9.280  1.00  0.00           H  
ATOM   2989  N   LYS   192     -10.240  -3.290 -13.841  1.00  0.00           N  
ATOM   2990  CA  LYS   192     -10.753  -4.330 -14.750  1.00  0.00           C  
ATOM   2991  C   LYS   192      -9.632  -5.186 -15.351  1.00  0.00           C  
ATOM   2992  O   LYS   192      -9.787  -6.402 -15.436  1.00  0.00           O  
ATOM   2993  CB  LYS   192     -11.622  -3.668 -15.836  1.00  0.00           C  
ATOM   2994  CG  LYS   192     -12.278  -4.696 -16.772  1.00  0.00           C  
ATOM   2995  CD  LYS   192     -13.213  -4.017 -17.782  1.00  0.00           C  
ATOM   2996  CE  LYS   192     -13.797  -5.068 -18.735  1.00  0.00           C  
ATOM   2997  NZ  LYS   192     -14.702  -4.454 -19.743  1.00  0.00           N1+
ATOM   2998  H   LYS   192     -10.350  -2.325 -14.128  1.00  0.00           H  
ATOM   2999  HA  LYS   192     -11.394  -4.990 -14.161  1.00  0.00           H  
ATOM   3000  HB2 LYS   192     -12.403  -3.078 -15.354  1.00  0.00           H  
ATOM   3001  HB3 LYS   192     -11.024  -2.966 -16.419  1.00  0.00           H  
ATOM   3002  HG2 LYS   192     -11.518  -5.252 -17.320  1.00  0.00           H  
ATOM   3003  HG3 LYS   192     -12.838  -5.425 -16.184  1.00  0.00           H  
ATOM   3004  HD2 LYS   192     -14.015  -3.496 -17.257  1.00  0.00           H  
ATOM   3005  HD3 LYS   192     -12.662  -3.265 -18.349  1.00  0.00           H  
ATOM   3006  HE2 LYS   192     -12.997  -5.590 -19.262  1.00  0.00           H  
ATOM   3007  HE3 LYS   192     -14.356  -5.819 -18.177  1.00  0.00           H  
ATOM   3008  HZ1 LYS   192     -14.189  -3.779 -20.292  1.00  0.00           H  
ATOM   3009  HZ2 LYS   192     -15.066  -5.174 -20.352  1.00  0.00           H  
ATOM   3010  HZ3 LYS   192     -15.469  -3.994 -19.274  1.00  0.00           H  
ATOM   3011  N   LYS   193      -8.499  -4.586 -15.737  1.00  0.00           N  
ATOM   3012  CA  LYS   193      -7.333  -5.300 -16.293  1.00  0.00           C  
ATOM   3013  C   LYS   193      -6.653  -6.208 -15.259  1.00  0.00           C  
ATOM   3014  O   LYS   193      -6.388  -7.379 -15.540  1.00  0.00           O  
ATOM   3015  CB  LYS   193      -6.348  -4.266 -16.873  1.00  0.00           C  
ATOM   3016  CG  LYS   193      -5.167  -4.924 -17.606  1.00  0.00           C  
ATOM   3017  CD  LYS   193      -4.104  -3.918 -18.067  1.00  0.00           C  
ATOM   3018  CE  LYS   193      -4.618  -2.941 -19.133  1.00  0.00           C  
ATOM   3019  NZ  LYS   193      -3.524  -2.061 -19.615  1.00  0.00           N1+
ATOM   3020  H   LYS   193      -8.434  -3.580 -15.652  1.00  0.00           H  
ATOM   3021  HA  LYS   193      -7.689  -5.929 -17.112  1.00  0.00           H  
ATOM   3022  HB2 LYS   193      -6.887  -3.621 -17.566  1.00  0.00           H  
ATOM   3023  HB3 LYS   193      -5.975  -3.618 -16.078  1.00  0.00           H  
ATOM   3024  HG2 LYS   193      -4.664  -5.642 -16.958  1.00  0.00           H  
ATOM   3025  HG3 LYS   193      -5.533  -5.496 -18.460  1.00  0.00           H  
ATOM   3026  HD2 LYS   193      -3.734  -3.356 -17.208  1.00  0.00           H  
ATOM   3027  HD3 LYS   193      -3.251  -4.469 -18.463  1.00  0.00           H  
ATOM   3028  HE2 LYS   193      -5.036  -3.482 -19.982  1.00  0.00           H  
ATOM   3029  HE3 LYS   193      -5.407  -2.307 -18.729  1.00  0.00           H  
ATOM   3030  HZ1 LYS   193      -3.101  -1.568 -18.832  1.00  0.00           H  
ATOM   3031  HZ2 LYS   193      -2.815  -2.617 -20.070  1.00  0.00           H  
ATOM   3032  HZ3 LYS   193      -3.893  -1.385 -20.268  1.00  0.00           H  
ATOM   3033  N   HIS   194      -6.362  -5.672 -14.072  1.00  0.00           N  
ATOM   3034  CA  HIS   194      -5.430  -6.270 -13.103  1.00  0.00           C  
ATOM   3035  C   HIS   194      -6.065  -6.848 -11.829  1.00  0.00           C  
ATOM   3036  O   HIS   194      -5.439  -7.691 -11.184  1.00  0.00           O  
ATOM   3037  CB  HIS   194      -4.392  -5.202 -12.730  1.00  0.00           C  
ATOM   3038  CG  HIS   194      -3.419  -4.823 -13.824  1.00  0.00           C  
ATOM   3039  ND1 HIS   194      -2.818  -5.684 -14.699  1.00  0.00           N  
ATOM   3040  CE1 HIS   194      -1.928  -4.935 -15.438  1.00  0.00           C  
ATOM   3041  NE2 HIS   194      -1.983  -3.664 -15.004  1.00  0.00           N  
ATOM   3042  CD2 HIS   194      -2.871  -3.550 -14.003  1.00  0.00           C  
ATOM   3043  H   HIS   194      -6.644  -4.714 -13.903  1.00  0.00           H  
ATOM   3044  HA  HIS   194      -4.894  -7.103 -13.563  1.00  0.00           H  
ATOM   3045  HB2 HIS   194      -4.883  -4.301 -12.361  1.00  0.00           H  
ATOM   3046  HB3 HIS   194      -3.797  -5.569 -11.901  1.00  0.00           H  
ATOM   3047  HE1 HIS   194      -1.292  -5.307 -16.228  1.00  0.00           H  
ATOM   3048  HE2 HIS   194      -1.427  -2.905 -15.373  1.00  0.00           H  
ATOM   3049  HD2 HIS   194      -3.027  -2.628 -13.470  1.00  0.00           H  
ATOM   3050  N   SER   195      -7.284  -6.437 -11.469  1.00  0.00           N  
ATOM   3051  CA  SER   195      -7.877  -6.681 -10.138  1.00  0.00           C  
ATOM   3052  C   SER   195      -9.306  -7.251 -10.177  1.00  0.00           C  
ATOM   3053  O   SER   195      -9.996  -7.273  -9.158  1.00  0.00           O  
ATOM   3054  CB  SER   195      -7.807  -5.402  -9.288  1.00  0.00           C  
ATOM   3055  OG  SER   195      -6.468  -4.940  -9.177  1.00  0.00           O  
ATOM   3056  H   SER   195      -7.764  -5.774 -12.064  1.00  0.00           H  
ATOM   3057  HA  SER   195      -7.303  -7.445  -9.611  1.00  0.00           H  
ATOM   3058  HB2 SER   195      -8.408  -4.611  -9.732  1.00  0.00           H  
ATOM   3059  HB3 SER   195      -8.197  -5.568  -8.285  1.00  0.00           H  
ATOM   3060  HG  SER   195      -5.952  -5.613  -8.760  1.00  0.00           H  
ATOM   3061  N   GLN   196      -9.758  -7.752 -11.334  1.00  0.00           N  
ATOM   3062  CA  GLN   196     -11.129  -8.243 -11.553  1.00  0.00           C  
ATOM   3063  C   GLN   196     -11.568  -9.423 -10.653  1.00  0.00           C  
ATOM   3064  O   GLN   196     -12.768  -9.631 -10.471  1.00  0.00           O  
ATOM   3065  CB  GLN   196     -11.301  -8.604 -13.042  1.00  0.00           C  
ATOM   3066  CG  GLN   196     -10.490  -9.826 -13.529  1.00  0.00           C  
ATOM   3067  CD  GLN   196      -9.367  -9.468 -14.500  1.00  0.00           C  
ATOM   3068  OE1 GLN   196      -9.535  -9.469 -15.713  1.00  0.00           O  
ATOM   3069  NE2 GLN   196      -8.175  -9.177 -14.015  1.00  0.00           N  
ATOM   3070  H   GLN   196      -9.153  -7.701 -12.141  1.00  0.00           H  
ATOM   3071  HA  GLN   196     -11.800  -7.411 -11.334  1.00  0.00           H  
ATOM   3072  HB2 GLN   196     -12.357  -8.810 -13.221  1.00  0.00           H  
ATOM   3073  HB3 GLN   196     -11.091  -7.725 -13.650  1.00  0.00           H  
ATOM   3074  HG2 GLN   196     -10.056 -10.386 -12.705  1.00  0.00           H  
ATOM   3075  HG3 GLN   196     -11.160 -10.520 -14.038  1.00  0.00           H  
ATOM   3076 HE21 GLN   196      -7.438  -8.902 -14.651  1.00  0.00           H  
ATOM   3077 HE22 GLN   196      -8.001  -9.219 -13.022  1.00  0.00           H  
ATOM   3078  N   PHE   197     -10.623 -10.192 -10.092  1.00  0.00           N  
ATOM   3079  CA  PHE   197     -10.879 -11.405  -9.294  1.00  0.00           C  
ATOM   3080  C   PHE   197     -10.551 -11.253  -7.794  1.00  0.00           C  
ATOM   3081  O   PHE   197     -10.502 -12.248  -7.066  1.00  0.00           O  
ATOM   3082  CB  PHE   197     -10.164 -12.610  -9.933  1.00  0.00           C  
ATOM   3083  CG  PHE   197     -10.563 -12.925 -11.367  1.00  0.00           C  
ATOM   3084  CD1 PHE   197     -11.918 -13.121 -11.701  1.00  0.00           C  
ATOM   3085  CE1 PHE   197     -12.288 -13.431 -13.022  1.00  0.00           C  
ATOM   3086  CZ  PHE   197     -11.303 -13.555 -14.017  1.00  0.00           C  
ATOM   3087  CE2 PHE   197      -9.950 -13.371 -13.688  1.00  0.00           C  
ATOM   3088  CD2 PHE   197      -9.579 -13.061 -12.365  1.00  0.00           C  
ATOM   3089  H   PHE   197      -9.658  -9.954 -10.266  1.00  0.00           H  
ATOM   3090  HA  PHE   197     -11.946 -11.628  -9.300  1.00  0.00           H  
ATOM   3091  HB2 PHE   197      -9.085 -12.452  -9.890  1.00  0.00           H  
ATOM   3092  HB3 PHE   197     -10.356 -13.512  -9.351  1.00  0.00           H  
ATOM   3093  HD1 PHE   197     -12.685 -13.037 -10.945  1.00  0.00           H  
ATOM   3094  HE1 PHE   197     -13.328 -13.576 -13.272  1.00  0.00           H  
ATOM   3095  HZ  PHE   197     -11.586 -13.792 -15.032  1.00  0.00           H  
ATOM   3096  HE2 PHE   197      -9.191 -13.468 -14.451  1.00  0.00           H  
ATOM   3097  HD2 PHE   197      -8.535 -12.925 -12.124  1.00  0.00           H  
ATOM   3098  N   ILE   198     -10.333 -10.023  -7.309  1.00  0.00           N  
ATOM   3099  CA  ILE   198     -10.140  -9.736  -5.876  1.00  0.00           C  
ATOM   3100  C   ILE   198     -11.399 -10.130  -5.085  1.00  0.00           C  
ATOM   3101  O   ILE   198     -12.521  -9.792  -5.468  1.00  0.00           O  
ATOM   3102  CB  ILE   198      -9.750  -8.251  -5.680  1.00  0.00           C  
ATOM   3103  CG2 ILE   198      -9.780  -7.812  -4.205  1.00  0.00           C  
ATOM   3104  CG1 ILE   198      -8.372  -7.935  -6.310  1.00  0.00           C  
ATOM   3105  CD1 ILE   198      -7.145  -8.532  -5.607  1.00  0.00           C  
ATOM   3106  H   ILE   198     -10.390  -9.236  -7.940  1.00  0.00           H  
ATOM   3107  HA  ILE   198      -9.322 -10.362  -5.519  1.00  0.00           H  
ATOM   3108  HB  ILE   198     -10.489  -7.645  -6.207  1.00  0.00           H  
ATOM   3109 HG21 ILE   198      -9.220  -8.497  -3.568  1.00  0.00           H  
ATOM   3110 HG22 ILE   198      -9.345  -6.820  -4.084  1.00  0.00           H  
ATOM   3111 HG23 ILE   198     -10.797  -7.753  -3.817  1.00  0.00           H  
ATOM   3112 HG12 ILE   198      -8.355  -8.254  -7.350  1.00  0.00           H  
ATOM   3113 HG13 ILE   198      -8.254  -6.854  -6.343  1.00  0.00           H  
ATOM   3114 HD11 ILE   198      -7.185  -9.620  -5.565  1.00  0.00           H  
ATOM   3115 HD12 ILE   198      -6.233  -8.262  -6.141  1.00  0.00           H  
ATOM   3116 HD13 ILE   198      -7.041  -8.156  -4.591  1.00  0.00           H  
ATOM   3117  N   GLY   199     -11.215 -10.853  -3.975  1.00  0.00           N  
ATOM   3118  CA  GLY   199     -12.289 -11.482  -3.187  1.00  0.00           C  
ATOM   3119  C   GLY   199     -13.109 -10.540  -2.291  1.00  0.00           C  
ATOM   3120  O   GLY   199     -13.845 -11.017  -1.426  1.00  0.00           O  
ATOM   3121  H   GLY   199     -10.267 -11.072  -3.706  1.00  0.00           H  
ATOM   3122  HA2 GLY   199     -12.971 -12.009  -3.856  1.00  0.00           H  
ATOM   3123  HA3 GLY   199     -11.833 -12.242  -2.553  1.00  0.00           H  
ATOM   3124  N   TYR   200     -12.981  -9.225  -2.480  1.00  0.00           N  
ATOM   3125  CA  TYR   200     -13.594  -8.167  -1.671  1.00  0.00           C  
ATOM   3126  C   TYR   200     -14.167  -7.051  -2.563  1.00  0.00           C  
ATOM   3127  O   TYR   200     -13.583  -6.773  -3.615  1.00  0.00           O  
ATOM   3128  CB  TYR   200     -12.553  -7.597  -0.695  1.00  0.00           C  
ATOM   3129  CG  TYR   200     -12.038  -8.624   0.294  1.00  0.00           C  
ATOM   3130  CD1 TYR   200     -12.838  -8.971   1.398  1.00  0.00           C  
ATOM   3131  CE1 TYR   200     -12.411  -9.966   2.295  1.00  0.00           C  
ATOM   3132  CZ  TYR   200     -11.178 -10.619   2.083  1.00  0.00           C  
ATOM   3133  OH  TYR   200     -10.756 -11.561   2.963  1.00  0.00           O  
ATOM   3134  CE2 TYR   200     -10.375 -10.268   0.978  1.00  0.00           C  
ATOM   3135  CD2 TYR   200     -10.803  -9.268   0.086  1.00  0.00           C  
ATOM   3136  H   TYR   200     -12.397  -8.921  -3.245  1.00  0.00           H  
ATOM   3137  HA  TYR   200     -14.393  -8.614  -1.086  1.00  0.00           H  
ATOM   3138  HB2 TYR   200     -11.709  -7.173  -1.243  1.00  0.00           H  
ATOM   3139  HB3 TYR   200     -12.984  -6.771  -0.127  1.00  0.00           H  
ATOM   3140  HD1 TYR   200     -13.791  -8.488   1.552  1.00  0.00           H  
ATOM   3141  HE1 TYR   200     -13.026 -10.229   3.143  1.00  0.00           H  
ATOM   3142  HH  TYR   200      -9.946 -11.972   2.691  1.00  0.00           H  
ATOM   3143  HE2 TYR   200      -9.425 -10.760   0.817  1.00  0.00           H  
ATOM   3144  HD2 TYR   200     -10.188  -9.010  -0.764  1.00  0.00           H  
ATOM   3145  N   PRO   201     -15.268  -6.378  -2.170  1.00  0.00           N  
ATOM   3146  CA  PRO   201     -15.820  -5.253  -2.925  1.00  0.00           C  
ATOM   3147  C   PRO   201     -14.800  -4.116  -3.080  1.00  0.00           C  
ATOM   3148  O   PRO   201     -14.294  -3.599  -2.081  1.00  0.00           O  
ATOM   3149  CD  PRO   201     -16.136  -6.691  -1.044  1.00  0.00           C  
ATOM   3150  CG  PRO   201     -17.480  -6.051  -1.380  1.00  0.00           C  
ATOM   3151  CB  PRO   201     -17.069  -4.801  -2.155  1.00  0.00           C  
ATOM   3152  HD2 PRO   201     -15.713  -6.255  -0.139  1.00  0.00           H  
ATOM   3153  HD3 PRO   201     -16.286  -7.757  -0.878  1.00  0.00           H  
ATOM   3154  HG2 PRO   201     -18.078  -5.829  -0.496  1.00  0.00           H  
ATOM   3155  HG3 PRO   201     -18.059  -6.713  -2.026  1.00  0.00           H  
ATOM   3156  HB2 PRO   201     -16.841  -4.002  -1.446  1.00  0.00           H  
ATOM   3157  HB3 PRO   201     -17.860  -4.442  -2.814  1.00  0.00           H  
ATOM   3158  HA  PRO   201     -16.121  -5.624  -3.908  1.00  0.00           H  
ATOM   3159  N   ILE   202     -14.509  -3.725  -4.324  1.00  0.00           N  
ATOM   3160  CA  ILE   202     -13.707  -2.539  -4.665  1.00  0.00           C  
ATOM   3161  C   ILE   202     -14.673  -1.425  -5.091  1.00  0.00           C  
ATOM   3162  O   ILE   202     -15.181  -1.430  -6.216  1.00  0.00           O  
ATOM   3163  CB  ILE   202     -12.652  -2.853  -5.755  1.00  0.00           C  
ATOM   3164  CG2 ILE   202     -11.885  -1.571  -6.144  1.00  0.00           C  
ATOM   3165  CG1 ILE   202     -11.648  -3.936  -5.287  1.00  0.00           C  
ATOM   3166  CD1 ILE   202     -10.742  -4.470  -6.404  1.00  0.00           C  
ATOM   3167  H   ILE   202     -14.943  -4.216  -5.092  1.00  0.00           H  
ATOM   3168  HA  ILE   202     -13.157  -2.193  -3.791  1.00  0.00           H  
ATOM   3169  HB  ILE   202     -13.167  -3.229  -6.641  1.00  0.00           H  
ATOM   3170 HG21 ILE   202     -11.364  -1.150  -5.284  1.00  0.00           H  
ATOM   3171 HG22 ILE   202     -11.140  -1.763  -6.914  1.00  0.00           H  
ATOM   3172 HG23 ILE   202     -12.530  -0.794  -6.553  1.00  0.00           H  
ATOM   3173 HG12 ILE   202     -11.029  -3.545  -4.481  1.00  0.00           H  
ATOM   3174 HG13 ILE   202     -12.182  -4.788  -4.868  1.00  0.00           H  
ATOM   3175 HD11 ILE   202     -10.089  -3.702  -6.813  1.00  0.00           H  
ATOM   3176 HD12 ILE   202     -10.099  -5.260  -6.021  1.00  0.00           H  
ATOM   3177 HD13 ILE   202     -11.327  -4.889  -7.223  1.00  0.00           H  
ATOM   3178  N   THR   203     -14.943  -0.473  -4.196  1.00  0.00           N  
ATOM   3179  CA  THR   203     -15.805   0.687  -4.485  1.00  0.00           C  
ATOM   3180  C   THR   203     -14.964   1.867  -4.966  1.00  0.00           C  
ATOM   3181  O   THR   203     -14.237   2.476  -4.180  1.00  0.00           O  
ATOM   3182  CB  THR   203     -16.649   1.091  -3.265  1.00  0.00           C  
ATOM   3183  CG2 THR   203     -17.632   2.220  -3.589  1.00  0.00           C  
ATOM   3184  OG1 THR   203     -17.416  -0.013  -2.830  1.00  0.00           O  
ATOM   3185  H   THR   203     -14.491  -0.515  -3.292  1.00  0.00           H  
ATOM   3186  HA  THR   203     -16.511   0.428  -5.278  1.00  0.00           H  
ATOM   3187  HB  THR   203     -16.004   1.398  -2.443  1.00  0.00           H  
ATOM   3188 HG21 THR   203     -18.296   1.948  -4.411  1.00  0.00           H  
ATOM   3189 HG22 THR   203     -18.256   2.449  -2.724  1.00  0.00           H  
ATOM   3190 HG23 THR   203     -17.127   3.146  -3.864  1.00  0.00           H  
ATOM   3191  HG1 THR   203     -16.829  -0.725  -2.627  1.00  0.00           H  
ATOM   3192  N   LEU   204     -15.070   2.215  -6.250  1.00  0.00           N  
ATOM   3193  CA  LEU   204     -14.516   3.457  -6.791  1.00  0.00           C  
ATOM   3194  C   LEU   204     -15.460   4.636  -6.507  1.00  0.00           C  
ATOM   3195  O   LEU   204     -16.602   4.655  -6.972  1.00  0.00           O  
ATOM   3196  CB  LEU   204     -14.235   3.269  -8.290  1.00  0.00           C  
ATOM   3197  CG  LEU   204     -13.762   4.545  -9.014  1.00  0.00           C  
ATOM   3198  CD1 LEU   204     -12.500   5.140  -8.395  1.00  0.00           C  
ATOM   3199  CD2 LEU   204     -13.472   4.194 -10.468  1.00  0.00           C  
ATOM   3200  H   LEU   204     -15.667   1.669  -6.854  1.00  0.00           H  
ATOM   3201  HA  LEU   204     -13.562   3.655  -6.303  1.00  0.00           H  
ATOM   3202  HB2 LEU   204     -13.485   2.485  -8.409  1.00  0.00           H  
ATOM   3203  HB3 LEU   204     -15.136   2.899  -8.783  1.00  0.00           H  
ATOM   3204  HG  LEU   204     -14.548   5.302  -9.008  1.00  0.00           H  
ATOM   3205 HD11 LEU   204     -11.723   4.388  -8.276  1.00  0.00           H  
ATOM   3206 HD12 LEU   204     -12.106   5.948  -9.011  1.00  0.00           H  
ATOM   3207 HD13 LEU   204     -12.697   5.570  -7.415  1.00  0.00           H  
ATOM   3208 HD21 LEU   204     -14.376   3.821 -10.947  1.00  0.00           H  
ATOM   3209 HD22 LEU   204     -13.140   5.066 -11.031  1.00  0.00           H  
ATOM   3210 HD23 LEU   204     -12.702   3.427 -10.559  1.00  0.00           H  
ATOM   3211  N   PHE   205     -14.979   5.618  -5.747  1.00  0.00           N  
ATOM   3212  CA  PHE   205     -15.693   6.863  -5.457  1.00  0.00           C  
ATOM   3213  C   PHE   205     -15.589   7.836  -6.646  1.00  0.00           C  
ATOM   3214  O   PHE   205     -14.618   7.812  -7.406  1.00  0.00           O  
ATOM   3215  CB  PHE   205     -15.142   7.502  -4.167  1.00  0.00           C  
ATOM   3216  CG  PHE   205     -15.546   6.876  -2.835  1.00  0.00           C  
ATOM   3217  CD1 PHE   205     -15.608   5.478  -2.643  1.00  0.00           C  
ATOM   3218  CE1 PHE   205     -15.986   4.943  -1.400  1.00  0.00           C  
ATOM   3219  CZ  PHE   205     -16.275   5.797  -0.324  1.00  0.00           C  
ATOM   3220  CE2 PHE   205     -16.195   7.189  -0.497  1.00  0.00           C  
ATOM   3221  CD2 PHE   205     -15.837   7.724  -1.747  1.00  0.00           C  
ATOM   3222  H   PHE   205     -14.031   5.538  -5.399  1.00  0.00           H  
ATOM   3223  HA  PHE   205     -16.751   6.644  -5.299  1.00  0.00           H  
ATOM   3224  HB2 PHE   205     -14.057   7.526  -4.209  1.00  0.00           H  
ATOM   3225  HB3 PHE   205     -15.449   8.549  -4.136  1.00  0.00           H  
ATOM   3226  HD1 PHE   205     -15.372   4.791  -3.437  1.00  0.00           H  
ATOM   3227  HE1 PHE   205     -16.047   3.873  -1.272  1.00  0.00           H  
ATOM   3228  HZ  PHE   205     -16.554   5.383   0.634  1.00  0.00           H  
ATOM   3229  HE2 PHE   205     -16.413   7.849   0.330  1.00  0.00           H  
ATOM   3230  HD2 PHE   205     -15.781   8.797  -1.864  1.00  0.00           H  
ATOM   3231  N   VAL   206     -16.583   8.717  -6.787  1.00  0.00           N  
ATOM   3232  CA  VAL   206     -16.646   9.766  -7.823  1.00  0.00           C  
ATOM   3233  C   VAL   206     -16.677  11.168  -7.203  1.00  0.00           C  
ATOM   3234  O   VAL   206     -17.064  11.344  -6.045  1.00  0.00           O  
ATOM   3235  CB  VAL   206     -17.820   9.547  -8.800  1.00  0.00           C  
ATOM   3236  CG1 VAL   206     -17.716   8.187  -9.501  1.00  0.00           C  
ATOM   3237  CG2 VAL   206     -19.200   9.661  -8.140  1.00  0.00           C  
ATOM   3238  H   VAL   206     -17.338   8.700  -6.117  1.00  0.00           H  
ATOM   3239  HA  VAL   206     -15.733   9.736  -8.421  1.00  0.00           H  
ATOM   3240  HB  VAL   206     -17.763  10.313  -9.576  1.00  0.00           H  
ATOM   3241 HG11 VAL   206     -17.850   7.356  -8.807  1.00  0.00           H  
ATOM   3242 HG12 VAL   206     -18.472   8.088 -10.281  1.00  0.00           H  
ATOM   3243 HG13 VAL   206     -16.742   8.065  -9.976  1.00  0.00           H  
ATOM   3244 HG21 VAL   206     -19.368  10.651  -7.715  1.00  0.00           H  
ATOM   3245 HG22 VAL   206     -19.994   9.491  -8.867  1.00  0.00           H  
ATOM   3246 HG23 VAL   206     -19.326   8.930  -7.341  1.00  0.00           H  
ATOM   3247  N   GLU   207     -16.253  12.171  -7.978  1.00  0.00           N  
ATOM   3248  CA  GLU   207     -16.173  13.594  -7.583  1.00  0.00           C  
ATOM   3249  C   GLU   207     -17.292  14.460  -8.192  1.00  0.00           C  
ATOM   3250  O   GLU   207     -17.634  14.268  -9.383  1.00  0.00           O  
ATOM   3251  CB  GLU   207     -14.786  14.157  -7.937  1.00  0.00           C  
ATOM   3252  CG  GLU   207     -13.638  13.466  -7.179  1.00  0.00           C  
ATOM   3253  CD  GLU   207     -12.285  14.103  -7.533  1.00  0.00           C  
ATOM   3254  OE1 GLU   207     -11.997  15.238  -7.079  1.00  0.00           O  
ATOM   3255  OE2 GLU   207     -11.504  13.479  -8.288  1.00  0.00           O1-
ATOM   3256  OXT GLU   207     -17.821  15.335  -7.468  1.00  0.00           O1-
ATOM   3257  H   GLU   207     -15.982  11.956  -8.926  1.00  0.00           H  
ATOM   3258  HA  GLU   207     -16.281  13.675  -6.500  1.00  0.00           H  
ATOM   3259  HB2 GLU   207     -14.619  14.070  -9.012  1.00  0.00           H  
ATOM   3260  HB3 GLU   207     -14.766  15.225  -7.713  1.00  0.00           H  
ATOM   3261  HG2 GLU   207     -13.790  13.546  -6.103  1.00  0.00           H  
ATOM   3262  HG3 GLU   207     -13.599  12.401  -7.413  1.00  0.00           H  
END   
