# Supplementary material for: ModBind, a Rapid Simulation-Based Predictor of Ligand Binding and Off-Rates
Source: J Chem Inf Model. 2024 Dec 16;65(1):265–74. doi: 10.1021/acs.jcim.4c01805 (PMC11733936; doi:10.1021/acs.jcim.4c01805)
Supplement: Supplementary file 2 — ci4c01805_si_002.zip [file ci4c01805_si_002.zip › SI_ModBind_Validation/Koff/HSP90_Koff/M29_protein.pdb]

TITLE     M29_protein
REMARK   4      COMPLIES WITH FORMAT V. 3.0, 1-DEC-2006
REMARK 888
REMARK 888 WRITTEN BY MAESTRO (A PRODUCT OF SCHRODINGER, LLC)
ATOM      1  N   VAL     1       7.032  14.338  16.352  1.00  0.00           N1+
ATOM      2  CA  VAL     1       7.136  13.396  15.200  1.00  0.00           C  
ATOM      3  C   VAL     1       8.501  12.712  15.217  1.00  0.00           C  
ATOM      4  O   VAL     1       9.516  13.385  15.399  1.00  0.00           O  
ATOM      5  CB  VAL     1       6.890  14.093  13.840  1.00  0.00           C  
ATOM      6  CG1 VAL     1       6.975  13.115  12.660  1.00  0.00           C  
ATOM      7  CG2 VAL     1       5.506  14.761  13.793  1.00  0.00           C  
ATOM      8  H1  VAL     1       7.748  15.046  16.260  1.00  0.00           H  
ATOM      9  H2  VAL     1       7.177  13.831  17.214  1.00  0.00           H  
ATOM     10  H3  VAL     1       6.121  14.772  16.360  1.00  0.00           H  
ATOM     11  HA  VAL     1       6.370  12.634  15.349  1.00  0.00           H  
ATOM     12  HB  VAL     1       7.643  14.869  13.691  1.00  0.00           H  
ATOM     13 HG11 VAL     1       6.307  12.262  12.790  1.00  0.00           H  
ATOM     14 HG12 VAL     1       6.707  13.601  11.720  1.00  0.00           H  
ATOM     15 HG13 VAL     1       7.986  12.731  12.528  1.00  0.00           H  
ATOM     16 HG21 VAL     1       5.427  15.570  14.518  1.00  0.00           H  
ATOM     17 HG22 VAL     1       5.306  15.194  12.813  1.00  0.00           H  
ATOM     18 HG23 VAL     1       4.713  14.046  14.010  1.00  0.00           H  
ATOM     19  N   GLU     2       8.549  11.388  15.053  1.00  0.00           N  
ATOM     20  CA  GLU     2       9.804  10.623  14.982  1.00  0.00           C  
ATOM     21  C   GLU     2      10.247  10.416  13.522  1.00  0.00           C  
ATOM     22  O   GLU     2       9.431  10.062  12.666  1.00  0.00           O  
ATOM     23  CB  GLU     2       9.655   9.277  15.710  1.00  0.00           C  
ATOM     24  CG  GLU     2       9.340   9.441  17.204  1.00  0.00           C  
ATOM     25  CD  GLU     2       9.308   8.079  17.921  1.00  0.00           C  
ATOM     26  OE1 GLU     2       8.201   7.531  18.137  1.00  0.00           O  
ATOM     27  OE2 GLU     2      10.389   7.555  18.291  1.00  0.00           O1-
ATOM     28  H   GLU     2       7.691  10.875  14.896  1.00  0.00           H  
ATOM     29  HA  GLU     2      10.601  11.166  15.494  1.00  0.00           H  
ATOM     30  HB2 GLU     2       8.870   8.683  15.238  1.00  0.00           H  
ATOM     31  HB3 GLU     2      10.581   8.710  15.604  1.00  0.00           H  
ATOM     32  HG2 GLU     2      10.093  10.068  17.683  1.00  0.00           H  
ATOM     33  HG3 GLU     2       8.379   9.937  17.346  1.00  0.00           H  
ATOM     34  N   THR     3      11.539  10.617  13.241  1.00  0.00           N  
ATOM     35  CA  THR     3      12.150  10.482  11.903  1.00  0.00           C  
ATOM     36  C   THR     3      13.142   9.315  11.872  1.00  0.00           C  
ATOM     37  O   THR     3      13.893   9.101  12.829  1.00  0.00           O  
ATOM     38  CB  THR     3      12.837  11.792  11.472  1.00  0.00           C  
ATOM     39  CG2 THR     3      13.432  11.734  10.061  1.00  0.00           C  
ATOM     40  OG1 THR     3      11.903  12.854  11.481  1.00  0.00           O  
ATOM     41  H   THR     3      12.159  10.865  13.998  1.00  0.00           H  
ATOM     42  HA  THR     3      11.375  10.265  11.167  1.00  0.00           H  
ATOM     43  HB  THR     3      13.627  12.045  12.180  1.00  0.00           H  
ATOM     44 HG21 THR     3      12.685  11.434   9.324  1.00  0.00           H  
ATOM     45 HG22 THR     3      13.816  12.709   9.760  1.00  0.00           H  
ATOM     46 HG23 THR     3      14.267  11.036   9.993  1.00  0.00           H  
ATOM     47  HG1 THR     3      11.561  12.943  12.357  1.00  0.00           H  
ATOM     48  N   PHE     4      13.166   8.573  10.764  1.00  0.00           N  
ATOM     49  CA  PHE     4      13.926   7.332  10.583  1.00  0.00           C  
ATOM     50  C   PHE     4      14.568   7.270   9.191  1.00  0.00           C  
ATOM     51  O   PHE     4      13.980   7.724   8.207  1.00  0.00           O  
ATOM     52  CB  PHE     4      12.985   6.129  10.756  1.00  0.00           C  
ATOM     53  CG  PHE     4      12.194   6.098  12.049  1.00  0.00           C  
ATOM     54  CD1 PHE     4      10.935   6.726  12.114  1.00  0.00           C  
ATOM     55  CE1 PHE     4      10.215   6.736  13.320  1.00  0.00           C  
ATOM     56  CZ  PHE     4      10.740   6.100  14.459  1.00  0.00           C  
ATOM     57  CE2 PHE     4      11.988   5.454  14.390  1.00  0.00           C  
ATOM     58  CD2 PHE     4      12.718   5.456  13.188  1.00  0.00           C  
ATOM     59  H   PHE     4      12.539   8.825  10.009  1.00  0.00           H  
ATOM     60  HA  PHE     4      14.723   7.268  11.325  1.00  0.00           H  
ATOM     61  HB2 PHE     4      12.269   6.130   9.935  1.00  0.00           H  
ATOM     62  HB3 PHE     4      13.544   5.197  10.664  1.00  0.00           H  
ATOM     63  HD1 PHE     4      10.527   7.223  11.245  1.00  0.00           H  
ATOM     64  HE1 PHE     4       9.264   7.242  13.371  1.00  0.00           H  
ATOM     65  HZ  PHE     4      10.187   6.110  15.387  1.00  0.00           H  
ATOM     66  HE2 PHE     4      12.390   4.964  15.265  1.00  0.00           H  
ATOM     67  HD2 PHE     4      13.681   4.970  13.144  1.00  0.00           H  
ATOM     68  N   ALA     5      15.750   6.661   9.086  1.00  0.00           N  
ATOM     69  CA  ALA     5      16.317   6.244   7.805  1.00  0.00           C  
ATOM     70  C   ALA     5      15.722   4.896   7.350  1.00  0.00           C  
ATOM     71  O   ALA     5      15.485   4.005   8.173  1.00  0.00           O  
ATOM     72  CB  ALA     5      17.843   6.168   7.934  1.00  0.00           C  
ATOM     73  H   ALA     5      16.191   6.308   9.923  1.00  0.00           H  
ATOM     74  HA  ALA     5      16.096   6.998   7.049  1.00  0.00           H  
ATOM     75  HB1 ALA     5      18.147   5.439   8.686  1.00  0.00           H  
ATOM     76  HB2 ALA     5      18.303   5.879   6.988  1.00  0.00           H  
ATOM     77  HB3 ALA     5      18.261   7.135   8.217  1.00  0.00           H  
ATOM     78  N   PHE     6      15.540   4.711   6.040  1.00  0.00           N  
ATOM     79  CA  PHE     6      15.351   3.376   5.457  1.00  0.00           C  
ATOM     80  C   PHE     6      16.644   2.542   5.551  1.00  0.00           C  
ATOM     81  O   PHE     6      17.748   3.090   5.639  1.00  0.00           O  
ATOM     82  CB  PHE     6      14.918   3.493   3.986  1.00  0.00           C  
ATOM     83  CG  PHE     6      13.513   4.016   3.761  1.00  0.00           C  
ATOM     84  CD1 PHE     6      12.398   3.250   4.155  1.00  0.00           C  
ATOM     85  CE1 PHE     6      11.094   3.718   3.902  1.00  0.00           C  
ATOM     86  CZ  PHE     6      10.905   4.953   3.257  1.00  0.00           C  
ATOM     87  CE2 PHE     6      12.015   5.718   2.865  1.00  0.00           C  
ATOM     88  CD2 PHE     6      13.314   5.245   3.105  1.00  0.00           C  
ATOM     89  H   PHE     6      15.748   5.475   5.409  1.00  0.00           H  
ATOM     90  HA  PHE     6      14.573   2.849   6.012  1.00  0.00           H  
ATOM     91  HB2 PHE     6      15.626   4.121   3.446  1.00  0.00           H  
ATOM     92  HB3 PHE     6      14.966   2.518   3.501  1.00  0.00           H  
ATOM     93  HD1 PHE     6      12.538   2.298   4.645  1.00  0.00           H  
ATOM     94  HE1 PHE     6      10.241   3.129   4.202  1.00  0.00           H  
ATOM     95  HZ  PHE     6       9.910   5.318   3.054  1.00  0.00           H  
ATOM     96  HE2 PHE     6      11.872   6.659   2.355  1.00  0.00           H  
ATOM     97  HD2 PHE     6      14.157   5.817   2.759  1.00  0.00           H  
ATOM     98  N   GLN     7      16.522   1.212   5.466  1.00  0.00           N  
ATOM     99  CA  GLN     7      17.673   0.347   5.170  1.00  0.00           C  
ATOM    100  C   GLN     7      18.242   0.680   3.779  1.00  0.00           C  
ATOM    101  O   GLN     7      17.499   1.102   2.887  1.00  0.00           O  
ATOM    102  CB  GLN     7      17.292  -1.141   5.277  1.00  0.00           C  
ATOM    103  CG  GLN     7      16.769  -1.522   6.673  1.00  0.00           C  
ATOM    104  CD  GLN     7      17.157  -2.943   7.075  1.00  0.00           C  
ATOM    105  OE1 GLN     7      18.266  -3.221   7.518  1.00  0.00           O  
ATOM    106  NE2 GLN     7      16.274  -3.908   6.952  1.00  0.00           N  
ATOM    107  H   GLN     7      15.599   0.805   5.410  1.00  0.00           H  
ATOM    108  HA  GLN     7      18.451   0.551   5.909  1.00  0.00           H  
ATOM    109  HB2 GLN     7      16.542  -1.397   4.526  1.00  0.00           H  
ATOM    110  HB3 GLN     7      18.172  -1.739   5.030  1.00  0.00           H  
ATOM    111  HG2 GLN     7      17.194  -0.858   7.427  1.00  0.00           H  
ATOM    112  HG3 GLN     7      15.688  -1.390   6.725  1.00  0.00           H  
ATOM    113 HE21 GLN     7      16.522  -4.845   7.231  1.00  0.00           H  
ATOM    114 HE22 GLN     7      15.354  -3.722   6.573  1.00  0.00           H  
ATOM    115  N   ALA     8      19.553   0.492   3.584  1.00  0.00           N  
ATOM    116  CA  ALA     8      20.260   0.900   2.365  1.00  0.00           C  
ATOM    117  C   ALA     8      19.663   0.280   1.086  1.00  0.00           C  
ATOM    118  O   ALA     8      19.563   0.948   0.058  1.00  0.00           O  
ATOM    119  CB  ALA     8      21.739   0.527   2.525  1.00  0.00           C  
ATOM    120  H   ALA     8      20.107   0.116   4.340  1.00  0.00           H  
ATOM    121  HA  ALA     8      20.182   1.986   2.280  1.00  0.00           H  
ATOM    122  HB1 ALA     8      21.869  -0.549   2.653  1.00  0.00           H  
ATOM    123  HB2 ALA     8      22.318   0.829   1.652  1.00  0.00           H  
ATOM    124  HB3 ALA     8      22.178   1.020   3.393  1.00  0.00           H  
ATOM    125  N   GLU     9      19.200  -0.970   1.170  1.00  0.00           N  
ATOM    126  CA  GLU     9      18.487  -1.680   0.107  1.00  0.00           C  
ATOM    127  C   GLU     9      17.193  -0.950  -0.293  1.00  0.00           C  
ATOM    128  O   GLU     9      16.994  -0.635  -1.466  1.00  0.00           O  
ATOM    129  CB  GLU     9      18.159  -3.116   0.570  1.00  0.00           C  
ATOM    130  CG  GLU     9      19.379  -4.027   0.801  1.00  0.00           C  
ATOM    131  CD  GLU     9      20.193  -3.755   2.088  1.00  0.00           C  
ATOM    132  OE1 GLU     9      19.727  -3.014   2.987  1.00  0.00           O  
ATOM    133  OE2 GLU     9      21.313  -4.307   2.207  1.00  0.00           O1-
ATOM    134  H   GLU     9      19.338  -1.477   2.038  1.00  0.00           H  
ATOM    135  HA  GLU     9      19.135  -1.730  -0.770  1.00  0.00           H  
ATOM    136  HB2 GLU     9      17.540  -3.095   1.469  1.00  0.00           H  
ATOM    137  HB3 GLU     9      17.541  -3.594  -0.189  1.00  0.00           H  
ATOM    138  HG2 GLU     9      19.037  -5.061   0.859  1.00  0.00           H  
ATOM    139  HG3 GLU     9      20.049  -3.977  -0.058  1.00  0.00           H  
ATOM    140  N   ILE    10      16.334  -0.624   0.677  1.00  0.00           N  
ATOM    141  CA  ILE    10      15.025   0.014   0.445  1.00  0.00           C  
ATOM    142  C   ILE    10      15.199   1.445  -0.087  1.00  0.00           C  
ATOM    143  O   ILE    10      14.510   1.842  -1.029  1.00  0.00           O  
ATOM    144  CB  ILE    10      14.175  -0.024   1.735  1.00  0.00           C  
ATOM    145  CG2 ILE    10      12.850   0.744   1.558  1.00  0.00           C  
ATOM    146  CG1 ILE    10      13.899  -1.485   2.163  1.00  0.00           C  
ATOM    147  CD1 ILE    10      13.340  -1.605   3.583  1.00  0.00           C  
ATOM    148  H   ILE    10      16.577  -0.854   1.630  1.00  0.00           H  
ATOM    149  HA  ILE    10      14.504  -0.563  -0.322  1.00  0.00           H  
ATOM    150  HB  ILE    10      14.744   0.456   2.532  1.00  0.00           H  
ATOM    151 HG21 ILE    10      12.284   0.366   0.706  1.00  0.00           H  
ATOM    152 HG22 ILE    10      12.214   0.661   2.437  1.00  0.00           H  
ATOM    153 HG23 ILE    10      13.004   1.813   1.409  1.00  0.00           H  
ATOM    154 HG12 ILE    10      13.221  -1.966   1.455  1.00  0.00           H  
ATOM    155 HG13 ILE    10      14.818  -2.070   2.136  1.00  0.00           H  
ATOM    156 HD11 ILE    10      12.319  -1.230   3.656  1.00  0.00           H  
ATOM    157 HD12 ILE    10      13.328  -2.650   3.883  1.00  0.00           H  
ATOM    158 HD13 ILE    10      13.956  -1.065   4.303  1.00  0.00           H  
ATOM    159  N   ALA    11      16.167   2.200   0.445  1.00  0.00           N  
ATOM    160  CA  ALA    11      16.521   3.519  -0.080  1.00  0.00           C  
ATOM    161  C   ALA    11      16.960   3.442  -1.558  1.00  0.00           C  
ATOM    162  O   ALA    11      16.486   4.219  -2.391  1.00  0.00           O  
ATOM    163  CB  ALA    11      17.625   4.117   0.801  1.00  0.00           C  
ATOM    164  H   ALA    11      16.719   1.824   1.206  1.00  0.00           H  
ATOM    165  HA  ALA    11      15.640   4.161  -0.016  1.00  0.00           H  
ATOM    166  HB1 ALA    11      18.522   3.498   0.798  1.00  0.00           H  
ATOM    167  HB2 ALA    11      17.907   5.113   0.457  1.00  0.00           H  
ATOM    168  HB3 ALA    11      17.297   4.211   1.836  1.00  0.00           H  
ATOM    169  N   GLN    12      17.812   2.468  -1.900  1.00  0.00           N  
ATOM    170  CA  GLN    12      18.279   2.231  -3.269  1.00  0.00           C  
ATOM    171  C   GLN    12      17.148   1.767  -4.209  1.00  0.00           C  
ATOM    172  O   GLN    12      17.098   2.206  -5.358  1.00  0.00           O  
ATOM    173  CB  GLN    12      19.446   1.230  -3.214  1.00  0.00           C  
ATOM    174  CG  GLN    12      20.175   1.070  -4.555  1.00  0.00           C  
ATOM    175  CD  GLN    12      21.426   0.191  -4.455  1.00  0.00           C  
ATOM    176  OE1 GLN    12      22.290   0.220  -5.448  1.00  0.00           O  
ATOM    177  NE2 GLN    12      21.657  -0.545  -3.502  1.00  0.00           N  
ATOM    178  H   GLN    12      18.159   1.851  -1.177  1.00  0.00           H  
ATOM    179  HA  GLN    12      18.663   3.178  -3.651  1.00  0.00           H  
ATOM    180  HB2 GLN    12      20.163   1.579  -2.470  1.00  0.00           H  
ATOM    181  HB3 GLN    12      19.086   0.260  -2.865  1.00  0.00           H  
ATOM    182  HG2 GLN    12      19.512   0.639  -5.305  1.00  0.00           H  
ATOM    183  HG3 GLN    12      20.478   2.049  -4.931  1.00  0.00           H  
ATOM    184 HE21 GLN    12      22.500  -1.101  -3.498  1.00  0.00           H  
ATOM    185 HE22 GLN    12      21.011  -0.588  -2.727  1.00  0.00           H  
ATOM    186  N   LEU    13      16.201   0.953  -3.722  1.00  0.00           N  
ATOM    187  CA  LEU    13      15.002   0.533  -4.460  1.00  0.00           C  
ATOM    188  C   LEU    13      14.100   1.720  -4.822  1.00  0.00           C  
ATOM    189  O   LEU    13      13.684   1.848  -5.972  1.00  0.00           O  
ATOM    190  CB  LEU    13      14.233  -0.503  -3.618  1.00  0.00           C  
ATOM    191  CG  LEU    13      12.890  -0.964  -4.219  1.00  0.00           C  
ATOM    192  CD1 LEU    13      13.088  -1.684  -5.551  1.00  0.00           C  
ATOM    193  CD2 LEU    13      12.172  -1.918  -3.266  1.00  0.00           C  
ATOM    194  H   LEU    13      16.306   0.614  -2.774  1.00  0.00           H  
ATOM    195  HA  LEU    13      15.335   0.060  -5.385  1.00  0.00           H  
ATOM    196  HB2 LEU    13      14.876  -1.364  -3.460  1.00  0.00           H  
ATOM    197  HB3 LEU    13      14.041  -0.095  -2.628  1.00  0.00           H  
ATOM    198  HG  LEU    13      12.223  -0.114  -4.365  1.00  0.00           H  
ATOM    199 HD11 LEU    13      13.806  -2.500  -5.461  1.00  0.00           H  
ATOM    200 HD12 LEU    13      12.148  -2.104  -5.904  1.00  0.00           H  
ATOM    201 HD13 LEU    13      13.449  -1.008  -6.327  1.00  0.00           H  
ATOM    202 HD21 LEU    13      12.045  -1.474  -2.278  1.00  0.00           H  
ATOM    203 HD22 LEU    13      11.179  -2.172  -3.639  1.00  0.00           H  
ATOM    204 HD23 LEU    13      12.725  -2.850  -3.148  1.00  0.00           H  
ATOM    205  N   MET    14      13.813   2.604  -3.863  1.00  0.00           N  
ATOM    206  CA  MET    14      12.987   3.792  -4.104  1.00  0.00           C  
ATOM    207  C   MET    14      13.658   4.745  -5.104  1.00  0.00           C  
ATOM    208  O   MET    14      12.998   5.209  -6.036  1.00  0.00           O  
ATOM    209  CB  MET    14      12.668   4.492  -2.776  1.00  0.00           C  
ATOM    210  CG  MET    14      11.788   3.607  -1.882  1.00  0.00           C  
ATOM    211  SD  MET    14      11.575   4.227  -0.193  1.00  0.00           S  
ATOM    212  CE  MET    14      10.288   5.472  -0.465  1.00  0.00           C  
ATOM    213  H   MET    14      14.180   2.456  -2.932  1.00  0.00           H  
ATOM    214  HA  MET    14      12.044   3.466  -4.549  1.00  0.00           H  
ATOM    215  HB2 MET    14      13.595   4.733  -2.254  1.00  0.00           H  
ATOM    216  HB3 MET    14      12.160   5.440  -2.959  1.00  0.00           H  
ATOM    217  HG2 MET    14      10.806   3.475  -2.336  1.00  0.00           H  
ATOM    218  HG3 MET    14      12.208   2.607  -1.792  1.00  0.00           H  
ATOM    219  HE1 MET    14       9.380   4.970  -0.785  1.00  0.00           H  
ATOM    220  HE2 MET    14      10.076   6.017   0.455  1.00  0.00           H  
ATOM    221  HE3 MET    14      10.587   6.181  -1.234  1.00  0.00           H  
ATOM    222  N   SER    15      14.974   4.964  -4.993  1.00  0.00           N  
ATOM    223  CA  SER    15      15.746   5.724  -5.991  1.00  0.00           C  
ATOM    224  C   SER    15      15.719   5.070  -7.379  1.00  0.00           C  
ATOM    225  O   SER    15      15.506   5.769  -8.369  1.00  0.00           O  
ATOM    226  CB  SER    15      17.198   5.907  -5.537  1.00  0.00           C  
ATOM    227  OG  SER    15      17.251   6.707  -4.367  1.00  0.00           O  
ATOM    228  H   SER    15      15.478   4.535  -4.227  1.00  0.00           H  
ATOM    229  HA  SER    15      15.291   6.712  -6.087  1.00  0.00           H  
ATOM    230  HB2 SER    15      17.676   4.948  -5.337  1.00  0.00           H  
ATOM    231  HB3 SER    15      17.784   6.404  -6.312  1.00  0.00           H  
ATOM    232  HG  SER    15      16.837   6.233  -3.661  1.00  0.00           H  
ATOM    233  N   LEU    16      15.865   3.741  -7.476  1.00  0.00           N  
ATOM    234  CA  LEU    16      15.769   2.994  -8.737  1.00  0.00           C  
ATOM    235  C   LEU    16      14.392   3.184  -9.395  1.00  0.00           C  
ATOM    236  O   LEU    16      14.322   3.536 -10.572  1.00  0.00           O  
ATOM    237  CB  LEU    16      16.117   1.512  -8.472  1.00  0.00           C  
ATOM    238  CG  LEU    16      16.105   0.587  -9.709  1.00  0.00           C  
ATOM    239  CD1 LEU    16      17.026  -0.612  -9.459  1.00  0.00           C  
ATOM    240  CD2 LEU    16      14.720   0.013 -10.036  1.00  0.00           C  
ATOM    241  H   LEU    16      16.043   3.209  -6.633  1.00  0.00           H  
ATOM    242  HA  LEU    16      16.520   3.400  -9.418  1.00  0.00           H  
ATOM    243  HB2 LEU    16      17.119   1.499  -8.040  1.00  0.00           H  
ATOM    244  HB3 LEU    16      15.470   1.095  -7.701  1.00  0.00           H  
ATOM    245  HG  LEU    16      16.486   1.130 -10.575  1.00  0.00           H  
ATOM    246 HD11 LEU    16      18.051  -0.290  -9.274  1.00  0.00           H  
ATOM    247 HD12 LEU    16      16.700  -1.192  -8.595  1.00  0.00           H  
ATOM    248 HD13 LEU    16      17.052  -1.282 -10.319  1.00  0.00           H  
ATOM    249 HD21 LEU    16      14.016   0.763 -10.389  1.00  0.00           H  
ATOM    250 HD22 LEU    16      14.783  -0.726 -10.834  1.00  0.00           H  
ATOM    251 HD23 LEU    16      14.275  -0.479  -9.170  1.00  0.00           H  
ATOM    252  N   ILE    17      13.308   3.008  -8.635  1.00  0.00           N  
ATOM    253  CA  ILE    17      11.924   3.149  -9.119  1.00  0.00           C  
ATOM    254  C   ILE    17      11.638   4.582  -9.605  1.00  0.00           C  
ATOM    255  O   ILE    17      11.013   4.763 -10.650  1.00  0.00           O  
ATOM    256  CB  ILE    17      10.943   2.689  -8.011  1.00  0.00           C  
ATOM    257  CG2 ILE    17       9.491   3.113  -8.302  1.00  0.00           C  
ATOM    258  CG1 ILE    17      11.022   1.149  -7.865  1.00  0.00           C  
ATOM    259  CD1 ILE    17      10.277   0.601  -6.643  1.00  0.00           C  
ATOM    260  H   ILE    17      13.438   2.731  -7.669  1.00  0.00           H  
ATOM    261  HA  ILE    17      11.802   2.494  -9.985  1.00  0.00           H  
ATOM    262  HB  ILE    17      11.241   3.148  -7.067  1.00  0.00           H  
ATOM    263 HG21 ILE    17       9.174   2.738  -9.272  1.00  0.00           H  
ATOM    264 HG22 ILE    17       8.797   2.727  -7.560  1.00  0.00           H  
ATOM    265 HG23 ILE    17       9.358   4.194  -8.291  1.00  0.00           H  
ATOM    266 HG12 ILE    17      10.644   0.665  -8.767  1.00  0.00           H  
ATOM    267 HG13 ILE    17      12.063   0.837  -7.782  1.00  0.00           H  
ATOM    268 HD11 ILE    17       9.199   0.651  -6.780  1.00  0.00           H  
ATOM    269 HD12 ILE    17      10.526  -0.446  -6.479  1.00  0.00           H  
ATOM    270 HD13 ILE    17      10.539   1.150  -5.738  1.00  0.00           H  
ATOM    271  N   ILE    18      12.114   5.600  -8.880  1.00  0.00           N  
ATOM    272  CA  ILE    18      11.921   7.016  -9.236  1.00  0.00           C  
ATOM    273  C   ILE    18      12.757   7.415 -10.468  1.00  0.00           C  
ATOM    274  O   ILE    18      12.249   8.113 -11.350  1.00  0.00           O  
ATOM    275  CB  ILE    18      12.211   7.908  -8.003  1.00  0.00           C  
ATOM    276  CG2 ILE    18      12.314   9.404  -8.363  1.00  0.00           C  
ATOM    277  CG1 ILE    18      11.097   7.705  -6.946  1.00  0.00           C  
ATOM    278  CD1 ILE    18      11.443   8.252  -5.555  1.00  0.00           C  
ATOM    279  H   ILE    18      12.621   5.395  -8.028  1.00  0.00           H  
ATOM    280  HA  ILE    18      10.873   7.157  -9.511  1.00  0.00           H  
ATOM    281  HB  ILE    18      13.165   7.601  -7.572  1.00  0.00           H  
ATOM    282 HG21 ILE    18      11.415   9.754  -8.871  1.00  0.00           H  
ATOM    283 HG22 ILE    18      12.451  10.023  -7.478  1.00  0.00           H  
ATOM    284 HG23 ILE    18      13.167   9.620  -9.005  1.00  0.00           H  
ATOM    285 HG12 ILE    18      10.167   8.157  -7.294  1.00  0.00           H  
ATOM    286 HG13 ILE    18      10.879   6.643  -6.831  1.00  0.00           H  
ATOM    287 HD11 ILE    18      11.543   9.337  -5.551  1.00  0.00           H  
ATOM    288 HD12 ILE    18      10.657   7.999  -4.844  1.00  0.00           H  
ATOM    289 HD13 ILE    18      12.374   7.825  -5.181  1.00  0.00           H  
ATOM    290  N   ASN    19      14.022   6.983 -10.550  1.00  0.00           N  
ATOM    291  CA  ASN    19      14.960   7.412 -11.598  1.00  0.00           C  
ATOM    292  C   ASN    19      14.837   6.629 -12.920  1.00  0.00           C  
ATOM    293  O   ASN    19      15.135   7.183 -13.982  1.00  0.00           O  
ATOM    294  CB  ASN    19      16.401   7.334 -11.055  1.00  0.00           C  
ATOM    295  CG  ASN    19      16.694   8.281  -9.897  1.00  0.00           C  
ATOM    296  OD1 ASN    19      17.762   8.042  -9.168  1.00  0.00           O  
ATOM    297  ND2 ASN    19      16.001   9.260  -9.645  1.00  0.00           N  
ATOM    298  H   ASN    19      14.388   6.405  -9.804  1.00  0.00           H  
ATOM    299  HA  ASN    19      14.750   8.452 -11.856  1.00  0.00           H  
ATOM    300  HB2 ASN    19      16.632   6.314 -10.744  1.00  0.00           H  
ATOM    301  HB3 ASN    19      17.110   7.574 -11.849  1.00  0.00           H  
ATOM    302 HD21 ASN    19      16.254   9.858  -8.872  1.00  0.00           H  
ATOM    303 HD22 ASN    19      15.185   9.464 -10.203  1.00  0.00           H  
ATOM    304  N   THR    20      14.418   5.359 -12.888  1.00  0.00           N  
ATOM    305  CA  THR    20      14.303   4.514 -14.093  1.00  0.00           C  
ATOM    306  C   THR    20      13.147   4.971 -14.989  1.00  0.00           C  
ATOM    307  O   THR    20      12.009   5.097 -14.530  1.00  0.00           O  
ATOM    308  CB  THR    20      14.132   3.025 -13.734  1.00  0.00           C  
ATOM    309  CG2 THR    20      14.027   2.112 -14.957  1.00  0.00           C  
ATOM    310  OG1 THR    20      15.254   2.580 -13.004  1.00  0.00           O  
ATOM    311  H   THR    20      14.176   4.945 -11.997  1.00  0.00           H  
ATOM    312  HA  THR    20      15.233   4.614 -14.658  1.00  0.00           H  
ATOM    313  HB  THR    20      13.248   2.886 -13.108  1.00  0.00           H  
ATOM    314 HG21 THR    20      14.859   2.265 -15.644  1.00  0.00           H  
ATOM    315 HG22 THR    20      14.034   1.062 -14.661  1.00  0.00           H  
ATOM    316 HG23 THR    20      13.101   2.270 -15.509  1.00  0.00           H  
ATOM    317  HG1 THR    20      15.237   3.002 -12.155  1.00  0.00           H  
ATOM    318  N   PHE    21      13.413   5.177 -16.283  1.00  0.00           N  
ATOM    319  CA  PHE    21      12.369   5.429 -17.283  1.00  0.00           C  
ATOM    320  C   PHE    21      11.536   4.157 -17.521  1.00  0.00           C  
ATOM    321  O   PHE    21      12.058   3.139 -17.982  1.00  0.00           O  
ATOM    322  CB  PHE    21      13.002   5.947 -18.582  1.00  0.00           C  
ATOM    323  CG  PHE    21      11.983   6.220 -19.676  1.00  0.00           C  
ATOM    324  CD1 PHE    21      11.262   7.431 -19.681  1.00  0.00           C  
ATOM    325  CE1 PHE    21      10.288   7.669 -20.669  1.00  0.00           C  
ATOM    326  CZ  PHE    21      10.031   6.699 -21.652  1.00  0.00           C  
ATOM    327  CE2 PHE    21      10.750   5.490 -21.651  1.00  0.00           C  
ATOM    328  CD2 PHE    21      11.725   5.252 -20.666  1.00  0.00           C  
ATOM    329  H   PHE    21      14.361   5.064 -16.612  1.00  0.00           H  
ATOM    330  HA  PHE    21      11.713   6.214 -16.901  1.00  0.00           H  
ATOM    331  HB2 PHE    21      13.551   6.869 -18.384  1.00  0.00           H  
ATOM    332  HB3 PHE    21      13.740   5.234 -18.955  1.00  0.00           H  
ATOM    333  HD1 PHE    21      11.448   8.177 -18.922  1.00  0.00           H  
ATOM    334  HE1 PHE    21       9.735   8.597 -20.668  1.00  0.00           H  
ATOM    335  HZ  PHE    21       9.280   6.881 -22.407  1.00  0.00           H  
ATOM    336  HE2 PHE    21      10.551   4.743 -22.405  1.00  0.00           H  
ATOM    337  HD2 PHE    21      12.266   4.316 -20.666  1.00  0.00           H  
ATOM    338  N   TYR    22      10.241   4.213 -17.193  1.00  0.00           N  
ATOM    339  CA  TYR    22       9.309   3.087 -17.290  1.00  0.00           C  
ATOM    340  C   TYR    22       7.871   3.603 -17.461  1.00  0.00           C  
ATOM    341  O   TYR    22       7.317   4.231 -16.556  1.00  0.00           O  
ATOM    342  CB  TYR    22       9.463   2.207 -16.038  1.00  0.00           C  
ATOM    343  CG  TYR    22       8.679   0.909 -16.082  1.00  0.00           C  
ATOM    344  CD1 TYR    22       9.174  -0.175 -16.832  1.00  0.00           C  
ATOM    345  CE1 TYR    22       8.470  -1.394 -16.866  1.00  0.00           C  
ATOM    346  CZ  TYR    22       7.268  -1.530 -16.141  1.00  0.00           C  
ATOM    347  OH  TYR    22       6.585  -2.702 -16.159  1.00  0.00           O  
ATOM    348  CE2 TYR    22       6.771  -0.442 -15.394  1.00  0.00           C  
ATOM    349  CD2 TYR    22       7.473   0.777 -15.366  1.00  0.00           C  
ATOM    350  H   TYR    22       9.877   5.078 -16.822  1.00  0.00           H  
ATOM    351  HA  TYR    22       9.563   2.493 -18.171  1.00  0.00           H  
ATOM    352  HB2 TYR    22      10.512   1.944 -15.900  1.00  0.00           H  
ATOM    353  HB3 TYR    22       9.186   2.766 -15.142  1.00  0.00           H  
ATOM    354  HD1 TYR    22      10.099  -0.077 -17.380  1.00  0.00           H  
ATOM    355  HE1 TYR    22       8.856  -2.223 -17.442  1.00  0.00           H  
ATOM    356  HH  TYR    22       7.085  -3.433 -16.505  1.00  0.00           H  
ATOM    357  HE2 TYR    22       5.853  -0.546 -14.835  1.00  0.00           H  
ATOM    358  HD2 TYR    22       7.086   1.604 -14.789  1.00  0.00           H  
ATOM    359  N   SER    23       7.280   3.380 -18.640  1.00  0.00           N  
ATOM    360  CA  SER    23       5.986   3.968 -19.035  1.00  0.00           C  
ATOM    361  C   SER    23       4.761   3.230 -18.480  1.00  0.00           C  
ATOM    362  O   SER    23       3.701   3.836 -18.317  1.00  0.00           O  
ATOM    363  CB  SER    23       5.877   4.021 -20.564  1.00  0.00           C  
ATOM    364  OG  SER    23       6.975   4.726 -21.119  1.00  0.00           O  
ATOM    365  H   SER    23       7.796   2.886 -19.354  1.00  0.00           H  
ATOM    366  HA  SER    23       5.945   4.995 -18.663  1.00  0.00           H  
ATOM    367  HB2 SER    23       5.860   3.016 -20.989  1.00  0.00           H  
ATOM    368  HB3 SER    23       4.955   4.517 -20.871  1.00  0.00           H  
ATOM    369  HG  SER    23       6.868   4.763 -22.058  1.00  0.00           H  
ATOM    370  N   ASN    24       4.878   1.934 -18.165  1.00  0.00           N  
ATOM    371  CA  ASN    24       3.780   1.084 -17.674  1.00  0.00           C  
ATOM    372  C   ASN    24       3.516   1.270 -16.159  1.00  0.00           C  
ATOM    373  O   ASN    24       3.387   0.309 -15.400  1.00  0.00           O  
ATOM    374  CB  ASN    24       4.059  -0.371 -18.109  1.00  0.00           C  
ATOM    375  CG  ASN    24       2.875  -1.312 -17.927  1.00  0.00           C  
ATOM    376  OD1 ASN    24       1.711  -0.972 -18.441  1.00  0.00           O  
ATOM    377  ND2 ASN    24       2.976  -2.377 -17.337  1.00  0.00           N  
ATOM    378  H   ASN    24       5.779   1.495 -18.290  1.00  0.00           H  
ATOM    379  HA  ASN    24       2.867   1.403 -18.180  1.00  0.00           H  
ATOM    380  HB2 ASN    24       4.318  -0.391 -19.168  1.00  0.00           H  
ATOM    381  HB3 ASN    24       4.928  -0.763 -17.580  1.00  0.00           H  
ATOM    382 HD21 ASN    24       2.168  -2.975 -17.249  1.00  0.00           H  
ATOM    383 HD22 ASN    24       3.864  -2.653 -16.942  1.00  0.00           H  
ATOM    384  N   LYS    25       3.457   2.532 -15.711  1.00  0.00           N  
ATOM    385  CA  LYS    25       3.373   2.936 -14.294  1.00  0.00           C  
ATOM    386  C   LYS    25       2.127   2.414 -13.573  1.00  0.00           C  
ATOM    387  O   LYS    25       2.173   2.172 -12.370  1.00  0.00           O  
ATOM    388  CB  LYS    25       3.412   4.468 -14.197  1.00  0.00           C  
ATOM    389  CG  LYS    25       4.718   5.079 -14.721  1.00  0.00           C  
ATOM    390  CD  LYS    25       4.687   6.607 -14.567  1.00  0.00           C  
ATOM    391  CE  LYS    25       6.009   7.269 -14.973  1.00  0.00           C  
ATOM    392  NZ  LYS    25       7.098   6.975 -14.005  1.00  0.00           N1+
ATOM    393  H   LYS    25       3.548   3.271 -16.395  1.00  0.00           H  
ATOM    394  HA  LYS    25       4.246   2.529 -13.788  1.00  0.00           H  
ATOM    395  HB2 LYS    25       2.567   4.897 -14.737  1.00  0.00           H  
ATOM    396  HB3 LYS    25       3.291   4.759 -13.154  1.00  0.00           H  
ATOM    397  HG2 LYS    25       5.565   4.654 -14.183  1.00  0.00           H  
ATOM    398  HG3 LYS    25       4.856   4.830 -15.773  1.00  0.00           H  
ATOM    399  HD2 LYS    25       3.888   7.002 -15.195  1.00  0.00           H  
ATOM    400  HD3 LYS    25       4.433   6.885 -13.544  1.00  0.00           H  
ATOM    401  HE2 LYS    25       6.312   6.947 -15.970  1.00  0.00           H  
ATOM    402  HE3 LYS    25       5.887   8.350 -15.014  1.00  0.00           H  
ATOM    403  HZ1 LYS    25       6.810   7.269 -13.081  1.00  0.00           H  
ATOM    404  HZ2 LYS    25       7.284   5.982 -14.001  1.00  0.00           H  
ATOM    405  HZ3 LYS    25       7.935   7.473 -14.275  1.00  0.00           H  
ATOM    406  N   GLU    26       1.037   2.211 -14.315  1.00  0.00           N  
ATOM    407  CA  GLU    26      -0.304   1.830 -13.841  1.00  0.00           C  
ATOM    408  C   GLU    26      -0.359   0.568 -12.956  1.00  0.00           C  
ATOM    409  O   GLU    26      -1.312   0.397 -12.192  1.00  0.00           O  
ATOM    410  CB  GLU    26      -1.221   1.673 -15.066  1.00  0.00           C  
ATOM    411  CG  GLU    26      -0.861   0.489 -15.981  1.00  0.00           C  
ATOM    412  CD  GLU    26      -1.707   0.472 -17.266  1.00  0.00           C  
ATOM    413  OE1 GLU    26      -1.832   1.527 -17.936  1.00  0.00           O  
ATOM    414  OE2 GLU    26      -2.246  -0.599 -17.628  1.00  0.00           O1-
ATOM    415  H   GLU    26       1.117   2.407 -15.302  1.00  0.00           H  
ATOM    416  HA  GLU    26      -0.679   2.663 -13.245  1.00  0.00           H  
ATOM    417  HB2 GLU    26      -2.250   1.558 -14.726  1.00  0.00           H  
ATOM    418  HB3 GLU    26      -1.202   2.604 -15.633  1.00  0.00           H  
ATOM    419  HG2 GLU    26       0.187   0.533 -16.277  1.00  0.00           H  
ATOM    420  HG3 GLU    26      -1.000  -0.461 -15.463  1.00  0.00           H  
ATOM    421  N   ILE    27       0.672  -0.288 -13.000  1.00  0.00           N  
ATOM    422  CA  ILE    27       0.820  -1.462 -12.123  1.00  0.00           C  
ATOM    423  C   ILE    27       0.868  -1.112 -10.626  1.00  0.00           C  
ATOM    424  O   ILE    27       0.631  -1.994  -9.802  1.00  0.00           O  
ATOM    425  CB  ILE    27       2.041  -2.320 -12.537  1.00  0.00           C  
ATOM    426  CG2 ILE    27       1.874  -2.797 -13.990  1.00  0.00           C  
ATOM    427  CG1 ILE    27       3.416  -1.627 -12.352  1.00  0.00           C  
ATOM    428  CD1 ILE    27       4.082  -1.930 -11.002  1.00  0.00           C  
ATOM    429  H   ILE    27       1.431  -0.086 -13.636  1.00  0.00           H  
ATOM    430  HA  ILE    27      -0.075  -2.072 -12.262  1.00  0.00           H  
ATOM    431  HB  ILE    27       2.036  -3.226 -11.927  1.00  0.00           H  
ATOM    432 HG21 ILE    27       1.915  -1.968 -14.697  1.00  0.00           H  
ATOM    433 HG22 ILE    27       2.660  -3.500 -14.265  1.00  0.00           H  
ATOM    434 HG23 ILE    27       0.921  -3.307 -14.131  1.00  0.00           H  
ATOM    435 HG12 ILE    27       4.103  -1.973 -13.126  1.00  0.00           H  
ATOM    436 HG13 ILE    27       3.337  -0.550 -12.499  1.00  0.00           H  
ATOM    437 HD11 ILE    27       4.189  -3.003 -10.844  1.00  0.00           H  
ATOM    438 HD12 ILE    27       5.082  -1.497 -10.966  1.00  0.00           H  
ATOM    439 HD13 ILE    27       3.526  -1.524 -10.159  1.00  0.00           H  
ATOM    440  N   PHE    28       1.110   0.154 -10.251  1.00  0.00           N  
ATOM    441  CA  PHE    28       1.104   0.591  -8.848  1.00  0.00           C  
ATOM    442  C   PHE    28      -0.210   0.231  -8.126  1.00  0.00           C  
ATOM    443  O   PHE    28      -0.192  -0.229  -6.982  1.00  0.00           O  
ATOM    444  CB  PHE    28       1.381   2.105  -8.765  1.00  0.00           C  
ATOM    445  CG  PHE    28       0.162   2.994  -8.976  1.00  0.00           C  
ATOM    446  CD1 PHE    28      -0.240   3.365 -10.271  1.00  0.00           C  
ATOM    447  CE1 PHE    28      -1.428   4.089 -10.472  1.00  0.00           C  
ATOM    448  CZ  PHE    28      -2.232   4.441  -9.377  1.00  0.00           C  
ATOM    449  CE2 PHE    28      -1.838   4.072  -8.080  1.00  0.00           C  
ATOM    450  CD2 PHE    28      -0.636   3.368  -7.876  1.00  0.00           C  
ATOM    451  H   PHE    28       1.296   0.846 -10.964  1.00  0.00           H  
ATOM    452  HA  PHE    28       1.915   0.062  -8.356  1.00  0.00           H  
ATOM    453  HB2 PHE    28       1.780   2.321  -7.776  1.00  0.00           H  
ATOM    454  HB3 PHE    28       2.169   2.393  -9.464  1.00  0.00           H  
ATOM    455  HD1 PHE    28       0.346   3.081 -11.124  1.00  0.00           H  
ATOM    456  HE1 PHE    28      -1.727   4.355 -11.473  1.00  0.00           H  
ATOM    457  HZ  PHE    28      -3.153   4.981  -9.533  1.00  0.00           H  
ATOM    458  HE2 PHE    28      -2.467   4.318  -7.238  1.00  0.00           H  
ATOM    459  HD2 PHE    28      -0.353   3.073  -6.876  1.00  0.00           H  
ATOM    460  N   LEU    29      -1.358   0.404  -8.797  1.00  0.00           N  
ATOM    461  CA  LEU    29      -2.679   0.231  -8.193  1.00  0.00           C  
ATOM    462  C   LEU    29      -2.980  -1.247  -7.895  1.00  0.00           C  
ATOM    463  O   LEU    29      -3.563  -1.562  -6.857  1.00  0.00           O  
ATOM    464  CB  LEU    29      -3.721   0.880  -9.124  1.00  0.00           C  
ATOM    465  CG  LEU    29      -5.158   0.895  -8.573  1.00  0.00           C  
ATOM    466  CD1 LEU    29      -5.268   1.643  -7.242  1.00  0.00           C  
ATOM    467  CD2 LEU    29      -6.098   1.574  -9.569  1.00  0.00           C  
ATOM    468  H   LEU    29      -1.315   0.756  -9.744  1.00  0.00           H  
ATOM    469  HA  LEU    29      -2.667   0.771  -7.245  1.00  0.00           H  
ATOM    470  HB2 LEU    29      -3.418   1.903  -9.343  1.00  0.00           H  
ATOM    471  HB3 LEU    29      -3.711   0.359 -10.082  1.00  0.00           H  
ATOM    472  HG  LEU    29      -5.503  -0.129  -8.436  1.00  0.00           H  
ATOM    473 HD11 LEU    29      -4.851   2.649  -7.310  1.00  0.00           H  
ATOM    474 HD12 LEU    29      -6.308   1.736  -6.932  1.00  0.00           H  
ATOM    475 HD13 LEU    29      -4.750   1.119  -6.438  1.00  0.00           H  
ATOM    476 HD21 LEU    29      -6.079   1.071 -10.535  1.00  0.00           H  
ATOM    477 HD22 LEU    29      -7.128   1.545  -9.214  1.00  0.00           H  
ATOM    478 HD23 LEU    29      -5.828   2.618  -9.732  1.00  0.00           H  
ATOM    479  N   ARG    30      -2.506  -2.155  -8.761  1.00  0.00           N  
ATOM    480  CA  ARG    30      -2.566  -3.613  -8.573  1.00  0.00           C  
ATOM    481  C   ARG    30      -1.853  -4.041  -7.288  1.00  0.00           C  
ATOM    482  O   ARG    30      -2.410  -4.807  -6.506  1.00  0.00           O  
ATOM    483  CB  ARG    30      -1.942  -4.291  -9.805  1.00  0.00           C  
ATOM    484  CG  ARG    30      -2.009  -5.827  -9.770  1.00  0.00           C  
ATOM    485  CD  ARG    30      -1.197  -6.430 -10.924  1.00  0.00           C  
ATOM    486  NE  ARG    30       0.249  -6.274 -10.686  1.00  0.00           N  
ATOM    487  CZ  ARG    30       1.236  -6.395 -11.546  1.00  0.00           C  
ATOM    488  NH1 ARG    30       1.059  -6.651 -12.812  1.00  0.00           N  
ATOM    489  NH2 ARG    30       2.442  -6.259 -11.096  1.00  0.00           N1+
ATOM    490  H   ARG    30      -2.002  -1.816  -9.568  1.00  0.00           H  
ATOM    491  HA  ARG    30      -3.617  -3.902  -8.502  1.00  0.00           H  
ATOM    492  HB2 ARG    30      -2.436  -3.931 -10.707  1.00  0.00           H  
ATOM    493  HB3 ARG    30      -0.902  -3.983  -9.895  1.00  0.00           H  
ATOM    494  HG2 ARG    30      -1.615  -6.225  -8.834  1.00  0.00           H  
ATOM    495  HG3 ARG    30      -3.047  -6.159  -9.821  1.00  0.00           H  
ATOM    496  HD2 ARG    30      -1.415  -7.495 -11.019  1.00  0.00           H  
ATOM    497  HD3 ARG    30      -1.463  -5.963 -11.872  1.00  0.00           H  
ATOM    498  HE  ARG    30       0.520  -6.114  -9.720  1.00  0.00           H  
ATOM    499 HH11 ARG    30       0.123  -6.768 -13.174  1.00  0.00           H  
ATOM    500 HH12 ARG    30       1.849  -6.753 -13.431  1.00  0.00           H  
ATOM    501 HH21 ARG    30       2.560  -6.076 -10.099  1.00  0.00           H  
ATOM    502 HH22 ARG    30       3.262  -6.403 -11.673  1.00  0.00           H  
ATOM    503  N   GLU    31      -0.645  -3.531  -7.043  1.00  0.00           N  
ATOM    504  CA  GLU    31       0.136  -3.870  -5.844  1.00  0.00           C  
ATOM    505  C   GLU    31      -0.525  -3.375  -4.549  1.00  0.00           C  
ATOM    506  O   GLU    31      -0.582  -4.115  -3.564  1.00  0.00           O  
ATOM    507  CB  GLU    31       1.564  -3.308  -5.957  1.00  0.00           C  
ATOM    508  CG  GLU    31       2.364  -3.846  -7.155  1.00  0.00           C  
ATOM    509  CD  GLU    31       2.285  -5.372  -7.291  1.00  0.00           C  
ATOM    510  OE1 GLU    31       2.444  -6.083  -6.273  1.00  0.00           O  
ATOM    511  OE2 GLU    31       2.062  -5.854  -8.427  1.00  0.00           O1-
ATOM    512  H   GLU    31      -0.235  -2.894  -7.712  1.00  0.00           H  
ATOM    513  HA  GLU    31       0.163  -4.956  -5.756  1.00  0.00           H  
ATOM    514  HB2 GLU    31       1.539  -2.219  -6.011  1.00  0.00           H  
ATOM    515  HB3 GLU    31       2.108  -3.547  -5.042  1.00  0.00           H  
ATOM    516  HG2 GLU    31       1.998  -3.394  -8.076  1.00  0.00           H  
ATOM    517  HG3 GLU    31       3.411  -3.556  -7.070  1.00  0.00           H  
ATOM    518  N   LEU    32      -1.080  -2.159  -4.554  1.00  0.00           N  
ATOM    519  CA  LEU    32      -1.788  -1.604  -3.394  1.00  0.00           C  
ATOM    520  C   LEU    32      -3.082  -2.376  -3.092  1.00  0.00           C  
ATOM    521  O   LEU    32      -3.293  -2.787  -1.950  1.00  0.00           O  
ATOM    522  CB  LEU    32      -2.051  -0.102  -3.616  1.00  0.00           C  
ATOM    523  CG  LEU    32      -0.765   0.739  -3.730  1.00  0.00           C  
ATOM    524  CD1 LEU    32      -1.116   2.183  -4.066  1.00  0.00           C  
ATOM    525  CD2 LEU    32       0.049   0.742  -2.438  1.00  0.00           C  
ATOM    526  H   LEU    32      -1.018  -1.596  -5.391  1.00  0.00           H  
ATOM    527  HA  LEU    32      -1.152  -1.723  -2.517  1.00  0.00           H  
ATOM    528  HB2 LEU    32      -2.647   0.025  -4.521  1.00  0.00           H  
ATOM    529  HB3 LEU    32      -2.662   0.288  -2.800  1.00  0.00           H  
ATOM    530  HG  LEU    32      -0.134   0.351  -4.528  1.00  0.00           H  
ATOM    531 HD11 LEU    32      -1.655   2.661  -3.249  1.00  0.00           H  
ATOM    532 HD12 LEU    32      -0.214   2.765  -4.257  1.00  0.00           H  
ATOM    533 HD13 LEU    32      -1.737   2.241  -4.961  1.00  0.00           H  
ATOM    534 HD21 LEU    32       0.492  -0.234  -2.242  1.00  0.00           H  
ATOM    535 HD22 LEU    32       0.871   1.456  -2.498  1.00  0.00           H  
ATOM    536 HD23 LEU    32      -0.564   1.010  -1.577  1.00  0.00           H  
ATOM    537  N   ILE    33      -3.911  -2.653  -4.108  1.00  0.00           N  
ATOM    538  CA  ILE    33      -5.141  -3.451  -3.960  1.00  0.00           C  
ATOM    539  C   ILE    33      -4.820  -4.895  -3.523  1.00  0.00           C  
ATOM    540  O   ILE    33      -5.525  -5.449  -2.678  1.00  0.00           O  
ATOM    541  CB  ILE    33      -5.968  -3.391  -5.268  1.00  0.00           C  
ATOM    542  CG2 ILE    33      -7.107  -4.425  -5.287  1.00  0.00           C  
ATOM    543  CG1 ILE    33      -6.547  -1.966  -5.455  1.00  0.00           C  
ATOM    544  CD1 ILE    33      -7.221  -1.736  -6.813  1.00  0.00           C  
ATOM    545  H   ILE    33      -3.679  -2.316  -5.034  1.00  0.00           H  
ATOM    546  HA  ILE    33      -5.736  -3.004  -3.162  1.00  0.00           H  
ATOM    547  HB  ILE    33      -5.306  -3.614  -6.108  1.00  0.00           H  
ATOM    548 HG21 ILE    33      -7.787  -4.290  -4.448  1.00  0.00           H  
ATOM    549 HG22 ILE    33      -7.696  -4.349  -6.198  1.00  0.00           H  
ATOM    550 HG23 ILE    33      -6.737  -5.449  -5.263  1.00  0.00           H  
ATOM    551 HG12 ILE    33      -7.256  -1.741  -4.657  1.00  0.00           H  
ATOM    552 HG13 ILE    33      -5.751  -1.228  -5.355  1.00  0.00           H  
ATOM    553 HD11 ILE    33      -8.177  -2.255  -6.886  1.00  0.00           H  
ATOM    554 HD12 ILE    33      -7.418  -0.676  -6.968  1.00  0.00           H  
ATOM    555 HD13 ILE    33      -6.588  -2.079  -7.631  1.00  0.00           H  
ATOM    556  N   SER    34      -3.738  -5.492  -4.031  1.00  0.00           N  
ATOM    557  CA  SER    34      -3.278  -6.828  -3.622  1.00  0.00           C  
ATOM    558  C   SER    34      -2.892  -6.876  -2.137  1.00  0.00           C  
ATOM    559  O   SER    34      -3.357  -7.755  -1.408  1.00  0.00           O  
ATOM    560  CB  SER    34      -2.112  -7.273  -4.515  1.00  0.00           C  
ATOM    561  OG  SER    34      -1.704  -8.601  -4.224  1.00  0.00           O  
ATOM    562  H   SER    34      -3.191  -5.003  -4.728  1.00  0.00           H  
ATOM    563  HA  SER    34      -4.106  -7.523  -3.777  1.00  0.00           H  
ATOM    564  HB2 SER    34      -2.412  -7.247  -5.563  1.00  0.00           H  
ATOM    565  HB3 SER    34      -1.255  -6.608  -4.410  1.00  0.00           H  
ATOM    566  HG  SER    34      -1.388  -8.637  -3.332  1.00  0.00           H  
ATOM    567  N   ASN    35      -2.116  -5.901  -1.645  1.00  0.00           N  
ATOM    568  CA  ASN    35      -1.747  -5.831  -0.226  1.00  0.00           C  
ATOM    569  C   ASN    35      -2.962  -5.519   0.676  1.00  0.00           C  
ATOM    570  O   ASN    35      -3.086  -6.117   1.745  1.00  0.00           O  
ATOM    571  CB  ASN    35      -0.583  -4.842  -0.028  1.00  0.00           C  
ATOM    572  CG  ASN    35       0.758  -5.351  -0.552  1.00  0.00           C  
ATOM    573  OD1 ASN    35       0.859  -6.247  -1.378  1.00  0.00           O  
ATOM    574  ND2 ASN    35       1.859  -4.827  -0.060  1.00  0.00           N  
ATOM    575  H   ASN    35      -1.754  -5.192  -2.269  1.00  0.00           H  
ATOM    576  HA  ASN    35      -1.395  -6.820   0.077  1.00  0.00           H  
ATOM    577  HB2 ASN    35      -0.809  -3.887  -0.503  1.00  0.00           H  
ATOM    578  HB3 ASN    35      -0.462  -4.643   1.038  1.00  0.00           H  
ATOM    579 HD21 ASN    35       2.752  -5.171  -0.380  1.00  0.00           H  
ATOM    580 HD22 ASN    35       1.816  -4.105   0.649  1.00  0.00           H  
ATOM    581  N   SER    36      -3.912  -4.689   0.230  1.00  0.00           N  
ATOM    582  CA  SER    36      -5.205  -4.516   0.914  1.00  0.00           C  
ATOM    583  C   SER    36      -6.007  -5.824   0.993  1.00  0.00           C  
ATOM    584  O   SER    36      -6.540  -6.156   2.052  1.00  0.00           O  
ATOM    585  CB  SER    36      -6.053  -3.451   0.210  1.00  0.00           C  
ATOM    586  OG  SER    36      -5.498  -2.161   0.367  1.00  0.00           O  
ATOM    587  H   SER    36      -3.775  -4.208  -0.650  1.00  0.00           H  
ATOM    588  HA  SER    36      -5.015  -4.188   1.937  1.00  0.00           H  
ATOM    589  HB2 SER    36      -6.133  -3.663  -0.855  1.00  0.00           H  
ATOM    590  HB3 SER    36      -7.068  -3.442   0.603  1.00  0.00           H  
ATOM    591  HG  SER    36      -5.628  -1.889   1.272  1.00  0.00           H  
ATOM    592  N   SER    37      -6.059  -6.608  -0.091  1.00  0.00           N  
ATOM    593  CA  SER    37      -6.727  -7.919  -0.124  1.00  0.00           C  
ATOM    594  C   SER    37      -6.063  -8.940   0.817  1.00  0.00           C  
ATOM    595  O   SER    37      -6.755  -9.663   1.533  1.00  0.00           O  
ATOM    596  CB  SER    37      -6.770  -8.430  -1.569  1.00  0.00           C  
ATOM    597  OG  SER    37      -7.547  -9.611  -1.688  1.00  0.00           O  
ATOM    598  H   SER    37      -5.604  -6.294  -0.939  1.00  0.00           H  
ATOM    599  HA  SER    37      -7.755  -7.777   0.210  1.00  0.00           H  
ATOM    600  HB2 SER    37      -7.214  -7.671  -2.212  1.00  0.00           H  
ATOM    601  HB3 SER    37      -5.769  -8.627  -1.954  1.00  0.00           H  
ATOM    602  HG  SER    37      -7.136 -10.297  -1.181  1.00  0.00           H  
ATOM    603  N   ASP    38      -4.728  -8.953   0.903  1.00  0.00           N  
ATOM    604  CA  ASP    38      -3.987  -9.771   1.875  1.00  0.00           C  
ATOM    605  C   ASP    38      -4.281  -9.367   3.332  1.00  0.00           C  
ATOM    606  O   ASP    38      -4.452 -10.231   4.191  1.00  0.00           O  
ATOM    607  CB  ASP    38      -2.476  -9.686   1.605  1.00  0.00           C  
ATOM    608  CG  ASP    38      -2.002 -10.358   0.305  1.00  0.00           C  
ATOM    609  OD1 ASP    38      -2.718 -11.215  -0.266  1.00  0.00           O  
ATOM    610  OD2 ASP    38      -0.850 -10.074  -0.105  1.00  0.00           O1-
ATOM    611  H   ASP    38      -4.193  -8.357   0.284  1.00  0.00           H  
ATOM    612  HA  ASP    38      -4.309 -10.809   1.763  1.00  0.00           H  
ATOM    613  HB2 ASP    38      -2.165  -8.642   1.583  1.00  0.00           H  
ATOM    614  HB3 ASP    38      -1.923 -10.154   2.420  1.00  0.00           H  
ATOM    615  N   ALA    39      -4.392  -8.069   3.631  1.00  0.00           N  
ATOM    616  CA  ALA    39      -4.761  -7.590   4.965  1.00  0.00           C  
ATOM    617  C   ALA    39      -6.210  -7.936   5.351  1.00  0.00           C  
ATOM    618  O   ALA    39      -6.487  -8.204   6.523  1.00  0.00           O  
ATOM    619  CB  ALA    39      -4.545  -6.081   5.004  1.00  0.00           C  
ATOM    620  H   ALA    39      -4.242  -7.384   2.902  1.00  0.00           H  
ATOM    621  HA  ALA    39      -4.090  -8.048   5.693  1.00  0.00           H  
ATOM    622  HB1 ALA    39      -5.256  -5.553   4.366  1.00  0.00           H  
ATOM    623  HB2 ALA    39      -4.647  -5.684   6.014  1.00  0.00           H  
ATOM    624  HB3 ALA    39      -3.549  -5.839   4.644  1.00  0.00           H  
ATOM    625  N   LEU    40      -7.128  -7.943   4.378  1.00  0.00           N  
ATOM    626  CA  LEU    40      -8.505  -8.413   4.543  1.00  0.00           C  
ATOM    627  C   LEU    40      -8.553  -9.937   4.778  1.00  0.00           C  
ATOM    628  O   LEU    40      -9.271 -10.387   5.670  1.00  0.00           O  
ATOM    629  CB  LEU    40      -9.347  -7.964   3.335  1.00  0.00           C  
ATOM    630  CG  LEU    40      -9.594  -6.441   3.282  1.00  0.00           C  
ATOM    631  CD1 LEU    40      -9.971  -5.993   1.872  1.00  0.00           C  
ATOM    632  CD2 LEU    40     -10.744  -6.030   4.200  1.00  0.00           C  
ATOM    633  H   LEU    40      -6.839  -7.673   3.447  1.00  0.00           H  
ATOM    634  HA  LEU    40      -8.931  -7.944   5.425  1.00  0.00           H  
ATOM    635  HB2 LEU    40      -8.849  -8.287   2.421  1.00  0.00           H  
ATOM    636  HB3 LEU    40     -10.310  -8.471   3.347  1.00  0.00           H  
ATOM    637  HG  LEU    40      -8.694  -5.903   3.580  1.00  0.00           H  
ATOM    638 HD11 LEU    40     -10.906  -6.443   1.542  1.00  0.00           H  
ATOM    639 HD12 LEU    40     -10.093  -4.912   1.833  1.00  0.00           H  
ATOM    640 HD13 LEU    40      -9.201  -6.253   1.148  1.00  0.00           H  
ATOM    641 HD21 LEU    40     -10.561  -6.309   5.235  1.00  0.00           H  
ATOM    642 HD22 LEU    40     -10.904  -4.952   4.172  1.00  0.00           H  
ATOM    643 HD23 LEU    40     -11.673  -6.505   3.893  1.00  0.00           H  
ATOM    644  N   ASP    41      -7.721 -10.726   4.087  1.00  0.00           N  
ATOM    645  CA  ASP    41      -7.557 -12.166   4.359  1.00  0.00           C  
ATOM    646  C   ASP    41      -7.021 -12.450   5.774  1.00  0.00           C  
ATOM    647  O   ASP    41      -7.521 -13.359   6.444  1.00  0.00           O  
ATOM    648  CB  ASP    41      -6.633 -12.829   3.322  1.00  0.00           C  
ATOM    649  CG  ASP    41      -7.234 -13.001   1.918  1.00  0.00           C  
ATOM    650  OD1 ASP    41      -8.476 -12.921   1.758  1.00  0.00           O  
ATOM    651  OD2 ASP    41      -6.458 -13.311   0.984  1.00  0.00           O1-
ATOM    652  H   ASP    41      -7.150 -10.317   3.358  1.00  0.00           H  
ATOM    653  HA  ASP    41      -8.541 -12.635   4.308  1.00  0.00           H  
ATOM    654  HB2 ASP    41      -5.699 -12.277   3.231  1.00  0.00           H  
ATOM    655  HB3 ASP    41      -6.357 -13.830   3.656  1.00  0.00           H  
ATOM    656  N   LYS    42      -6.043 -11.671   6.261  1.00  0.00           N  
ATOM    657  CA  LYS    42      -5.475 -11.826   7.614  1.00  0.00           C  
ATOM    658  C   LYS    42      -6.524 -11.631   8.712  1.00  0.00           C  
ATOM    659  O   LYS    42      -6.640 -12.486   9.590  1.00  0.00           O  
ATOM    660  CB  LYS    42      -4.306 -10.854   7.822  1.00  0.00           C  
ATOM    661  CG  LYS    42      -3.023 -11.285   7.097  1.00  0.00           C  
ATOM    662  CD  LYS    42      -1.948 -10.208   7.292  1.00  0.00           C  
ATOM    663  CE  LYS    42      -0.691 -10.496   6.468  1.00  0.00           C  
ATOM    664  NZ  LYS    42       0.378  -9.512   6.784  1.00  0.00           N1+
ATOM    665  H   LYS    42      -5.657 -10.951   5.663  1.00  0.00           H  
ATOM    666  HA  LYS    42      -5.097 -12.846   7.705  1.00  0.00           H  
ATOM    667  HB2 LYS    42      -4.602  -9.855   7.498  1.00  0.00           H  
ATOM    668  HB3 LYS    42      -4.079 -10.771   8.886  1.00  0.00           H  
ATOM    669  HG2 LYS    42      -2.673 -12.241   7.488  1.00  0.00           H  
ATOM    670  HG3 LYS    42      -3.215 -11.435   6.036  1.00  0.00           H  
ATOM    671  HD2 LYS    42      -2.348  -9.237   6.997  1.00  0.00           H  
ATOM    672  HD3 LYS    42      -1.695 -10.134   8.350  1.00  0.00           H  
ATOM    673  HE2 LYS    42      -0.315 -11.499   6.674  1.00  0.00           H  
ATOM    674  HE3 LYS    42      -0.917 -10.445   5.402  1.00  0.00           H  
ATOM    675  HZ1 LYS    42       0.018  -8.574   6.660  1.00  0.00           H  
ATOM    676  HZ2 LYS    42       0.665  -9.624   7.746  1.00  0.00           H  
ATOM    677  HZ3 LYS    42       1.170  -9.656   6.175  1.00  0.00           H  
ATOM    678  N   ILE    43      -7.315 -10.551   8.657  1.00  0.00           N  
ATOM    679  CA  ILE    43      -8.396 -10.343   9.638  1.00  0.00           C  
ATOM    680  C   ILE    43      -9.485 -11.417   9.490  1.00  0.00           C  
ATOM    681  O   ILE    43      -9.870 -12.014  10.493  1.00  0.00           O  
ATOM    682  CB  ILE    43      -8.938  -8.892   9.624  1.00  0.00           C  
ATOM    683  CG2 ILE    43      -9.599  -8.490   8.302  1.00  0.00           C  
ATOM    684  CG1 ILE    43      -9.931  -8.606  10.769  1.00  0.00           C  
ATOM    685  CD1 ILE    43      -9.263  -8.586  12.148  1.00  0.00           C  
ATOM    686  H   ILE    43      -7.199  -9.881   7.909  1.00  0.00           H  
ATOM    687  HA  ILE    43      -7.940 -10.493  10.618  1.00  0.00           H  
ATOM    688  HB  ILE    43      -8.093  -8.223   9.762  1.00  0.00           H  
ATOM    689 HG21 ILE    43     -10.479  -9.091   8.078  1.00  0.00           H  
ATOM    690 HG22 ILE    43      -9.907  -7.444   8.312  1.00  0.00           H  
ATOM    691 HG23 ILE    43      -8.891  -8.604   7.490  1.00  0.00           H  
ATOM    692 HG12 ILE    43     -10.378  -7.625  10.612  1.00  0.00           H  
ATOM    693 HG13 ILE    43     -10.766  -9.306  10.762  1.00  0.00           H  
ATOM    694 HD11 ILE    43      -8.390  -7.932  12.159  1.00  0.00           H  
ATOM    695 HD12 ILE    43      -9.959  -8.211  12.896  1.00  0.00           H  
ATOM    696 HD13 ILE    43      -8.946  -9.581  12.460  1.00  0.00           H  
ATOM    697  N   ARG    44      -9.901 -11.758   8.259  1.00  0.00           N  
ATOM    698  CA  ARG    44     -10.905 -12.806   7.991  1.00  0.00           C  
ATOM    699  C   ARG    44     -10.491 -14.186   8.520  1.00  0.00           C  
ATOM    700  O   ARG    44     -11.357 -14.969   8.898  1.00  0.00           O  
ATOM    701  CB  ARG    44     -11.200 -12.852   6.480  1.00  0.00           C  
ATOM    702  CG  ARG    44     -12.433 -13.710   6.133  1.00  0.00           C  
ATOM    703  CD  ARG    44     -12.712 -13.750   4.626  1.00  0.00           C  
ATOM    704  NE  ARG    44     -11.684 -14.519   3.894  1.00  0.00           N  
ATOM    705  CZ  ARG    44     -11.623 -14.702   2.587  1.00  0.00           C  
ATOM    706  NH1 ARG    44     -12.527 -14.233   1.772  1.00  0.00           N  
ATOM    707  NH2 ARG    44     -10.644 -15.386   2.066  1.00  0.00           N1+
ATOM    708  H   ARG    44      -9.517 -11.265   7.462  1.00  0.00           H  
ATOM    709  HA  ARG    44     -11.819 -12.507   8.507  1.00  0.00           H  
ATOM    710  HB2 ARG    44     -11.382 -11.841   6.120  1.00  0.00           H  
ATOM    711  HB3 ARG    44     -10.322 -13.212   5.942  1.00  0.00           H  
ATOM    712  HG2 ARG    44     -12.309 -14.734   6.484  1.00  0.00           H  
ATOM    713  HG3 ARG    44     -13.308 -13.315   6.651  1.00  0.00           H  
ATOM    714  HD2 ARG    44     -13.680 -14.219   4.446  1.00  0.00           H  
ATOM    715  HD3 ARG    44     -12.769 -12.738   4.223  1.00  0.00           H  
ATOM    716  HE  ARG    44     -10.945 -14.906   4.463  1.00  0.00           H  
ATOM    717 HH11 ARG    44     -13.295 -13.688   2.137  1.00  0.00           H  
ATOM    718 HH12 ARG    44     -12.448 -14.372   0.774  1.00  0.00           H  
ATOM    719 HH21 ARG    44     -10.565 -15.489   1.065  1.00  0.00           H  
ATOM    720 HH22 ARG    44      -9.904 -15.746   2.653  1.00  0.00           H  
ATOM    721  N   TYR    45      -9.192 -14.493   8.570  1.00  0.00           N  
ATOM    722  CA  TYR    45      -8.668 -15.716   9.188  1.00  0.00           C  
ATOM    723  C   TYR    45      -8.733 -15.679  10.727  1.00  0.00           C  
ATOM    724  O   TYR    45      -9.249 -16.614  11.341  1.00  0.00           O  
ATOM    725  CB  TYR    45      -7.238 -15.968   8.690  1.00  0.00           C  
ATOM    726  CG  TYR    45      -6.584 -17.192   9.305  1.00  0.00           C  
ATOM    727  CD1 TYR    45      -7.039 -18.480   8.956  1.00  0.00           C  
ATOM    728  CE1 TYR    45      -6.458 -19.621   9.543  1.00  0.00           C  
ATOM    729  CZ  TYR    45      -5.413 -19.476  10.483  1.00  0.00           C  
ATOM    730  OH  TYR    45      -4.842 -20.572  11.058  1.00  0.00           O  
ATOM    731  CE2 TYR    45      -4.956 -18.185  10.829  1.00  0.00           C  
ATOM    732  CD2 TYR    45      -5.543 -17.045  10.243  1.00  0.00           C  
ATOM    733  H   TYR    45      -8.522 -13.825   8.209  1.00  0.00           H  
ATOM    734  HA  TYR    45      -9.284 -16.554   8.856  1.00  0.00           H  
ATOM    735  HB2 TYR    45      -7.245 -16.095   7.606  1.00  0.00           H  
ATOM    736  HB3 TYR    45      -6.613 -15.095   8.882  1.00  0.00           H  
ATOM    737  HD1 TYR    45      -7.841 -18.597   8.242  1.00  0.00           H  
ATOM    738  HE1 TYR    45      -6.816 -20.604   9.272  1.00  0.00           H  
ATOM    739  HH  TYR    45      -5.217 -21.386  10.759  1.00  0.00           H  
ATOM    740  HE2 TYR    45      -4.159 -18.068  11.549  1.00  0.00           H  
ATOM    741  HD2 TYR    45      -5.195 -16.062  10.523  1.00  0.00           H  
ATOM    742  N   GLU    46      -8.264 -14.599  11.368  1.00  0.00           N  
ATOM    743  CA  GLU    46      -8.286 -14.475  12.838  1.00  0.00           C  
ATOM    744  C   GLU    46      -9.709 -14.429  13.428  1.00  0.00           C  
ATOM    745  O   GLU    46      -9.938 -14.909  14.539  1.00  0.00           O  
ATOM    746  CB  GLU    46      -7.504 -13.232  13.298  1.00  0.00           C  
ATOM    747  CG  GLU    46      -5.989 -13.360  13.059  1.00  0.00           C  
ATOM    748  CD  GLU    46      -5.140 -12.315  13.814  1.00  0.00           C  
ATOM    749  OE1 GLU    46      -5.697 -11.379  14.441  1.00  0.00           O  
ATOM    750  OE2 GLU    46      -3.892 -12.444  13.809  1.00  0.00           O1-
ATOM    751  H   GLU    46      -7.863 -13.841  10.832  1.00  0.00           H  
ATOM    752  HA  GLU    46      -7.802 -15.359  13.259  1.00  0.00           H  
ATOM    753  HB2 GLU    46      -7.885 -12.339  12.799  1.00  0.00           H  
ATOM    754  HB3 GLU    46      -7.680 -13.081  14.366  1.00  0.00           H  
ATOM    755  HG2 GLU    46      -5.648 -14.344  13.384  1.00  0.00           H  
ATOM    756  HG3 GLU    46      -5.764 -13.292  11.995  1.00  0.00           H  
ATOM    757  N   THR    47     -10.688 -13.902  12.689  1.00  0.00           N  
ATOM    758  CA  THR    47     -12.090 -13.819  13.144  1.00  0.00           C  
ATOM    759  C   THR    47     -12.806 -15.176  13.181  1.00  0.00           C  
ATOM    760  O   THR    47     -13.857 -15.286  13.816  1.00  0.00           O  
ATOM    761  CB  THR    47     -12.893 -12.821  12.301  1.00  0.00           C  
ATOM    762  CG2 THR    47     -12.313 -11.405  12.370  1.00  0.00           C  
ATOM    763  OG1 THR    47     -12.955 -13.232  10.955  1.00  0.00           O  
ATOM    764  H   THR    47     -10.454 -13.505  11.789  1.00  0.00           H  
ATOM    765  HA  THR    47     -12.083 -13.438  14.163  1.00  0.00           H  
ATOM    766  HB  THR    47     -13.923 -12.778  12.658  1.00  0.00           H  
ATOM    767 HG21 THR    47     -11.228 -11.376  12.423  1.00  0.00           H  
ATOM    768 HG22 THR    47     -12.613 -10.812  11.508  1.00  0.00           H  
ATOM    769 HG23 THR    47     -12.674 -10.893  13.257  1.00  0.00           H  
ATOM    770  HG1 THR    47     -12.076 -13.273  10.608  1.00  0.00           H  
ATOM    771  N   LEU    48     -12.239 -16.229  12.570  1.00  0.00           N  
ATOM    772  CA  LEU    48     -12.737 -17.607  12.695  1.00  0.00           C  
ATOM    773  C   LEU    48     -12.483 -18.186  14.098  1.00  0.00           C  
ATOM    774  O   LEU    48     -13.329 -18.908  14.630  1.00  0.00           O  
ATOM    775  CB  LEU    48     -12.080 -18.522  11.640  1.00  0.00           C  
ATOM    776  CG  LEU    48     -12.214 -18.064  10.177  1.00  0.00           C  
ATOM    777  CD1 LEU    48     -11.482 -19.040   9.255  1.00  0.00           C  
ATOM    778  CD2 LEU    48     -13.671 -17.963   9.717  1.00  0.00           C  
ATOM    779  H   LEU    48     -11.375 -16.088  12.065  1.00  0.00           H  
ATOM    780  HA  LEU    48     -13.817 -17.603  12.532  1.00  0.00           H  
ATOM    781  HB2 LEU    48     -11.018 -18.624  11.872  1.00  0.00           H  
ATOM    782  HB3 LEU    48     -12.497 -19.526  11.734  1.00  0.00           H  
ATOM    783  HG  LEU    48     -11.743 -17.091  10.075  1.00  0.00           H  
ATOM    784 HD11 LEU    48     -11.910 -20.041   9.307  1.00  0.00           H  
ATOM    785 HD12 LEU    48     -11.527 -18.710   8.217  1.00  0.00           H  
ATOM    786 HD13 LEU    48     -10.427 -19.114   9.523  1.00  0.00           H  
ATOM    787 HD21 LEU    48     -14.213 -17.200  10.275  1.00  0.00           H  
ATOM    788 HD22 LEU    48     -13.731 -17.687   8.664  1.00  0.00           H  
ATOM    789 HD23 LEU    48     -14.197 -18.910   9.844  1.00  0.00           H  
ATOM    790  N   THR    49     -11.326 -17.875  14.698  1.00  0.00           N  
ATOM    791  CA  THR    49     -10.918 -18.358  16.031  1.00  0.00           C  
ATOM    792  C   THR    49     -11.264 -17.376  17.158  1.00  0.00           C  
ATOM    793  O   THR    49     -11.457 -17.806  18.298  1.00  0.00           O  
ATOM    794  CB  THR    49      -9.417 -18.696  16.070  1.00  0.00           C  
ATOM    795  CG2 THR    49      -9.031 -19.757  15.036  1.00  0.00           C  
ATOM    796  OG1 THR    49      -8.626 -17.552  15.824  1.00  0.00           O  
ATOM    797  H   THR    49     -10.677 -17.271  14.214  1.00  0.00           H  
ATOM    798  HA  THR    49     -11.453 -19.283  16.254  1.00  0.00           H  
ATOM    799  HB  THR    49      -9.157 -19.070  17.062  1.00  0.00           H  
ATOM    800 HG21 THR    49      -9.188 -19.407  14.015  1.00  0.00           H  
ATOM    801 HG22 THR    49      -7.980 -20.032  15.130  1.00  0.00           H  
ATOM    802 HG23 THR    49      -9.620 -20.665  15.170  1.00  0.00           H  
ATOM    803  HG1 THR    49      -7.716 -17.790  15.910  1.00  0.00           H  
ATOM    804  N   ASP    50     -11.404 -16.081  16.857  1.00  0.00           N  
ATOM    805  CA  ASP    50     -11.806 -15.034  17.805  1.00  0.00           C  
ATOM    806  C   ASP    50     -12.721 -13.981  17.136  1.00  0.00           C  
ATOM    807  O   ASP    50     -12.233 -12.980  16.602  1.00  0.00           O  
ATOM    808  CB  ASP    50     -10.545 -14.410  18.429  1.00  0.00           C  
ATOM    809  CG  ASP    50     -10.847 -13.358  19.511  1.00  0.00           C  
ATOM    810  OD1 ASP    50     -12.035 -13.129  19.854  1.00  0.00           O  
ATOM    811  OD2 ASP    50      -9.875 -12.772  20.043  1.00  0.00           O1-
ATOM    812  H   ASP    50     -11.208 -15.789  15.909  1.00  0.00           H  
ATOM    813  HA  ASP    50     -12.364 -15.486  18.626  1.00  0.00           H  
ATOM    814  HB2 ASP    50      -9.936 -15.189  18.889  1.00  0.00           H  
ATOM    815  HB3 ASP    50      -9.924 -13.950  17.658  1.00  0.00           H  
ATOM    816  N   PRO    51     -14.058 -14.170  17.154  1.00  0.00           N  
ATOM    817  CA  PRO    51     -15.015 -13.263  16.507  1.00  0.00           C  
ATOM    818  C   PRO    51     -14.978 -11.805  16.998  1.00  0.00           C  
ATOM    819  O   PRO    51     -15.380 -10.904  16.257  1.00  0.00           O  
ATOM    820  CD  PRO    51     -14.743 -15.373  17.605  1.00  0.00           C  
ATOM    821  CG  PRO    51     -16.085 -15.378  16.879  1.00  0.00           C  
ATOM    822  CB  PRO    51     -16.393 -13.888  16.751  1.00  0.00           C  
ATOM    823  HD2 PRO    51     -14.885 -15.317  18.685  1.00  0.00           H  
ATOM    824  HD3 PRO    51     -14.194 -16.288  17.380  1.00  0.00           H  
ATOM    825  HG2 PRO    51     -16.857 -15.933  17.413  1.00  0.00           H  
ATOM    826  HG3 PRO    51     -15.971 -15.819  15.887  1.00  0.00           H  
ATOM    827  HB2 PRO    51     -16.832 -13.527  17.684  1.00  0.00           H  
ATOM    828  HB3 PRO    51     -17.097 -13.676  15.946  1.00  0.00           H  
ATOM    829  HA  PRO    51     -14.803 -13.270  15.436  1.00  0.00           H  
ATOM    830  N   SER    52     -14.460 -11.541  18.206  1.00  0.00           N  
ATOM    831  CA  SER    52     -14.339 -10.180  18.764  1.00  0.00           C  
ATOM    832  C   SER    52     -13.382  -9.272  17.972  1.00  0.00           C  
ATOM    833  O   SER    52     -13.455  -8.045  18.075  1.00  0.00           O  
ATOM    834  CB  SER    52     -13.927 -10.232  20.241  1.00  0.00           C  
ATOM    835  OG  SER    52     -12.561 -10.566  20.414  1.00  0.00           O  
ATOM    836  H   SER    52     -14.104 -12.305  18.764  1.00  0.00           H  
ATOM    837  HA  SER    52     -15.331  -9.728  18.716  1.00  0.00           H  
ATOM    838  HB2 SER    52     -14.091  -9.256  20.700  1.00  0.00           H  
ATOM    839  HB3 SER    52     -14.545 -10.941  20.793  1.00  0.00           H  
ATOM    840  HG  SER    52     -12.421 -11.477  20.174  1.00  0.00           H  
ATOM    841  N   LYS    53     -12.537  -9.852  17.106  1.00  0.00           N  
ATOM    842  CA  LYS    53     -11.658  -9.146  16.157  1.00  0.00           C  
ATOM    843  C   LYS    53     -12.424  -8.246  15.161  1.00  0.00           C  
ATOM    844  O   LYS    53     -11.830  -7.301  14.639  1.00  0.00           O  
ATOM    845  CB  LYS    53     -10.815 -10.209  15.425  1.00  0.00           C  
ATOM    846  CG  LYS    53      -9.781 -10.948  16.296  1.00  0.00           C  
ATOM    847  CD  LYS    53      -8.467 -10.174  16.454  1.00  0.00           C  
ATOM    848  CE  LYS    53      -7.470 -11.007  17.271  1.00  0.00           C  
ATOM    849  NZ  LYS    53      -6.075 -10.544  17.064  1.00  0.00           N1+
ATOM    850  H   LYS    53     -12.532 -10.863  17.066  1.00  0.00           H  
ATOM    851  HA  LYS    53     -10.994  -8.498  16.731  1.00  0.00           H  
ATOM    852  HB2 LYS    53     -11.490 -10.964  15.031  1.00  0.00           H  
ATOM    853  HB3 LYS    53     -10.313  -9.781  14.558  1.00  0.00           H  
ATOM    854  HG2 LYS    53     -10.200 -11.188  17.274  1.00  0.00           H  
ATOM    855  HG3 LYS    53      -9.567 -11.906  15.820  1.00  0.00           H  
ATOM    856  HD2 LYS    53      -8.056  -9.975  15.463  1.00  0.00           H  
ATOM    857  HD3 LYS    53      -8.634  -9.208  16.931  1.00  0.00           H  
ATOM    858  HE2 LYS    53      -7.720 -10.970  18.332  1.00  0.00           H  
ATOM    859  HE3 LYS    53      -7.507 -12.056  16.971  1.00  0.00           H  
ATOM    860  HZ1 LYS    53      -5.828 -10.687  16.088  1.00  0.00           H  
ATOM    861  HZ2 LYS    53      -5.990  -9.566  17.304  1.00  0.00           H  
ATOM    862  HZ3 LYS    53      -5.449 -11.086  17.642  1.00  0.00           H  
ATOM    863  N   LEU    54     -13.723  -8.496  14.921  1.00  0.00           N  
ATOM    864  CA  LEU    54     -14.617  -7.637  14.118  1.00  0.00           C  
ATOM    865  C   LEU    54     -15.286  -6.483  14.892  1.00  0.00           C  
ATOM    866  O   LEU    54     -15.949  -5.659  14.263  1.00  0.00           O  
ATOM    867  CB  LEU    54     -15.706  -8.486  13.420  1.00  0.00           C  
ATOM    868  CG  LEU    54     -15.226  -9.424  12.299  1.00  0.00           C  
ATOM    869  CD1 LEU    54     -16.413 -10.038  11.559  1.00  0.00           C  
ATOM    870  CD2 LEU    54     -14.352  -8.724  11.251  1.00  0.00           C  
ATOM    871  H   LEU    54     -14.148  -9.284  15.391  1.00  0.00           H  
ATOM    872  HA  LEU    54     -14.027  -7.133  13.353  1.00  0.00           H  
ATOM    873  HB2 LEU    54     -16.232  -9.076  14.172  1.00  0.00           H  
ATOM    874  HB3 LEU    54     -16.467  -7.831  13.001  1.00  0.00           H  
ATOM    875  HG  LEU    54     -14.676 -10.236  12.761  1.00  0.00           H  
ATOM    876 HD11 LEU    54     -16.937  -9.296  10.958  1.00  0.00           H  
ATOM    877 HD12 LEU    54     -16.083 -10.829  10.884  1.00  0.00           H  
ATOM    878 HD13 LEU    54     -17.128 -10.480  12.253  1.00  0.00           H  
ATOM    879 HD21 LEU    54     -13.387  -8.426  11.661  1.00  0.00           H  
ATOM    880 HD22 LEU    54     -14.143  -9.381  10.406  1.00  0.00           H  
ATOM    881 HD23 LEU    54     -14.839  -7.833  10.854  1.00  0.00           H  
ATOM    882  N   ASP    55     -15.130  -6.366  16.216  1.00  0.00           N  
ATOM    883  CA  ASP    55     -15.794  -5.300  17.000  1.00  0.00           C  
ATOM    884  C   ASP    55     -15.346  -3.877  16.604  1.00  0.00           C  
ATOM    885  O   ASP    55     -16.085  -2.908  16.796  1.00  0.00           O  
ATOM    886  CB  ASP    55     -15.574  -5.516  18.509  1.00  0.00           C  
ATOM    887  CG  ASP    55     -16.241  -6.772  19.101  1.00  0.00           C  
ATOM    888  OD1 ASP    55     -17.065  -7.434  18.425  1.00  0.00           O  
ATOM    889  OD2 ASP    55     -15.979  -7.071  20.291  1.00  0.00           O1-
ATOM    890  H   ASP    55     -14.583  -7.053  16.719  1.00  0.00           H  
ATOM    891  HA  ASP    55     -16.866  -5.351  16.797  1.00  0.00           H  
ATOM    892  HB2 ASP    55     -14.507  -5.557  18.729  1.00  0.00           H  
ATOM    893  HB3 ASP    55     -15.966  -4.664  19.067  1.00  0.00           H  
ATOM    894  N   SER    56     -14.155  -3.749  16.010  1.00  0.00           N  
ATOM    895  CA  SER    56     -13.602  -2.519  15.424  1.00  0.00           C  
ATOM    896  C   SER    56     -14.111  -2.200  14.001  1.00  0.00           C  
ATOM    897  O   SER    56     -13.831  -1.120  13.474  1.00  0.00           O  
ATOM    898  CB  SER    56     -12.080  -2.659  15.420  1.00  0.00           C  
ATOM    899  OG  SER    56     -11.690  -3.815  14.696  1.00  0.00           O  
ATOM    900  H   SER    56     -13.602  -4.586  15.890  1.00  0.00           H  
ATOM    901  HA  SER    56     -13.864  -1.673  16.060  1.00  0.00           H  
ATOM    902  HB2 SER    56     -11.608  -1.774  15.002  1.00  0.00           H  
ATOM    903  HB3 SER    56     -11.712  -2.754  16.442  1.00  0.00           H  
ATOM    904  HG  SER    56     -10.782  -3.997  14.911  1.00  0.00           H  
ATOM    905  N   GLY    57     -14.864  -3.112  13.377  1.00  0.00           N  
ATOM    906  CA  GLY    57     -15.490  -2.956  12.056  1.00  0.00           C  
ATOM    907  C   GLY    57     -15.801  -4.315  11.419  1.00  0.00           C  
ATOM    908  O   GLY    57     -14.878  -5.087  11.142  1.00  0.00           O  
ATOM    909  H   GLY    57     -15.075  -3.968  13.874  1.00  0.00           H  
ATOM    910  HA2 GLY    57     -16.402  -2.366  12.160  1.00  0.00           H  
ATOM    911  HA3 GLY    57     -14.828  -2.408  11.383  1.00  0.00           H  
ATOM    912  N   LYS    58     -17.086  -4.623  11.201  1.00  0.00           N  
ATOM    913  CA  LYS    58     -17.549  -5.934  10.701  1.00  0.00           C  
ATOM    914  C   LYS    58     -17.290  -6.114   9.202  1.00  0.00           C  
ATOM    915  O   LYS    58     -16.921  -7.198   8.755  1.00  0.00           O  
ATOM    916  CB  LYS    58     -19.037  -6.099  11.083  1.00  0.00           C  
ATOM    917  CG  LYS    58     -19.556  -7.549  11.113  1.00  0.00           C  
ATOM    918  CD  LYS    58     -20.038  -8.100   9.761  1.00  0.00           C  
ATOM    919  CE  LYS    58     -20.417  -9.579   9.910  1.00  0.00           C  
ATOM    920  NZ  LYS    58     -20.940 -10.144   8.638  1.00  0.00           N1+
ATOM    921  H   LYS    58     -17.793  -3.937  11.424  1.00  0.00           H  
ATOM    922  HA  LYS    58     -16.977  -6.700  11.220  1.00  0.00           H  
ATOM    923  HB2 LYS    58     -19.165  -5.705  12.093  1.00  0.00           H  
ATOM    924  HB3 LYS    58     -19.674  -5.476  10.451  1.00  0.00           H  
ATOM    925  HG2 LYS    58     -18.800  -8.198  11.551  1.00  0.00           H  
ATOM    926  HG3 LYS    58     -20.399  -7.588  11.804  1.00  0.00           H  
ATOM    927  HD2 LYS    58     -20.895  -7.521   9.415  1.00  0.00           H  
ATOM    928  HD3 LYS    58     -19.274  -8.012   8.994  1.00  0.00           H  
ATOM    929  HE2 LYS    58     -19.551 -10.164  10.221  1.00  0.00           H  
ATOM    930  HE3 LYS    58     -21.180  -9.700  10.680  1.00  0.00           H  
ATOM    931  HZ1 LYS    58     -20.233 -10.068   7.920  1.00  0.00           H  
ATOM    932  HZ2 LYS    58     -21.180 -11.116   8.773  1.00  0.00           H  
ATOM    933  HZ3 LYS    58     -21.763  -9.631   8.354  1.00  0.00           H  
ATOM    934  N   GLU    59     -17.480  -5.048   8.430  1.00  0.00           N  
ATOM    935  CA  GLU    59     -17.365  -5.025   6.971  1.00  0.00           C  
ATOM    936  C   GLU    59     -15.924  -5.263   6.480  1.00  0.00           C  
ATOM    937  O   GLU    59     -14.962  -4.780   7.085  1.00  0.00           O  
ATOM    938  CB  GLU    59     -17.891  -3.687   6.420  1.00  0.00           C  
ATOM    939  CG  GLU    59     -19.383  -3.408   6.691  1.00  0.00           C  
ATOM    940  CD  GLU    59     -19.739  -2.996   8.138  1.00  0.00           C  
ATOM    941  OE1 GLU    59     -18.843  -2.612   8.931  1.00  0.00           O  
ATOM    942  OE2 GLU    59     -20.941  -3.057   8.491  1.00  0.00           O1-
ATOM    943  H   GLU    59     -17.788  -4.187   8.869  1.00  0.00           H  
ATOM    944  HA  GLU    59     -17.994  -5.828   6.579  1.00  0.00           H  
ATOM    945  HB2 GLU    59     -17.281  -2.859   6.786  1.00  0.00           H  
ATOM    946  HB3 GLU    59     -17.760  -3.694   5.341  1.00  0.00           H  
ATOM    947  HG2 GLU    59     -19.712  -2.595   6.044  1.00  0.00           H  
ATOM    948  HG3 GLU    59     -19.980  -4.278   6.415  1.00  0.00           H  
ATOM    949  N   LEU    60     -15.783  -5.967   5.350  1.00  0.00           N  
ATOM    950  CA  LEU    60     -14.510  -6.295   4.692  1.00  0.00           C  
ATOM    951  C   LEU    60     -14.553  -5.839   3.222  1.00  0.00           C  
ATOM    952  O   LEU    60     -15.169  -6.501   2.381  1.00  0.00           O  
ATOM    953  CB  LEU    60     -14.224  -7.805   4.837  1.00  0.00           C  
ATOM    954  CG  LEU    60     -14.046  -8.314   6.281  1.00  0.00           C  
ATOM    955  CD1 LEU    60     -13.799  -9.824   6.255  1.00  0.00           C  
ATOM    956  CD2 LEU    60     -12.863  -7.671   7.008  1.00  0.00           C  
ATOM    957  H   LEU    60     -16.620  -6.309   4.900  1.00  0.00           H  
ATOM    958  HA  LEU    60     -13.682  -5.772   5.160  1.00  0.00           H  
ATOM    959  HB2 LEU    60     -15.034  -8.365   4.368  1.00  0.00           H  
ATOM    960  HB3 LEU    60     -13.330  -8.056   4.265  1.00  0.00           H  
ATOM    961  HG  LEU    60     -14.956  -8.125   6.852  1.00  0.00           H  
ATOM    962 HD11 LEU    60     -14.633 -10.351   5.791  1.00  0.00           H  
ATOM    963 HD12 LEU    60     -12.899 -10.068   5.690  1.00  0.00           H  
ATOM    964 HD13 LEU    60     -13.680 -10.226   7.261  1.00  0.00           H  
ATOM    965 HD21 LEU    60     -12.988  -6.596   7.127  1.00  0.00           H  
ATOM    966 HD22 LEU    60     -12.748  -8.083   8.010  1.00  0.00           H  
ATOM    967 HD23 LEU    60     -11.930  -7.838   6.470  1.00  0.00           H  
ATOM    968  N   HIS    61     -13.931  -4.697   2.910  1.00  0.00           N  
ATOM    969  CA  HIS    61     -13.943  -4.083   1.569  1.00  0.00           C  
ATOM    970  C   HIS    61     -12.724  -3.185   1.296  1.00  0.00           C  
ATOM    971  O   HIS    61     -11.915  -2.901   2.185  1.00  0.00           O  
ATOM    972  CB  HIS    61     -15.258  -3.301   1.363  1.00  0.00           C  
ATOM    973  CG  HIS    61     -15.463  -2.139   2.309  1.00  0.00           C  
ATOM    974  ND1 HIS    61     -14.708  -0.963   2.336  1.00  0.00           N  
ATOM    975  CE1 HIS    61     -15.243  -0.201   3.305  1.00  0.00           C  
ATOM    976  NE2 HIS    61     -16.295  -0.823   3.862  1.00  0.00           N  
ATOM    977  CD2 HIS    61     -16.453  -2.042   3.241  1.00  0.00           C  
ATOM    978  H   HIS    61     -13.433  -4.200   3.637  1.00  0.00           H  
ATOM    979  HA  HIS    61     -13.897  -4.879   0.825  1.00  0.00           H  
ATOM    980  HB2 HIS    61     -15.317  -2.917   0.344  1.00  0.00           H  
ATOM    981  HB3 HIS    61     -16.106  -3.981   1.461  1.00  0.00           H  
ATOM    982  HE1 HIS    61     -14.882   0.778   3.587  1.00  0.00           H  
ATOM    983  HE2 HIS    61     -16.874  -0.455   4.604  1.00  0.00           H  
ATOM    984  HD2 HIS    61     -17.250  -2.723   3.491  1.00  0.00           H  
ATOM    985  N   ILE    62     -12.610  -2.746   0.038  1.00  0.00           N  
ATOM    986  CA  ILE    62     -11.624  -1.793  -0.487  1.00  0.00           C  
ATOM    987  C   ILE    62     -12.373  -0.590  -1.090  1.00  0.00           C  
ATOM    988  O   ILE    62     -13.387  -0.756  -1.777  1.00  0.00           O  
ATOM    989  CB  ILE    62     -10.703  -2.487  -1.525  1.00  0.00           C  
ATOM    990  CG2 ILE    62      -9.739  -1.489  -2.195  1.00  0.00           C  
ATOM    991  CG1 ILE    62      -9.930  -3.656  -0.868  1.00  0.00           C  
ATOM    992  CD1 ILE    62      -9.029  -4.460  -1.813  1.00  0.00           C  
ATOM    993  H   ILE    62     -13.309  -3.056  -0.627  1.00  0.00           H  
ATOM    994  HA  ILE    62     -11.010  -1.435   0.337  1.00  0.00           H  
ATOM    995  HB  ILE    62     -11.333  -2.909  -2.309  1.00  0.00           H  
ATOM    996 HG21 ILE    62      -9.092  -1.007  -1.460  1.00  0.00           H  
ATOM    997 HG22 ILE    62      -9.098  -1.978  -2.926  1.00  0.00           H  
ATOM    998 HG23 ILE    62     -10.258  -0.706  -2.747  1.00  0.00           H  
ATOM    999 HG12 ILE    62      -9.339  -3.284  -0.031  1.00  0.00           H  
ATOM   1000 HG13 ILE    62     -10.641  -4.364  -0.444  1.00  0.00           H  
ATOM   1001 HD11 ILE    62      -8.173  -3.877  -2.149  1.00  0.00           H  
ATOM   1002 HD12 ILE    62      -8.634  -5.343  -1.309  1.00  0.00           H  
ATOM   1003 HD13 ILE    62      -9.580  -4.799  -2.690  1.00  0.00           H  
ATOM   1004  N   ASN    63     -11.891   0.636  -0.874  1.00  0.00           N  
ATOM   1005  CA  ASN    63     -12.414   1.846  -1.521  1.00  0.00           C  
ATOM   1006  C   ASN    63     -11.289   2.602  -2.245  1.00  0.00           C  
ATOM   1007  O   ASN    63     -10.193   2.763  -1.704  1.00  0.00           O  
ATOM   1008  CB  ASN    63     -13.148   2.773  -0.528  1.00  0.00           C  
ATOM   1009  CG  ASN    63     -14.196   2.143   0.383  1.00  0.00           C  
ATOM   1010  OD1 ASN    63     -14.474   2.640   1.464  1.00  0.00           O  
ATOM   1011  ND2 ASN    63     -14.810   1.043   0.018  1.00  0.00           N  
ATOM   1012  H   ASN    63     -11.059   0.733  -0.304  1.00  0.00           H  
ATOM   1013  HA  ASN    63     -13.136   1.565  -2.284  1.00  0.00           H  
ATOM   1014  HB2 ASN    63     -12.423   3.275   0.110  1.00  0.00           H  
ATOM   1015  HB3 ASN    63     -13.633   3.573  -1.086  1.00  0.00           H  
ATOM   1016 HD21 ASN    63     -15.470   0.612   0.649  1.00  0.00           H  
ATOM   1017 HD22 ASN    63     -14.552   0.578  -0.842  1.00  0.00           H  
ATOM   1018  N   LEU    64     -11.580   3.093  -3.450  1.00  0.00           N  
ATOM   1019  CA  LEU    64     -10.688   3.931  -4.253  1.00  0.00           C  
ATOM   1020  C   LEU    64     -11.271   5.344  -4.328  1.00  0.00           C  
ATOM   1021  O   LEU    64     -12.392   5.531  -4.805  1.00  0.00           O  
ATOM   1022  CB  LEU    64     -10.494   3.317  -5.652  1.00  0.00           C  
ATOM   1023  CG  LEU    64      -9.988   1.863  -5.664  1.00  0.00           C  
ATOM   1024  CD1 LEU    64      -9.838   1.395  -7.109  1.00  0.00           C  
ATOM   1025  CD2 LEU    64      -8.638   1.708  -4.964  1.00  0.00           C  
ATOM   1026  H   LEU    64     -12.511   2.935  -3.817  1.00  0.00           H  
ATOM   1027  HA  LEU    64      -9.705   4.005  -3.785  1.00  0.00           H  
ATOM   1028  HB2 LEU    64     -11.438   3.353  -6.196  1.00  0.00           H  
ATOM   1029  HB3 LEU    64      -9.804   3.944  -6.219  1.00  0.00           H  
ATOM   1030  HG  LEU    64     -10.717   1.220  -5.171  1.00  0.00           H  
ATOM   1031 HD11 LEU    64      -9.084   1.975  -7.643  1.00  0.00           H  
ATOM   1032 HD12 LEU    64      -9.545   0.347  -7.154  1.00  0.00           H  
ATOM   1033 HD13 LEU    64     -10.778   1.491  -7.653  1.00  0.00           H  
ATOM   1034 HD21 LEU    64      -8.711   1.910  -3.896  1.00  0.00           H  
ATOM   1035 HD22 LEU    64      -8.250   0.694  -5.066  1.00  0.00           H  
ATOM   1036 HD23 LEU    64      -7.903   2.394  -5.382  1.00  0.00           H  
ATOM   1037  N   ILE    65     -10.526   6.330  -3.828  1.00  0.00           N  
ATOM   1038  CA  ILE    65     -11.019   7.694  -3.604  1.00  0.00           C  
ATOM   1039  C   ILE    65     -10.076   8.702  -4.287  1.00  0.00           C  
ATOM   1040  O   ILE    65      -9.091   9.131  -3.676  1.00  0.00           O  
ATOM   1041  CB  ILE    65     -11.226   7.962  -2.090  1.00  0.00           C  
ATOM   1042  CG2 ILE    65     -11.879   9.346  -1.899  1.00  0.00           C  
ATOM   1043  CG1 ILE    65     -12.071   6.849  -1.417  1.00  0.00           C  
ATOM   1044  CD1 ILE    65     -12.372   7.068   0.070  1.00  0.00           C  
ATOM   1045  H   ILE    65      -9.616   6.102  -3.446  1.00  0.00           H  
ATOM   1046  HA  ILE    65     -12.006   7.814  -4.041  1.00  0.00           H  
ATOM   1047  HB  ILE    65     -10.257   7.970  -1.596  1.00  0.00           H  
ATOM   1048 HG21 ILE    65     -12.880   9.373  -2.331  1.00  0.00           H  
ATOM   1049 HG22 ILE    65     -11.966   9.605  -0.845  1.00  0.00           H  
ATOM   1050 HG23 ILE    65     -11.303  10.150  -2.356  1.00  0.00           H  
ATOM   1051 HG12 ILE    65     -13.009   6.717  -1.956  1.00  0.00           H  
ATOM   1052 HG13 ILE    65     -11.547   5.896  -1.490  1.00  0.00           H  
ATOM   1053 HD11 ILE    65     -13.062   7.897   0.225  1.00  0.00           H  
ATOM   1054 HD12 ILE    65     -12.835   6.180   0.500  1.00  0.00           H  
ATOM   1055 HD13 ILE    65     -11.460   7.272   0.631  1.00  0.00           H  
ATOM   1056  N   PRO    66     -10.319   9.061  -5.564  1.00  0.00           N  
ATOM   1057  CA  PRO    66      -9.611  10.148  -6.235  1.00  0.00           C  
ATOM   1058  C   PRO    66     -10.079  11.526  -5.729  1.00  0.00           C  
ATOM   1059  O   PRO    66     -11.236  11.705  -5.332  1.00  0.00           O  
ATOM   1060  CD  PRO    66     -11.302   8.470  -6.468  1.00  0.00           C  
ATOM   1061  CG  PRO    66     -11.300   9.337  -7.729  1.00  0.00           C  
ATOM   1062  CB  PRO    66      -9.903   9.956  -7.725  1.00  0.00           C  
ATOM   1063  HD2 PRO    66     -12.308   8.439  -6.052  1.00  0.00           H  
ATOM   1064  HD3 PRO    66     -10.997   7.450  -6.706  1.00  0.00           H  
ATOM   1065  HG2 PRO    66     -12.051  10.123  -7.642  1.00  0.00           H  
ATOM   1066  HG3 PRO    66     -11.514   8.770  -8.636  1.00  0.00           H  
ATOM   1067  HB2 PRO    66      -9.849  10.877  -8.307  1.00  0.00           H  
ATOM   1068  HB3 PRO    66      -9.186   9.254  -8.152  1.00  0.00           H  
ATOM   1069  HA  PRO    66      -8.536  10.058  -6.074  1.00  0.00           H  
ATOM   1070  N   ASN    67      -9.176  12.508  -5.753  1.00  0.00           N  
ATOM   1071  CA  ASN    67      -9.430  13.897  -5.373  1.00  0.00           C  
ATOM   1072  C   ASN    67      -8.570  14.846  -6.229  1.00  0.00           C  
ATOM   1073  O   ASN    67      -7.356  14.957  -6.020  1.00  0.00           O  
ATOM   1074  CB  ASN    67      -9.153  14.037  -3.863  1.00  0.00           C  
ATOM   1075  CG  ASN    67      -9.511  15.402  -3.301  1.00  0.00           C  
ATOM   1076  OD1 ASN    67      -9.364  16.438  -3.937  1.00  0.00           O  
ATOM   1077  ND2 ASN    67      -9.994  15.457  -2.082  1.00  0.00           N  
ATOM   1078  H   ASN    67      -8.236  12.285  -6.053  1.00  0.00           H  
ATOM   1079  HA  ASN    67     -10.478  14.138  -5.544  1.00  0.00           H  
ATOM   1080  HB2 ASN    67      -9.716  13.277  -3.317  1.00  0.00           H  
ATOM   1081  HB3 ASN    67      -8.102  13.847  -3.653  1.00  0.00           H  
ATOM   1082 HD21 ASN    67     -10.190  16.356  -1.665  1.00  0.00           H  
ATOM   1083 HD22 ASN    67     -10.120  14.609  -1.548  1.00  0.00           H  
ATOM   1084  N   LYS    68      -9.186  15.544  -7.192  1.00  0.00           N  
ATOM   1085  CA  LYS    68      -8.497  16.483  -8.100  1.00  0.00           C  
ATOM   1086  C   LYS    68      -8.093  17.810  -7.448  1.00  0.00           C  
ATOM   1087  O   LYS    68      -7.128  18.426  -7.899  1.00  0.00           O  
ATOM   1088  CB  LYS    68      -9.365  16.734  -9.347  1.00  0.00           C  
ATOM   1089  CG  LYS    68      -9.357  15.529 -10.300  1.00  0.00           C  
ATOM   1090  CD  LYS    68     -10.275  15.772 -11.504  1.00  0.00           C  
ATOM   1091  CE  LYS    68     -10.268  14.557 -12.440  1.00  0.00           C  
ATOM   1092  NZ  LYS    68     -11.126  14.794 -13.630  1.00  0.00           N1+
ATOM   1093  H   LYS    68     -10.183  15.404  -7.324  1.00  0.00           H  
ATOM   1094  HA  LYS    68      -7.563  16.027  -8.418  1.00  0.00           H  
ATOM   1095  HB2 LYS    68     -10.387  16.971  -9.045  1.00  0.00           H  
ATOM   1096  HB3 LYS    68      -8.999  17.605  -9.893  1.00  0.00           H  
ATOM   1097  HG2 LYS    68      -8.342  15.339 -10.647  1.00  0.00           H  
ATOM   1098  HG3 LYS    68      -9.680  14.633  -9.769  1.00  0.00           H  
ATOM   1099  HD2 LYS    68     -11.292  15.966 -11.158  1.00  0.00           H  
ATOM   1100  HD3 LYS    68      -9.947  16.661 -12.044  1.00  0.00           H  
ATOM   1101  HE2 LYS    68      -9.254  14.339 -12.777  1.00  0.00           H  
ATOM   1102  HE3 LYS    68     -10.628  13.670 -11.916  1.00  0.00           H  
ATOM   1103  HZ1 LYS    68     -10.785  15.597 -14.140  1.00  0.00           H  
ATOM   1104  HZ2 LYS    68     -11.104  13.981 -14.229  1.00  0.00           H  
ATOM   1105  HZ3 LYS    68     -12.076  14.964 -13.330  1.00  0.00           H  
ATOM   1106  N   GLN    69      -8.776  18.241  -6.386  1.00  0.00           N  
ATOM   1107  CA  GLN    69      -8.451  19.482  -5.669  1.00  0.00           C  
ATOM   1108  C   GLN    69      -7.159  19.347  -4.840  1.00  0.00           C  
ATOM   1109  O   GLN    69      -6.307  20.236  -4.867  1.00  0.00           O  
ATOM   1110  CB  GLN    69      -9.657  19.893  -4.803  1.00  0.00           C  
ATOM   1111  CG  GLN    69      -9.463  21.235  -4.075  1.00  0.00           C  
ATOM   1112  CD  GLN    69      -9.231  22.408  -5.029  1.00  0.00           C  
ATOM   1113  OE1 GLN    69     -10.013  22.682  -5.932  1.00  0.00           O  
ATOM   1114  NE2 GLN    69      -8.155  23.150  -4.873  1.00  0.00           N  
ATOM   1115  H   GLN    69      -9.537  17.677  -6.034  1.00  0.00           H  
ATOM   1116  HA  GLN    69      -8.283  20.254  -6.422  1.00  0.00           H  
ATOM   1117  HB2 GLN    69     -10.549  19.952  -5.429  1.00  0.00           H  
ATOM   1118  HB3 GLN    69      -9.865  19.119  -4.063  1.00  0.00           H  
ATOM   1119  HG2 GLN    69     -10.358  21.455  -3.492  1.00  0.00           H  
ATOM   1120  HG3 GLN    69      -8.649  21.170  -3.352  1.00  0.00           H  
ATOM   1121 HE21 GLN    69      -7.989  23.925  -5.498  1.00  0.00           H  
ATOM   1122 HE22 GLN    69      -7.491  22.931  -4.143  1.00  0.00           H  
ATOM   1123  N   ASP    70      -6.991  18.220  -4.142  1.00  0.00           N  
ATOM   1124  CA  ASP    70      -5.774  17.882  -3.380  1.00  0.00           C  
ATOM   1125  C   ASP    70      -4.693  17.177  -4.227  1.00  0.00           C  
ATOM   1126  O   ASP    70      -3.553  17.030  -3.777  1.00  0.00           O  
ATOM   1127  CB  ASP    70      -6.153  17.027  -2.158  1.00  0.00           C  
ATOM   1128  CG  ASP    70      -7.066  17.730  -1.131  1.00  0.00           C  
ATOM   1129  OD1 ASP    70      -7.190  18.979  -1.141  1.00  0.00           O  
ATOM   1130  OD2 ASP    70      -7.632  17.024  -0.262  1.00  0.00           O1-
ATOM   1131  H   ASP    70      -7.741  17.540  -4.144  1.00  0.00           H  
ATOM   1132  HA  ASP    70      -5.314  18.801  -3.012  1.00  0.00           H  
ATOM   1133  HB2 ASP    70      -6.641  16.107  -2.483  1.00  0.00           H  
ATOM   1134  HB3 ASP    70      -5.254  16.720  -1.623  1.00  0.00           H  
ATOM   1135  N   ARG    71      -5.042  16.742  -5.449  1.00  0.00           N  
ATOM   1136  CA  ARG    71      -4.227  15.911  -6.359  1.00  0.00           C  
ATOM   1137  C   ARG    71      -3.779  14.586  -5.713  1.00  0.00           C  
ATOM   1138  O   ARG    71      -2.614  14.183  -5.813  1.00  0.00           O  
ATOM   1139  CB  ARG    71      -3.077  16.742  -6.970  1.00  0.00           C  
ATOM   1140  CG  ARG    71      -2.527  16.114  -8.266  1.00  0.00           C  
ATOM   1141  CD  ARG    71      -1.003  16.223  -8.368  1.00  0.00           C  
ATOM   1142  NE  ARG    71      -0.535  17.607  -8.579  1.00  0.00           N  
ATOM   1143  CZ  ARG    71       0.703  18.042  -8.408  1.00  0.00           C  
ATOM   1144  NH1 ARG    71       1.661  17.265  -7.988  1.00  0.00           N  
ATOM   1145  NH2 ARG    71       1.005  19.279  -8.676  1.00  0.00           N1+
ATOM   1146  H   ARG    71      -5.993  16.921  -5.741  1.00  0.00           H  
ATOM   1147  HA  ARG    71      -4.905  15.641  -7.170  1.00  0.00           H  
ATOM   1148  HB2 ARG    71      -3.421  17.753  -7.195  1.00  0.00           H  
ATOM   1149  HB3 ARG    71      -2.286  16.862  -6.228  1.00  0.00           H  
ATOM   1150  HG2 ARG    71      -2.785  15.057  -8.329  1.00  0.00           H  
ATOM   1151  HG3 ARG    71      -3.004  16.582  -9.127  1.00  0.00           H  
ATOM   1152  HD2 ARG    71      -0.580  15.842  -7.442  1.00  0.00           H  
ATOM   1153  HD3 ARG    71      -0.630  15.601  -9.183  1.00  0.00           H  
ATOM   1154  HE  ARG    71      -1.226  18.256  -8.926  1.00  0.00           H  
ATOM   1155 HH11 ARG    71       1.471  16.291  -7.776  1.00  0.00           H  
ATOM   1156 HH12 ARG    71       2.599  17.610  -7.834  1.00  0.00           H  
ATOM   1157 HH21 ARG    71       0.302  19.915  -9.025  1.00  0.00           H  
ATOM   1158 HH22 ARG    71       1.957  19.610  -8.591  1.00  0.00           H  
ATOM   1159  N   THR    72      -4.707  13.903  -5.041  1.00  0.00           N  
ATOM   1160  CA  THR    72      -4.458  12.621  -4.360  1.00  0.00           C  
ATOM   1161  C   THR    72      -5.340  11.485  -4.876  1.00  0.00           C  
ATOM   1162  O   THR    72      -6.502  11.687  -5.233  1.00  0.00           O  
ATOM   1163  CB  THR    72      -4.580  12.710  -2.826  1.00  0.00           C  
ATOM   1164  CG2 THR    72      -3.628  13.720  -2.195  1.00  0.00           C  
ATOM   1165  OG1 THR    72      -5.889  13.067  -2.436  1.00  0.00           O  
ATOM   1166  H   THR    72      -5.647  14.274  -5.004  1.00  0.00           H  
ATOM   1167  HA  THR    72      -3.443  12.328  -4.593  1.00  0.00           H  
ATOM   1168  HB  THR    72      -4.365  11.732  -2.392  1.00  0.00           H  
ATOM   1169 HG21 THR    72      -3.837  14.736  -2.524  1.00  0.00           H  
ATOM   1170 HG22 THR    72      -3.706  13.705  -1.107  1.00  0.00           H  
ATOM   1171 HG23 THR    72      -2.596  13.492  -2.447  1.00  0.00           H  
ATOM   1172  HG1 THR    72      -6.497  12.449  -2.812  1.00  0.00           H  
ATOM   1173  N   LEU    73      -4.793  10.266  -4.874  1.00  0.00           N  
ATOM   1174  CA  LEU    73      -5.559   9.022  -4.989  1.00  0.00           C  
ATOM   1175  C   LEU    73      -5.382   8.223  -3.694  1.00  0.00           C  
ATOM   1176  O   LEU    73      -4.265   7.827  -3.354  1.00  0.00           O  
ATOM   1177  CB  LEU    73      -5.123   8.240  -6.245  1.00  0.00           C  
ATOM   1178  CG  LEU    73      -5.790   6.854  -6.389  1.00  0.00           C  
ATOM   1179  CD1 LEU    73      -7.304   6.947  -6.596  1.00  0.00           C  
ATOM   1180  CD2 LEU    73      -5.188   6.105  -7.576  1.00  0.00           C  
ATOM   1181  H   LEU    73      -3.825  10.181  -4.590  1.00  0.00           H  
ATOM   1182  HA  LEU    73      -6.621   9.243  -5.091  1.00  0.00           H  
ATOM   1183  HB2 LEU    73      -5.334   8.839  -7.132  1.00  0.00           H  
ATOM   1184  HB3 LEU    73      -4.039   8.112  -6.223  1.00  0.00           H  
ATOM   1185  HG  LEU    73      -5.597   6.248  -5.505  1.00  0.00           H  
ATOM   1186 HD11 LEU    73      -7.552   7.568  -7.458  1.00  0.00           H  
ATOM   1187 HD12 LEU    73      -7.742   5.962  -6.763  1.00  0.00           H  
ATOM   1188 HD13 LEU    73      -7.803   7.368  -5.725  1.00  0.00           H  
ATOM   1189 HD21 LEU    73      -4.111   5.998  -7.458  1.00  0.00           H  
ATOM   1190 HD22 LEU    73      -5.609   5.104  -7.670  1.00  0.00           H  
ATOM   1191 HD23 LEU    73      -5.366   6.631  -8.513  1.00  0.00           H  
ATOM   1192  N   THR    74      -6.475   8.002  -2.963  1.00  0.00           N  
ATOM   1193  CA  THR    74      -6.452   7.280  -1.684  1.00  0.00           C  
ATOM   1194  C   THR    74      -7.022   5.871  -1.836  1.00  0.00           C  
ATOM   1195  O   THR    74      -8.155   5.701  -2.290  1.00  0.00           O  
ATOM   1196  CB  THR    74      -7.179   8.073  -0.591  1.00  0.00           C  
ATOM   1197  CG2 THR    74      -7.109   7.380   0.766  1.00  0.00           C  
ATOM   1198  OG1 THR    74      -6.569   9.335  -0.430  1.00  0.00           O  
ATOM   1199  H   THR    74      -7.367   8.351  -3.289  1.00  0.00           H  
ATOM   1200  HA  THR    74      -5.425   7.184  -1.345  1.00  0.00           H  
ATOM   1201  HB  THR    74      -8.219   8.239  -0.865  1.00  0.00           H  
ATOM   1202 HG21 THR    74      -6.078   7.179   1.060  1.00  0.00           H  
ATOM   1203 HG22 THR    74      -7.562   7.998   1.542  1.00  0.00           H  
ATOM   1204 HG23 THR    74      -7.641   6.430   0.767  1.00  0.00           H  
ATOM   1205  HG1 THR    74      -6.650   9.810  -1.243  1.00  0.00           H  
ATOM   1206  N   ILE    75      -6.243   4.863  -1.436  1.00  0.00           N  
ATOM   1207  CA  ILE    75      -6.641   3.453  -1.373  1.00  0.00           C  
ATOM   1208  C   ILE    75      -6.948   3.124   0.095  1.00  0.00           C  
ATOM   1209  O   ILE    75      -6.045   3.120   0.936  1.00  0.00           O  
ATOM   1210  CB  ILE    75      -5.546   2.526  -1.963  1.00  0.00           C  
ATOM   1211  CG2 ILE    75      -5.992   1.054  -1.855  1.00  0.00           C  
ATOM   1212  CG1 ILE    75      -5.198   2.808  -3.446  1.00  0.00           C  
ATOM   1213  CD1 ILE    75      -4.293   4.024  -3.693  1.00  0.00           C  
ATOM   1214  H   ILE    75      -5.323   5.090  -1.076  1.00  0.00           H  
ATOM   1215  HA  ILE    75      -7.548   3.298  -1.960  1.00  0.00           H  
ATOM   1216  HB  ILE    75      -4.632   2.631  -1.378  1.00  0.00           H  
ATOM   1217 HG21 ILE    75      -6.937   0.884  -2.371  1.00  0.00           H  
ATOM   1218 HG22 ILE    75      -5.254   0.382  -2.294  1.00  0.00           H  
ATOM   1219 HG23 ILE    75      -6.115   0.727  -0.822  1.00  0.00           H  
ATOM   1220 HG12 ILE    75      -4.670   1.945  -3.854  1.00  0.00           H  
ATOM   1221 HG13 ILE    75      -6.108   2.903  -4.037  1.00  0.00           H  
ATOM   1222 HD11 ILE    75      -3.462   4.056  -2.989  1.00  0.00           H  
ATOM   1223 HD12 ILE    75      -3.876   3.993  -4.700  1.00  0.00           H  
ATOM   1224 HD13 ILE    75      -4.834   4.964  -3.608  1.00  0.00           H  
ATOM   1225  N   VAL    76      -8.222   2.887   0.410  1.00  0.00           N  
ATOM   1226  CA  VAL    76      -8.714   2.537   1.755  1.00  0.00           C  
ATOM   1227  C   VAL    76      -9.062   1.051   1.813  1.00  0.00           C  
ATOM   1228  O   VAL    76      -9.618   0.515   0.855  1.00  0.00           O  
ATOM   1229  CB  VAL    76      -9.964   3.360   2.137  1.00  0.00           C  
ATOM   1230  CG1 VAL    76     -10.336   3.190   3.617  1.00  0.00           C  
ATOM   1231  CG2 VAL    76      -9.808   4.861   1.870  1.00  0.00           C  
ATOM   1232  H   VAL    76      -8.909   2.905  -0.335  1.00  0.00           H  
ATOM   1233  HA  VAL    76      -7.939   2.741   2.494  1.00  0.00           H  
ATOM   1234  HB  VAL    76     -10.807   3.013   1.542  1.00  0.00           H  
ATOM   1235 HG11 VAL    76      -9.500   3.445   4.270  1.00  0.00           H  
ATOM   1236 HG12 VAL    76     -11.174   3.833   3.890  1.00  0.00           H  
ATOM   1237 HG13 VAL    76     -10.645   2.172   3.852  1.00  0.00           H  
ATOM   1238 HG21 VAL    76      -9.664   5.071   0.810  1.00  0.00           H  
ATOM   1239 HG22 VAL    76     -10.695   5.413   2.181  1.00  0.00           H  
ATOM   1240 HG23 VAL    76      -8.959   5.267   2.415  1.00  0.00           H  
ATOM   1241  N   ASP    77      -8.830   0.399   2.950  1.00  0.00           N  
ATOM   1242  CA  ASP    77      -9.384  -0.923   3.255  1.00  0.00           C  
ATOM   1243  C   ASP    77      -9.682  -1.093   4.751  1.00  0.00           C  
ATOM   1244  O   ASP    77      -9.114  -0.410   5.610  1.00  0.00           O  
ATOM   1245  CB  ASP    77      -8.447  -2.031   2.762  1.00  0.00           C  
ATOM   1246  CG  ASP    77      -7.095  -2.016   3.486  1.00  0.00           C  
ATOM   1247  OD1 ASP    77      -7.045  -2.505   4.641  1.00  0.00           O  
ATOM   1248  OD2 ASP    77      -6.107  -1.542   2.874  1.00  0.00           O1-
ATOM   1249  H   ASP    77      -8.335   0.873   3.695  1.00  0.00           H  
ATOM   1250  HA  ASP    77     -10.340  -1.015   2.740  1.00  0.00           H  
ATOM   1251  HB2 ASP    77      -8.905  -3.012   2.895  1.00  0.00           H  
ATOM   1252  HB3 ASP    77      -8.286  -1.913   1.691  1.00  0.00           H  
ATOM   1253  N   THR    78     -10.572  -2.036   5.058  1.00  0.00           N  
ATOM   1254  CA  THR    78     -10.928  -2.464   6.422  1.00  0.00           C  
ATOM   1255  C   THR    78     -10.200  -3.755   6.842  1.00  0.00           C  
ATOM   1256  O   THR    78     -10.740  -4.569   7.596  1.00  0.00           O  
ATOM   1257  CB  THR    78     -12.454  -2.570   6.575  1.00  0.00           C  
ATOM   1258  CG2 THR    78     -13.158  -1.226   6.378  1.00  0.00           C  
ATOM   1259  OG1 THR    78     -12.994  -3.465   5.633  1.00  0.00           O  
ATOM   1260  H   THR    78     -11.017  -2.535   4.299  1.00  0.00           H  
ATOM   1261  HA  THR    78     -10.596  -1.711   7.139  1.00  0.00           H  
ATOM   1262  HB  THR    78     -12.704  -2.936   7.572  1.00  0.00           H  
ATOM   1263 HG21 THR    78     -13.009  -0.833   5.371  1.00  0.00           H  
ATOM   1264 HG22 THR    78     -14.233  -1.321   6.537  1.00  0.00           H  
ATOM   1265 HG23 THR    78     -12.786  -0.483   7.084  1.00  0.00           H  
ATOM   1266  HG1 THR    78     -13.829  -3.767   5.969  1.00  0.00           H  
ATOM   1267  N   GLY    79      -8.967  -3.967   6.360  1.00  0.00           N  
ATOM   1268  CA  GLY    79      -8.123  -5.119   6.707  1.00  0.00           C  
ATOM   1269  C   GLY    79      -7.645  -5.131   8.165  1.00  0.00           C  
ATOM   1270  O   GLY    79      -8.145  -4.388   9.011  1.00  0.00           O  
ATOM   1271  H   GLY    79      -8.558  -3.274   5.742  1.00  0.00           H  
ATOM   1272  HA2 GLY    79      -8.665  -6.041   6.516  1.00  0.00           H  
ATOM   1273  HA3 GLY    79      -7.258  -5.113   6.044  1.00  0.00           H  
ATOM   1274  N   ILE    80      -6.670  -5.988   8.479  1.00  0.00           N  
ATOM   1275  CA  ILE    80      -6.136  -6.139   9.846  1.00  0.00           C  
ATOM   1276  C   ILE    80      -5.410  -4.883  10.380  1.00  0.00           C  
ATOM   1277  O   ILE    80      -5.437  -4.639  11.585  1.00  0.00           O  
ATOM   1278  CB  ILE    80      -5.270  -7.422   9.924  1.00  0.00           C  
ATOM   1279  CG2 ILE    80      -3.977  -7.321   9.100  1.00  0.00           C  
ATOM   1280  CG1 ILE    80      -4.955  -7.790  11.389  1.00  0.00           C  
ATOM   1281  CD1 ILE    80      -4.474  -9.236  11.567  1.00  0.00           C  
ATOM   1282  H   ILE    80      -6.313  -6.606   7.763  1.00  0.00           H  
ATOM   1283  HA  ILE    80      -7.000  -6.291  10.494  1.00  0.00           H  
ATOM   1284  HB  ILE    80      -5.856  -8.237   9.501  1.00  0.00           H  
ATOM   1285 HG21 ILE    80      -3.273  -6.617   9.537  1.00  0.00           H  
ATOM   1286 HG22 ILE    80      -3.467  -8.281   9.045  1.00  0.00           H  
ATOM   1287 HG23 ILE    80      -4.175  -7.011   8.074  1.00  0.00           H  
ATOM   1288 HG12 ILE    80      -4.206  -7.113  11.796  1.00  0.00           H  
ATOM   1289 HG13 ILE    80      -5.850  -7.660  11.999  1.00  0.00           H  
ATOM   1290 HD11 ILE    80      -3.530  -9.417  11.056  1.00  0.00           H  
ATOM   1291 HD12 ILE    80      -4.320  -9.462  12.623  1.00  0.00           H  
ATOM   1292 HD13 ILE    80      -5.207  -9.948  11.186  1.00  0.00           H  
ATOM   1293  N   GLY    81      -4.816  -4.059   9.505  1.00  0.00           N  
ATOM   1294  CA  GLY    81      -3.986  -2.904   9.887  1.00  0.00           C  
ATOM   1295  C   GLY    81      -2.581  -3.288  10.386  1.00  0.00           C  
ATOM   1296  O   GLY    81      -2.202  -4.461  10.347  1.00  0.00           O  
ATOM   1297  H   GLY    81      -4.866  -4.289   8.523  1.00  0.00           H  
ATOM   1298  HA2 GLY    81      -3.875  -2.266   9.012  1.00  0.00           H  
ATOM   1299  HA3 GLY    81      -4.493  -2.308  10.644  1.00  0.00           H  
ATOM   1300  N   MET    82      -1.789  -2.303  10.821  1.00  0.00           N  
ATOM   1301  CA  MET    82      -0.378  -2.479  11.222  1.00  0.00           C  
ATOM   1302  C   MET    82      -0.062  -1.874  12.601  1.00  0.00           C  
ATOM   1303  O   MET    82      -0.600  -0.828  12.972  1.00  0.00           O  
ATOM   1304  CB  MET    82       0.531  -1.861  10.150  1.00  0.00           C  
ATOM   1305  CG  MET    82       0.553  -2.665   8.846  1.00  0.00           C  
ATOM   1306  SD  MET    82       1.357  -1.812   7.460  1.00  0.00           S  
ATOM   1307  CE  MET    82       0.006  -0.708   6.966  1.00  0.00           C  
ATOM   1308  H   MET    82      -2.143  -1.355  10.811  1.00  0.00           H  
ATOM   1309  HA  MET    82      -0.133  -3.541  11.295  1.00  0.00           H  
ATOM   1310  HB2 MET    82       0.186  -0.848   9.950  1.00  0.00           H  
ATOM   1311  HB3 MET    82       1.553  -1.766  10.517  1.00  0.00           H  
ATOM   1312  HG2 MET    82       1.072  -3.608   9.017  1.00  0.00           H  
ATOM   1313  HG3 MET    82      -0.454  -2.919   8.525  1.00  0.00           H  
ATOM   1314  HE1 MET    82      -0.346  -0.122   7.811  1.00  0.00           H  
ATOM   1315  HE2 MET    82       0.349  -0.014   6.204  1.00  0.00           H  
ATOM   1316  HE3 MET    82      -0.827  -1.284   6.569  1.00  0.00           H  
ATOM   1317  N   THR    83       0.827  -2.530  13.355  1.00  0.00           N  
ATOM   1318  CA  THR    83       1.399  -2.020  14.619  1.00  0.00           C  
ATOM   1319  C   THR    83       2.596  -1.101  14.362  1.00  0.00           C  
ATOM   1320  O   THR    83       3.235  -1.195  13.312  1.00  0.00           O  
ATOM   1321  CB  THR    83       1.863  -3.156  15.550  1.00  0.00           C  
ATOM   1322  CG2 THR    83       0.768  -4.177  15.841  1.00  0.00           C  
ATOM   1323  OG1 THR    83       2.987  -3.834  15.033  1.00  0.00           O  
ATOM   1324  H   THR    83       1.248  -3.372  12.977  1.00  0.00           H  
ATOM   1325  HA  THR    83       0.631  -1.446  15.139  1.00  0.00           H  
ATOM   1326  HB  THR    83       2.175  -2.727  16.503  1.00  0.00           H  
ATOM   1327 HG21 THR    83       0.450  -4.708  14.943  1.00  0.00           H  
ATOM   1328 HG22 THR    83       1.105  -4.920  16.564  1.00  0.00           H  
ATOM   1329 HG23 THR    83      -0.102  -3.677  16.264  1.00  0.00           H  
ATOM   1330  HG1 THR    83       2.750  -4.238  14.204  1.00  0.00           H  
ATOM   1331  N   LYS    84       2.971  -0.258  15.333  1.00  0.00           N  
ATOM   1332  CA  LYS    84       4.135   0.650  15.226  1.00  0.00           C  
ATOM   1333  C   LYS    84       5.444  -0.086  14.884  1.00  0.00           C  
ATOM   1334  O   LYS    84       6.243   0.403  14.083  1.00  0.00           O  
ATOM   1335  CB  LYS    84       4.273   1.437  16.541  1.00  0.00           C  
ATOM   1336  CG  LYS    84       5.138   2.694  16.366  1.00  0.00           C  
ATOM   1337  CD  LYS    84       5.398   3.400  17.704  1.00  0.00           C  
ATOM   1338  CE  LYS    84       6.237   4.664  17.466  1.00  0.00           C  
ATOM   1339  NZ  LYS    84       6.531   5.390  18.728  1.00  0.00           N1+
ATOM   1340  H   LYS    84       2.424  -0.232  16.188  1.00  0.00           H  
ATOM   1341  HA  LYS    84       3.914   1.348  14.417  1.00  0.00           H  
ATOM   1342  HB2 LYS    84       3.288   1.735  16.894  1.00  0.00           H  
ATOM   1343  HB3 LYS    84       4.686   0.796  17.322  1.00  0.00           H  
ATOM   1344  HG2 LYS    84       6.092   2.433  15.915  1.00  0.00           H  
ATOM   1345  HG3 LYS    84       4.645   3.378  15.673  1.00  0.00           H  
ATOM   1346  HD2 LYS    84       4.453   3.659  18.182  1.00  0.00           H  
ATOM   1347  HD3 LYS    84       5.922   2.727  18.384  1.00  0.00           H  
ATOM   1348  HE2 LYS    84       7.193   4.401  17.018  1.00  0.00           H  
ATOM   1349  HE3 LYS    84       5.729   5.342  16.779  1.00  0.00           H  
ATOM   1350  HZ1 LYS    84       7.119   6.195  18.521  1.00  0.00           H  
ATOM   1351  HZ2 LYS    84       5.671   5.704  19.154  1.00  0.00           H  
ATOM   1352  HZ3 LYS    84       7.024   4.782  19.365  1.00  0.00           H  
ATOM   1353  N   ALA    85       5.635  -1.285  15.441  1.00  0.00           N  
ATOM   1354  CA  ALA    85       6.786  -2.148  15.164  1.00  0.00           C  
ATOM   1355  C   ALA    85       6.839  -2.630  13.700  1.00  0.00           C  
ATOM   1356  O   ALA    85       7.927  -2.776  13.141  1.00  0.00           O  
ATOM   1357  CB  ALA    85       6.741  -3.333  16.137  1.00  0.00           C  
ATOM   1358  H   ALA    85       4.924  -1.642  16.064  1.00  0.00           H  
ATOM   1359  HA  ALA    85       7.695  -1.576  15.360  1.00  0.00           H  
ATOM   1360  HB1 ALA    85       5.834  -3.925  16.004  1.00  0.00           H  
ATOM   1361  HB2 ALA    85       7.594  -3.996  15.989  1.00  0.00           H  
ATOM   1362  HB3 ALA    85       6.767  -2.992  17.173  1.00  0.00           H  
ATOM   1363  N   ASP    86       5.687  -2.825  13.049  1.00  0.00           N  
ATOM   1364  CA  ASP    86       5.623  -3.138  11.617  1.00  0.00           C  
ATOM   1365  C   ASP    86       6.068  -1.948  10.758  1.00  0.00           C  
ATOM   1366  O   ASP    86       6.902  -2.125   9.867  1.00  0.00           O  
ATOM   1367  CB  ASP    86       4.217  -3.608  11.209  1.00  0.00           C  
ATOM   1368  CG  ASP    86       3.688  -4.771  12.057  1.00  0.00           C  
ATOM   1369  OD1 ASP    86       4.457  -5.732  12.308  1.00  0.00           O  
ATOM   1370  OD2 ASP    86       2.502  -4.716  12.462  1.00  0.00           O1-
ATOM   1371  H   ASP    86       4.815  -2.674  13.539  1.00  0.00           H  
ATOM   1372  HA  ASP    86       6.320  -3.947  11.420  1.00  0.00           H  
ATOM   1373  HB2 ASP    86       3.508  -2.784  11.268  1.00  0.00           H  
ATOM   1374  HB3 ASP    86       4.221  -3.932  10.168  1.00  0.00           H  
ATOM   1375  N   LEU    87       5.569  -0.742  11.063  1.00  0.00           N  
ATOM   1376  CA  LEU    87       5.866   0.489  10.312  1.00  0.00           C  
ATOM   1377  C   LEU    87       7.364   0.827  10.316  1.00  0.00           C  
ATOM   1378  O   LEU    87       7.914   1.239   9.293  1.00  0.00           O  
ATOM   1379  CB  LEU    87       5.084   1.694  10.887  1.00  0.00           C  
ATOM   1380  CG  LEU    87       3.585   1.479  11.141  1.00  0.00           C  
ATOM   1381  CD1 LEU    87       2.952   2.726  11.758  1.00  0.00           C  
ATOM   1382  CD2 LEU    87       2.796   1.119   9.890  1.00  0.00           C  
ATOM   1383  H   LEU    87       4.916  -0.676  11.832  1.00  0.00           H  
ATOM   1384  HA  LEU    87       5.559   0.324   9.279  1.00  0.00           H  
ATOM   1385  HB2 LEU    87       5.535   1.993  11.834  1.00  0.00           H  
ATOM   1386  HB3 LEU    87       5.213   2.548  10.220  1.00  0.00           H  
ATOM   1387  HG  LEU    87       3.474   0.673  11.855  1.00  0.00           H  
ATOM   1388 HD11 LEU    87       3.445   3.003  12.690  1.00  0.00           H  
ATOM   1389 HD12 LEU    87       3.007   3.584  11.087  1.00  0.00           H  
ATOM   1390 HD13 LEU    87       1.901   2.546  11.987  1.00  0.00           H  
ATOM   1391 HD21 LEU    87       3.281   0.351   9.289  1.00  0.00           H  
ATOM   1392 HD22 LEU    87       1.834   0.716  10.187  1.00  0.00           H  
ATOM   1393 HD23 LEU    87       2.618   1.993   9.269  1.00  0.00           H  
ATOM   1394  N   ILE    88       8.011   0.672  11.476  1.00  0.00           N  
ATOM   1395  CA  ILE    88       9.410   1.062  11.702  1.00  0.00           C  
ATOM   1396  C   ILE    88      10.397  -0.061  11.338  1.00  0.00           C  
ATOM   1397  O   ILE    88      11.460   0.225  10.782  1.00  0.00           O  
ATOM   1398  CB  ILE    88       9.582   1.548  13.165  1.00  0.00           C  
ATOM   1399  CG2 ILE    88      11.059   1.821  13.514  1.00  0.00           C  
ATOM   1400  CG1 ILE    88       8.737   2.825  13.404  1.00  0.00           C  
ATOM   1401  CD1 ILE    88       8.664   3.263  14.870  1.00  0.00           C  
ATOM   1402  H   ILE    88       7.487   0.336  12.273  1.00  0.00           H  
ATOM   1403  HA  ILE    88       9.648   1.907  11.053  1.00  0.00           H  
ATOM   1404  HB  ILE    88       9.218   0.764  13.833  1.00  0.00           H  
ATOM   1405 HG21 ILE    88      11.497   2.553  12.834  1.00  0.00           H  
ATOM   1406 HG22 ILE    88      11.175   2.205  14.526  1.00  0.00           H  
ATOM   1407 HG23 ILE    88      11.672   0.921  13.477  1.00  0.00           H  
ATOM   1408 HG12 ILE    88       9.123   3.646  12.799  1.00  0.00           H  
ATOM   1409 HG13 ILE    88       7.712   2.665  13.071  1.00  0.00           H  
ATOM   1410 HD11 ILE    88       9.624   3.603  15.251  1.00  0.00           H  
ATOM   1411 HD12 ILE    88       7.967   4.095  14.963  1.00  0.00           H  
ATOM   1412 HD13 ILE    88       8.321   2.450  15.509  1.00  0.00           H  
ATOM   1413  N   ASN    89      10.081  -1.325  11.658  1.00  0.00           N  
ATOM   1414  CA  ASN    89      11.092  -2.389  11.772  1.00  0.00           C  
ATOM   1415  C   ASN    89      10.738  -3.688  11.021  1.00  0.00           C  
ATOM   1416  O   ASN    89      11.497  -4.104  10.143  1.00  0.00           O  
ATOM   1417  CB  ASN    89      11.366  -2.609  13.276  1.00  0.00           C  
ATOM   1418  CG  ASN    89      12.712  -3.262  13.553  1.00  0.00           C  
ATOM   1419  OD1 ASN    89      13.458  -2.759  14.512  1.00  0.00           O  
ATOM   1420  ND2 ASN    89      13.116  -4.225  12.918  1.00  0.00           N  
ATOM   1421  H   ASN    89       9.170  -1.511  12.055  1.00  0.00           H  
ATOM   1422  HA  ASN    89      12.026  -2.046  11.321  1.00  0.00           H  
ATOM   1423  HB2 ASN    89      11.360  -1.651  13.798  1.00  0.00           H  
ATOM   1424  HB3 ASN    89      10.580  -3.207  13.738  1.00  0.00           H  
ATOM   1425 HD21 ASN    89      14.016  -4.624  13.142  1.00  0.00           H  
ATOM   1426 HD22 ASN    89      12.555  -4.628  12.180  1.00  0.00           H  
ATOM   1427  N   ASN    90       9.603  -4.334  11.325  1.00  0.00           N  
ATOM   1428  CA  ASN    90       9.327  -5.696  10.831  1.00  0.00           C  
ATOM   1429  C   ASN    90       9.181  -5.751   9.299  1.00  0.00           C  
ATOM   1430  O   ASN    90       9.725  -6.653   8.658  1.00  0.00           O  
ATOM   1431  CB  ASN    90       8.086  -6.307  11.513  1.00  0.00           C  
ATOM   1432  CG  ASN    90       8.083  -6.244  13.034  1.00  0.00           C  
ATOM   1433  OD1 ASN    90       9.110  -6.318  13.696  1.00  0.00           O  
ATOM   1434  ND2 ASN    90       6.927  -6.122  13.645  1.00  0.00           N  
ATOM   1435  H   ASN    90       8.984  -3.943  12.024  1.00  0.00           H  
ATOM   1436  HA  ASN    90      10.188  -6.315  11.096  1.00  0.00           H  
ATOM   1437  HB2 ASN    90       7.175  -5.857  11.125  1.00  0.00           H  
ATOM   1438  HB3 ASN    90       8.018  -7.361  11.240  1.00  0.00           H  
ATOM   1439 HD21 ASN    90       6.897  -6.090  14.652  1.00  0.00           H  
ATOM   1440 HD22 ASN    90       6.063  -6.053  13.110  1.00  0.00           H  
ATOM   1441  N   LEU    91       8.497  -4.768   8.698  1.00  0.00           N  
ATOM   1442  CA  LEU    91       8.346  -4.682   7.240  1.00  0.00           C  
ATOM   1443  C   LEU    91       9.654  -4.290   6.549  1.00  0.00           C  
ATOM   1444  O   LEU    91       9.996  -4.872   5.520  1.00  0.00           O  
ATOM   1445  CB  LEU    91       7.203  -3.717   6.880  1.00  0.00           C  
ATOM   1446  CG  LEU    91       5.828  -4.298   7.254  1.00  0.00           C  
ATOM   1447  CD1 LEU    91       4.758  -3.211   7.302  1.00  0.00           C  
ATOM   1448  CD2 LEU    91       5.406  -5.367   6.241  1.00  0.00           C  
ATOM   1449  H   LEU    91       8.081  -4.038   9.262  1.00  0.00           H  
ATOM   1450  HA  LEU    91       8.094  -5.674   6.875  1.00  0.00           H  
ATOM   1451  HB2 LEU    91       7.366  -2.765   7.386  1.00  0.00           H  
ATOM   1452  HB3 LEU    91       7.217  -3.490   5.813  1.00  0.00           H  
ATOM   1453  HG  LEU    91       5.884  -4.746   8.246  1.00  0.00           H  
ATOM   1454 HD11 LEU    91       4.537  -2.814   6.312  1.00  0.00           H  
ATOM   1455 HD12 LEU    91       3.830  -3.601   7.719  1.00  0.00           H  
ATOM   1456 HD13 LEU    91       5.059  -2.374   7.931  1.00  0.00           H  
ATOM   1457 HD21 LEU    91       6.179  -6.111   6.068  1.00  0.00           H  
ATOM   1458 HD22 LEU    91       4.545  -5.921   6.605  1.00  0.00           H  
ATOM   1459 HD23 LEU    91       5.154  -4.932   5.273  1.00  0.00           H  
ATOM   1460  N   GLY    92      10.430  -3.384   7.150  1.00  0.00           N  
ATOM   1461  CA  GLY    92      11.771  -3.031   6.672  1.00  0.00           C  
ATOM   1462  C   GLY    92      12.754  -4.207   6.707  1.00  0.00           C  
ATOM   1463  O   GLY    92      13.655  -4.283   5.871  1.00  0.00           O  
ATOM   1464  H   GLY    92      10.108  -2.961   8.009  1.00  0.00           H  
ATOM   1465  HA2 GLY    92      11.696  -2.638   5.658  1.00  0.00           H  
ATOM   1466  HA3 GLY    92      12.164  -2.228   7.296  1.00  0.00           H  
ATOM   1467  N   THR    93      12.567  -5.156   7.629  1.00  0.00           N  
ATOM   1468  CA  THR    93      13.374  -6.385   7.728  1.00  0.00           C  
ATOM   1469  C   THR    93      13.083  -7.354   6.578  1.00  0.00           C  
ATOM   1470  O   THR    93      14.011  -7.760   5.879  1.00  0.00           O  
ATOM   1471  CB  THR    93      13.178  -7.067   9.094  1.00  0.00           C  
ATOM   1472  CG2 THR    93      13.992  -8.355   9.245  1.00  0.00           C  
ATOM   1473  OG1 THR    93      13.606  -6.204  10.125  1.00  0.00           O  
ATOM   1474  H   THR    93      11.808  -5.040   8.287  1.00  0.00           H  
ATOM   1475  HA  THR    93      14.425  -6.100   7.650  1.00  0.00           H  
ATOM   1476  HB  THR    93      12.127  -7.293   9.263  1.00  0.00           H  
ATOM   1477 HG21 THR    93      15.050  -8.184   9.043  1.00  0.00           H  
ATOM   1478 HG22 THR    93      13.909  -8.750  10.258  1.00  0.00           H  
ATOM   1479 HG23 THR    93      13.645  -9.142   8.574  1.00  0.00           H  
ATOM   1480  HG1 THR    93      13.086  -5.413  10.081  1.00  0.00           H  
ATOM   1481  N   ILE    94      11.812  -7.702   6.329  1.00  0.00           N  
ATOM   1482  CA  ILE    94      11.449  -8.643   5.247  1.00  0.00           C  
ATOM   1483  C   ILE    94      11.581  -8.028   3.842  1.00  0.00           C  
ATOM   1484  O   ILE    94      11.859  -8.743   2.878  1.00  0.00           O  
ATOM   1485  CB  ILE    94      10.057  -9.277   5.474  1.00  0.00           C  
ATOM   1486  CG2 ILE    94      10.024 -10.010   6.828  1.00  0.00           C  
ATOM   1487  CG1 ILE    94       8.895  -8.270   5.322  1.00  0.00           C  
ATOM   1488  CD1 ILE    94       7.506  -8.913   5.413  1.00  0.00           C  
ATOM   1489  H   ILE    94      11.071  -7.332   6.909  1.00  0.00           H  
ATOM   1490  HA  ILE    94      12.169  -9.464   5.279  1.00  0.00           H  
ATOM   1491  HB  ILE    94       9.926 -10.037   4.701  1.00  0.00           H  
ATOM   1492 HG21 ILE    94      10.030  -9.312   7.665  1.00  0.00           H  
ATOM   1493 HG22 ILE    94       9.136 -10.633   6.924  1.00  0.00           H  
ATOM   1494 HG23 ILE    94      10.886 -10.669   6.940  1.00  0.00           H  
ATOM   1495 HG12 ILE    94       8.988  -7.499   6.083  1.00  0.00           H  
ATOM   1496 HG13 ILE    94       8.949  -7.759   4.362  1.00  0.00           H  
ATOM   1497 HD11 ILE    94       7.298  -9.284   6.417  1.00  0.00           H  
ATOM   1498 HD12 ILE    94       6.729  -8.190   5.166  1.00  0.00           H  
ATOM   1499 HD13 ILE    94       7.410  -9.746   4.716  1.00  0.00           H  
ATOM   1500  N   ALA    95      11.449  -6.703   3.711  1.00  0.00           N  
ATOM   1501  CA  ALA    95      11.681  -5.991   2.454  1.00  0.00           C  
ATOM   1502  C   ALA    95      13.163  -5.978   2.027  1.00  0.00           C  
ATOM   1503  O   ALA    95      13.445  -5.817   0.840  1.00  0.00           O  
ATOM   1504  CB  ALA    95      11.122  -4.570   2.585  1.00  0.00           C  
ATOM   1505  H   ALA    95      11.201  -6.153   4.524  1.00  0.00           H  
ATOM   1506  HA  ALA    95      11.122  -6.501   1.668  1.00  0.00           H  
ATOM   1507  HB1 ALA    95      11.566  -4.044   3.429  1.00  0.00           H  
ATOM   1508  HB2 ALA    95      11.313  -3.980   1.688  1.00  0.00           H  
ATOM   1509  HB3 ALA    95      10.042  -4.588   2.737  1.00  0.00           H  
ATOM   1510  N   LYS    96      14.117  -6.185   2.949  1.00  0.00           N  
ATOM   1511  CA  LYS    96      15.565  -6.196   2.665  1.00  0.00           C  
ATOM   1512  C   LYS    96      15.958  -7.315   1.691  1.00  0.00           C  
ATOM   1513  O   LYS    96      16.557  -7.054   0.646  1.00  0.00           O  
ATOM   1514  CB  LYS    96      16.323  -6.314   4.001  1.00  0.00           C  
ATOM   1515  CG  LYS    96      17.819  -5.994   3.870  1.00  0.00           C  
ATOM   1516  CD  LYS    96      18.541  -6.234   5.204  1.00  0.00           C  
ATOM   1517  CE  LYS    96      19.979  -5.710   5.149  1.00  0.00           C  
ATOM   1518  NZ  LYS    96      20.638  -5.787   6.479  1.00  0.00           N1+
ATOM   1519  H   LYS    96      13.831  -6.335   3.907  1.00  0.00           H  
ATOM   1520  HA  LYS    96      15.814  -5.236   2.206  1.00  0.00           H  
ATOM   1521  HB2 LYS    96      15.883  -5.628   4.725  1.00  0.00           H  
ATOM   1522  HB3 LYS    96      16.196  -7.313   4.419  1.00  0.00           H  
ATOM   1523  HG2 LYS    96      18.288  -6.595   3.091  1.00  0.00           H  
ATOM   1524  HG3 LYS    96      17.924  -4.951   3.570  1.00  0.00           H  
ATOM   1525  HD2 LYS    96      18.006  -5.732   6.008  1.00  0.00           H  
ATOM   1526  HD3 LYS    96      18.536  -7.298   5.445  1.00  0.00           H  
ATOM   1527  HE2 LYS    96      20.568  -6.256   4.412  1.00  0.00           H  
ATOM   1528  HE3 LYS    96      19.984  -4.661   4.863  1.00  0.00           H  
ATOM   1529  HZ1 LYS    96      20.115  -5.231   7.142  1.00  0.00           H  
ATOM   1530  HZ2 LYS    96      20.668  -6.748   6.790  1.00  0.00           H  
ATOM   1531  HZ3 LYS    96      21.577  -5.425   6.407  1.00  0.00           H  
ATOM   1532  N   SER    97      15.578  -8.554   2.006  1.00  0.00           N  
ATOM   1533  CA  SER    97      15.838  -9.734   1.165  1.00  0.00           C  
ATOM   1534  C   SER    97      14.972  -9.748  -0.103  1.00  0.00           C  
ATOM   1535  O   SER    97      15.464 -10.112  -1.172  1.00  0.00           O  
ATOM   1536  CB  SER    97      15.628 -11.015   1.981  1.00  0.00           C  
ATOM   1537  OG  SER    97      14.307 -11.084   2.495  1.00  0.00           O  
ATOM   1538  H   SER    97      15.056  -8.703   2.859  1.00  0.00           H  
ATOM   1539  HA  SER    97      16.884  -9.708   0.853  1.00  0.00           H  
ATOM   1540  HB2 SER    97      15.818 -11.898   1.370  1.00  0.00           H  
ATOM   1541  HB3 SER    97      16.330 -11.051   2.815  1.00  0.00           H  
ATOM   1542  HG  SER    97      14.208 -11.895   2.970  1.00  0.00           H  
ATOM   1543  N   GLY    98      13.724  -9.268  -0.022  1.00  0.00           N  
ATOM   1544  CA  GLY    98      12.847  -9.075  -1.184  1.00  0.00           C  
ATOM   1545  C   GLY    98      13.424  -8.080  -2.197  1.00  0.00           C  
ATOM   1546  O   GLY    98      13.461  -8.360  -3.395  1.00  0.00           O  
ATOM   1547  H   GLY    98      13.373  -8.987   0.884  1.00  0.00           H  
ATOM   1548  HA2 GLY    98      12.654 -10.033  -1.668  1.00  0.00           H  
ATOM   1549  HA3 GLY    98      11.889  -8.697  -0.828  1.00  0.00           H  
ATOM   1550  N   THR    99      13.979  -6.962  -1.718  1.00  0.00           N  
ATOM   1551  CA  THR    99      14.678  -5.972  -2.553  1.00  0.00           C  
ATOM   1552  C   THR    99      15.908  -6.572  -3.231  1.00  0.00           C  
ATOM   1553  O   THR    99      16.069  -6.427  -4.443  1.00  0.00           O  
ATOM   1554  CB  THR    99      15.110  -4.751  -1.727  1.00  0.00           C  
ATOM   1555  CG2 THR    99      15.886  -3.748  -2.572  1.00  0.00           C  
ATOM   1556  OG1 THR    99      13.990  -4.080  -1.202  1.00  0.00           O  
ATOM   1557  H   THR    99      13.941  -6.789  -0.722  1.00  0.00           H  
ATOM   1558  HA  THR    99      13.988  -5.641  -3.332  1.00  0.00           H  
ATOM   1559  HB  THR    99      15.727  -5.056  -0.882  1.00  0.00           H  
ATOM   1560 HG21 THR    99      15.384  -3.554  -3.521  1.00  0.00           H  
ATOM   1561 HG22 THR    99      15.976  -2.806  -2.045  1.00  0.00           H  
ATOM   1562 HG23 THR    99      16.900  -4.083  -2.791  1.00  0.00           H  
ATOM   1563  HG1 THR    99      13.593  -4.638  -0.545  1.00  0.00           H  
ATOM   1564  N   LYS   100      16.760  -7.282  -2.477  1.00  0.00           N  
ATOM   1565  CA  LYS   100      17.971  -7.933  -3.005  1.00  0.00           C  
ATOM   1566  C   LYS   100      17.638  -8.936  -4.118  1.00  0.00           C  
ATOM   1567  O   LYS   100      18.242  -8.882  -5.189  1.00  0.00           O  
ATOM   1568  CB  LYS   100      18.737  -8.563  -1.827  1.00  0.00           C  
ATOM   1569  CG  LYS   100      20.004  -9.317  -2.261  1.00  0.00           C  
ATOM   1570  CD  LYS   100      20.874  -9.671  -1.043  1.00  0.00           C  
ATOM   1571  CE  LYS   100      22.014 -10.652  -1.363  1.00  0.00           C  
ATOM   1572  NZ  LYS   100      22.902 -10.174  -2.453  1.00  0.00           N1+
ATOM   1573  H   LYS   100      16.570  -7.377  -1.488  1.00  0.00           H  
ATOM   1574  HA  LYS   100      18.599  -7.154  -3.441  1.00  0.00           H  
ATOM   1575  HB2 LYS   100      19.010  -7.770  -1.129  1.00  0.00           H  
ATOM   1576  HB3 LYS   100      18.087  -9.242  -1.274  1.00  0.00           H  
ATOM   1577  HG2 LYS   100      19.730 -10.231  -2.790  1.00  0.00           H  
ATOM   1578  HG3 LYS   100      20.578  -8.708  -2.961  1.00  0.00           H  
ATOM   1579  HD2 LYS   100      21.285  -8.757  -0.613  1.00  0.00           H  
ATOM   1580  HD3 LYS   100      20.249 -10.115  -0.267  1.00  0.00           H  
ATOM   1581  HE2 LYS   100      22.616 -10.816  -0.469  1.00  0.00           H  
ATOM   1582  HE3 LYS   100      21.607 -11.621  -1.653  1.00  0.00           H  
ATOM   1583  HZ1 LYS   100      22.392 -10.193  -3.334  1.00  0.00           H  
ATOM   1584  HZ2 LYS   100      23.217  -9.235  -2.262  1.00  0.00           H  
ATOM   1585  HZ3 LYS   100      23.698 -10.791  -2.536  1.00  0.00           H  
ATOM   1586  N   ALA   101      16.630  -9.784  -3.907  1.00  0.00           N  
ATOM   1587  CA  ALA   101      16.148 -10.731  -4.912  1.00  0.00           C  
ATOM   1588  C   ALA   101      15.549 -10.034  -6.155  1.00  0.00           C  
ATOM   1589  O   ALA   101      15.857 -10.426  -7.283  1.00  0.00           O  
ATOM   1590  CB  ALA   101      15.137 -11.663  -4.236  1.00  0.00           C  
ATOM   1591  H   ALA   101      16.158  -9.767  -3.012  1.00  0.00           H  
ATOM   1592  HA  ALA   101      16.996 -11.333  -5.243  1.00  0.00           H  
ATOM   1593  HB1 ALA   101      14.291 -11.108  -3.829  1.00  0.00           H  
ATOM   1594  HB2 ALA   101      14.747 -12.399  -4.940  1.00  0.00           H  
ATOM   1595  HB3 ALA   101      15.598 -12.210  -3.413  1.00  0.00           H  
ATOM   1596  N   PHE   102      14.752  -8.974  -5.971  1.00  0.00           N  
ATOM   1597  CA  PHE   102      14.167  -8.198  -7.073  1.00  0.00           C  
ATOM   1598  C   PHE   102      15.235  -7.488  -7.921  1.00  0.00           C  
ATOM   1599  O   PHE   102      15.204  -7.575  -9.147  1.00  0.00           O  
ATOM   1600  CB  PHE   102      13.156  -7.187  -6.508  1.00  0.00           C  
ATOM   1601  CG  PHE   102      12.508  -6.262  -7.528  1.00  0.00           C  
ATOM   1602  CD1 PHE   102      11.973  -6.766  -8.733  1.00  0.00           C  
ATOM   1603  CE1 PHE   102      11.368  -5.898  -9.661  1.00  0.00           C  
ATOM   1604  CZ  PHE   102      11.294  -4.522  -9.388  1.00  0.00           C  
ATOM   1605  CE2 PHE   102      11.827  -4.014  -8.193  1.00  0.00           C  
ATOM   1606  CD2 PHE   102      12.428  -4.882  -7.264  1.00  0.00           C  
ATOM   1607  H   PHE   102      14.532  -8.688  -5.025  1.00  0.00           H  
ATOM   1608  HA  PHE   102      13.637  -8.898  -7.720  1.00  0.00           H  
ATOM   1609  HB2 PHE   102      12.357  -7.715  -5.991  1.00  0.00           H  
ATOM   1610  HB3 PHE   102      13.642  -6.579  -5.745  1.00  0.00           H  
ATOM   1611  HD1 PHE   102      12.028  -7.818  -8.961  1.00  0.00           H  
ATOM   1612  HE1 PHE   102      10.959  -6.289 -10.582  1.00  0.00           H  
ATOM   1613  HZ  PHE   102      10.830  -3.848 -10.088  1.00  0.00           H  
ATOM   1614  HE2 PHE   102      11.768  -2.955  -7.991  1.00  0.00           H  
ATOM   1615  HD2 PHE   102      12.827  -4.484  -6.343  1.00  0.00           H  
ATOM   1616  N   MET   103      16.215  -6.830  -7.295  1.00  0.00           N  
ATOM   1617  CA  MET   103      17.302  -6.142  -8.004  1.00  0.00           C  
ATOM   1618  C   MET   103      18.228  -7.110  -8.759  1.00  0.00           C  
ATOM   1619  O   MET   103      18.649  -6.811  -9.876  1.00  0.00           O  
ATOM   1620  CB  MET   103      18.098  -5.267  -7.028  1.00  0.00           C  
ATOM   1621  CG  MET   103      17.275  -4.050  -6.578  1.00  0.00           C  
ATOM   1622  SD  MET   103      18.135  -2.900  -5.467  1.00  0.00           S  
ATOM   1623  CE  MET   103      19.436  -2.290  -6.573  1.00  0.00           C  
ATOM   1624  H   MET   103      16.214  -6.797  -6.282  1.00  0.00           H  
ATOM   1625  HA  MET   103      16.858  -5.491  -8.757  1.00  0.00           H  
ATOM   1626  HB2 MET   103      18.413  -5.850  -6.161  1.00  0.00           H  
ATOM   1627  HB3 MET   103      19.009  -4.926  -7.519  1.00  0.00           H  
ATOM   1628  HG2 MET   103      16.946  -3.482  -7.450  1.00  0.00           H  
ATOM   1629  HG3 MET   103      16.367  -4.374  -6.070  1.00  0.00           H  
ATOM   1630  HE1 MET   103      19.000  -1.830  -7.459  1.00  0.00           H  
ATOM   1631  HE2 MET   103      20.038  -1.545  -6.064  1.00  0.00           H  
ATOM   1632  HE3 MET   103      20.102  -3.093  -6.884  1.00  0.00           H  
ATOM   1633  N   GLU   104      18.495  -8.297  -8.209  1.00  0.00           N  
ATOM   1634  CA  GLU   104      19.213  -9.363  -8.926  1.00  0.00           C  
ATOM   1635  C   GLU   104      18.408  -9.896 -10.126  1.00  0.00           C  
ATOM   1636  O   GLU   104      18.983 -10.141 -11.189  1.00  0.00           O  
ATOM   1637  CB  GLU   104      19.578 -10.494  -7.950  1.00  0.00           C  
ATOM   1638  CG  GLU   104      20.737 -10.077  -7.025  1.00  0.00           C  
ATOM   1639  CD  GLU   104      20.987 -11.046  -5.853  1.00  0.00           C  
ATOM   1640  OE1 GLU   104      20.491 -12.198  -5.860  1.00  0.00           O  
ATOM   1641  OE2 GLU   104      21.728 -10.658  -4.915  1.00  0.00           O1-
ATOM   1642  H   GLU   104      18.139  -8.505  -7.285  1.00  0.00           H  
ATOM   1643  HA  GLU   104      20.139  -8.946  -9.327  1.00  0.00           H  
ATOM   1644  HB2 GLU   104      18.701 -10.778  -7.366  1.00  0.00           H  
ATOM   1645  HB3 GLU   104      19.879 -11.386  -8.503  1.00  0.00           H  
ATOM   1646  HG2 GLU   104      21.658  -9.985  -7.601  1.00  0.00           H  
ATOM   1647  HG3 GLU   104      20.543  -9.093  -6.597  1.00  0.00           H  
ATOM   1648  N   ALA   105      17.078 -10.006 -10.010  1.00  0.00           N  
ATOM   1649  CA  ALA   105      16.200 -10.365 -11.125  1.00  0.00           C  
ATOM   1650  C   ALA   105      16.145  -9.274 -12.215  1.00  0.00           C  
ATOM   1651  O   ALA   105      16.185  -9.599 -13.403  1.00  0.00           O  
ATOM   1652  CB  ALA   105      14.808 -10.699 -10.577  1.00  0.00           C  
ATOM   1653  H   ALA   105      16.647  -9.799  -9.118  1.00  0.00           H  
ATOM   1654  HA  ALA   105      16.595 -11.274 -11.581  1.00  0.00           H  
ATOM   1655  HB1 ALA   105      14.340  -9.841 -10.097  1.00  0.00           H  
ATOM   1656  HB2 ALA   105      14.143 -11.032 -11.374  1.00  0.00           H  
ATOM   1657  HB3 ALA   105      14.861 -11.502  -9.841  1.00  0.00           H  
ATOM   1658  N   LEU   106      16.117  -7.985 -11.845  1.00  0.00           N  
ATOM   1659  CA  LEU   106      16.192  -6.861 -12.795  1.00  0.00           C  
ATOM   1660  C   LEU   106      17.491  -6.905 -13.622  1.00  0.00           C  
ATOM   1661  O   LEU   106      17.445  -6.750 -14.843  1.00  0.00           O  
ATOM   1662  CB  LEU   106      16.073  -5.518 -12.047  1.00  0.00           C  
ATOM   1663  CG  LEU   106      14.670  -5.164 -11.506  1.00  0.00           C  
ATOM   1664  CD1 LEU   106      14.772  -3.917 -10.626  1.00  0.00           C  
ATOM   1665  CD2 LEU   106      13.670  -4.857 -12.624  1.00  0.00           C  
ATOM   1666  H   LEU   106      16.064  -7.767 -10.858  1.00  0.00           H  
ATOM   1667  HA  LEU   106      15.368  -6.952 -13.502  1.00  0.00           H  
ATOM   1668  HB2 LEU   106      16.785  -5.512 -11.222  1.00  0.00           H  
ATOM   1669  HB3 LEU   106      16.393  -4.708 -12.706  1.00  0.00           H  
ATOM   1670  HG  LEU   106      14.280  -5.984 -10.907  1.00  0.00           H  
ATOM   1671 HD11 LEU   106      15.209  -3.081 -11.173  1.00  0.00           H  
ATOM   1672 HD12 LEU   106      13.796  -3.597 -10.267  1.00  0.00           H  
ATOM   1673 HD13 LEU   106      15.392  -4.096  -9.749  1.00  0.00           H  
ATOM   1674 HD21 LEU   106      14.039  -4.085 -13.299  1.00  0.00           H  
ATOM   1675 HD22 LEU   106      13.457  -5.746 -13.214  1.00  0.00           H  
ATOM   1676 HD23 LEU   106      12.716  -4.516 -12.220  1.00  0.00           H  
ATOM   1677  N   GLN   107      18.636  -7.193 -12.989  1.00  0.00           N  
ATOM   1678  CA  GLN   107      19.918  -7.394 -13.684  1.00  0.00           C  
ATOM   1679  C   GLN   107      19.926  -8.651 -14.579  1.00  0.00           C  
ATOM   1680  O   GLN   107      20.556  -8.645 -15.639  1.00  0.00           O  
ATOM   1681  CB  GLN   107      21.063  -7.458 -12.657  1.00  0.00           C  
ATOM   1682  CG  GLN   107      21.338  -6.115 -11.957  1.00  0.00           C  
ATOM   1683  CD  GLN   107      21.938  -5.071 -12.899  1.00  0.00           C  
ATOM   1684  OE1 GLN   107      23.236  -5.089 -13.124  1.00  0.00           O  
ATOM   1685  NE2 GLN   107      21.251  -4.226 -13.461  1.00  0.00           N  
ATOM   1686  H   GLN   107      18.617  -7.323 -11.986  1.00  0.00           H  
ATOM   1687  HA  GLN   107      20.077  -6.549 -14.355  1.00  0.00           H  
ATOM   1688  HB2 GLN   107      20.836  -8.212 -11.902  1.00  0.00           H  
ATOM   1689  HB3 GLN   107      21.982  -7.795 -13.140  1.00  0.00           H  
ATOM   1690  HG2 GLN   107      20.430  -5.718 -11.502  1.00  0.00           H  
ATOM   1691  HG3 GLN   107      22.041  -6.273 -11.139  1.00  0.00           H  
ATOM   1692 HE21 GLN   107      21.692  -3.562 -14.081  1.00  0.00           H  
ATOM   1693 HE22 GLN   107      20.253  -4.199 -13.309  1.00  0.00           H  
ATOM   1694  N   ALA   108      19.202  -9.709 -14.195  1.00  0.00           N  
ATOM   1695  CA  ALA   108      19.020 -10.926 -14.994  1.00  0.00           C  
ATOM   1696  C   ALA   108      18.044 -10.768 -16.189  1.00  0.00           C  
ATOM   1697  O   ALA   108      17.986 -11.655 -17.046  1.00  0.00           O  
ATOM   1698  CB  ALA   108      18.573 -12.056 -14.056  1.00  0.00           C  
ATOM   1699  H   ALA   108      18.716  -9.660 -13.309  1.00  0.00           H  
ATOM   1700  HA  ALA   108      19.989 -11.209 -15.409  1.00  0.00           H  
ATOM   1701  HB1 ALA   108      17.590 -11.861 -13.631  1.00  0.00           H  
ATOM   1702  HB2 ALA   108      18.518 -13.007 -14.585  1.00  0.00           H  
ATOM   1703  HB3 ALA   108      19.274 -12.183 -13.231  1.00  0.00           H  
ATOM   1704  N   GLY   109      17.295  -9.659 -16.271  1.00  0.00           N  
ATOM   1705  CA  GLY   109      16.405  -9.317 -17.395  1.00  0.00           C  
ATOM   1706  C   GLY   109      14.912  -9.155 -17.057  1.00  0.00           C  
ATOM   1707  O   GLY   109      14.106  -8.997 -17.977  1.00  0.00           O  
ATOM   1708  H   GLY   109      17.389  -8.971 -15.537  1.00  0.00           H  
ATOM   1709  HA2 GLY   109      16.752  -8.367 -17.800  1.00  0.00           H  
ATOM   1710  HA3 GLY   109      16.491 -10.036 -18.210  1.00  0.00           H  
ATOM   1711  N   ALA   110      14.522  -9.184 -15.778  1.00  0.00           N  
ATOM   1712  CA  ALA   110      13.165  -8.828 -15.335  1.00  0.00           C  
ATOM   1713  C   ALA   110      12.834  -7.340 -15.594  1.00  0.00           C  
ATOM   1714  O   ALA   110      13.727  -6.519 -15.832  1.00  0.00           O  
ATOM   1715  CB  ALA   110      13.021  -9.171 -13.846  1.00  0.00           C  
ATOM   1716  H   ALA   110      15.219  -9.344 -15.061  1.00  0.00           H  
ATOM   1717  HA  ALA   110      12.454  -9.436 -15.897  1.00  0.00           H  
ATOM   1718  HB1 ALA   110      13.646  -8.532 -13.226  1.00  0.00           H  
ATOM   1719  HB2 ALA   110      11.999  -9.022 -13.500  1.00  0.00           H  
ATOM   1720  HB3 ALA   110      13.287 -10.209 -13.648  1.00  0.00           H  
ATOM   1721  N   ASP   111      11.551  -6.974 -15.498  1.00  0.00           N  
ATOM   1722  CA  ASP   111      11.074  -5.583 -15.547  1.00  0.00           C  
ATOM   1723  C   ASP   111      10.262  -5.213 -14.288  1.00  0.00           C  
ATOM   1724  O   ASP   111       9.905  -6.073 -13.478  1.00  0.00           O  
ATOM   1725  CB  ASP   111      10.308  -5.312 -16.852  1.00  0.00           C  
ATOM   1726  CG  ASP   111       8.863  -5.832 -16.857  1.00  0.00           C  
ATOM   1727  OD1 ASP   111       8.613  -6.907 -17.442  1.00  0.00           O  
ATOM   1728  OD2 ASP   111       7.972  -5.131 -16.302  1.00  0.00           O1-
ATOM   1729  H   ASP   111      10.861  -7.686 -15.302  1.00  0.00           H  
ATOM   1730  HA  ASP   111      11.930  -4.906 -15.540  1.00  0.00           H  
ATOM   1731  HB2 ASP   111      10.269  -4.237 -17.032  1.00  0.00           H  
ATOM   1732  HB3 ASP   111      10.847  -5.733 -17.702  1.00  0.00           H  
ATOM   1733  N   ILE   112       9.978  -3.917 -14.115  1.00  0.00           N  
ATOM   1734  CA  ILE   112       9.383  -3.359 -12.888  1.00  0.00           C  
ATOM   1735  C   ILE   112       7.987  -3.923 -12.563  1.00  0.00           C  
ATOM   1736  O   ILE   112       7.623  -3.980 -11.387  1.00  0.00           O  
ATOM   1737  CB  ILE   112       9.442  -1.811 -12.952  1.00  0.00           C  
ATOM   1738  CG2 ILE   112       8.517  -1.116 -11.936  1.00  0.00           C  
ATOM   1739  CG1 ILE   112      10.907  -1.355 -12.730  1.00  0.00           C  
ATOM   1740  CD1 ILE   112      11.186   0.108 -13.097  1.00  0.00           C  
ATOM   1741  H   ILE   112      10.270  -3.263 -14.826  1.00  0.00           H  
ATOM   1742  HA  ILE   112      10.017  -3.684 -12.065  1.00  0.00           H  
ATOM   1743  HB  ILE   112       9.130  -1.496 -13.948  1.00  0.00           H  
ATOM   1744 HG21 ILE   112       8.732  -1.432 -10.914  1.00  0.00           H  
ATOM   1745 HG22 ILE   112       8.625  -0.035 -11.973  1.00  0.00           H  
ATOM   1746 HG23 ILE   112       7.463  -1.310 -12.140  1.00  0.00           H  
ATOM   1747 HG12 ILE   112      11.195  -1.529 -11.692  1.00  0.00           H  
ATOM   1748 HG13 ILE   112      11.582  -1.969 -13.327  1.00  0.00           H  
ATOM   1749 HD11 ILE   112      10.629   0.806 -12.474  1.00  0.00           H  
ATOM   1750 HD12 ILE   112      12.244   0.338 -12.967  1.00  0.00           H  
ATOM   1751 HD13 ILE   112      10.933   0.305 -14.138  1.00  0.00           H  
ATOM   1752  N   SER   113       7.223  -4.437 -13.534  1.00  0.00           N  
ATOM   1753  CA  SER   113       5.922  -5.076 -13.265  1.00  0.00           C  
ATOM   1754  C   SER   113       6.033  -6.401 -12.492  1.00  0.00           C  
ATOM   1755  O   SER   113       5.030  -6.862 -11.944  1.00  0.00           O  
ATOM   1756  CB  SER   113       5.135  -5.303 -14.563  1.00  0.00           C  
ATOM   1757  OG  SER   113       5.758  -6.267 -15.390  1.00  0.00           O  
ATOM   1758  H   SER   113       7.566  -4.439 -14.488  1.00  0.00           H  
ATOM   1759  HA  SER   113       5.338  -4.389 -12.650  1.00  0.00           H  
ATOM   1760  HB2 SER   113       4.131  -5.661 -14.331  1.00  0.00           H  
ATOM   1761  HB3 SER   113       5.002  -4.374 -15.112  1.00  0.00           H  
ATOM   1762  HG  SER   113       6.578  -5.911 -15.721  1.00  0.00           H  
ATOM   1763  N   MET   114       7.224  -7.006 -12.398  1.00  0.00           N  
ATOM   1764  CA  MET   114       7.477  -8.231 -11.621  1.00  0.00           C  
ATOM   1765  C   MET   114       7.698  -7.981 -10.116  1.00  0.00           C  
ATOM   1766  O   MET   114       7.825  -8.941  -9.354  1.00  0.00           O  
ATOM   1767  CB  MET   114       8.656  -9.009 -12.234  1.00  0.00           C  
ATOM   1768  CG  MET   114       8.382  -9.408 -13.693  1.00  0.00           C  
ATOM   1769  SD  MET   114       9.687 -10.375 -14.506  1.00  0.00           S  
ATOM   1770  CE  MET   114       9.606 -11.927 -13.569  1.00  0.00           C  
ATOM   1771  H   MET   114       8.016  -6.583 -12.866  1.00  0.00           H  
ATOM   1772  HA  MET   114       6.598  -8.875 -11.693  1.00  0.00           H  
ATOM   1773  HB2 MET   114       9.570  -8.417 -12.179  1.00  0.00           H  
ATOM   1774  HB3 MET   114       8.839  -9.908 -11.646  1.00  0.00           H  
ATOM   1775  HG2 MET   114       7.453  -9.976 -13.755  1.00  0.00           H  
ATOM   1776  HG3 MET   114       8.236  -8.515 -14.302  1.00  0.00           H  
ATOM   1777  HE1 MET   114       8.602 -12.348 -13.612  1.00  0.00           H  
ATOM   1778  HE2 MET   114      10.302 -12.653 -13.990  1.00  0.00           H  
ATOM   1779  HE3 MET   114       9.874 -11.768 -12.525  1.00  0.00           H  
ATOM   1780  N   ILE   115       7.713  -6.721  -9.662  1.00  0.00           N  
ATOM   1781  CA  ILE   115       8.026  -6.314  -8.275  1.00  0.00           C  
ATOM   1782  C   ILE   115       7.185  -7.028  -7.198  1.00  0.00           C  
ATOM   1783  O   ILE   115       7.698  -7.359  -6.125  1.00  0.00           O  
ATOM   1784  CB  ILE   115       7.910  -4.773  -8.168  1.00  0.00           C  
ATOM   1785  CG2 ILE   115       6.469  -4.267  -8.393  1.00  0.00           C  
ATOM   1786  CG1 ILE   115       8.486  -4.282  -6.824  1.00  0.00           C  
ATOM   1787  CD1 ILE   115       8.587  -2.757  -6.694  1.00  0.00           C  
ATOM   1788  H   ILE   115       7.575  -5.977 -10.333  1.00  0.00           H  
ATOM   1789  HA  ILE   115       9.066  -6.594  -8.101  1.00  0.00           H  
ATOM   1790  HB  ILE   115       8.531  -4.346  -8.955  1.00  0.00           H  
ATOM   1791 HG21 ILE   115       5.801  -4.519  -7.572  1.00  0.00           H  
ATOM   1792 HG22 ILE   115       6.453  -3.186  -8.513  1.00  0.00           H  
ATOM   1793 HG23 ILE   115       6.031  -4.680  -9.301  1.00  0.00           H  
ATOM   1794 HG12 ILE   115       7.907  -4.662  -5.985  1.00  0.00           H  
ATOM   1795 HG13 ILE   115       9.486  -4.697  -6.707  1.00  0.00           H  
ATOM   1796 HD11 ILE   115       7.603  -2.294  -6.637  1.00  0.00           H  
ATOM   1797 HD12 ILE   115       9.124  -2.485  -5.785  1.00  0.00           H  
ATOM   1798 HD13 ILE   115       9.121  -2.321  -7.539  1.00  0.00           H  
ATOM   1799  N   GLY   116       5.914  -7.328  -7.491  1.00  0.00           N  
ATOM   1800  CA  GLY   116       4.991  -7.991  -6.563  1.00  0.00           C  
ATOM   1801  C   GLY   116       5.375  -9.431  -6.200  1.00  0.00           C  
ATOM   1802  O   GLY   116       5.033  -9.903  -5.115  1.00  0.00           O  
ATOM   1803  H   GLY   116       5.551  -7.055  -8.393  1.00  0.00           H  
ATOM   1804  HA2 GLY   116       4.893  -7.395  -5.654  1.00  0.00           H  
ATOM   1805  HA3 GLY   116       4.007  -8.022  -7.031  1.00  0.00           H  
ATOM   1806  N   GLN   117       6.146 -10.111  -7.056  1.00  0.00           N  
ATOM   1807  CA  GLN   117       6.627 -11.484  -6.827  1.00  0.00           C  
ATOM   1808  C   GLN   117       7.651 -11.576  -5.677  1.00  0.00           C  
ATOM   1809  O   GLN   117       7.870 -12.656  -5.124  1.00  0.00           O  
ATOM   1810  CB  GLN   117       7.244 -12.037  -8.124  1.00  0.00           C  
ATOM   1811  CG  GLN   117       6.262 -12.036  -9.312  1.00  0.00           C  
ATOM   1812  CD  GLN   117       6.870 -12.575 -10.611  1.00  0.00           C  
ATOM   1813  OE1 GLN   117       7.918 -13.208 -10.663  1.00  0.00           O  
ATOM   1814  NE2 GLN   117       6.219 -12.354 -11.731  1.00  0.00           N  
ATOM   1815  H   GLN   117       6.441  -9.653  -7.908  1.00  0.00           H  
ATOM   1816  HA  GLN   117       5.771 -12.107  -6.557  1.00  0.00           H  
ATOM   1817  HB2 GLN   117       8.131 -11.458  -8.385  1.00  0.00           H  
ATOM   1818  HB3 GLN   117       7.592 -13.057  -7.950  1.00  0.00           H  
ATOM   1819  HG2 GLN   117       5.387 -12.639  -9.067  1.00  0.00           H  
ATOM   1820  HG3 GLN   117       5.902 -11.026  -9.508  1.00  0.00           H  
ATOM   1821 HE21 GLN   117       6.592 -12.709 -12.599  1.00  0.00           H  
ATOM   1822 HE22 GLN   117       5.349 -11.843 -11.719  1.00  0.00           H  
ATOM   1823  N   PHE   118       8.261 -10.445  -5.305  1.00  0.00           N  
ATOM   1824  CA  PHE   118       9.315 -10.332  -4.290  1.00  0.00           C  
ATOM   1825  C   PHE   118       8.828  -9.702  -2.967  1.00  0.00           C  
ATOM   1826  O   PHE   118       9.634  -9.420  -2.080  1.00  0.00           O  
ATOM   1827  CB  PHE   118      10.493  -9.567  -4.910  1.00  0.00           C  
ATOM   1828  CG  PHE   118      11.025 -10.187  -6.191  1.00  0.00           C  
ATOM   1829  CD1 PHE   118      11.978 -11.221  -6.129  1.00  0.00           C  
ATOM   1830  CE1 PHE   118      12.456 -11.815  -7.311  1.00  0.00           C  
ATOM   1831  CZ  PHE   118      11.969 -11.387  -8.559  1.00  0.00           C  
ATOM   1832  CE2 PHE   118      11.014 -10.357  -8.624  1.00  0.00           C  
ATOM   1833  CD2 PHE   118      10.549  -9.753  -7.443  1.00  0.00           C  
ATOM   1834  H   PHE   118       8.010  -9.597  -5.796  1.00  0.00           H  
ATOM   1835  HA  PHE   118       9.682 -11.326  -4.027  1.00  0.00           H  
ATOM   1836  HB2 PHE   118      10.199  -8.537  -5.118  1.00  0.00           H  
ATOM   1837  HB3 PHE   118      11.311  -9.510  -4.194  1.00  0.00           H  
ATOM   1838  HD1 PHE   118      12.340 -11.565  -5.171  1.00  0.00           H  
ATOM   1839  HE1 PHE   118      13.191 -12.605  -7.259  1.00  0.00           H  
ATOM   1840  HZ  PHE   118      12.326 -11.850  -9.467  1.00  0.00           H  
ATOM   1841  HE2 PHE   118      10.637 -10.029  -9.582  1.00  0.00           H  
ATOM   1842  HD2 PHE   118       9.815  -8.963  -7.500  1.00  0.00           H  
ATOM   1843  N   GLY   119       7.519  -9.454  -2.827  1.00  0.00           N  
ATOM   1844  CA  GLY   119       6.883  -8.908  -1.615  1.00  0.00           C  
ATOM   1845  C   GLY   119       7.065  -7.398  -1.388  1.00  0.00           C  
ATOM   1846  O   GLY   119       6.395  -6.824  -0.528  1.00  0.00           O  
ATOM   1847  H   GLY   119       6.907  -9.699  -3.594  1.00  0.00           H  
ATOM   1848  HA2 GLY   119       5.815  -9.116  -1.679  1.00  0.00           H  
ATOM   1849  HA3 GLY   119       7.248  -9.441  -0.736  1.00  0.00           H  
ATOM   1850  N   VAL   120       7.919  -6.731  -2.173  1.00  0.00           N  
ATOM   1851  CA  VAL   120       8.220  -5.285  -2.098  1.00  0.00           C  
ATOM   1852  C   VAL   120       7.337  -4.432  -3.030  1.00  0.00           C  
ATOM   1853  O   VAL   120       7.693  -3.309  -3.389  1.00  0.00           O  
ATOM   1854  CB  VAL   120       9.734  -5.022  -2.280  1.00  0.00           C  
ATOM   1855  CG1 VAL   120      10.527  -5.666  -1.138  1.00  0.00           C  
ATOM   1856  CG2 VAL   120      10.299  -5.526  -3.613  1.00  0.00           C  
ATOM   1857  H   VAL   120       8.422  -7.263  -2.869  1.00  0.00           H  
ATOM   1858  HA  VAL   120       7.969  -4.932  -1.096  1.00  0.00           H  
ATOM   1859  HB  VAL   120       9.919  -3.949  -2.224  1.00  0.00           H  
ATOM   1860 HG11 VAL   120      10.444  -6.753  -1.143  1.00  0.00           H  
ATOM   1861 HG12 VAL   120      11.584  -5.416  -1.209  1.00  0.00           H  
ATOM   1862 HG13 VAL   120      10.172  -5.309  -0.172  1.00  0.00           H  
ATOM   1863 HG21 VAL   120       9.796  -5.058  -4.455  1.00  0.00           H  
ATOM   1864 HG22 VAL   120      11.361  -5.292  -3.702  1.00  0.00           H  
ATOM   1865 HG23 VAL   120      10.193  -6.605  -3.717  1.00  0.00           H  
ATOM   1866  N   GLY   121       6.165  -4.950  -3.419  1.00  0.00           N  
ATOM   1867  CA  GLY   121       5.268  -4.347  -4.415  1.00  0.00           C  
ATOM   1868  C   GLY   121       4.801  -2.920  -4.104  1.00  0.00           C  
ATOM   1869  O   GLY   121       4.622  -2.130  -5.029  1.00  0.00           O  
ATOM   1870  H   GLY   121       5.917  -5.865  -3.072  1.00  0.00           H  
ATOM   1871  HA2 GLY   121       5.759  -4.356  -5.384  1.00  0.00           H  
ATOM   1872  HA3 GLY   121       4.387  -4.981  -4.511  1.00  0.00           H  
ATOM   1873  N   PHE   122       4.669  -2.550  -2.824  1.00  0.00           N  
ATOM   1874  CA  PHE   122       4.229  -1.210  -2.406  1.00  0.00           C  
ATOM   1875  C   PHE   122       5.067  -0.072  -3.007  1.00  0.00           C  
ATOM   1876  O   PHE   122       4.508   0.944  -3.421  1.00  0.00           O  
ATOM   1877  CB  PHE   122       4.260  -1.108  -0.875  1.00  0.00           C  
ATOM   1878  CG  PHE   122       4.232   0.327  -0.368  1.00  0.00           C  
ATOM   1879  CD1 PHE   122       3.032   1.062  -0.392  1.00  0.00           C  
ATOM   1880  CE1 PHE   122       3.007   2.396   0.054  1.00  0.00           C  
ATOM   1881  CZ  PHE   122       4.188   3.001   0.524  1.00  0.00           C  
ATOM   1882  CE2 PHE   122       5.390   2.273   0.544  1.00  0.00           C  
ATOM   1883  CD2 PHE   122       5.415   0.939   0.097  1.00  0.00           C  
ATOM   1884  H   PHE   122       4.862  -3.230  -2.104  1.00  0.00           H  
ATOM   1885  HA  PHE   122       3.200  -1.071  -2.744  1.00  0.00           H  
ATOM   1886  HB2 PHE   122       3.417  -1.653  -0.450  1.00  0.00           H  
ATOM   1887  HB3 PHE   122       5.158  -1.590  -0.485  1.00  0.00           H  
ATOM   1888  HD1 PHE   122       2.124   0.592  -0.735  1.00  0.00           H  
ATOM   1889  HE1 PHE   122       2.081   2.951   0.042  1.00  0.00           H  
ATOM   1890  HZ  PHE   122       4.172   4.024   0.871  1.00  0.00           H  
ATOM   1891  HE2 PHE   122       6.297   2.738   0.902  1.00  0.00           H  
ATOM   1892  HD2 PHE   122       6.343   0.388   0.110  1.00  0.00           H  
ATOM   1893  N   TYR   123       6.395  -0.227  -3.079  1.00  0.00           N  
ATOM   1894  CA  TYR   123       7.288   0.859  -3.497  1.00  0.00           C  
ATOM   1895  C   TYR   123       7.087   1.281  -4.966  1.00  0.00           C  
ATOM   1896  O   TYR   123       7.483   2.386  -5.337  1.00  0.00           O  
ATOM   1897  CB  TYR   123       8.745   0.494  -3.171  1.00  0.00           C  
ATOM   1898  CG  TYR   123       8.983   0.275  -1.685  1.00  0.00           C  
ATOM   1899  CD1 TYR   123       9.038   1.378  -0.810  1.00  0.00           C  
ATOM   1900  CE1 TYR   123       9.211   1.181   0.574  1.00  0.00           C  
ATOM   1901  CZ  TYR   123       9.323  -0.128   1.093  1.00  0.00           C  
ATOM   1902  OH  TYR   123       9.468  -0.335   2.431  1.00  0.00           O  
ATOM   1903  CE2 TYR   123       9.275  -1.233   0.217  1.00  0.00           C  
ATOM   1904  CD2 TYR   123       9.107  -1.030  -1.167  1.00  0.00           C  
ATOM   1905  H   TYR   123       6.810  -1.093  -2.765  1.00  0.00           H  
ATOM   1906  HA  TYR   123       7.033   1.735  -2.898  1.00  0.00           H  
ATOM   1907  HB2 TYR   123       9.042  -0.400  -3.724  1.00  0.00           H  
ATOM   1908  HB3 TYR   123       9.414   1.289  -3.503  1.00  0.00           H  
ATOM   1909  HD1 TYR   123       8.934   2.382  -1.195  1.00  0.00           H  
ATOM   1910  HE1 TYR   123       9.249   2.035   1.235  1.00  0.00           H  
ATOM   1911  HH  TYR   123       9.445   0.465   2.934  1.00  0.00           H  
ATOM   1912  HE2 TYR   123       9.364  -2.238   0.605  1.00  0.00           H  
ATOM   1913  HD2 TYR   123       9.068  -1.880  -1.828  1.00  0.00           H  
ATOM   1914  N   SER   124       6.377   0.482  -5.776  1.00  0.00           N  
ATOM   1915  CA  SER   124       5.886   0.891  -7.104  1.00  0.00           C  
ATOM   1916  C   SER   124       4.927   2.094  -7.065  1.00  0.00           C  
ATOM   1917  O   SER   124       4.759   2.763  -8.083  1.00  0.00           O  
ATOM   1918  CB  SER   124       5.204  -0.283  -7.812  1.00  0.00           C  
ATOM   1919  OG  SER   124       3.989  -0.637  -7.181  1.00  0.00           O  
ATOM   1920  H   SER   124       6.050  -0.401  -5.410  1.00  0.00           H  
ATOM   1921  HA  SER   124       6.755   1.181  -7.698  1.00  0.00           H  
ATOM   1922  HB2 SER   124       4.985  -0.019  -8.847  1.00  0.00           H  
ATOM   1923  HB3 SER   124       5.861  -1.148  -7.842  1.00  0.00           H  
ATOM   1924  HG  SER   124       4.184  -1.063  -6.355  1.00  0.00           H  
ATOM   1925  N   ALA   125       4.367   2.457  -5.904  1.00  0.00           N  
ATOM   1926  CA  ALA   125       3.637   3.712  -5.708  1.00  0.00           C  
ATOM   1927  C   ALA   125       4.467   4.949  -6.106  1.00  0.00           C  
ATOM   1928  O   ALA   125       3.928   5.898  -6.676  1.00  0.00           O  
ATOM   1929  CB  ALA   125       3.208   3.784  -4.239  1.00  0.00           C  
ATOM   1930  H   ALA   125       4.524   1.878  -5.089  1.00  0.00           H  
ATOM   1931  HA  ALA   125       2.740   3.700  -6.326  1.00  0.00           H  
ATOM   1932  HB1 ALA   125       4.065   3.722  -3.566  1.00  0.00           H  
ATOM   1933  HB2 ALA   125       2.697   4.720  -4.026  1.00  0.00           H  
ATOM   1934  HB3 ALA   125       2.525   2.972  -3.986  1.00  0.00           H  
ATOM   1935  N   TYR   126       5.789   4.922  -5.898  1.00  0.00           N  
ATOM   1936  CA  TYR   126       6.704   6.006  -6.277  1.00  0.00           C  
ATOM   1937  C   TYR   126       7.001   6.081  -7.790  1.00  0.00           C  
ATOM   1938  O   TYR   126       7.716   6.985  -8.231  1.00  0.00           O  
ATOM   1939  CB  TYR   126       7.969   5.937  -5.408  1.00  0.00           C  
ATOM   1940  CG  TYR   126       7.688   6.228  -3.942  1.00  0.00           C  
ATOM   1941  CD1 TYR   126       7.749   7.555  -3.469  1.00  0.00           C  
ATOM   1942  CE1 TYR   126       7.447   7.843  -2.124  1.00  0.00           C  
ATOM   1943  CZ  TYR   126       7.065   6.803  -1.250  1.00  0.00           C  
ATOM   1944  OH  TYR   126       6.775   7.067   0.048  1.00  0.00           O  
ATOM   1945  CE2 TYR   126       6.987   5.477  -1.728  1.00  0.00           C  
ATOM   1946  CD2 TYR   126       7.311   5.189  -3.066  1.00  0.00           C  
ATOM   1947  H   TYR   126       6.194   4.099  -5.472  1.00  0.00           H  
ATOM   1948  HA  TYR   126       6.214   6.953  -6.041  1.00  0.00           H  
ATOM   1949  HB2 TYR   126       8.448   4.962  -5.503  1.00  0.00           H  
ATOM   1950  HB3 TYR   126       8.702   6.665  -5.755  1.00  0.00           H  
ATOM   1951  HD1 TYR   126       8.022   8.359  -4.138  1.00  0.00           H  
ATOM   1952  HE1 TYR   126       7.503   8.862  -1.768  1.00  0.00           H  
ATOM   1953  HH  TYR   126       6.822   7.990   0.262  1.00  0.00           H  
ATOM   1954  HE2 TYR   126       6.689   4.678  -1.064  1.00  0.00           H  
ATOM   1955  HD2 TYR   126       7.250   4.172  -3.421  1.00  0.00           H  
ATOM   1956  N   LEU   127       6.395   5.216  -8.620  1.00  0.00           N  
ATOM   1957  CA  LEU   127       6.264   5.457 -10.065  1.00  0.00           C  
ATOM   1958  C   LEU   127       5.368   6.676 -10.342  1.00  0.00           C  
ATOM   1959  O   LEU   127       5.699   7.473 -11.223  1.00  0.00           O  
ATOM   1960  CB  LEU   127       5.685   4.215 -10.779  1.00  0.00           C  
ATOM   1961  CG  LEU   127       6.587   2.967 -10.748  1.00  0.00           C  
ATOM   1962  CD1 LEU   127       5.827   1.724 -11.209  1.00  0.00           C  
ATOM   1963  CD2 LEU   127       7.803   3.140 -11.662  1.00  0.00           C  
ATOM   1964  H   LEU   127       5.835   4.472  -8.223  1.00  0.00           H  
ATOM   1965  HA  LEU   127       7.251   5.677 -10.472  1.00  0.00           H  
ATOM   1966  HB2 LEU   127       4.715   3.977 -10.341  1.00  0.00           H  
ATOM   1967  HB3 LEU   127       5.468   4.460 -11.819  1.00  0.00           H  
ATOM   1968  HG  LEU   127       6.919   2.792  -9.726  1.00  0.00           H  
ATOM   1969 HD11 LEU   127       5.611   1.752 -12.274  1.00  0.00           H  
ATOM   1970 HD12 LEU   127       6.408   0.822 -11.020  1.00  0.00           H  
ATOM   1971 HD13 LEU   127       4.879   1.614 -10.680  1.00  0.00           H  
ATOM   1972 HD21 LEU   127       8.429   3.975 -11.350  1.00  0.00           H  
ATOM   1973 HD22 LEU   127       8.436   2.253 -11.647  1.00  0.00           H  
ATOM   1974 HD23 LEU   127       7.508   3.317 -12.697  1.00  0.00           H  
ATOM   1975  N   VAL   128       4.282   6.839  -9.571  1.00  0.00           N  
ATOM   1976  CA  VAL   128       3.220   7.847  -9.790  1.00  0.00           C  
ATOM   1977  C   VAL   128       3.127   8.920  -8.700  1.00  0.00           C  
ATOM   1978  O   VAL   128       2.642  10.016  -8.975  1.00  0.00           O  
ATOM   1979  CB  VAL   128       1.840   7.176  -9.983  1.00  0.00           C  
ATOM   1980  CG1 VAL   128       1.882   6.146 -11.115  1.00  0.00           C  
ATOM   1981  CG2 VAL   128       1.288   6.488  -8.728  1.00  0.00           C  
ATOM   1982  H   VAL   128       4.119   6.163  -8.837  1.00  0.00           H  
ATOM   1983  HA  VAL   128       3.438   8.384 -10.711  1.00  0.00           H  
ATOM   1984  HB  VAL   128       1.128   7.951 -10.274  1.00  0.00           H  
ATOM   1985 HG11 VAL   128       2.510   5.289 -10.869  1.00  0.00           H  
ATOM   1986 HG12 VAL   128       0.887   5.760 -11.328  1.00  0.00           H  
ATOM   1987 HG13 VAL   128       2.265   6.592 -12.032  1.00  0.00           H  
ATOM   1988 HG21 VAL   128       1.180   7.171  -7.885  1.00  0.00           H  
ATOM   1989 HG22 VAL   128       0.295   6.084  -8.921  1.00  0.00           H  
ATOM   1990 HG23 VAL   128       1.919   5.659  -8.411  1.00  0.00           H  
ATOM   1991  N   ALA   129       3.587   8.632  -7.481  1.00  0.00           N  
ATOM   1992  CA  ALA   129       3.507   9.525  -6.325  1.00  0.00           C  
ATOM   1993  C   ALA   129       4.815  10.301  -6.075  1.00  0.00           C  
ATOM   1994  O   ALA   129       5.909   9.735  -6.136  1.00  0.00           O  
ATOM   1995  CB  ALA   129       3.094   8.696  -5.104  1.00  0.00           C  
ATOM   1996  H   ALA   129       3.961   7.707  -7.316  1.00  0.00           H  
ATOM   1997  HA  ALA   129       2.717  10.248  -6.494  1.00  0.00           H  
ATOM   1998  HB1 ALA   129       3.864   7.977  -4.824  1.00  0.00           H  
ATOM   1999  HB2 ALA   129       2.909   9.336  -4.244  1.00  0.00           H  
ATOM   2000  HB3 ALA   129       2.175   8.141  -5.298  1.00  0.00           H  
ATOM   2001  N   GLU   130       4.703  11.596  -5.762  1.00  0.00           N  
ATOM   2002  CA  GLU   130       5.813  12.430  -5.264  1.00  0.00           C  
ATOM   2003  C   GLU   130       5.981  12.327  -3.731  1.00  0.00           C  
ATOM   2004  O   GLU   130       7.070  12.573  -3.207  1.00  0.00           O  
ATOM   2005  CB  GLU   130       5.629  13.891  -5.728  1.00  0.00           C  
ATOM   2006  CG  GLU   130       4.371  14.597  -5.197  1.00  0.00           C  
ATOM   2007  CD  GLU   130       4.311  16.083  -5.611  1.00  0.00           C  
ATOM   2008  OE1 GLU   130       4.444  16.402  -6.819  1.00  0.00           O  
ATOM   2009  OE2 GLU   130       4.111  16.947  -4.724  1.00  0.00           O1-
ATOM   2010  H   GLU   130       3.775  11.999  -5.728  1.00  0.00           H  
ATOM   2011  HA  GLU   130       6.746  12.078  -5.706  1.00  0.00           H  
ATOM   2012  HB2 GLU   130       6.509  14.465  -5.432  1.00  0.00           H  
ATOM   2013  HB3 GLU   130       5.619  13.918  -6.817  1.00  0.00           H  
ATOM   2014  HG2 GLU   130       3.477  14.114  -5.584  1.00  0.00           H  
ATOM   2015  HG3 GLU   130       4.316  14.541  -4.110  1.00  0.00           H  
ATOM   2016  N   LYS   131       4.920  11.913  -3.022  1.00  0.00           N  
ATOM   2017  CA  LYS   131       4.892  11.583  -1.589  1.00  0.00           C  
ATOM   2018  C   LYS   131       3.806  10.537  -1.323  1.00  0.00           C  
ATOM   2019  O   LYS   131       2.776  10.531  -2.001  1.00  0.00           O  
ATOM   2020  CB  LYS   131       4.663  12.867  -0.762  1.00  0.00           C  
ATOM   2021  CG  LYS   131       4.706  12.636   0.759  1.00  0.00           C  
ATOM   2022  CD  LYS   131       4.406  13.903   1.571  1.00  0.00           C  
ATOM   2023  CE  LYS   131       2.915  14.262   1.500  1.00  0.00           C  
ATOM   2024  NZ  LYS   131       2.534  15.215   2.571  1.00  0.00           N1+
ATOM   2025  H   LYS   131       4.066  11.735  -3.531  1.00  0.00           H  
ATOM   2026  HA  LYS   131       5.849  11.136  -1.322  1.00  0.00           H  
ATOM   2027  HB2 LYS   131       5.422  13.604  -1.024  1.00  0.00           H  
ATOM   2028  HB3 LYS   131       3.710  13.312  -1.040  1.00  0.00           H  
ATOM   2029  HG2 LYS   131       4.006  11.865   1.076  1.00  0.00           H  
ATOM   2030  HG3 LYS   131       5.693  12.270   1.032  1.00  0.00           H  
ATOM   2031  HD2 LYS   131       4.689  13.713   2.605  1.00  0.00           H  
ATOM   2032  HD3 LYS   131       5.022  14.737   1.234  1.00  0.00           H  
ATOM   2033  HE2 LYS   131       2.645  14.674   0.527  1.00  0.00           H  
ATOM   2034  HE3 LYS   131       2.322  13.364   1.662  1.00  0.00           H  
ATOM   2035  HZ1 LYS   131       2.747  14.794   3.474  1.00  0.00           H  
ATOM   2036  HZ2 LYS   131       3.056  16.073   2.472  1.00  0.00           H  
ATOM   2037  HZ3 LYS   131       1.545  15.408   2.519  1.00  0.00           H  
ATOM   2038  N   VAL   132       4.015   9.676  -0.328  1.00  0.00           N  
ATOM   2039  CA  VAL   132       2.977   8.772   0.189  1.00  0.00           C  
ATOM   2040  C   VAL   132       2.811   8.969   1.695  1.00  0.00           C  
ATOM   2041  O   VAL   132       3.793   8.993   2.443  1.00  0.00           O  
ATOM   2042  CB  VAL   132       3.255   7.298  -0.174  1.00  0.00           C  
ATOM   2043  CG1 VAL   132       2.116   6.385   0.299  1.00  0.00           C  
ATOM   2044  CG2 VAL   132       3.421   7.104  -1.687  1.00  0.00           C  
ATOM   2045  H   VAL   132       4.887   9.722   0.184  1.00  0.00           H  
ATOM   2046  HA  VAL   132       2.020   9.031  -0.263  1.00  0.00           H  
ATOM   2047  HB  VAL   132       4.173   6.971   0.313  1.00  0.00           H  
ATOM   2048 HG11 VAL   132       1.148   6.725  -0.069  1.00  0.00           H  
ATOM   2049 HG12 VAL   132       2.258   5.364  -0.052  1.00  0.00           H  
ATOM   2050 HG13 VAL   132       2.055   6.336   1.384  1.00  0.00           H  
ATOM   2051 HG21 VAL   132       4.298   7.628  -2.067  1.00  0.00           H  
ATOM   2052 HG22 VAL   132       3.548   6.052  -1.943  1.00  0.00           H  
ATOM   2053 HG23 VAL   132       2.555   7.481  -2.231  1.00  0.00           H  
ATOM   2054  N   THR   133       1.558   9.083   2.136  1.00  0.00           N  
ATOM   2055  CA  THR   133       1.156   9.050   3.550  1.00  0.00           C  
ATOM   2056  C   THR   133       0.337   7.784   3.797  1.00  0.00           C  
ATOM   2057  O   THR   133      -0.570   7.474   3.024  1.00  0.00           O  
ATOM   2058  CB  THR   133       0.347  10.303   3.930  1.00  0.00           C  
ATOM   2059  CG2 THR   133      -0.079  10.334   5.398  1.00  0.00           C  
ATOM   2060  OG1 THR   133       1.086  11.479   3.678  1.00  0.00           O  
ATOM   2061  H   THR   133       0.810   9.055   1.455  1.00  0.00           H  
ATOM   2062  HA  THR   133       2.039   9.014   4.187  1.00  0.00           H  
ATOM   2063  HB  THR   133      -0.546  10.362   3.313  1.00  0.00           H  
ATOM   2064 HG21 THR   133       0.781  10.267   6.066  1.00  0.00           H  
ATOM   2065 HG22 THR   133      -0.605  11.261   5.631  1.00  0.00           H  
ATOM   2066 HG23 THR   133      -0.758   9.518   5.645  1.00  0.00           H  
ATOM   2067  HG1 THR   133       1.834  11.502   4.257  1.00  0.00           H  
ATOM   2068  N   VAL   134       0.628   7.048   4.869  1.00  0.00           N  
ATOM   2069  CA  VAL   134      -0.080   5.813   5.239  1.00  0.00           C  
ATOM   2070  C   VAL   134      -0.644   5.966   6.646  1.00  0.00           C  
ATOM   2071  O   VAL   134       0.102   5.928   7.627  1.00  0.00           O  
ATOM   2072  CB  VAL   134       0.823   4.568   5.109  1.00  0.00           C  
ATOM   2073  CG1 VAL   134       0.063   3.286   5.476  1.00  0.00           C  
ATOM   2074  CG2 VAL   134       1.351   4.411   3.677  1.00  0.00           C  
ATOM   2075  H   VAL   134       1.366   7.363   5.488  1.00  0.00           H  
ATOM   2076  HA  VAL   134      -0.923   5.648   4.571  1.00  0.00           H  
ATOM   2077  HB  VAL   134       1.680   4.667   5.775  1.00  0.00           H  
ATOM   2078 HG11 VAL   134      -0.824   3.160   4.855  1.00  0.00           H  
ATOM   2079 HG12 VAL   134       0.692   2.407   5.336  1.00  0.00           H  
ATOM   2080 HG13 VAL   134      -0.255   3.270   6.519  1.00  0.00           H  
ATOM   2081 HG21 VAL   134       1.980   5.252   3.393  1.00  0.00           H  
ATOM   2082 HG22 VAL   134       1.967   3.518   3.576  1.00  0.00           H  
ATOM   2083 HG23 VAL   134       0.538   4.344   2.954  1.00  0.00           H  
ATOM   2084  N   ILE   135      -1.962   6.146   6.746  1.00  0.00           N  
ATOM   2085  CA  ILE   135      -2.686   6.076   8.023  1.00  0.00           C  
ATOM   2086  C   ILE   135      -3.106   4.618   8.257  1.00  0.00           C  
ATOM   2087  O   ILE   135      -3.554   3.954   7.323  1.00  0.00           O  
ATOM   2088  CB  ILE   135      -3.900   7.035   8.071  1.00  0.00           C  
ATOM   2089  CG2 ILE   135      -4.385   7.183   9.524  1.00  0.00           C  
ATOM   2090  CG1 ILE   135      -3.665   8.426   7.432  1.00  0.00           C  
ATOM   2091  CD1 ILE   135      -2.545   9.261   8.063  1.00  0.00           C  
ATOM   2092  H   ILE   135      -2.514   6.162   5.898  1.00  0.00           H  
ATOM   2093  HA  ILE   135      -2.007   6.383   8.813  1.00  0.00           H  
ATOM   2094  HB  ILE   135      -4.715   6.585   7.509  1.00  0.00           H  
ATOM   2095 HG21 ILE   135      -3.618   7.618  10.165  1.00  0.00           H  
ATOM   2096 HG22 ILE   135      -5.262   7.827   9.581  1.00  0.00           H  
ATOM   2097 HG23 ILE   135      -4.661   6.230   9.971  1.00  0.00           H  
ATOM   2098 HG12 ILE   135      -3.460   8.308   6.367  1.00  0.00           H  
ATOM   2099 HG13 ILE   135      -4.592   8.997   7.479  1.00  0.00           H  
ATOM   2100 HD11 ILE   135      -1.589   8.741   8.026  1.00  0.00           H  
ATOM   2101 HD12 ILE   135      -2.426  10.205   7.532  1.00  0.00           H  
ATOM   2102 HD13 ILE   135      -2.767   9.502   9.102  1.00  0.00           H  
ATOM   2103  N   THR   136      -2.970   4.094   9.474  1.00  0.00           N  
ATOM   2104  CA  THR   136      -3.284   2.683   9.770  1.00  0.00           C  
ATOM   2105  C   THR   136      -3.607   2.451  11.246  1.00  0.00           C  
ATOM   2106  O   THR   136      -3.126   3.178  12.121  1.00  0.00           O  
ATOM   2107  CB  THR   136      -2.143   1.762   9.292  1.00  0.00           C  
ATOM   2108  CG2 THR   136      -0.821   2.025  10.010  1.00  0.00           C  
ATOM   2109  OG1 THR   136      -2.457   0.400   9.492  1.00  0.00           O  
ATOM   2110  H   THR   136      -2.591   4.662  10.221  1.00  0.00           H  
ATOM   2111  HA  THR   136      -4.193   2.429   9.224  1.00  0.00           H  
ATOM   2112  HB  THR   136      -1.992   1.899   8.221  1.00  0.00           H  
ATOM   2113 HG21 THR   136      -0.838   1.706  11.053  1.00  0.00           H  
ATOM   2114 HG22 THR   136      -0.028   1.484   9.504  1.00  0.00           H  
ATOM   2115 HG23 THR   136      -0.544   3.079   9.984  1.00  0.00           H  
ATOM   2116  HG1 THR   136      -3.165   0.172   8.904  1.00  0.00           H  
ATOM   2117  N   LYS   137      -4.445   1.444  11.512  1.00  0.00           N  
ATOM   2118  CA  LYS   137      -4.948   1.070  12.839  1.00  0.00           C  
ATOM   2119  C   LYS   137      -5.084  -0.452  12.943  1.00  0.00           C  
ATOM   2120  O   LYS   137      -5.975  -1.040  12.329  1.00  0.00           O  
ATOM   2121  CB  LYS   137      -6.291   1.799  13.066  1.00  0.00           C  
ATOM   2122  CG  LYS   137      -7.016   1.453  14.375  1.00  0.00           C  
ATOM   2123  CD  LYS   137      -6.201   1.775  15.632  1.00  0.00           C  
ATOM   2124  CE  LYS   137      -6.994   1.579  16.930  1.00  0.00           C  
ATOM   2125  NZ  LYS   137      -7.363   0.157  17.143  1.00  0.00           N1+
ATOM   2126  H   LYS   137      -4.791   0.902  10.729  1.00  0.00           H  
ATOM   2127  HA  LYS   137      -4.234   1.398  13.597  1.00  0.00           H  
ATOM   2128  HB2 LYS   137      -6.125   2.876  13.032  1.00  0.00           H  
ATOM   2129  HB3 LYS   137      -6.963   1.581  12.235  1.00  0.00           H  
ATOM   2130  HG2 LYS   137      -7.943   2.025  14.403  1.00  0.00           H  
ATOM   2131  HG3 LYS   137      -7.303   0.403  14.382  1.00  0.00           H  
ATOM   2132  HD2 LYS   137      -5.292   1.173  15.666  1.00  0.00           H  
ATOM   2133  HD3 LYS   137      -5.888   2.812  15.576  1.00  0.00           H  
ATOM   2134  HE2 LYS   137      -6.402   1.918  17.780  1.00  0.00           H  
ATOM   2135  HE3 LYS   137      -7.902   2.183  16.918  1.00  0.00           H  
ATOM   2136  HZ1 LYS   137      -6.526  -0.412  17.106  1.00  0.00           H  
ATOM   2137  HZ2 LYS   137      -7.805   0.049  18.044  1.00  0.00           H  
ATOM   2138  HZ3 LYS   137      -7.998  -0.138  16.414  1.00  0.00           H  
ATOM   2139  N   HIS   138      -4.217  -1.084  13.737  1.00  0.00           N  
ATOM   2140  CA  HIS   138      -4.357  -2.484  14.166  1.00  0.00           C  
ATOM   2141  C   HIS   138      -5.263  -2.609  15.404  1.00  0.00           C  
ATOM   2142  O   HIS   138      -5.443  -1.645  16.149  1.00  0.00           O  
ATOM   2143  CB  HIS   138      -2.960  -3.086  14.396  1.00  0.00           C  
ATOM   2144  CG  HIS   138      -2.984  -4.530  14.825  1.00  0.00           C  
ATOM   2145  ND1 HIS   138      -3.503  -5.586  14.076  1.00  0.00           N1+
ATOM   2146  CE1 HIS   138      -3.380  -6.681  14.843  1.00  0.00           C  
ATOM   2147  NE2 HIS   138      -2.833  -6.363  16.027  1.00  0.00           N  
ATOM   2148  CD2 HIS   138      -2.571  -5.011  16.031  1.00  0.00           C  
ATOM   2149  H   HIS   138      -3.497  -0.536  14.186  1.00  0.00           H  
ATOM   2150  HA  HIS   138      -4.831  -3.047  13.365  1.00  0.00           H  
ATOM   2151  HB2 HIS   138      -2.395  -3.041  13.469  1.00  0.00           H  
ATOM   2152  HB3 HIS   138      -2.407  -2.501  15.132  1.00  0.00           H  
ATOM   2153  HE1 HIS   138      -3.702  -7.673  14.560  1.00  0.00           H  
ATOM   2154  HE2 HIS   138      -2.695  -7.003  16.808  1.00  0.00           H  
ATOM   2155  HD2 HIS   138      -2.141  -4.517  16.890  1.00  0.00           H  
ATOM   2156  HD1 HIS   138      -3.889  -5.536  13.142  1.00  0.00           H  
ATOM   2157  N   ASN   139      -5.833  -3.790  15.658  1.00  0.00           N  
ATOM   2158  CA  ASN   139      -6.695  -4.033  16.824  1.00  0.00           C  
ATOM   2159  C   ASN   139      -5.956  -3.913  18.176  1.00  0.00           C  
ATOM   2160  O   ASN   139      -6.517  -3.379  19.133  1.00  0.00           O  
ATOM   2161  CB  ASN   139      -7.354  -5.419  16.679  1.00  0.00           C  
ATOM   2162  CG  ASN   139      -8.581  -5.430  15.780  1.00  0.00           C  
ATOM   2163  OD1 ASN   139      -9.183  -4.412  15.475  1.00  0.00           O  
ATOM   2164  ND2 ASN   139      -9.019  -6.591  15.353  1.00  0.00           N  
ATOM   2165  H   ASN   139      -5.674  -4.558  15.021  1.00  0.00           H  
ATOM   2166  HA  ASN   139      -7.463  -3.257  16.849  1.00  0.00           H  
ATOM   2167  HB2 ASN   139      -6.628  -6.154  16.326  1.00  0.00           H  
ATOM   2168  HB3 ASN   139      -7.691  -5.776  17.654  1.00  0.00           H  
ATOM   2169 HD21 ASN   139      -9.871  -6.639  14.808  1.00  0.00           H  
ATOM   2170 HD22 ASN   139      -8.539  -7.439  15.613  1.00  0.00           H  
ATOM   2171  N   ASP   140      -4.704  -4.377  18.255  1.00  0.00           N  
ATOM   2172  CA  ASP   140      -3.896  -4.413  19.491  1.00  0.00           C  
ATOM   2173  C   ASP   140      -3.026  -3.152  19.724  1.00  0.00           C  
ATOM   2174  O   ASP   140      -2.172  -3.147  20.614  1.00  0.00           O  
ATOM   2175  CB  ASP   140      -3.030  -5.690  19.528  1.00  0.00           C  
ATOM   2176  CG  ASP   140      -3.784  -6.990  19.202  1.00  0.00           C  
ATOM   2177  OD1 ASP   140      -4.909  -7.203  19.716  1.00  0.00           O  
ATOM   2178  OD2 ASP   140      -3.234  -7.817  18.434  1.00  0.00           O1-
ATOM   2179  H   ASP   140      -4.309  -4.809  17.434  1.00  0.00           H  
ATOM   2180  HA  ASP   140      -4.574  -4.471  20.345  1.00  0.00           H  
ATOM   2181  HB2 ASP   140      -2.183  -5.600  18.849  1.00  0.00           H  
ATOM   2182  HB3 ASP   140      -2.597  -5.811  20.522  1.00  0.00           H  
ATOM   2183  N   ASP   141      -3.198  -2.092  18.926  1.00  0.00           N  
ATOM   2184  CA  ASP   141      -2.344  -0.890  18.931  1.00  0.00           C  
ATOM   2185  C   ASP   141      -3.137   0.393  18.579  1.00  0.00           C  
ATOM   2186  O   ASP   141      -4.311   0.337  18.198  1.00  0.00           O  
ATOM   2187  CB  ASP   141      -1.152  -1.138  17.980  1.00  0.00           C  
ATOM   2188  CG  ASP   141       0.109  -0.300  18.264  1.00  0.00           C  
ATOM   2189  OD1 ASP   141       0.097   0.584  19.156  1.00  0.00           O  
ATOM   2190  OD2 ASP   141       1.120  -0.517  17.556  1.00  0.00           O1-
ATOM   2191  H   ASP   141      -3.938  -2.122  18.239  1.00  0.00           H  
ATOM   2192  HA  ASP   141      -1.977  -0.745  19.950  1.00  0.00           H  
ATOM   2193  HB2 ASP   141      -0.835  -2.179  18.047  1.00  0.00           H  
ATOM   2194  HB3 ASP   141      -1.451  -0.981  16.943  1.00  0.00           H  
ATOM   2195  N   GLU   142      -2.519   1.562  18.738  1.00  0.00           N  
ATOM   2196  CA  GLU   142      -3.098   2.877  18.405  1.00  0.00           C  
ATOM   2197  C   GLU   142      -3.209   3.128  16.883  1.00  0.00           C  
ATOM   2198  O   GLU   142      -2.722   2.342  16.066  1.00  0.00           O  
ATOM   2199  CB  GLU   142      -2.270   3.996  19.069  1.00  0.00           C  
ATOM   2200  CG  GLU   142      -2.168   3.857  20.596  1.00  0.00           C  
ATOM   2201  CD  GLU   142      -1.659   5.156  21.258  1.00  0.00           C  
ATOM   2202  OE1 GLU   142      -2.367   6.194  21.201  1.00  0.00           O  
ATOM   2203  OE2 GLU   142      -0.565   5.141  21.876  1.00  0.00           O1-
ATOM   2204  H   GLU   142      -1.556   1.542  19.055  1.00  0.00           H  
ATOM   2205  HA  GLU   142      -4.109   2.916  18.814  1.00  0.00           H  
ATOM   2206  HB2 GLU   142      -1.265   4.018  18.647  1.00  0.00           H  
ATOM   2207  HB3 GLU   142      -2.714   4.963  18.827  1.00  0.00           H  
ATOM   2208  HG2 GLU   142      -3.148   3.634  21.018  1.00  0.00           H  
ATOM   2209  HG3 GLU   142      -1.512   3.029  20.864  1.00  0.00           H  
ATOM   2210  N   GLN   143      -3.849   4.239  16.486  1.00  0.00           N  
ATOM   2211  CA  GLN   143      -3.787   4.740  15.106  1.00  0.00           C  
ATOM   2212  C   GLN   143      -2.489   5.531  14.885  1.00  0.00           C  
ATOM   2213  O   GLN   143      -2.136   6.395  15.695  1.00  0.00           O  
ATOM   2214  CB  GLN   143      -5.034   5.579  14.765  1.00  0.00           C  
ATOM   2215  CG  GLN   143      -5.139   5.893  13.259  1.00  0.00           C  
ATOM   2216  CD  GLN   143      -6.524   6.411  12.873  1.00  0.00           C  
ATOM   2217  OE1 GLN   143      -7.524   5.722  13.024  1.00  0.00           O  
ATOM   2218  NE2 GLN   143      -6.651   7.609  12.346  1.00  0.00           N  
ATOM   2219  H   GLN   143      -4.239   4.853  17.186  1.00  0.00           H  
ATOM   2220  HA  GLN   143      -3.796   3.879  14.438  1.00  0.00           H  
ATOM   2221  HB2 GLN   143      -5.924   5.035  15.083  1.00  0.00           H  
ATOM   2222  HB3 GLN   143      -5.034   6.508  15.337  1.00  0.00           H  
ATOM   2223  HG2 GLN   143      -4.368   6.591  12.936  1.00  0.00           H  
ATOM   2224  HG3 GLN   143      -4.977   4.985  12.680  1.00  0.00           H  
ATOM   2225 HE21 GLN   143      -7.571   7.956  12.102  1.00  0.00           H  
ATOM   2226 HE22 GLN   143      -5.844   8.212  12.212  1.00  0.00           H  
ATOM   2227  N   TYR   144      -1.808   5.273  13.771  1.00  0.00           N  
ATOM   2228  CA  TYR   144      -0.558   5.937  13.386  1.00  0.00           C  
ATOM   2229  C   TYR   144      -0.646   6.535  11.985  1.00  0.00           C  
ATOM   2230  O   TYR   144      -1.396   6.052  11.133  1.00  0.00           O  
ATOM   2231  CB  TYR   144       0.624   4.958  13.461  1.00  0.00           C  
ATOM   2232  CG  TYR   144       0.894   4.417  14.847  1.00  0.00           C  
ATOM   2233  CD1 TYR   144       1.744   5.110  15.732  1.00  0.00           C  
ATOM   2234  CE1 TYR   144       1.940   4.630  17.042  1.00  0.00           C  
ATOM   2235  CZ  TYR   144       1.289   3.452  17.468  1.00  0.00           C  
ATOM   2236  OH  TYR   144       1.477   2.986  18.733  1.00  0.00           O  
ATOM   2237  CE2 TYR   144       0.452   2.757  16.569  1.00  0.00           C  
ATOM   2238  CD2 TYR   144       0.263   3.233  15.262  1.00  0.00           C  
ATOM   2239  H   TYR   144      -2.170   4.571  13.138  1.00  0.00           H  
ATOM   2240  HA  TYR   144      -0.356   6.765  14.065  1.00  0.00           H  
ATOM   2241  HB2 TYR   144       0.441   4.121  12.787  1.00  0.00           H  
ATOM   2242  HB3 TYR   144       1.538   5.436  13.103  1.00  0.00           H  
ATOM   2243  HD1 TYR   144       2.238   6.016  15.416  1.00  0.00           H  
ATOM   2244  HE1 TYR   144       2.584   5.170  17.721  1.00  0.00           H  
ATOM   2245  HH  TYR   144       1.026   2.165  18.901  1.00  0.00           H  
ATOM   2246  HE2 TYR   144      -0.077   1.872  16.868  1.00  0.00           H  
ATOM   2247  HD2 TYR   144      -0.394   2.700  14.590  1.00  0.00           H  
ATOM   2248  N   ALA   145       0.177   7.554  11.748  1.00  0.00           N  
ATOM   2249  CA  ALA   145       0.472   8.098  10.432  1.00  0.00           C  
ATOM   2250  C   ALA   145       1.971   7.931  10.132  1.00  0.00           C  
ATOM   2251  O   ALA   145       2.824   8.475  10.838  1.00  0.00           O  
ATOM   2252  CB  ALA   145       0.032   9.563  10.393  1.00  0.00           C  
ATOM   2253  H   ALA   145       0.750   7.886  12.515  1.00  0.00           H  
ATOM   2254  HA  ALA   145      -0.093   7.571   9.663  1.00  0.00           H  
ATOM   2255  HB1 ALA   145       0.597  10.170  11.098  1.00  0.00           H  
ATOM   2256  HB2 ALA   145       0.176   9.992   9.401  1.00  0.00           H  
ATOM   2257  HB3 ALA   145      -1.022   9.665  10.651  1.00  0.00           H  
ATOM   2258  N   TRP   146       2.281   7.176   9.080  1.00  0.00           N  
ATOM   2259  CA  TRP   146       3.599   7.112   8.446  1.00  0.00           C  
ATOM   2260  C   TRP   146       3.629   8.028   7.217  1.00  0.00           C  
ATOM   2261  O   TRP   146       2.603   8.212   6.555  1.00  0.00           O  
ATOM   2262  CB  TRP   146       3.904   5.650   8.100  1.00  0.00           C  
ATOM   2263  CG  TRP   146       5.137   5.358   7.291  1.00  0.00           C  
ATOM   2264  CD1 TRP   146       6.275   4.805   7.773  1.00  0.00           C  
ATOM   2265  NE1 TRP   146       7.160   4.573   6.740  1.00  0.00           N  
ATOM   2266  CE2 TRP   146       6.631   4.949   5.526  1.00  0.00           C  
ATOM   2267  CZ2 TRP   146       7.109   4.868   4.211  1.00  0.00           C  
ATOM   2268  CH2 TRP   146       6.306   5.340   3.159  1.00  0.00           C  
ATOM   2269  CZ3 TRP   146       5.040   5.886   3.438  1.00  0.00           C  
ATOM   2270  CE3 TRP   146       4.563   5.947   4.761  1.00  0.00           C  
ATOM   2271  CD2 TRP   146       5.344   5.484   5.845  1.00  0.00           C  
ATOM   2272  H   TRP   146       1.519   6.737   8.577  1.00  0.00           H  
ATOM   2273  HA  TRP   146       4.351   7.453   9.151  1.00  0.00           H  
ATOM   2274  HB2 TRP   146       3.969   5.079   9.028  1.00  0.00           H  
ATOM   2275  HB3 TRP   146       3.060   5.223   7.558  1.00  0.00           H  
ATOM   2276  HD1 TRP   146       6.441   4.539   8.805  1.00  0.00           H  
ATOM   2277  HE1 TRP   146       8.066   4.149   6.885  1.00  0.00           H  
ATOM   2278  HZ2 TRP   146       8.077   4.437   4.011  1.00  0.00           H  
ATOM   2279  HH2 TRP   146       6.658   5.280   2.140  1.00  0.00           H  
ATOM   2280  HZ3 TRP   146       4.422   6.245   2.629  1.00  0.00           H  
ATOM   2281  HE3 TRP   146       3.574   6.339   4.941  1.00  0.00           H  
ATOM   2282  N   GLU   147       4.787   8.593   6.878  1.00  0.00           N  
ATOM   2283  CA  GLU   147       4.947   9.466   5.707  1.00  0.00           C  
ATOM   2284  C   GLU   147       6.366   9.389   5.120  1.00  0.00           C  
ATOM   2285  O   GLU   147       7.351   9.354   5.864  1.00  0.00           O  
ATOM   2286  CB  GLU   147       4.566  10.906   6.105  1.00  0.00           C  
ATOM   2287  CG  GLU   147       4.619  11.922   4.959  1.00  0.00           C  
ATOM   2288  CD  GLU   147       4.198  13.327   5.438  1.00  0.00           C  
ATOM   2289  OE1 GLU   147       4.868  13.904   6.326  1.00  0.00           O  
ATOM   2290  OE2 GLU   147       3.208  13.880   4.898  1.00  0.00           O1-
ATOM   2291  H   GLU   147       5.603   8.415   7.448  1.00  0.00           H  
ATOM   2292  HA  GLU   147       4.267   9.130   4.926  1.00  0.00           H  
ATOM   2293  HB2 GLU   147       3.555  10.905   6.517  1.00  0.00           H  
ATOM   2294  HB3 GLU   147       5.215  11.239   6.915  1.00  0.00           H  
ATOM   2295  HG2 GLU   147       5.626  12.007   4.550  1.00  0.00           H  
ATOM   2296  HG3 GLU   147       3.971  11.604   4.140  1.00  0.00           H  
ATOM   2297  N   SER   148       6.482   9.408   3.787  1.00  0.00           N  
ATOM   2298  CA  SER   148       7.767   9.531   3.086  1.00  0.00           C  
ATOM   2299  C   SER   148       7.627  10.165   1.697  1.00  0.00           C  
ATOM   2300  O   SER   148       6.773   9.774   0.894  1.00  0.00           O  
ATOM   2301  CB  SER   148       8.449   8.164   2.960  1.00  0.00           C  
ATOM   2302  OG  SER   148       9.692   8.290   2.290  1.00  0.00           O  
ATOM   2303  H   SER   148       5.641   9.415   3.225  1.00  0.00           H  
ATOM   2304  HA  SER   148       8.415  10.183   3.677  1.00  0.00           H  
ATOM   2305  HB2 SER   148       8.614   7.716   3.937  1.00  0.00           H  
ATOM   2306  HB3 SER   148       7.823   7.474   2.399  1.00  0.00           H  
ATOM   2307  HG  SER   148      10.316   8.701   2.875  1.00  0.00           H  
ATOM   2308  N   SER   149       8.523  11.107   1.399  1.00  0.00           N  
ATOM   2309  CA  SER   149       8.752  11.689   0.065  1.00  0.00           C  
ATOM   2310  C   SER   149       9.933  11.014  -0.665  1.00  0.00           C  
ATOM   2311  O   SER   149      10.559  11.631  -1.531  1.00  0.00           O  
ATOM   2312  CB  SER   149       8.980  13.205   0.172  1.00  0.00           C  
ATOM   2313  OG  SER   149       7.919  13.842   0.869  1.00  0.00           O  
ATOM   2314  H   SER   149       9.175  11.382   2.119  1.00  0.00           H  
ATOM   2315  HA  SER   149       7.876  11.533  -0.562  1.00  0.00           H  
ATOM   2316  HB2 SER   149       9.911  13.417   0.700  1.00  0.00           H  
ATOM   2317  HB3 SER   149       9.058  13.661  -0.816  1.00  0.00           H  
ATOM   2318  HG  SER   149       7.126  13.739   0.366  1.00  0.00           H  
ATOM   2319  N   ALA   150      10.284   9.777  -0.280  1.00  0.00           N  
ATOM   2320  CA  ALA   150      11.567   9.124  -0.567  1.00  0.00           C  
ATOM   2321  C   ALA   150      12.770   9.943  -0.027  1.00  0.00           C  
ATOM   2322  O   ALA   150      12.659  10.611   1.004  1.00  0.00           O  
ATOM   2323  CB  ALA   150      11.637   8.738  -2.056  1.00  0.00           C  
ATOM   2324  H   ALA   150       9.717   9.337   0.432  1.00  0.00           H  
ATOM   2325  HA  ALA   150      11.560   8.199   0.010  1.00  0.00           H  
ATOM   2326  HB1 ALA   150      11.771   9.607  -2.700  1.00  0.00           H  
ATOM   2327  HB2 ALA   150      12.466   8.055  -2.249  1.00  0.00           H  
ATOM   2328  HB3 ALA   150      10.725   8.233  -2.373  1.00  0.00           H  
ATOM   2329  N   GLY   151      13.939   9.864  -0.674  1.00  0.00           N  
ATOM   2330  CA  GLY   151      15.164  10.554  -0.233  1.00  0.00           C  
ATOM   2331  C   GLY   151      15.921   9.857   0.910  1.00  0.00           C  
ATOM   2332  O   GLY   151      16.716  10.495   1.602  1.00  0.00           O  
ATOM   2333  H   GLY   151      13.991   9.310  -1.516  1.00  0.00           H  
ATOM   2334  HA2 GLY   151      15.836  10.626  -1.088  1.00  0.00           H  
ATOM   2335  HA3 GLY   151      14.934  11.580   0.060  1.00  0.00           H  
ATOM   2336  N   GLY   152      15.677   8.557   1.123  1.00  0.00           N  
ATOM   2337  CA  GLY   152      16.367   7.732   2.126  1.00  0.00           C  
ATOM   2338  C   GLY   152      15.788   7.784   3.547  1.00  0.00           C  
ATOM   2339  O   GLY   152      16.342   7.140   4.441  1.00  0.00           O  
ATOM   2340  H   GLY   152      14.999   8.099   0.531  1.00  0.00           H  
ATOM   2341  HA2 GLY   152      16.324   6.697   1.787  1.00  0.00           H  
ATOM   2342  HA3 GLY   152      17.426   7.993   2.166  1.00  0.00           H  
ATOM   2343  N   SER   153      14.673   8.490   3.771  1.00  0.00           N  
ATOM   2344  CA  SER   153      14.052   8.646   5.096  1.00  0.00           C  
ATOM   2345  C   SER   153      12.515   8.644   5.076  1.00  0.00           C  
ATOM   2346  O   SER   153      11.868   8.883   4.050  1.00  0.00           O  
ATOM   2347  CB  SER   153      14.583   9.912   5.784  1.00  0.00           C  
ATOM   2348  OG  SER   153      14.204  11.087   5.081  1.00  0.00           O  
ATOM   2349  H   SER   153      14.252   8.994   3.003  1.00  0.00           H  
ATOM   2350  HA  SER   153      14.328   7.783   5.701  1.00  0.00           H  
ATOM   2351  HB2 SER   153      14.218   9.990   6.809  1.00  0.00           H  
ATOM   2352  HB3 SER   153      15.671   9.878   5.846  1.00  0.00           H  
ATOM   2353  HG  SER   153      13.266  11.192   5.149  1.00  0.00           H  
ATOM   2354  N   PHE   154      11.935   8.371   6.244  1.00  0.00           N  
ATOM   2355  CA  PHE   154      10.500   8.381   6.529  1.00  0.00           C  
ATOM   2356  C   PHE   154      10.234   8.896   7.952  1.00  0.00           C  
ATOM   2357  O   PHE   154      11.150   9.001   8.774  1.00  0.00           O  
ATOM   2358  CB  PHE   154       9.911   6.976   6.323  1.00  0.00           C  
ATOM   2359  CG  PHE   154      10.371   5.902   7.298  1.00  0.00           C  
ATOM   2360  CD1 PHE   154       9.618   5.627   8.458  1.00  0.00           C  
ATOM   2361  CE1 PHE   154       9.992   4.573   9.313  1.00  0.00           C  
ATOM   2362  CZ  PHE   154      11.129   3.800   9.020  1.00  0.00           C  
ATOM   2363  CE2 PHE   154      11.898   4.088   7.878  1.00  0.00           C  
ATOM   2364  CD2 PHE   154      11.519   5.138   7.020  1.00  0.00           C  
ATOM   2365  H   PHE   154      12.540   8.175   7.033  1.00  0.00           H  
ATOM   2366  HA  PHE   154      10.012   9.074   5.841  1.00  0.00           H  
ATOM   2367  HB2 PHE   154       8.822   7.029   6.367  1.00  0.00           H  
ATOM   2368  HB3 PHE   154      10.136   6.636   5.313  1.00  0.00           H  
ATOM   2369  HD1 PHE   154       8.735   6.207   8.683  1.00  0.00           H  
ATOM   2370  HE1 PHE   154       9.405   4.357  10.194  1.00  0.00           H  
ATOM   2371  HZ  PHE   154      11.418   2.991   9.676  1.00  0.00           H  
ATOM   2372  HE2 PHE   154      12.776   3.501   7.657  1.00  0.00           H  
ATOM   2373  HD2 PHE   154      12.110   5.348   6.141  1.00  0.00           H  
ATOM   2374  N   THR   155       8.976   9.199   8.263  1.00  0.00           N  
ATOM   2375  CA  THR   155       8.526   9.581   9.609  1.00  0.00           C  
ATOM   2376  C   THR   155       7.378   8.696  10.094  1.00  0.00           C  
ATOM   2377  O   THR   155       6.655   8.102   9.289  1.00  0.00           O  
ATOM   2378  CB  THR   155       8.120  11.063   9.696  1.00  0.00           C  
ATOM   2379  CG2 THR   155       9.197  12.019   9.185  1.00  0.00           C  
ATOM   2380  OG1 THR   155       6.940  11.310   8.963  1.00  0.00           O  
ATOM   2381  H   THR   155       8.265   9.103   7.548  1.00  0.00           H  
ATOM   2382  HA  THR   155       9.341   9.415  10.309  1.00  0.00           H  
ATOM   2383  HB  THR   155       7.908  11.305  10.736  1.00  0.00           H  
ATOM   2384 HG21 THR   155       9.369  11.909   8.114  1.00  0.00           H  
ATOM   2385 HG22 THR   155       8.918  13.057   9.369  1.00  0.00           H  
ATOM   2386 HG23 THR   155      10.144  11.839   9.691  1.00  0.00           H  
ATOM   2387  HG1 THR   155       7.123  11.185   8.044  1.00  0.00           H  
ATOM   2388  N   VAL   156       7.208   8.619  11.417  1.00  0.00           N  
ATOM   2389  CA  VAL   156       6.045   8.013  12.090  1.00  0.00           C  
ATOM   2390  C   VAL   156       5.588   8.913  13.242  1.00  0.00           C  
ATOM   2391  O   VAL   156       6.406   9.455  13.991  1.00  0.00           O  
ATOM   2392  CB  VAL   156       6.318   6.569  12.584  1.00  0.00           C  
ATOM   2393  CG1 VAL   156       5.119   5.952  13.321  1.00  0.00           C  
ATOM   2394  CG2 VAL   156       6.653   5.625  11.425  1.00  0.00           C  
ATOM   2395  H   VAL   156       7.863   9.116  12.008  1.00  0.00           H  
ATOM   2396  HA  VAL   156       5.225   7.968  11.376  1.00  0.00           H  
ATOM   2397  HB  VAL   156       7.161   6.577  13.274  1.00  0.00           H  
ATOM   2398 HG11 VAL   156       4.213   5.992  12.714  1.00  0.00           H  
ATOM   2399 HG12 VAL   156       5.302   4.905  13.566  1.00  0.00           H  
ATOM   2400 HG13 VAL   156       4.911   6.452  14.267  1.00  0.00           H  
ATOM   2401 HG21 VAL   156       7.570   5.920  10.917  1.00  0.00           H  
ATOM   2402 HG22 VAL   156       6.801   4.601  11.769  1.00  0.00           H  
ATOM   2403 HG23 VAL   156       5.847   5.615  10.692  1.00  0.00           H  
ATOM   2404  N   ARG   157       4.268   9.042  13.402  1.00  0.00           N  
ATOM   2405  CA  ARG   157       3.601   9.680  14.549  1.00  0.00           C  
ATOM   2406  C   ARG   157       2.335   8.916  14.940  1.00  0.00           C  
ATOM   2407  O   ARG   157       1.715   8.271  14.092  1.00  0.00           O  
ATOM   2408  CB  ARG   157       3.303  11.163  14.237  1.00  0.00           C  
ATOM   2409  CG  ARG   157       2.367  11.370  13.030  1.00  0.00           C  
ATOM   2410  CD  ARG   157       2.006  12.848  12.825  1.00  0.00           C  
ATOM   2411  NE  ARG   157       1.124  13.046  11.652  1.00  0.00           N  
ATOM   2412  CZ  ARG   157      -0.181  12.835  11.577  1.00  0.00           C  
ATOM   2413  NH1 ARG   157      -0.878  12.403  12.584  1.00  0.00           N  
ATOM   2414  NH2 ARG   157      -0.825  13.038  10.465  1.00  0.00           N1+
ATOM   2415  H   ARG   157       3.664   8.591  12.726  1.00  0.00           H  
ATOM   2416  HA  ARG   157       4.269   9.639  15.411  1.00  0.00           H  
ATOM   2417  HB2 ARG   157       2.863  11.632  15.118  1.00  0.00           H  
ATOM   2418  HB3 ARG   157       4.243  11.686  14.060  1.00  0.00           H  
ATOM   2419  HG2 ARG   157       2.833  10.981  12.124  1.00  0.00           H  
ATOM   2420  HG3 ARG   157       1.444  10.810  13.169  1.00  0.00           H  
ATOM   2421  HD2 ARG   157       1.525  13.257  13.714  1.00  0.00           H  
ATOM   2422  HD3 ARG   157       2.912  13.430  12.658  1.00  0.00           H  
ATOM   2423  HE  ARG   157       1.598  13.344  10.811  1.00  0.00           H  
ATOM   2424 HH11 ARG   157      -0.426  12.220  13.469  1.00  0.00           H  
ATOM   2425 HH12 ARG   157      -1.869  12.190  12.483  1.00  0.00           H  
ATOM   2426 HH21 ARG   157      -0.343  13.371   9.642  1.00  0.00           H  
ATOM   2427 HH22 ARG   157      -1.819  12.857  10.417  1.00  0.00           H  
ATOM   2428  N   THR   158       1.911   9.033  16.196  1.00  0.00           N  
ATOM   2429  CA  THR   158       0.517   8.747  16.580  1.00  0.00           C  
ATOM   2430  C   THR   158      -0.420   9.727  15.866  1.00  0.00           C  
ATOM   2431  O   THR   158      -0.066  10.888  15.621  1.00  0.00           O  
ATOM   2432  CB  THR   158       0.305   8.835  18.099  1.00  0.00           C  
ATOM   2433  CG2 THR   158       1.025   7.711  18.844  1.00  0.00           C  
ATOM   2434  OG1 THR   158       0.783  10.066  18.606  1.00  0.00           O  
ATOM   2435  H   THR   158       2.461   9.563  16.856  1.00  0.00           H  
ATOM   2436  HA  THR   158       0.266   7.735  16.256  1.00  0.00           H  
ATOM   2437  HB  THR   158      -0.760   8.766  18.328  1.00  0.00           H  
ATOM   2438 HG21 THR   158       2.102   7.729  18.670  1.00  0.00           H  
ATOM   2439 HG22 THR   158       0.860   7.780  19.919  1.00  0.00           H  
ATOM   2440 HG23 THR   158       0.652   6.737  18.526  1.00  0.00           H  
ATOM   2441  HG1 THR   158       0.581  10.108  19.529  1.00  0.00           H  
ATOM   2442  N   ASP   159      -1.607   9.267  15.471  1.00  0.00           N  
ATOM   2443  CA  ASP   159      -2.536  10.084  14.689  1.00  0.00           C  
ATOM   2444  C   ASP   159      -3.662  10.707  15.531  1.00  0.00           C  
ATOM   2445  O   ASP   159      -4.583  10.021  15.979  1.00  0.00           O  
ATOM   2446  CB  ASP   159      -3.073   9.297  13.492  1.00  0.00           C  
ATOM   2447  CG  ASP   159      -3.853  10.202  12.530  1.00  0.00           C  
ATOM   2448  OD1 ASP   159      -3.536  11.417  12.457  1.00  0.00           O  
ATOM   2449  OD2 ASP   159      -4.774   9.685  11.860  1.00  0.00           O1-
ATOM   2450  H   ASP   159      -1.867   8.309  15.674  1.00  0.00           H  
ATOM   2451  HA  ASP   159      -1.980  10.914  14.269  1.00  0.00           H  
ATOM   2452  HB2 ASP   159      -2.252   8.844  12.935  1.00  0.00           H  
ATOM   2453  HB3 ASP   159      -3.713   8.487  13.837  1.00  0.00           H  
ATOM   2454  N   THR   160      -3.604  12.030  15.699  1.00  0.00           N  
ATOM   2455  CA  THR   160      -4.647  12.856  16.337  1.00  0.00           C  
ATOM   2456  C   THR   160      -5.866  13.085  15.415  1.00  0.00           C  
ATOM   2457  O   THR   160      -6.907  13.572  15.866  1.00  0.00           O  
ATOM   2458  CB  THR   160      -4.032  14.197  16.796  1.00  0.00           C  
ATOM   2459  CG2 THR   160      -4.914  15.018  17.741  1.00  0.00           C  
ATOM   2460  OG1 THR   160      -2.825  13.959  17.498  1.00  0.00           O  
ATOM   2461  H   THR   160      -2.805  12.523  15.327  1.00  0.00           H  
ATOM   2462  HA  THR   160      -5.004  12.322  17.220  1.00  0.00           H  
ATOM   2463  HB  THR   160      -3.780  14.803  15.924  1.00  0.00           H  
ATOM   2464 HG21 THR   160      -5.235  14.429  18.602  1.00  0.00           H  
ATOM   2465 HG22 THR   160      -4.377  15.889  18.118  1.00  0.00           H  
ATOM   2466 HG23 THR   160      -5.806  15.396  17.244  1.00  0.00           H  
ATOM   2467  HG1 THR   160      -3.024  13.464  18.279  1.00  0.00           H  
ATOM   2468  N   GLY   161      -5.764  12.729  14.125  1.00  0.00           N  
ATOM   2469  CA  GLY   161      -6.846  12.806  13.134  1.00  0.00           C  
ATOM   2470  C   GLY   161      -8.007  11.823  13.362  1.00  0.00           C  
ATOM   2471  O   GLY   161      -8.064  11.096  14.357  1.00  0.00           O  
ATOM   2472  H   GLY   161      -4.893  12.321  13.809  1.00  0.00           H  
ATOM   2473  HA2 GLY   161      -7.239  13.823  13.105  1.00  0.00           H  
ATOM   2474  HA3 GLY   161      -6.412  12.608  12.153  1.00  0.00           H  
ATOM   2475  N   GLU   162      -8.963  11.810  12.427  1.00  0.00           N  
ATOM   2476  CA  GLU   162     -10.206  11.026  12.527  1.00  0.00           C  
ATOM   2477  C   GLU   162      -9.951   9.500  12.629  1.00  0.00           C  
ATOM   2478  O   GLU   162      -9.186   8.953  11.822  1.00  0.00           O  
ATOM   2479  CB  GLU   162     -11.117  11.318  11.319  1.00  0.00           C  
ATOM   2480  CG  GLU   162     -11.599  12.778  11.227  1.00  0.00           C  
ATOM   2481  CD  GLU   162     -12.406  13.239  12.459  1.00  0.00           C  
ATOM   2482  OE1 GLU   162     -13.244  12.463  12.975  1.00  0.00           O  
ATOM   2483  OE2 GLU   162     -12.220  14.401  12.908  1.00  0.00           O1-
ATOM   2484  H   GLU   162      -8.866  12.421  11.630  1.00  0.00           H  
ATOM   2485  HA  GLU   162     -10.693  11.376  13.434  1.00  0.00           H  
ATOM   2486  HB2 GLU   162     -10.597  11.060  10.396  1.00  0.00           H  
ATOM   2487  HB3 GLU   162     -11.991  10.665  11.355  1.00  0.00           H  
ATOM   2488  HG2 GLU   162     -10.750  13.448  11.089  1.00  0.00           H  
ATOM   2489  HG3 GLU   162     -12.231  12.898  10.348  1.00  0.00           H  
ATOM   2490  N   PRO   163     -10.580   8.784  13.583  1.00  0.00           N  
ATOM   2491  CA  PRO   163     -10.365   7.351  13.778  1.00  0.00           C  
ATOM   2492  C   PRO   163     -11.035   6.500  12.683  1.00  0.00           C  
ATOM   2493  O   PRO   163     -12.210   6.701  12.361  1.00  0.00           O  
ATOM   2494  CD  PRO   163     -11.486   9.298  14.605  1.00  0.00           C  
ATOM   2495  CG  PRO   163     -12.030   8.078  15.348  1.00  0.00           C  
ATOM   2496  CB  PRO   163     -10.920   7.041  15.171  1.00  0.00           C  
ATOM   2497  HD2 PRO   163     -12.299   9.883  14.173  1.00  0.00           H  
ATOM   2498  HD3 PRO   163     -10.927   9.938  15.289  1.00  0.00           H  
ATOM   2499  HG2 PRO   163     -12.945   7.727  14.868  1.00  0.00           H  
ATOM   2500  HG3 PRO   163     -12.258   8.286  16.394  1.00  0.00           H  
ATOM   2501  HB2 PRO   163     -11.279   6.017  15.285  1.00  0.00           H  
ATOM   2502  HB3 PRO   163     -10.143   7.203  15.920  1.00  0.00           H  
ATOM   2503  HA  PRO   163      -9.296   7.161  13.794  1.00  0.00           H  
ATOM   2504  N   MET   164     -10.312   5.510  12.145  1.00  0.00           N  
ATOM   2505  CA  MET   164     -10.842   4.532  11.171  1.00  0.00           C  
ATOM   2506  C   MET   164     -11.358   3.223  11.806  1.00  0.00           C  
ATOM   2507  O   MET   164     -11.895   2.367  11.101  1.00  0.00           O  
ATOM   2508  CB  MET   164      -9.799   4.262  10.070  1.00  0.00           C  
ATOM   2509  CG  MET   164      -8.585   3.437  10.528  1.00  0.00           C  
ATOM   2510  SD  MET   164      -7.411   2.992   9.216  1.00  0.00           S  
ATOM   2511  CE  MET   164      -6.918   4.635   8.634  1.00  0.00           C  
ATOM   2512  H   MET   164      -9.348   5.407  12.438  1.00  0.00           H  
ATOM   2513  HA  MET   164     -11.702   4.973  10.663  1.00  0.00           H  
ATOM   2514  HB2 MET   164     -10.283   3.733   9.247  1.00  0.00           H  
ATOM   2515  HB3 MET   164      -9.469   5.215   9.656  1.00  0.00           H  
ATOM   2516  HG2 MET   164      -8.035   3.966  11.301  1.00  0.00           H  
ATOM   2517  HG3 MET   164      -8.903   2.494  10.971  1.00  0.00           H  
ATOM   2518  HE1 MET   164      -6.640   5.265   9.477  1.00  0.00           H  
ATOM   2519  HE2 MET   164      -6.069   4.547   7.960  1.00  0.00           H  
ATOM   2520  HE3 MET   164      -7.733   5.114   8.092  1.00  0.00           H  
ATOM   2521  N   GLY   165     -11.183   3.036  13.119  1.00  0.00           N  
ATOM   2522  CA  GLY   165     -11.549   1.818  13.861  1.00  0.00           C  
ATOM   2523  C   GLY   165     -10.543   0.673  13.681  1.00  0.00           C  
ATOM   2524  O   GLY   165      -9.931   0.231  14.658  1.00  0.00           O  
ATOM   2525  H   GLY   165     -10.740   3.778  13.643  1.00  0.00           H  
ATOM   2526  HA2 GLY   165     -11.618   2.070  14.919  1.00  0.00           H  
ATOM   2527  HA3 GLY   165     -12.541   1.475  13.561  1.00  0.00           H  
ATOM   2528  N   ARG   166     -10.333   0.237  12.430  1.00  0.00           N  
ATOM   2529  CA  ARG   166      -9.323  -0.747  11.994  1.00  0.00           C  
ATOM   2530  C   ARG   166      -9.087  -0.655  10.480  1.00  0.00           C  
ATOM   2531  O   ARG   166     -10.030  -0.407   9.726  1.00  0.00           O  
ATOM   2532  CB  ARG   166      -9.798  -2.163  12.365  1.00  0.00           C  
ATOM   2533  CG  ARG   166      -8.731  -3.262  12.192  1.00  0.00           C  
ATOM   2534  CD  ARG   166      -9.339  -4.669  12.168  1.00  0.00           C  
ATOM   2535  NE  ARG   166     -10.224  -4.857  11.001  1.00  0.00           N  
ATOM   2536  CZ  ARG   166     -11.536  -5.029  11.008  1.00  0.00           C  
ATOM   2537  NH1 ARG   166     -12.251  -5.045  12.093  1.00  0.00           N  
ATOM   2538  NH2 ARG   166     -12.195  -5.180   9.901  1.00  0.00           N1+
ATOM   2539  H   ARG   166     -10.881   0.664  11.694  1.00  0.00           H  
ATOM   2540  HA  ARG   166      -8.397  -0.521  12.517  1.00  0.00           H  
ATOM   2541  HB2 ARG   166     -10.098  -2.180  13.408  1.00  0.00           H  
ATOM   2542  HB3 ARG   166     -10.697  -2.395  11.792  1.00  0.00           H  
ATOM   2543  HG2 ARG   166      -8.161  -3.136  11.275  1.00  0.00           H  
ATOM   2544  HG3 ARG   166      -7.999  -3.189  12.997  1.00  0.00           H  
ATOM   2545  HD2 ARG   166      -8.540  -5.407  12.107  1.00  0.00           H  
ATOM   2546  HD3 ARG   166      -9.878  -4.884  13.085  1.00  0.00           H  
ATOM   2547  HE  ARG   166      -9.754  -4.818  10.103  1.00  0.00           H  
ATOM   2548 HH11 ARG   166     -11.830  -4.875  12.999  1.00  0.00           H  
ATOM   2549 HH12 ARG   166     -13.256  -5.155  12.028  1.00  0.00           H  
ATOM   2550 HH21 ARG   166     -11.714  -5.125   9.008  1.00  0.00           H  
ATOM   2551 HH22 ARG   166     -13.201  -5.295   9.918  1.00  0.00           H  
ATOM   2552  N   GLY   167      -7.855  -0.908  10.040  1.00  0.00           N  
ATOM   2553  CA  GLY   167      -7.489  -1.056   8.628  1.00  0.00           C  
ATOM   2554  C   GLY   167      -6.302  -0.188   8.220  1.00  0.00           C  
ATOM   2555  O   GLY   167      -5.463   0.159   9.056  1.00  0.00           O  
ATOM   2556  H   GLY   167      -7.126  -1.075  10.723  1.00  0.00           H  
ATOM   2557  HA2 GLY   167      -7.206  -2.091   8.451  1.00  0.00           H  
ATOM   2558  HA3 GLY   167      -8.333  -0.850   7.972  1.00  0.00           H  
ATOM   2559  N   THR   168      -6.236   0.154   6.932  1.00  0.00           N  
ATOM   2560  CA  THR   168      -5.172   0.978   6.333  1.00  0.00           C  
ATOM   2561  C   THR   168      -5.733   1.926   5.264  1.00  0.00           C  
ATOM   2562  O   THR   168      -6.693   1.609   4.558  1.00  0.00           O  
ATOM   2563  CB  THR   168      -4.034   0.096   5.774  1.00  0.00           C  
ATOM   2564  CG2 THR   168      -2.897   0.874   5.108  1.00  0.00           C  
ATOM   2565  OG1 THR   168      -3.423  -0.606   6.833  1.00  0.00           O  
ATOM   2566  H   THR   168      -6.968  -0.164   6.310  1.00  0.00           H  
ATOM   2567  HA  THR   168      -4.754   1.617   7.112  1.00  0.00           H  
ATOM   2568  HB  THR   168      -4.437  -0.631   5.067  1.00  0.00           H  
ATOM   2569 HG21 THR   168      -2.491   1.633   5.776  1.00  0.00           H  
ATOM   2570 HG22 THR   168      -2.081   0.209   4.825  1.00  0.00           H  
ATOM   2571 HG23 THR   168      -3.223   1.368   4.193  1.00  0.00           H  
ATOM   2572  HG1 THR   168      -4.072  -1.182   7.209  1.00  0.00           H  
ATOM   2573  N   LYS   169      -5.120   3.110   5.149  1.00  0.00           N  
ATOM   2574  CA  LYS   169      -5.429   4.183   4.197  1.00  0.00           C  
ATOM   2575  C   LYS   169      -4.121   4.697   3.584  1.00  0.00           C  
ATOM   2576  O   LYS   169      -3.387   5.455   4.221  1.00  0.00           O  
ATOM   2577  CB  LYS   169      -6.224   5.266   4.950  1.00  0.00           C  
ATOM   2578  CG  LYS   169      -6.545   6.505   4.100  1.00  0.00           C  
ATOM   2579  CD  LYS   169      -7.248   7.621   4.887  1.00  0.00           C  
ATOM   2580  CE  LYS   169      -8.661   7.227   5.345  1.00  0.00           C  
ATOM   2581  NZ  LYS   169      -9.331   8.342   6.070  1.00  0.00           N1+
ATOM   2582  H   LYS   169      -4.362   3.302   5.794  1.00  0.00           H  
ATOM   2583  HA  LYS   169      -6.058   3.801   3.394  1.00  0.00           H  
ATOM   2584  HB2 LYS   169      -7.146   4.820   5.321  1.00  0.00           H  
ATOM   2585  HB3 LYS   169      -5.662   5.576   5.828  1.00  0.00           H  
ATOM   2586  HG2 LYS   169      -5.631   6.929   3.688  1.00  0.00           H  
ATOM   2587  HG3 LYS   169      -7.149   6.210   3.246  1.00  0.00           H  
ATOM   2588  HD2 LYS   169      -6.638   7.903   5.747  1.00  0.00           H  
ATOM   2589  HD3 LYS   169      -7.311   8.508   4.254  1.00  0.00           H  
ATOM   2590  HE2 LYS   169      -9.274   6.947   4.488  1.00  0.00           H  
ATOM   2591  HE3 LYS   169      -8.630   6.367   6.014  1.00  0.00           H  
ATOM   2592  HZ1 LYS   169      -9.405   9.145   5.462  1.00  0.00           H  
ATOM   2593  HZ2 LYS   169     -10.255   8.052   6.357  1.00  0.00           H  
ATOM   2594  HZ3 LYS   169      -8.789   8.589   6.886  1.00  0.00           H  
ATOM   2595  N   VAL   170      -3.819   4.266   2.359  1.00  0.00           N  
ATOM   2596  CA  VAL   170      -2.656   4.711   1.572  1.00  0.00           C  
ATOM   2597  C   VAL   170      -3.056   5.919   0.721  1.00  0.00           C  
ATOM   2598  O   VAL   170      -3.765   5.774  -0.275  1.00  0.00           O  
ATOM   2599  CB  VAL   170      -2.098   3.575   0.686  1.00  0.00           C  
ATOM   2600  CG1 VAL   170      -0.857   4.039  -0.091  1.00  0.00           C  
ATOM   2601  CG2 VAL   170      -1.706   2.343   1.512  1.00  0.00           C  
ATOM   2602  H   VAL   170      -4.476   3.649   1.896  1.00  0.00           H  
ATOM   2603  HA  VAL   170      -1.857   5.015   2.252  1.00  0.00           H  
ATOM   2604  HB  VAL   170      -2.857   3.264  -0.032  1.00  0.00           H  
ATOM   2605 HG11 VAL   170      -0.086   4.416   0.580  1.00  0.00           H  
ATOM   2606 HG12 VAL   170      -0.421   3.222  -0.664  1.00  0.00           H  
ATOM   2607 HG13 VAL   170      -1.089   4.826  -0.807  1.00  0.00           H  
ATOM   2608 HG21 VAL   170      -2.575   1.892   1.989  1.00  0.00           H  
ATOM   2609 HG22 VAL   170      -1.258   1.574   0.883  1.00  0.00           H  
ATOM   2610 HG23 VAL   170      -0.989   2.596   2.294  1.00  0.00           H  
ATOM   2611  N   ILE   171      -2.619   7.113   1.118  1.00  0.00           N  
ATOM   2612  CA  ILE   171      -2.827   8.375   0.395  1.00  0.00           C  
ATOM   2613  C   ILE   171      -1.624   8.609  -0.528  1.00  0.00           C  
ATOM   2614  O   ILE   171      -0.520   8.889  -0.054  1.00  0.00           O  
ATOM   2615  CB  ILE   171      -3.009   9.558   1.379  1.00  0.00           C  
ATOM   2616  CG2 ILE   171      -3.275  10.859   0.595  1.00  0.00           C  
ATOM   2617  CG1 ILE   171      -4.127   9.303   2.418  1.00  0.00           C  
ATOM   2618  CD1 ILE   171      -4.159  10.322   3.564  1.00  0.00           C  
ATOM   2619  H   ILE   171      -2.031   7.157   1.943  1.00  0.00           H  
ATOM   2620  HA  ILE   171      -3.732   8.308  -0.211  1.00  0.00           H  
ATOM   2621  HB  ILE   171      -2.080   9.680   1.930  1.00  0.00           H  
ATOM   2622 HG21 ILE   171      -4.197  10.792   0.016  1.00  0.00           H  
ATOM   2623 HG22 ILE   171      -3.369  11.716   1.260  1.00  0.00           H  
ATOM   2624 HG23 ILE   171      -2.472  11.111  -0.097  1.00  0.00           H  
ATOM   2625 HG12 ILE   171      -5.099   9.275   1.926  1.00  0.00           H  
ATOM   2626 HG13 ILE   171      -3.991   8.325   2.877  1.00  0.00           H  
ATOM   2627 HD11 ILE   171      -4.422  11.321   3.217  1.00  0.00           H  
ATOM   2628 HD12 ILE   171      -4.900  10.033   4.310  1.00  0.00           H  
ATOM   2629 HD13 ILE   171      -3.193  10.380   4.067  1.00  0.00           H  
ATOM   2630  N   LEU   172      -1.827   8.499  -1.843  1.00  0.00           N  
ATOM   2631  CA  LEU   172      -0.825   8.861  -2.849  1.00  0.00           C  
ATOM   2632  C   LEU   172      -0.959  10.343  -3.210  1.00  0.00           C  
ATOM   2633  O   LEU   172      -1.966  10.735  -3.803  1.00  0.00           O  
ATOM   2634  CB  LEU   172      -1.002   8.001  -4.115  1.00  0.00           C  
ATOM   2635  CG  LEU   172      -1.037   6.480  -3.899  1.00  0.00           C  
ATOM   2636  CD1 LEU   172      -1.180   5.807  -5.259  1.00  0.00           C  
ATOM   2637  CD2 LEU   172       0.238   5.968  -3.234  1.00  0.00           C  
ATOM   2638  H   LEU   172      -2.746   8.241  -2.180  1.00  0.00           H  
ATOM   2639  HA  LEU   172       0.181   8.687  -2.461  1.00  0.00           H  
ATOM   2640  HB2 LEU   172      -1.925   8.285  -4.624  1.00  0.00           H  
ATOM   2641  HB3 LEU   172      -0.201   8.246  -4.815  1.00  0.00           H  
ATOM   2642  HG  LEU   172      -1.896   6.209  -3.284  1.00  0.00           H  
ATOM   2643 HD11 LEU   172      -0.324   6.009  -5.905  1.00  0.00           H  
ATOM   2644 HD12 LEU   172      -1.271   4.728  -5.152  1.00  0.00           H  
ATOM   2645 HD13 LEU   172      -2.075   6.158  -5.773  1.00  0.00           H  
ATOM   2646 HD21 LEU   172       0.328   6.341  -2.216  1.00  0.00           H  
ATOM   2647 HD22 LEU   172       0.251   4.879  -3.176  1.00  0.00           H  
ATOM   2648 HD23 LEU   172       1.119   6.290  -3.788  1.00  0.00           H  
ATOM   2649  N   HIS   173       0.049  11.161  -2.912  1.00  0.00           N  
ATOM   2650  CA  HIS   173       0.175  12.514  -3.466  1.00  0.00           C  
ATOM   2651  C   HIS   173       0.845  12.405  -4.834  1.00  0.00           C  
ATOM   2652  O   HIS   173       2.037  12.098  -4.926  1.00  0.00           O  
ATOM   2653  CB  HIS   173       0.951  13.421  -2.500  1.00  0.00           C  
ATOM   2654  CG  HIS   173       0.344  13.494  -1.116  1.00  0.00           C  
ATOM   2655  ND1 HIS   173       0.499  12.538  -0.106  1.00  0.00           N  
ATOM   2656  CE1 HIS   173      -0.279  12.946   0.910  1.00  0.00           C  
ATOM   2657  NE2 HIS   173      -0.890  14.102   0.600  1.00  0.00           N  
ATOM   2658  CD2 HIS   173      -0.511  14.462  -0.675  1.00  0.00           C  
ATOM   2659  H   HIS   173       0.857  10.785  -2.434  1.00  0.00           H  
ATOM   2660  HA  HIS   173      -0.810  12.959  -3.606  1.00  0.00           H  
ATOM   2661  HB2 HIS   173       1.983  13.088  -2.409  1.00  0.00           H  
ATOM   2662  HB3 HIS   173       0.996  14.432  -2.909  1.00  0.00           H  
ATOM   2663  HE1 HIS   173      -0.419  12.412   1.837  1.00  0.00           H  
ATOM   2664  HD2 HIS   173      -0.893  15.344  -1.168  1.00  0.00           H  
ATOM   2665  HD1 HIS   173       1.041  11.687  -0.150  1.00  0.00           H  
ATOM   2666  N   LEU   174       0.069  12.570  -5.906  1.00  0.00           N  
ATOM   2667  CA  LEU   174       0.511  12.265  -7.269  1.00  0.00           C  
ATOM   2668  C   LEU   174       1.495  13.309  -7.818  1.00  0.00           C  
ATOM   2669  O   LEU   174       1.435  14.491  -7.471  1.00  0.00           O  
ATOM   2670  CB  LEU   174      -0.711  12.097  -8.192  1.00  0.00           C  
ATOM   2671  CG  LEU   174      -1.667  10.956  -7.785  1.00  0.00           C  
ATOM   2672  CD1 LEU   174      -2.877  10.960  -8.715  1.00  0.00           C  
ATOM   2673  CD2 LEU   174      -1.007   9.576  -7.862  1.00  0.00           C  
ATOM   2674  H   LEU   174      -0.897  12.841  -5.777  1.00  0.00           H  
ATOM   2675  HA  LEU   174       1.036  11.315  -7.251  1.00  0.00           H  
ATOM   2676  HB2 LEU   174      -1.264  13.037  -8.215  1.00  0.00           H  
ATOM   2677  HB3 LEU   174      -0.374  11.928  -9.216  1.00  0.00           H  
ATOM   2678  HG  LEU   174      -2.025  11.121  -6.767  1.00  0.00           H  
ATOM   2679 HD11 LEU   174      -2.596  10.749  -9.747  1.00  0.00           H  
ATOM   2680 HD12 LEU   174      -3.616  10.216  -8.412  1.00  0.00           H  
ATOM   2681 HD13 LEU   174      -3.367  11.933  -8.698  1.00  0.00           H  
ATOM   2682 HD21 LEU   174      -0.211   9.466  -7.126  1.00  0.00           H  
ATOM   2683 HD22 LEU   174      -1.729   8.783  -7.662  1.00  0.00           H  
ATOM   2684 HD23 LEU   174      -0.577   9.393  -8.848  1.00  0.00           H  
ATOM   2685  N   LYS   175       2.381  12.877  -8.719  1.00  0.00           N  
ATOM   2686  CA  LYS   175       3.237  13.763  -9.526  1.00  0.00           C  
ATOM   2687  C   LYS   175       2.384  14.606 -10.483  1.00  0.00           C  
ATOM   2688  O   LYS   175       1.306  14.187 -10.909  1.00  0.00           O  
ATOM   2689  CB  LYS   175       4.269  12.925 -10.300  1.00  0.00           C  
ATOM   2690  CG  LYS   175       5.247  12.178  -9.378  1.00  0.00           C  
ATOM   2691  CD  LYS   175       6.089  11.165 -10.163  1.00  0.00           C  
ATOM   2692  CE  LYS   175       6.894  10.295  -9.191  1.00  0.00           C  
ATOM   2693  NZ  LYS   175       7.675   9.258  -9.908  1.00  0.00           N1+
ATOM   2694  H   LYS   175       2.392  11.891  -8.948  1.00  0.00           H  
ATOM   2695  HA  LYS   175       3.768  14.438  -8.851  1.00  0.00           H  
ATOM   2696  HB2 LYS   175       3.741  12.209 -10.928  1.00  0.00           H  
ATOM   2697  HB3 LYS   175       4.840  13.562 -10.978  1.00  0.00           H  
ATOM   2698  HG2 LYS   175       5.897  12.889  -8.868  1.00  0.00           H  
ATOM   2699  HG3 LYS   175       4.694  11.653  -8.603  1.00  0.00           H  
ATOM   2700  HD2 LYS   175       5.437  10.528 -10.764  1.00  0.00           H  
ATOM   2701  HD3 LYS   175       6.752  11.685 -10.856  1.00  0.00           H  
ATOM   2702  HE2 LYS   175       7.552  10.892  -8.558  1.00  0.00           H  
ATOM   2703  HE3 LYS   175       6.202   9.756  -8.551  1.00  0.00           H  
ATOM   2704  HZ1 LYS   175       8.396   9.692 -10.465  1.00  0.00           H  
ATOM   2705  HZ2 LYS   175       8.090   8.627  -9.234  1.00  0.00           H  
ATOM   2706  HZ3 LYS   175       7.051   8.730 -10.505  1.00  0.00           H  
ATOM   2707  N   GLU   176       2.867  15.794 -10.839  1.00  0.00           N  
ATOM   2708  CA  GLU   176       2.109  16.788 -11.621  1.00  0.00           C  
ATOM   2709  C   GLU   176       1.738  16.318 -13.045  1.00  0.00           C  
ATOM   2710  O   GLU   176       0.727  16.747 -13.602  1.00  0.00           O  
ATOM   2711  CB  GLU   176       2.925  18.092 -11.639  1.00  0.00           C  
ATOM   2712  CG  GLU   176       2.182  19.275 -12.280  1.00  0.00           C  
ATOM   2713  CD  GLU   176       2.854  20.623 -11.948  1.00  0.00           C  
ATOM   2714  OE1 GLU   176       3.229  21.364 -12.889  1.00  0.00           O  
ATOM   2715  OE2 GLU   176       2.989  20.965 -10.746  1.00  0.00           O1-
ATOM   2716  H   GLU   176       3.769  16.075 -10.481  1.00  0.00           H  
ATOM   2717  HA  GLU   176       1.175  16.977 -11.087  1.00  0.00           H  
ATOM   2718  HB2 GLU   176       3.189  18.343 -10.611  1.00  0.00           H  
ATOM   2719  HB3 GLU   176       3.872  17.934 -12.160  1.00  0.00           H  
ATOM   2720  HG2 GLU   176       2.125  19.158 -13.362  1.00  0.00           H  
ATOM   2721  HG3 GLU   176       1.157  19.319 -11.910  1.00  0.00           H  
ATOM   2722  N   ASP   177       2.517  15.397 -13.619  1.00  0.00           N  
ATOM   2723  CA  ASP   177       2.274  14.748 -14.914  1.00  0.00           C  
ATOM   2724  C   ASP   177       1.535  13.393 -14.814  1.00  0.00           C  
ATOM   2725  O   ASP   177       1.283  12.761 -15.842  1.00  0.00           O  
ATOM   2726  CB  ASP   177       3.603  14.613 -15.686  1.00  0.00           C  
ATOM   2727  CG  ASP   177       4.735  13.841 -14.977  1.00  0.00           C  
ATOM   2728  OD1 ASP   177       4.650  13.568 -13.757  1.00  0.00           O  
ATOM   2729  OD2 ASP   177       5.750  13.540 -15.654  1.00  0.00           O1-
ATOM   2730  H   ASP   177       3.330  15.071 -13.111  1.00  0.00           H  
ATOM   2731  HA  ASP   177       1.630  15.389 -15.518  1.00  0.00           H  
ATOM   2732  HB2 ASP   177       3.429  14.145 -16.656  1.00  0.00           H  
ATOM   2733  HB3 ASP   177       3.985  15.610 -15.908  1.00  0.00           H  
ATOM   2734  N   GLN   178       1.159  12.941 -13.608  1.00  0.00           N  
ATOM   2735  CA  GLN   178       0.487  11.652 -13.354  1.00  0.00           C  
ATOM   2736  C   GLN   178      -0.959  11.796 -12.836  1.00  0.00           C  
ATOM   2737  O   GLN   178      -1.508  10.881 -12.221  1.00  0.00           O  
ATOM   2738  CB  GLN   178       1.363  10.746 -12.463  1.00  0.00           C  
ATOM   2739  CG  GLN   178       2.768  10.467 -13.039  1.00  0.00           C  
ATOM   2740  CD  GLN   178       2.816   9.795 -14.415  1.00  0.00           C  
ATOM   2741  OE1 GLN   178       3.796   9.897 -15.138  1.00  0.00           O  
ATOM   2742  NE2 GLN   178       1.800   9.071 -14.841  1.00  0.00           N  
ATOM   2743  H   GLN   178       1.375  13.511 -12.801  1.00  0.00           H  
ATOM   2744  HA  GLN   178       0.333  11.137 -14.301  1.00  0.00           H  
ATOM   2745  HB2 GLN   178       1.474  11.209 -11.482  1.00  0.00           H  
ATOM   2746  HB3 GLN   178       0.863   9.793 -12.281  1.00  0.00           H  
ATOM   2747  HG2 GLN   178       3.328  11.398 -13.105  1.00  0.00           H  
ATOM   2748  HG3 GLN   178       3.329   9.842 -12.348  1.00  0.00           H  
ATOM   2749 HE21 GLN   178       1.827   8.671 -15.769  1.00  0.00           H  
ATOM   2750 HE22 GLN   178       0.966   8.987 -14.280  1.00  0.00           H  
ATOM   2751  N   THR   179      -1.606  12.926 -13.130  1.00  0.00           N  
ATOM   2752  CA  THR   179      -3.021  13.207 -12.810  1.00  0.00           C  
ATOM   2753  C   THR   179      -4.030  12.320 -13.556  1.00  0.00           C  
ATOM   2754  O   THR   179      -5.208  12.313 -13.201  1.00  0.00           O  
ATOM   2755  CB  THR   179      -3.351  14.683 -13.087  1.00  0.00           C  
ATOM   2756  CG2 THR   179      -2.563  15.620 -12.172  1.00  0.00           C  
ATOM   2757  OG1 THR   179      -3.046  15.008 -14.428  1.00  0.00           O  
ATOM   2758  H   THR   179      -1.113  13.636 -13.654  1.00  0.00           H  
ATOM   2759  HA  THR   179      -3.167  13.014 -11.745  1.00  0.00           H  
ATOM   2760  HB  THR   179      -4.414  14.871 -12.931  1.00  0.00           H  
ATOM   2761 HG21 THR   179      -1.487  15.538 -12.329  1.00  0.00           H  
ATOM   2762 HG22 THR   179      -2.842  16.661 -12.337  1.00  0.00           H  
ATOM   2763 HG23 THR   179      -2.760  15.388 -11.126  1.00  0.00           H  
ATOM   2764  HG1 THR   179      -3.248  15.920 -14.572  1.00  0.00           H  
ATOM   2765  N   GLU   180      -3.600  11.519 -14.539  1.00  0.00           N  
ATOM   2766  CA  GLU   180      -4.458  10.558 -15.255  1.00  0.00           C  
ATOM   2767  C   GLU   180      -5.156   9.563 -14.309  1.00  0.00           C  
ATOM   2768  O   GLU   180      -6.309   9.196 -14.536  1.00  0.00           O  
ATOM   2769  CB  GLU   180      -3.633   9.818 -16.329  1.00  0.00           C  
ATOM   2770  CG  GLU   180      -2.530   8.899 -15.772  1.00  0.00           C  
ATOM   2771  CD  GLU   180      -1.781   8.164 -16.896  1.00  0.00           C  
ATOM   2772  OE1 GLU   180      -0.699   8.638 -17.317  1.00  0.00           O  
ATOM   2773  OE2 GLU   180      -2.276   7.104 -17.350  1.00  0.00           O1-
ATOM   2774  H   GLU   180      -2.624  11.554 -14.795  1.00  0.00           H  
ATOM   2775  HA  GLU   180      -5.236  11.133 -15.763  1.00  0.00           H  
ATOM   2776  HB2 GLU   180      -4.313   9.226 -16.946  1.00  0.00           H  
ATOM   2777  HB3 GLU   180      -3.188  10.551 -17.004  1.00  0.00           H  
ATOM   2778  HG2 GLU   180      -1.814   9.465 -15.176  1.00  0.00           H  
ATOM   2779  HG3 GLU   180      -2.947   8.132 -15.122  1.00  0.00           H  
ATOM   2780  N   TYR   181      -4.500   9.177 -13.208  1.00  0.00           N  
ATOM   2781  CA  TYR   181      -5.026   8.233 -12.214  1.00  0.00           C  
ATOM   2782  C   TYR   181      -6.083   8.844 -11.272  1.00  0.00           C  
ATOM   2783  O   TYR   181      -6.537   8.184 -10.341  1.00  0.00           O  
ATOM   2784  CB  TYR   181      -3.849   7.583 -11.467  1.00  0.00           C  
ATOM   2785  CG  TYR   181      -2.838   6.929 -12.397  1.00  0.00           C  
ATOM   2786  CD1 TYR   181      -3.237   5.855 -13.217  1.00  0.00           C  
ATOM   2787  CE1 TYR   181      -2.325   5.281 -14.123  1.00  0.00           C  
ATOM   2788  CZ  TYR   181      -1.010   5.776 -14.216  1.00  0.00           C  
ATOM   2789  OH  TYR   181      -0.145   5.223 -15.107  1.00  0.00           O  
ATOM   2790  CE2 TYR   181      -0.606   6.843 -13.384  1.00  0.00           C  
ATOM   2791  CD2 TYR   181      -1.517   7.418 -12.476  1.00  0.00           C  
ATOM   2792  H   TYR   181      -3.567   9.537 -13.059  1.00  0.00           H  
ATOM   2793  HA  TYR   181      -5.547   7.440 -12.753  1.00  0.00           H  
ATOM   2794  HB2 TYR   181      -3.345   8.329 -10.850  1.00  0.00           H  
ATOM   2795  HB3 TYR   181      -4.217   6.820 -10.781  1.00  0.00           H  
ATOM   2796  HD1 TYR   181      -4.247   5.476 -13.164  1.00  0.00           H  
ATOM   2797  HE1 TYR   181      -2.631   4.468 -14.761  1.00  0.00           H  
ATOM   2798  HH  TYR   181       0.689   5.667 -15.136  1.00  0.00           H  
ATOM   2799  HE2 TYR   181       0.402   7.223 -13.442  1.00  0.00           H  
ATOM   2800  HD2 TYR   181      -1.200   8.239 -11.850  1.00  0.00           H  
ATOM   2801  N   LEU   182      -6.494  10.095 -11.517  1.00  0.00           N  
ATOM   2802  CA  LEU   182      -7.661  10.740 -10.905  1.00  0.00           C  
ATOM   2803  C   LEU   182      -8.932  10.599 -11.770  1.00  0.00           C  
ATOM   2804  O   LEU   182     -10.034  10.845 -11.280  1.00  0.00           O  
ATOM   2805  CB  LEU   182      -7.341  12.226 -10.652  1.00  0.00           C  
ATOM   2806  CG  LEU   182      -6.095  12.468  -9.778  1.00  0.00           C  
ATOM   2807  CD1 LEU   182      -5.648  13.926  -9.854  1.00  0.00           C  
ATOM   2808  CD2 LEU   182      -6.375  12.132  -8.315  1.00  0.00           C  
ATOM   2809  H   LEU   182      -6.040  10.600 -12.267  1.00  0.00           H  
ATOM   2810  HA  LEU   182      -7.882  10.272  -9.946  1.00  0.00           H  
ATOM   2811  HB2 LEU   182      -7.210  12.726 -11.612  1.00  0.00           H  
ATOM   2812  HB3 LEU   182      -8.201  12.712 -10.190  1.00  0.00           H  
ATOM   2813  HG  LEU   182      -5.263  11.862 -10.133  1.00  0.00           H  
ATOM   2814 HD11 LEU   182      -6.423  14.593  -9.492  1.00  0.00           H  
ATOM   2815 HD12 LEU   182      -4.753  14.097  -9.257  1.00  0.00           H  
ATOM   2816 HD13 LEU   182      -5.417  14.213 -10.879  1.00  0.00           H  
ATOM   2817 HD21 LEU   182      -6.586  11.072  -8.178  1.00  0.00           H  
ATOM   2818 HD22 LEU   182      -5.515  12.373  -7.690  1.00  0.00           H  
ATOM   2819 HD23 LEU   182      -7.227  12.694  -7.933  1.00  0.00           H  
ATOM   2820  N   GLU   183      -8.807  10.227 -13.050  1.00  0.00           N  
ATOM   2821  CA  GLU   183      -9.953  10.027 -13.950  1.00  0.00           C  
ATOM   2822  C   GLU   183     -10.681   8.704 -13.658  1.00  0.00           C  
ATOM   2823  O   GLU   183     -10.064   7.639 -13.600  1.00  0.00           O  
ATOM   2824  CB  GLU   183      -9.528  10.072 -15.429  1.00  0.00           C  
ATOM   2825  CG  GLU   183      -8.924  11.419 -15.854  1.00  0.00           C  
ATOM   2826  CD  GLU   183      -8.651  11.491 -17.373  1.00  0.00           C  
ATOM   2827  OE1 GLU   183      -7.609  12.079 -17.762  1.00  0.00           O  
ATOM   2828  OE2 GLU   183      -9.475  11.004 -18.187  1.00  0.00           O1-
ATOM   2829  H   GLU   183      -7.886  10.022 -13.414  1.00  0.00           H  
ATOM   2830  HA  GLU   183     -10.658  10.846 -13.791  1.00  0.00           H  
ATOM   2831  HB2 GLU   183      -8.811   9.277 -15.636  1.00  0.00           H  
ATOM   2832  HB3 GLU   183     -10.400   9.856 -16.048  1.00  0.00           H  
ATOM   2833  HG2 GLU   183      -9.601  12.232 -15.595  1.00  0.00           H  
ATOM   2834  HG3 GLU   183      -7.991  11.601 -15.318  1.00  0.00           H  
ATOM   2835  N   GLU   184     -12.011   8.753 -13.540  1.00  0.00           N  
ATOM   2836  CA  GLU   184     -12.850   7.592 -13.202  1.00  0.00           C  
ATOM   2837  C   GLU   184     -12.651   6.428 -14.188  1.00  0.00           C  
ATOM   2838  O   GLU   184     -12.344   5.305 -13.783  1.00  0.00           O  
ATOM   2839  CB  GLU   184     -14.319   8.058 -13.154  1.00  0.00           C  
ATOM   2840  CG  GLU   184     -15.318   6.962 -12.752  1.00  0.00           C  
ATOM   2841  CD  GLU   184     -16.789   7.354 -13.017  1.00  0.00           C  
ATOM   2842  OE1 GLU   184     -17.122   8.562 -13.071  1.00  0.00           O  
ATOM   2843  OE2 GLU   184     -17.630   6.435 -13.174  1.00  0.00           O1-
ATOM   2844  H   GLU   184     -12.470   9.649 -13.615  1.00  0.00           H  
ATOM   2845  HA  GLU   184     -12.558   7.253 -12.207  1.00  0.00           H  
ATOM   2846  HB2 GLU   184     -14.410   8.887 -12.449  1.00  0.00           H  
ATOM   2847  HB3 GLU   184     -14.597   8.465 -14.128  1.00  0.00           H  
ATOM   2848  HG2 GLU   184     -15.136   6.039 -13.300  1.00  0.00           H  
ATOM   2849  HG3 GLU   184     -15.207   6.724 -11.694  1.00  0.00           H  
ATOM   2850  N   ARG   185     -12.746   6.709 -15.495  1.00  0.00           N  
ATOM   2851  CA  ARG   185     -12.577   5.718 -16.575  1.00  0.00           C  
ATOM   2852  C   ARG   185     -11.190   5.062 -16.595  1.00  0.00           C  
ATOM   2853  O   ARG   185     -11.082   3.873 -16.898  1.00  0.00           O  
ATOM   2854  CB  ARG   185     -12.940   6.361 -17.929  1.00  0.00           C  
ATOM   2855  CG  ARG   185     -12.030   7.530 -18.349  1.00  0.00           C  
ATOM   2856  CD  ARG   185     -12.535   8.177 -19.643  1.00  0.00           C  
ATOM   2857  NE  ARG   185     -11.704   9.337 -20.020  1.00  0.00           N  
ATOM   2858  CZ  ARG   185     -11.847  10.089 -21.094  1.00  0.00           C  
ATOM   2859  NH1 ARG   185     -12.787   9.881 -21.974  1.00  0.00           N  
ATOM   2860  NH2 ARG   185     -11.034  11.082 -21.297  1.00  0.00           N1+
ATOM   2861  H   ARG   185     -12.974   7.655 -15.762  1.00  0.00           H  
ATOM   2862  HA  ARG   185     -13.301   4.923 -16.389  1.00  0.00           H  
ATOM   2863  HB2 ARG   185     -12.920   5.595 -18.707  1.00  0.00           H  
ATOM   2864  HB3 ARG   185     -13.974   6.706 -17.883  1.00  0.00           H  
ATOM   2865  HG2 ARG   185     -11.992   8.283 -17.562  1.00  0.00           H  
ATOM   2866  HG3 ARG   185     -11.008   7.184 -18.499  1.00  0.00           H  
ATOM   2867  HD2 ARG   185     -12.522   7.451 -20.457  1.00  0.00           H  
ATOM   2868  HD3 ARG   185     -13.565   8.513 -19.522  1.00  0.00           H  
ATOM   2869  HE  ARG   185     -10.966   9.584 -19.370  1.00  0.00           H  
ATOM   2870 HH11 ARG   185     -13.436   9.118 -21.844  1.00  0.00           H  
ATOM   2871 HH12 ARG   185     -12.877  10.474 -22.787  1.00  0.00           H  
ATOM   2872 HH21 ARG   185     -10.308  11.280 -20.618  1.00  0.00           H  
ATOM   2873 HH22 ARG   185     -11.120  11.670 -22.113  1.00  0.00           H  
ATOM   2874  N   ARG   186     -10.138   5.804 -16.224  1.00  0.00           N  
ATOM   2875  CA  ARG   186      -8.754   5.301 -16.132  1.00  0.00           C  
ATOM   2876  C   ARG   186      -8.585   4.349 -14.946  1.00  0.00           C  
ATOM   2877  O   ARG   186      -7.987   3.287 -15.100  1.00  0.00           O  
ATOM   2878  CB  ARG   186      -7.787   6.498 -16.066  1.00  0.00           C  
ATOM   2879  CG  ARG   186      -6.291   6.141 -16.101  1.00  0.00           C  
ATOM   2880  CD  ARG   186      -5.887   5.352 -17.352  1.00  0.00           C  
ATOM   2881  NE  ARG   186      -4.422   5.260 -17.463  1.00  0.00           N  
ATOM   2882  CZ  ARG   186      -3.693   4.189 -17.692  1.00  0.00           C  
ATOM   2883  NH1 ARG   186      -4.172   3.019 -17.990  1.00  0.00           N  
ATOM   2884  NH2 ARG   186      -2.404   4.277 -17.625  1.00  0.00           N1+
ATOM   2885  H   ARG   186     -10.301   6.761 -15.947  1.00  0.00           H  
ATOM   2886  HA  ARG   186      -8.557   4.740 -17.048  1.00  0.00           H  
ATOM   2887  HB2 ARG   186      -7.998   7.174 -16.896  1.00  0.00           H  
ATOM   2888  HB3 ARG   186      -7.980   7.073 -15.160  1.00  0.00           H  
ATOM   2889  HG2 ARG   186      -5.707   7.060 -16.056  1.00  0.00           H  
ATOM   2890  HG3 ARG   186      -6.018   5.576 -15.208  1.00  0.00           H  
ATOM   2891  HD2 ARG   186      -6.317   4.353 -17.311  1.00  0.00           H  
ATOM   2892  HD3 ARG   186      -6.269   5.833 -18.253  1.00  0.00           H  
ATOM   2893  HE  ARG   186      -3.906   6.128 -17.340  1.00  0.00           H  
ATOM   2894 HH11 ARG   186      -5.161   2.890 -18.198  1.00  0.00           H  
ATOM   2895 HH12 ARG   186      -3.525   2.246 -18.114  1.00  0.00           H  
ATOM   2896 HH21 ARG   186      -1.974   5.179 -17.438  1.00  0.00           H  
ATOM   2897 HH22 ARG   186      -1.835   3.451 -17.780  1.00  0.00           H  
ATOM   2898  N   ILE   187      -9.168   4.677 -13.791  1.00  0.00           N  
ATOM   2899  CA  ILE   187      -9.163   3.793 -12.613  1.00  0.00           C  
ATOM   2900  C   ILE   187      -9.957   2.507 -12.901  1.00  0.00           C  
ATOM   2901  O   ILE   187      -9.455   1.408 -12.646  1.00  0.00           O  
ATOM   2902  CB  ILE   187      -9.692   4.529 -11.359  1.00  0.00           C  
ATOM   2903  CG2 ILE   187      -9.678   3.573 -10.151  1.00  0.00           C  
ATOM   2904  CG1 ILE   187      -8.862   5.790 -11.016  1.00  0.00           C  
ATOM   2905  CD1 ILE   187      -9.648   6.793 -10.157  1.00  0.00           C  
ATOM   2906  H   ILE   187      -9.661   5.558 -13.722  1.00  0.00           H  
ATOM   2907  HA  ILE   187      -8.127   3.506 -12.421  1.00  0.00           H  
ATOM   2908  HB  ILE   187     -10.720   4.839 -11.551  1.00  0.00           H  
ATOM   2909 HG21 ILE   187      -8.707   3.093 -10.041  1.00  0.00           H  
ATOM   2910 HG22 ILE   187      -9.876   4.097  -9.219  1.00  0.00           H  
ATOM   2911 HG23 ILE   187     -10.432   2.789 -10.232  1.00  0.00           H  
ATOM   2912 HG12 ILE   187      -7.933   5.513 -10.516  1.00  0.00           H  
ATOM   2913 HG13 ILE   187      -8.554   6.313 -11.920  1.00  0.00           H  
ATOM   2914 HD11 ILE   187      -9.863   6.397  -9.165  1.00  0.00           H  
ATOM   2915 HD12 ILE   187      -9.084   7.714 -10.022  1.00  0.00           H  
ATOM   2916 HD13 ILE   187     -10.592   7.063 -10.630  1.00  0.00           H  
ATOM   2917  N   LYS   188     -11.152   2.619 -13.508  1.00  0.00           N  
ATOM   2918  CA  LYS   188     -11.984   1.468 -13.917  1.00  0.00           C  
ATOM   2919  C   LYS   188     -11.252   0.531 -14.881  1.00  0.00           C  
ATOM   2920  O   LYS   188     -11.287  -0.681 -14.683  1.00  0.00           O  
ATOM   2921  CB  LYS   188     -13.302   1.947 -14.554  1.00  0.00           C  
ATOM   2922  CG  LYS   188     -14.253   2.576 -13.524  1.00  0.00           C  
ATOM   2923  CD  LYS   188     -15.491   3.228 -14.167  1.00  0.00           C  
ATOM   2924  CE  LYS   188     -16.479   2.234 -14.796  1.00  0.00           C  
ATOM   2925  NZ  LYS   188     -17.264   1.498 -13.769  1.00  0.00           N1+
ATOM   2926  H   LYS   188     -11.504   3.546 -13.709  1.00  0.00           H  
ATOM   2927  HA  LYS   188     -12.219   0.892 -13.019  1.00  0.00           H  
ATOM   2928  HB2 LYS   188     -13.087   2.663 -15.349  1.00  0.00           H  
ATOM   2929  HB3 LYS   188     -13.802   1.103 -15.031  1.00  0.00           H  
ATOM   2930  HG2 LYS   188     -14.554   1.833 -12.785  1.00  0.00           H  
ATOM   2931  HG3 LYS   188     -13.716   3.343 -12.974  1.00  0.00           H  
ATOM   2932  HD2 LYS   188     -16.014   3.826 -13.420  1.00  0.00           H  
ATOM   2933  HD3 LYS   188     -15.159   3.935 -14.928  1.00  0.00           H  
ATOM   2934  HE2 LYS   188     -17.189   2.783 -15.415  1.00  0.00           H  
ATOM   2935  HE3 LYS   188     -15.979   1.527 -15.456  1.00  0.00           H  
ATOM   2936  HZ1 LYS   188     -17.768   2.160 -13.196  1.00  0.00           H  
ATOM   2937  HZ2 LYS   188     -17.920   0.878 -14.223  1.00  0.00           H  
ATOM   2938  HZ3 LYS   188     -16.638   0.960 -13.187  1.00  0.00           H  
ATOM   2939  N   GLU   189     -10.548   1.075 -15.876  1.00  0.00           N  
ATOM   2940  CA  GLU   189      -9.731   0.300 -16.821  1.00  0.00           C  
ATOM   2941  C   GLU   189      -8.661  -0.544 -16.104  1.00  0.00           C  
ATOM   2942  O   GLU   189      -8.540  -1.741 -16.364  1.00  0.00           O  
ATOM   2943  CB  GLU   189      -9.092   1.268 -17.836  1.00  0.00           C  
ATOM   2944  CG  GLU   189      -8.154   0.593 -18.849  1.00  0.00           C  
ATOM   2945  CD  GLU   189      -7.398   1.631 -19.698  1.00  0.00           C  
ATOM   2946  OE1 GLU   189      -6.660   2.465 -19.120  1.00  0.00           O  
ATOM   2947  OE2 GLU   189      -7.508   1.590 -20.948  1.00  0.00           O1-
ATOM   2948  H   GLU   189     -10.558   2.081 -15.984  1.00  0.00           H  
ATOM   2949  HA  GLU   189     -10.392  -0.381 -17.360  1.00  0.00           H  
ATOM   2950  HB2 GLU   189      -9.882   1.790 -18.379  1.00  0.00           H  
ATOM   2951  HB3 GLU   189      -8.545   2.041 -17.297  1.00  0.00           H  
ATOM   2952  HG2 GLU   189      -7.388  -0.010 -18.363  1.00  0.00           H  
ATOM   2953  HG3 GLU   189      -8.718  -0.078 -19.498  1.00  0.00           H  
ATOM   2954  N   ILE   190      -7.912   0.056 -15.174  1.00  0.00           N  
ATOM   2955  CA  ILE   190      -6.823  -0.618 -14.447  1.00  0.00           C  
ATOM   2956  C   ILE   190      -7.375  -1.706 -13.511  1.00  0.00           C  
ATOM   2957  O   ILE   190      -6.869  -2.829 -13.506  1.00  0.00           O  
ATOM   2958  CB  ILE   190      -5.963   0.424 -13.698  1.00  0.00           C  
ATOM   2959  CG2 ILE   190      -4.873  -0.249 -12.842  1.00  0.00           C  
ATOM   2960  CG1 ILE   190      -5.299   1.403 -14.694  1.00  0.00           C  
ATOM   2961  CD1 ILE   190      -4.876   2.721 -14.038  1.00  0.00           C  
ATOM   2962  H   ILE   190      -8.065   1.038 -14.986  1.00  0.00           H  
ATOM   2963  HA  ILE   190      -6.185  -1.115 -15.182  1.00  0.00           H  
ATOM   2964  HB  ILE   190      -6.621   0.991 -13.036  1.00  0.00           H  
ATOM   2965 HG21 ILE   190      -4.225  -0.854 -13.470  1.00  0.00           H  
ATOM   2966 HG22 ILE   190      -4.242   0.495 -12.358  1.00  0.00           H  
ATOM   2967 HG23 ILE   190      -5.274  -0.878 -12.048  1.00  0.00           H  
ATOM   2968 HG12 ILE   190      -4.447   0.930 -15.184  1.00  0.00           H  
ATOM   2969 HG13 ILE   190      -5.979   1.659 -15.504  1.00  0.00           H  
ATOM   2970 HD11 ILE   190      -4.043   2.588 -13.347  1.00  0.00           H  
ATOM   2971 HD12 ILE   190      -4.569   3.430 -14.805  1.00  0.00           H  
ATOM   2972 HD13 ILE   190      -5.700   3.176 -13.489  1.00  0.00           H  
ATOM   2973  N   VAL   191      -8.459  -1.422 -12.778  1.00  0.00           N  
ATOM   2974  CA  VAL   191      -9.133  -2.410 -11.914  1.00  0.00           C  
ATOM   2975  C   VAL   191      -9.691  -3.583 -12.733  1.00  0.00           C  
ATOM   2976  O   VAL   191      -9.497  -4.738 -12.350  1.00  0.00           O  
ATOM   2977  CB  VAL   191     -10.228  -1.735 -11.058  1.00  0.00           C  
ATOM   2978  CG1 VAL   191     -11.085  -2.732 -10.267  1.00  0.00           C  
ATOM   2979  CG2 VAL   191      -9.593  -0.783 -10.035  1.00  0.00           C  
ATOM   2980  H   VAL   191      -8.853  -0.490 -12.829  1.00  0.00           H  
ATOM   2981  HA  VAL   191      -8.378  -2.818 -11.240  1.00  0.00           H  
ATOM   2982  HB  VAL   191     -10.885  -1.157 -11.710  1.00  0.00           H  
ATOM   2983 HG11 VAL   191     -10.474  -3.387  -9.645  1.00  0.00           H  
ATOM   2984 HG12 VAL   191     -11.779  -2.213  -9.605  1.00  0.00           H  
ATOM   2985 HG13 VAL   191     -11.696  -3.360 -10.916  1.00  0.00           H  
ATOM   2986 HG21 VAL   191      -8.960  -0.033 -10.507  1.00  0.00           H  
ATOM   2987 HG22 VAL   191     -10.361  -0.246  -9.477  1.00  0.00           H  
ATOM   2988 HG23 VAL   191      -8.976  -1.323  -9.316  1.00  0.00           H  
ATOM   2989  N   LYS   192     -10.307  -3.317 -13.894  1.00  0.00           N  
ATOM   2990  CA  LYS   192     -10.803  -4.343 -14.830  1.00  0.00           C  
ATOM   2991  C   LYS   192      -9.675  -5.198 -15.430  1.00  0.00           C  
ATOM   2992  O   LYS   192      -9.862  -6.398 -15.629  1.00  0.00           O  
ATOM   2993  CB  LYS   192     -11.630  -3.639 -15.925  1.00  0.00           C  
ATOM   2994  CG  LYS   192     -12.259  -4.606 -16.939  1.00  0.00           C  
ATOM   2995  CD  LYS   192     -13.121  -3.843 -17.959  1.00  0.00           C  
ATOM   2996  CE  LYS   192     -13.787  -4.776 -18.981  1.00  0.00           C  
ATOM   2997  NZ  LYS   192     -12.809  -5.379 -19.927  1.00  0.00           N1+
ATOM   2998  H   LYS   192     -10.429  -2.348 -14.162  1.00  0.00           H  
ATOM   2999  HA  LYS   192     -11.466  -5.007 -14.273  1.00  0.00           H  
ATOM   3000  HB2 LYS   192     -12.425  -3.063 -15.449  1.00  0.00           H  
ATOM   3001  HB3 LYS   192     -11.007  -2.916 -16.453  1.00  0.00           H  
ATOM   3002  HG2 LYS   192     -11.486  -5.159 -17.472  1.00  0.00           H  
ATOM   3003  HG3 LYS   192     -12.869  -5.343 -16.414  1.00  0.00           H  
ATOM   3004  HD2 LYS   192     -13.899  -3.295 -17.426  1.00  0.00           H  
ATOM   3005  HD3 LYS   192     -12.520  -3.093 -18.476  1.00  0.00           H  
ATOM   3006  HE2 LYS   192     -14.335  -5.571 -18.474  1.00  0.00           H  
ATOM   3007  HE3 LYS   192     -14.517  -4.215 -19.566  1.00  0.00           H  
ATOM   3008  HZ1 LYS   192     -12.137  -5.929 -19.412  1.00  0.00           H  
ATOM   3009  HZ2 LYS   192     -13.296  -5.973 -20.584  1.00  0.00           H  
ATOM   3010  HZ3 LYS   192     -12.329  -4.646 -20.430  1.00  0.00           H  
ATOM   3011  N   LYS   193      -8.510  -4.600 -15.708  1.00  0.00           N  
ATOM   3012  CA  LYS   193      -7.327  -5.274 -16.276  1.00  0.00           C  
ATOM   3013  C   LYS   193      -6.601  -6.173 -15.262  1.00  0.00           C  
ATOM   3014  O   LYS   193      -6.218  -7.292 -15.611  1.00  0.00           O  
ATOM   3015  CB  LYS   193      -6.390  -4.193 -16.848  1.00  0.00           C  
ATOM   3016  CG  LYS   193      -5.242  -4.771 -17.694  1.00  0.00           C  
ATOM   3017  CD  LYS   193      -4.250  -3.695 -18.167  1.00  0.00           C  
ATOM   3018  CE  LYS   193      -4.892  -2.631 -19.067  1.00  0.00           C  
ATOM   3019  NZ  LYS   193      -3.870  -1.686 -19.585  1.00  0.00           N1+
ATOM   3020  H   LYS   193      -8.434  -3.606 -15.535  1.00  0.00           H  
ATOM   3021  HA  LYS   193      -7.667  -5.902 -17.101  1.00  0.00           H  
ATOM   3022  HB2 LYS   193      -6.982  -3.527 -17.474  1.00  0.00           H  
ATOM   3023  HB3 LYS   193      -5.986  -3.580 -16.041  1.00  0.00           H  
ATOM   3024  HG2 LYS   193      -4.682  -5.509 -17.121  1.00  0.00           H  
ATOM   3025  HG3 LYS   193      -5.650  -5.302 -18.554  1.00  0.00           H  
ATOM   3026  HD2 LYS   193      -3.798  -3.209 -17.302  1.00  0.00           H  
ATOM   3027  HD3 LYS   193      -3.436  -4.183 -18.703  1.00  0.00           H  
ATOM   3028  HE2 LYS   193      -5.404  -3.095 -19.911  1.00  0.00           H  
ATOM   3029  HE3 LYS   193      -5.631  -2.049 -18.516  1.00  0.00           H  
ATOM   3030  HZ1 LYS   193      -3.360  -1.267 -18.810  1.00  0.00           H  
ATOM   3031  HZ2 LYS   193      -3.215  -2.179 -20.174  1.00  0.00           H  
ATOM   3032  HZ3 LYS   193      -4.318  -0.955 -20.118  1.00  0.00           H  
ATOM   3033  N   HIS   194      -6.398  -5.685 -14.034  1.00  0.00           N  
ATOM   3034  CA  HIS   194      -5.448  -6.256 -13.061  1.00  0.00           C  
ATOM   3035  C   HIS   194      -6.050  -6.777 -11.744  1.00  0.00           C  
ATOM   3036  O   HIS   194      -5.393  -7.575 -11.069  1.00  0.00           O  
ATOM   3037  CB  HIS   194      -4.397  -5.183 -12.736  1.00  0.00           C  
ATOM   3038  CG  HIS   194      -3.484  -4.767 -13.867  1.00  0.00           C  
ATOM   3039  ND1 HIS   194      -2.929  -5.594 -14.801  1.00  0.00           N  
ATOM   3040  CE1 HIS   194      -2.057  -4.825 -15.543  1.00  0.00           C  
ATOM   3041  NE2 HIS   194      -2.079  -3.576 -15.051  1.00  0.00           N  
ATOM   3042  CD2 HIS   194      -2.926  -3.494 -14.012  1.00  0.00           C  
ATOM   3043  H   HIS   194      -6.770  -4.767 -13.825  1.00  0.00           H  
ATOM   3044  HA  HIS   194      -4.927  -7.109 -13.500  1.00  0.00           H  
ATOM   3045  HB2 HIS   194      -4.876  -4.292 -12.327  1.00  0.00           H  
ATOM   3046  HB3 HIS   194      -3.746  -5.556 -11.950  1.00  0.00           H  
ATOM   3047  HE1 HIS   194      -1.457  -5.169 -16.372  1.00  0.00           H  
ATOM   3048  HE2 HIS   194      -1.530  -2.808 -15.411  1.00  0.00           H  
ATOM   3049  HD2 HIS   194      -3.043  -2.596 -13.431  1.00  0.00           H  
ATOM   3050  N   SER   195      -7.259  -6.348 -11.362  1.00  0.00           N  
ATOM   3051  CA  SER   195      -7.843  -6.576 -10.021  1.00  0.00           C  
ATOM   3052  C   SER   195      -9.263  -7.170 -10.053  1.00  0.00           C  
ATOM   3053  O   SER   195      -9.974  -7.166  -9.047  1.00  0.00           O  
ATOM   3054  CB  SER   195      -7.803  -5.277  -9.207  1.00  0.00           C  
ATOM   3055  OG  SER   195      -6.470  -4.801  -9.108  1.00  0.00           O  
ATOM   3056  H   SER   195      -7.773  -5.740 -11.985  1.00  0.00           H  
ATOM   3057  HA  SER   195      -7.251  -7.315  -9.479  1.00  0.00           H  
ATOM   3058  HB2 SER   195      -8.417  -4.509  -9.673  1.00  0.00           H  
ATOM   3059  HB3 SER   195      -8.192  -5.428  -8.201  1.00  0.00           H  
ATOM   3060  HG  SER   195      -6.139  -4.665  -9.983  1.00  0.00           H  
ATOM   3061  N   GLN   196      -9.685  -7.704 -11.201  1.00  0.00           N  
ATOM   3062  CA  GLN   196     -11.032  -8.216 -11.472  1.00  0.00           C  
ATOM   3063  C   GLN   196     -11.400  -9.510 -10.710  1.00  0.00           C  
ATOM   3064  O   GLN   196     -12.585  -9.840 -10.613  1.00  0.00           O  
ATOM   3065  CB  GLN   196     -11.219  -8.365 -12.998  1.00  0.00           C  
ATOM   3066  CG  GLN   196     -10.426  -9.479 -13.718  1.00  0.00           C  
ATOM   3067  CD  GLN   196      -8.992  -9.109 -14.120  1.00  0.00           C  
ATOM   3068  OE1 GLN   196      -8.192  -8.616 -13.338  1.00  0.00           O  
ATOM   3069  NE2 GLN   196      -8.576  -9.353 -15.344  1.00  0.00           N  
ATOM   3070  H   GLN   196      -9.032  -7.725 -11.976  1.00  0.00           H  
ATOM   3071  HA  GLN   196     -11.733  -7.450 -11.136  1.00  0.00           H  
ATOM   3072  HB2 GLN   196     -12.278  -8.551 -13.182  1.00  0.00           H  
ATOM   3073  HB3 GLN   196     -11.024  -7.405 -13.476  1.00  0.00           H  
ATOM   3074  HG2 GLN   196     -10.405 -10.390 -13.125  1.00  0.00           H  
ATOM   3075  HG3 GLN   196     -10.965  -9.741 -14.630  1.00  0.00           H  
ATOM   3076 HE21 GLN   196      -7.636  -9.088 -15.603  1.00  0.00           H  
ATOM   3077 HE22 GLN   196      -9.200  -9.766 -16.021  1.00  0.00           H  
ATOM   3078  N   PHE   197     -10.413 -10.227 -10.152  1.00  0.00           N  
ATOM   3079  CA  PHE   197     -10.598 -11.465  -9.373  1.00  0.00           C  
ATOM   3080  C   PHE   197     -10.277 -11.320  -7.868  1.00  0.00           C  
ATOM   3081  O   PHE   197     -10.160 -12.322  -7.156  1.00  0.00           O  
ATOM   3082  CB  PHE   197      -9.824 -12.617 -10.040  1.00  0.00           C  
ATOM   3083  CG  PHE   197     -10.247 -12.926 -11.467  1.00  0.00           C  
ATOM   3084  CD1 PHE   197     -11.575 -13.312 -11.740  1.00  0.00           C  
ATOM   3085  CE1 PHE   197     -11.973 -13.605 -13.057  1.00  0.00           C  
ATOM   3086  CZ  PHE   197     -11.042 -13.523 -14.107  1.00  0.00           C  
ATOM   3087  CE2 PHE   197      -9.713 -13.149 -13.838  1.00  0.00           C  
ATOM   3088  CD2 PHE   197      -9.315 -12.853 -12.522  1.00  0.00           C  
ATOM   3089  H   PHE   197      -9.467  -9.895 -10.271  1.00  0.00           H  
ATOM   3090  HA  PHE   197     -11.651 -11.746  -9.380  1.00  0.00           H  
ATOM   3091  HB2 PHE   197      -8.756 -12.397 -10.020  1.00  0.00           H  
ATOM   3092  HB3 PHE   197      -9.950 -13.537  -9.467  1.00  0.00           H  
ATOM   3093  HD1 PHE   197     -12.297 -13.383 -10.940  1.00  0.00           H  
ATOM   3094  HE1 PHE   197     -12.993 -13.895 -13.260  1.00  0.00           H  
ATOM   3095  HZ  PHE   197     -11.347 -13.748 -15.118  1.00  0.00           H  
ATOM   3096  HE2 PHE   197      -8.997 -13.087 -14.644  1.00  0.00           H  
ATOM   3097  HD2 PHE   197      -8.293 -12.563 -12.327  1.00  0.00           H  
ATOM   3098  N   ILE   198     -10.146 -10.088  -7.359  1.00  0.00           N  
ATOM   3099  CA  ILE   198      -9.974  -9.803  -5.922  1.00  0.00           C  
ATOM   3100  C   ILE   198     -11.223 -10.244  -5.132  1.00  0.00           C  
ATOM   3101  O   ILE   198     -12.358 -10.024  -5.563  1.00  0.00           O  
ATOM   3102  CB  ILE   198      -9.634  -8.307  -5.720  1.00  0.00           C  
ATOM   3103  CG2 ILE   198      -9.730  -7.847  -4.254  1.00  0.00           C  
ATOM   3104  CG1 ILE   198      -8.243  -7.958  -6.305  1.00  0.00           C  
ATOM   3105  CD1 ILE   198      -7.024  -8.493  -5.536  1.00  0.00           C  
ATOM   3106  H   ILE   198     -10.256  -9.297  -7.979  1.00  0.00           H  
ATOM   3107  HA  ILE   198      -9.138 -10.404  -5.561  1.00  0.00           H  
ATOM   3108  HB  ILE   198     -10.371  -7.727  -6.278  1.00  0.00           H  
ATOM   3109 HG21 ILE   198      -9.181  -8.510  -3.586  1.00  0.00           H  
ATOM   3110 HG22 ILE   198      -9.322  -6.844  -4.130  1.00  0.00           H  
ATOM   3111 HG23 ILE   198     -10.763  -7.804  -3.907  1.00  0.00           H  
ATOM   3112 HG12 ILE   198      -8.176  -8.304  -7.336  1.00  0.00           H  
ATOM   3113 HG13 ILE   198      -8.160  -6.875  -6.366  1.00  0.00           H  
ATOM   3114 HD11 ILE   198      -7.029  -9.580  -5.464  1.00  0.00           H  
ATOM   3115 HD12 ILE   198      -6.101  -8.205  -6.040  1.00  0.00           H  
ATOM   3116 HD13 ILE   198      -6.975  -8.086  -4.527  1.00  0.00           H  
ATOM   3117  N   GLY   199     -11.016 -10.870  -3.968  1.00  0.00           N  
ATOM   3118  CA  GLY   199     -12.066 -11.521  -3.164  1.00  0.00           C  
ATOM   3119  C   GLY   199     -12.979 -10.592  -2.350  1.00  0.00           C  
ATOM   3120  O   GLY   199     -13.783 -11.081  -1.553  1.00  0.00           O  
ATOM   3121  H   GLY   199     -10.063 -10.993  -3.658  1.00  0.00           H  
ATOM   3122  HA2 GLY   199     -12.688 -12.141  -3.812  1.00  0.00           H  
ATOM   3123  HA3 GLY   199     -11.574 -12.203  -2.470  1.00  0.00           H  
ATOM   3124  N   TYR   200     -12.864  -9.272  -2.530  1.00  0.00           N  
ATOM   3125  CA  TYR   200     -13.561  -8.231  -1.765  1.00  0.00           C  
ATOM   3126  C   TYR   200     -14.102  -7.121  -2.688  1.00  0.00           C  
ATOM   3127  O   TYR   200     -13.510  -6.883  -3.748  1.00  0.00           O  
ATOM   3128  CB  TYR   200     -12.609  -7.637  -0.713  1.00  0.00           C  
ATOM   3129  CG  TYR   200     -12.042  -8.668   0.241  1.00  0.00           C  
ATOM   3130  CD1 TYR   200     -12.808  -9.097   1.344  1.00  0.00           C  
ATOM   3131  CE1 TYR   200     -12.317 -10.108   2.190  1.00  0.00           C  
ATOM   3132  CZ  TYR   200     -11.058 -10.694   1.933  1.00  0.00           C  
ATOM   3133  OH  TYR   200     -10.598 -11.679   2.742  1.00  0.00           O  
ATOM   3134  CE2 TYR   200     -10.283 -10.249   0.840  1.00  0.00           C  
ATOM   3135  CD2 TYR   200     -10.773  -9.234  -0.001  1.00  0.00           C  
ATOM   3136  H   TYR   200     -12.219  -8.954  -3.239  1.00  0.00           H  
ATOM   3137  HA  TYR   200     -14.393  -8.700  -1.245  1.00  0.00           H  
ATOM   3138  HB2 TYR   200     -11.783  -7.118  -1.202  1.00  0.00           H  
ATOM   3139  HB3 TYR   200     -13.127  -6.880  -0.124  1.00  0.00           H  
ATOM   3140  HD1 TYR   200     -13.781  -8.668   1.530  1.00  0.00           H  
ATOM   3141  HE1 TYR   200     -12.909 -10.441   3.030  1.00  0.00           H  
ATOM   3142  HH  TYR   200      -9.796 -12.080   2.414  1.00  0.00           H  
ATOM   3143  HE2 TYR   200      -9.314 -10.683   0.642  1.00  0.00           H  
ATOM   3144  HD2 TYR   200     -10.183  -8.910  -0.846  1.00  0.00           H  
ATOM   3145  N   PRO   201     -15.182  -6.407  -2.308  1.00  0.00           N  
ATOM   3146  CA  PRO   201     -15.694  -5.275  -3.081  1.00  0.00           C  
ATOM   3147  C   PRO   201     -14.641  -4.166  -3.235  1.00  0.00           C  
ATOM   3148  O   PRO   201     -14.043  -3.742  -2.244  1.00  0.00           O  
ATOM   3149  CD  PRO   201     -16.048  -6.658  -1.163  1.00  0.00           C  
ATOM   3150  CG  PRO   201     -17.375  -5.983  -1.505  1.00  0.00           C  
ATOM   3151  CB  PRO   201     -16.935  -4.773  -2.327  1.00  0.00           C  
ATOM   3152  HD2 PRO   201     -15.604  -6.210  -0.274  1.00  0.00           H  
ATOM   3153  HD3 PRO   201     -16.227  -7.713  -0.963  1.00  0.00           H  
ATOM   3154  HG2 PRO   201     -17.955  -5.713  -0.622  1.00  0.00           H  
ATOM   3155  HG3 PRO   201     -17.983  -6.647  -2.122  1.00  0.00           H  
ATOM   3156  HB2 PRO   201     -16.690  -3.953  -1.649  1.00  0.00           H  
ATOM   3157  HB3 PRO   201     -17.718  -4.421  -2.999  1.00  0.00           H  
ATOM   3158  HA  PRO   201     -15.996  -5.647  -4.062  1.00  0.00           H  
ATOM   3159  N   ILE   202     -14.437  -3.687  -4.466  1.00  0.00           N  
ATOM   3160  CA  ILE   202     -13.606  -2.514  -4.791  1.00  0.00           C  
ATOM   3161  C   ILE   202     -14.546  -1.387  -5.240  1.00  0.00           C  
ATOM   3162  O   ILE   202     -15.031  -1.383  -6.374  1.00  0.00           O  
ATOM   3163  CB  ILE   202     -12.529  -2.859  -5.853  1.00  0.00           C  
ATOM   3164  CG2 ILE   202     -11.759  -1.594  -6.285  1.00  0.00           C  
ATOM   3165  CG1 ILE   202     -11.522  -3.910  -5.327  1.00  0.00           C  
ATOM   3166  CD1 ILE   202     -10.705  -4.582  -6.439  1.00  0.00           C  
ATOM   3167  H   ILE   202     -14.954  -4.099  -5.229  1.00  0.00           H  
ATOM   3168  HA  ILE   202     -13.072  -2.168  -3.905  1.00  0.00           H  
ATOM   3169  HB  ILE   202     -13.031  -3.272  -6.729  1.00  0.00           H  
ATOM   3170 HG21 ILE   202     -11.283  -1.114  -5.429  1.00  0.00           H  
ATOM   3171 HG22 ILE   202     -10.974  -1.825  -7.004  1.00  0.00           H  
ATOM   3172 HG23 ILE   202     -12.394  -0.854  -6.770  1.00  0.00           H  
ATOM   3173 HG12 ILE   202     -10.848  -3.455  -4.601  1.00  0.00           H  
ATOM   3174 HG13 ILE   202     -12.045  -4.702  -4.789  1.00  0.00           H  
ATOM   3175 HD11 ILE   202     -10.087  -3.873  -6.986  1.00  0.00           H  
ATOM   3176 HD12 ILE   202     -10.037  -5.330  -6.018  1.00  0.00           H  
ATOM   3177 HD13 ILE   202     -11.352  -5.087  -7.157  1.00  0.00           H  
ATOM   3178  N   THR   203     -14.838  -0.448  -4.339  1.00  0.00           N  
ATOM   3179  CA  THR   203     -15.763   0.673  -4.597  1.00  0.00           C  
ATOM   3180  C   THR   203     -14.997   1.919  -5.034  1.00  0.00           C  
ATOM   3181  O   THR   203     -14.305   2.538  -4.224  1.00  0.00           O  
ATOM   3182  CB  THR   203     -16.626   0.975  -3.359  1.00  0.00           C  
ATOM   3183  CG2 THR   203     -17.661   2.074  -3.620  1.00  0.00           C  
ATOM   3184  OG1 THR   203     -17.341  -0.185  -2.985  1.00  0.00           O  
ATOM   3185  H   THR   203     -14.404  -0.502  -3.426  1.00  0.00           H  
ATOM   3186  HA  THR   203     -16.452   0.402  -5.400  1.00  0.00           H  
ATOM   3187  HB  THR   203     -15.995   1.263  -2.518  1.00  0.00           H  
ATOM   3188 HG21 THR   203     -18.305   1.824  -4.464  1.00  0.00           H  
ATOM   3189 HG22 THR   203     -18.301   2.217  -2.748  1.00  0.00           H  
ATOM   3190 HG23 THR   203     -17.198   3.038  -3.830  1.00  0.00           H  
ATOM   3191  HG1 THR   203     -16.720  -0.873  -2.798  1.00  0.00           H  
ATOM   3192  N   LEU   204     -15.126   2.316  -6.303  1.00  0.00           N  
ATOM   3193  CA  LEU   204     -14.616   3.594  -6.808  1.00  0.00           C  
ATOM   3194  C   LEU   204     -15.594   4.737  -6.486  1.00  0.00           C  
ATOM   3195  O   LEU   204     -16.752   4.715  -6.909  1.00  0.00           O  
ATOM   3196  CB  LEU   204     -14.331   3.468  -8.315  1.00  0.00           C  
ATOM   3197  CG  LEU   204     -13.904   4.778  -9.006  1.00  0.00           C  
ATOM   3198  CD1 LEU   204     -12.655   5.401  -8.381  1.00  0.00           C  
ATOM   3199  CD2 LEU   204     -13.606   4.480 -10.471  1.00  0.00           C  
ATOM   3200  H   LEU   204     -15.696   1.764  -6.928  1.00  0.00           H  
ATOM   3201  HA  LEU   204     -13.667   3.805  -6.318  1.00  0.00           H  
ATOM   3202  HB2 LEU   204     -13.556   2.713  -8.459  1.00  0.00           H  
ATOM   3203  HB3 LEU   204     -15.220   3.083  -8.817  1.00  0.00           H  
ATOM   3204  HG  LEU   204     -14.714   5.508  -8.973  1.00  0.00           H  
ATOM   3205 HD11 LEU   204     -11.843   4.680  -8.307  1.00  0.00           H  
ATOM   3206 HD12 LEU   204     -12.306   6.250  -8.967  1.00  0.00           H  
ATOM   3207 HD13 LEU   204     -12.853   5.780  -7.381  1.00  0.00           H  
ATOM   3208 HD21 LEU   204     -14.504   4.122 -10.974  1.00  0.00           H  
ATOM   3209 HD22 LEU   204     -13.273   5.372 -10.999  1.00  0.00           H  
ATOM   3210 HD23 LEU   204     -12.830   3.722 -10.583  1.00  0.00           H  
ATOM   3211  N   PHE   205     -15.121   5.740  -5.746  1.00  0.00           N  
ATOM   3212  CA  PHE   205     -15.882   6.942  -5.397  1.00  0.00           C  
ATOM   3213  C   PHE   205     -15.862   7.956  -6.557  1.00  0.00           C  
ATOM   3214  O   PHE   205     -14.856   8.106  -7.254  1.00  0.00           O  
ATOM   3215  CB  PHE   205     -15.322   7.565  -4.104  1.00  0.00           C  
ATOM   3216  CG  PHE   205     -15.691   6.886  -2.786  1.00  0.00           C  
ATOM   3217  CD1 PHE   205     -15.721   5.482  -2.640  1.00  0.00           C  
ATOM   3218  CE1 PHE   205     -16.077   4.897  -1.412  1.00  0.00           C  
ATOM   3219  CZ  PHE   205     -16.375   5.708  -0.305  1.00  0.00           C  
ATOM   3220  CE2 PHE   205     -16.327   7.106  -0.433  1.00  0.00           C  
ATOM   3221  CD2 PHE   205     -15.990   7.691  -1.667  1.00  0.00           C  
ATOM   3222  H   PHE   205     -14.159   5.696  -5.432  1.00  0.00           H  
ATOM   3223  HA  PHE   205     -16.923   6.669  -5.212  1.00  0.00           H  
ATOM   3224  HB2 PHE   205     -14.237   7.624  -4.163  1.00  0.00           H  
ATOM   3225  HB3 PHE   205     -15.662   8.600  -4.039  1.00  0.00           H  
ATOM   3226  HD1 PHE   205     -15.480   4.826  -3.459  1.00  0.00           H  
ATOM   3227  HE1 PHE   205     -16.110   3.822  -1.318  1.00  0.00           H  
ATOM   3228  HZ  PHE   205     -16.636   5.257   0.641  1.00  0.00           H  
ATOM   3229  HE2 PHE   205     -16.551   7.733   0.417  1.00  0.00           H  
ATOM   3230  HD2 PHE   205     -15.960   8.767  -1.749  1.00  0.00           H  
ATOM   3231  N   VAL   206     -16.977   8.670  -6.748  1.00  0.00           N  
ATOM   3232  CA  VAL   206     -17.157   9.702  -7.788  1.00  0.00           C  
ATOM   3233  C   VAL   206     -17.132  11.099  -7.159  1.00  0.00           C  
ATOM   3234  O   VAL   206     -17.823  11.352  -6.169  1.00  0.00           O  
ATOM   3235  CB  VAL   206     -18.455   9.450  -8.586  1.00  0.00           C  
ATOM   3236  CG1 VAL   206     -18.705  10.522  -9.655  1.00  0.00           C  
ATOM   3237  CG2 VAL   206     -18.409   8.087  -9.292  1.00  0.00           C  
ATOM   3238  H   VAL   206     -17.759   8.513  -6.128  1.00  0.00           H  
ATOM   3239  HA  VAL   206     -16.330   9.652  -8.501  1.00  0.00           H  
ATOM   3240  HB  VAL   206     -19.303   9.450  -7.899  1.00  0.00           H  
ATOM   3241 HG11 VAL   206     -17.858  10.609 -10.337  1.00  0.00           H  
ATOM   3242 HG12 VAL   206     -19.584  10.281 -10.254  1.00  0.00           H  
ATOM   3243 HG13 VAL   206     -18.888  11.505  -9.221  1.00  0.00           H  
ATOM   3244 HG21 VAL   206     -18.323   7.264  -8.582  1.00  0.00           H  
ATOM   3245 HG22 VAL   206     -19.314   7.911  -9.874  1.00  0.00           H  
ATOM   3246 HG23 VAL   206     -17.561   8.022  -9.976  1.00  0.00           H  
ATOM   3247  N   GLU   207     -16.327  12.008  -7.723  1.00  0.00           N  
ATOM   3248  CA  GLU   207     -16.173  13.409  -7.268  1.00  0.00           C  
ATOM   3249  C   GLU   207     -17.363  14.318  -7.650  1.00  0.00           C  
ATOM   3250  O   GLU   207     -17.718  14.399  -8.852  1.00  0.00           O  
ATOM   3251  CB  GLU   207     -14.846  13.994  -7.785  1.00  0.00           C  
ATOM   3252  CG  GLU   207     -13.607  13.246  -7.255  1.00  0.00           C  
ATOM   3253  CD  GLU   207     -12.289  13.922  -7.692  1.00  0.00           C  
ATOM   3254  OE1 GLU   207     -11.467  13.261  -8.369  1.00  0.00           O  
ATOM   3255  OE2 GLU   207     -12.051  15.106  -7.348  1.00  0.00           O1-
ATOM   3256  OXT GLU   207     -17.932  14.965  -6.740  1.00  0.00           O1-
ATOM   3257  H   GLU   207     -15.794  11.736  -8.535  1.00  0.00           H  
ATOM   3258  HA  GLU   207     -16.119  13.399  -6.177  1.00  0.00           H  
ATOM   3259  HB2 GLU   207     -14.838  13.984  -8.876  1.00  0.00           H  
ATOM   3260  HB3 GLU   207     -14.782  15.044  -7.492  1.00  0.00           H  
ATOM   3261  HG2 GLU   207     -13.624  13.215  -6.165  1.00  0.00           H  
ATOM   3262  HG3 GLU   207     -13.605  12.210  -7.597  1.00  0.00           H  
END   
