# Supplementary material for: ModBind, a Rapid Simulation-Based Predictor of Ligand Binding and Off-Rates
Source: J Chem Inf Model. 2024 Dec 16;65(1):265–74. doi: 10.1021/acs.jcim.4c01805 (PMC11733936; doi:10.1021/acs.jcim.4c01805)
Supplement: Supplementary file 2 — ci4c01805_si_002.zip [file ci4c01805_si_002.zip › SI_ModBind_Validation/Koff/HSP90_Koff/M35_protein.pdb]

TITLE     M35_protein
REMARK   4      COMPLIES WITH FORMAT V. 3.0, 1-DEC-2006
REMARK 888
REMARK 888 WRITTEN BY MAESTRO (A PRODUCT OF SCHRODINGER, LLC)
ATOM      1  N   VAL     1       6.907  14.290  16.511  1.00  0.00           N1+
ATOM      2  CA  VAL     1       7.105  13.448  15.295  1.00  0.00           C  
ATOM      3  C   VAL     1       8.470  12.770  15.360  1.00  0.00           C  
ATOM      4  O   VAL     1       9.457  13.423  15.698  1.00  0.00           O  
ATOM      5  CB  VAL     1       6.974  14.250  13.978  1.00  0.00           C  
ATOM      6  CG1 VAL     1       7.068  13.347  12.737  1.00  0.00           C  
ATOM      7  CG2 VAL     1       5.643  15.013  13.898  1.00  0.00           C  
ATOM      8  H1  VAL     1       7.635  14.990  16.545  1.00  0.00           H  
ATOM      9  H2  VAL     1       6.970  13.708  17.335  1.00  0.00           H  
ATOM     10  H3  VAL     1       6.003  14.737  16.476  1.00  0.00           H  
ATOM     11  HA  VAL     1       6.332  12.677  15.321  1.00  0.00           H  
ATOM     12  HB  VAL     1       7.780  14.985  13.925  1.00  0.00           H  
ATOM     13 HG11 VAL     1       6.334  12.542  12.766  1.00  0.00           H  
ATOM     14 HG12 VAL     1       6.894  13.913  11.821  1.00  0.00           H  
ATOM     15 HG13 VAL     1       8.054  12.893  12.633  1.00  0.00           H  
ATOM     16 HG21 VAL     1       5.559  15.761  14.687  1.00  0.00           H  
ATOM     17 HG22 VAL     1       5.551  15.545  12.951  1.00  0.00           H  
ATOM     18 HG23 VAL     1       4.789  14.342  13.985  1.00  0.00           H  
ATOM     19  N   GLU     2       8.547  11.474  15.052  1.00  0.00           N  
ATOM     20  CA  GLU     2       9.812  10.727  14.986  1.00  0.00           C  
ATOM     21  C   GLU     2      10.254  10.520  13.530  1.00  0.00           C  
ATOM     22  O   GLU     2       9.493   9.996  12.712  1.00  0.00           O  
ATOM     23  CB  GLU     2       9.673   9.387  15.726  1.00  0.00           C  
ATOM     24  CG  GLU     2       9.528   9.595  17.241  1.00  0.00           C  
ATOM     25  CD  GLU     2       9.373   8.263  17.995  1.00  0.00           C  
ATOM     26  OE1 GLU     2       8.416   7.505  17.707  1.00  0.00           O  
ATOM     27  OE2 GLU     2      10.180   7.979  18.913  1.00  0.00           O1-
ATOM     28  H   GLU     2       7.708  10.978  14.778  1.00  0.00           H  
ATOM     29  HA  GLU     2      10.610  11.278  15.488  1.00  0.00           H  
ATOM     30  HB2 GLU     2       8.818   8.832  15.335  1.00  0.00           H  
ATOM     31  HB3 GLU     2      10.555   8.770  15.540  1.00  0.00           H  
ATOM     32  HG2 GLU     2      10.395  10.127  17.634  1.00  0.00           H  
ATOM     33  HG3 GLU     2       8.654  10.208  17.465  1.00  0.00           H  
ATOM     34  N   THR     3      11.487  10.924  13.209  1.00  0.00           N  
ATOM     35  CA  THR     3      12.127  10.711  11.898  1.00  0.00           C  
ATOM     36  C   THR     3      13.062   9.501  11.954  1.00  0.00           C  
ATOM     37  O   THR     3      13.822   9.337  12.911  1.00  0.00           O  
ATOM     38  CB  THR     3      12.892  11.965  11.435  1.00  0.00           C  
ATOM     39  CG2 THR     3      13.507  11.818  10.039  1.00  0.00           C  
ATOM     40  OG1 THR     3      12.015  13.071  11.382  1.00  0.00           O  
ATOM     41  H   THR     3      12.062  11.327  13.935  1.00  0.00           H  
ATOM     42  HA  THR     3      11.358  10.509  11.151  1.00  0.00           H  
ATOM     43  HB  THR     3      13.682  12.204  12.150  1.00  0.00           H  
ATOM     44 HG21 THR     3      12.755  11.541   9.299  1.00  0.00           H  
ATOM     45 HG22 THR     3      13.960  12.755   9.712  1.00  0.00           H  
ATOM     46 HG23 THR     3      14.294  11.064  10.011  1.00  0.00           H  
ATOM     47  HG1 THR     3      11.663  13.216  12.247  1.00  0.00           H  
ATOM     48  N   PHE     4      13.033   8.673  10.910  1.00  0.00           N  
ATOM     49  CA  PHE     4      13.810   7.444  10.762  1.00  0.00           C  
ATOM     50  C   PHE     4      14.511   7.416   9.397  1.00  0.00           C  
ATOM     51  O   PHE     4      13.923   7.791   8.380  1.00  0.00           O  
ATOM     52  CB  PHE     4      12.875   6.230  10.882  1.00  0.00           C  
ATOM     53  CG  PHE     4      12.101   6.107  12.183  1.00  0.00           C  
ATOM     54  CD1 PHE     4      10.851   6.739  12.322  1.00  0.00           C  
ATOM     55  CE1 PHE     4      10.129   6.618  13.522  1.00  0.00           C  
ATOM     56  CZ  PHE     4      10.646   5.855  14.584  1.00  0.00           C  
ATOM     57  CE2 PHE     4      11.888   5.211  14.444  1.00  0.00           C  
ATOM     58  CD2 PHE     4      12.616   5.339  13.246  1.00  0.00           C  
ATOM     59  H   PHE     4      12.395   8.889  10.153  1.00  0.00           H  
ATOM     60  HA  PHE     4      14.574   7.376  11.539  1.00  0.00           H  
ATOM     61  HB2 PHE     4      12.147   6.274  10.072  1.00  0.00           H  
ATOM     62  HB3 PHE     4      13.438   5.308  10.727  1.00  0.00           H  
ATOM     63  HD1 PHE     4      10.444   7.326  11.511  1.00  0.00           H  
ATOM     64  HE1 PHE     4       9.179   7.118  13.628  1.00  0.00           H  
ATOM     65  HZ  PHE     4      10.090   5.767  15.506  1.00  0.00           H  
ATOM     66  HE2 PHE     4      12.285   4.623  15.257  1.00  0.00           H  
ATOM     67  HD2 PHE     4      13.572   4.845  13.145  1.00  0.00           H  
ATOM     68  N   ALA     5      15.753   6.935   9.347  1.00  0.00           N  
ATOM     69  CA  ALA     5      16.403   6.581   8.085  1.00  0.00           C  
ATOM     70  C   ALA     5      15.846   5.249   7.542  1.00  0.00           C  
ATOM     71  O   ALA     5      15.585   4.318   8.312  1.00  0.00           O  
ATOM     72  CB  ALA     5      17.918   6.512   8.309  1.00  0.00           C  
ATOM     73  H   ALA     5      16.200   6.641  10.203  1.00  0.00           H  
ATOM     74  HA  ALA     5      16.217   7.367   7.352  1.00  0.00           H  
ATOM     75  HB1 ALA     5      18.180   5.753   9.048  1.00  0.00           H  
ATOM     76  HB2 ALA     5      18.439   6.267   7.383  1.00  0.00           H  
ATOM     77  HB3 ALA     5      18.307   7.468   8.660  1.00  0.00           H  
ATOM     78  N   PHE     6      15.715   5.122   6.217  1.00  0.00           N  
ATOM     79  CA  PHE     6      15.536   3.811   5.579  1.00  0.00           C  
ATOM     80  C   PHE     6      16.814   2.964   5.692  1.00  0.00           C  
ATOM     81  O   PHE     6      17.930   3.493   5.755  1.00  0.00           O  
ATOM     82  CB  PHE     6      15.140   3.967   4.100  1.00  0.00           C  
ATOM     83  CG  PHE     6      13.714   4.425   3.853  1.00  0.00           C  
ATOM     84  CD1 PHE     6      12.632   3.632   4.286  1.00  0.00           C  
ATOM     85  CE1 PHE     6      11.311   4.028   4.017  1.00  0.00           C  
ATOM     86  CZ  PHE     6      11.066   5.221   3.315  1.00  0.00           C  
ATOM     87  CE2 PHE     6      12.143   6.013   2.878  1.00  0.00           C  
ATOM     88  CD2 PHE     6      13.462   5.608   3.135  1.00  0.00           C  
ATOM     89  H   PHE     6      15.941   5.911   5.625  1.00  0.00           H  
ATOM     90  HA  PHE     6      14.741   3.273   6.098  1.00  0.00           H  
ATOM     91  HB2 PHE     6      15.835   4.645   3.601  1.00  0.00           H  
ATOM     92  HB3 PHE     6      15.244   3.012   3.581  1.00  0.00           H  
ATOM     93  HD1 PHE     6      12.811   2.707   4.816  1.00  0.00           H  
ATOM     94  HE1 PHE     6      10.486   3.413   4.347  1.00  0.00           H  
ATOM     95  HZ  PHE     6      10.053   5.529   3.102  1.00  0.00           H  
ATOM     96  HE2 PHE     6      11.957   6.921   2.325  1.00  0.00           H  
ATOM     97  HD2 PHE     6      14.279   6.201   2.758  1.00  0.00           H  
ATOM     98  N   GLN     7      16.657   1.638   5.648  1.00  0.00           N  
ATOM     99  CA  GLN     7      17.766   0.723   5.355  1.00  0.00           C  
ATOM    100  C   GLN     7      18.349   1.019   3.960  1.00  0.00           C  
ATOM    101  O   GLN     7      17.622   1.432   3.052  1.00  0.00           O  
ATOM    102  CB  GLN     7      17.279  -0.733   5.438  1.00  0.00           C  
ATOM    103  CG  GLN     7      17.060  -1.208   6.884  1.00  0.00           C  
ATOM    104  CD  GLN     7      16.654  -2.683   6.957  1.00  0.00           C  
ATOM    105  OE1 GLN     7      15.986  -3.227   6.088  1.00  0.00           O  
ATOM    106  NE2 GLN     7      17.036  -3.393   7.998  1.00  0.00           N  
ATOM    107  H   GLN     7      15.722   1.260   5.618  1.00  0.00           H  
ATOM    108  HA  GLN     7      18.556   0.879   6.092  1.00  0.00           H  
ATOM    109  HB2 GLN     7      16.354  -0.834   4.871  1.00  0.00           H  
ATOM    110  HB3 GLN     7      18.006  -1.394   4.961  1.00  0.00           H  
ATOM    111  HG2 GLN     7      17.973  -1.061   7.462  1.00  0.00           H  
ATOM    112  HG3 GLN     7      16.283  -0.613   7.364  1.00  0.00           H  
ATOM    113 HE21 GLN     7      16.766  -4.363   8.064  1.00  0.00           H  
ATOM    114 HE22 GLN     7      17.579  -2.963   8.733  1.00  0.00           H  
ATOM    115  N   ALA     8      19.653   0.790   3.779  1.00  0.00           N  
ATOM    116  CA  ALA     8      20.372   1.137   2.549  1.00  0.00           C  
ATOM    117  C   ALA     8      19.761   0.480   1.295  1.00  0.00           C  
ATOM    118  O   ALA     8      19.626   1.126   0.256  1.00  0.00           O  
ATOM    119  CB  ALA     8      21.843   0.738   2.728  1.00  0.00           C  
ATOM    120  H   ALA     8      20.194   0.419   4.547  1.00  0.00           H  
ATOM    121  HA  ALA     8      20.319   2.220   2.422  1.00  0.00           H  
ATOM    122  HB1 ALA     8      21.949  -0.335   2.897  1.00  0.00           H  
ATOM    123  HB2 ALA     8      22.429   0.992   1.843  1.00  0.00           H  
ATOM    124  HB3 ALA     8      22.291   1.255   3.576  1.00  0.00           H  
ATOM    125  N   GLU     9      19.323  -0.776   1.403  1.00  0.00           N  
ATOM    126  CA  GLU     9      18.646  -1.507   0.330  1.00  0.00           C  
ATOM    127  C   GLU     9      17.311  -0.848  -0.058  1.00  0.00           C  
ATOM    128  O   GLU     9      17.032  -0.670  -1.240  1.00  0.00           O  
ATOM    129  CB  GLU     9      18.413  -2.971   0.749  1.00  0.00           C  
ATOM    130  CG  GLU     9      19.701  -3.776   1.003  1.00  0.00           C  
ATOM    131  CD  GLU     9      20.404  -3.506   2.354  1.00  0.00           C  
ATOM    132  OE1 GLU     9      19.827  -2.846   3.251  1.00  0.00           O  
ATOM    133  OE2 GLU     9      21.554  -3.975   2.525  1.00  0.00           O1-
ATOM    134  H   GLU     9      19.469  -1.273   2.275  1.00  0.00           H  
ATOM    135  HA  GLU     9      19.293  -1.497  -0.550  1.00  0.00           H  
ATOM    136  HB2 GLU     9      17.766  -3.018   1.627  1.00  0.00           H  
ATOM    137  HB3 GLU     9      17.858  -3.477  -0.042  1.00  0.00           H  
ATOM    138  HG2 GLU     9      19.461  -4.839   0.976  1.00  0.00           H  
ATOM    139  HG3 GLU     9      20.412  -3.607   0.194  1.00  0.00           H  
ATOM    140  N   ILE    10      16.504  -0.419   0.918  1.00  0.00           N  
ATOM    141  CA  ILE    10      15.187   0.190   0.675  1.00  0.00           C  
ATOM    142  C   ILE    10      15.340   1.603   0.087  1.00  0.00           C  
ATOM    143  O   ILE    10      14.598   1.980  -0.821  1.00  0.00           O  
ATOM    144  CB  ILE    10      14.333   0.151   1.965  1.00  0.00           C  
ATOM    145  CG2 ILE    10      13.107   1.079   1.880  1.00  0.00           C  
ATOM    146  CG1 ILE    10      13.792  -1.268   2.262  1.00  0.00           C  
ATOM    147  CD1 ILE    10      14.842  -2.359   2.508  1.00  0.00           C  
ATOM    148  H   ILE    10      16.799  -0.535   1.876  1.00  0.00           H  
ATOM    149  HA  ILE    10      14.670  -0.411  -0.075  1.00  0.00           H  
ATOM    150  HB  ILE    10      14.940   0.481   2.809  1.00  0.00           H  
ATOM    151 HG21 ILE    10      12.496   0.858   1.003  1.00  0.00           H  
ATOM    152 HG22 ILE    10      12.469   0.970   2.757  1.00  0.00           H  
ATOM    153 HG23 ILE    10      13.382   2.133   1.839  1.00  0.00           H  
ATOM    154 HG12 ILE    10      13.165  -1.217   3.151  1.00  0.00           H  
ATOM    155 HG13 ILE    10      13.131  -1.586   1.455  1.00  0.00           H  
ATOM    156 HD11 ILE    10      15.673  -1.996   3.108  1.00  0.00           H  
ATOM    157 HD12 ILE    10      14.407  -3.197   3.048  1.00  0.00           H  
ATOM    158 HD13 ILE    10      15.243  -2.744   1.570  1.00  0.00           H  
ATOM    159  N   ALA    11      16.353   2.364   0.519  1.00  0.00           N  
ATOM    160  CA  ALA    11      16.714   3.633  -0.113  1.00  0.00           C  
ATOM    161  C   ALA    11      17.122   3.439  -1.592  1.00  0.00           C  
ATOM    162  O   ALA    11      16.679   4.192  -2.462  1.00  0.00           O  
ATOM    163  CB  ALA    11      17.829   4.289   0.714  1.00  0.00           C  
ATOM    164  H   ALA    11      16.945   2.014   1.262  1.00  0.00           H  
ATOM    165  HA  ALA    11      15.840   4.288  -0.085  1.00  0.00           H  
ATOM    166  HB1 ALA    11      18.726   3.670   0.743  1.00  0.00           H  
ATOM    167  HB2 ALA    11      18.107   5.258   0.299  1.00  0.00           H  
ATOM    168  HB3 ALA    11      17.509   4.453   1.743  1.00  0.00           H  
ATOM    169  N   GLN    12      17.902   2.394  -1.897  1.00  0.00           N  
ATOM    170  CA  GLN    12      18.267   2.017  -3.270  1.00  0.00           C  
ATOM    171  C   GLN    12      17.057   1.525  -4.090  1.00  0.00           C  
ATOM    172  O   GLN    12      16.948   1.872  -5.265  1.00  0.00           O  
ATOM    173  CB  GLN    12      19.376   0.951  -3.250  1.00  0.00           C  
ATOM    174  CG  GLN    12      20.725   1.483  -2.728  1.00  0.00           C  
ATOM    175  CD  GLN    12      21.658   0.379  -2.218  1.00  0.00           C  
ATOM    176  OE1 GLN    12      21.505  -0.807  -2.489  1.00  0.00           O  
ATOM    177  NE2 GLN    12      22.683   0.726  -1.468  1.00  0.00           N  
ATOM    178  H   GLN    12      18.237   1.804  -1.146  1.00  0.00           H  
ATOM    179  HA  GLN    12      18.662   2.902  -3.771  1.00  0.00           H  
ATOM    180  HB2 GLN    12      19.044   0.104  -2.649  1.00  0.00           H  
ATOM    181  HB3 GLN    12      19.536   0.560  -4.256  1.00  0.00           H  
ATOM    182  HG2 GLN    12      21.231   2.040  -3.517  1.00  0.00           H  
ATOM    183  HG3 GLN    12      20.569   2.190  -1.914  1.00  0.00           H  
ATOM    184 HE21 GLN    12      23.311   0.012  -1.128  1.00  0.00           H  
ATOM    185 HE22 GLN    12      22.834   1.695  -1.232  1.00  0.00           H  
ATOM    186  N   LEU    13      16.122   0.778  -3.489  1.00  0.00           N  
ATOM    187  CA  LEU    13      14.867   0.337  -4.116  1.00  0.00           C  
ATOM    188  C   LEU    13      14.009   1.532  -4.557  1.00  0.00           C  
ATOM    189  O   LEU    13      13.595   1.609  -5.714  1.00  0.00           O  
ATOM    190  CB  LEU    13      14.096  -0.567  -3.129  1.00  0.00           C  
ATOM    191  CG  LEU    13      12.698  -1.009  -3.603  1.00  0.00           C  
ATOM    192  CD1 LEU    13      12.790  -1.968  -4.787  1.00  0.00           C  
ATOM    193  CD2 LEU    13      11.930  -1.699  -2.478  1.00  0.00           C  
ATOM    194  H   LEU    13      16.280   0.502  -2.528  1.00  0.00           H  
ATOM    195  HA  LEU    13      15.122  -0.241  -5.005  1.00  0.00           H  
ATOM    196  HB2 LEU    13      14.698  -1.441  -2.885  1.00  0.00           H  
ATOM    197  HB3 LEU    13      13.969  -0.031  -2.192  1.00  0.00           H  
ATOM    198  HG  LEU    13      12.097  -0.148  -3.891  1.00  0.00           H  
ATOM    199 HD11 LEU    13      13.412  -2.830  -4.541  1.00  0.00           H  
ATOM    200 HD12 LEU    13      11.806  -2.340  -5.073  1.00  0.00           H  
ATOM    201 HD13 LEU    13      13.219  -1.484  -5.664  1.00  0.00           H  
ATOM    202 HD21 LEU    13      11.857  -1.059  -1.598  1.00  0.00           H  
ATOM    203 HD22 LEU    13      10.913  -1.932  -2.794  1.00  0.00           H  
ATOM    204 HD23 LEU    13      12.402  -2.632  -2.174  1.00  0.00           H  
ATOM    205  N   MET    14      13.767   2.481  -3.651  1.00  0.00           N  
ATOM    206  CA  MET    14      12.977   3.681  -3.943  1.00  0.00           C  
ATOM    207  C   MET    14      13.677   4.584  -4.971  1.00  0.00           C  
ATOM    208  O   MET    14      13.024   5.082  -5.887  1.00  0.00           O  
ATOM    209  CB  MET    14      12.677   4.432  -2.639  1.00  0.00           C  
ATOM    210  CG  MET    14      11.754   3.606  -1.732  1.00  0.00           C  
ATOM    211  SD  MET    14      11.512   4.283  -0.069  1.00  0.00           S  
ATOM    212  CE  MET    14      10.532   5.755  -0.455  1.00  0.00           C  
ATOM    213  H   MET    14      14.139   2.372  -2.716  1.00  0.00           H  
ATOM    214  HA  MET    14      12.027   3.367  -4.381  1.00  0.00           H  
ATOM    215  HB2 MET    14      13.609   4.653  -2.115  1.00  0.00           H  
ATOM    216  HB3 MET    14      12.208   5.391  -2.859  1.00  0.00           H  
ATOM    217  HG2 MET    14      10.779   3.489  -2.206  1.00  0.00           H  
ATOM    218  HG3 MET    14      12.144   2.599  -1.597  1.00  0.00           H  
ATOM    219  HE1 MET    14       9.690   5.478  -1.081  1.00  0.00           H  
ATOM    220  HE2 MET    14      10.161   6.227   0.454  1.00  0.00           H  
ATOM    221  HE3 MET    14      11.141   6.470  -1.001  1.00  0.00           H  
ATOM    222  N   SER    15      15.006   4.727  -4.890  1.00  0.00           N  
ATOM    223  CA  SER    15      15.802   5.431  -5.905  1.00  0.00           C  
ATOM    224  C   SER    15      15.692   4.773  -7.288  1.00  0.00           C  
ATOM    225  O   SER    15      15.451   5.469  -8.274  1.00  0.00           O  
ATOM    226  CB  SER    15      17.268   5.511  -5.466  1.00  0.00           C  
ATOM    227  OG  SER    15      18.035   6.191  -6.448  1.00  0.00           O  
ATOM    228  H   SER    15      15.499   4.292  -4.121  1.00  0.00           H  
ATOM    229  HA  SER    15      15.413   6.448  -5.985  1.00  0.00           H  
ATOM    230  HB2 SER    15      17.355   6.046  -4.519  1.00  0.00           H  
ATOM    231  HB3 SER    15      17.689   4.517  -5.315  1.00  0.00           H  
ATOM    232  HG  SER    15      18.935   6.220  -6.159  1.00  0.00           H  
ATOM    233  N   LEU    16      15.782   3.438  -7.373  1.00  0.00           N  
ATOM    234  CA  LEU    16      15.601   2.680  -8.617  1.00  0.00           C  
ATOM    235  C   LEU    16      14.208   2.918  -9.215  1.00  0.00           C  
ATOM    236  O   LEU    16      14.099   3.250 -10.396  1.00  0.00           O  
ATOM    237  CB  LEU    16      15.899   1.190  -8.338  1.00  0.00           C  
ATOM    238  CG  LEU    16      15.739   0.243  -9.550  1.00  0.00           C  
ATOM    239  CD1 LEU    16      16.679  -0.956  -9.400  1.00  0.00           C  
ATOM    240  CD2 LEU    16      14.321  -0.326  -9.691  1.00  0.00           C  
ATOM    241  H   LEU    16      15.977   2.910  -6.531  1.00  0.00           H  
ATOM    242  HA  LEU    16      16.338   3.043  -9.336  1.00  0.00           H  
ATOM    243  HB2 LEU    16      16.930   1.137  -7.985  1.00  0.00           H  
ATOM    244  HB3 LEU    16      15.297   0.822  -7.508  1.00  0.00           H  
ATOM    245  HG  LEU    16      16.016   0.770 -10.463  1.00  0.00           H  
ATOM    246 HD11 LEU    16      16.421  -1.556  -8.527  1.00  0.00           H  
ATOM    247 HD12 LEU    16      16.633  -1.607 -10.274  1.00  0.00           H  
ATOM    248 HD13 LEU    16      17.717  -0.639  -9.293  1.00  0.00           H  
ATOM    249 HD21 LEU    16      13.993  -0.818  -8.774  1.00  0.00           H  
ATOM    250 HD22 LEU    16      13.580   0.429  -9.942  1.00  0.00           H  
ATOM    251 HD23 LEU    16      14.275  -1.065 -10.491  1.00  0.00           H  
ATOM    252  N   ILE    17      13.154   2.810  -8.401  1.00  0.00           N  
ATOM    253  CA  ILE    17      11.757   2.997  -8.823  1.00  0.00           C  
ATOM    254  C   ILE    17      11.506   4.423  -9.349  1.00  0.00           C  
ATOM    255  O   ILE    17      10.831   4.594 -10.365  1.00  0.00           O  
ATOM    256  CB  ILE    17      10.820   2.620  -7.649  1.00  0.00           C  
ATOM    257  CG2 ILE    17       9.379   3.110  -7.862  1.00  0.00           C  
ATOM    258  CG1 ILE    17      10.836   1.084  -7.453  1.00  0.00           C  
ATOM    259  CD1 ILE    17      10.217   0.629  -6.127  1.00  0.00           C  
ATOM    260  H   ILE    17      13.318   2.549  -7.436  1.00  0.00           H  
ATOM    261  HA  ILE    17      11.562   2.317  -9.655  1.00  0.00           H  
ATOM    262  HB  ILE    17      11.197   3.093  -6.740  1.00  0.00           H  
ATOM    263 HG21 ILE    17       8.995   2.759  -8.818  1.00  0.00           H  
ATOM    264 HG22 ILE    17       8.706   2.751  -7.086  1.00  0.00           H  
ATOM    265 HG23 ILE    17       9.304   4.196  -7.843  1.00  0.00           H  
ATOM    266 HG12 ILE    17      10.332   0.590  -8.284  1.00  0.00           H  
ATOM    267 HG13 ILE    17      11.862   0.716  -7.476  1.00  0.00           H  
ATOM    268 HD11 ILE    17       9.133   0.703  -6.153  1.00  0.00           H  
ATOM    269 HD12 ILE    17      10.465  -0.413  -5.929  1.00  0.00           H  
ATOM    270 HD13 ILE    17      10.585   1.220  -5.288  1.00  0.00           H  
ATOM    271  N   ILE    18      12.065   5.446  -8.690  1.00  0.00           N  
ATOM    272  CA  ILE    18      11.902   6.857  -9.077  1.00  0.00           C  
ATOM    273  C   ILE    18      12.732   7.212 -10.326  1.00  0.00           C  
ATOM    274  O   ILE    18      12.221   7.864 -11.238  1.00  0.00           O  
ATOM    275  CB  ILE    18      12.227   7.769  -7.865  1.00  0.00           C  
ATOM    276  CG2 ILE    18      12.351   9.253  -8.264  1.00  0.00           C  
ATOM    277  CG1 ILE    18      11.130   7.607  -6.783  1.00  0.00           C  
ATOM    278  CD1 ILE    18      11.512   8.173  -5.407  1.00  0.00           C  
ATOM    279  H   ILE    18      12.609   5.248  -7.860  1.00  0.00           H  
ATOM    280  HA  ILE    18      10.855   7.020  -9.341  1.00  0.00           H  
ATOM    281  HB  ILE    18      13.184   7.455  -7.444  1.00  0.00           H  
ATOM    282 HG21 ILE    18      11.456   9.603  -8.779  1.00  0.00           H  
ATOM    283 HG22 ILE    18      12.499   9.893  -7.395  1.00  0.00           H  
ATOM    284 HG23 ILE    18      13.208   9.438  -8.912  1.00  0.00           H  
ATOM    285 HG12 ILE    18      10.201   8.067  -7.122  1.00  0.00           H  
ATOM    286 HG13 ILE    18      10.897   6.552  -6.642  1.00  0.00           H  
ATOM    287 HD11 ILE    18      11.620   9.256  -5.424  1.00  0.00           H  
ATOM    288 HD12 ILE    18      10.741   7.937  -4.673  1.00  0.00           H  
ATOM    289 HD13 ILE    18      12.448   7.744  -5.048  1.00  0.00           H  
ATOM    290  N   ASN    19      14.005   6.801 -10.383  1.00  0.00           N  
ATOM    291  CA  ASN    19      14.960   7.243 -11.412  1.00  0.00           C  
ATOM    292  C   ASN    19      14.983   6.388 -12.697  1.00  0.00           C  
ATOM    293  O   ASN    19      15.382   6.897 -13.747  1.00  0.00           O  
ATOM    294  CB  ASN    19      16.363   7.353 -10.783  1.00  0.00           C  
ATOM    295  CG  ASN    19      16.452   8.452  -9.734  1.00  0.00           C  
ATOM    296  OD1 ASN    19      16.150   9.610  -9.991  1.00  0.00           O  
ATOM    297  ND2 ASN    19      16.880   8.153  -8.529  1.00  0.00           N  
ATOM    298  H   ASN    19      14.371   6.251  -9.616  1.00  0.00           H  
ATOM    299  HA  ASN    19      14.675   8.244 -11.744  1.00  0.00           H  
ATOM    300  HB2 ASN    19      16.673   6.395 -10.365  1.00  0.00           H  
ATOM    301  HB3 ASN    19      17.097   7.592 -11.554  1.00  0.00           H  
ATOM    302 HD21 ASN    19      16.952   8.881  -7.834  1.00  0.00           H  
ATOM    303 HD22 ASN    19      17.122   7.200  -8.290  1.00  0.00           H  
ATOM    304  N   THR    20      14.568   5.115 -12.657  1.00  0.00           N  
ATOM    305  CA  THR    20      14.526   4.250 -13.857  1.00  0.00           C  
ATOM    306  C   THR    20      13.403   4.679 -14.806  1.00  0.00           C  
ATOM    307  O   THR    20      12.252   4.822 -14.387  1.00  0.00           O  
ATOM    308  CB  THR    20      14.364   2.762 -13.491  1.00  0.00           C  
ATOM    309  CG2 THR    20      14.323   1.829 -14.705  1.00  0.00           C  
ATOM    310  OG1 THR    20      15.465   2.351 -12.713  1.00  0.00           O  
ATOM    311  H   THR    20      14.235   4.729 -11.783  1.00  0.00           H  
ATOM    312  HA  THR    20      15.477   4.359 -14.383  1.00  0.00           H  
ATOM    313  HB  THR    20      13.457   2.614 -12.903  1.00  0.00           H  
ATOM    314 HG21 THR    20      15.181   1.985 -15.359  1.00  0.00           H  
ATOM    315 HG22 THR    20      14.332   0.785 -14.392  1.00  0.00           H  
ATOM    316 HG23 THR    20      13.418   1.967 -15.297  1.00  0.00           H  
ATOM    317  HG1 THR    20      15.409   2.790 -11.876  1.00  0.00           H  
ATOM    318  N   PHE    21      13.713   4.848 -16.097  1.00  0.00           N  
ATOM    319  CA  PHE    21      12.703   5.086 -17.134  1.00  0.00           C  
ATOM    320  C   PHE    21      11.829   3.834 -17.328  1.00  0.00           C  
ATOM    321  O   PHE    21      12.323   2.778 -17.732  1.00  0.00           O  
ATOM    322  CB  PHE    21      13.380   5.513 -18.446  1.00  0.00           C  
ATOM    323  CG  PHE    21      12.398   5.719 -19.585  1.00  0.00           C  
ATOM    324  CD1 PHE    21      11.660   6.915 -19.672  1.00  0.00           C  
ATOM    325  CE1 PHE    21      10.717   7.091 -20.702  1.00  0.00           C  
ATOM    326  CZ  PHE    21      10.508   6.071 -21.647  1.00  0.00           C  
ATOM    327  CE2 PHE    21      11.244   4.877 -21.565  1.00  0.00           C  
ATOM    328  CD2 PHE    21      12.187   4.700 -20.537  1.00  0.00           C  
ATOM    329  H   PHE    21      14.671   4.724 -16.391  1.00  0.00           H  
ATOM    330  HA  PHE    21      12.067   5.911 -16.807  1.00  0.00           H  
ATOM    331  HB2 PHE    21      13.932   6.441 -18.291  1.00  0.00           H  
ATOM    332  HB3 PHE    21      14.121   4.770 -18.747  1.00  0.00           H  
ATOM    333  HD1 PHE    21      11.808   7.698 -18.943  1.00  0.00           H  
ATOM    334  HE1 PHE    21      10.150   8.009 -20.763  1.00  0.00           H  
ATOM    335  HZ  PHE    21       9.781   6.205 -22.434  1.00  0.00           H  
ATOM    336  HE2 PHE    21      11.081   4.092 -22.289  1.00  0.00           H  
ATOM    337  HD2 PHE    21      12.741   3.774 -20.473  1.00  0.00           H  
ATOM    338  N   TYR    22      10.532   3.951 -17.031  1.00  0.00           N  
ATOM    339  CA  TYR    22       9.566   2.851 -17.102  1.00  0.00           C  
ATOM    340  C   TYR    22       8.143   3.390 -17.308  1.00  0.00           C  
ATOM    341  O   TYR    22       7.621   4.121 -16.462  1.00  0.00           O  
ATOM    342  CB  TYR    22       9.678   2.010 -15.821  1.00  0.00           C  
ATOM    343  CG  TYR    22       8.834   0.752 -15.840  1.00  0.00           C  
ATOM    344  CD1 TYR    22       9.222  -0.323 -16.663  1.00  0.00           C  
ATOM    345  CE1 TYR    22       8.454  -1.503 -16.690  1.00  0.00           C  
ATOM    346  CZ  TYR    22       7.299  -1.604 -15.889  1.00  0.00           C  
ATOM    347  OH  TYR    22       6.540  -2.727 -15.926  1.00  0.00           O  
ATOM    348  CE2 TYR    22       6.908  -0.526 -15.067  1.00  0.00           C  
ATOM    349  CD2 TYR    22       7.674   0.655 -15.045  1.00  0.00           C  
ATOM    350  H   TYR    22      10.189   4.843 -16.705  1.00  0.00           H  
ATOM    351  HA  TYR    22       9.815   2.224 -17.961  1.00  0.00           H  
ATOM    352  HB2 TYR    22      10.713   1.701 -15.668  1.00  0.00           H  
ATOM    353  HB3 TYR    22       9.420   2.610 -14.946  1.00  0.00           H  
ATOM    354  HD1 TYR    22      10.110  -0.248 -17.274  1.00  0.00           H  
ATOM    355  HE1 TYR    22       8.747  -2.322 -17.330  1.00  0.00           H  
ATOM    356  HH  TYR    22       6.982  -3.485 -16.294  1.00  0.00           H  
ATOM    357  HE2 TYR    22       6.019  -0.605 -14.456  1.00  0.00           H  
ATOM    358  HD2 TYR    22       7.370   1.479 -14.416  1.00  0.00           H  
ATOM    359  N   SER    23       7.526   3.060 -18.448  1.00  0.00           N  
ATOM    360  CA  SER    23       6.244   3.643 -18.884  1.00  0.00           C  
ATOM    361  C   SER    23       5.002   2.968 -18.285  1.00  0.00           C  
ATOM    362  O   SER    23       3.967   3.619 -18.135  1.00  0.00           O  
ATOM    363  CB  SER    23       6.135   3.597 -20.415  1.00  0.00           C  
ATOM    364  OG  SER    23       7.244   4.247 -21.021  1.00  0.00           O  
ATOM    365  H   SER    23       8.015   2.478 -19.112  1.00  0.00           H  
ATOM    366  HA  SER    23       6.221   4.693 -18.583  1.00  0.00           H  
ATOM    367  HB2 SER    23       6.100   2.567 -20.773  1.00  0.00           H  
ATOM    368  HB3 SER    23       5.221   4.087 -20.753  1.00  0.00           H  
ATOM    369  HG  SER    23       7.126   4.234 -21.959  1.00  0.00           H  
ATOM    370  N   ASN    24       5.072   1.680 -17.923  1.00  0.00           N  
ATOM    371  CA  ASN    24       3.932   0.890 -17.421  1.00  0.00           C  
ATOM    372  C   ASN    24       3.653   1.127 -15.916  1.00  0.00           C  
ATOM    373  O   ASN    24       3.468   0.193 -15.133  1.00  0.00           O  
ATOM    374  CB  ASN    24       4.138  -0.589 -17.815  1.00  0.00           C  
ATOM    375  CG  ASN    24       2.902  -1.459 -17.610  1.00  0.00           C  
ATOM    376  OD1 ASN    24       2.937  -2.505 -16.981  1.00  0.00           O  
ATOM    377  ND2 ASN    24       1.763  -1.065 -18.140  1.00  0.00           N  
ATOM    378  H   ASN    24       5.954   1.201 -18.031  1.00  0.00           H  
ATOM    379  HA  ASN    24       3.044   1.246 -17.946  1.00  0.00           H  
ATOM    380  HB2 ASN    24       4.411  -0.657 -18.869  1.00  0.00           H  
ATOM    381  HB3 ASN    24       4.970  -1.014 -17.260  1.00  0.00           H  
ATOM    382 HD21 ASN    24       0.927  -1.612 -17.995  1.00  0.00           H  
ATOM    383 HD22 ASN    24       1.717  -0.209 -18.673  1.00  0.00           H  
ATOM    384  N   LYS    25       3.631   2.402 -15.506  1.00  0.00           N  
ATOM    385  CA  LYS    25       3.503   2.858 -14.109  1.00  0.00           C  
ATOM    386  C   LYS    25       2.218   2.393 -13.418  1.00  0.00           C  
ATOM    387  O   LYS    25       2.219   2.180 -12.209  1.00  0.00           O  
ATOM    388  CB  LYS    25       3.578   4.393 -14.075  1.00  0.00           C  
ATOM    389  CG  LYS    25       4.959   4.920 -14.484  1.00  0.00           C  
ATOM    390  CD  LYS    25       4.979   6.454 -14.448  1.00  0.00           C  
ATOM    391  CE  LYS    25       6.385   7.032 -14.651  1.00  0.00           C  
ATOM    392  NZ  LYS    25       7.264   6.773 -13.478  1.00  0.00           N1+
ATOM    393  H   LYS    25       3.771   3.115 -16.210  1.00  0.00           H  
ATOM    394  HA  LYS    25       4.345   2.451 -13.553  1.00  0.00           H  
ATOM    395  HB2 LYS    25       2.812   4.819 -14.723  1.00  0.00           H  
ATOM    396  HB3 LYS    25       3.357   4.746 -13.066  1.00  0.00           H  
ATOM    397  HG2 LYS    25       5.716   4.511 -13.814  1.00  0.00           H  
ATOM    398  HG3 LYS    25       5.213   4.582 -15.488  1.00  0.00           H  
ATOM    399  HD2 LYS    25       4.322   6.833 -15.232  1.00  0.00           H  
ATOM    400  HD3 LYS    25       4.564   6.818 -13.508  1.00  0.00           H  
ATOM    401  HE2 LYS    25       6.846   6.621 -15.549  1.00  0.00           H  
ATOM    402  HE3 LYS    25       6.329   8.110 -14.797  1.00  0.00           H  
ATOM    403  HZ1 LYS    25       6.816   7.120 -12.639  1.00  0.00           H  
ATOM    404  HZ2 LYS    25       7.414   5.778 -13.386  1.00  0.00           H  
ATOM    405  HZ3 LYS    25       8.153   7.234 -13.607  1.00  0.00           H  
ATOM    406  N   GLU    26       1.149   2.198 -14.192  1.00  0.00           N  
ATOM    407  CA  GLU    26      -0.219   1.855 -13.764  1.00  0.00           C  
ATOM    408  C   GLU    26      -0.333   0.641 -12.818  1.00  0.00           C  
ATOM    409  O   GLU    26      -1.298   0.541 -12.057  1.00  0.00           O  
ATOM    410  CB  GLU    26      -1.067   1.631 -15.029  1.00  0.00           C  
ATOM    411  CG  GLU    26      -0.666   0.382 -15.840  1.00  0.00           C  
ATOM    412  CD  GLU    26      -1.378   0.267 -17.200  1.00  0.00           C  
ATOM    413  OE1 GLU    26      -1.805   1.300 -17.771  1.00  0.00           O  
ATOM    414  OE2 GLU    26      -1.483  -0.872 -17.717  1.00  0.00           O1-
ATOM    415  H   GLU    26       1.269   2.371 -15.179  1.00  0.00           H  
ATOM    416  HA  GLU    26      -0.616   2.722 -13.234  1.00  0.00           H  
ATOM    417  HB2 GLU    26      -2.117   1.554 -14.750  1.00  0.00           H  
ATOM    418  HB3 GLU    26      -0.991   2.524 -15.650  1.00  0.00           H  
ATOM    419  HG2 GLU    26       0.406   0.384 -16.035  1.00  0.00           H  
ATOM    420  HG3 GLU    26      -0.878  -0.526 -15.275  1.00  0.00           H  
ATOM    421  N   ILE    27       0.663  -0.254 -12.813  1.00  0.00           N  
ATOM    422  CA  ILE    27       0.735  -1.415 -11.912  1.00  0.00           C  
ATOM    423  C   ILE    27       0.806  -1.042 -10.422  1.00  0.00           C  
ATOM    424  O   ILE    27       0.528  -1.899  -9.583  1.00  0.00           O  
ATOM    425  CB  ILE    27       1.894  -2.358 -12.311  1.00  0.00           C  
ATOM    426  CG2 ILE    27       1.671  -2.863 -13.746  1.00  0.00           C  
ATOM    427  CG1 ILE    27       3.311  -1.745 -12.165  1.00  0.00           C  
ATOM    428  CD1 ILE    27       3.953  -1.980 -10.789  1.00  0.00           C  
ATOM    429  H   ILE    27       1.438  -0.110 -13.446  1.00  0.00           H  
ATOM    430  HA  ILE    27      -0.198  -1.969 -12.036  1.00  0.00           H  
ATOM    431  HB  ILE    27       1.843  -3.243 -11.674  1.00  0.00           H  
ATOM    432 HG21 ILE    27       1.756  -2.060 -14.478  1.00  0.00           H  
ATOM    433 HG22 ILE    27       2.401  -3.625 -14.014  1.00  0.00           H  
ATOM    434 HG23 ILE    27       0.684  -3.313 -13.858  1.00  0.00           H  
ATOM    435 HG12 ILE    27       3.972  -2.194 -12.906  1.00  0.00           H  
ATOM    436 HG13 ILE    27       3.305  -0.679 -12.398  1.00  0.00           H  
ATOM    437 HD11 ILE    27       3.933  -3.035 -10.515  1.00  0.00           H  
ATOM    438 HD12 ILE    27       4.997  -1.668 -10.800  1.00  0.00           H  
ATOM    439 HD13 ILE    27       3.464  -1.419  -9.995  1.00  0.00           H  
ATOM    440  N   PHE    28       1.110   0.218 -10.069  1.00  0.00           N  
ATOM    441  CA  PHE    28       1.112   0.681  -8.674  1.00  0.00           C  
ATOM    442  C   PHE    28      -0.219   0.360  -7.959  1.00  0.00           C  
ATOM    443  O   PHE    28      -0.228  -0.079  -6.808  1.00  0.00           O  
ATOM    444  CB  PHE    28       1.414   2.195  -8.619  1.00  0.00           C  
ATOM    445  CG  PHE    28       0.205   3.087  -8.858  1.00  0.00           C  
ATOM    446  CD1 PHE    28      -0.208   3.399 -10.166  1.00  0.00           C  
ATOM    447  CE1 PHE    28      -1.398   4.109 -10.390  1.00  0.00           C  
ATOM    448  CZ  PHE    28      -2.194   4.504  -9.304  1.00  0.00           C  
ATOM    449  CE2 PHE    28      -1.793   4.190  -7.996  1.00  0.00           C  
ATOM    450  CD2 PHE    28      -0.588   3.501  -7.770  1.00  0.00           C  
ATOM    451  H   PHE    28       1.329   0.889 -10.794  1.00  0.00           H  
ATOM    452  HA  PHE    28       1.913   0.146  -8.173  1.00  0.00           H  
ATOM    453  HB2 PHE    28       1.815   2.434  -7.634  1.00  0.00           H  
ATOM    454  HB3 PHE    28       2.206   2.456  -9.323  1.00  0.00           H  
ATOM    455  HD1 PHE    28       0.369   3.077 -11.012  1.00  0.00           H  
ATOM    456  HE1 PHE    28      -1.707   4.327 -11.399  1.00  0.00           H  
ATOM    457  HZ  PHE    28      -3.121   5.030  -9.475  1.00  0.00           H  
ATOM    458  HE2 PHE    28      -2.421   4.462  -7.163  1.00  0.00           H  
ATOM    459  HD2 PHE    28      -0.299   3.247  -6.761  1.00  0.00           H  
ATOM    460  N   LEU    29      -1.348   0.534  -8.661  1.00  0.00           N  
ATOM    461  CA  LEU    29      -2.684   0.347  -8.104  1.00  0.00           C  
ATOM    462  C   LEU    29      -2.984  -1.137  -7.844  1.00  0.00           C  
ATOM    463  O   LEU    29      -3.551  -1.473  -6.803  1.00  0.00           O  
ATOM    464  CB  LEU    29      -3.698   1.001  -9.058  1.00  0.00           C  
ATOM    465  CG  LEU    29      -5.146   1.019  -8.540  1.00  0.00           C  
ATOM    466  CD1 LEU    29      -5.281   1.758  -7.206  1.00  0.00           C  
ATOM    467  CD2 LEU    29      -6.054   1.714  -9.554  1.00  0.00           C  
ATOM    468  H   LEU    29      -1.277   0.870  -9.611  1.00  0.00           H  
ATOM    469  HA  LEU    29      -2.705   0.871  -7.147  1.00  0.00           H  
ATOM    470  HB2 LEU    29      -3.387   2.024  -9.265  1.00  0.00           H  
ATOM    471  HB3 LEU    29      -3.664   0.484 -10.016  1.00  0.00           H  
ATOM    472  HG  LEU    29      -5.502  -0.003  -8.420  1.00  0.00           H  
ATOM    473 HD11 LEU    29      -4.838   2.754  -7.251  1.00  0.00           H  
ATOM    474 HD12 LEU    29      -6.328   1.873  -6.932  1.00  0.00           H  
ATOM    475 HD13 LEU    29      -4.803   1.214  -6.391  1.00  0.00           H  
ATOM    476 HD21 LEU    29      -6.004   1.228 -10.527  1.00  0.00           H  
ATOM    477 HD22 LEU    29      -7.093   1.673  -9.230  1.00  0.00           H  
ATOM    478 HD23 LEU    29      -5.784   2.762  -9.690  1.00  0.00           H  
ATOM    479  N   ARG    30      -2.534  -2.027  -8.742  1.00  0.00           N  
ATOM    480  CA  ARG    30      -2.601  -3.487  -8.567  1.00  0.00           C  
ATOM    481  C   ARG    30      -1.884  -3.914  -7.287  1.00  0.00           C  
ATOM    482  O   ARG    30      -2.479  -4.601  -6.463  1.00  0.00           O  
ATOM    483  CB  ARG    30      -2.002  -4.192  -9.798  1.00  0.00           C  
ATOM    484  CG  ARG    30      -2.106  -5.726  -9.712  1.00  0.00           C  
ATOM    485  CD  ARG    30      -1.392  -6.412 -10.885  1.00  0.00           C  
ATOM    486  NE  ARG    30       0.066  -6.244 -10.787  1.00  0.00           N  
ATOM    487  CZ  ARG    30       0.971  -6.360 -11.733  1.00  0.00           C  
ATOM    488  NH1 ARG    30       0.694  -6.635 -12.977  1.00  0.00           N  
ATOM    489  NH2 ARG    30       2.203  -6.194 -11.383  1.00  0.00           N1+
ATOM    490  H   ARG    30      -2.040  -1.678  -9.551  1.00  0.00           H  
ATOM    491  HA  ARG    30      -3.654  -3.763  -8.482  1.00  0.00           H  
ATOM    492  HB2 ARG    30      -2.506  -3.840 -10.698  1.00  0.00           H  
ATOM    493  HB3 ARG    30      -0.957  -3.908  -9.913  1.00  0.00           H  
ATOM    494  HG2 ARG    30      -1.670  -6.108  -8.789  1.00  0.00           H  
ATOM    495  HG3 ARG    30      -3.155  -6.025  -9.692  1.00  0.00           H  
ATOM    496  HD2 ARG    30      -1.618  -7.479 -10.892  1.00  0.00           H  
ATOM    497  HD3 ARG    30      -1.721  -6.008 -11.840  1.00  0.00           H  
ATOM    498  HE  ARG    30       0.425  -6.071  -9.852  1.00  0.00           H  
ATOM    499 HH11 ARG    30      -0.267  -6.767 -13.260  1.00  0.00           H  
ATOM    500 HH12 ARG    30       1.431  -6.723 -13.661  1.00  0.00           H  
ATOM    501 HH21 ARG    30       2.399  -5.997 -10.402  1.00  0.00           H  
ATOM    502 HH22 ARG    30       2.977  -6.318 -12.021  1.00  0.00           H  
ATOM    503  N   GLU    31      -0.635  -3.485  -7.093  1.00  0.00           N  
ATOM    504  CA  GLU    31       0.159  -3.887  -5.923  1.00  0.00           C  
ATOM    505  C   GLU    31      -0.451  -3.417  -4.596  1.00  0.00           C  
ATOM    506  O   GLU    31      -0.531  -4.194  -3.642  1.00  0.00           O  
ATOM    507  CB  GLU    31       1.603  -3.368  -6.038  1.00  0.00           C  
ATOM    508  CG  GLU    31       2.394  -3.871  -7.256  1.00  0.00           C  
ATOM    509  CD  GLU    31       2.199  -5.371  -7.527  1.00  0.00           C  
ATOM    510  OE1 GLU    31       2.258  -6.177  -6.571  1.00  0.00           O  
ATOM    511  OE2 GLU    31       1.981  -5.742  -8.704  1.00  0.00           O1-
ATOM    512  H   GLU    31      -0.195  -2.902  -7.793  1.00  0.00           H  
ATOM    513  HA  GLU    31       0.147  -4.975  -5.873  1.00  0.00           H  
ATOM    514  HB2 GLU    31       1.603  -2.277  -6.045  1.00  0.00           H  
ATOM    515  HB3 GLU    31       2.146  -3.660  -5.139  1.00  0.00           H  
ATOM    516  HG2 GLU    31       2.094  -3.319  -8.145  1.00  0.00           H  
ATOM    517  HG3 GLU    31       3.455  -3.668  -7.118  1.00  0.00           H  
ATOM    518  N   LEU    32      -0.938  -2.174  -4.534  1.00  0.00           N  
ATOM    519  CA  LEU    32      -1.584  -1.637  -3.335  1.00  0.00           C  
ATOM    520  C   LEU    32      -2.920  -2.341  -3.031  1.00  0.00           C  
ATOM    521  O   LEU    32      -3.165  -2.696  -1.877  1.00  0.00           O  
ATOM    522  CB  LEU    32      -1.744  -0.114  -3.478  1.00  0.00           C  
ATOM    523  CG  LEU    32      -0.400   0.645  -3.526  1.00  0.00           C  
ATOM    524  CD1 LEU    32      -0.655   2.109  -3.875  1.00  0.00           C  
ATOM    525  CD2 LEU    32       0.353   0.591  -2.193  1.00  0.00           C  
ATOM    526  H   LEU    32      -0.860  -1.573  -5.345  1.00  0.00           H  
ATOM    527  HA  LEU    32      -0.937  -1.841  -2.480  1.00  0.00           H  
ATOM    528  HB2 LEU    32      -2.314   0.095  -4.385  1.00  0.00           H  
ATOM    529  HB3 LEU    32      -2.344   0.274  -2.653  1.00  0.00           H  
ATOM    530  HG  LEU    32       0.241   0.222  -4.298  1.00  0.00           H  
ATOM    531 HD11 LEU    32      -1.209   2.616  -3.086  1.00  0.00           H  
ATOM    532 HD12 LEU    32       0.281   2.646  -4.025  1.00  0.00           H  
ATOM    533 HD13 LEU    32      -1.229   2.196  -4.798  1.00  0.00           H  
ATOM    534 HD21 LEU    32       0.693  -0.418  -1.964  1.00  0.00           H  
ATOM    535 HD22 LEU    32       1.241   1.224  -2.214  1.00  0.00           H  
ATOM    536 HD23 LEU    32      -0.275   0.923  -1.366  1.00  0.00           H  
ATOM    537  N   ILE    33      -3.746  -2.625  -4.047  1.00  0.00           N  
ATOM    538  CA  ILE    33      -4.984  -3.411  -3.888  1.00  0.00           C  
ATOM    539  C   ILE    33      -4.681  -4.857  -3.453  1.00  0.00           C  
ATOM    540  O   ILE    33      -5.375  -5.387  -2.582  1.00  0.00           O  
ATOM    541  CB  ILE    33      -5.831  -3.341  -5.183  1.00  0.00           C  
ATOM    542  CG2 ILE    33      -6.960  -4.388  -5.202  1.00  0.00           C  
ATOM    543  CG1 ILE    33      -6.429  -1.921  -5.337  1.00  0.00           C  
ATOM    544  CD1 ILE    33      -7.097  -1.675  -6.696  1.00  0.00           C  
ATOM    545  H   ILE    33      -3.496  -2.326  -4.981  1.00  0.00           H  
ATOM    546  HA  ILE    33      -5.565  -2.958  -3.082  1.00  0.00           H  
ATOM    547  HB  ILE    33      -5.180  -3.544  -6.035  1.00  0.00           H  
ATOM    548 HG21 ILE    33      -7.625  -4.281  -4.347  1.00  0.00           H  
ATOM    549 HG22 ILE    33      -7.567  -4.299  -6.100  1.00  0.00           H  
ATOM    550 HG23 ILE    33      -6.577  -5.408  -5.210  1.00  0.00           H  
ATOM    551 HG12 ILE    33      -7.146  -1.724  -4.539  1.00  0.00           H  
ATOM    552 HG13 ILE    33      -5.645  -1.174  -5.215  1.00  0.00           H  
ATOM    553 HD11 ILE    33      -8.047  -2.201  -6.784  1.00  0.00           H  
ATOM    554 HD12 ILE    33      -7.299  -0.615  -6.837  1.00  0.00           H  
ATOM    555 HD13 ILE    33      -6.455  -1.999  -7.515  1.00  0.00           H  
ATOM    556  N   SER    34      -3.627  -5.490  -3.980  1.00  0.00           N  
ATOM    557  CA  SER    34      -3.174  -6.814  -3.526  1.00  0.00           C  
ATOM    558  C   SER    34      -2.729  -6.803  -2.059  1.00  0.00           C  
ATOM    559  O   SER    34      -3.119  -7.699  -1.307  1.00  0.00           O  
ATOM    560  CB  SER    34      -2.034  -7.349  -4.400  1.00  0.00           C  
ATOM    561  OG  SER    34      -2.511  -7.676  -5.695  1.00  0.00           O  
ATOM    562  H   SER    34      -3.083  -5.022  -4.694  1.00  0.00           H  
ATOM    563  HA  SER    34      -4.016  -7.504  -3.605  1.00  0.00           H  
ATOM    564  HB2 SER    34      -1.221  -6.627  -4.486  1.00  0.00           H  
ATOM    565  HB3 SER    34      -1.609  -8.256  -3.967  1.00  0.00           H  
ATOM    566  HG  SER    34      -2.799  -6.879  -6.115  1.00  0.00           H  
ATOM    567  N   ASN    35      -1.992  -5.779  -1.608  1.00  0.00           N  
ATOM    568  CA  ASN    35      -1.640  -5.637  -0.189  1.00  0.00           C  
ATOM    569  C   ASN    35      -2.891  -5.464   0.693  1.00  0.00           C  
ATOM    570  O   ASN    35      -3.014  -6.130   1.722  1.00  0.00           O  
ATOM    571  CB  ASN    35      -0.691  -4.450   0.031  1.00  0.00           C  
ATOM    572  CG  ASN    35       0.652  -4.507  -0.671  1.00  0.00           C  
ATOM    573  OD1 ASN    35       1.314  -3.374  -0.753  1.00  0.00           O  
ATOM    574  ND2 ASN    35       1.139  -5.540  -1.112  1.00  0.00           N  
ATOM    575  H   ASN    35      -1.695  -5.058  -2.253  1.00  0.00           H  
ATOM    576  HA  ASN    35      -1.139  -6.553   0.131  1.00  0.00           H  
ATOM    577  HB2 ASN    35      -1.184  -3.522  -0.258  1.00  0.00           H  
ATOM    578  HB3 ASN    35      -0.477  -4.377   1.097  1.00  0.00           H  
ATOM    579 HD21 ASN    35       2.040  -5.511  -1.565  1.00  0.00           H  
ATOM    580 HD22 ASN    35       0.631  -6.410  -1.046  1.00  0.00           H  
ATOM    581  N   SER    36      -3.851  -4.632   0.279  1.00  0.00           N  
ATOM    582  CA  SER    36      -5.138  -4.487   0.972  1.00  0.00           C  
ATOM    583  C   SER    36      -5.910  -5.811   1.045  1.00  0.00           C  
ATOM    584  O   SER    36      -6.432  -6.159   2.104  1.00  0.00           O  
ATOM    585  CB  SER    36      -6.001  -3.433   0.273  1.00  0.00           C  
ATOM    586  OG  SER    36      -5.440  -2.141   0.413  1.00  0.00           O  
ATOM    587  H   SER    36      -3.706  -4.089  -0.563  1.00  0.00           H  
ATOM    588  HA  SER    36      -4.944  -4.160   1.996  1.00  0.00           H  
ATOM    589  HB2 SER    36      -6.096  -3.651  -0.789  1.00  0.00           H  
ATOM    590  HB3 SER    36      -7.010  -3.432   0.679  1.00  0.00           H  
ATOM    591  HG  SER    36      -5.523  -1.876   1.325  1.00  0.00           H  
ATOM    592  N   SER    37      -5.938  -6.593  -0.039  1.00  0.00           N  
ATOM    593  CA  SER    37      -6.556  -7.928  -0.074  1.00  0.00           C  
ATOM    594  C   SER    37      -5.858  -8.920   0.872  1.00  0.00           C  
ATOM    595  O   SER    37      -6.529  -9.654   1.597  1.00  0.00           O  
ATOM    596  CB  SER    37      -6.566  -8.442  -1.519  1.00  0.00           C  
ATOM    597  OG  SER    37      -7.315  -9.641  -1.647  1.00  0.00           O  
ATOM    598  H   SER    37      -5.494  -6.261  -0.886  1.00  0.00           H  
ATOM    599  HA  SER    37      -7.591  -7.822   0.253  1.00  0.00           H  
ATOM    600  HB2 SER    37      -7.021  -7.693  -2.167  1.00  0.00           H  
ATOM    601  HB3 SER    37      -5.555  -8.613  -1.890  1.00  0.00           H  
ATOM    602  HG  SER    37      -6.896 -10.316  -1.132  1.00  0.00           H  
ATOM    603  N   ASP    38      -4.521  -8.897   0.950  1.00  0.00           N  
ATOM    604  CA  ASP    38      -3.755  -9.685   1.928  1.00  0.00           C  
ATOM    605  C   ASP    38      -4.061  -9.272   3.380  1.00  0.00           C  
ATOM    606  O   ASP    38      -4.229 -10.130   4.246  1.00  0.00           O  
ATOM    607  CB  ASP    38      -2.242  -9.569   1.660  1.00  0.00           C  
ATOM    608  CG  ASP    38      -1.758 -10.179   0.330  1.00  0.00           C  
ATOM    609  OD1 ASP    38      -2.440 -11.061  -0.247  1.00  0.00           O  
ATOM    610  OD2 ASP    38      -0.634  -9.827  -0.100  1.00  0.00           O1-
ATOM    611  H   ASP    38      -4.004  -8.291   0.325  1.00  0.00           H  
ATOM    612  HA  ASP    38      -4.048 -10.732   1.824  1.00  0.00           H  
ATOM    613  HB2 ASP    38      -1.932  -8.525   1.689  1.00  0.00           H  
ATOM    614  HB3 ASP    38      -1.688 -10.071   2.455  1.00  0.00           H  
ATOM    615  N   ALA    39      -4.189  -7.971   3.661  1.00  0.00           N  
ATOM    616  CA  ALA    39      -4.573  -7.471   4.982  1.00  0.00           C  
ATOM    617  C   ALA    39      -6.010  -7.871   5.373  1.00  0.00           C  
ATOM    618  O   ALA    39      -6.269  -8.175   6.540  1.00  0.00           O  
ATOM    619  CB  ALA    39      -4.392  -5.950   4.989  1.00  0.00           C  
ATOM    620  H   ALA    39      -4.037  -7.296   2.922  1.00  0.00           H  
ATOM    621  HA  ALA    39      -3.890  -7.893   5.719  1.00  0.00           H  
ATOM    622  HB1 ALA    39      -5.090  -5.452   4.315  1.00  0.00           H  
ATOM    623  HB2 ALA    39      -4.543  -5.535   5.985  1.00  0.00           H  
ATOM    624  HB3 ALA    39      -3.386  -5.683   4.668  1.00  0.00           H  
ATOM    625  N   LEU    40      -6.940  -7.892   4.412  1.00  0.00           N  
ATOM    626  CA  LEU    40      -8.314  -8.369   4.594  1.00  0.00           C  
ATOM    627  C   LEU    40      -8.373  -9.896   4.817  1.00  0.00           C  
ATOM    628  O   LEU    40      -9.102 -10.350   5.699  1.00  0.00           O  
ATOM    629  CB  LEU    40      -9.174  -7.910   3.402  1.00  0.00           C  
ATOM    630  CG  LEU    40      -9.420  -6.386   3.355  1.00  0.00           C  
ATOM    631  CD1 LEU    40      -9.782  -5.927   1.944  1.00  0.00           C  
ATOM    632  CD2 LEU    40     -10.582  -5.980   4.260  1.00  0.00           C  
ATOM    633  H   LEU    40      -6.671  -7.599   3.481  1.00  0.00           H  
ATOM    634  HA  LEU    40      -8.730  -7.910   5.485  1.00  0.00           H  
ATOM    635  HB2 LEU    40      -8.695  -8.237   2.479  1.00  0.00           H  
ATOM    636  HB3 LEU    40     -10.138  -8.412   3.435  1.00  0.00           H  
ATOM    637  HG  LEU    40      -8.523  -5.850   3.668  1.00  0.00           H  
ATOM    638 HD11 LEU    40     -10.729  -6.350   1.613  1.00  0.00           H  
ATOM    639 HD12 LEU    40      -9.876  -4.842   1.905  1.00  0.00           H  
ATOM    640 HD13 LEU    40      -9.020  -6.209   1.219  1.00  0.00           H  
ATOM    641 HD21 LEU    40     -10.419  -6.282   5.292  1.00  0.00           H  
ATOM    642 HD22 LEU    40     -10.733  -4.901   4.248  1.00  0.00           H  
ATOM    643 HD23 LEU    40     -11.509  -6.442   3.928  1.00  0.00           H  
ATOM    644  N   ASP    41      -7.545 -10.683   4.121  1.00  0.00           N  
ATOM    645  CA  ASP    41      -7.383 -12.124   4.383  1.00  0.00           C  
ATOM    646  C   ASP    41      -6.829 -12.408   5.790  1.00  0.00           C  
ATOM    647  O   ASP    41      -7.315 -13.317   6.471  1.00  0.00           O  
ATOM    648  CB  ASP    41      -6.459 -12.776   3.336  1.00  0.00           C  
ATOM    649  CG  ASP    41      -7.071 -12.955   1.935  1.00  0.00           C  
ATOM    650  OD1 ASP    41      -8.315 -12.917   1.787  1.00  0.00           O  
ATOM    651  OD2 ASP    41      -6.298 -13.229   0.986  1.00  0.00           O1-
ATOM    652  H   ASP    41      -6.971 -10.269   3.397  1.00  0.00           H  
ATOM    653  HA  ASP    41      -8.366 -12.596   4.336  1.00  0.00           H  
ATOM    654  HB2 ASP    41      -5.534 -12.210   3.239  1.00  0.00           H  
ATOM    655  HB3 ASP    41      -6.168 -13.774   3.667  1.00  0.00           H  
ATOM    656  N   LYS    42      -5.842 -11.628   6.255  1.00  0.00           N  
ATOM    657  CA  LYS    42      -5.229 -11.788   7.587  1.00  0.00           C  
ATOM    658  C   LYS    42      -6.238 -11.587   8.720  1.00  0.00           C  
ATOM    659  O   LYS    42      -6.311 -12.434   9.612  1.00  0.00           O  
ATOM    660  CB  LYS    42      -4.034 -10.834   7.733  1.00  0.00           C  
ATOM    661  CG  LYS    42      -2.810 -11.329   6.947  1.00  0.00           C  
ATOM    662  CD  LYS    42      -1.749 -10.226   6.840  1.00  0.00           C  
ATOM    663  CE  LYS    42      -0.594 -10.686   5.943  1.00  0.00           C  
ATOM    664  NZ  LYS    42       0.443  -9.629   5.817  1.00  0.00           N1+
ATOM    665  H   LYS    42      -5.470 -10.908   5.649  1.00  0.00           H  
ATOM    666  HA  LYS    42      -4.862 -12.814   7.666  1.00  0.00           H  
ATOM    667  HB2 LYS    42      -4.323  -9.839   7.396  1.00  0.00           H  
ATOM    668  HB3 LYS    42      -3.752 -10.731   8.782  1.00  0.00           H  
ATOM    669  HG2 LYS    42      -2.391 -12.211   7.435  1.00  0.00           H  
ATOM    670  HG3 LYS    42      -3.106 -11.649   5.949  1.00  0.00           H  
ATOM    671  HD2 LYS    42      -2.195  -9.327   6.416  1.00  0.00           H  
ATOM    672  HD3 LYS    42      -1.381  -9.961   7.832  1.00  0.00           H  
ATOM    673  HE2 LYS    42      -0.131 -11.587   6.347  1.00  0.00           H  
ATOM    674  HE3 LYS    42      -0.964 -10.929   4.946  1.00  0.00           H  
ATOM    675  HZ1 LYS    42       0.023  -8.785   5.451  1.00  0.00           H  
ATOM    676  HZ2 LYS    42       0.838  -9.432   6.726  1.00  0.00           H  
ATOM    677  HZ3 LYS    42       1.173  -9.939   5.190  1.00  0.00           H  
ATOM    678  N   ILE    43      -7.054 -10.526   8.676  1.00  0.00           N  
ATOM    679  CA  ILE    43      -8.120 -10.340   9.679  1.00  0.00           C  
ATOM    680  C   ILE    43      -9.200 -11.424   9.544  1.00  0.00           C  
ATOM    681  O   ILE    43      -9.561 -12.034  10.551  1.00  0.00           O  
ATOM    682  CB  ILE    43      -8.686  -8.900   9.691  1.00  0.00           C  
ATOM    683  CG2 ILE    43      -9.393  -8.496   8.392  1.00  0.00           C  
ATOM    684  CG1 ILE    43      -9.646  -8.646  10.871  1.00  0.00           C  
ATOM    685  CD1 ILE    43      -8.934  -8.626  12.229  1.00  0.00           C  
ATOM    686  H   ILE    43      -6.975  -9.861   7.918  1.00  0.00           H  
ATOM    687  HA  ILE    43      -7.644 -10.493  10.649  1.00  0.00           H  
ATOM    688  HB  ILE    43      -7.848  -8.220   9.810  1.00  0.00           H  
ATOM    689 HG21 ILE    43     -10.281  -9.095   8.194  1.00  0.00           H  
ATOM    690 HG22 ILE    43      -9.703  -7.451   8.419  1.00  0.00           H  
ATOM    691 HG23 ILE    43      -8.713  -8.603   7.554  1.00  0.00           H  
ATOM    692 HG12 ILE    43     -10.119  -7.673  10.739  1.00  0.00           H  
ATOM    693 HG13 ILE    43     -10.468  -9.361  10.885  1.00  0.00           H  
ATOM    694 HD11 ILE    43      -8.069  -7.962  12.218  1.00  0.00           H  
ATOM    695 HD12 ILE    43      -9.609  -8.268  13.005  1.00  0.00           H  
ATOM    696 HD13 ILE    43      -8.593  -9.619  12.524  1.00  0.00           H  
ATOM    697  N   ARG    44      -9.645 -11.753   8.319  1.00  0.00           N  
ATOM    698  CA  ARG    44     -10.646 -12.807   8.069  1.00  0.00           C  
ATOM    699  C   ARG    44     -10.217 -14.175   8.613  1.00  0.00           C  
ATOM    700  O   ARG    44     -11.069 -14.921   9.085  1.00  0.00           O  
ATOM    701  CB  ARG    44     -10.973 -12.861   6.564  1.00  0.00           C  
ATOM    702  CG  ARG    44     -11.964 -13.985   6.201  1.00  0.00           C  
ATOM    703  CD  ARG    44     -12.413 -13.923   4.735  1.00  0.00           C  
ATOM    704  NE  ARG    44     -13.497 -12.943   4.522  1.00  0.00           N  
ATOM    705  CZ  ARG    44     -13.994 -12.568   3.356  1.00  0.00           C  
ATOM    706  NH1 ARG    44     -13.484 -12.960   2.224  1.00  0.00           N  
ATOM    707  NH2 ARG    44     -15.025 -11.774   3.301  1.00  0.00           N1+
ATOM    708  H   ARG    44      -9.285 -11.250   7.517  1.00  0.00           H  
ATOM    709  HA  ARG    44     -11.556 -12.514   8.594  1.00  0.00           H  
ATOM    710  HB2 ARG    44     -11.385 -11.901   6.255  1.00  0.00           H  
ATOM    711  HB3 ARG    44     -10.057 -12.997   5.989  1.00  0.00           H  
ATOM    712  HG2 ARG    44     -11.512 -14.963   6.367  1.00  0.00           H  
ATOM    713  HG3 ARG    44     -12.836 -13.936   6.855  1.00  0.00           H  
ATOM    714  HD2 ARG    44     -11.566 -13.703   4.086  1.00  0.00           H  
ATOM    715  HD3 ARG    44     -12.795 -14.899   4.432  1.00  0.00           H  
ATOM    716  HE  ARG    44     -13.935 -12.593   5.362  1.00  0.00           H  
ATOM    717 HH11 ARG    44     -12.657 -13.540   2.223  1.00  0.00           H  
ATOM    718 HH12 ARG    44     -13.868 -12.650   1.341  1.00  0.00           H  
ATOM    719 HH21 ARG    44     -15.465 -11.445   4.148  1.00  0.00           H  
ATOM    720 HH22 ARG    44     -15.394 -11.477   2.409  1.00  0.00           H  
ATOM    721  N   TYR    45      -8.926 -14.511   8.581  1.00  0.00           N  
ATOM    722  CA  TYR    45      -8.414 -15.758   9.159  1.00  0.00           C  
ATOM    723  C   TYR    45      -8.472 -15.772  10.699  1.00  0.00           C  
ATOM    724  O   TYR    45      -8.929 -16.752  11.291  1.00  0.00           O  
ATOM    725  CB  TYR    45      -6.990 -16.016   8.653  1.00  0.00           C  
ATOM    726  CG  TYR    45      -6.415 -17.332   9.145  1.00  0.00           C  
ATOM    727  CD1 TYR    45      -6.904 -18.547   8.622  1.00  0.00           C  
ATOM    728  CE1 TYR    45      -6.407 -19.775   9.099  1.00  0.00           C  
ATOM    729  CZ  TYR    45      -5.413 -19.791  10.102  1.00  0.00           C  
ATOM    730  OH  TYR    45      -4.925 -20.973  10.571  1.00  0.00           O  
ATOM    731  CE2 TYR    45      -4.921 -18.573  10.624  1.00  0.00           C  
ATOM    732  CD2 TYR    45      -5.423 -17.346  10.147  1.00  0.00           C  
ATOM    733  H   TYR    45      -8.264 -13.877   8.154  1.00  0.00           H  
ATOM    734  HA  TYR    45      -9.045 -16.574   8.799  1.00  0.00           H  
ATOM    735  HB2 TYR    45      -6.984 -16.031   7.562  1.00  0.00           H  
ATOM    736  HB3 TYR    45      -6.330 -15.197   8.944  1.00  0.00           H  
ATOM    737  HD1 TYR    45      -7.670 -18.540   7.860  1.00  0.00           H  
ATOM    738  HE1 TYR    45      -6.791 -20.700   8.696  1.00  0.00           H  
ATOM    739  HH  TYR    45      -5.319 -21.727  10.160  1.00  0.00           H  
ATOM    740  HE2 TYR    45      -4.163 -18.580  11.393  1.00  0.00           H  
ATOM    741  HD2 TYR    45      -5.051 -16.419  10.559  1.00  0.00           H  
ATOM    742  N   GLU    46      -8.069 -14.682  11.364  1.00  0.00           N  
ATOM    743  CA  GLU    46      -8.133 -14.569  12.833  1.00  0.00           C  
ATOM    744  C   GLU    46      -9.577 -14.570  13.372  1.00  0.00           C  
ATOM    745  O   GLU    46      -9.842 -15.109  14.449  1.00  0.00           O  
ATOM    746  CB  GLU    46      -7.394 -13.303  13.310  1.00  0.00           C  
ATOM    747  CG  GLU    46      -5.875 -13.396  13.082  1.00  0.00           C  
ATOM    748  CD  GLU    46      -5.064 -12.283  13.781  1.00  0.00           C  
ATOM    749  OE1 GLU    46      -5.647 -11.309  14.318  1.00  0.00           O  
ATOM    750  OE2 GLU    46      -3.817 -12.397  13.826  1.00  0.00           O1-
ATOM    751  H   GLU    46      -7.715 -13.890  10.844  1.00  0.00           H  
ATOM    752  HA  GLU    46      -7.635 -15.440  13.263  1.00  0.00           H  
ATOM    753  HB2 GLU    46      -7.793 -12.419  12.810  1.00  0.00           H  
ATOM    754  HB3 GLU    46      -7.581 -13.162  14.376  1.00  0.00           H  
ATOM    755  HG2 GLU    46      -5.506 -14.351  13.457  1.00  0.00           H  
ATOM    756  HG3 GLU    46      -5.647 -13.373  12.017  1.00  0.00           H  
ATOM    757  N   THR    47     -10.534 -14.019  12.622  1.00  0.00           N  
ATOM    758  CA  THR    47     -11.945 -13.944  13.046  1.00  0.00           C  
ATOM    759  C   THR    47     -12.680 -15.290  12.987  1.00  0.00           C  
ATOM    760  O   THR    47     -13.742 -15.420  13.602  1.00  0.00           O  
ATOM    761  CB  THR    47     -12.720 -12.880  12.257  1.00  0.00           C  
ATOM    762  CG2 THR    47     -12.086 -11.487  12.360  1.00  0.00           C  
ATOM    763  OG1 THR    47     -12.835 -13.231  10.899  1.00  0.00           O  
ATOM    764  H   THR    47     -10.273 -13.583  11.748  1.00  0.00           H  
ATOM    765  HA  THR    47     -11.954 -13.626  14.085  1.00  0.00           H  
ATOM    766  HB  THR    47     -13.740 -12.812  12.639  1.00  0.00           H  
ATOM    767 HG21 THR    47     -11.004 -11.499  12.455  1.00  0.00           H  
ATOM    768 HG22 THR    47     -12.329 -10.875  11.494  1.00  0.00           H  
ATOM    769 HG23 THR    47     -12.462 -10.968  13.237  1.00  0.00           H  
ATOM    770  HG1 THR    47     -11.968 -13.327  10.534  1.00  0.00           H  
ATOM    771  N   LEU    48     -12.119 -16.317  12.328  1.00  0.00           N  
ATOM    772  CA  LEU    48     -12.650 -17.690  12.358  1.00  0.00           C  
ATOM    773  C   LEU    48     -12.548 -18.322  13.759  1.00  0.00           C  
ATOM    774  O   LEU    48     -13.435 -19.077  14.162  1.00  0.00           O  
ATOM    775  CB  LEU    48     -11.910 -18.596  11.351  1.00  0.00           C  
ATOM    776  CG  LEU    48     -11.858 -18.108   9.893  1.00  0.00           C  
ATOM    777  CD1 LEU    48     -11.143 -19.137   9.017  1.00  0.00           C  
ATOM    778  CD2 LEU    48     -13.243 -17.845   9.299  1.00  0.00           C  
ATOM    779  H   LEU    48     -11.244 -16.163  11.846  1.00  0.00           H  
ATOM    780  HA  LEU    48     -13.708 -17.654  12.090  1.00  0.00           H  
ATOM    781  HB2 LEU    48     -10.884 -18.746  11.693  1.00  0.00           H  
ATOM    782  HB3 LEU    48     -12.371 -19.585  11.370  1.00  0.00           H  
ATOM    783  HG  LEU    48     -11.277 -17.193   9.865  1.00  0.00           H  
ATOM    784 HD11 LEU    48     -11.677 -20.088   8.997  1.00  0.00           H  
ATOM    785 HD12 LEU    48     -11.049 -18.784   7.990  1.00  0.00           H  
ATOM    786 HD13 LEU    48     -10.135 -19.330   9.386  1.00  0.00           H  
ATOM    787 HD21 LEU    48     -13.753 -17.036   9.821  1.00  0.00           H  
ATOM    788 HD22 LEU    48     -13.171 -17.548   8.252  1.00  0.00           H  
ATOM    789 HD23 LEU    48     -13.876 -18.732   9.352  1.00  0.00           H  
ATOM    790  N   THR    49     -11.470 -18.020  14.494  1.00  0.00           N  
ATOM    791  CA  THR    49     -11.190 -18.562  15.838  1.00  0.00           C  
ATOM    792  C   THR    49     -11.509 -17.573  16.964  1.00  0.00           C  
ATOM    793  O   THR    49     -11.773 -18.000  18.091  1.00  0.00           O  
ATOM    794  CB  THR    49      -9.731 -19.035  15.951  1.00  0.00           C  
ATOM    795  CG2 THR    49      -9.380 -20.097  14.904  1.00  0.00           C  
ATOM    796  OG1 THR    49      -8.833 -17.957  15.786  1.00  0.00           O  
ATOM    797  H   THR    49     -10.781 -17.392  14.104  1.00  0.00           H  
ATOM    798  HA  THR    49     -11.818 -19.437  16.015  1.00  0.00           H  
ATOM    799  HB  THR    49      -9.564 -19.457  16.944  1.00  0.00           H  
ATOM    800 HG21 THR    49      -9.441 -19.707  13.888  1.00  0.00           H  
ATOM    801 HG22 THR    49      -8.366 -20.471  15.050  1.00  0.00           H  
ATOM    802 HG23 THR    49     -10.055 -20.951  14.973  1.00  0.00           H  
ATOM    803  HG1 THR    49      -7.953 -18.272  15.922  1.00  0.00           H  
ATOM    804  N   ASP    50     -11.549 -16.265  16.678  1.00  0.00           N  
ATOM    805  CA  ASP    50     -11.892 -15.205  17.635  1.00  0.00           C  
ATOM    806  C   ASP    50     -12.748 -14.095  16.980  1.00  0.00           C  
ATOM    807  O   ASP    50     -12.205 -13.104  16.480  1.00  0.00           O  
ATOM    808  CB  ASP    50     -10.595 -14.659  18.260  1.00  0.00           C  
ATOM    809  CG  ASP    50     -10.832 -13.606  19.356  1.00  0.00           C  
ATOM    810  OD1 ASP    50     -12.003 -13.309  19.701  1.00  0.00           O  
ATOM    811  OD2 ASP    50      -9.827 -13.089  19.898  1.00  0.00           O1-
ATOM    812  H   ASP    50     -11.306 -15.975  15.741  1.00  0.00           H  
ATOM    813  HA  ASP    50     -12.476 -15.630  18.453  1.00  0.00           H  
ATOM    814  HB2 ASP    50     -10.029 -15.477  18.708  1.00  0.00           H  
ATOM    815  HB3 ASP    50      -9.952 -14.226  17.492  1.00  0.00           H  
ATOM    816  N   PRO    51     -14.093 -14.221  16.975  1.00  0.00           N  
ATOM    817  CA  PRO    51     -14.994 -13.247  16.348  1.00  0.00           C  
ATOM    818  C   PRO    51     -14.889 -11.810  16.891  1.00  0.00           C  
ATOM    819  O   PRO    51     -15.222 -10.866  16.171  1.00  0.00           O  
ATOM    820  CD  PRO    51     -14.844 -15.402  17.382  1.00  0.00           C  
ATOM    821  CG  PRO    51     -16.171 -15.319  16.633  1.00  0.00           C  
ATOM    822  CB  PRO    51     -16.404 -13.812  16.553  1.00  0.00           C  
ATOM    823  HD2 PRO    51     -15.002 -15.368  18.460  1.00  0.00           H  
ATOM    824  HD3 PRO    51     -14.336 -16.336  17.140  1.00  0.00           H  
ATOM    825  HG2 PRO    51     -16.978 -15.853  17.135  1.00  0.00           H  
ATOM    826  HG3 PRO    51     -16.060 -15.731  15.629  1.00  0.00           H  
ATOM    827  HB2 PRO    51     -16.838 -13.461  17.492  1.00  0.00           H  
ATOM    828  HB3 PRO    51     -17.085 -13.538  15.747  1.00  0.00           H  
ATOM    829  HA  PRO    51     -14.767 -13.231  15.280  1.00  0.00           H  
ATOM    830  N   SER    52     -14.387 -11.613  18.120  1.00  0.00           N  
ATOM    831  CA  SER    52     -14.200 -10.277  18.721  1.00  0.00           C  
ATOM    832  C   SER    52     -13.201  -9.394  17.953  1.00  0.00           C  
ATOM    833  O   SER    52     -13.236  -8.166  18.067  1.00  0.00           O  
ATOM    834  CB  SER    52     -13.782 -10.390  20.194  1.00  0.00           C  
ATOM    835  OG  SER    52     -12.423 -10.759  20.347  1.00  0.00           O  
ATOM    836  H   SER    52     -14.085 -12.412  18.661  1.00  0.00           H  
ATOM    837  HA  SER    52     -15.171  -9.781  18.690  1.00  0.00           H  
ATOM    838  HB2 SER    52     -13.919  -9.426  20.687  1.00  0.00           H  
ATOM    839  HB3 SER    52     -14.414 -11.102  20.726  1.00  0.00           H  
ATOM    840  HG  SER    52     -12.307 -11.667  20.077  1.00  0.00           H  
ATOM    841  N   LYS    53     -12.364  -9.993  17.095  1.00  0.00           N  
ATOM    842  CA  LYS    53     -11.461  -9.304  16.158  1.00  0.00           C  
ATOM    843  C   LYS    53     -12.196  -8.371  15.170  1.00  0.00           C  
ATOM    844  O   LYS    53     -11.577  -7.420  14.688  1.00  0.00           O  
ATOM    845  CB  LYS    53     -10.652 -10.381  15.411  1.00  0.00           C  
ATOM    846  CG  LYS    53      -9.619 -11.132  16.268  1.00  0.00           C  
ATOM    847  CD  LYS    53      -8.316 -10.343  16.448  1.00  0.00           C  
ATOM    848  CE  LYS    53      -7.289 -11.200  17.199  1.00  0.00           C  
ATOM    849  NZ  LYS    53      -5.912 -10.681  17.004  1.00  0.00           N1+
ATOM    850  H   LYS    53     -12.389 -11.003  17.045  1.00  0.00           H  
ATOM    851  HA  LYS    53     -10.780  -8.682  16.740  1.00  0.00           H  
ATOM    852  HB2 LYS    53     -11.345 -11.126  15.031  1.00  0.00           H  
ATOM    853  HB3 LYS    53     -10.157  -9.963  14.535  1.00  0.00           H  
ATOM    854  HG2 LYS    53     -10.039 -11.399  17.239  1.00  0.00           H  
ATOM    855  HG3 LYS    53      -9.394 -12.076  15.770  1.00  0.00           H  
ATOM    856  HD2 LYS    53      -7.926 -10.081  15.463  1.00  0.00           H  
ATOM    857  HD3 LYS    53      -8.491  -9.407  16.980  1.00  0.00           H  
ATOM    858  HE2 LYS    53      -7.526 -11.238  18.263  1.00  0.00           H  
ATOM    859  HE3 LYS    53      -7.301 -12.227  16.832  1.00  0.00           H  
ATOM    860  HZ1 LYS    53      -5.682 -10.747  16.015  1.00  0.00           H  
ATOM    861  HZ2 LYS    53      -5.851  -9.720  17.308  1.00  0.00           H  
ATOM    862  HZ3 LYS    53      -5.258 -11.244  17.530  1.00  0.00           H  
ATOM    863  N   LEU    54     -13.492  -8.599  14.899  1.00  0.00           N  
ATOM    864  CA  LEU    54     -14.356  -7.699  14.111  1.00  0.00           C  
ATOM    865  C   LEU    54     -15.079  -6.605  14.927  1.00  0.00           C  
ATOM    866  O   LEU    54     -15.784  -5.791  14.332  1.00  0.00           O  
ATOM    867  CB  LEU    54     -15.397  -8.494  13.291  1.00  0.00           C  
ATOM    868  CG  LEU    54     -14.880  -9.388  12.154  1.00  0.00           C  
ATOM    869  CD1 LEU    54     -16.050  -9.921  11.325  1.00  0.00           C  
ATOM    870  CD2 LEU    54     -13.922  -8.663  11.200  1.00  0.00           C  
ATOM    871  H   LEU    54     -13.938  -9.393  15.339  1.00  0.00           H  
ATOM    872  HA  LEU    54     -13.737  -7.139  13.410  1.00  0.00           H  
ATOM    873  HB2 LEU    54     -16.003  -9.096  13.970  1.00  0.00           H  
ATOM    874  HB3 LEU    54     -16.086  -7.787  12.842  1.00  0.00           H  
ATOM    875  HG  LEU    54     -14.386 -10.242  12.604  1.00  0.00           H  
ATOM    876 HD11 LEU    54     -16.585  -9.124  10.811  1.00  0.00           H  
ATOM    877 HD12 LEU    54     -15.704 -10.626  10.569  1.00  0.00           H  
ATOM    878 HD13 LEU    54     -16.767 -10.448  11.955  1.00  0.00           H  
ATOM    879 HD21 LEU    54     -12.989  -8.388  11.693  1.00  0.00           H  
ATOM    880 HD22 LEU    54     -13.655  -9.293  10.351  1.00  0.00           H  
ATOM    881 HD23 LEU    54     -14.370  -7.755  10.797  1.00  0.00           H  
ATOM    882  N   ASP    55     -14.919  -6.517  16.254  1.00  0.00           N  
ATOM    883  CA  ASP    55     -15.572  -5.461  17.057  1.00  0.00           C  
ATOM    884  C   ASP    55     -15.113  -4.036  16.671  1.00  0.00           C  
ATOM    885  O   ASP    55     -15.836  -3.062  16.886  1.00  0.00           O  
ATOM    886  CB  ASP    55     -15.349  -5.695  18.563  1.00  0.00           C  
ATOM    887  CG  ASP    55     -16.040  -6.945  19.144  1.00  0.00           C  
ATOM    888  OD1 ASP    55     -16.884  -7.580  18.467  1.00  0.00           O  
ATOM    889  OD2 ASP    55     -15.776  -7.267  20.328  1.00  0.00           O1-
ATOM    890  H   ASP    55     -14.342  -7.194  16.737  1.00  0.00           H  
ATOM    891  HA  ASP    55     -16.645  -5.501  16.859  1.00  0.00           H  
ATOM    892  HB2 ASP    55     -14.281  -5.756  18.780  1.00  0.00           H  
ATOM    893  HB3 ASP    55     -15.724  -4.842  19.130  1.00  0.00           H  
ATOM    894  N   SER    56     -13.932  -3.917  16.053  1.00  0.00           N  
ATOM    895  CA  SER    56     -13.382  -2.691  15.454  1.00  0.00           C  
ATOM    896  C   SER    56     -13.910  -2.373  14.038  1.00  0.00           C  
ATOM    897  O   SER    56     -13.576  -1.325  13.482  1.00  0.00           O  
ATOM    898  CB  SER    56     -11.859  -2.822  15.450  1.00  0.00           C  
ATOM    899  OG  SER    56     -11.454  -3.984  14.743  1.00  0.00           O  
ATOM    900  H   SER    56     -13.389  -4.758  15.918  1.00  0.00           H  
ATOM    901  HA  SER    56     -13.643  -1.842  16.088  1.00  0.00           H  
ATOM    902  HB2 SER    56     -11.392  -1.938  15.025  1.00  0.00           H  
ATOM    903  HB3 SER    56     -11.491  -2.902  16.474  1.00  0.00           H  
ATOM    904  HG  SER    56     -10.535  -4.134  14.938  1.00  0.00           H  
ATOM    905  N   GLY    57     -14.743  -3.247  13.456  1.00  0.00           N  
ATOM    906  CA  GLY    57     -15.431  -3.069  12.169  1.00  0.00           C  
ATOM    907  C   GLY    57     -15.684  -4.409  11.464  1.00  0.00           C  
ATOM    908  O   GLY    57     -14.728  -5.122  11.147  1.00  0.00           O  
ATOM    909  H   GLY    57     -14.980  -4.083  13.974  1.00  0.00           H  
ATOM    910  HA2 GLY    57     -16.374  -2.549  12.342  1.00  0.00           H  
ATOM    911  HA3 GLY    57     -14.840  -2.443  11.499  1.00  0.00           H  
ATOM    912  N   LYS    58     -16.954  -4.765  11.222  1.00  0.00           N  
ATOM    913  CA  LYS    58     -17.354  -6.061  10.630  1.00  0.00           C  
ATOM    914  C   LYS    58     -17.217  -6.118   9.106  1.00  0.00           C  
ATOM    915  O   LYS    58     -16.986  -7.192   8.551  1.00  0.00           O  
ATOM    916  CB  LYS    58     -18.796  -6.408  11.045  1.00  0.00           C  
ATOM    917  CG  LYS    58     -18.903  -6.758  12.537  1.00  0.00           C  
ATOM    918  CD  LYS    58     -20.341  -7.115  12.932  1.00  0.00           C  
ATOM    919  CE  LYS    58     -20.382  -7.509  14.415  1.00  0.00           C  
ATOM    920  NZ  LYS    58     -21.753  -7.887  14.845  1.00  0.00           N1+
ATOM    921  H   LYS    58     -17.694  -4.126  11.478  1.00  0.00           H  
ATOM    922  HA  LYS    58     -16.692  -6.834  11.012  1.00  0.00           H  
ATOM    923  HB2 LYS    58     -19.461  -5.577  10.805  1.00  0.00           H  
ATOM    924  HB3 LYS    58     -19.153  -7.261  10.465  1.00  0.00           H  
ATOM    925  HG2 LYS    58     -18.262  -7.610  12.754  1.00  0.00           H  
ATOM    926  HG3 LYS    58     -18.545  -5.928  13.148  1.00  0.00           H  
ATOM    927  HD2 LYS    58     -21.001  -6.266  12.748  1.00  0.00           H  
ATOM    928  HD3 LYS    58     -20.702  -7.940  12.317  1.00  0.00           H  
ATOM    929  HE2 LYS    58     -19.715  -8.352  14.604  1.00  0.00           H  
ATOM    930  HE3 LYS    58     -20.036  -6.683  15.038  1.00  0.00           H  
ATOM    931  HZ1 LYS    58     -22.074  -8.675  14.300  1.00  0.00           H  
ATOM    932  HZ2 LYS    58     -21.740  -8.139  15.824  1.00  0.00           H  
ATOM    933  HZ3 LYS    58     -22.377  -7.106  14.708  1.00  0.00           H  
ATOM    934  N   GLU    59     -17.366  -4.986   8.429  1.00  0.00           N  
ATOM    935  CA  GLU    59     -17.259  -4.871   6.973  1.00  0.00           C  
ATOM    936  C   GLU    59     -15.809  -5.090   6.499  1.00  0.00           C  
ATOM    937  O   GLU    59     -14.871  -4.519   7.064  1.00  0.00           O  
ATOM    938  CB  GLU    59     -17.779  -3.499   6.500  1.00  0.00           C  
ATOM    939  CG  GLU    59     -19.275  -3.246   6.764  1.00  0.00           C  
ATOM    940  CD  GLU    59     -19.668  -3.037   8.245  1.00  0.00           C  
ATOM    941  OE1 GLU    59     -18.819  -2.622   9.073  1.00  0.00           O  
ATOM    942  OE2 GLU    59     -20.850  -3.286   8.587  1.00  0.00           O1-
ATOM    943  H   GLU    59     -17.599  -4.141   8.938  1.00  0.00           H  
ATOM    944  HA  GLU    59     -17.890  -5.644   6.530  1.00  0.00           H  
ATOM    945  HB2 GLU    59     -17.153  -2.669   6.832  1.00  0.00           H  
ATOM    946  HB3 GLU    59     -17.759  -3.554   5.424  1.00  0.00           H  
ATOM    947  HG2 GLU    59     -19.589  -2.356   6.219  1.00  0.00           H  
ATOM    948  HG3 GLU    59     -19.864  -4.072   6.364  1.00  0.00           H  
ATOM    949  N   LEU    60     -15.629  -5.902   5.451  1.00  0.00           N  
ATOM    950  CA  LEU    60     -14.337  -6.217   4.827  1.00  0.00           C  
ATOM    951  C   LEU    60     -14.371  -5.785   3.352  1.00  0.00           C  
ATOM    952  O   LEU    60     -14.990  -6.451   2.517  1.00  0.00           O  
ATOM    953  CB  LEU    60     -14.020  -7.717   5.007  1.00  0.00           C  
ATOM    954  CG  LEU    60     -13.861  -8.188   6.468  1.00  0.00           C  
ATOM    955  CD1 LEU    60     -13.555  -9.686   6.483  1.00  0.00           C  
ATOM    956  CD2 LEU    60     -12.727  -7.481   7.214  1.00  0.00           C  
ATOM    957  H   LEU    60     -16.445  -6.329   5.037  1.00  0.00           H  
ATOM    958  HA  LEU    60     -13.529  -5.665   5.297  1.00  0.00           H  
ATOM    959  HB2 LEU    60     -14.808  -8.306   4.534  1.00  0.00           H  
ATOM    960  HB3 LEU    60     -13.109  -7.961   4.459  1.00  0.00           H  
ATOM    961  HG  LEU    60     -14.794  -8.021   7.008  1.00  0.00           H  
ATOM    962 HD11 LEU    60     -14.354 -10.255   6.007  1.00  0.00           H  
ATOM    963 HD12 LEU    60     -12.629  -9.907   5.950  1.00  0.00           H  
ATOM    964 HD13 LEU    60     -13.451 -10.062   7.501  1.00  0.00           H  
ATOM    965 HD21 LEU    60     -12.909  -6.413   7.317  1.00  0.00           H  
ATOM    966 HD22 LEU    60     -12.613  -7.877   8.223  1.00  0.00           H  
ATOM    967 HD23 LEU    60     -11.774  -7.608   6.700  1.00  0.00           H  
ATOM    968  N   HIS    61     -13.744  -4.648   3.034  1.00  0.00           N  
ATOM    969  CA  HIS    61     -13.845  -3.989   1.721  1.00  0.00           C  
ATOM    970  C   HIS    61     -12.613  -3.142   1.369  1.00  0.00           C  
ATOM    971  O   HIS    61     -11.758  -2.871   2.215  1.00  0.00           O  
ATOM    972  CB  HIS    61     -15.117  -3.120   1.687  1.00  0.00           C  
ATOM    973  CG  HIS    61     -15.136  -1.978   2.679  1.00  0.00           C  
ATOM    974  ND1 HIS    61     -14.453  -0.802   2.554  1.00  0.00           N  
ATOM    975  CE1 HIS    61     -14.778  -0.037   3.651  1.00  0.00           C  
ATOM    976  NE2 HIS    61     -15.626  -0.744   4.419  1.00  0.00           N  
ATOM    977  CD2 HIS    61     -15.879  -1.941   3.861  1.00  0.00           C  
ATOM    978  H   HIS    61     -13.234  -4.155   3.756  1.00  0.00           H  
ATOM    979  HA  HIS    61     -13.922  -4.752   0.945  1.00  0.00           H  
ATOM    980  HB2 HIS    61     -15.264  -2.699   0.692  1.00  0.00           H  
ATOM    981  HB3 HIS    61     -15.990  -3.747   1.871  1.00  0.00           H  
ATOM    982  HE1 HIS    61     -14.406   0.955   3.862  1.00  0.00           H  
ATOM    983  HE2 HIS    61     -16.021  -0.417   5.289  1.00  0.00           H  
ATOM    984  HD2 HIS    61     -16.524  -2.677   4.269  1.00  0.00           H  
ATOM    985  N   ILE    62     -12.565  -2.687   0.112  1.00  0.00           N  
ATOM    986  CA  ILE    62     -11.578  -1.743  -0.431  1.00  0.00           C  
ATOM    987  C   ILE    62     -12.319  -0.525  -1.011  1.00  0.00           C  
ATOM    988  O   ILE    62     -13.345  -0.672  -1.679  1.00  0.00           O  
ATOM    989  CB  ILE    62     -10.675  -2.449  -1.478  1.00  0.00           C  
ATOM    990  CG2 ILE    62      -9.707  -1.461  -2.162  1.00  0.00           C  
ATOM    991  CG1 ILE    62      -9.904  -3.617  -0.816  1.00  0.00           C  
ATOM    992  CD1 ILE    62      -9.008  -4.431  -1.757  1.00  0.00           C  
ATOM    993  H   ILE    62     -13.311  -2.956  -0.518  1.00  0.00           H  
ATOM    994  HA  ILE    62     -10.947  -1.391   0.381  1.00  0.00           H  
ATOM    995  HB  ILE    62     -11.316  -2.873  -2.251  1.00  0.00           H  
ATOM    996 HG21 ILE    62      -9.045  -0.987  -1.437  1.00  0.00           H  
ATOM    997 HG22 ILE    62      -9.082  -1.958  -2.901  1.00  0.00           H  
ATOM    998 HG23 ILE    62     -10.227  -0.673  -2.706  1.00  0.00           H  
ATOM    999 HG12 ILE    62      -9.306  -3.241   0.015  1.00  0.00           H  
ATOM   1000 HG13 ILE    62     -10.613  -4.321  -0.382  1.00  0.00           H  
ATOM   1001 HD11 ILE    62      -8.150  -3.853  -2.097  1.00  0.00           H  
ATOM   1002 HD12 ILE    62      -8.615  -5.313  -1.249  1.00  0.00           H  
ATOM   1003 HD13 ILE    62      -9.562  -4.773  -2.631  1.00  0.00           H  
ATOM   1004  N   ASN    63     -11.818   0.693  -0.787  1.00  0.00           N  
ATOM   1005  CA  ASN    63     -12.312   1.903  -1.459  1.00  0.00           C  
ATOM   1006  C   ASN    63     -11.171   2.628  -2.186  1.00  0.00           C  
ATOM   1007  O   ASN    63     -10.069   2.759  -1.651  1.00  0.00           O  
ATOM   1008  CB  ASN    63     -13.053   2.859  -0.499  1.00  0.00           C  
ATOM   1009  CG  ASN    63     -14.082   2.247   0.441  1.00  0.00           C  
ATOM   1010  OD1 ASN    63     -14.220   2.659   1.584  1.00  0.00           O  
ATOM   1011  ND2 ASN    63     -14.835   1.252   0.026  1.00  0.00           N  
ATOM   1012  H   ASN    63     -10.977   0.776  -0.227  1.00  0.00           H  
ATOM   1013  HA  ASN    63     -13.025   1.616  -2.227  1.00  0.00           H  
ATOM   1014  HB2 ASN    63     -12.342   3.414   0.108  1.00  0.00           H  
ATOM   1015  HB3 ASN    63     -13.560   3.619  -1.092  1.00  0.00           H  
ATOM   1016 HD21 ASN    63     -15.494   0.832   0.665  1.00  0.00           H  
ATOM   1017 HD22 ASN    63     -14.692   0.856  -0.892  1.00  0.00           H  
ATOM   1018  N   LEU    64     -11.455   3.129  -3.389  1.00  0.00           N  
ATOM   1019  CA  LEU    64     -10.552   3.967  -4.178  1.00  0.00           C  
ATOM   1020  C   LEU    64     -11.119   5.386  -4.231  1.00  0.00           C  
ATOM   1021  O   LEU    64     -12.219   5.597  -4.748  1.00  0.00           O  
ATOM   1022  CB  LEU    64     -10.357   3.369  -5.582  1.00  0.00           C  
ATOM   1023  CG  LEU    64      -9.821   1.927  -5.599  1.00  0.00           C  
ATOM   1024  CD1 LEU    64      -9.654   1.476  -7.048  1.00  0.00           C  
ATOM   1025  CD2 LEU    64      -8.474   1.800  -4.888  1.00  0.00           C  
ATOM   1026  H   LEU    64     -12.389   2.991  -3.755  1.00  0.00           H  
ATOM   1027  HA  LEU    64      -9.570   4.028  -3.707  1.00  0.00           H  
ATOM   1028  HB2 LEU    64     -11.305   3.390  -6.120  1.00  0.00           H  
ATOM   1029  HB3 LEU    64      -9.682   4.012  -6.149  1.00  0.00           H  
ATOM   1030  HG  LEU    64     -10.539   1.266  -5.114  1.00  0.00           H  
ATOM   1031 HD11 LEU    64      -8.902   2.069  -7.569  1.00  0.00           H  
ATOM   1032 HD12 LEU    64      -9.352   0.431  -7.102  1.00  0.00           H  
ATOM   1033 HD13 LEU    64     -10.591   1.569  -7.599  1.00  0.00           H  
ATOM   1034 HD21 LEU    64      -8.569   1.953  -3.814  1.00  0.00           H  
ATOM   1035 HD22 LEU    64      -8.042   0.809  -5.024  1.00  0.00           H  
ATOM   1036 HD23 LEU    64      -7.765   2.535  -5.267  1.00  0.00           H  
ATOM   1037  N   ILE    65     -10.387   6.348  -3.668  1.00  0.00           N  
ATOM   1038  CA  ILE    65     -10.874   7.713  -3.437  1.00  0.00           C  
ATOM   1039  C   ILE    65      -9.959   8.722  -4.154  1.00  0.00           C  
ATOM   1040  O   ILE    65      -8.974   9.179  -3.564  1.00  0.00           O  
ATOM   1041  CB  ILE    65     -11.043   7.993  -1.920  1.00  0.00           C  
ATOM   1042  CG2 ILE    65     -11.723   9.363  -1.732  1.00  0.00           C  
ATOM   1043  CG1 ILE    65     -11.840   6.865  -1.215  1.00  0.00           C  
ATOM   1044  CD1 ILE    65     -12.121   7.105   0.274  1.00  0.00           C  
ATOM   1045  H   ILE    65      -9.496   6.099  -3.256  1.00  0.00           H  
ATOM   1046  HA  ILE    65     -11.875   7.828  -3.843  1.00  0.00           H  
ATOM   1047  HB  ILE    65     -10.060   8.036  -1.456  1.00  0.00           H  
ATOM   1048 HG21 ILE    65     -12.736   9.362  -2.136  1.00  0.00           H  
ATOM   1049 HG22 ILE    65     -11.787   9.636  -0.679  1.00  0.00           H  
ATOM   1050 HG23 ILE    65     -11.178  10.174  -2.215  1.00  0.00           H  
ATOM   1051 HG12 ILE    65     -12.782   6.694  -1.735  1.00  0.00           H  
ATOM   1052 HG13 ILE    65     -11.287   5.928  -1.283  1.00  0.00           H  
ATOM   1053 HD11 ILE    65     -12.827   7.920   0.427  1.00  0.00           H  
ATOM   1054 HD12 ILE    65     -12.556   6.214   0.728  1.00  0.00           H  
ATOM   1055 HD13 ILE    65     -11.204   7.342   0.814  1.00  0.00           H  
ATOM   1056  N   PRO    66     -10.228   9.051  -5.434  1.00  0.00           N  
ATOM   1057  CA  PRO    66      -9.554  10.142  -6.136  1.00  0.00           C  
ATOM   1058  C   PRO    66     -10.058  11.514  -5.653  1.00  0.00           C  
ATOM   1059  O   PRO    66     -11.231  11.679  -5.306  1.00  0.00           O  
ATOM   1060  CD  PRO    66     -11.210   8.422  -6.313  1.00  0.00           C  
ATOM   1061  CG  PRO    66     -11.247   9.267  -7.588  1.00  0.00           C  
ATOM   1062  CB  PRO    66      -9.861   9.914  -7.618  1.00  0.00           C  
ATOM   1063  HD2 PRO    66     -12.209   8.372  -5.882  1.00  0.00           H  
ATOM   1064  HD3 PRO    66     -10.882   7.408  -6.542  1.00  0.00           H  
ATOM   1065  HG2 PRO    66     -12.013  10.038  -7.503  1.00  0.00           H  
ATOM   1066  HG3 PRO    66     -11.463   8.681  -8.482  1.00  0.00           H  
ATOM   1067  HB2 PRO    66      -9.832  10.824  -8.220  1.00  0.00           H  
ATOM   1068  HB3 PRO    66      -9.137   9.218  -8.041  1.00  0.00           H  
ATOM   1069  HA  PRO    66      -8.475  10.082  -5.989  1.00  0.00           H  
ATOM   1070  N   ASN    67      -9.171  12.510  -5.652  1.00  0.00           N  
ATOM   1071  CA  ASN    67      -9.468  13.903  -5.316  1.00  0.00           C  
ATOM   1072  C   ASN    67      -8.585  14.848  -6.151  1.00  0.00           C  
ATOM   1073  O   ASN    67      -7.375  14.947  -5.924  1.00  0.00           O  
ATOM   1074  CB  ASN    67      -9.283  14.089  -3.798  1.00  0.00           C  
ATOM   1075  CG  ASN    67      -9.733  15.459  -3.319  1.00  0.00           C  
ATOM   1076  OD1 ASN    67      -9.361  16.492  -3.859  1.00  0.00           O  
ATOM   1077  ND2 ASN    67     -10.559  15.523  -2.299  1.00  0.00           N  
ATOM   1078  H   ASN    67      -8.215  12.298  -5.904  1.00  0.00           H  
ATOM   1079  HA  ASN    67     -10.511  14.114  -5.550  1.00  0.00           H  
ATOM   1080  HB2 ASN    67      -9.842  13.323  -3.259  1.00  0.00           H  
ATOM   1081  HB3 ASN    67      -8.238  13.954  -3.522  1.00  0.00           H  
ATOM   1082 HD21 ASN    67     -10.847  16.425  -1.949  1.00  0.00           H  
ATOM   1083 HD22 ASN    67     -10.866  14.677  -1.841  1.00  0.00           H  
ATOM   1084  N   LYS    68      -9.179  15.543  -7.128  1.00  0.00           N  
ATOM   1085  CA  LYS    68      -8.471  16.440  -8.066  1.00  0.00           C  
ATOM   1086  C   LYS    68      -8.051  17.784  -7.460  1.00  0.00           C  
ATOM   1087  O   LYS    68      -7.096  18.388  -7.948  1.00  0.00           O  
ATOM   1088  CB  LYS    68      -9.329  16.641  -9.328  1.00  0.00           C  
ATOM   1089  CG  LYS    68      -9.411  15.348 -10.153  1.00  0.00           C  
ATOM   1090  CD  LYS    68     -10.328  15.491 -11.376  1.00  0.00           C  
ATOM   1091  CE  LYS    68     -10.487  14.140 -12.086  1.00  0.00           C  
ATOM   1092  NZ  LYS    68     -11.411  13.234 -11.355  1.00  0.00           N1+
ATOM   1093  H   LYS    68     -10.172  15.395  -7.282  1.00  0.00           H  
ATOM   1094  HA  LYS    68      -7.541  15.962  -8.361  1.00  0.00           H  
ATOM   1095  HB2 LYS    68     -10.330  16.974  -9.046  1.00  0.00           H  
ATOM   1096  HB3 LYS    68      -8.907  17.430  -9.953  1.00  0.00           H  
ATOM   1097  HG2 LYS    68      -8.412  15.060 -10.481  1.00  0.00           H  
ATOM   1098  HG3 LYS    68      -9.768  14.536  -9.522  1.00  0.00           H  
ATOM   1099  HD2 LYS    68     -11.304  15.882 -11.085  1.00  0.00           H  
ATOM   1100  HD3 LYS    68      -9.893  16.217 -12.064  1.00  0.00           H  
ATOM   1101  HE2 LYS    68     -10.888  14.288 -13.089  1.00  0.00           H  
ATOM   1102  HE3 LYS    68      -9.519  13.652 -12.205  1.00  0.00           H  
ATOM   1103  HZ1 LYS    68     -11.176  13.198 -10.366  1.00  0.00           H  
ATOM   1104  HZ2 LYS    68     -12.360  13.567 -11.441  1.00  0.00           H  
ATOM   1105  HZ3 LYS    68     -11.341  12.298 -11.730  1.00  0.00           H  
ATOM   1106  N   GLN    69      -8.713  18.241  -6.397  1.00  0.00           N  
ATOM   1107  CA  GLN    69      -8.373  19.490  -5.698  1.00  0.00           C  
ATOM   1108  C   GLN    69      -7.129  19.324  -4.804  1.00  0.00           C  
ATOM   1109  O   GLN    69      -6.245  20.182  -4.803  1.00  0.00           O  
ATOM   1110  CB  GLN    69      -9.579  19.986  -4.878  1.00  0.00           C  
ATOM   1111  CG  GLN    69     -10.765  20.450  -5.747  1.00  0.00           C  
ATOM   1112  CD  GLN    69     -11.545  19.319  -6.428  1.00  0.00           C  
ATOM   1113  OE1 GLN    69     -12.060  19.537  -7.620  1.00  0.00           O  
ATOM   1114  NE2 GLN    69     -11.704  18.222  -5.910  1.00  0.00           N  
ATOM   1115  H   GLN    69      -9.476  17.689  -6.032  1.00  0.00           H  
ATOM   1116  HA  GLN    69      -8.137  20.255  -6.441  1.00  0.00           H  
ATOM   1117  HB2 GLN    69      -9.894  19.229  -4.158  1.00  0.00           H  
ATOM   1118  HB3 GLN    69      -9.263  20.838  -4.275  1.00  0.00           H  
ATOM   1119  HG2 GLN    69     -11.472  20.997  -5.122  1.00  0.00           H  
ATOM   1120  HG3 GLN    69     -10.421  21.155  -6.505  1.00  0.00           H  
ATOM   1121 HE21 GLN    69     -12.220  17.508  -6.406  1.00  0.00           H  
ATOM   1122 HE22 GLN    69     -11.334  18.033  -4.989  1.00  0.00           H  
ATOM   1123  N   ASP    70      -7.029  18.200  -4.088  1.00  0.00           N  
ATOM   1124  CA  ASP    70      -5.855  17.816  -3.286  1.00  0.00           C  
ATOM   1125  C   ASP    70      -4.743  17.138  -4.116  1.00  0.00           C  
ATOM   1126  O   ASP    70      -3.606  17.025  -3.651  1.00  0.00           O  
ATOM   1127  CB  ASP    70      -6.300  16.889  -2.139  1.00  0.00           C  
ATOM   1128  CG  ASP    70      -7.258  17.531  -1.114  1.00  0.00           C  
ATOM   1129  OD1 ASP    70      -7.395  18.777  -1.061  1.00  0.00           O  
ATOM   1130  OD2 ASP    70      -7.845  16.776  -0.300  1.00  0.00           O1-
ATOM   1131  H   ASP    70      -7.803  17.548  -4.111  1.00  0.00           H  
ATOM   1132  HA  ASP    70      -5.412  18.713  -2.847  1.00  0.00           H  
ATOM   1133  HB2 ASP    70      -6.778  15.996  -2.546  1.00  0.00           H  
ATOM   1134  HB3 ASP    70      -5.430  16.539  -1.582  1.00  0.00           H  
ATOM   1135  N   ARG    71      -5.070  16.688  -5.338  1.00  0.00           N  
ATOM   1136  CA  ARG    71      -4.242  15.845  -6.225  1.00  0.00           C  
ATOM   1137  C   ARG    71      -3.808  14.529  -5.553  1.00  0.00           C  
ATOM   1138  O   ARG    71      -2.649  14.112  -5.643  1.00  0.00           O  
ATOM   1139  CB  ARG    71      -3.083  16.660  -6.833  1.00  0.00           C  
ATOM   1140  CG  ARG    71      -2.542  16.007  -8.118  1.00  0.00           C  
ATOM   1141  CD  ARG    71      -1.026  16.174  -8.258  1.00  0.00           C  
ATOM   1142  NE  ARG    71      -0.626  17.568  -8.526  1.00  0.00           N  
ATOM   1143  CZ  ARG    71       0.593  18.064  -8.400  1.00  0.00           C  
ATOM   1144  NH1 ARG    71       1.596  17.347  -7.979  1.00  0.00           N  
ATOM   1145  NH2 ARG    71       0.824  19.305  -8.717  1.00  0.00           N1+
ATOM   1146  H   ARG    71      -6.021  16.845  -5.638  1.00  0.00           H  
ATOM   1147  HA  ARG    71      -4.910  15.565  -7.040  1.00  0.00           H  
ATOM   1148  HB2 ARG    71      -3.414  17.673  -7.068  1.00  0.00           H  
ATOM   1149  HB3 ARG    71      -2.294  16.775  -6.088  1.00  0.00           H  
ATOM   1150  HG2 ARG    71      -2.759  14.940  -8.143  1.00  0.00           H  
ATOM   1151  HG3 ARG    71      -3.058  16.429  -8.981  1.00  0.00           H  
ATOM   1152  HD2 ARG    71      -0.566  15.844  -7.329  1.00  0.00           H  
ATOM   1153  HD3 ARG    71      -0.643  15.540  -9.059  1.00  0.00           H  
ATOM   1154  HE  ARG    71      -1.354  18.172  -8.879  1.00  0.00           H  
ATOM   1155 HH11 ARG    71       1.457  16.374  -7.727  1.00  0.00           H  
ATOM   1156 HH12 ARG    71       2.516  17.747  -7.859  1.00  0.00           H  
ATOM   1157 HH21 ARG    71       0.078  19.897  -9.052  1.00  0.00           H  
ATOM   1158 HH22 ARG    71       1.762  19.683  -8.691  1.00  0.00           H  
ATOM   1159  N   THR    72      -4.746  13.875  -4.866  1.00  0.00           N  
ATOM   1160  CA  THR    72      -4.516  12.612  -4.147  1.00  0.00           C  
ATOM   1161  C   THR    72      -5.389  11.467  -4.656  1.00  0.00           C  
ATOM   1162  O   THR    72      -6.541  11.661  -5.044  1.00  0.00           O  
ATOM   1163  CB  THR    72      -4.679  12.745  -2.621  1.00  0.00           C  
ATOM   1164  CG2 THR    72      -3.669  13.703  -1.994  1.00  0.00           C  
ATOM   1165  OG1 THR    72      -5.973  13.193  -2.281  1.00  0.00           O  
ATOM   1166  H   THR    72      -5.680  14.262  -4.837  1.00  0.00           H  
ATOM   1167  HA  THR    72      -3.495  12.316  -4.338  1.00  0.00           H  
ATOM   1168  HB  THR    72      -4.539  11.767  -2.157  1.00  0.00           H  
ATOM   1169 HG21 THR    72      -3.781  14.717  -2.373  1.00  0.00           H  
ATOM   1170 HG22 THR    72      -3.786  13.742  -0.910  1.00  0.00           H  
ATOM   1171 HG23 THR    72      -2.650  13.381  -2.198  1.00  0.00           H  
ATOM   1172  HG1 THR    72      -6.606  12.580  -2.624  1.00  0.00           H  
ATOM   1173  N   LEU    73      -4.840  10.252  -4.618  1.00  0.00           N  
ATOM   1174  CA  LEU    73      -5.585   8.998  -4.763  1.00  0.00           C  
ATOM   1175  C   LEU    73      -5.369   8.164  -3.496  1.00  0.00           C  
ATOM   1176  O   LEU    73      -4.244   7.754  -3.214  1.00  0.00           O  
ATOM   1177  CB  LEU    73      -5.134   8.274  -6.049  1.00  0.00           C  
ATOM   1178  CG  LEU    73      -5.770   6.881  -6.251  1.00  0.00           C  
ATOM   1179  CD1 LEU    73      -7.276   6.959  -6.509  1.00  0.00           C  
ATOM   1180  CD2 LEU    73      -5.115   6.182  -7.439  1.00  0.00           C  
ATOM   1181  H   LEU    73      -3.877  10.177  -4.318  1.00  0.00           H  
ATOM   1182  HA  LEU    73      -6.652   9.200  -4.847  1.00  0.00           H  
ATOM   1183  HB2 LEU    73      -5.353   8.903  -6.913  1.00  0.00           H  
ATOM   1184  HB3 LEU    73      -4.048   8.168  -6.028  1.00  0.00           H  
ATOM   1185  HG  LEU    73      -5.595   6.252  -5.378  1.00  0.00           H  
ATOM   1186 HD11 LEU    73      -7.502   7.596  -7.364  1.00  0.00           H  
ATOM   1187 HD12 LEU    73      -7.695   5.972  -6.711  1.00  0.00           H  
ATOM   1188 HD13 LEU    73      -7.807   7.355  -5.645  1.00  0.00           H  
ATOM   1189 HD21 LEU    73      -4.040   6.092  -7.291  1.00  0.00           H  
ATOM   1190 HD22 LEU    73      -5.514   5.177  -7.580  1.00  0.00           H  
ATOM   1191 HD23 LEU    73      -5.271   6.735  -8.365  1.00  0.00           H  
ATOM   1192  N   THR    74      -6.428   7.927  -2.719  1.00  0.00           N  
ATOM   1193  CA  THR    74      -6.339   7.126  -1.487  1.00  0.00           C  
ATOM   1194  C   THR    74      -6.871   5.714  -1.711  1.00  0.00           C  
ATOM   1195  O   THR    74      -8.029   5.540  -2.099  1.00  0.00           O  
ATOM   1196  CB  THR    74      -7.044   7.798  -0.301  1.00  0.00           C  
ATOM   1197  CG2 THR    74      -6.779   7.060   1.013  1.00  0.00           C  
ATOM   1198  OG1 THR    74      -6.553   9.112  -0.134  1.00  0.00           O  
ATOM   1199  H   THR    74      -7.334   8.289  -2.989  1.00  0.00           H  
ATOM   1200  HA  THR    74      -5.299   7.044  -1.191  1.00  0.00           H  
ATOM   1201  HB  THR    74      -8.117   7.858  -0.473  1.00  0.00           H  
ATOM   1202 HG21 THR    74      -5.712   7.004   1.233  1.00  0.00           H  
ATOM   1203 HG22 THR    74      -7.259   7.569   1.850  1.00  0.00           H  
ATOM   1204 HG23 THR    74      -7.159   6.040   1.001  1.00  0.00           H  
ATOM   1205  HG1 THR    74      -6.758   9.607  -0.913  1.00  0.00           H  
ATOM   1206  N   ILE    75      -6.036   4.709  -1.436  1.00  0.00           N  
ATOM   1207  CA  ILE    75      -6.428   3.297  -1.362  1.00  0.00           C  
ATOM   1208  C   ILE    75      -6.768   2.994   0.104  1.00  0.00           C  
ATOM   1209  O   ILE    75      -5.877   2.940   0.956  1.00  0.00           O  
ATOM   1210  CB  ILE    75      -5.321   2.365  -1.917  1.00  0.00           C  
ATOM   1211  CG2 ILE    75      -5.768   0.894  -1.792  1.00  0.00           C  
ATOM   1212  CG1 ILE    75      -4.955   2.615  -3.402  1.00  0.00           C  
ATOM   1213  CD1 ILE    75      -4.049   3.827  -3.667  1.00  0.00           C  
ATOM   1214  H   ILE    75      -5.097   4.938  -1.135  1.00  0.00           H  
ATOM   1215  HA  ILE    75      -7.322   3.131  -1.967  1.00  0.00           H  
ATOM   1216  HB  ILE    75      -4.415   2.482  -1.322  1.00  0.00           H  
ATOM   1217 HG21 ILE    75      -6.701   0.713  -2.327  1.00  0.00           H  
ATOM   1218 HG22 ILE    75      -5.020   0.214  -2.201  1.00  0.00           H  
ATOM   1219 HG23 ILE    75      -5.916   0.586  -0.756  1.00  0.00           H  
ATOM   1220 HG12 ILE    75      -4.421   1.745  -3.785  1.00  0.00           H  
ATOM   1221 HG13 ILE    75      -5.858   2.694  -4.005  1.00  0.00           H  
ATOM   1222 HD11 ILE    75      -3.201   3.850  -2.983  1.00  0.00           H  
ATOM   1223 HD12 ILE    75      -3.657   3.789  -4.684  1.00  0.00           H  
ATOM   1224 HD13 ILE    75      -4.581   4.772  -3.573  1.00  0.00           H  
ATOM   1225  N   VAL    76      -8.057   2.855   0.409  1.00  0.00           N  
ATOM   1226  CA  VAL    76      -8.592   2.528   1.742  1.00  0.00           C  
ATOM   1227  C   VAL    76      -8.923   1.040   1.826  1.00  0.00           C  
ATOM   1228  O   VAL    76      -9.481   0.482   0.881  1.00  0.00           O  
ATOM   1229  CB  VAL    76      -9.868   3.344   2.037  1.00  0.00           C  
ATOM   1230  CG1 VAL    76     -10.494   3.027   3.404  1.00  0.00           C  
ATOM   1231  CG2 VAL    76      -9.622   4.855   1.947  1.00  0.00           C  
ATOM   1232  H   VAL    76      -8.732   2.921  -0.344  1.00  0.00           H  
ATOM   1233  HA  VAL    76      -7.854   2.766   2.507  1.00  0.00           H  
ATOM   1234  HB  VAL    76     -10.606   3.091   1.281  1.00  0.00           H  
ATOM   1235 HG11 VAL    76      -9.765   3.096   4.211  1.00  0.00           H  
ATOM   1236 HG12 VAL    76     -11.310   3.713   3.634  1.00  0.00           H  
ATOM   1237 HG13 VAL    76     -10.926   2.026   3.435  1.00  0.00           H  
ATOM   1238 HG21 VAL    76      -9.362   5.154   0.931  1.00  0.00           H  
ATOM   1239 HG22 VAL    76     -10.514   5.418   2.221  1.00  0.00           H  
ATOM   1240 HG23 VAL    76      -8.815   5.172   2.606  1.00  0.00           H  
ATOM   1241  N   ASP    77      -8.681   0.416   2.976  1.00  0.00           N  
ATOM   1242  CA  ASP    77      -9.218  -0.904   3.317  1.00  0.00           C  
ATOM   1243  C   ASP    77      -9.511  -1.041   4.819  1.00  0.00           C  
ATOM   1244  O   ASP    77      -8.974  -0.308   5.656  1.00  0.00           O  
ATOM   1245  CB  ASP    77      -8.268  -2.012   2.849  1.00  0.00           C  
ATOM   1246  CG  ASP    77      -6.924  -1.988   3.586  1.00  0.00           C  
ATOM   1247  OD1 ASP    77      -6.883  -2.448   4.754  1.00  0.00           O  
ATOM   1248  OD2 ASP    77      -5.926  -1.547   2.970  1.00  0.00           O1-
ATOM   1249  H   ASP    77      -8.186   0.911   3.707  1.00  0.00           H  
ATOM   1250  HA  ASP    77     -10.174  -1.020   2.807  1.00  0.00           H  
ATOM   1251  HB2 ASP    77      -8.724  -2.993   2.987  1.00  0.00           H  
ATOM   1252  HB3 ASP    77      -8.102  -1.900   1.779  1.00  0.00           H  
ATOM   1253  N   THR    78     -10.356  -2.017   5.151  1.00  0.00           N  
ATOM   1254  CA  THR    78     -10.693  -2.435   6.523  1.00  0.00           C  
ATOM   1255  C   THR    78     -10.003  -3.750   6.916  1.00  0.00           C  
ATOM   1256  O   THR    78     -10.557  -4.564   7.663  1.00  0.00           O  
ATOM   1257  CB  THR    78     -12.217  -2.497   6.710  1.00  0.00           C  
ATOM   1258  CG2 THR    78     -12.864  -1.117   6.610  1.00  0.00           C  
ATOM   1259  OG1 THR    78     -12.802  -3.325   5.731  1.00  0.00           O  
ATOM   1260  H   THR    78     -10.777  -2.552   4.403  1.00  0.00           H  
ATOM   1261  HA  THR    78     -10.319  -1.700   7.236  1.00  0.00           H  
ATOM   1262  HB  THR    78     -12.461  -2.906   7.692  1.00  0.00           H  
ATOM   1263 HG21 THR    78     -12.709  -0.667   5.629  1.00  0.00           H  
ATOM   1264 HG22 THR    78     -13.939  -1.177   6.784  1.00  0.00           H  
ATOM   1265 HG23 THR    78     -12.450  -0.437   7.356  1.00  0.00           H  
ATOM   1266  HG1 THR    78     -13.658  -3.585   6.048  1.00  0.00           H  
ATOM   1267  N   GLY    79      -8.784  -3.983   6.414  1.00  0.00           N  
ATOM   1268  CA  GLY    79      -7.964  -5.153   6.744  1.00  0.00           C  
ATOM   1269  C   GLY    79      -7.478  -5.178   8.196  1.00  0.00           C  
ATOM   1270  O   GLY    79      -7.957  -4.431   9.048  1.00  0.00           O  
ATOM   1271  H   GLY    79      -8.364  -3.289   5.806  1.00  0.00           H  
ATOM   1272  HA2 GLY    79      -8.532  -6.060   6.563  1.00  0.00           H  
ATOM   1273  HA3 GLY    79      -7.107  -5.165   6.071  1.00  0.00           H  
ATOM   1274  N   ILE    80      -6.508  -6.044   8.497  1.00  0.00           N  
ATOM   1275  CA  ILE    80      -5.927  -6.178   9.845  1.00  0.00           C  
ATOM   1276  C   ILE    80      -5.209  -4.901  10.333  1.00  0.00           C  
ATOM   1277  O   ILE    80      -5.170  -4.648  11.537  1.00  0.00           O  
ATOM   1278  CB  ILE    80      -5.030  -7.438   9.892  1.00  0.00           C  
ATOM   1279  CG2 ILE    80      -3.767  -7.302   9.025  1.00  0.00           C  
ATOM   1280  CG1 ILE    80      -4.659  -7.803  11.344  1.00  0.00           C  
ATOM   1281  CD1 ILE    80      -4.154  -9.243  11.502  1.00  0.00           C  
ATOM   1282  H   ILE    80      -6.169  -6.668   7.776  1.00  0.00           H  
ATOM   1283  HA  ILE    80      -6.762  -6.338  10.527  1.00  0.00           H  
ATOM   1284  HB  ILE    80      -5.609  -8.266   9.486  1.00  0.00           H  
ATOM   1285 HG21 ILE    80      -3.063  -6.590   9.447  1.00  0.00           H  
ATOM   1286 HG22 ILE    80      -3.240  -8.251   8.938  1.00  0.00           H  
ATOM   1287 HG23 ILE    80      -4.006  -6.980   8.013  1.00  0.00           H  
ATOM   1288 HG12 ILE    80      -3.906  -7.114  11.728  1.00  0.00           H  
ATOM   1289 HG13 ILE    80      -5.532  -7.686  11.987  1.00  0.00           H  
ATOM   1290 HD11 ILE    80      -3.227  -9.410  10.954  1.00  0.00           H  
ATOM   1291 HD12 ILE    80      -3.957  -9.469  12.550  1.00  0.00           H  
ATOM   1292 HD13 ILE    80      -4.892  -9.963  11.146  1.00  0.00           H  
ATOM   1293  N   GLY    81      -4.700  -4.066   9.416  1.00  0.00           N  
ATOM   1294  CA  GLY    81      -3.895  -2.878   9.736  1.00  0.00           C  
ATOM   1295  C   GLY    81      -2.467  -3.210  10.193  1.00  0.00           C  
ATOM   1296  O   GLY    81      -2.052  -4.372  10.178  1.00  0.00           O  
ATOM   1297  H   GLY    81      -4.805  -4.308   8.442  1.00  0.00           H  
ATOM   1298  HA2 GLY    81      -3.834  -2.262   8.840  1.00  0.00           H  
ATOM   1299  HA3 GLY    81      -4.394  -2.278  10.495  1.00  0.00           H  
ATOM   1300  N   MET    82      -1.701  -2.189  10.573  1.00  0.00           N  
ATOM   1301  CA  MET    82      -0.294  -2.288  10.983  1.00  0.00           C  
ATOM   1302  C   MET    82      -0.047  -1.605  12.335  1.00  0.00           C  
ATOM   1303  O   MET    82      -0.620  -0.557  12.638  1.00  0.00           O  
ATOM   1304  CB  MET    82       0.600  -1.667   9.898  1.00  0.00           C  
ATOM   1305  CG  MET    82       0.812  -2.602   8.706  1.00  0.00           C  
ATOM   1306  SD  MET    82       1.736  -1.865   7.329  1.00  0.00           S  
ATOM   1307  CE  MET    82       0.491  -0.711   6.680  1.00  0.00           C  
ATOM   1308  H   MET    82      -2.092  -1.256  10.539  1.00  0.00           H  
ATOM   1309  HA  MET    82      -0.005  -3.334  11.110  1.00  0.00           H  
ATOM   1310  HB2 MET    82       0.147  -0.744   9.551  1.00  0.00           H  
ATOM   1311  HB3 MET    82       1.573  -1.385  10.300  1.00  0.00           H  
ATOM   1312  HG2 MET    82       1.351  -3.490   9.036  1.00  0.00           H  
ATOM   1313  HG3 MET    82      -0.145  -2.946   8.326  1.00  0.00           H  
ATOM   1314  HE1 MET    82       0.311   0.102   7.382  1.00  0.00           H  
ATOM   1315  HE2 MET    82       0.838  -0.281   5.741  1.00  0.00           H  
ATOM   1316  HE3 MET    82      -0.453  -1.222   6.495  1.00  0.00           H  
ATOM   1317  N   THR    83       0.824  -2.201  13.149  1.00  0.00           N  
ATOM   1318  CA  THR    83       1.369  -1.568  14.363  1.00  0.00           C  
ATOM   1319  C   THR    83       2.449  -0.537  14.019  1.00  0.00           C  
ATOM   1320  O   THR    83       2.980  -0.512  12.902  1.00  0.00           O  
ATOM   1321  CB  THR    83       1.970  -2.606  15.328  1.00  0.00           C  
ATOM   1322  CG2 THR    83       0.982  -3.695  15.736  1.00  0.00           C  
ATOM   1323  OG1 THR    83       3.106  -3.220  14.765  1.00  0.00           O  
ATOM   1324  H   THR    83       1.250  -3.072  12.854  1.00  0.00           H  
ATOM   1325  HA  THR    83       0.558  -1.052  14.882  1.00  0.00           H  
ATOM   1326  HB  THR    83       2.303  -2.106  16.239  1.00  0.00           H  
ATOM   1327 HG21 THR    83       0.666  -4.301  14.886  1.00  0.00           H  
ATOM   1328 HG22 THR    83       1.418  -4.366  16.476  1.00  0.00           H  
ATOM   1329 HG23 THR    83       0.093  -3.250  16.177  1.00  0.00           H  
ATOM   1330  HG1 THR    83       2.824  -3.765  14.037  1.00  0.00           H  
ATOM   1331  N   LYS    84       2.853   0.273  15.005  1.00  0.00           N  
ATOM   1332  CA  LYS    84       4.030   1.152  14.908  1.00  0.00           C  
ATOM   1333  C   LYS    84       5.304   0.375  14.535  1.00  0.00           C  
ATOM   1334  O   LYS    84       6.094   0.838  13.711  1.00  0.00           O  
ATOM   1335  CB  LYS    84       4.196   1.882  16.250  1.00  0.00           C  
ATOM   1336  CG  LYS    84       5.163   3.067  16.130  1.00  0.00           C  
ATOM   1337  CD  LYS    84       5.438   3.696  17.500  1.00  0.00           C  
ATOM   1338  CE  LYS    84       6.355   4.905  17.308  1.00  0.00           C  
ATOM   1339  NZ  LYS    84       6.724   5.532  18.600  1.00  0.00           N1+
ATOM   1340  H   LYS    84       2.369   0.225  15.896  1.00  0.00           H  
ATOM   1341  HA  LYS    84       3.827   1.884  14.125  1.00  0.00           H  
ATOM   1342  HB2 LYS    84       3.229   2.252  16.591  1.00  0.00           H  
ATOM   1343  HB3 LYS    84       4.539   1.186  17.017  1.00  0.00           H  
ATOM   1344  HG2 LYS    84       6.109   2.753  15.692  1.00  0.00           H  
ATOM   1345  HG3 LYS    84       4.737   3.811  15.455  1.00  0.00           H  
ATOM   1346  HD2 LYS    84       4.506   4.000  17.975  1.00  0.00           H  
ATOM   1347  HD3 LYS    84       5.909   2.964  18.158  1.00  0.00           H  
ATOM   1348  HE2 LYS    84       7.275   4.611  16.802  1.00  0.00           H  
ATOM   1349  HE3 LYS    84       5.873   5.657  16.682  1.00  0.00           H  
ATOM   1350  HZ1 LYS    84       7.202   4.862  19.185  1.00  0.00           H  
ATOM   1351  HZ2 LYS    84       7.351   6.312  18.407  1.00  0.00           H  
ATOM   1352  HZ3 LYS    84       5.898   5.872  19.070  1.00  0.00           H  
ATOM   1353  N   ALA    85       5.477  -0.827  15.092  1.00  0.00           N  
ATOM   1354  CA  ALA    85       6.603  -1.706  14.783  1.00  0.00           C  
ATOM   1355  C   ALA    85       6.579  -2.198  13.324  1.00  0.00           C  
ATOM   1356  O   ALA    85       7.623  -2.203  12.672  1.00  0.00           O  
ATOM   1357  CB  ALA    85       6.601  -2.876  15.775  1.00  0.00           C  
ATOM   1358  H   ALA    85       4.773  -1.171  15.730  1.00  0.00           H  
ATOM   1359  HA  ALA    85       7.525  -1.140  14.931  1.00  0.00           H  
ATOM   1360  HB1 ALA    85       5.691  -3.472  15.695  1.00  0.00           H  
ATOM   1361  HB2 ALA    85       7.447  -3.541  15.600  1.00  0.00           H  
ATOM   1362  HB3 ALA    85       6.674  -2.519  16.803  1.00  0.00           H  
ATOM   1363  N   ASP    86       5.410  -2.556  12.779  1.00  0.00           N  
ATOM   1364  CA  ASP    86       5.268  -2.930  11.362  1.00  0.00           C  
ATOM   1365  C   ASP    86       5.589  -1.754  10.424  1.00  0.00           C  
ATOM   1366  O   ASP    86       6.345  -1.926   9.467  1.00  0.00           O  
ATOM   1367  CB  ASP    86       3.856  -3.456  11.065  1.00  0.00           C  
ATOM   1368  CG  ASP    86       3.448  -4.666  11.910  1.00  0.00           C  
ATOM   1369  OD1 ASP    86       4.195  -5.672  11.945  1.00  0.00           O  
ATOM   1370  OD2 ASP    86       2.358  -4.602  12.526  1.00  0.00           O1-
ATOM   1371  H   ASP    86       4.577  -2.534  13.352  1.00  0.00           H  
ATOM   1372  HA  ASP    86       5.983  -3.728  11.149  1.00  0.00           H  
ATOM   1373  HB2 ASP    86       3.127  -2.665  11.234  1.00  0.00           H  
ATOM   1374  HB3 ASP    86       3.770  -3.736  10.014  1.00  0.00           H  
ATOM   1375  N   LEU    87       5.082  -0.550  10.716  1.00  0.00           N  
ATOM   1376  CA  LEU    87       5.378   0.661   9.937  1.00  0.00           C  
ATOM   1377  C   LEU    87       6.889   0.925   9.831  1.00  0.00           C  
ATOM   1378  O   LEU    87       7.402   1.153   8.733  1.00  0.00           O  
ATOM   1379  CB  LEU    87       4.681   1.875  10.579  1.00  0.00           C  
ATOM   1380  CG  LEU    87       3.156   1.933  10.399  1.00  0.00           C  
ATOM   1381  CD1 LEU    87       2.625   3.117  11.209  1.00  0.00           C  
ATOM   1382  CD2 LEU    87       2.779   2.084   8.921  1.00  0.00           C  
ATOM   1383  H   LEU    87       4.473  -0.461  11.520  1.00  0.00           H  
ATOM   1384  HA  LEU    87       5.005   0.512   8.924  1.00  0.00           H  
ATOM   1385  HB2 LEU    87       4.917   1.900  11.642  1.00  0.00           H  
ATOM   1386  HB3 LEU    87       5.104   2.794  10.171  1.00  0.00           H  
ATOM   1387  HG  LEU    87       2.695   1.024  10.785  1.00  0.00           H  
ATOM   1388 HD11 LEU    87       2.830   2.988  12.272  1.00  0.00           H  
ATOM   1389 HD12 LEU    87       3.073   4.061  10.904  1.00  0.00           H  
ATOM   1390 HD13 LEU    87       1.548   3.219  11.105  1.00  0.00           H  
ATOM   1391 HD21 LEU    87       2.827   1.123   8.409  1.00  0.00           H  
ATOM   1392 HD22 LEU    87       1.769   2.468   8.788  1.00  0.00           H  
ATOM   1393 HD23 LEU    87       3.449   2.766   8.401  1.00  0.00           H  
ATOM   1394  N   ILE    88       7.601   0.854  10.961  1.00  0.00           N  
ATOM   1395  CA  ILE    88       9.057   1.053  11.037  1.00  0.00           C  
ATOM   1396  C   ILE    88       9.816  -0.073  10.311  1.00  0.00           C  
ATOM   1397  O   ILE    88      10.757   0.201   9.564  1.00  0.00           O  
ATOM   1398  CB  ILE    88       9.481   1.215  12.517  1.00  0.00           C  
ATOM   1399  CG2 ILE    88      11.010   1.148  12.699  1.00  0.00           C  
ATOM   1400  CG1 ILE    88       8.943   2.558  13.073  1.00  0.00           C  
ATOM   1401  CD1 ILE    88       8.984   2.659  14.604  1.00  0.00           C  
ATOM   1402  H   ILE    88       7.112   0.654  11.825  1.00  0.00           H  
ATOM   1403  HA  ILE    88       9.292   1.980  10.512  1.00  0.00           H  
ATOM   1404  HB  ILE    88       9.039   0.398  13.091  1.00  0.00           H  
ATOM   1405 HG21 ILE    88      11.517   1.889  12.079  1.00  0.00           H  
ATOM   1406 HG22 ILE    88      11.302   1.335  13.732  1.00  0.00           H  
ATOM   1407 HG23 ILE    88      11.415   0.167  12.452  1.00  0.00           H  
ATOM   1408 HG12 ILE    88       9.494   3.392  12.636  1.00  0.00           H  
ATOM   1409 HG13 ILE    88       7.906   2.702  12.771  1.00  0.00           H  
ATOM   1410 HD11 ILE    88      10.003   2.670  14.988  1.00  0.00           H  
ATOM   1411 HD12 ILE    88       8.506   3.581  14.935  1.00  0.00           H  
ATOM   1412 HD13 ILE    88       8.454   1.827  15.070  1.00  0.00           H  
ATOM   1413  N   ASN    89       9.387  -1.332  10.463  1.00  0.00           N  
ATOM   1414  CA  ASN    89       9.916  -2.490   9.728  1.00  0.00           C  
ATOM   1415  C   ASN    89       9.335  -2.590   8.299  1.00  0.00           C  
ATOM   1416  O   ASN    89       8.739  -3.600   7.920  1.00  0.00           O  
ATOM   1417  CB  ASN    89       9.738  -3.772  10.564  1.00  0.00           C  
ATOM   1418  CG  ASN    89      10.650  -3.805  11.779  1.00  0.00           C  
ATOM   1419  OD1 ASN    89      11.814  -4.173  11.701  1.00  0.00           O  
ATOM   1420  ND2 ASN    89      10.163  -3.429  12.937  1.00  0.00           N  
ATOM   1421  H   ASN    89       8.601  -1.498  11.078  1.00  0.00           H  
ATOM   1422  HA  ASN    89      10.991  -2.351   9.585  1.00  0.00           H  
ATOM   1423  HB2 ASN    89       8.696  -3.897  10.864  1.00  0.00           H  
ATOM   1424  HB3 ASN    89       9.983  -4.650   9.963  1.00  0.00           H  
ATOM   1425 HD21 ASN    89      10.750  -3.449  13.758  1.00  0.00           H  
ATOM   1426 HD22 ASN    89       9.205  -3.103  12.996  1.00  0.00           H  
ATOM   1427  N   ASN    90       9.534  -1.533   7.499  1.00  0.00           N  
ATOM   1428  CA  ASN    90       9.281  -1.498   6.051  1.00  0.00           C  
ATOM   1429  C   ASN    90       7.829  -1.850   5.662  1.00  0.00           C  
ATOM   1430  O   ASN    90       7.590  -2.709   4.806  1.00  0.00           O  
ATOM   1431  CB  ASN    90      10.347  -2.342   5.321  1.00  0.00           C  
ATOM   1432  CG  ASN    90      11.761  -2.072   5.802  1.00  0.00           C  
ATOM   1433  OD1 ASN    90      12.257  -0.867   5.631  1.00  0.00           O  
ATOM   1434  ND2 ASN    90      12.420  -2.924   6.379  1.00  0.00           N  
ATOM   1435  H   ASN    90      10.003  -0.732   7.901  1.00  0.00           H  
ATOM   1436  HA  ASN    90       9.423  -0.457   5.757  1.00  0.00           H  
ATOM   1437  HB2 ASN    90      10.132  -3.405   5.446  1.00  0.00           H  
ATOM   1438  HB3 ASN    90      10.307  -2.156   4.248  1.00  0.00           H  
ATOM   1439 HD21 ASN    90      13.356  -2.705   6.689  1.00  0.00           H  
ATOM   1440 HD22 ASN    90      12.031  -3.842   6.540  1.00  0.00           H  
ATOM   1441  N   LEU    91       6.854  -1.220   6.333  1.00  0.00           N  
ATOM   1442  CA  LEU    91       5.417  -1.486   6.168  1.00  0.00           C  
ATOM   1443  C   LEU    91       5.095  -2.991   6.343  1.00  0.00           C  
ATOM   1444  O   LEU    91       4.329  -3.577   5.579  1.00  0.00           O  
ATOM   1445  CB  LEU    91       4.866  -0.880   4.852  1.00  0.00           C  
ATOM   1446  CG  LEU    91       4.954   0.646   4.636  1.00  0.00           C  
ATOM   1447  CD1 LEU    91       4.328   1.441   5.781  1.00  0.00           C  
ATOM   1448  CD2 LEU    91       6.370   1.173   4.388  1.00  0.00           C  
ATOM   1449  H   LEU    91       7.120  -0.546   7.039  1.00  0.00           H  
ATOM   1450  HA  LEU    91       4.917  -0.994   7.002  1.00  0.00           H  
ATOM   1451  HB2 LEU    91       5.331  -1.377   4.000  1.00  0.00           H  
ATOM   1452  HB3 LEU    91       3.808  -1.141   4.782  1.00  0.00           H  
ATOM   1453  HG  LEU    91       4.373   0.859   3.738  1.00  0.00           H  
ATOM   1454 HD11 LEU    91       4.914   1.362   6.696  1.00  0.00           H  
ATOM   1455 HD12 LEU    91       4.259   2.500   5.530  1.00  0.00           H  
ATOM   1456 HD13 LEU    91       3.317   1.091   5.994  1.00  0.00           H  
ATOM   1457 HD21 LEU    91       6.885   0.579   3.633  1.00  0.00           H  
ATOM   1458 HD22 LEU    91       6.336   2.199   4.023  1.00  0.00           H  
ATOM   1459 HD23 LEU    91       6.980   1.179   5.291  1.00  0.00           H  
ATOM   1460  N   GLY    92       5.751  -3.621   7.323  1.00  0.00           N  
ATOM   1461  CA  GLY    92       5.667  -5.032   7.706  1.00  0.00           C  
ATOM   1462  C   GLY    92       6.189  -6.046   6.676  1.00  0.00           C  
ATOM   1463  O   GLY    92       5.942  -7.244   6.835  1.00  0.00           O  
ATOM   1464  H   GLY    92       6.369  -3.052   7.889  1.00  0.00           H  
ATOM   1465  HA2 GLY    92       6.267  -5.151   8.608  1.00  0.00           H  
ATOM   1466  HA3 GLY    92       4.650  -5.275   8.004  1.00  0.00           H  
ATOM   1467  N   THR    93       6.891  -5.604   5.626  1.00  0.00           N  
ATOM   1468  CA  THR    93       7.483  -6.479   4.592  1.00  0.00           C  
ATOM   1469  C   THR    93       8.952  -6.820   4.884  1.00  0.00           C  
ATOM   1470  O   THR    93       9.679  -6.044   5.510  1.00  0.00           O  
ATOM   1471  CB  THR    93       7.334  -5.886   3.176  1.00  0.00           C  
ATOM   1472  CG2 THR    93       5.893  -5.516   2.825  1.00  0.00           C  
ATOM   1473  OG1 THR    93       8.137  -4.745   2.987  1.00  0.00           O  
ATOM   1474  H   THR    93       7.065  -4.611   5.552  1.00  0.00           H  
ATOM   1475  HA  THR    93       6.937  -7.425   4.580  1.00  0.00           H  
ATOM   1476  HB  THR    93       7.677  -6.629   2.454  1.00  0.00           H  
ATOM   1477 HG21 THR    93       5.513  -4.712   3.455  1.00  0.00           H  
ATOM   1478 HG22 THR    93       5.817  -5.179   1.791  1.00  0.00           H  
ATOM   1479 HG23 THR    93       5.229  -6.373   2.939  1.00  0.00           H  
ATOM   1480  HG1 THR    93       7.847  -4.067   3.584  1.00  0.00           H  
ATOM   1481  N   ILE    94       9.424  -7.978   4.402  1.00  0.00           N  
ATOM   1482  CA  ILE    94      10.840  -8.411   4.463  1.00  0.00           C  
ATOM   1483  C   ILE    94      11.701  -7.710   3.389  1.00  0.00           C  
ATOM   1484  O   ILE    94      12.380  -8.338   2.575  1.00  0.00           O  
ATOM   1485  CB  ILE    94      10.956  -9.957   4.450  1.00  0.00           C  
ATOM   1486  CG2 ILE    94      10.437 -10.518   5.787  1.00  0.00           C  
ATOM   1487  CG1 ILE    94      10.244 -10.618   3.244  1.00  0.00           C  
ATOM   1488  CD1 ILE    94      10.615 -12.093   3.046  1.00  0.00           C  
ATOM   1489  H   ILE    94       8.787  -8.581   3.902  1.00  0.00           H  
ATOM   1490  HA  ILE    94      11.257  -8.073   5.414  1.00  0.00           H  
ATOM   1491  HB  ILE    94      12.017 -10.209   4.394  1.00  0.00           H  
ATOM   1492 HG21 ILE    94       9.365 -10.354   5.903  1.00  0.00           H  
ATOM   1493 HG22 ILE    94      10.617 -11.590   5.870  1.00  0.00           H  
ATOM   1494 HG23 ILE    94      10.937 -10.049   6.635  1.00  0.00           H  
ATOM   1495 HG12 ILE    94       9.162 -10.532   3.352  1.00  0.00           H  
ATOM   1496 HG13 ILE    94      10.492 -10.090   2.323  1.00  0.00           H  
ATOM   1497 HD11 ILE    94      10.290 -12.709   3.884  1.00  0.00           H  
ATOM   1498 HD12 ILE    94      10.143 -12.490   2.148  1.00  0.00           H  
ATOM   1499 HD13 ILE    94      11.692 -12.217   2.933  1.00  0.00           H  
ATOM   1500  N   ALA    95      11.637  -6.377   3.347  1.00  0.00           N  
ATOM   1501  CA  ALA    95      12.075  -5.589   2.198  1.00  0.00           C  
ATOM   1502  C   ALA    95      13.573  -5.673   1.865  1.00  0.00           C  
ATOM   1503  O   ALA    95      13.934  -5.489   0.703  1.00  0.00           O  
ATOM   1504  CB  ALA    95      11.632  -4.138   2.406  1.00  0.00           C  
ATOM   1505  H   ALA    95      11.074  -5.910   4.046  1.00  0.00           H  
ATOM   1506  HA  ALA    95      11.550  -5.999   1.340  1.00  0.00           H  
ATOM   1507  HB1 ALA    95      12.114  -3.695   3.276  1.00  0.00           H  
ATOM   1508  HB2 ALA    95      11.873  -3.528   1.536  1.00  0.00           H  
ATOM   1509  HB3 ALA    95      10.557  -4.067   2.552  1.00  0.00           H  
ATOM   1510  N   LYS    96      14.452  -5.982   2.828  1.00  0.00           N  
ATOM   1511  CA  LYS    96      15.901  -6.115   2.588  1.00  0.00           C  
ATOM   1512  C   LYS    96      16.227  -7.282   1.645  1.00  0.00           C  
ATOM   1513  O   LYS    96      16.877  -7.083   0.617  1.00  0.00           O  
ATOM   1514  CB  LYS    96      16.621  -6.212   3.945  1.00  0.00           C  
ATOM   1515  CG  LYS    96      18.145  -6.323   3.800  1.00  0.00           C  
ATOM   1516  CD  LYS    96      18.851  -6.093   5.142  1.00  0.00           C  
ATOM   1517  CE  LYS    96      20.360  -6.311   4.983  1.00  0.00           C  
ATOM   1518  NZ  LYS    96      21.101  -5.974   6.227  1.00  0.00           N1+
ATOM   1519  H   LYS    96      14.109  -6.140   3.764  1.00  0.00           H  
ATOM   1520  HA  LYS    96      16.239  -5.198   2.101  1.00  0.00           H  
ATOM   1521  HB2 LYS    96      16.382  -5.319   4.522  1.00  0.00           H  
ATOM   1522  HB3 LYS    96      16.243  -7.058   4.521  1.00  0.00           H  
ATOM   1523  HG2 LYS    96      18.415  -7.302   3.403  1.00  0.00           H  
ATOM   1524  HG3 LYS    96      18.496  -5.585   3.079  1.00  0.00           H  
ATOM   1525  HD2 LYS    96      18.654  -5.077   5.488  1.00  0.00           H  
ATOM   1526  HD3 LYS    96      18.454  -6.771   5.899  1.00  0.00           H  
ATOM   1527  HE2 LYS    96      20.567  -7.350   4.722  1.00  0.00           H  
ATOM   1528  HE3 LYS    96      20.755  -5.701   4.176  1.00  0.00           H  
ATOM   1529  HZ1 LYS    96      20.946  -5.001   6.451  1.00  0.00           H  
ATOM   1530  HZ2 LYS    96      20.775  -6.554   6.987  1.00  0.00           H  
ATOM   1531  HZ3 LYS    96      22.088  -6.129   6.081  1.00  0.00           H  
ATOM   1532  N   SER    97      15.727  -8.482   1.949  1.00  0.00           N  
ATOM   1533  CA  SER    97      15.874  -9.667   1.087  1.00  0.00           C  
ATOM   1534  C   SER    97      14.970  -9.602  -0.152  1.00  0.00           C  
ATOM   1535  O   SER    97      15.383 -10.033  -1.233  1.00  0.00           O  
ATOM   1536  CB  SER    97      15.610 -10.945   1.893  1.00  0.00           C  
ATOM   1537  OG  SER    97      14.312 -10.936   2.463  1.00  0.00           O  
ATOM   1538  H   SER    97      15.165  -8.585   2.781  1.00  0.00           H  
ATOM   1539  HA  SER    97      16.907  -9.712   0.738  1.00  0.00           H  
ATOM   1540  HB2 SER    97      15.714 -11.827   1.261  1.00  0.00           H  
ATOM   1541  HB3 SER    97      16.342 -11.044   2.695  1.00  0.00           H  
ATOM   1542  HG  SER    97      14.174 -11.756   2.912  1.00  0.00           H  
ATOM   1543  N   GLY    98      13.787  -8.984  -0.043  1.00  0.00           N  
ATOM   1544  CA  GLY    98      12.900  -8.713  -1.181  1.00  0.00           C  
ATOM   1545  C   GLY    98      13.551  -7.821  -2.246  1.00  0.00           C  
ATOM   1546  O   GLY    98      13.537  -8.156  -3.431  1.00  0.00           O  
ATOM   1547  H   GLY    98      13.494  -8.660   0.869  1.00  0.00           H  
ATOM   1548  HA2 GLY    98      12.582  -9.655  -1.631  1.00  0.00           H  
ATOM   1549  HA3 GLY    98      12.004  -8.221  -0.807  1.00  0.00           H  
ATOM   1550  N   THR    99      14.219  -6.739  -1.829  1.00  0.00           N  
ATOM   1551  CA  THR    99      14.996  -5.853  -2.716  1.00  0.00           C  
ATOM   1552  C   THR    99      16.129  -6.606  -3.411  1.00  0.00           C  
ATOM   1553  O   THR    99      16.287  -6.489  -4.626  1.00  0.00           O  
ATOM   1554  CB  THR    99      15.598  -4.664  -1.947  1.00  0.00           C  
ATOM   1555  CG2 THR    99      16.426  -3.754  -2.852  1.00  0.00           C  
ATOM   1556  OG1 THR    99      14.582  -3.872  -1.385  1.00  0.00           O  
ATOM   1557  H   THR    99      14.218  -6.521  -0.840  1.00  0.00           H  
ATOM   1558  HA  THR    99      14.319  -5.470  -3.483  1.00  0.00           H  
ATOM   1559  HB  THR    99      16.226  -5.019  -1.128  1.00  0.00           H  
ATOM   1560 HG21 THR    99      15.854  -3.445  -3.726  1.00  0.00           H  
ATOM   1561 HG22 THR    99      16.736  -2.857  -2.325  1.00  0.00           H  
ATOM   1562 HG23 THR    99      17.344  -4.229  -3.197  1.00  0.00           H  
ATOM   1563  HG1 THR    99      14.168  -4.370  -0.692  1.00  0.00           H  
ATOM   1564  N   LYS   100      16.898  -7.408  -2.662  1.00  0.00           N  
ATOM   1565  CA  LYS   100      18.014  -8.205  -3.196  1.00  0.00           C  
ATOM   1566  C   LYS   100      17.547  -9.164  -4.299  1.00  0.00           C  
ATOM   1567  O   LYS   100      18.121  -9.169  -5.389  1.00  0.00           O  
ATOM   1568  CB  LYS   100      18.706  -8.923  -2.023  1.00  0.00           C  
ATOM   1569  CG  LYS   100      19.867  -9.823  -2.471  1.00  0.00           C  
ATOM   1570  CD  LYS   100      20.663 -10.329  -1.257  1.00  0.00           C  
ATOM   1571  CE  LYS   100      21.687 -11.417  -1.610  1.00  0.00           C  
ATOM   1572  NZ  LYS   100      22.652 -10.984  -2.654  1.00  0.00           N1+
ATOM   1573  H   LYS   100      16.709  -7.473  -1.670  1.00  0.00           H  
ATOM   1574  HA  LYS   100      18.730  -7.511  -3.642  1.00  0.00           H  
ATOM   1575  HB2 LYS   100      19.079  -8.171  -1.326  1.00  0.00           H  
ATOM   1576  HB3 LYS   100      17.984  -9.520  -1.467  1.00  0.00           H  
ATOM   1577  HG2 LYS   100      19.485 -10.677  -3.032  1.00  0.00           H  
ATOM   1578  HG3 LYS   100      20.524  -9.272  -3.145  1.00  0.00           H  
ATOM   1579  HD2 LYS   100      21.168  -9.489  -0.778  1.00  0.00           H  
ATOM   1580  HD3 LYS   100      19.974 -10.732  -0.513  1.00  0.00           H  
ATOM   1581  HE2 LYS   100      22.245 -11.699  -0.716  1.00  0.00           H  
ATOM   1582  HE3 LYS   100      21.179 -12.315  -1.963  1.00  0.00           H  
ATOM   1583  HZ1 LYS   100      22.165 -10.892  -3.543  1.00  0.00           H  
ATOM   1584  HZ2 LYS   100      23.068 -10.099  -2.401  1.00  0.00           H  
ATOM   1585  HZ3 LYS   100      23.372 -11.682  -2.760  1.00  0.00           H  
ATOM   1586  N   ALA   101      16.469  -9.913  -4.054  1.00  0.00           N  
ATOM   1587  CA  ALA   101      15.878 -10.817  -5.040  1.00  0.00           C  
ATOM   1588  C   ALA   101      15.321 -10.072  -6.273  1.00  0.00           C  
ATOM   1589  O   ALA   101      15.561 -10.491  -7.407  1.00  0.00           O  
ATOM   1590  CB  ALA   101      14.801 -11.650  -4.337  1.00  0.00           C  
ATOM   1591  H   ALA   101      16.027  -9.850  -3.146  1.00  0.00           H  
ATOM   1592  HA  ALA   101      16.660 -11.497  -5.386  1.00  0.00           H  
ATOM   1593  HB1 ALA   101      14.001 -11.020  -3.944  1.00  0.00           H  
ATOM   1594  HB2 ALA   101      14.356 -12.373  -5.021  1.00  0.00           H  
ATOM   1595  HB3 ALA   101      15.222 -12.208  -3.501  1.00  0.00           H  
ATOM   1596  N   PHE   102      14.636  -8.941  -6.068  1.00  0.00           N  
ATOM   1597  CA  PHE   102      14.091  -8.107  -7.146  1.00  0.00           C  
ATOM   1598  C   PHE   102      15.190  -7.514  -8.043  1.00  0.00           C  
ATOM   1599  O   PHE   102      15.116  -7.641  -9.264  1.00  0.00           O  
ATOM   1600  CB  PHE   102      13.219  -7.007  -6.523  1.00  0.00           C  
ATOM   1601  CG  PHE   102      12.574  -6.013  -7.478  1.00  0.00           C  
ATOM   1602  CD1 PHE   102      11.935  -6.436  -8.663  1.00  0.00           C  
ATOM   1603  CE1 PHE   102      11.279  -5.502  -9.486  1.00  0.00           C  
ATOM   1604  CZ  PHE   102      11.260  -4.142  -9.129  1.00  0.00           C  
ATOM   1605  CE2 PHE   102      11.909  -3.713  -7.960  1.00  0.00           C  
ATOM   1606  CD2 PHE   102      12.561  -4.648  -7.138  1.00  0.00           C  
ATOM   1607  H   PHE   102      14.476  -8.637  -5.115  1.00  0.00           H  
ATOM   1608  HA  PHE   102      13.461  -8.746  -7.767  1.00  0.00           H  
ATOM   1609  HB2 PHE   102      12.414  -7.466  -5.950  1.00  0.00           H  
ATOM   1610  HB3 PHE   102      13.811  -6.452  -5.794  1.00  0.00           H  
ATOM   1611  HD1 PHE   102      11.935  -7.476  -8.946  1.00  0.00           H  
ATOM   1612  HE1 PHE   102      10.783  -5.830 -10.388  1.00  0.00           H  
ATOM   1613  HZ  PHE   102      10.749  -3.421  -9.747  1.00  0.00           H  
ATOM   1614  HE2 PHE   102      11.897  -2.667  -7.688  1.00  0.00           H  
ATOM   1615  HD2 PHE   102      13.046  -4.316  -6.234  1.00  0.00           H  
ATOM   1616  N   MET   103      16.246  -6.928  -7.467  1.00  0.00           N  
ATOM   1617  CA  MET   103      17.373  -6.363  -8.225  1.00  0.00           C  
ATOM   1618  C   MET   103      18.155  -7.430  -9.004  1.00  0.00           C  
ATOM   1619  O   MET   103      18.520  -7.203 -10.159  1.00  0.00           O  
ATOM   1620  CB  MET   103      18.305  -5.580  -7.287  1.00  0.00           C  
ATOM   1621  CG  MET   103      17.663  -4.262  -6.837  1.00  0.00           C  
ATOM   1622  SD  MET   103      18.702  -3.280  -5.722  1.00  0.00           S  
ATOM   1623  CE  MET   103      17.675  -1.791  -5.589  1.00  0.00           C  
ATOM   1624  H   MET   103      16.280  -6.869  -6.456  1.00  0.00           H  
ATOM   1625  HA  MET   103      16.974  -5.670  -8.965  1.00  0.00           H  
ATOM   1626  HB2 MET   103      18.566  -6.188  -6.419  1.00  0.00           H  
ATOM   1627  HB3 MET   103      19.243  -5.350  -7.796  1.00  0.00           H  
ATOM   1628  HG2 MET   103      17.440  -3.651  -7.712  1.00  0.00           H  
ATOM   1629  HG3 MET   103      16.713  -4.448  -6.337  1.00  0.00           H  
ATOM   1630  HE1 MET   103      16.637  -2.053  -5.393  1.00  0.00           H  
ATOM   1631  HE2 MET   103      18.034  -1.172  -4.770  1.00  0.00           H  
ATOM   1632  HE3 MET   103      17.718  -1.210  -6.510  1.00  0.00           H  
ATOM   1633  N   GLU   104      18.364  -8.615  -8.426  1.00  0.00           N  
ATOM   1634  CA  GLU   104      18.976  -9.749  -9.133  1.00  0.00           C  
ATOM   1635  C   GLU   104      18.103 -10.242 -10.305  1.00  0.00           C  
ATOM   1636  O   GLU   104      18.629 -10.533 -11.382  1.00  0.00           O  
ATOM   1637  CB  GLU   104      19.272 -10.885  -8.140  1.00  0.00           C  
ATOM   1638  CG  GLU   104      20.475 -10.542  -7.243  1.00  0.00           C  
ATOM   1639  CD  GLU   104      20.684 -11.518  -6.065  1.00  0.00           C  
ATOM   1640  OE1 GLU   104      20.082 -12.619  -6.031  1.00  0.00           O  
ATOM   1641  OE2 GLU   104      21.498 -11.189  -5.167  1.00  0.00           O1-
ATOM   1642  H   GLU   104      18.050  -8.764  -7.475  1.00  0.00           H  
ATOM   1643  HA  GLU   104      19.923  -9.415  -9.562  1.00  0.00           H  
ATOM   1644  HB2 GLU   104      18.386 -11.090  -7.535  1.00  0.00           H  
ATOM   1645  HB3 GLU   104      19.493 -11.809  -8.679  1.00  0.00           H  
ATOM   1646  HG2 GLU   104      21.388 -10.521  -7.838  1.00  0.00           H  
ATOM   1647  HG3 GLU   104      20.362  -9.543  -6.821  1.00  0.00           H  
ATOM   1648  N   ALA   105      16.775 -10.266 -10.145  1.00  0.00           N  
ATOM   1649  CA  ALA   105      15.841 -10.595 -11.224  1.00  0.00           C  
ATOM   1650  C   ALA   105      15.805  -9.525 -12.334  1.00  0.00           C  
ATOM   1651  O   ALA   105      15.778  -9.877 -13.516  1.00  0.00           O  
ATOM   1652  CB  ALA   105      14.453 -10.830 -10.619  1.00  0.00           C  
ATOM   1653  H   ALA   105      16.387 -10.020  -9.243  1.00  0.00           H  
ATOM   1654  HA  ALA   105      16.164 -11.535 -11.674  1.00  0.00           H  
ATOM   1655  HB1 ALA   105      14.066  -9.934 -10.133  1.00  0.00           H  
ATOM   1656  HB2 ALA   105      13.736 -11.127 -11.385  1.00  0.00           H  
ATOM   1657  HB3 ALA   105      14.482 -11.625  -9.874  1.00  0.00           H  
ATOM   1658  N   LEU   106      15.853  -8.229 -11.993  1.00  0.00           N  
ATOM   1659  CA  LEU   106      15.910  -7.127 -12.969  1.00  0.00           C  
ATOM   1660  C   LEU   106      17.151  -7.241 -13.875  1.00  0.00           C  
ATOM   1661  O   LEU   106      17.034  -7.109 -15.095  1.00  0.00           O  
ATOM   1662  CB  LEU   106      15.884  -5.766 -12.241  1.00  0.00           C  
ATOM   1663  CG  LEU   106      14.527  -5.363 -11.625  1.00  0.00           C  
ATOM   1664  CD1 LEU   106      14.722  -4.147 -10.717  1.00  0.00           C  
ATOM   1665  CD2 LEU   106      13.489  -4.989 -12.684  1.00  0.00           C  
ATOM   1666  H   LEU   106      15.858  -7.988 -11.010  1.00  0.00           H  
ATOM   1667  HA  LEU   106      15.039  -7.198 -13.621  1.00  0.00           H  
ATOM   1668  HB2 LEU   106      16.644  -5.776 -11.460  1.00  0.00           H  
ATOM   1669  HB3 LEU   106      16.192  -4.978 -12.930  1.00  0.00           H  
ATOM   1670  HG  LEU   106      14.125  -6.181 -11.031  1.00  0.00           H  
ATOM   1671 HD11 LEU   106      13.778  -3.809 -10.293  1.00  0.00           H  
ATOM   1672 HD12 LEU   106      15.383  -4.372  -9.882  1.00  0.00           H  
ATOM   1673 HD13 LEU   106      15.153  -3.309 -11.266  1.00  0.00           H  
ATOM   1674 HD21 LEU   106      13.217  -5.854 -13.284  1.00  0.00           H  
ATOM   1675 HD22 LEU   106      12.570  -4.624 -12.224  1.00  0.00           H  
ATOM   1676 HD23 LEU   106      13.856  -4.213 -13.357  1.00  0.00           H  
ATOM   1677  N   GLN   107      18.317  -7.568 -13.309  1.00  0.00           N  
ATOM   1678  CA  GLN   107      19.543  -7.831 -14.081  1.00  0.00           C  
ATOM   1679  C   GLN   107      19.462  -9.123 -14.925  1.00  0.00           C  
ATOM   1680  O   GLN   107      20.075  -9.195 -15.993  1.00  0.00           O  
ATOM   1681  CB  GLN   107      20.757  -7.875 -13.136  1.00  0.00           C  
ATOM   1682  CG  GLN   107      21.058  -6.533 -12.441  1.00  0.00           C  
ATOM   1683  CD  GLN   107      21.459  -5.427 -13.418  1.00  0.00           C  
ATOM   1684  OE1 GLN   107      20.643  -4.644 -13.886  1.00  0.00           O  
ATOM   1685  NE2 GLN   107      22.723  -5.317 -13.772  1.00  0.00           N  
ATOM   1686  H   GLN   107      18.359  -7.676 -12.304  1.00  0.00           H  
ATOM   1687  HA  GLN   107      19.674  -7.017 -14.796  1.00  0.00           H  
ATOM   1688  HB2 GLN   107      20.595  -8.638 -12.373  1.00  0.00           H  
ATOM   1689  HB3 GLN   107      21.645  -8.192 -13.687  1.00  0.00           H  
ATOM   1690  HG2 GLN   107      20.195  -6.192 -11.871  1.00  0.00           H  
ATOM   1691  HG3 GLN   107      21.861  -6.670 -11.715  1.00  0.00           H  
ATOM   1692 HE21 GLN   107      22.994  -4.592 -14.420  1.00  0.00           H  
ATOM   1693 HE22 GLN   107      23.411  -5.956 -13.402  1.00  0.00           H  
ATOM   1694  N   ALA   108      18.683 -10.123 -14.490  1.00  0.00           N  
ATOM   1695  CA  ALA   108      18.406 -11.354 -15.242  1.00  0.00           C  
ATOM   1696  C   ALA   108      17.359 -11.193 -16.375  1.00  0.00           C  
ATOM   1697  O   ALA   108      17.164 -12.126 -17.160  1.00  0.00           O  
ATOM   1698  CB  ALA   108      17.993 -12.447 -14.247  1.00  0.00           C  
ATOM   1699  H   ALA   108      18.210 -10.008 -13.604  1.00  0.00           H  
ATOM   1700  HA  ALA   108      19.334 -11.681 -15.715  1.00  0.00           H  
ATOM   1701  HB1 ALA   108      17.048 -12.212 -13.760  1.00  0.00           H  
ATOM   1702  HB2 ALA   108      17.874 -13.409 -14.746  1.00  0.00           H  
ATOM   1703  HB3 ALA   108      18.746 -12.575 -13.469  1.00  0.00           H  
ATOM   1704  N   GLY   109      16.696 -10.032 -16.483  1.00  0.00           N  
ATOM   1705  CA  GLY   109      15.745  -9.698 -17.556  1.00  0.00           C  
ATOM   1706  C   GLY   109      14.295  -9.440 -17.118  1.00  0.00           C  
ATOM   1707  O   GLY   109      13.439  -9.234 -17.982  1.00  0.00           O  
ATOM   1708  H   GLY   109      16.900  -9.306 -15.810  1.00  0.00           H  
ATOM   1709  HA2 GLY   109      16.108  -8.788 -18.034  1.00  0.00           H  
ATOM   1710  HA3 GLY   109      15.733 -10.459 -18.338  1.00  0.00           H  
ATOM   1711  N   ALA   110      13.997  -9.432 -15.813  1.00  0.00           N  
ATOM   1712  CA  ALA   110      12.708  -8.975 -15.287  1.00  0.00           C  
ATOM   1713  C   ALA   110      12.483  -7.465 -15.535  1.00  0.00           C  
ATOM   1714  O   ALA   110      13.406  -6.718 -15.877  1.00  0.00           O  
ATOM   1715  CB  ALA   110      12.622  -9.306 -13.791  1.00  0.00           C  
ATOM   1716  H   ALA   110      14.731  -9.628 -15.145  1.00  0.00           H  
ATOM   1717  HA  ALA   110      11.918  -9.523 -15.804  1.00  0.00           H  
ATOM   1718  HB1 ALA   110      13.317  -8.709 -13.208  1.00  0.00           H  
ATOM   1719  HB2 ALA   110      11.633  -9.090 -13.390  1.00  0.00           H  
ATOM   1720  HB3 ALA   110      12.828 -10.360 -13.604  1.00  0.00           H  
ATOM   1721  N   ASP   111      11.253  -7.000 -15.308  1.00  0.00           N  
ATOM   1722  CA  ASP   111      10.864  -5.582 -15.365  1.00  0.00           C  
ATOM   1723  C   ASP   111      10.111  -5.172 -14.079  1.00  0.00           C  
ATOM   1724  O   ASP   111       9.718  -6.019 -13.268  1.00  0.00           O  
ATOM   1725  CB  ASP   111      10.066  -5.293 -16.646  1.00  0.00           C  
ATOM   1726  CG  ASP   111       8.651  -5.861 -16.602  1.00  0.00           C  
ATOM   1727  OD1 ASP   111       8.428  -6.999 -17.070  1.00  0.00           O  
ATOM   1728  OD2 ASP   111       7.751  -5.138 -16.116  1.00  0.00           O1-
ATOM   1729  H   ASP   111      10.536  -7.656 -15.031  1.00  0.00           H  
ATOM   1730  HA  ASP   111      11.759  -4.958 -15.392  1.00  0.00           H  
ATOM   1731  HB2 ASP   111      10.002  -4.217 -16.804  1.00  0.00           H  
ATOM   1732  HB3 ASP   111      10.588  -5.693 -17.516  1.00  0.00           H  
ATOM   1733  N   ILE   112       9.912  -3.864 -13.880  1.00  0.00           N  
ATOM   1734  CA  ILE   112       9.395  -3.310 -12.617  1.00  0.00           C  
ATOM   1735  C   ILE   112       7.967  -3.790 -12.279  1.00  0.00           C  
ATOM   1736  O   ILE   112       7.624  -3.851 -11.098  1.00  0.00           O  
ATOM   1737  CB  ILE   112       9.580  -1.771 -12.612  1.00  0.00           C  
ATOM   1738  CG2 ILE   112       8.751  -1.069 -11.522  1.00  0.00           C  
ATOM   1739  CG1 ILE   112      11.084  -1.440 -12.430  1.00  0.00           C  
ATOM   1740  CD1 ILE   112      11.460   0.034 -12.642  1.00  0.00           C  
ATOM   1741  H   ILE   112      10.220  -3.212 -14.586  1.00  0.00           H  
ATOM   1742  HA  ILE   112      10.021  -3.719 -11.824  1.00  0.00           H  
ATOM   1743  HB  ILE   112       9.255  -1.380 -13.577  1.00  0.00           H  
ATOM   1744 HG21 ILE   112       8.967  -1.472 -10.531  1.00  0.00           H  
ATOM   1745 HG22 ILE   112       8.961  -0.005 -11.489  1.00  0.00           H  
ATOM   1746 HG23 ILE   112       7.679  -1.156 -11.701  1.00  0.00           H  
ATOM   1747 HG12 ILE   112      11.417  -1.753 -11.440  1.00  0.00           H  
ATOM   1748 HG13 ILE   112      11.674  -2.026 -13.136  1.00  0.00           H  
ATOM   1749 HD11 ILE   112      11.041   0.682 -11.872  1.00  0.00           H  
ATOM   1750 HD12 ILE   112      12.542   0.160 -12.607  1.00  0.00           H  
ATOM   1751 HD13 ILE   112      11.117   0.394 -13.611  1.00  0.00           H  
ATOM   1752  N   SER   113       7.150  -4.241 -13.241  1.00  0.00           N  
ATOM   1753  CA  SER   113       5.838  -4.847 -12.933  1.00  0.00           C  
ATOM   1754  C   SER   113       5.935  -6.168 -12.155  1.00  0.00           C  
ATOM   1755  O   SER   113       4.951  -6.582 -11.543  1.00  0.00           O  
ATOM   1756  CB  SER   113       4.997  -5.073 -14.197  1.00  0.00           C  
ATOM   1757  OG  SER   113       5.532  -6.098 -15.014  1.00  0.00           O  
ATOM   1758  H   SER   113       7.459  -4.236 -14.205  1.00  0.00           H  
ATOM   1759  HA  SER   113       5.294  -4.143 -12.304  1.00  0.00           H  
ATOM   1760  HB2 SER   113       3.991  -5.381 -13.913  1.00  0.00           H  
ATOM   1761  HB3 SER   113       4.872  -4.156 -14.767  1.00  0.00           H  
ATOM   1762  HG  SER   113       6.350  -5.794 -15.400  1.00  0.00           H  
ATOM   1763  N   MET   114       7.096  -6.832 -12.127  1.00  0.00           N  
ATOM   1764  CA  MET   114       7.313  -8.067 -11.360  1.00  0.00           C  
ATOM   1765  C   MET   114       7.590  -7.825  -9.862  1.00  0.00           C  
ATOM   1766  O   MET   114       7.708  -8.788  -9.106  1.00  0.00           O  
ATOM   1767  CB  MET   114       8.419  -8.911 -12.020  1.00  0.00           C  
ATOM   1768  CG  MET   114       8.019  -9.351 -13.438  1.00  0.00           C  
ATOM   1769  SD  MET   114       9.263 -10.295 -14.364  1.00  0.00           S  
ATOM   1770  CE  MET   114       9.422 -11.783 -13.338  1.00  0.00           C  
ATOM   1771  H   MET   114       7.883  -6.455 -12.640  1.00  0.00           H  
ATOM   1772  HA  MET   114       6.400  -8.665 -11.396  1.00  0.00           H  
ATOM   1773  HB2 MET   114       9.355  -8.352 -12.051  1.00  0.00           H  
ATOM   1774  HB3 MET   114       8.613  -9.797 -11.415  1.00  0.00           H  
ATOM   1775  HG2 MET   114       7.106  -9.947 -13.396  1.00  0.00           H  
ATOM   1776  HG3 MET   114       7.786  -8.479 -14.049  1.00  0.00           H  
ATOM   1777  HE1 MET   114       8.454 -12.269 -13.220  1.00  0.00           H  
ATOM   1778  HE2 MET   114      10.106 -12.488 -13.810  1.00  0.00           H  
ATOM   1779  HE3 MET   114       9.816 -11.537 -12.352  1.00  0.00           H  
ATOM   1780  N   ILE   115       7.648  -6.565  -9.405  1.00  0.00           N  
ATOM   1781  CA  ILE   115       7.968  -6.161  -8.019  1.00  0.00           C  
ATOM   1782  C   ILE   115       7.134  -6.880  -6.936  1.00  0.00           C  
ATOM   1783  O   ILE   115       7.652  -7.210  -5.867  1.00  0.00           O  
ATOM   1784  CB  ILE   115       7.849  -4.622  -7.910  1.00  0.00           C  
ATOM   1785  CG2 ILE   115       6.405  -4.118  -8.114  1.00  0.00           C  
ATOM   1786  CG1 ILE   115       8.428  -4.126  -6.572  1.00  0.00           C  
ATOM   1787  CD1 ILE   115       8.583  -2.605  -6.470  1.00  0.00           C  
ATOM   1788  H   ILE   115       7.513  -5.818 -10.074  1.00  0.00           H  
ATOM   1789  HA  ILE   115       9.010  -6.435  -7.855  1.00  0.00           H  
ATOM   1790  HB  ILE   115       8.466  -4.195  -8.700  1.00  0.00           H  
ATOM   1791 HG21 ILE   115       5.768  -4.339  -7.260  1.00  0.00           H  
ATOM   1792 HG22 ILE   115       6.392  -3.042  -8.273  1.00  0.00           H  
ATOM   1793 HG23 ILE   115       5.938  -4.561  -8.994  1.00  0.00           H  
ATOM   1794 HG12 ILE   115       7.820  -4.470  -5.736  1.00  0.00           H  
ATOM   1795 HG13 ILE   115       9.415  -4.570  -6.444  1.00  0.00           H  
ATOM   1796 HD11 ILE   115       7.618  -2.100  -6.475  1.00  0.00           H  
ATOM   1797 HD12 ILE   115       9.080  -2.338  -5.538  1.00  0.00           H  
ATOM   1798 HD13 ILE   115       9.178  -2.209  -7.294  1.00  0.00           H  
ATOM   1799  N   GLY   116       5.864  -7.189  -7.224  1.00  0.00           N  
ATOM   1800  CA  GLY   116       4.959  -7.904  -6.313  1.00  0.00           C  
ATOM   1801  C   GLY   116       5.380  -9.341  -5.990  1.00  0.00           C  
ATOM   1802  O   GLY   116       5.104  -9.833  -4.894  1.00  0.00           O  
ATOM   1803  H   GLY   116       5.494  -6.913  -8.122  1.00  0.00           H  
ATOM   1804  HA2 GLY   116       4.832  -7.332  -5.392  1.00  0.00           H  
ATOM   1805  HA3 GLY   116       3.984  -7.964  -6.792  1.00  0.00           H  
ATOM   1806  N   GLN   117       6.111  -9.999  -6.897  1.00  0.00           N  
ATOM   1807  CA  GLN   117       6.616 -11.369  -6.717  1.00  0.00           C  
ATOM   1808  C   GLN   117       7.717 -11.457  -5.640  1.00  0.00           C  
ATOM   1809  O   GLN   117       8.003 -12.544  -5.132  1.00  0.00           O  
ATOM   1810  CB  GLN   117       7.140 -11.912  -8.060  1.00  0.00           C  
ATOM   1811  CG  GLN   117       6.084 -11.875  -9.182  1.00  0.00           C  
ATOM   1812  CD  GLN   117       6.583 -12.430 -10.518  1.00  0.00           C  
ATOM   1813  OE1 GLN   117       7.593 -13.113 -10.627  1.00  0.00           O  
ATOM   1814  NE2 GLN   117       5.878 -12.164 -11.598  1.00  0.00           N  
ATOM   1815  H   GLN   117       6.358  -9.523  -7.754  1.00  0.00           H  
ATOM   1816  HA  GLN   117       5.787 -11.999  -6.392  1.00  0.00           H  
ATOM   1817  HB2 GLN   117       8.020 -11.346  -8.370  1.00  0.00           H  
ATOM   1818  HB3 GLN   117       7.479 -12.940  -7.920  1.00  0.00           H  
ATOM   1819  HG2 GLN   117       5.207 -12.448  -8.880  1.00  0.00           H  
ATOM   1820  HG3 GLN   117       5.746 -10.852  -9.353  1.00  0.00           H  
ATOM   1821 HE21 GLN   117       6.180 -12.528 -12.490  1.00  0.00           H  
ATOM   1822 HE22 GLN   117       5.037 -11.610 -11.532  1.00  0.00           H  
ATOM   1823  N   PHE   118       8.313 -10.316  -5.273  1.00  0.00           N  
ATOM   1824  CA  PHE   118       9.402 -10.186  -4.298  1.00  0.00           C  
ATOM   1825  C   PHE   118       8.957  -9.568  -2.957  1.00  0.00           C  
ATOM   1826  O   PHE   118       9.789  -9.267  -2.100  1.00  0.00           O  
ATOM   1827  CB  PHE   118      10.554  -9.413  -4.960  1.00  0.00           C  
ATOM   1828  CG  PHE   118      10.977 -10.001  -6.295  1.00  0.00           C  
ATOM   1829  CD1 PHE   118      11.773 -11.160  -6.331  1.00  0.00           C  
ATOM   1830  CE1 PHE   118      12.111 -11.749  -7.562  1.00  0.00           C  
ATOM   1831  CZ  PHE   118      11.635 -11.191  -8.762  1.00  0.00           C  
ATOM   1832  CE2 PHE   118      10.840 -10.033  -8.731  1.00  0.00           C  
ATOM   1833  CD2 PHE   118      10.514  -9.438  -7.499  1.00  0.00           C  
ATOM   1834  H   PHE   118       8.010  -9.466  -5.728  1.00  0.00           H  
ATOM   1835  HA  PHE   118       9.787 -11.176  -4.049  1.00  0.00           H  
ATOM   1836  HB2 PHE   118      10.268  -8.370  -5.107  1.00  0.00           H  
ATOM   1837  HB3 PHE   118      11.421  -9.401  -4.301  1.00  0.00           H  
ATOM   1838  HD1 PHE   118      12.113 -11.609  -5.410  1.00  0.00           H  
ATOM   1839  HE1 PHE   118      12.723 -12.639  -7.585  1.00  0.00           H  
ATOM   1840  HZ  PHE   118      11.876 -11.654  -9.707  1.00  0.00           H  
ATOM   1841  HE2 PHE   118      10.474  -9.604  -9.652  1.00  0.00           H  
ATOM   1842  HD2 PHE   118       9.890  -8.558  -7.480  1.00  0.00           H  
ATOM   1843  N   GLY   119       7.646  -9.370  -2.760  1.00  0.00           N  
ATOM   1844  CA  GLY   119       7.049  -8.914  -1.496  1.00  0.00           C  
ATOM   1845  C   GLY   119       7.223  -7.423  -1.166  1.00  0.00           C  
ATOM   1846  O   GLY   119       6.782  -6.989  -0.103  1.00  0.00           O  
ATOM   1847  H   GLY   119       7.010  -9.625  -3.503  1.00  0.00           H  
ATOM   1848  HA2 GLY   119       5.981  -9.129  -1.537  1.00  0.00           H  
ATOM   1849  HA3 GLY   119       7.449  -9.505  -0.670  1.00  0.00           H  
ATOM   1850  N   VAL   120       7.830  -6.631  -2.060  1.00  0.00           N  
ATOM   1851  CA  VAL   120       8.100  -5.183  -1.887  1.00  0.00           C  
ATOM   1852  C   VAL   120       7.172  -4.288  -2.724  1.00  0.00           C  
ATOM   1853  O   VAL   120       7.472  -3.119  -2.976  1.00  0.00           O  
ATOM   1854  CB  VAL   120       9.599  -4.857  -2.081  1.00  0.00           C  
ATOM   1855  CG1 VAL   120      10.424  -5.483  -0.959  1.00  0.00           C  
ATOM   1856  CG2 VAL   120      10.171  -5.316  -3.424  1.00  0.00           C  
ATOM   1857  H   VAL   120       8.156  -7.056  -2.916  1.00  0.00           H  
ATOM   1858  HA  VAL   120       7.860  -4.898  -0.861  1.00  0.00           H  
ATOM   1859  HB  VAL   120       9.741  -3.780  -2.005  1.00  0.00           H  
ATOM   1860 HG11 VAL   120      10.365  -6.571  -0.967  1.00  0.00           H  
ATOM   1861 HG12 VAL   120      11.476  -5.202  -1.033  1.00  0.00           H  
ATOM   1862 HG13 VAL   120      10.054  -5.134   0.005  1.00  0.00           H  
ATOM   1863 HG21 VAL   120       9.651  -4.834  -4.245  1.00  0.00           H  
ATOM   1864 HG22 VAL   120      11.226  -5.053  -3.513  1.00  0.00           H  
ATOM   1865 HG23 VAL   120      10.090  -6.395  -3.560  1.00  0.00           H  
ATOM   1866  N   GLY   121       6.014  -4.820  -3.136  1.00  0.00           N  
ATOM   1867  CA  GLY   121       5.052  -4.158  -4.027  1.00  0.00           C  
ATOM   1868  C   GLY   121       4.504  -2.812  -3.533  1.00  0.00           C  
ATOM   1869  O   GLY   121       4.152  -1.977  -4.363  1.00  0.00           O  
ATOM   1870  H   GLY   121       5.818  -5.776  -2.876  1.00  0.00           H  
ATOM   1871  HA2 GLY   121       5.522  -4.010  -4.998  1.00  0.00           H  
ATOM   1872  HA3 GLY   121       4.212  -4.834  -4.190  1.00  0.00           H  
ATOM   1873  N   PHE   122       4.499  -2.541  -2.220  1.00  0.00           N  
ATOM   1874  CA  PHE   122       4.123  -1.225  -1.670  1.00  0.00           C  
ATOM   1875  C   PHE   122       4.930  -0.068  -2.290  1.00  0.00           C  
ATOM   1876  O   PHE   122       4.365   0.963  -2.662  1.00  0.00           O  
ATOM   1877  CB  PHE   122       4.304  -1.231  -0.142  1.00  0.00           C  
ATOM   1878  CG  PHE   122       4.190   0.152   0.478  1.00  0.00           C  
ATOM   1879  CD1 PHE   122       2.926   0.744   0.655  1.00  0.00           C  
ATOM   1880  CE1 PHE   122       2.824   2.064   1.129  1.00  0.00           C  
ATOM   1881  CZ  PHE   122       3.988   2.797   1.428  1.00  0.00           C  
ATOM   1882  CE2 PHE   122       5.252   2.208   1.259  1.00  0.00           C  
ATOM   1883  CD2 PHE   122       5.354   0.886   0.789  1.00  0.00           C  
ATOM   1884  H   PHE   122       4.810  -3.252  -1.575  1.00  0.00           H  
ATOM   1885  HA  PHE   122       3.069  -1.054  -1.896  1.00  0.00           H  
ATOM   1886  HB2 PHE   122       3.563  -1.886   0.319  1.00  0.00           H  
ATOM   1887  HB3 PHE   122       5.278  -1.649   0.119  1.00  0.00           H  
ATOM   1888  HD1 PHE   122       2.031   0.199   0.398  1.00  0.00           H  
ATOM   1889  HE1 PHE   122       1.852   2.517   1.252  1.00  0.00           H  
ATOM   1890  HZ  PHE   122       3.909   3.813   1.787  1.00  0.00           H  
ATOM   1891  HE2 PHE   122       6.146   2.771   1.486  1.00  0.00           H  
ATOM   1892  HD2 PHE   122       6.330   0.447   0.644  1.00  0.00           H  
ATOM   1893  N   TYR   123       6.244  -0.248  -2.453  1.00  0.00           N  
ATOM   1894  CA  TYR   123       7.147   0.804  -2.935  1.00  0.00           C  
ATOM   1895  C   TYR   123       6.922   1.181  -4.412  1.00  0.00           C  
ATOM   1896  O   TYR   123       7.363   2.251  -4.836  1.00  0.00           O  
ATOM   1897  CB  TYR   123       8.599   0.400  -2.637  1.00  0.00           C  
ATOM   1898  CG  TYR   123       8.900   0.312  -1.148  1.00  0.00           C  
ATOM   1899  CD1 TYR   123       9.096   1.496  -0.410  1.00  0.00           C  
ATOM   1900  CE1 TYR   123       9.359   1.440   0.972  1.00  0.00           C  
ATOM   1901  CZ  TYR   123       9.421   0.192   1.630  1.00  0.00           C  
ATOM   1902  OH  TYR   123       9.674   0.141   2.968  1.00  0.00           O  
ATOM   1903  CE2 TYR   123       9.216  -0.996   0.895  1.00  0.00           C  
ATOM   1904  CD2 TYR   123       8.955  -0.935  -0.491  1.00  0.00           C  
ATOM   1905  H   TYR   123       6.653  -1.133  -2.186  1.00  0.00           H  
ATOM   1906  HA  TYR   123       6.934   1.709  -2.362  1.00  0.00           H  
ATOM   1907  HB2 TYR   123       8.831  -0.553  -3.116  1.00  0.00           H  
ATOM   1908  HB3 TYR   123       9.287   1.127  -3.071  1.00  0.00           H  
ATOM   1909  HD1 TYR   123       9.039   2.457  -0.901  1.00  0.00           H  
ATOM   1910  HE1 TYR   123       9.512   2.354   1.529  1.00  0.00           H  
ATOM   1911  HH  TYR   123       9.653  -0.739   3.311  1.00  0.00           H  
ATOM   1912  HE2 TYR   123       9.257  -1.956   1.390  1.00  0.00           H  
ATOM   1913  HD2 TYR   123       8.795  -1.848  -1.042  1.00  0.00           H  
ATOM   1914  N   SER   124       6.163   0.385  -5.182  1.00  0.00           N  
ATOM   1915  CA  SER   124       5.714   0.757  -6.538  1.00  0.00           C  
ATOM   1916  C   SER   124       4.838   2.021  -6.563  1.00  0.00           C  
ATOM   1917  O   SER   124       4.728   2.664  -7.605  1.00  0.00           O  
ATOM   1918  CB  SER   124       4.958  -0.401  -7.198  1.00  0.00           C  
ATOM   1919  OG  SER   124       3.691  -0.592  -6.603  1.00  0.00           O  
ATOM   1920  H   SER   124       5.794  -0.466  -4.781  1.00  0.00           H  
ATOM   1921  HA  SER   124       6.607   0.958  -7.133  1.00  0.00           H  
ATOM   1922  HB2 SER   124       4.811  -0.200  -8.260  1.00  0.00           H  
ATOM   1923  HB3 SER   124       5.522  -1.327  -7.125  1.00  0.00           H  
ATOM   1924  HG  SER   124       3.813  -0.967  -5.738  1.00  0.00           H  
ATOM   1925  N   ALA   125       4.285   2.448  -5.421  1.00  0.00           N  
ATOM   1926  CA  ALA   125       3.594   3.728  -5.261  1.00  0.00           C  
ATOM   1927  C   ALA   125       4.426   4.931  -5.758  1.00  0.00           C  
ATOM   1928  O   ALA   125       3.890   5.860  -6.368  1.00  0.00           O  
ATOM   1929  CB  ALA   125       3.275   3.873  -3.770  1.00  0.00           C  
ATOM   1930  H   ALA   125       4.406   1.882  -4.591  1.00  0.00           H  
ATOM   1931  HA  ALA   125       2.661   3.698  -5.823  1.00  0.00           H  
ATOM   1932  HB1 ALA   125       4.177   3.817  -3.159  1.00  0.00           H  
ATOM   1933  HB2 ALA   125       2.802   4.829  -3.561  1.00  0.00           H  
ATOM   1934  HB3 ALA   125       2.597   3.089  -3.432  1.00  0.00           H  
ATOM   1935  N   TYR   126       5.749   4.896  -5.570  1.00  0.00           N  
ATOM   1936  CA  TYR   126       6.677   5.951  -5.996  1.00  0.00           C  
ATOM   1937  C   TYR   126       6.942   5.986  -7.517  1.00  0.00           C  
ATOM   1938  O   TYR   126       7.667   6.863  -7.992  1.00  0.00           O  
ATOM   1939  CB  TYR   126       7.959   5.864  -5.156  1.00  0.00           C  
ATOM   1940  CG  TYR   126       7.718   6.196  -3.692  1.00  0.00           C  
ATOM   1941  CD1 TYR   126       7.789   7.538  -3.263  1.00  0.00           C  
ATOM   1942  CE1 TYR   126       7.520   7.869  -1.921  1.00  0.00           C  
ATOM   1943  CZ  TYR   126       7.164   6.853  -1.006  1.00  0.00           C  
ATOM   1944  OH  TYR   126       6.902   7.158   0.289  1.00  0.00           O  
ATOM   1945  CE2 TYR   126       7.080   5.511  -1.437  1.00  0.00           C  
ATOM   1946  CD2 TYR   126       7.368   5.184  -2.775  1.00  0.00           C  
ATOM   1947  H   TYR   126       6.145   4.090  -5.105  1.00  0.00           H  
ATOM   1948  HA  TYR   126       6.214   6.914  -5.769  1.00  0.00           H  
ATOM   1949  HB2 TYR   126       8.404   4.871  -5.237  1.00  0.00           H  
ATOM   1950  HB3 TYR   126       8.707   6.559  -5.536  1.00  0.00           H  
ATOM   1951  HD1 TYR   126       8.041   8.321  -3.964  1.00  0.00           H  
ATOM   1952  HE1 TYR   126       7.579   8.898  -1.599  1.00  0.00           H  
ATOM   1953  HH  TYR   126       6.932   8.089   0.467  1.00  0.00           H  
ATOM   1954  HE2 TYR   126       6.803   4.733  -0.740  1.00  0.00           H  
ATOM   1955  HD2 TYR   126       7.302   4.156  -3.095  1.00  0.00           H  
ATOM   1956  N   LEU   127       6.312   5.102  -8.308  1.00  0.00           N  
ATOM   1957  CA  LEU   127       6.176   5.286  -9.761  1.00  0.00           C  
ATOM   1958  C   LEU   127       5.311   6.507 -10.102  1.00  0.00           C  
ATOM   1959  O   LEU   127       5.580   7.174 -11.104  1.00  0.00           O  
ATOM   1960  CB  LEU   127       5.547   4.029 -10.405  1.00  0.00           C  
ATOM   1961  CG  LEU   127       6.441   2.778 -10.372  1.00  0.00           C  
ATOM   1962  CD1 LEU   127       5.656   1.526 -10.761  1.00  0.00           C  
ATOM   1963  CD2 LEU   127       7.617   2.930 -11.342  1.00  0.00           C  
ATOM   1964  H   LEU   127       5.749   4.379  -7.878  1.00  0.00           H  
ATOM   1965  HA  LEU   127       7.164   5.464 -10.184  1.00  0.00           H  
ATOM   1966  HB2 LEU   127       4.597   3.817  -9.913  1.00  0.00           H  
ATOM   1967  HB3 LEU   127       5.283   4.237 -11.443  1.00  0.00           H  
ATOM   1968  HG  LEU   127       6.815   2.632  -9.360  1.00  0.00           H  
ATOM   1969 HD11 LEU   127       5.331   1.553 -11.799  1.00  0.00           H  
ATOM   1970 HD12 LEU   127       6.263   0.629 -10.631  1.00  0.00           H  
ATOM   1971 HD13 LEU   127       4.766   1.406 -10.142  1.00  0.00           H  
ATOM   1972 HD21 LEU   127       8.253   3.776 -11.087  1.00  0.00           H  
ATOM   1973 HD22 LEU   127       8.257   2.051 -11.321  1.00  0.00           H  
ATOM   1974 HD23 LEU   127       7.278   3.066 -12.369  1.00  0.00           H  
ATOM   1975  N   VAL   128       4.291   6.795  -9.279  1.00  0.00           N  
ATOM   1976  CA  VAL   128       3.266   7.822  -9.548  1.00  0.00           C  
ATOM   1977  C   VAL   128       3.188   8.927  -8.491  1.00  0.00           C  
ATOM   1978  O   VAL   128       2.746  10.032  -8.807  1.00  0.00           O  
ATOM   1979  CB  VAL   128       1.875   7.190  -9.770  1.00  0.00           C  
ATOM   1980  CG1 VAL   128       1.907   6.167 -10.910  1.00  0.00           C  
ATOM   1981  CG2 VAL   128       1.287   6.520  -8.522  1.00  0.00           C  
ATOM   1982  H   VAL   128       4.157   6.213  -8.463  1.00  0.00           H  
ATOM   1983  HA  VAL   128       3.526   8.324 -10.473  1.00  0.00           H  
ATOM   1984  HB  VAL   128       1.190   7.985 -10.070  1.00  0.00           H  
ATOM   1985 HG11 VAL   128       2.502   5.288 -10.658  1.00  0.00           H  
ATOM   1986 HG12 VAL   128       0.904   5.817 -11.145  1.00  0.00           H  
ATOM   1987 HG13 VAL   128       2.323   6.605 -11.818  1.00  0.00           H  
ATOM   1988 HG21 VAL   128       1.195   7.205  -7.680  1.00  0.00           H  
ATOM   1989 HG22 VAL   128       0.283   6.151  -8.728  1.00  0.00           H  
ATOM   1990 HG23 VAL   128       1.889   5.670  -8.199  1.00  0.00           H  
ATOM   1991  N   ALA   129       3.616   8.660  -7.255  1.00  0.00           N  
ATOM   1992  CA  ALA   129       3.547   9.591  -6.131  1.00  0.00           C  
ATOM   1993  C   ALA   129       4.870  10.341  -5.872  1.00  0.00           C  
ATOM   1994  O   ALA   129       5.950   9.747  -5.897  1.00  0.00           O  
ATOM   1995  CB  ALA   129       3.077   8.811  -4.899  1.00  0.00           C  
ATOM   1996  H   ALA   129       3.969   7.732  -7.059  1.00  0.00           H  
ATOM   1997  HA  ALA   129       2.786  10.335  -6.336  1.00  0.00           H  
ATOM   1998  HB1 ALA   129       3.808   8.062  -4.594  1.00  0.00           H  
ATOM   1999  HB2 ALA   129       2.912   9.478  -4.057  1.00  0.00           H  
ATOM   2000  HB3 ALA   129       2.135   8.297  -5.095  1.00  0.00           H  
ATOM   2001  N   GLU   130       4.783  11.642  -5.571  1.00  0.00           N  
ATOM   2002  CA  GLU   130       5.897  12.448  -5.034  1.00  0.00           C  
ATOM   2003  C   GLU   130       6.029  12.320  -3.501  1.00  0.00           C  
ATOM   2004  O   GLU   130       7.117  12.515  -2.953  1.00  0.00           O  
ATOM   2005  CB  GLU   130       5.756  13.924  -5.459  1.00  0.00           C  
ATOM   2006  CG  GLU   130       4.434  14.600  -5.065  1.00  0.00           C  
ATOM   2007  CD  GLU   130       4.399  16.089  -5.468  1.00  0.00           C  
ATOM   2008  OE1 GLU   130       4.650  16.419  -6.653  1.00  0.00           O  
ATOM   2009  OE2 GLU   130       4.098  16.944  -4.599  1.00  0.00           O1-
ATOM   2010  H   GLU   130       3.864  12.068  -5.563  1.00  0.00           H  
ATOM   2011  HA  GLU   130       6.834  12.086  -5.460  1.00  0.00           H  
ATOM   2012  HB2 GLU   130       6.587  14.495  -5.042  1.00  0.00           H  
ATOM   2013  HB3 GLU   130       5.878  13.993  -6.538  1.00  0.00           H  
ATOM   2014  HG2 GLU   130       3.597  14.112  -5.558  1.00  0.00           H  
ATOM   2015  HG3 GLU   130       4.260  14.523  -3.991  1.00  0.00           H  
ATOM   2016  N   LYS   131       4.938  11.946  -2.818  1.00  0.00           N  
ATOM   2017  CA  LYS   131       4.874  11.622  -1.385  1.00  0.00           C  
ATOM   2018  C   LYS   131       3.793  10.566  -1.140  1.00  0.00           C  
ATOM   2019  O   LYS   131       2.755  10.574  -1.802  1.00  0.00           O  
ATOM   2020  CB  LYS   131       4.621  12.906  -0.569  1.00  0.00           C  
ATOM   2021  CG  LYS   131       4.631  12.667   0.952  1.00  0.00           C  
ATOM   2022  CD  LYS   131       4.358  13.939   1.762  1.00  0.00           C  
ATOM   2023  CE  LYS   131       2.885  14.355   1.667  1.00  0.00           C  
ATOM   2024  NZ  LYS   131       2.527  15.311   2.745  1.00  0.00           N1+
ATOM   2025  H   LYS   131       4.085  11.806  -3.342  1.00  0.00           H  
ATOM   2026  HA  LYS   131       5.827  11.184  -1.092  1.00  0.00           H  
ATOM   2027  HB2 LYS   131       5.385  13.644  -0.814  1.00  0.00           H  
ATOM   2028  HB3 LYS   131       3.673  13.349  -0.867  1.00  0.00           H  
ATOM   2029  HG2 LYS   131       3.905  11.912   1.250  1.00  0.00           H  
ATOM   2030  HG3 LYS   131       5.604  12.276   1.240  1.00  0.00           H  
ATOM   2031  HD2 LYS   131       4.616  13.737   2.800  1.00  0.00           H  
ATOM   2032  HD3 LYS   131       5.009  14.753   1.442  1.00  0.00           H  
ATOM   2033  HE2 LYS   131       2.649  14.787   0.694  1.00  0.00           H  
ATOM   2034  HE3 LYS   131       2.254  13.480   1.808  1.00  0.00           H  
ATOM   2035  HZ1 LYS   131       3.086  16.147   2.663  1.00  0.00           H  
ATOM   2036  HZ2 LYS   131       1.547  15.547   2.681  1.00  0.00           H  
ATOM   2037  HZ3 LYS   131       2.709  14.872   3.645  1.00  0.00           H  
ATOM   2038  N   VAL   132       4.025   9.675  -0.179  1.00  0.00           N  
ATOM   2039  CA  VAL   132       3.026   8.707   0.294  1.00  0.00           C  
ATOM   2040  C   VAL   132       2.829   8.870   1.798  1.00  0.00           C  
ATOM   2041  O   VAL   132       3.800   8.931   2.556  1.00  0.00           O  
ATOM   2042  CB  VAL   132       3.399   7.258  -0.081  1.00  0.00           C  
ATOM   2043  CG1 VAL   132       2.316   6.262   0.359  1.00  0.00           C  
ATOM   2044  CG2 VAL   132       3.610   7.102  -1.594  1.00  0.00           C  
ATOM   2045  H   VAL   132       4.902   9.718   0.324  1.00  0.00           H  
ATOM   2046  HA  VAL   132       2.066   8.918  -0.175  1.00  0.00           H  
ATOM   2047  HB  VAL   132       4.327   6.985   0.419  1.00  0.00           H  
ATOM   2048 HG11 VAL   132       1.335   6.541  -0.022  1.00  0.00           H  
ATOM   2049 HG12 VAL   132       2.536   5.256   0.001  1.00  0.00           H  
ATOM   2050 HG13 VAL   132       2.240   6.195   1.444  1.00  0.00           H  
ATOM   2051 HG21 VAL   132       4.434   7.716  -1.955  1.00  0.00           H  
ATOM   2052 HG22 VAL   132       3.856   6.072  -1.849  1.00  0.00           H  
ATOM   2053 HG23 VAL   132       2.719   7.387  -2.154  1.00  0.00           H  
ATOM   2054  N   THR   133       1.567   8.912   2.226  1.00  0.00           N  
ATOM   2055  CA  THR   133       1.165   8.902   3.639  1.00  0.00           C  
ATOM   2056  C   THR   133       0.332   7.651   3.907  1.00  0.00           C  
ATOM   2057  O   THR   133      -0.709   7.448   3.285  1.00  0.00           O  
ATOM   2058  CB  THR   133       0.385  10.174   4.012  1.00  0.00           C  
ATOM   2059  CG2 THR   133      -0.007  10.216   5.488  1.00  0.00           C  
ATOM   2060  OG1 THR   133       1.135  11.339   3.739  1.00  0.00           O  
ATOM   2061  H   THR   133       0.825   8.857   1.540  1.00  0.00           H  
ATOM   2062  HA  THR   133       2.048   8.864   4.274  1.00  0.00           H  
ATOM   2063  HB  THR   133      -0.519  10.244   3.412  1.00  0.00           H  
ATOM   2064 HG21 THR   133       0.866  10.152   6.137  1.00  0.00           H  
ATOM   2065 HG22 THR   133      -0.529  11.143   5.727  1.00  0.00           H  
ATOM   2066 HG23 THR   133      -0.677   9.399   5.751  1.00  0.00           H  
ATOM   2067  HG1 THR   133       1.894  11.351   4.304  1.00  0.00           H  
ATOM   2068  N   VAL   134       0.781   6.805   4.833  1.00  0.00           N  
ATOM   2069  CA  VAL   134       0.096   5.574   5.245  1.00  0.00           C  
ATOM   2070  C   VAL   134      -0.495   5.792   6.635  1.00  0.00           C  
ATOM   2071  O   VAL   134       0.210   5.704   7.643  1.00  0.00           O  
ATOM   2072  CB  VAL   134       1.042   4.355   5.194  1.00  0.00           C  
ATOM   2073  CG1 VAL   134       0.333   3.062   5.616  1.00  0.00           C  
ATOM   2074  CG2 VAL   134       1.596   4.141   3.782  1.00  0.00           C  
ATOM   2075  H   VAL   134       1.621   7.055   5.342  1.00  0.00           H  
ATOM   2076  HA  VAL   134      -0.728   5.352   4.566  1.00  0.00           H  
ATOM   2077  HB  VAL   134       1.888   4.518   5.860  1.00  0.00           H  
ATOM   2078 HG11 VAL   134      -0.529   2.867   4.978  1.00  0.00           H  
ATOM   2079 HG12 VAL   134       1.002   2.206   5.535  1.00  0.00           H  
ATOM   2080 HG13 VAL   134      -0.013   3.090   6.649  1.00  0.00           H  
ATOM   2081 HG21 VAL   134       2.207   4.982   3.458  1.00  0.00           H  
ATOM   2082 HG22 VAL   134       2.231   3.255   3.745  1.00  0.00           H  
ATOM   2083 HG23 VAL   134       0.797   4.013   3.053  1.00  0.00           H  
ATOM   2084  N   ILE   135      -1.793   6.098   6.690  1.00  0.00           N  
ATOM   2085  CA  ILE   135      -2.556   6.057   7.944  1.00  0.00           C  
ATOM   2086  C   ILE   135      -2.948   4.598   8.208  1.00  0.00           C  
ATOM   2087  O   ILE   135      -3.375   3.910   7.282  1.00  0.00           O  
ATOM   2088  CB  ILE   135      -3.811   6.958   7.918  1.00  0.00           C  
ATOM   2089  CG2 ILE   135      -4.319   7.160   9.355  1.00  0.00           C  
ATOM   2090  CG1 ILE   135      -3.635   8.321   7.209  1.00  0.00           C  
ATOM   2091  CD1 ILE   135      -2.613   9.269   7.846  1.00  0.00           C  
ATOM   2092  H   ILE   135      -2.315   6.164   5.826  1.00  0.00           H  
ATOM   2093  HA  ILE   135      -1.913   6.418   8.742  1.00  0.00           H  
ATOM   2094  HB  ILE   135      -4.597   6.436   7.375  1.00  0.00           H  
ATOM   2095 HG21 ILE   135      -3.577   7.656   9.981  1.00  0.00           H  
ATOM   2096 HG22 ILE   135      -5.223   7.770   9.367  1.00  0.00           H  
ATOM   2097 HG23 ILE   135      -4.562   6.223   9.849  1.00  0.00           H  
ATOM   2098 HG12 ILE   135      -3.366   8.159   6.164  1.00  0.00           H  
ATOM   2099 HG13 ILE   135      -4.600   8.827   7.176  1.00  0.00           H  
ATOM   2100 HD11 ILE   135      -1.627   8.809   7.907  1.00  0.00           H  
ATOM   2101 HD12 ILE   135      -2.518  10.182   7.258  1.00  0.00           H  
ATOM   2102 HD13 ILE   135      -2.914   9.565   8.851  1.00  0.00           H  
ATOM   2103  N   THR   136      -2.837   4.101   9.437  1.00  0.00           N  
ATOM   2104  CA  THR   136      -3.168   2.697   9.749  1.00  0.00           C  
ATOM   2105  C   THR   136      -3.524   2.484  11.219  1.00  0.00           C  
ATOM   2106  O   THR   136      -3.061   3.223  12.096  1.00  0.00           O  
ATOM   2107  CB  THR   136      -2.020   1.770   9.312  1.00  0.00           C  
ATOM   2108  CG2 THR   136      -0.753   2.006  10.129  1.00  0.00           C  
ATOM   2109  OG1 THR   136      -2.379   0.417   9.454  1.00  0.00           O  
ATOM   2110  H   THR   136      -2.471   4.682  10.181  1.00  0.00           H  
ATOM   2111  HA  THR   136      -4.066   2.440   9.188  1.00  0.00           H  
ATOM   2112  HB  THR   136      -1.793   1.926   8.258  1.00  0.00           H  
ATOM   2113 HG21 THR   136      -0.870   1.752  11.182  1.00  0.00           H  
ATOM   2114 HG22 THR   136       0.069   1.406   9.748  1.00  0.00           H  
ATOM   2115 HG23 THR   136      -0.443   3.049  10.068  1.00  0.00           H  
ATOM   2116  HG1 THR   136      -3.032   0.215   8.798  1.00  0.00           H  
ATOM   2117  N   LYS   137      -4.359   1.471  11.483  1.00  0.00           N  
ATOM   2118  CA  LYS   137      -4.846   1.074  12.810  1.00  0.00           C  
ATOM   2119  C   LYS   137      -4.948  -0.452  12.901  1.00  0.00           C  
ATOM   2120  O   LYS   137      -5.830  -1.058  12.290  1.00  0.00           O  
ATOM   2121  CB  LYS   137      -6.201   1.769  13.059  1.00  0.00           C  
ATOM   2122  CG  LYS   137      -6.889   1.405  14.385  1.00  0.00           C  
ATOM   2123  CD  LYS   137      -6.063   1.760  15.628  1.00  0.00           C  
ATOM   2124  CE  LYS   137      -6.830   1.533  16.937  1.00  0.00           C  
ATOM   2125  NZ  LYS   137      -7.087   0.092  17.183  1.00  0.00           N1+
ATOM   2126  H   LYS   137      -4.687   0.920  10.699  1.00  0.00           H  
ATOM   2127  HA  LYS   137      -4.131   1.412  13.564  1.00  0.00           H  
ATOM   2128  HB2 LYS   137      -6.065   2.849  13.021  1.00  0.00           H  
ATOM   2129  HB3 LYS   137      -6.883   1.531  12.241  1.00  0.00           H  
ATOM   2130  HG2 LYS   137      -7.835   1.945  14.428  1.00  0.00           H  
ATOM   2131  HG3 LYS   137      -7.144   0.346  14.401  1.00  0.00           H  
ATOM   2132  HD2 LYS   137      -5.130   1.196  15.648  1.00  0.00           H  
ATOM   2133  HD3 LYS   137      -5.788   2.809  15.569  1.00  0.00           H  
ATOM   2134  HE2 LYS   137      -6.260   1.933  17.774  1.00  0.00           H  
ATOM   2135  HE3 LYS   137      -7.780   2.068  16.922  1.00  0.00           H  
ATOM   2136  HZ1 LYS   137      -6.208  -0.411  17.157  1.00  0.00           H  
ATOM   2137  HZ2 LYS   137      -7.516  -0.030  18.089  1.00  0.00           H  
ATOM   2138  HZ3 LYS   137      -7.698  -0.271  16.465  1.00  0.00           H  
ATOM   2139  N   HIS   138      -4.062  -1.064  13.684  1.00  0.00           N  
ATOM   2140  CA  HIS   138      -4.154  -2.471  14.108  1.00  0.00           C  
ATOM   2141  C   HIS   138      -5.002  -2.621  15.384  1.00  0.00           C  
ATOM   2142  O   HIS   138      -5.147  -1.665  16.148  1.00  0.00           O  
ATOM   2143  CB  HIS   138      -2.731  -3.025  14.277  1.00  0.00           C  
ATOM   2144  CG  HIS   138      -2.691  -4.472  14.696  1.00  0.00           C  
ATOM   2145  ND1 HIS   138      -3.178  -5.545  13.948  1.00  0.00           N  
ATOM   2146  CE1 HIS   138      -2.988  -6.642  14.699  1.00  0.00           C  
ATOM   2147  NE2 HIS   138      -2.431  -6.306  15.875  1.00  0.00           N  
ATOM   2148  CD2 HIS   138      -2.230  -4.943  15.888  1.00  0.00           C  
ATOM   2149  H   HIS   138      -3.348  -0.502  14.125  1.00  0.00           H  
ATOM   2150  HA  HIS   138      -4.646  -3.044  13.326  1.00  0.00           H  
ATOM   2151  HB2 HIS   138      -2.209  -2.961  13.326  1.00  0.00           H  
ATOM   2152  HB3 HIS   138      -2.166  -2.426  14.993  1.00  0.00           H  
ATOM   2153  HE1 HIS   138      -3.267  -7.644  14.410  1.00  0.00           H  
ATOM   2154  HE2 HIS   138      -2.231  -6.945  16.638  1.00  0.00           H  
ATOM   2155  HD2 HIS   138      -1.800  -4.425  16.730  1.00  0.00           H  
ATOM   2156  N   ASN   139      -5.561  -3.806  15.654  1.00  0.00           N  
ATOM   2157  CA  ASN   139      -6.386  -4.044  16.852  1.00  0.00           C  
ATOM   2158  C   ASN   139      -5.599  -3.921  18.177  1.00  0.00           C  
ATOM   2159  O   ASN   139      -6.136  -3.414  19.163  1.00  0.00           O  
ATOM   2160  CB  ASN   139      -7.068  -5.425  16.748  1.00  0.00           C  
ATOM   2161  CG  ASN   139      -8.297  -5.453  15.850  1.00  0.00           C  
ATOM   2162  OD1 ASN   139      -8.870  -4.440  15.481  1.00  0.00           O  
ATOM   2163  ND2 ASN   139      -8.769  -6.628  15.497  1.00  0.00           N  
ATOM   2164  H   ASN   139      -5.415  -4.574  15.013  1.00  0.00           H  
ATOM   2165  HA  ASN   139      -7.152  -3.266  16.899  1.00  0.00           H  
ATOM   2166  HB2 ASN   139      -6.350  -6.176  16.413  1.00  0.00           H  
ATOM   2167  HB3 ASN   139      -7.404  -5.749  17.735  1.00  0.00           H  
ATOM   2168 HD21 ASN   139      -9.617  -6.690  14.949  1.00  0.00           H  
ATOM   2169 HD22 ASN   139      -8.306  -7.469  15.806  1.00  0.00           H  
ATOM   2170  N   ASP   140      -4.333  -4.351  18.206  1.00  0.00           N  
ATOM   2171  CA  ASP   140      -3.481  -4.368  19.412  1.00  0.00           C  
ATOM   2172  C   ASP   140      -2.679  -3.063  19.649  1.00  0.00           C  
ATOM   2173  O   ASP   140      -1.807  -3.026  20.521  1.00  0.00           O  
ATOM   2174  CB  ASP   140      -2.545  -5.594  19.396  1.00  0.00           C  
ATOM   2175  CG  ASP   140      -3.233  -6.934  19.075  1.00  0.00           C  
ATOM   2176  OD1 ASP   140      -4.355  -7.197  19.568  1.00  0.00           O  
ATOM   2177  OD2 ASP   140      -2.627  -7.741  18.330  1.00  0.00           O1-
ATOM   2178  H   ASP   140      -3.946  -4.750  17.363  1.00  0.00           H  
ATOM   2179  HA  ASP   140      -4.127  -4.483  20.285  1.00  0.00           H  
ATOM   2180  HB2 ASP   140      -1.729  -5.445  18.690  1.00  0.00           H  
ATOM   2181  HB3 ASP   140      -2.071  -5.705  20.372  1.00  0.00           H  
ATOM   2182  N   ASP   141      -2.928  -1.998  18.875  1.00  0.00           N  
ATOM   2183  CA  ASP   141      -2.141  -0.751  18.888  1.00  0.00           C  
ATOM   2184  C   ASP   141      -2.994   0.498  18.559  1.00  0.00           C  
ATOM   2185  O   ASP   141      -4.159   0.391  18.168  1.00  0.00           O  
ATOM   2186  CB  ASP   141      -0.952  -0.920  17.917  1.00  0.00           C  
ATOM   2187  CG  ASP   141       0.230   0.035  18.156  1.00  0.00           C  
ATOM   2188  OD1 ASP   141       0.235   0.791  19.158  1.00  0.00           O  
ATOM   2189  OD2 ASP   141       1.170   0.009  17.327  1.00  0.00           O1-
ATOM   2190  H   ASP   141      -3.673  -2.060  18.195  1.00  0.00           H  
ATOM   2191  HA  ASP   141      -1.771  -0.602  19.905  1.00  0.00           H  
ATOM   2192  HB2 ASP   141      -0.542  -1.925  18.011  1.00  0.00           H  
ATOM   2193  HB3 ASP   141      -1.286  -0.824  16.883  1.00  0.00           H  
ATOM   2194  N   GLU   142      -2.432   1.695  18.738  1.00  0.00           N  
ATOM   2195  CA  GLU   142      -3.053   2.985  18.384  1.00  0.00           C  
ATOM   2196  C   GLU   142      -3.057   3.264  16.862  1.00  0.00           C  
ATOM   2197  O   GLU   142      -2.471   2.518  16.074  1.00  0.00           O  
ATOM   2198  CB  GLU   142      -2.343   4.126  19.148  1.00  0.00           C  
ATOM   2199  CG  GLU   142      -2.414   4.005  20.681  1.00  0.00           C  
ATOM   2200  CD  GLU   142      -3.850   3.872  21.226  1.00  0.00           C  
ATOM   2201  OE1 GLU   142      -4.777   4.540  20.707  1.00  0.00           O  
ATOM   2202  OE2 GLU   142      -4.058   3.116  22.206  1.00  0.00           O1-
ATOM   2203  H   GLU   142      -1.473   1.712  19.065  1.00  0.00           H  
ATOM   2204  HA  GLU   142      -4.103   2.951  18.677  1.00  0.00           H  
ATOM   2205  HB2 GLU   142      -1.296   4.171  18.851  1.00  0.00           H  
ATOM   2206  HB3 GLU   142      -2.769   5.089  18.862  1.00  0.00           H  
ATOM   2207  HG2 GLU   142      -1.833   3.144  21.013  1.00  0.00           H  
ATOM   2208  HG3 GLU   142      -1.954   4.880  21.140  1.00  0.00           H  
ATOM   2209  N   GLN   143      -3.734   4.340  16.431  1.00  0.00           N  
ATOM   2210  CA  GLN   143      -3.696   4.814  15.039  1.00  0.00           C  
ATOM   2211  C   GLN   143      -2.442   5.669  14.782  1.00  0.00           C  
ATOM   2212  O   GLN   143      -2.156   6.606  15.535  1.00  0.00           O  
ATOM   2213  CB  GLN   143      -4.991   5.572  14.688  1.00  0.00           C  
ATOM   2214  CG  GLN   143      -5.149   5.803  13.172  1.00  0.00           C  
ATOM   2215  CD  GLN   143      -6.570   6.197  12.773  1.00  0.00           C  
ATOM   2216  OE1 GLN   143      -7.537   5.487  13.019  1.00  0.00           O  
ATOM   2217  NE2 GLN   143      -6.763   7.312  12.109  1.00  0.00           N  
ATOM   2218  H   GLN   143      -4.207   4.919  17.110  1.00  0.00           H  
ATOM   2219  HA  GLN   143      -3.662   3.934  14.398  1.00  0.00           H  
ATOM   2220  HB2 GLN   143      -5.846   5.004  15.055  1.00  0.00           H  
ATOM   2221  HB3 GLN   143      -5.026   6.529  15.212  1.00  0.00           H  
ATOM   2222  HG2 GLN   143      -4.434   6.537  12.805  1.00  0.00           H  
ATOM   2223  HG3 GLN   143      -4.932   4.883  12.633  1.00  0.00           H  
ATOM   2224 HE21 GLN   143      -7.702   7.581  11.840  1.00  0.00           H  
ATOM   2225 HE22 GLN   143      -5.990   7.943  11.908  1.00  0.00           H  
ATOM   2226  N   TYR   144      -1.716   5.384  13.700  1.00  0.00           N  
ATOM   2227  CA  TYR   144      -0.482   6.087  13.318  1.00  0.00           C  
ATOM   2228  C   TYR   144      -0.523   6.574  11.869  1.00  0.00           C  
ATOM   2229  O   TYR   144      -1.151   5.953  11.009  1.00  0.00           O  
ATOM   2230  CB  TYR   144       0.747   5.192  13.539  1.00  0.00           C  
ATOM   2231  CG  TYR   144       1.050   4.897  14.993  1.00  0.00           C  
ATOM   2232  CD1 TYR   144       1.879   5.761  15.736  1.00  0.00           C  
ATOM   2233  CE1 TYR   144       2.122   5.510  17.100  1.00  0.00           C  
ATOM   2234  CZ  TYR   144       1.544   4.382  17.723  1.00  0.00           C  
ATOM   2235  OH  TYR   144       1.788   4.126  19.038  1.00  0.00           O  
ATOM   2236  CE2 TYR   144       0.725   3.514  16.969  1.00  0.00           C  
ATOM   2237  CD2 TYR   144       0.485   3.767  15.608  1.00  0.00           C  
ATOM   2238  H   TYR   144      -2.020   4.626  13.102  1.00  0.00           H  
ATOM   2239  HA  TYR   144      -0.358   6.979  13.933  1.00  0.00           H  
ATOM   2240  HB2 TYR   144       0.610   4.246  13.013  1.00  0.00           H  
ATOM   2241  HB3 TYR   144       1.636   5.651  13.102  1.00  0.00           H  
ATOM   2242  HD1 TYR   144       2.330   6.618  15.264  1.00  0.00           H  
ATOM   2243  HE1 TYR   144       2.756   6.177  17.666  1.00  0.00           H  
ATOM   2244  HH  TYR   144       1.388   3.320  19.332  1.00  0.00           H  
ATOM   2245  HE2 TYR   144       0.265   2.659  17.433  1.00  0.00           H  
ATOM   2246  HD2 TYR   144      -0.146   3.098  15.041  1.00  0.00           H  
ATOM   2247  N   ALA   145       0.196   7.668  11.610  1.00  0.00           N  
ATOM   2248  CA  ALA   145       0.496   8.189  10.284  1.00  0.00           C  
ATOM   2249  C   ALA   145       2.000   8.042   9.999  1.00  0.00           C  
ATOM   2250  O   ALA   145       2.826   8.783  10.542  1.00  0.00           O  
ATOM   2251  CB  ALA   145       0.027   9.648  10.214  1.00  0.00           C  
ATOM   2252  H   ALA   145       0.669   8.114  12.387  1.00  0.00           H  
ATOM   2253  HA  ALA   145      -0.050   7.639   9.518  1.00  0.00           H  
ATOM   2254  HB1 ALA   145       0.488  10.256  10.992  1.00  0.00           H  
ATOM   2255  HB2 ALA   145       0.270  10.095   9.249  1.00  0.00           H  
ATOM   2256  HB3 ALA   145      -1.052   9.718  10.346  1.00  0.00           H  
ATOM   2257  N   TRP   146       2.349   7.080   9.144  1.00  0.00           N  
ATOM   2258  CA  TRP   146       3.653   6.996   8.484  1.00  0.00           C  
ATOM   2259  C   TRP   146       3.660   7.907   7.248  1.00  0.00           C  
ATOM   2260  O   TRP   146       2.645   8.015   6.559  1.00  0.00           O  
ATOM   2261  CB  TRP   146       3.930   5.526   8.145  1.00  0.00           C  
ATOM   2262  CG  TRP   146       5.163   5.183   7.360  1.00  0.00           C  
ATOM   2263  CD1 TRP   146       6.264   4.588   7.873  1.00  0.00           C  
ATOM   2264  NE1 TRP   146       7.186   4.363   6.872  1.00  0.00           N  
ATOM   2265  CE2 TRP   146       6.731   4.810   5.653  1.00  0.00           C  
ATOM   2266  CZ2 TRP   146       7.289   4.806   4.367  1.00  0.00           C  
ATOM   2267  CH2 TRP   146       6.548   5.334   3.297  1.00  0.00           C  
ATOM   2268  CZ3 TRP   146       5.264   5.858   3.529  1.00  0.00           C  
ATOM   2269  CE3 TRP   146       4.711   5.849   4.824  1.00  0.00           C  
ATOM   2270  CD2 TRP   146       5.431   5.335   5.927  1.00  0.00           C  
ATOM   2271  H   TRP   146       1.612   6.497   8.765  1.00  0.00           H  
ATOM   2272  HA  TRP   146       4.418   7.324   9.181  1.00  0.00           H  
ATOM   2273  HB2 TRP   146       3.988   4.977   9.083  1.00  0.00           H  
ATOM   2274  HB3 TRP   146       3.079   5.105   7.613  1.00  0.00           H  
ATOM   2275  HD1 TRP   146       6.388   4.314   8.910  1.00  0.00           H  
ATOM   2276  HE1 TRP   146       8.079   3.920   7.045  1.00  0.00           H  
ATOM   2277  HZ2 TRP   146       8.271   4.391   4.200  1.00  0.00           H  
ATOM   2278  HH2 TRP   146       6.961   5.330   2.299  1.00  0.00           H  
ATOM   2279  HZ3 TRP   146       4.692   6.259   2.706  1.00  0.00           H  
ATOM   2280  HE3 TRP   146       3.716   6.237   4.967  1.00  0.00           H  
ATOM   2281  N   GLU   147       4.777   8.565   6.940  1.00  0.00           N  
ATOM   2282  CA  GLU   147       4.891   9.473   5.788  1.00  0.00           C  
ATOM   2283  C   GLU   147       6.324   9.519   5.233  1.00  0.00           C  
ATOM   2284  O   GLU   147       7.284   9.632   5.998  1.00  0.00           O  
ATOM   2285  CB  GLU   147       4.389  10.872   6.201  1.00  0.00           C  
ATOM   2286  CG  GLU   147       4.522  11.957   5.122  1.00  0.00           C  
ATOM   2287  CD  GLU   147       4.070  13.335   5.645  1.00  0.00           C  
ATOM   2288  OE1 GLU   147       4.663  13.846   6.626  1.00  0.00           O  
ATOM   2289  OE2 GLU   147       3.131  13.926   5.064  1.00  0.00           O1-
ATOM   2290  H   GLU   147       5.588   8.456   7.536  1.00  0.00           H  
ATOM   2291  HA  GLU   147       4.256   9.101   4.987  1.00  0.00           H  
ATOM   2292  HB2 GLU   147       3.342  10.802   6.499  1.00  0.00           H  
ATOM   2293  HB3 GLU   147       4.929  11.186   7.094  1.00  0.00           H  
ATOM   2294  HG2 GLU   147       5.555  12.074   4.795  1.00  0.00           H  
ATOM   2295  HG3 GLU   147       3.941  11.686   4.240  1.00  0.00           H  
ATOM   2296  N   SER   148       6.473   9.487   3.903  1.00  0.00           N  
ATOM   2297  CA  SER   148       7.765   9.671   3.228  1.00  0.00           C  
ATOM   2298  C   SER   148       7.630  10.286   1.829  1.00  0.00           C  
ATOM   2299  O   SER   148       6.797   9.867   1.018  1.00  0.00           O  
ATOM   2300  CB  SER   148       8.517   8.340   3.137  1.00  0.00           C  
ATOM   2301  OG  SER   148       9.751   8.507   2.460  1.00  0.00           O  
ATOM   2302  H   SER   148       5.650   9.389   3.321  1.00  0.00           H  
ATOM   2303  HA  SER   148       8.368  10.362   3.822  1.00  0.00           H  
ATOM   2304  HB2 SER   148       8.703   7.930   4.126  1.00  0.00           H  
ATOM   2305  HB3 SER   148       7.926   7.602   2.601  1.00  0.00           H  
ATOM   2306  HG  SER   148      10.364   8.942   3.040  1.00  0.00           H  
ATOM   2307  N   SER   149       8.509  11.247   1.534  1.00  0.00           N  
ATOM   2308  CA  SER   149       8.741  11.837   0.203  1.00  0.00           C  
ATOM   2309  C   SER   149       9.975  11.225  -0.494  1.00  0.00           C  
ATOM   2310  O   SER   149      10.624  11.888  -1.308  1.00  0.00           O  
ATOM   2311  CB  SER   149       8.884  13.365   0.309  1.00  0.00           C  
ATOM   2312  OG  SER   149       7.790  13.950   0.998  1.00  0.00           O  
ATOM   2313  H   SER   149       9.144  11.540   2.262  1.00  0.00           H  
ATOM   2314  HA  SER   149       7.890  11.630  -0.443  1.00  0.00           H  
ATOM   2315  HB2 SER   149       9.799  13.627   0.843  1.00  0.00           H  
ATOM   2316  HB3 SER   149       8.947  13.822  -0.680  1.00  0.00           H  
ATOM   2317  HG  SER   149       7.016  13.853   0.465  1.00  0.00           H  
ATOM   2318  N   ALA   150      10.347   9.989  -0.129  1.00  0.00           N  
ATOM   2319  CA  ALA   150      11.661   9.388  -0.382  1.00  0.00           C  
ATOM   2320  C   ALA   150      12.813  10.245   0.208  1.00  0.00           C  
ATOM   2321  O   ALA   150      12.652  10.861   1.264  1.00  0.00           O  
ATOM   2322  CB  ALA   150      11.790   9.027  -1.876  1.00  0.00           C  
ATOM   2323  H   ALA   150       9.765   9.509   0.545  1.00  0.00           H  
ATOM   2324  HA  ALA   150      11.672   8.458   0.185  1.00  0.00           H  
ATOM   2325  HB1 ALA   150      11.896   9.911  -2.506  1.00  0.00           H  
ATOM   2326  HB2 ALA   150      12.656   8.389  -2.056  1.00  0.00           H  
ATOM   2327  HB3 ALA   150      10.911   8.483  -2.225  1.00  0.00           H  
ATOM   2328  N   GLY   151      13.994  10.258  -0.423  1.00  0.00           N  
ATOM   2329  CA  GLY   151      15.169  11.002   0.062  1.00  0.00           C  
ATOM   2330  C   GLY   151      15.948  10.307   1.193  1.00  0.00           C  
ATOM   2331  O   GLY   151      16.701  10.962   1.916  1.00  0.00           O  
ATOM   2332  H   GLY   151      14.087   9.745  -1.288  1.00  0.00           H  
ATOM   2333  HA2 GLY   151      15.849  11.144  -0.778  1.00  0.00           H  
ATOM   2334  HA3 GLY   151      14.875  12.002   0.387  1.00  0.00           H  
ATOM   2335  N   GLY   152      15.768   8.990   1.360  1.00  0.00           N  
ATOM   2336  CA  GLY   152      16.491   8.164   2.340  1.00  0.00           C  
ATOM   2337  C   GLY   152      15.902   8.144   3.758  1.00  0.00           C  
ATOM   2338  O   GLY   152      16.486   7.516   4.645  1.00  0.00           O  
ATOM   2339  H   GLY   152      15.122   8.518   0.744  1.00  0.00           H  
ATOM   2340  HA2 GLY   152      16.504   7.140   1.967  1.00  0.00           H  
ATOM   2341  HA3 GLY   152      17.535   8.477   2.397  1.00  0.00           H  
ATOM   2342  N   SER   153      14.746   8.775   3.989  1.00  0.00           N  
ATOM   2343  CA  SER   153      14.091   8.845   5.303  1.00  0.00           C  
ATOM   2344  C   SER   153      12.557   8.792   5.235  1.00  0.00           C  
ATOM   2345  O   SER   153      11.934   9.061   4.204  1.00  0.00           O  
ATOM   2346  CB  SER   153      14.553  10.099   6.061  1.00  0.00           C  
ATOM   2347  OG  SER   153      14.155  11.288   5.393  1.00  0.00           O  
ATOM   2348  H   SER   153      14.289   9.248   3.221  1.00  0.00           H  
ATOM   2349  HA  SER   153      14.385   7.965   5.876  1.00  0.00           H  
ATOM   2350  HB2 SER   153      14.139  10.121   7.070  1.00  0.00           H  
ATOM   2351  HB3 SER   153      15.638  10.100   6.173  1.00  0.00           H  
ATOM   2352  HG  SER   153      14.577  11.314   4.547  1.00  0.00           H  
ATOM   2353  N   PHE   154      11.951   8.454   6.374  1.00  0.00           N  
ATOM   2354  CA  PHE   154      10.511   8.461   6.624  1.00  0.00           C  
ATOM   2355  C   PHE   154      10.213   9.005   8.028  1.00  0.00           C  
ATOM   2356  O   PHE   154      11.101   9.104   8.879  1.00  0.00           O  
ATOM   2357  CB  PHE   154       9.927   7.052   6.422  1.00  0.00           C  
ATOM   2358  CG  PHE   154      10.363   5.987   7.416  1.00  0.00           C  
ATOM   2359  CD1 PHE   154      11.548   5.260   7.198  1.00  0.00           C  
ATOM   2360  CE1 PHE   154      11.904   4.210   8.063  1.00  0.00           C  
ATOM   2361  CZ  PHE   154      11.078   3.886   9.154  1.00  0.00           C  
ATOM   2362  CE2 PHE   154       9.907   4.627   9.392  1.00  0.00           C  
ATOM   2363  CD2 PHE   154       9.553   5.678   8.527  1.00  0.00           C  
ATOM   2364  H   PHE   154      12.538   8.243   7.172  1.00  0.00           H  
ATOM   2365  HA  PHE   154      10.033   9.141   5.916  1.00  0.00           H  
ATOM   2366  HB2 PHE   154       8.837   7.108   6.442  1.00  0.00           H  
ATOM   2367  HB3 PHE   154      10.174   6.701   5.422  1.00  0.00           H  
ATOM   2368  HD1 PHE   154      12.184   5.499   6.359  1.00  0.00           H  
ATOM   2369  HE1 PHE   154      12.812   3.651   7.887  1.00  0.00           H  
ATOM   2370  HZ  PHE   154      11.353   3.078   9.817  1.00  0.00           H  
ATOM   2371  HE2 PHE   154       9.276   4.388  10.236  1.00  0.00           H  
ATOM   2372  HD2 PHE   154       8.643   6.233   8.707  1.00  0.00           H  
ATOM   2373  N   THR   155       8.958   9.357   8.281  1.00  0.00           N  
ATOM   2374  CA  THR   155       8.473   9.815   9.590  1.00  0.00           C  
ATOM   2375  C   THR   155       7.312   8.955  10.079  1.00  0.00           C  
ATOM   2376  O   THR   155       6.583   8.366   9.277  1.00  0.00           O  
ATOM   2377  CB  THR   155       8.060  11.297   9.577  1.00  0.00           C  
ATOM   2378  CG2 THR   155       9.164  12.240   9.101  1.00  0.00           C  
ATOM   2379  OG1 THR   155       6.938  11.504   8.752  1.00  0.00           O  
ATOM   2380  H   THR   155       8.273   9.269   7.541  1.00  0.00           H  
ATOM   2381  HA  THR   155       9.268   9.699  10.321  1.00  0.00           H  
ATOM   2382  HB  THR   155       7.776  11.590  10.588  1.00  0.00           H  
ATOM   2383 HG21 THR   155       9.427  12.067   8.057  1.00  0.00           H  
ATOM   2384 HG22 THR   155       8.857  13.282   9.196  1.00  0.00           H  
ATOM   2385 HG23 THR   155      10.068  12.108   9.695  1.00  0.00           H  
ATOM   2386  HG1 THR   155       7.176  11.288   7.862  1.00  0.00           H  
ATOM   2387  N   VAL   156       7.127   8.900  11.401  1.00  0.00           N  
ATOM   2388  CA  VAL   156       5.948   8.316  12.061  1.00  0.00           C  
ATOM   2389  C   VAL   156       5.477   9.244  13.184  1.00  0.00           C  
ATOM   2390  O   VAL   156       6.289   9.799  13.935  1.00  0.00           O  
ATOM   2391  CB  VAL   156       6.206   6.883  12.588  1.00  0.00           C  
ATOM   2392  CG1 VAL   156       4.937   6.252  13.181  1.00  0.00           C  
ATOM   2393  CG2 VAL   156       6.712   5.932  11.494  1.00  0.00           C  
ATOM   2394  H   VAL   156       7.791   9.378  11.997  1.00  0.00           H  
ATOM   2395  HA  VAL   156       5.141   8.259  11.332  1.00  0.00           H  
ATOM   2396  HB  VAL   156       6.959   6.923  13.375  1.00  0.00           H  
ATOM   2397 HG11 VAL   156       4.113   6.267  12.466  1.00  0.00           H  
ATOM   2398 HG12 VAL   156       5.107   5.212  13.460  1.00  0.00           H  
ATOM   2399 HG13 VAL   156       4.606   6.761  14.085  1.00  0.00           H  
ATOM   2400 HG21 VAL   156       7.682   6.245  11.107  1.00  0.00           H  
ATOM   2401 HG22 VAL   156       6.841   4.918  11.874  1.00  0.00           H  
ATOM   2402 HG23 VAL   156       6.015   5.887  10.658  1.00  0.00           H  
ATOM   2403  N   ARG   157       4.157   9.400  13.315  1.00  0.00           N  
ATOM   2404  CA  ARG   157       3.487  10.070  14.442  1.00  0.00           C  
ATOM   2405  C   ARG   157       2.163   9.381  14.783  1.00  0.00           C  
ATOM   2406  O   ARG   157       1.552   8.754  13.916  1.00  0.00           O  
ATOM   2407  CB  ARG   157       3.299  11.580  14.165  1.00  0.00           C  
ATOM   2408  CG  ARG   157       2.350  11.940  13.003  1.00  0.00           C  
ATOM   2409  CD  ARG   157       3.032  12.019  11.629  1.00  0.00           C  
ATOM   2410  NE  ARG   157       3.605  13.356  11.364  1.00  0.00           N  
ATOM   2411  CZ  ARG   157       4.054  13.775  10.193  1.00  0.00           C  
ATOM   2412  NH1 ARG   157       4.186  12.969   9.188  1.00  0.00           N  
ATOM   2413  NH2 ARG   157       4.373  15.021   9.993  1.00  0.00           N1+
ATOM   2414  H   ARG   157       3.556   8.935  12.647  1.00  0.00           H  
ATOM   2415  HA  ARG   157       4.121   9.966  15.325  1.00  0.00           H  
ATOM   2416  HB2 ARG   157       2.905  12.038  15.073  1.00  0.00           H  
ATOM   2417  HB3 ARG   157       4.270  12.048  14.009  1.00  0.00           H  
ATOM   2418  HG2 ARG   157       1.496  11.265  12.955  1.00  0.00           H  
ATOM   2419  HG3 ARG   157       1.910  12.914  13.221  1.00  0.00           H  
ATOM   2420  HD2 ARG   157       3.802  11.260  11.504  1.00  0.00           H  
ATOM   2421  HD3 ARG   157       2.285  11.833  10.857  1.00  0.00           H  
ATOM   2422  HE  ARG   157       3.554  14.017  12.125  1.00  0.00           H  
ATOM   2423 HH11 ARG   157       3.988  11.986   9.299  1.00  0.00           H  
ATOM   2424 HH12 ARG   157       4.477  13.315   8.273  1.00  0.00           H  
ATOM   2425 HH21 ARG   157       4.275  15.707  10.728  1.00  0.00           H  
ATOM   2426 HH22 ARG   157       4.709  15.311   9.084  1.00  0.00           H  
ATOM   2427  N   THR   158       1.699   9.526  16.022  1.00  0.00           N  
ATOM   2428  CA  THR   158       0.322   9.166  16.408  1.00  0.00           C  
ATOM   2429  C   THR   158      -0.659  10.059  15.648  1.00  0.00           C  
ATOM   2430  O   THR   158      -0.519  11.285  15.659  1.00  0.00           O  
ATOM   2431  CB  THR   158       0.103   9.332  17.920  1.00  0.00           C  
ATOM   2432  CG2 THR   158      -1.295   8.897  18.366  1.00  0.00           C  
ATOM   2433  OG1 THR   158       1.043   8.550  18.628  1.00  0.00           O  
ATOM   2434  H   THR   158       2.252  10.026  16.703  1.00  0.00           H  
ATOM   2435  HA  THR   158       0.149   8.123  16.137  1.00  0.00           H  
ATOM   2436  HB  THR   158       0.264  10.372  18.210  1.00  0.00           H  
ATOM   2437 HG21 THR   158      -1.507   7.869  18.069  1.00  0.00           H  
ATOM   2438 HG22 THR   158      -1.392   8.952  19.451  1.00  0.00           H  
ATOM   2439 HG23 THR   158      -2.078   9.531  17.949  1.00  0.00           H  
ATOM   2440  HG1 THR   158       0.873   7.638  18.445  1.00  0.00           H  
ATOM   2441  N   ASP   159      -1.645   9.467  14.977  1.00  0.00           N  
ATOM   2442  CA  ASP   159      -2.647  10.214  14.215  1.00  0.00           C  
ATOM   2443  C   ASP   159      -3.856  10.588  15.092  1.00  0.00           C  
ATOM   2444  O   ASP   159      -4.593   9.717  15.563  1.00  0.00           O  
ATOM   2445  CB  ASP   159      -3.077   9.399  12.993  1.00  0.00           C  
ATOM   2446  CG  ASP   159      -4.153  10.121  12.169  1.00  0.00           C  
ATOM   2447  OD1 ASP   159      -4.150  11.375  12.132  1.00  0.00           O  
ATOM   2448  OD2 ASP   159      -5.010   9.426  11.583  1.00  0.00           O1-
ATOM   2449  H   ASP   159      -1.743   8.461  15.025  1.00  0.00           H  
ATOM   2450  HA  ASP   159      -2.195  11.135  13.838  1.00  0.00           H  
ATOM   2451  HB2 ASP   159      -2.222   9.204  12.348  1.00  0.00           H  
ATOM   2452  HB3 ASP   159      -3.457   8.430  13.310  1.00  0.00           H  
ATOM   2453  N   THR   160      -4.079  11.890  15.289  1.00  0.00           N  
ATOM   2454  CA  THR   160      -5.243  12.451  16.002  1.00  0.00           C  
ATOM   2455  C   THR   160      -6.449  12.730  15.084  1.00  0.00           C  
ATOM   2456  O   THR   160      -7.493  13.185  15.563  1.00  0.00           O  
ATOM   2457  CB  THR   160      -4.850  13.731  16.762  1.00  0.00           C  
ATOM   2458  CG2 THR   160      -3.742  13.481  17.790  1.00  0.00           C  
ATOM   2459  OG1 THR   160      -4.393  14.718  15.856  1.00  0.00           O  
ATOM   2460  H   THR   160      -3.436  12.553  14.880  1.00  0.00           H  
ATOM   2461  HA  THR   160      -5.588  11.729  16.745  1.00  0.00           H  
ATOM   2462  HB  THR   160      -5.716  14.134  17.289  1.00  0.00           H  
ATOM   2463 HG21 THR   160      -2.814  13.151  17.321  1.00  0.00           H  
ATOM   2464 HG22 THR   160      -3.520  14.389  18.351  1.00  0.00           H  
ATOM   2465 HG23 THR   160      -4.041  12.717  18.508  1.00  0.00           H  
ATOM   2466  HG1 THR   160      -5.105  14.949  15.279  1.00  0.00           H  
ATOM   2467  N   GLY   161      -6.328  12.465  13.775  1.00  0.00           N  
ATOM   2468  CA  GLY   161      -7.391  12.594  12.771  1.00  0.00           C  
ATOM   2469  C   GLY   161      -8.455  11.486  12.823  1.00  0.00           C  
ATOM   2470  O   GLY   161      -8.660  10.840  13.853  1.00  0.00           O  
ATOM   2471  H   GLY   161      -5.447  12.090  13.442  1.00  0.00           H  
ATOM   2472  HA2 GLY   161      -7.881  13.563  12.874  1.00  0.00           H  
ATOM   2473  HA3 GLY   161      -6.917  12.585  11.789  1.00  0.00           H  
ATOM   2474  N   GLU   162      -9.156  11.280  11.701  1.00  0.00           N  
ATOM   2475  CA  GLU   162     -10.334  10.398  11.567  1.00  0.00           C  
ATOM   2476  C   GLU   162     -10.089   8.961  12.092  1.00  0.00           C  
ATOM   2477  O   GLU   162      -9.349   8.208  11.450  1.00  0.00           O  
ATOM   2478  CB  GLU   162     -10.743  10.304  10.084  1.00  0.00           C  
ATOM   2479  CG  GLU   162     -11.214  11.626   9.457  1.00  0.00           C  
ATOM   2480  CD  GLU   162     -11.484  11.503   7.940  1.00  0.00           C  
ATOM   2481  OE1 GLU   162     -11.668  12.557   7.283  1.00  0.00           O  
ATOM   2482  OE2 GLU   162     -11.515  10.375   7.386  1.00  0.00           O1-
ATOM   2483  H   GLU   162      -8.913  11.830  10.890  1.00  0.00           H  
ATOM   2484  HA  GLU   162     -11.150  10.878  12.104  1.00  0.00           H  
ATOM   2485  HB2 GLU   162      -9.904   9.915   9.503  1.00  0.00           H  
ATOM   2486  HB3 GLU   162     -11.546   9.571   9.979  1.00  0.00           H  
ATOM   2487  HG2 GLU   162     -12.124  11.972   9.947  1.00  0.00           H  
ATOM   2488  HG3 GLU   162     -10.463  12.403   9.598  1.00  0.00           H  
ATOM   2489  N   PRO   163     -10.701   8.534  13.219  1.00  0.00           N  
ATOM   2490  CA  PRO   163     -10.496   7.194  13.767  1.00  0.00           C  
ATOM   2491  C   PRO   163     -11.181   6.137  12.884  1.00  0.00           C  
ATOM   2492  O   PRO   163     -12.412   6.063  12.819  1.00  0.00           O  
ATOM   2493  CD  PRO   163     -11.596   9.303  14.077  1.00  0.00           C  
ATOM   2494  CG  PRO   163     -12.138   8.325  15.120  1.00  0.00           C  
ATOM   2495  CB  PRO   163     -11.055   7.249  15.193  1.00  0.00           C  
ATOM   2496  HD2 PRO   163     -12.421   9.745  13.517  1.00  0.00           H  
ATOM   2497  HD3 PRO   163     -11.044  10.107  14.564  1.00  0.00           H  
ATOM   2498  HG2 PRO   163     -13.072   7.886  14.768  1.00  0.00           H  
ATOM   2499  HG3 PRO   163     -12.334   8.798  16.082  1.00  0.00           H  
ATOM   2500  HB2 PRO   163     -11.437   6.292  15.552  1.00  0.00           H  
ATOM   2501  HB3 PRO   163     -10.270   7.567  15.881  1.00  0.00           H  
ATOM   2502  HA  PRO   163      -9.429   6.982  13.830  1.00  0.00           H  
ATOM   2503  N   MET   164     -10.390   5.311  12.189  1.00  0.00           N  
ATOM   2504  CA  MET   164     -10.900   4.336  11.206  1.00  0.00           C  
ATOM   2505  C   MET   164     -11.403   3.017  11.828  1.00  0.00           C  
ATOM   2506  O   MET   164     -11.916   2.153  11.115  1.00  0.00           O  
ATOM   2507  CB  MET   164      -9.842   4.095  10.113  1.00  0.00           C  
ATOM   2508  CG  MET   164      -8.686   3.176  10.534  1.00  0.00           C  
ATOM   2509  SD  MET   164      -7.483   2.849   9.218  1.00  0.00           S  
ATOM   2510  CE  MET   164      -6.586   4.420   9.199  1.00  0.00           C  
ATOM   2511  H   MET   164      -9.387   5.399  12.293  1.00  0.00           H  
ATOM   2512  HA  MET   164     -11.760   4.785  10.704  1.00  0.00           H  
ATOM   2513  HB2 MET   164     -10.329   3.652   9.243  1.00  0.00           H  
ATOM   2514  HB3 MET   164      -9.452   5.056   9.777  1.00  0.00           H  
ATOM   2515  HG2 MET   164      -8.161   3.579  11.398  1.00  0.00           H  
ATOM   2516  HG3 MET   164      -9.062   2.200  10.832  1.00  0.00           H  
ATOM   2517  HE1 MET   164      -6.088   4.568  10.157  1.00  0.00           H  
ATOM   2518  HE2 MET   164      -5.836   4.405   8.411  1.00  0.00           H  
ATOM   2519  HE3 MET   164      -7.256   5.259   9.016  1.00  0.00           H  
ATOM   2520  N   GLY   165     -11.225   2.827  13.140  1.00  0.00           N  
ATOM   2521  CA  GLY   165     -11.518   1.583  13.867  1.00  0.00           C  
ATOM   2522  C   GLY   165     -10.444   0.510  13.662  1.00  0.00           C  
ATOM   2523  O   GLY   165      -9.800   0.091  14.629  1.00  0.00           O  
ATOM   2524  H   GLY   165     -10.804   3.578  13.668  1.00  0.00           H  
ATOM   2525  HA2 GLY   165     -11.596   1.816  14.929  1.00  0.00           H  
ATOM   2526  HA3 GLY   165     -12.489   1.188  13.565  1.00  0.00           H  
ATOM   2527  N   ARG   166     -10.216   0.107  12.404  1.00  0.00           N  
ATOM   2528  CA  ARG   166      -9.186  -0.852  11.961  1.00  0.00           C  
ATOM   2529  C   ARG   166      -8.935  -0.744  10.449  1.00  0.00           C  
ATOM   2530  O   ARG   166      -9.870  -0.486   9.689  1.00  0.00           O  
ATOM   2531  CB  ARG   166      -9.660  -2.274  12.310  1.00  0.00           C  
ATOM   2532  CG  ARG   166      -8.576  -3.360  12.188  1.00  0.00           C  
ATOM   2533  CD  ARG   166      -9.172  -4.774  12.172  1.00  0.00           C  
ATOM   2534  NE  ARG   166     -10.071  -4.971  11.016  1.00  0.00           N  
ATOM   2535  CZ  ARG   166     -11.386  -5.112  11.037  1.00  0.00           C  
ATOM   2536  NH1 ARG   166     -12.093  -5.120  12.129  1.00  0.00           N  
ATOM   2537  NH2 ARG   166     -12.058  -5.231   9.934  1.00  0.00           N1+
ATOM   2538  H   ARG   166     -10.787   0.515  11.675  1.00  0.00           H  
ATOM   2539  HA  ARG   166      -8.269  -0.624  12.499  1.00  0.00           H  
ATOM   2540  HB2 ARG   166     -10.011  -2.299  13.336  1.00  0.00           H  
ATOM   2541  HB3 ARG   166     -10.530  -2.512  11.696  1.00  0.00           H  
ATOM   2542  HG2 ARG   166      -7.980  -3.234  11.289  1.00  0.00           H  
ATOM   2543  HG3 ARG   166      -7.870  -3.265  13.015  1.00  0.00           H  
ATOM   2544  HD2 ARG   166      -8.365  -5.502  12.099  1.00  0.00           H  
ATOM   2545  HD3 ARG   166      -9.693  -4.997  13.098  1.00  0.00           H  
ATOM   2546  HE  ARG   166      -9.610  -4.937  10.113  1.00  0.00           H  
ATOM   2547 HH11 ARG   166     -11.659  -4.972  13.033  1.00  0.00           H  
ATOM   2548 HH12 ARG   166     -13.101  -5.203  12.071  1.00  0.00           H  
ATOM   2549 HH21 ARG   166     -11.581  -5.172   9.040  1.00  0.00           H  
ATOM   2550 HH22 ARG   166     -13.066  -5.319   9.960  1.00  0.00           H  
ATOM   2551  N   GLY   167      -7.701  -0.997  10.014  1.00  0.00           N  
ATOM   2552  CA  GLY   167      -7.313  -1.116   8.603  1.00  0.00           C  
ATOM   2553  C   GLY   167      -6.178  -0.172   8.209  1.00  0.00           C  
ATOM   2554  O   GLY   167      -5.362   0.205   9.055  1.00  0.00           O  
ATOM   2555  H   GLY   167      -6.980  -1.174  10.702  1.00  0.00           H  
ATOM   2556  HA2 GLY   167      -6.963  -2.131   8.427  1.00  0.00           H  
ATOM   2557  HA3 GLY   167      -8.161  -0.965   7.940  1.00  0.00           H  
ATOM   2558  N   THR   168      -6.121   0.199   6.927  1.00  0.00           N  
ATOM   2559  CA  THR   168      -5.081   1.070   6.348  1.00  0.00           C  
ATOM   2560  C   THR   168      -5.658   2.015   5.284  1.00  0.00           C  
ATOM   2561  O   THR   168      -6.578   1.657   4.544  1.00  0.00           O  
ATOM   2562  CB  THR   168      -3.912   0.234   5.784  1.00  0.00           C  
ATOM   2563  CG2 THR   168      -2.790   1.058   5.155  1.00  0.00           C  
ATOM   2564  OG1 THR   168      -3.292  -0.486   6.829  1.00  0.00           O  
ATOM   2565  H   THR   168      -6.833  -0.142   6.294  1.00  0.00           H  
ATOM   2566  HA  THR   168      -4.693   1.710   7.139  1.00  0.00           H  
ATOM   2567  HB  THR   168      -4.285  -0.484   5.051  1.00  0.00           H  
ATOM   2568 HG21 THR   168      -2.412   1.804   5.854  1.00  0.00           H  
ATOM   2569 HG22 THR   168      -1.952   0.423   4.864  1.00  0.00           H  
ATOM   2570 HG23 THR   168      -3.115   1.574   4.254  1.00  0.00           H  
ATOM   2571  HG1 THR   168      -3.913  -1.120   7.148  1.00  0.00           H  
ATOM   2572  N   LYS   169      -5.102   3.231   5.192  1.00  0.00           N  
ATOM   2573  CA  LYS   169      -5.360   4.239   4.152  1.00  0.00           C  
ATOM   2574  C   LYS   169      -4.025   4.690   3.549  1.00  0.00           C  
ATOM   2575  O   LYS   169      -3.294   5.468   4.166  1.00  0.00           O  
ATOM   2576  CB  LYS   169      -6.133   5.442   4.732  1.00  0.00           C  
ATOM   2577  CG  LYS   169      -7.463   5.084   5.413  1.00  0.00           C  
ATOM   2578  CD  LYS   169      -8.173   6.355   5.908  1.00  0.00           C  
ATOM   2579  CE  LYS   169      -9.537   6.019   6.527  1.00  0.00           C  
ATOM   2580  NZ  LYS   169     -10.217   7.235   7.052  1.00  0.00           N1+
ATOM   2581  H   LYS   169      -4.374   3.460   5.859  1.00  0.00           H  
ATOM   2582  HA  LYS   169      -5.966   3.808   3.358  1.00  0.00           H  
ATOM   2583  HB2 LYS   169      -5.509   5.974   5.446  1.00  0.00           H  
ATOM   2584  HB3 LYS   169      -6.328   6.150   3.925  1.00  0.00           H  
ATOM   2585  HG2 LYS   169      -8.096   4.547   4.711  1.00  0.00           H  
ATOM   2586  HG3 LYS   169      -7.293   4.413   6.255  1.00  0.00           H  
ATOM   2587  HD2 LYS   169      -7.546   6.861   6.644  1.00  0.00           H  
ATOM   2588  HD3 LYS   169      -8.309   7.050   5.078  1.00  0.00           H  
ATOM   2589  HE2 LYS   169     -10.183   5.548   5.785  1.00  0.00           H  
ATOM   2590  HE3 LYS   169      -9.416   5.306   7.343  1.00  0.00           H  
ATOM   2591  HZ1 LYS   169     -10.364   7.902   6.307  1.00  0.00           H  
ATOM   2592  HZ2 LYS   169     -11.112   6.985   7.447  1.00  0.00           H  
ATOM   2593  HZ3 LYS   169      -9.649   7.665   7.768  1.00  0.00           H  
ATOM   2594  N   VAL   170      -3.693   4.194   2.355  1.00  0.00           N  
ATOM   2595  CA  VAL   170      -2.513   4.629   1.586  1.00  0.00           C  
ATOM   2596  C   VAL   170      -2.898   5.833   0.726  1.00  0.00           C  
ATOM   2597  O   VAL   170      -3.491   5.679  -0.343  1.00  0.00           O  
ATOM   2598  CB  VAL   170      -1.920   3.490   0.731  1.00  0.00           C  
ATOM   2599  CG1 VAL   170      -0.646   3.962   0.016  1.00  0.00           C  
ATOM   2600  CG2 VAL   170      -1.570   2.263   1.582  1.00  0.00           C  
ATOM   2601  H   VAL   170      -4.336   3.558   1.900  1.00  0.00           H  
ATOM   2602  HA  VAL   170      -1.729   4.942   2.279  1.00  0.00           H  
ATOM   2603  HB  VAL   170      -2.643   3.176  -0.022  1.00  0.00           H  
ATOM   2604 HG11 VAL   170       0.090   4.343   0.724  1.00  0.00           H  
ATOM   2605 HG12 VAL   170      -0.176   3.148  -0.535  1.00  0.00           H  
ATOM   2606 HG13 VAL   170      -0.846   4.749  -0.711  1.00  0.00           H  
ATOM   2607 HG21 VAL   170      -2.466   1.802   1.998  1.00  0.00           H  
ATOM   2608 HG22 VAL   170      -1.073   1.497   0.987  1.00  0.00           H  
ATOM   2609 HG23 VAL   170      -0.911   2.518   2.411  1.00  0.00           H  
ATOM   2610  N   ILE   171      -2.593   7.036   1.211  1.00  0.00           N  
ATOM   2611  CA  ILE   171      -2.798   8.304   0.504  1.00  0.00           C  
ATOM   2612  C   ILE   171      -1.597   8.543  -0.423  1.00  0.00           C  
ATOM   2613  O   ILE   171      -0.473   8.741   0.049  1.00  0.00           O  
ATOM   2614  CB  ILE   171      -2.967   9.479   1.499  1.00  0.00           C  
ATOM   2615  CG2 ILE   171      -3.247  10.783   0.725  1.00  0.00           C  
ATOM   2616  CG1 ILE   171      -4.066   9.226   2.561  1.00  0.00           C  
ATOM   2617  CD1 ILE   171      -4.006  10.198   3.747  1.00  0.00           C  
ATOM   2618  H   ILE   171      -2.108   7.085   2.099  1.00  0.00           H  
ATOM   2619  HA  ILE   171      -3.707   8.241  -0.095  1.00  0.00           H  
ATOM   2620  HB  ILE   171      -2.027   9.597   2.031  1.00  0.00           H  
ATOM   2621 HG21 ILE   171      -4.169  10.710   0.149  1.00  0.00           H  
ATOM   2622 HG22 ILE   171      -3.349  11.635   1.396  1.00  0.00           H  
ATOM   2623 HG23 ILE   171      -2.447  11.046   0.033  1.00  0.00           H  
ATOM   2624 HG12 ILE   171      -5.052   9.272   2.100  1.00  0.00           H  
ATOM   2625 HG13 ILE   171      -3.977   8.222   2.975  1.00  0.00           H  
ATOM   2626 HD11 ILE   171      -4.207  11.226   3.445  1.00  0.00           H  
ATOM   2627 HD12 ILE   171      -4.750   9.931   4.497  1.00  0.00           H  
ATOM   2628 HD13 ILE   171      -3.029  10.171   4.230  1.00  0.00           H  
ATOM   2629  N   LEU   172      -1.827   8.529  -1.737  1.00  0.00           N  
ATOM   2630  CA  LEU   172      -0.828   8.868  -2.751  1.00  0.00           C  
ATOM   2631  C   LEU   172      -0.952  10.345  -3.136  1.00  0.00           C  
ATOM   2632  O   LEU   172      -1.938  10.728  -3.765  1.00  0.00           O  
ATOM   2633  CB  LEU   172      -1.029   7.978  -3.994  1.00  0.00           C  
ATOM   2634  CG  LEU   172      -1.029   6.464  -3.726  1.00  0.00           C  
ATOM   2635  CD1 LEU   172      -1.301   5.739  -5.039  1.00  0.00           C  
ATOM   2636  CD2 LEU   172       0.313   5.991  -3.182  1.00  0.00           C  
ATOM   2637  H   LEU   172      -2.762   8.325  -2.065  1.00  0.00           H  
ATOM   2638  HA  LEU   172       0.181   8.697  -2.371  1.00  0.00           H  
ATOM   2639  HB2 LEU   172      -1.972   8.236  -4.478  1.00  0.00           H  
ATOM   2640  HB3 LEU   172      -0.257   8.216  -4.728  1.00  0.00           H  
ATOM   2641  HG  LEU   172      -1.817   6.202  -3.020  1.00  0.00           H  
ATOM   2642 HD11 LEU   172      -0.540   5.961  -5.788  1.00  0.00           H  
ATOM   2643 HD12 LEU   172      -1.322   4.660  -4.895  1.00  0.00           H  
ATOM   2644 HD13 LEU   172      -2.268   6.033  -5.446  1.00  0.00           H  
ATOM   2645 HD21 LEU   172       0.504   6.405  -2.194  1.00  0.00           H  
ATOM   2646 HD22 LEU   172       0.342   4.906  -3.082  1.00  0.00           H  
ATOM   2647 HD23 LEU   172       1.128   6.296  -3.838  1.00  0.00           H  
ATOM   2648  N   HIS   173       0.041  11.172  -2.802  1.00  0.00           N  
ATOM   2649  CA  HIS   173       0.169  12.536  -3.329  1.00  0.00           C  
ATOM   2650  C   HIS   173       0.876  12.459  -4.684  1.00  0.00           C  
ATOM   2651  O   HIS   173       2.077  12.185  -4.754  1.00  0.00           O  
ATOM   2652  CB  HIS   173       0.917  13.433  -2.329  1.00  0.00           C  
ATOM   2653  CG  HIS   173       0.304  13.457  -0.945  1.00  0.00           C  
ATOM   2654  ND1 HIS   173      -0.555  14.408  -0.474  1.00  0.00           N  
ATOM   2655  CE1 HIS   173      -0.918  14.013   0.797  1.00  0.00           C  
ATOM   2656  NE2 HIS   173      -0.293  12.857   1.075  1.00  0.00           N  
ATOM   2657  CD2 HIS   173       0.477  12.481   0.041  1.00  0.00           C  
ATOM   2658  H   HIS   173       0.833  10.801  -2.294  1.00  0.00           H  
ATOM   2659  HA  HIS   173      -0.819  12.974  -3.479  1.00  0.00           H  
ATOM   2660  HB2 HIS   173       1.946  13.094  -2.233  1.00  0.00           H  
ATOM   2661  HB3 HIS   173       0.971  14.456  -2.705  1.00  0.00           H  
ATOM   2662  HE1 HIS   173      -1.597  14.541   1.452  1.00  0.00           H  
ATOM   2663  HE2 HIS   173      -0.379  12.347   1.944  1.00  0.00           H  
ATOM   2664  HD2 HIS   173       1.055  11.570   0.056  1.00  0.00           H  
ATOM   2665  N   LEU   174       0.119  12.611  -5.771  1.00  0.00           N  
ATOM   2666  CA  LEU   174       0.588  12.302  -7.126  1.00  0.00           C  
ATOM   2667  C   LEU   174       1.580  13.346  -7.666  1.00  0.00           C  
ATOM   2668  O   LEU   174       1.483  14.539  -7.362  1.00  0.00           O  
ATOM   2669  CB  LEU   174      -0.618  12.120  -8.067  1.00  0.00           C  
ATOM   2670  CG  LEU   174      -1.557  10.956  -7.685  1.00  0.00           C  
ATOM   2671  CD1 LEU   174      -2.777  10.967  -8.603  1.00  0.00           C  
ATOM   2672  CD2 LEU   174      -0.881   9.588  -7.814  1.00  0.00           C  
ATOM   2673  H   LEU   174      -0.856  12.855  -5.657  1.00  0.00           H  
ATOM   2674  HA  LEU   174       1.113  11.353  -7.094  1.00  0.00           H  
ATOM   2675  HB2 LEU   174      -1.188  13.050  -8.086  1.00  0.00           H  
ATOM   2676  HB3 LEU   174      -0.265  11.970  -9.090  1.00  0.00           H  
ATOM   2677  HG  LEU   174      -1.907  11.085  -6.660  1.00  0.00           H  
ATOM   2678 HD11 LEU   174      -2.501  10.804  -9.645  1.00  0.00           H  
ATOM   2679 HD12 LEU   174      -3.494  10.195  -8.323  1.00  0.00           H  
ATOM   2680 HD13 LEU   174      -3.290  11.926  -8.545  1.00  0.00           H  
ATOM   2681 HD21 LEU   174      -0.072   9.466  -7.094  1.00  0.00           H  
ATOM   2682 HD22 LEU   174      -1.589   8.780  -7.626  1.00  0.00           H  
ATOM   2683 HD23 LEU   174      -0.466   9.439  -8.811  1.00  0.00           H  
ATOM   2684  N   LYS   175       2.506  12.906  -8.524  1.00  0.00           N  
ATOM   2685  CA  LYS   175       3.322  13.807  -9.356  1.00  0.00           C  
ATOM   2686  C   LYS   175       2.429  14.568 -10.346  1.00  0.00           C  
ATOM   2687  O   LYS   175       1.387  14.067 -10.775  1.00  0.00           O  
ATOM   2688  CB  LYS   175       4.411  13.026 -10.109  1.00  0.00           C  
ATOM   2689  CG  LYS   175       5.419  12.302  -9.206  1.00  0.00           C  
ATOM   2690  CD  LYS   175       6.570  11.623  -9.971  1.00  0.00           C  
ATOM   2691  CE  LYS   175       6.117  10.604 -11.033  1.00  0.00           C  
ATOM   2692  NZ  LYS   175       6.107  11.177 -12.409  1.00  0.00           N1+
ATOM   2693  H   LYS   175       2.550  11.915  -8.727  1.00  0.00           H  
ATOM   2694  HA  LYS   175       3.809  14.532  -8.700  1.00  0.00           H  
ATOM   2695  HB2 LYS   175       3.930  12.303 -10.763  1.00  0.00           H  
ATOM   2696  HB3 LYS   175       4.962  13.714 -10.751  1.00  0.00           H  
ATOM   2697  HG2 LYS   175       5.851  13.018  -8.510  1.00  0.00           H  
ATOM   2698  HG3 LYS   175       4.907  11.559  -8.598  1.00  0.00           H  
ATOM   2699  HD2 LYS   175       7.222  12.375 -10.419  1.00  0.00           H  
ATOM   2700  HD3 LYS   175       7.186  11.103  -9.236  1.00  0.00           H  
ATOM   2701  HE2 LYS   175       6.816   9.768 -11.047  1.00  0.00           H  
ATOM   2702  HE3 LYS   175       5.149  10.181 -10.775  1.00  0.00           H  
ATOM   2703  HZ1 LYS   175       7.038  11.456 -12.679  1.00  0.00           H  
ATOM   2704  HZ2 LYS   175       5.759  10.492 -13.068  1.00  0.00           H  
ATOM   2705  HZ3 LYS   175       5.503  11.993 -12.462  1.00  0.00           H  
ATOM   2706  N   GLU   176       2.842  15.773 -10.730  1.00  0.00           N  
ATOM   2707  CA  GLU   176       2.048  16.687 -11.573  1.00  0.00           C  
ATOM   2708  C   GLU   176       1.764  16.142 -12.991  1.00  0.00           C  
ATOM   2709  O   GLU   176       0.775  16.517 -13.621  1.00  0.00           O  
ATOM   2710  CB  GLU   176       2.779  18.042 -11.608  1.00  0.00           C  
ATOM   2711  CG  GLU   176       1.977  19.164 -12.285  1.00  0.00           C  
ATOM   2712  CD  GLU   176       2.571  20.556 -11.987  1.00  0.00           C  
ATOM   2713  OE1 GLU   176       2.905  21.296 -12.946  1.00  0.00           O  
ATOM   2714  OE2 GLU   176       2.688  20.933 -10.794  1.00  0.00           O1-
ATOM   2715  H   GLU   176       3.717  16.122 -10.365  1.00  0.00           H  
ATOM   2716  HA  GLU   176       1.084  16.829 -11.079  1.00  0.00           H  
ATOM   2717  HB2 GLU   176       3.007  18.331 -10.581  1.00  0.00           H  
ATOM   2718  HB3 GLU   176       3.743  17.933 -12.108  1.00  0.00           H  
ATOM   2719  HG2 GLU   176       1.936  19.014 -13.364  1.00  0.00           H  
ATOM   2720  HG3 GLU   176       0.948  19.160 -11.925  1.00  0.00           H  
ATOM   2721  N   ASP   177       2.593  15.218 -13.482  1.00  0.00           N  
ATOM   2722  CA  ASP   177       2.441  14.511 -14.761  1.00  0.00           C  
ATOM   2723  C   ASP   177       1.636  13.190 -14.666  1.00  0.00           C  
ATOM   2724  O   ASP   177       1.424  12.537 -15.691  1.00  0.00           O  
ATOM   2725  CB  ASP   177       3.832  14.281 -15.391  1.00  0.00           C  
ATOM   2726  CG  ASP   177       4.846  13.502 -14.533  1.00  0.00           C  
ATOM   2727  OD1 ASP   177       4.645  13.333 -13.307  1.00  0.00           O  
ATOM   2728  OD2 ASP   177       5.880  13.061 -15.085  1.00  0.00           O1-
ATOM   2729  H   ASP   177       3.379  14.931 -12.914  1.00  0.00           H  
ATOM   2730  HA  ASP   177       1.887  15.149 -15.451  1.00  0.00           H  
ATOM   2731  HB2 ASP   177       3.730  13.769 -16.349  1.00  0.00           H  
ATOM   2732  HB3 ASP   177       4.281  15.248 -15.622  1.00  0.00           H  
ATOM   2733  N   GLN   178       1.171  12.781 -13.474  1.00  0.00           N  
ATOM   2734  CA  GLN   178       0.462  11.504 -13.233  1.00  0.00           C  
ATOM   2735  C   GLN   178      -0.997  11.676 -12.768  1.00  0.00           C  
ATOM   2736  O   GLN   178      -1.609  10.738 -12.255  1.00  0.00           O  
ATOM   2737  CB  GLN   178       1.255  10.601 -12.268  1.00  0.00           C  
ATOM   2738  CG  GLN   178       2.749  10.445 -12.589  1.00  0.00           C  
ATOM   2739  CD  GLN   178       3.147   9.713 -13.870  1.00  0.00           C  
ATOM   2740  OE1 GLN   178       4.331   9.638 -14.177  1.00  0.00           O  
ATOM   2741  NE2 GLN   178       2.251   9.140 -14.646  1.00  0.00           N  
ATOM   2742  H   GLN   178       1.360  13.361 -12.667  1.00  0.00           H  
ATOM   2743  HA  GLN   178       0.364  10.961 -14.172  1.00  0.00           H  
ATOM   2744  HB2 GLN   178       1.178  11.015 -11.261  1.00  0.00           H  
ATOM   2745  HB3 GLN   178       0.798   9.613 -12.212  1.00  0.00           H  
ATOM   2746  HG2 GLN   178       3.216  11.422 -12.619  1.00  0.00           H  
ATOM   2747  HG3 GLN   178       3.217   9.927 -11.764  1.00  0.00           H  
ATOM   2748 HE21 GLN   178       2.545   8.686 -15.499  1.00  0.00           H  
ATOM   2749 HE22 GLN   178       1.269   9.204 -14.422  1.00  0.00           H  
ATOM   2750  N   THR   179      -1.584  12.854 -12.982  1.00  0.00           N  
ATOM   2751  CA  THR   179      -2.995  13.152 -12.665  1.00  0.00           C  
ATOM   2752  C   THR   179      -4.009  12.314 -13.464  1.00  0.00           C  
ATOM   2753  O   THR   179      -5.188  12.296 -13.116  1.00  0.00           O  
ATOM   2754  CB  THR   179      -3.287  14.648 -12.864  1.00  0.00           C  
ATOM   2755  CG2 THR   179      -2.435  15.518 -11.937  1.00  0.00           C  
ATOM   2756  OG1 THR   179      -3.020  15.025 -14.199  1.00  0.00           O  
ATOM   2757  H   THR   179      -1.050  13.587 -13.426  1.00  0.00           H  
ATOM   2758  HA  THR   179      -3.155  12.911 -11.612  1.00  0.00           H  
ATOM   2759  HB  THR   179      -4.339  14.854 -12.659  1.00  0.00           H  
ATOM   2760 HG21 THR   179      -1.370  15.431 -12.155  1.00  0.00           H  
ATOM   2761 HG22 THR   179      -2.704  16.571 -12.024  1.00  0.00           H  
ATOM   2762 HG23 THR   179      -2.580  15.223 -10.899  1.00  0.00           H  
ATOM   2763  HG1 THR   179      -3.204  15.947 -14.296  1.00  0.00           H  
ATOM   2764  N   GLU   180      -3.572  11.549 -14.474  1.00  0.00           N  
ATOM   2765  CA  GLU   180      -4.403  10.565 -15.191  1.00  0.00           C  
ATOM   2766  C   GLU   180      -5.075   9.553 -14.243  1.00  0.00           C  
ATOM   2767  O   GLU   180      -6.220   9.165 -14.470  1.00  0.00           O  
ATOM   2768  CB  GLU   180      -3.558   9.835 -16.258  1.00  0.00           C  
ATOM   2769  CG  GLU   180      -2.483   8.884 -15.701  1.00  0.00           C  
ATOM   2770  CD  GLU   180      -1.738   8.150 -16.828  1.00  0.00           C  
ATOM   2771  OE1 GLU   180      -0.731   8.693 -17.343  1.00  0.00           O  
ATOM   2772  OE2 GLU   180      -2.161   7.025 -17.197  1.00  0.00           O1-
ATOM   2773  H   GLU   180      -2.594  11.598 -14.722  1.00  0.00           H  
ATOM   2774  HA  GLU   180      -5.192  11.119 -15.703  1.00  0.00           H  
ATOM   2775  HB2 GLU   180      -4.232   9.266 -16.901  1.00  0.00           H  
ATOM   2776  HB3 GLU   180      -3.089  10.574 -16.909  1.00  0.00           H  
ATOM   2777  HG2 GLU   180      -1.762   9.427 -15.090  1.00  0.00           H  
ATOM   2778  HG3 GLU   180      -2.920   8.113 -15.069  1.00  0.00           H  
ATOM   2779  N   TYR   181      -4.412   9.172 -13.145  1.00  0.00           N  
ATOM   2780  CA  TYR   181      -4.926   8.207 -12.164  1.00  0.00           C  
ATOM   2781  C   TYR   181      -5.999   8.790 -11.225  1.00  0.00           C  
ATOM   2782  O   TYR   181      -6.435   8.120 -10.290  1.00  0.00           O  
ATOM   2783  CB  TYR   181      -3.750   7.565 -11.413  1.00  0.00           C  
ATOM   2784  CG  TYR   181      -2.730   6.919 -12.337  1.00  0.00           C  
ATOM   2785  CD1 TYR   181      -3.112   5.840 -13.160  1.00  0.00           C  
ATOM   2786  CE1 TYR   181      -2.185   5.271 -14.054  1.00  0.00           C  
ATOM   2787  CZ  TYR   181      -0.875   5.781 -14.139  1.00  0.00           C  
ATOM   2788  OH  TYR   181       0.006   5.231 -15.018  1.00  0.00           O  
ATOM   2789  CE2 TYR   181      -0.489   6.857 -13.310  1.00  0.00           C  
ATOM   2790  CD2 TYR   181      -1.413   7.417 -12.406  1.00  0.00           C  
ATOM   2791  H   TYR   181      -3.486   9.547 -12.989  1.00  0.00           H  
ATOM   2792  HA  TYR   181      -5.432   7.410 -12.714  1.00  0.00           H  
ATOM   2793  HB2 TYR   181      -3.254   8.313 -10.791  1.00  0.00           H  
ATOM   2794  HB3 TYR   181      -4.116   6.798 -10.730  1.00  0.00           H  
ATOM   2795  HD1 TYR   181      -4.118   5.450 -13.115  1.00  0.00           H  
ATOM   2796  HE1 TYR   181      -2.475   4.449 -14.689  1.00  0.00           H  
ATOM   2797  HH  TYR   181       0.791   5.746 -15.124  1.00  0.00           H  
ATOM   2798  HE2 TYR   181       0.514   7.252 -13.365  1.00  0.00           H  
ATOM   2799  HD2 TYR   181      -1.108   8.236 -11.773  1.00  0.00           H  
ATOM   2800  N   LEU   182      -6.444  10.026 -11.479  1.00  0.00           N  
ATOM   2801  CA  LEU   182      -7.631  10.641 -10.878  1.00  0.00           C  
ATOM   2802  C   LEU   182      -8.866  10.546 -11.797  1.00  0.00           C  
ATOM   2803  O   LEU   182      -9.981  10.813 -11.349  1.00  0.00           O  
ATOM   2804  CB  LEU   182      -7.312  12.108 -10.518  1.00  0.00           C  
ATOM   2805  CG  LEU   182      -6.077  12.288  -9.612  1.00  0.00           C  
ATOM   2806  CD1 LEU   182      -5.636  13.749  -9.576  1.00  0.00           C  
ATOM   2807  CD2 LEU   182      -6.371  11.844  -8.181  1.00  0.00           C  
ATOM   2808  H   LEU   182      -6.002  10.538 -12.231  1.00  0.00           H  
ATOM   2809  HA  LEU   182      -7.894  10.120  -9.958  1.00  0.00           H  
ATOM   2810  HB2 LEU   182      -7.162  12.669 -11.441  1.00  0.00           H  
ATOM   2811  HB3 LEU   182      -8.179  12.564 -10.039  1.00  0.00           H  
ATOM   2812  HG  LEU   182      -5.236  11.713 -10.000  1.00  0.00           H  
ATOM   2813 HD11 LEU   182      -6.425  14.379  -9.179  1.00  0.00           H  
ATOM   2814 HD12 LEU   182      -4.755  13.883  -8.949  1.00  0.00           H  
ATOM   2815 HD13 LEU   182      -5.388  14.113 -10.572  1.00  0.00           H  
ATOM   2816 HD21 LEU   182      -6.613  10.782  -8.129  1.00  0.00           H  
ATOM   2817 HD22 LEU   182      -5.505  12.007  -7.540  1.00  0.00           H  
ATOM   2818 HD23 LEU   182      -7.207  12.399  -7.756  1.00  0.00           H  
ATOM   2819  N   GLU   183      -8.709  10.188 -13.077  1.00  0.00           N  
ATOM   2820  CA  GLU   183      -9.839   9.976 -13.993  1.00  0.00           C  
ATOM   2821  C   GLU   183     -10.587   8.676 -13.653  1.00  0.00           C  
ATOM   2822  O   GLU   183      -9.989   7.601 -13.577  1.00  0.00           O  
ATOM   2823  CB  GLU   183      -9.389   9.961 -15.467  1.00  0.00           C  
ATOM   2824  CG  GLU   183      -8.763  11.287 -15.927  1.00  0.00           C  
ATOM   2825  CD  GLU   183      -8.418  11.292 -17.433  1.00  0.00           C  
ATOM   2826  OE1 GLU   183      -7.350  11.836 -17.806  1.00  0.00           O  
ATOM   2827  OE2 GLU   183      -9.221  10.794 -18.264  1.00  0.00           O1-
ATOM   2828  H   GLU   183      -7.782   9.971 -13.420  1.00  0.00           H  
ATOM   2829  HA  GLU   183     -10.534  10.811 -13.877  1.00  0.00           H  
ATOM   2830  HB2 GLU   183      -8.679   9.152 -15.633  1.00  0.00           H  
ATOM   2831  HB3 GLU   183     -10.253   9.737 -16.093  1.00  0.00           H  
ATOM   2832  HG2 GLU   183      -9.450  12.112 -15.737  1.00  0.00           H  
ATOM   2833  HG3 GLU   183      -7.856  11.494 -15.359  1.00  0.00           H  
ATOM   2834  N   GLU   184     -11.914   8.752 -13.501  1.00  0.00           N  
ATOM   2835  CA  GLU   184     -12.764   7.606 -13.139  1.00  0.00           C  
ATOM   2836  C   GLU   184     -12.608   6.442 -14.136  1.00  0.00           C  
ATOM   2837  O   GLU   184     -12.403   5.295 -13.739  1.00  0.00           O  
ATOM   2838  CB  GLU   184     -14.222   8.100 -13.054  1.00  0.00           C  
ATOM   2839  CG  GLU   184     -15.225   7.030 -12.592  1.00  0.00           C  
ATOM   2840  CD  GLU   184     -16.699   7.486 -12.656  1.00  0.00           C  
ATOM   2841  OE1 GLU   184     -16.993   8.657 -12.997  1.00  0.00           O  
ATOM   2842  OE2 GLU   184     -17.586   6.642 -12.383  1.00  0.00           O1-
ATOM   2843  H   GLU   184     -12.361   9.653 -13.590  1.00  0.00           H  
ATOM   2844  HA  GLU   184     -12.451   7.260 -12.152  1.00  0.00           H  
ATOM   2845  HB2 GLU   184     -14.273   8.945 -12.365  1.00  0.00           H  
ATOM   2846  HB3 GLU   184     -14.527   8.489 -14.028  1.00  0.00           H  
ATOM   2847  HG2 GLU   184     -15.141   6.145 -13.218  1.00  0.00           H  
ATOM   2848  HG3 GLU   184     -15.004   6.725 -11.569  1.00  0.00           H  
ATOM   2849  N   ARG   185     -12.613   6.755 -15.440  1.00  0.00           N  
ATOM   2850  CA  ARG   185     -12.412   5.790 -16.538  1.00  0.00           C  
ATOM   2851  C   ARG   185     -11.043   5.101 -16.508  1.00  0.00           C  
ATOM   2852  O   ARG   185     -10.958   3.907 -16.796  1.00  0.00           O  
ATOM   2853  CB  ARG   185     -12.685   6.480 -17.892  1.00  0.00           C  
ATOM   2854  CG  ARG   185     -11.721   7.633 -18.231  1.00  0.00           C  
ATOM   2855  CD  ARG   185     -12.126   8.336 -19.531  1.00  0.00           C  
ATOM   2856  NE  ARG   185     -11.190   9.433 -19.825  1.00  0.00           N  
ATOM   2857  CZ  ARG   185     -11.074  10.140 -20.929  1.00  0.00           C  
ATOM   2858  NH1 ARG   185     -11.845   9.971 -21.969  1.00  0.00           N  
ATOM   2859  NH2 ARG   185     -10.145  11.047 -20.972  1.00  0.00           N1+
ATOM   2860  H   ARG   185     -12.758   7.721 -15.693  1.00  0.00           H  
ATOM   2861  HA  ARG   185     -13.166   5.010 -16.413  1.00  0.00           H  
ATOM   2862  HB2 ARG   185     -12.645   5.736 -18.688  1.00  0.00           H  
ATOM   2863  HB3 ARG   185     -13.709   6.856 -17.891  1.00  0.00           H  
ATOM   2864  HG2 ARG   185     -11.708   8.361 -17.421  1.00  0.00           H  
ATOM   2865  HG3 ARG   185     -10.701   7.261 -18.334  1.00  0.00           H  
ATOM   2866  HD2 ARG   185     -12.118   7.629 -20.361  1.00  0.00           H  
ATOM   2867  HD3 ARG   185     -13.135   8.742 -19.454  1.00  0.00           H  
ATOM   2868  HE  ARG   185     -10.555   9.687 -19.071  1.00  0.00           H  
ATOM   2869 HH11 ARG   185     -12.571   9.270 -21.946  1.00  0.00           H  
ATOM   2870 HH12 ARG   185     -11.725  10.535 -22.798  1.00  0.00           H  
ATOM   2871 HH21 ARG   185      -9.560  11.183 -20.151  1.00  0.00           H  
ATOM   2872 HH22 ARG   185      -9.999  11.619 -21.790  1.00  0.00           H  
ATOM   2873  N   ARG   186      -9.981   5.820 -16.117  1.00  0.00           N  
ATOM   2874  CA  ARG   186      -8.610   5.286 -16.014  1.00  0.00           C  
ATOM   2875  C   ARG   186      -8.475   4.336 -14.825  1.00  0.00           C  
ATOM   2876  O   ARG   186      -7.885   3.267 -14.962  1.00  0.00           O  
ATOM   2877  CB  ARG   186      -7.616   6.461 -15.933  1.00  0.00           C  
ATOM   2878  CG  ARG   186      -6.129   6.069 -15.969  1.00  0.00           C  
ATOM   2879  CD  ARG   186      -5.745   5.282 -17.228  1.00  0.00           C  
ATOM   2880  NE  ARG   186      -4.283   5.165 -17.342  1.00  0.00           N  
ATOM   2881  CZ  ARG   186      -3.570   4.079 -17.560  1.00  0.00           C  
ATOM   2882  NH1 ARG   186      -4.066   2.916 -17.853  1.00  0.00           N  
ATOM   2883  NH2 ARG   186      -2.281   4.151 -17.482  1.00  0.00           N1+
ATOM   2884  H   ARG   186     -10.125   6.782 -15.847  1.00  0.00           H  
ATOM   2885  HA  ARG   186      -8.418   4.721 -16.927  1.00  0.00           H  
ATOM   2886  HB2 ARG   186      -7.808   7.148 -16.758  1.00  0.00           H  
ATOM   2887  HB3 ARG   186      -7.799   7.030 -15.021  1.00  0.00           H  
ATOM   2888  HG2 ARG   186      -5.523   6.973 -15.913  1.00  0.00           H  
ATOM   2889  HG3 ARG   186      -5.873   5.488 -15.082  1.00  0.00           H  
ATOM   2890  HD2 ARG   186      -6.192   4.291 -17.192  1.00  0.00           H  
ATOM   2891  HD3 ARG   186      -6.120   5.777 -18.124  1.00  0.00           H  
ATOM   2892  HE  ARG   186      -3.754   6.026 -17.221  1.00  0.00           H  
ATOM   2893 HH11 ARG   186      -5.054   2.813 -18.079  1.00  0.00           H  
ATOM   2894 HH12 ARG   186      -3.433   2.129 -17.962  1.00  0.00           H  
ATOM   2895 HH21 ARG   186      -1.842   5.047 -17.292  1.00  0.00           H  
ATOM   2896 HH22 ARG   186      -1.722   3.319 -17.631  1.00  0.00           H  
ATOM   2897  N   ILE   187      -9.080   4.677 -13.685  1.00  0.00           N  
ATOM   2898  CA  ILE   187      -9.115   3.802 -12.504  1.00  0.00           C  
ATOM   2899  C   ILE   187      -9.925   2.527 -12.805  1.00  0.00           C  
ATOM   2900  O   ILE   187      -9.442   1.423 -12.549  1.00  0.00           O  
ATOM   2901  CB  ILE   187      -9.651   4.557 -11.265  1.00  0.00           C  
ATOM   2902  CG2 ILE   187      -9.683   3.604 -10.056  1.00  0.00           C  
ATOM   2903  CG1 ILE   187      -8.795   5.800 -10.914  1.00  0.00           C  
ATOM   2904  CD1 ILE   187      -9.565   6.819 -10.061  1.00  0.00           C  
ATOM   2905  H   ILE   187      -9.561   5.566 -13.632  1.00  0.00           H  
ATOM   2906  HA  ILE   187      -8.088   3.496 -12.290  1.00  0.00           H  
ATOM   2907  HB  ILE   187     -10.667   4.891 -11.481  1.00  0.00           H  
ATOM   2908 HG21 ILE   187      -8.723   3.107  -9.927  1.00  0.00           H  
ATOM   2909 HG22 ILE   187      -9.886   4.133  -9.128  1.00  0.00           H  
ATOM   2910 HG23 ILE   187     -10.448   2.833 -10.149  1.00  0.00           H  
ATOM   2911 HG12 ILE   187      -7.877   5.501 -10.407  1.00  0.00           H  
ATOM   2912 HG13 ILE   187      -8.472   6.318 -11.815  1.00  0.00           H  
ATOM   2913 HD11 ILE   187      -9.795   6.429  -9.071  1.00  0.00           H  
ATOM   2914 HD12 ILE   187      -8.982   7.728  -9.923  1.00  0.00           H  
ATOM   2915 HD13 ILE   187     -10.500   7.110 -10.540  1.00  0.00           H  
ATOM   2916  N   LYS   188     -11.111   2.655 -13.426  1.00  0.00           N  
ATOM   2917  CA  LYS   188     -11.942   1.516 -13.871  1.00  0.00           C  
ATOM   2918  C   LYS   188     -11.190   0.576 -14.814  1.00  0.00           C  
ATOM   2919  O   LYS   188     -11.220  -0.636 -14.610  1.00  0.00           O  
ATOM   2920  CB  LYS   188     -13.222   2.018 -14.561  1.00  0.00           C  
ATOM   2921  CG  LYS   188     -14.264   2.521 -13.557  1.00  0.00           C  
ATOM   2922  CD  LYS   188     -15.482   3.108 -14.281  1.00  0.00           C  
ATOM   2923  CE  LYS   188     -16.528   3.555 -13.254  1.00  0.00           C  
ATOM   2924  NZ  LYS   188     -17.702   4.188 -13.905  1.00  0.00           N1+
ATOM   2925  H   LYS   188     -11.452   3.587 -13.626  1.00  0.00           H  
ATOM   2926  HA  LYS   188     -12.218   0.936 -12.987  1.00  0.00           H  
ATOM   2927  HB2 LYS   188     -12.975   2.805 -15.274  1.00  0.00           H  
ATOM   2928  HB3 LYS   188     -13.676   1.214 -15.144  1.00  0.00           H  
ATOM   2929  HG2 LYS   188     -14.572   1.703 -12.905  1.00  0.00           H  
ATOM   2930  HG3 LYS   188     -13.819   3.280 -12.917  1.00  0.00           H  
ATOM   2931  HD2 LYS   188     -15.172   3.957 -14.892  1.00  0.00           H  
ATOM   2932  HD3 LYS   188     -15.913   2.368 -14.956  1.00  0.00           H  
ATOM   2933  HE2 LYS   188     -16.878   2.697 -12.679  1.00  0.00           H  
ATOM   2934  HE3 LYS   188     -16.101   4.253 -12.536  1.00  0.00           H  
ATOM   2935  HZ1 LYS   188     -17.401   5.007 -14.415  1.00  0.00           H  
ATOM   2936  HZ2 LYS   188     -18.152   3.537 -14.532  1.00  0.00           H  
ATOM   2937  HZ3 LYS   188     -18.353   4.488 -13.191  1.00  0.00           H  
ATOM   2938  N   GLU   189     -10.486   1.124 -15.807  1.00  0.00           N  
ATOM   2939  CA  GLU   189      -9.662   0.356 -16.749  1.00  0.00           C  
ATOM   2940  C   GLU   189      -8.616  -0.501 -16.019  1.00  0.00           C  
ATOM   2941  O   GLU   189      -8.538  -1.708 -16.253  1.00  0.00           O  
ATOM   2942  CB  GLU   189      -8.998   1.326 -17.745  1.00  0.00           C  
ATOM   2943  CG  GLU   189      -8.050   0.642 -18.742  1.00  0.00           C  
ATOM   2944  CD  GLU   189      -7.317   1.678 -19.616  1.00  0.00           C  
ATOM   2945  OE1 GLU   189      -6.552   2.505 -19.060  1.00  0.00           O  
ATOM   2946  OE2 GLU   189      -7.478   1.649 -20.861  1.00  0.00           O1-
ATOM   2947  H   GLU   189     -10.506   2.129 -15.920  1.00  0.00           H  
ATOM   2948  HA  GLU   189     -10.321  -0.314 -17.304  1.00  0.00           H  
ATOM   2949  HB2 GLU   189      -9.774   1.856 -18.300  1.00  0.00           H  
ATOM   2950  HB3 GLU   189      -8.451   2.091 -17.196  1.00  0.00           H  
ATOM   2951  HG2 GLU   189      -7.275   0.063 -18.242  1.00  0.00           H  
ATOM   2952  HG3 GLU   189      -8.603  -0.051 -19.377  1.00  0.00           H  
ATOM   2953  N   ILE   190      -7.848   0.094 -15.101  1.00  0.00           N  
ATOM   2954  CA  ILE   190      -6.778  -0.598 -14.367  1.00  0.00           C  
ATOM   2955  C   ILE   190      -7.354  -1.675 -13.432  1.00  0.00           C  
ATOM   2956  O   ILE   190      -6.875  -2.809 -13.432  1.00  0.00           O  
ATOM   2957  CB  ILE   190      -5.901   0.427 -13.614  1.00  0.00           C  
ATOM   2958  CG2 ILE   190      -4.847  -0.271 -12.736  1.00  0.00           C  
ATOM   2959  CG1 ILE   190      -5.190   1.375 -14.610  1.00  0.00           C  
ATOM   2960  CD1 ILE   190      -4.724   2.681 -13.955  1.00  0.00           C  
ATOM   2961  H   ILE   190      -7.971   1.084 -14.932  1.00  0.00           H  
ATOM   2962  HA  ILE   190      -6.146  -1.107 -15.098  1.00  0.00           H  
ATOM   2963  HB  ILE   190      -6.554   1.018 -12.969  1.00  0.00           H  
ATOM   2964 HG21 ILE   190      -4.153  -0.812 -13.363  1.00  0.00           H  
ATOM   2965 HG22 ILE   190      -4.257   0.468 -12.196  1.00  0.00           H  
ATOM   2966 HG23 ILE   190      -5.258  -0.945 -11.985  1.00  0.00           H  
ATOM   2967 HG12 ILE   190      -4.352   0.869 -15.091  1.00  0.00           H  
ATOM   2968 HG13 ILE   190      -5.857   1.651 -15.425  1.00  0.00           H  
ATOM   2969 HD11 ILE   190      -3.904   2.519 -13.256  1.00  0.00           H  
ATOM   2970 HD12 ILE   190      -4.383   3.372 -14.723  1.00  0.00           H  
ATOM   2971 HD13 ILE   190      -5.536   3.170 -13.417  1.00  0.00           H  
ATOM   2972  N   VAL   191      -8.424  -1.369 -12.688  1.00  0.00           N  
ATOM   2973  CA  VAL   191      -9.099  -2.341 -11.804  1.00  0.00           C  
ATOM   2974  C   VAL   191      -9.659  -3.531 -12.599  1.00  0.00           C  
ATOM   2975  O   VAL   191      -9.467  -4.678 -12.194  1.00  0.00           O  
ATOM   2976  CB  VAL   191     -10.190  -1.646 -10.963  1.00  0.00           C  
ATOM   2977  CG1 VAL   191     -11.080  -2.626 -10.184  1.00  0.00           C  
ATOM   2978  CG2 VAL   191      -9.552  -0.706  -9.931  1.00  0.00           C  
ATOM   2979  H   VAL   191      -8.802  -0.431 -12.736  1.00  0.00           H  
ATOM   2980  HA  VAL   191      -8.345  -2.739 -11.123  1.00  0.00           H  
ATOM   2981  HB  VAL   191     -10.828  -1.056 -11.624  1.00  0.00           H  
ATOM   2982 HG11 VAL   191     -10.490  -3.298  -9.560  1.00  0.00           H  
ATOM   2983 HG12 VAL   191     -11.766  -2.092  -9.525  1.00  0.00           H  
ATOM   2984 HG13 VAL   191     -11.701  -3.235 -10.841  1.00  0.00           H  
ATOM   2985 HG21 VAL   191      -8.891   0.026 -10.395  1.00  0.00           H  
ATOM   2986 HG22 VAL   191     -10.317  -0.148  -9.391  1.00  0.00           H  
ATOM   2987 HG23 VAL   191      -8.962  -1.258  -9.198  1.00  0.00           H  
ATOM   2988  N   LYS   192     -10.278  -3.288 -13.763  1.00  0.00           N  
ATOM   2989  CA  LYS   192     -10.781  -4.338 -14.671  1.00  0.00           C  
ATOM   2990  C   LYS   192      -9.653  -5.181 -15.290  1.00  0.00           C  
ATOM   2991  O   LYS   192      -9.810  -6.392 -15.441  1.00  0.00           O  
ATOM   2992  CB  LYS   192     -11.651  -3.667 -15.748  1.00  0.00           C  
ATOM   2993  CG  LYS   192     -12.328  -4.676 -16.691  1.00  0.00           C  
ATOM   2994  CD  LYS   192     -13.260  -3.960 -17.677  1.00  0.00           C  
ATOM   2995  CE  LYS   192     -13.896  -4.977 -18.633  1.00  0.00           C  
ATOM   2996  NZ  LYS   192     -14.813  -4.318 -19.600  1.00  0.00           N1+
ATOM   2997  H   LYS   192     -10.398  -2.326 -14.055  1.00  0.00           H  
ATOM   2998  HA  LYS   192     -11.415  -5.007 -14.084  1.00  0.00           H  
ATOM   2999  HB2 LYS   192     -12.423  -3.073 -15.257  1.00  0.00           H  
ATOM   3000  HB3 LYS   192     -11.052  -2.965 -16.330  1.00  0.00           H  
ATOM   3001  HG2 LYS   192     -11.579  -5.234 -17.254  1.00  0.00           H  
ATOM   3002  HG3 LYS   192     -12.892  -5.405 -16.108  1.00  0.00           H  
ATOM   3003  HD2 LYS   192     -14.037  -3.423 -17.130  1.00  0.00           H  
ATOM   3004  HD3 LYS   192     -12.699  -3.216 -18.244  1.00  0.00           H  
ATOM   3005  HE2 LYS   192     -13.124  -5.507 -19.193  1.00  0.00           H  
ATOM   3006  HE3 LYS   192     -14.459  -5.725 -18.074  1.00  0.00           H  
ATOM   3007  HZ1 LYS   192     -14.298  -3.644 -20.149  1.00  0.00           H  
ATOM   3008  HZ2 LYS   192     -15.213  -5.013 -20.213  1.00  0.00           H  
ATOM   3009  HZ3 LYS   192     -15.553  -3.848 -19.098  1.00  0.00           H  
ATOM   3010  N   LYS   193      -8.520  -4.557 -15.630  1.00  0.00           N  
ATOM   3011  CA  LYS   193      -7.335  -5.205 -16.223  1.00  0.00           C  
ATOM   3012  C   LYS   193      -6.578  -6.101 -15.232  1.00  0.00           C  
ATOM   3013  O   LYS   193      -6.144  -7.192 -15.608  1.00  0.00           O  
ATOM   3014  CB  LYS   193      -6.431  -4.093 -16.789  1.00  0.00           C  
ATOM   3015  CG  LYS   193      -5.221  -4.594 -17.588  1.00  0.00           C  
ATOM   3016  CD  LYS   193      -4.443  -3.397 -18.154  1.00  0.00           C  
ATOM   3017  CE  LYS   193      -3.232  -3.859 -18.972  1.00  0.00           C  
ATOM   3018  NZ  LYS   193      -2.492  -2.703 -19.542  1.00  0.00           N1+
ATOM   3019  H   LYS   193      -8.472  -3.556 -15.492  1.00  0.00           H  
ATOM   3020  HA  LYS   193      -7.674  -5.829 -17.052  1.00  0.00           H  
ATOM   3021  HB2 LYS   193      -7.029  -3.463 -17.448  1.00  0.00           H  
ATOM   3022  HB3 LYS   193      -6.088  -3.446 -15.980  1.00  0.00           H  
ATOM   3023  HG2 LYS   193      -4.563  -5.193 -16.959  1.00  0.00           H  
ATOM   3024  HG3 LYS   193      -5.556  -5.241 -18.400  1.00  0.00           H  
ATOM   3025  HD2 LYS   193      -5.100  -2.792 -18.781  1.00  0.00           H  
ATOM   3026  HD3 LYS   193      -4.111  -2.753 -17.338  1.00  0.00           H  
ATOM   3027  HE2 LYS   193      -2.550  -4.438 -18.349  1.00  0.00           H  
ATOM   3028  HE3 LYS   193      -3.551  -4.507 -19.790  1.00  0.00           H  
ATOM   3029  HZ1 LYS   193      -2.166  -2.092 -18.796  1.00  0.00           H  
ATOM   3030  HZ2 LYS   193      -1.698  -3.032 -20.070  1.00  0.00           H  
ATOM   3031  HZ3 LYS   193      -3.103  -2.175 -20.149  1.00  0.00           H  
ATOM   3032  N   HIS   194      -6.416  -5.643 -13.985  1.00  0.00           N  
ATOM   3033  CA  HIS   194      -5.442  -6.187 -13.025  1.00  0.00           C  
ATOM   3034  C   HIS   194      -6.010  -6.709 -11.692  1.00  0.00           C  
ATOM   3035  O   HIS   194      -5.327  -7.491 -11.025  1.00  0.00           O  
ATOM   3036  CB  HIS   194      -4.411  -5.086 -12.734  1.00  0.00           C  
ATOM   3037  CG  HIS   194      -3.473  -4.741 -13.870  1.00  0.00           C  
ATOM   3038  ND1 HIS   194      -2.828  -5.638 -14.675  1.00  0.00           N  
ATOM   3039  CE1 HIS   194      -1.979  -4.904 -15.479  1.00  0.00           C  
ATOM   3040  NE2 HIS   194      -2.105  -3.606 -15.154  1.00  0.00           N  
ATOM   3041  CD2 HIS   194      -2.998  -3.460 -14.161  1.00  0.00           C  
ATOM   3042  H   HIS   194      -6.832  -4.749 -13.757  1.00  0.00           H  
ATOM   3043  HA  HIS   194      -4.914  -7.037 -13.460  1.00  0.00           H  
ATOM   3044  HB2 HIS   194      -4.908  -4.175 -12.400  1.00  0.00           H  
ATOM   3045  HB3 HIS   194      -3.793  -5.392 -11.898  1.00  0.00           H  
ATOM   3046  HE1 HIS   194      -1.318  -5.306 -16.234  1.00  0.00           H  
ATOM   3047  HE2 HIS   194      -1.587  -2.850 -15.581  1.00  0.00           H  
ATOM   3048  HD2 HIS   194      -3.190  -2.513 -13.702  1.00  0.00           H  
ATOM   3049  N   SER   195      -7.216  -6.297 -11.288  1.00  0.00           N  
ATOM   3050  CA  SER   195      -7.778  -6.543  -9.942  1.00  0.00           C  
ATOM   3051  C   SER   195      -9.167  -7.209  -9.965  1.00  0.00           C  
ATOM   3052  O   SER   195      -9.879  -7.231  -8.960  1.00  0.00           O  
ATOM   3053  CB  SER   195      -7.792  -5.240  -9.132  1.00  0.00           C  
ATOM   3054  OG  SER   195      -6.488  -4.682  -9.057  1.00  0.00           O  
ATOM   3055  H   SER   195      -7.752  -5.698 -11.902  1.00  0.00           H  
ATOM   3056  HA  SER   195      -7.148  -7.248  -9.399  1.00  0.00           H  
ATOM   3057  HB2 SER   195      -8.459  -4.509  -9.586  1.00  0.00           H  
ATOM   3058  HB3 SER   195      -8.153  -5.409  -8.119  1.00  0.00           H  
ATOM   3059  HG  SER   195      -6.184  -4.518  -9.936  1.00  0.00           H  
ATOM   3060  N   GLN   196      -9.559  -7.781 -11.106  1.00  0.00           N  
ATOM   3061  CA  GLN   196     -10.876  -8.371 -11.371  1.00  0.00           C  
ATOM   3062  C   GLN   196     -11.181  -9.669 -10.589  1.00  0.00           C  
ATOM   3063  O   GLN   196     -12.345 -10.062 -10.497  1.00  0.00           O  
ATOM   3064  CB  GLN   196     -11.049  -8.552 -12.895  1.00  0.00           C  
ATOM   3065  CG  GLN   196     -10.187  -9.624 -13.599  1.00  0.00           C  
ATOM   3066  CD  GLN   196      -8.782  -9.163 -14.012  1.00  0.00           C  
ATOM   3067  OE1 GLN   196      -8.004  -8.637 -13.230  1.00  0.00           O  
ATOM   3068  NE2 GLN   196      -8.369  -9.360 -15.245  1.00  0.00           N  
ATOM   3069  H   GLN   196      -8.905  -7.779 -11.880  1.00  0.00           H  
ATOM   3070  HA  GLN   196     -11.618  -7.637 -11.049  1.00  0.00           H  
ATOM   3071  HB2 GLN   196     -12.095  -8.806 -13.077  1.00  0.00           H  
ATOM   3072  HB3 GLN   196     -10.915  -7.587 -13.385  1.00  0.00           H  
ATOM   3073  HG2 GLN   196     -10.102 -10.521 -12.990  1.00  0.00           H  
ATOM   3074  HG3 GLN   196     -10.710  -9.937 -14.504  1.00  0.00           H  
ATOM   3075 HE21 GLN   196      -7.450  -9.035 -15.513  1.00  0.00           H  
ATOM   3076 HE22 GLN   196      -8.976  -9.796 -15.924  1.00  0.00           H  
ATOM   3077  N   PHE   197     -10.165 -10.323 -10.007  1.00  0.00           N  
ATOM   3078  CA  PHE   197     -10.297 -11.549  -9.196  1.00  0.00           C  
ATOM   3079  C   PHE   197     -10.048 -11.341  -7.685  1.00  0.00           C  
ATOM   3080  O   PHE   197      -9.941 -12.314  -6.933  1.00  0.00           O  
ATOM   3081  CB  PHE   197      -9.418 -12.660  -9.798  1.00  0.00           C  
ATOM   3082  CG  PHE   197      -9.800 -13.071 -11.211  1.00  0.00           C  
ATOM   3083  CD1 PHE   197     -11.068 -13.637 -11.456  1.00  0.00           C  
ATOM   3084  CE1 PHE   197     -11.433 -14.023 -12.759  1.00  0.00           C  
ATOM   3085  CZ  PHE   197     -10.528 -13.851 -13.822  1.00  0.00           C  
ATOM   3086  CE2 PHE   197      -9.257 -13.297 -13.580  1.00  0.00           C  
ATOM   3087  CD2 PHE   197      -8.892 -12.909 -12.276  1.00  0.00           C  
ATOM   3088  H   PHE   197      -9.235  -9.945 -10.123  1.00  0.00           H  
ATOM   3089  HA  PHE   197     -11.327 -11.905  -9.237  1.00  0.00           H  
ATOM   3090  HB2 PHE   197      -8.372 -12.350  -9.780  1.00  0.00           H  
ATOM   3091  HB3 PHE   197      -9.472 -13.560  -9.183  1.00  0.00           H  
ATOM   3092  HD1 PHE   197     -11.768 -13.775 -10.646  1.00  0.00           H  
ATOM   3093  HE1 PHE   197     -12.407 -14.451 -12.942  1.00  0.00           H  
ATOM   3094  HZ  PHE   197     -10.807 -14.147 -14.822  1.00  0.00           H  
ATOM   3095  HE2 PHE   197      -8.561 -13.166 -14.395  1.00  0.00           H  
ATOM   3096  HD2 PHE   197      -7.916 -12.480 -12.102  1.00  0.00           H  
ATOM   3097  N   ILE   198      -9.966 -10.089  -7.215  1.00  0.00           N  
ATOM   3098  CA  ILE   198      -9.842  -9.755  -5.784  1.00  0.00           C  
ATOM   3099  C   ILE   198     -11.117 -10.172  -5.022  1.00  0.00           C  
ATOM   3100  O   ILE   198     -12.236  -9.907  -5.468  1.00  0.00           O  
ATOM   3101  CB  ILE   198      -9.507  -8.254  -5.619  1.00  0.00           C  
ATOM   3102  CG2 ILE   198      -9.602  -7.771  -4.159  1.00  0.00           C  
ATOM   3103  CG1 ILE   198      -8.118  -7.907  -6.213  1.00  0.00           C  
ATOM   3104  CD1 ILE   198      -6.897  -8.427  -5.441  1.00  0.00           C  
ATOM   3105  H   ILE   198     -10.069  -9.321  -7.864  1.00  0.00           H  
ATOM   3106  HA  ILE   198      -9.017 -10.341  -5.375  1.00  0.00           H  
ATOM   3107  HB  ILE   198     -10.248  -7.687  -6.186  1.00  0.00           H  
ATOM   3108 HG21 ILE   198      -9.042  -8.416  -3.483  1.00  0.00           H  
ATOM   3109 HG22 ILE   198      -9.204  -6.761  -4.055  1.00  0.00           H  
ATOM   3110 HG23 ILE   198     -10.632  -7.734  -3.807  1.00  0.00           H  
ATOM   3111 HG12 ILE   198      -8.052  -8.264  -7.239  1.00  0.00           H  
ATOM   3112 HG13 ILE   198      -8.039  -6.825  -6.286  1.00  0.00           H  
ATOM   3113 HD11 ILE   198      -6.905  -9.512  -5.341  1.00  0.00           H  
ATOM   3114 HD12 ILE   198      -5.976  -8.156  -5.959  1.00  0.00           H  
ATOM   3115 HD13 ILE   198      -6.838  -7.994  -4.444  1.00  0.00           H  
ATOM   3116  N   GLY   199     -10.951 -10.823  -3.865  1.00  0.00           N  
ATOM   3117  CA  GLY   199     -12.033 -11.442  -3.075  1.00  0.00           C  
ATOM   3118  C   GLY   199     -12.879 -10.483  -2.220  1.00  0.00           C  
ATOM   3119  O   GLY   199     -13.631 -10.939  -1.354  1.00  0.00           O  
ATOM   3120  H   GLY   199     -10.007 -10.985  -3.546  1.00  0.00           H  
ATOM   3121  HA2 GLY   199     -12.698 -11.998  -3.737  1.00  0.00           H  
ATOM   3122  HA3 GLY   199     -11.579 -12.176  -2.410  1.00  0.00           H  
ATOM   3123  N   TYR   200     -12.750  -9.172  -2.443  1.00  0.00           N  
ATOM   3124  CA  TYR   200     -13.372  -8.091  -1.670  1.00  0.00           C  
ATOM   3125  C   TYR   200     -13.913  -7.002  -2.611  1.00  0.00           C  
ATOM   3126  O   TYR   200     -13.298  -6.752  -3.655  1.00  0.00           O  
ATOM   3127  CB  TYR   200     -12.345  -7.504  -0.684  1.00  0.00           C  
ATOM   3128  CG  TYR   200     -11.778  -8.536   0.271  1.00  0.00           C  
ATOM   3129  CD1 TYR   200     -12.501  -8.886   1.427  1.00  0.00           C  
ATOM   3130  CE1 TYR   200     -12.032  -9.914   2.265  1.00  0.00           C  
ATOM   3131  CZ  TYR   200     -10.847 -10.607   1.938  1.00  0.00           C  
ATOM   3132  OH  TYR   200     -10.441 -11.640   2.722  1.00  0.00           O  
ATOM   3133  CE2 TYR   200     -10.104 -10.230   0.798  1.00  0.00           C  
ATOM   3134  CD2 TYR   200     -10.567  -9.190  -0.030  1.00  0.00           C  
ATOM   3135  H   TYR   200     -12.148  -8.890  -3.204  1.00  0.00           H  
ATOM   3136  HA  TYR   200     -14.203  -8.508  -1.101  1.00  0.00           H  
ATOM   3137  HB2 TYR   200     -11.521  -7.040  -1.229  1.00  0.00           H  
ATOM   3138  HB3 TYR   200     -12.799  -6.705  -0.096  1.00  0.00           H  
ATOM   3139  HD1 TYR   200     -13.430  -8.388   1.660  1.00  0.00           H  
ATOM   3140  HE1 TYR   200     -12.594 -10.190   3.145  1.00  0.00           H  
ATOM   3141  HH  TYR   200      -9.655 -12.070   2.389  1.00  0.00           H  
ATOM   3142  HE2 TYR   200      -9.187 -10.744   0.548  1.00  0.00           H  
ATOM   3143  HD2 TYR   200     -10.008  -8.925  -0.916  1.00  0.00           H  
ATOM   3144  N   PRO   201     -15.035  -6.334  -2.279  1.00  0.00           N  
ATOM   3145  CA  PRO   201     -15.593  -5.277  -3.119  1.00  0.00           C  
ATOM   3146  C   PRO   201     -14.645  -4.069  -3.178  1.00  0.00           C  
ATOM   3147  O   PRO   201     -14.269  -3.517  -2.141  1.00  0.00           O  
ATOM   3148  CD  PRO   201     -15.846  -6.520  -1.082  1.00  0.00           C  
ATOM   3149  CG  PRO   201     -16.794  -5.323  -1.030  1.00  0.00           C  
ATOM   3150  CB  PRO   201     -16.955  -4.936  -2.500  1.00  0.00           C  
ATOM   3151  HD2 PRO   201     -15.242  -6.575  -0.176  1.00  0.00           H  
ATOM   3152  HD3 PRO   201     -16.409  -7.450  -1.174  1.00  0.00           H  
ATOM   3153  HG2 PRO   201     -16.325  -4.504  -0.487  1.00  0.00           H  
ATOM   3154  HG3 PRO   201     -17.741  -5.551  -0.539  1.00  0.00           H  
ATOM   3155  HB2 PRO   201     -17.246  -3.892  -2.629  1.00  0.00           H  
ATOM   3156  HB3 PRO   201     -17.730  -5.551  -2.958  1.00  0.00           H  
ATOM   3157  HA  PRO   201     -15.752  -5.659  -4.130  1.00  0.00           H  
ATOM   3158  N   ILE   202     -14.261  -3.672  -4.396  1.00  0.00           N  
ATOM   3159  CA  ILE   202     -13.467  -2.470  -4.691  1.00  0.00           C  
ATOM   3160  C   ILE   202     -14.432  -1.363  -5.141  1.00  0.00           C  
ATOM   3161  O   ILE   202     -14.922  -1.380  -6.274  1.00  0.00           O  
ATOM   3162  CB  ILE   202     -12.380  -2.773  -5.756  1.00  0.00           C  
ATOM   3163  CG2 ILE   202     -11.633  -1.488  -6.170  1.00  0.00           C  
ATOM   3164  CG1 ILE   202     -11.351  -3.812  -5.249  1.00  0.00           C  
ATOM   3165  CD1 ILE   202     -10.575  -4.493  -6.386  1.00  0.00           C  
ATOM   3166  H   ILE   202     -14.598  -4.196  -5.191  1.00  0.00           H  
ATOM   3167  HA  ILE   202     -12.951  -2.130  -3.793  1.00  0.00           H  
ATOM   3168  HB  ILE   202     -12.873  -3.183  -6.639  1.00  0.00           H  
ATOM   3169 HG21 ILE   202     -11.177  -1.006  -5.305  1.00  0.00           H  
ATOM   3170 HG22 ILE   202     -10.836  -1.698  -6.882  1.00  0.00           H  
ATOM   3171 HG23 ILE   202     -12.281  -0.758  -6.656  1.00  0.00           H  
ATOM   3172 HG12 ILE   202     -10.653  -3.345  -4.554  1.00  0.00           H  
ATOM   3173 HG13 ILE   202     -11.848  -4.599  -4.683  1.00  0.00           H  
ATOM   3174 HD11 ILE   202      -9.983  -3.785  -6.963  1.00  0.00           H  
ATOM   3175 HD12 ILE   202      -9.889  -5.236  -5.984  1.00  0.00           H  
ATOM   3176 HD13 ILE   202     -11.248  -5.007  -7.073  1.00  0.00           H  
ATOM   3177  N   THR   203     -14.726  -0.410  -4.255  1.00  0.00           N  
ATOM   3178  CA  THR   203     -15.652   0.704  -4.532  1.00  0.00           C  
ATOM   3179  C   THR   203     -14.888   1.965  -4.938  1.00  0.00           C  
ATOM   3180  O   THR   203     -14.223   2.587  -4.108  1.00  0.00           O  
ATOM   3181  CB  THR   203     -16.566   0.989  -3.327  1.00  0.00           C  
ATOM   3182  CG2 THR   203     -17.615   2.060  -3.633  1.00  0.00           C  
ATOM   3183  OG1 THR   203     -17.267  -0.186  -2.969  1.00  0.00           O  
ATOM   3184  H   THR   203     -14.289  -0.447  -3.342  1.00  0.00           H  
ATOM   3185  HA  THR   203     -16.312   0.433  -5.359  1.00  0.00           H  
ATOM   3186  HB  THR   203     -15.972   1.299  -2.467  1.00  0.00           H  
ATOM   3187 HG21 THR   203     -18.225   1.787  -4.495  1.00  0.00           H  
ATOM   3188 HG22 THR   203     -18.287   2.198  -2.785  1.00  0.00           H  
ATOM   3189 HG23 THR   203     -17.168   3.033  -3.839  1.00  0.00           H  
ATOM   3190  HG1 THR   203     -16.637  -0.858  -2.755  1.00  0.00           H  
ATOM   3191  N   LEU   204     -14.994   2.367  -6.206  1.00  0.00           N  
ATOM   3192  CA  LEU   204     -14.486   3.652  -6.699  1.00  0.00           C  
ATOM   3193  C   LEU   204     -15.464   4.791  -6.363  1.00  0.00           C  
ATOM   3194  O   LEU   204     -16.627   4.759  -6.771  1.00  0.00           O  
ATOM   3195  CB  LEU   204     -14.216   3.522  -8.208  1.00  0.00           C  
ATOM   3196  CG  LEU   204     -13.809   4.827  -8.918  1.00  0.00           C  
ATOM   3197  CD1 LEU   204     -12.587   5.493  -8.289  1.00  0.00           C  
ATOM   3198  CD2 LEU   204     -13.488   4.498 -10.374  1.00  0.00           C  
ATOM   3199  H   LEU   204     -15.545   1.811  -6.844  1.00  0.00           H  
ATOM   3200  HA  LEU   204     -13.534   3.858  -6.212  1.00  0.00           H  
ATOM   3201  HB2 LEU   204     -13.435   2.773  -8.352  1.00  0.00           H  
ATOM   3202  HB3 LEU   204     -15.106   3.123  -8.699  1.00  0.00           H  
ATOM   3203  HG  LEU   204     -14.637   5.538  -8.910  1.00  0.00           H  
ATOM   3204 HD11 LEU   204     -11.767   4.790  -8.163  1.00  0.00           H  
ATOM   3205 HD12 LEU   204     -12.235   6.323  -8.900  1.00  0.00           H  
ATOM   3206 HD13 LEU   204     -12.817   5.909  -7.310  1.00  0.00           H  
ATOM   3207 HD21 LEU   204     -14.373   4.111 -10.876  1.00  0.00           H  
ATOM   3208 HD22 LEU   204     -13.160   5.381 -10.921  1.00  0.00           H  
ATOM   3209 HD23 LEU   204     -12.701   3.748 -10.459  1.00  0.00           H  
ATOM   3210  N   PHE   205     -14.995   5.794  -5.619  1.00  0.00           N  
ATOM   3211  CA  PHE   205     -15.793   6.958  -5.220  1.00  0.00           C  
ATOM   3212  C   PHE   205     -15.892   7.990  -6.361  1.00  0.00           C  
ATOM   3213  O   PHE   205     -14.916   8.257  -7.067  1.00  0.00           O  
ATOM   3214  CB  PHE   205     -15.213   7.593  -3.943  1.00  0.00           C  
ATOM   3215  CG  PHE   205     -15.489   6.890  -2.613  1.00  0.00           C  
ATOM   3216  CD1 PHE   205     -15.717   5.499  -2.518  1.00  0.00           C  
ATOM   3217  CE1 PHE   205     -15.988   4.902  -1.273  1.00  0.00           C  
ATOM   3218  CZ  PHE   205     -16.012   5.683  -0.106  1.00  0.00           C  
ATOM   3219  CE2 PHE   205     -15.777   7.067  -0.188  1.00  0.00           C  
ATOM   3220  CD2 PHE   205     -15.519   7.665  -1.436  1.00  0.00           C  
ATOM   3221  H   PHE   205     -14.030   5.765  -5.315  1.00  0.00           H  
ATOM   3222  HA  PHE   205     -16.809   6.629  -4.989  1.00  0.00           H  
ATOM   3223  HB2 PHE   205     -14.135   7.712  -4.047  1.00  0.00           H  
ATOM   3224  HB3 PHE   205     -15.606   8.607  -3.846  1.00  0.00           H  
ATOM   3225  HD1 PHE   205     -15.698   4.866  -3.388  1.00  0.00           H  
ATOM   3226  HE1 PHE   205     -16.169   3.839  -1.215  1.00  0.00           H  
ATOM   3227  HZ  PHE   205     -16.209   5.221   0.850  1.00  0.00           H  
ATOM   3228  HE2 PHE   205     -15.792   7.671   0.707  1.00  0.00           H  
ATOM   3229  HD2 PHE   205     -15.340   8.730  -1.484  1.00  0.00           H  
ATOM   3230  N   VAL   206     -17.077   8.585  -6.522  1.00  0.00           N  
ATOM   3231  CA  VAL   206     -17.369   9.651  -7.500  1.00  0.00           C  
ATOM   3232  C   VAL   206     -17.069  11.035  -6.902  1.00  0.00           C  
ATOM   3233  O   VAL   206     -17.424  11.308  -5.751  1.00  0.00           O  
ATOM   3234  CB  VAL   206     -18.832   9.551  -7.986  1.00  0.00           C  
ATOM   3235  CG1 VAL   206     -19.240  10.692  -8.928  1.00  0.00           C  
ATOM   3236  CG2 VAL   206     -19.070   8.231  -8.734  1.00  0.00           C  
ATOM   3237  H   VAL   206     -17.829   8.324  -5.901  1.00  0.00           H  
ATOM   3238  HA  VAL   206     -16.722   9.518  -8.371  1.00  0.00           H  
ATOM   3239  HB  VAL   206     -19.496   9.577  -7.120  1.00  0.00           H  
ATOM   3240 HG11 VAL   206     -18.561  10.769  -9.778  1.00  0.00           H  
ATOM   3241 HG12 VAL   206     -20.244  10.536  -9.323  1.00  0.00           H  
ATOM   3242 HG13 VAL   206     -19.255  11.659  -8.424  1.00  0.00           H  
ATOM   3243 HG21 VAL   206     -18.869   7.366  -8.102  1.00  0.00           H  
ATOM   3244 HG22 VAL   206     -20.104   8.146  -9.069  1.00  0.00           H  
ATOM   3245 HG23 VAL   206     -18.430   8.151  -9.615  1.00  0.00           H  
ATOM   3246  N   GLU   207     -16.432  11.917  -7.684  1.00  0.00           N  
ATOM   3247  CA  GLU   207     -16.165  13.330  -7.337  1.00  0.00           C  
ATOM   3248  C   GLU   207     -17.294  14.286  -7.765  1.00  0.00           C  
ATOM   3249  O   GLU   207     -17.667  14.294  -8.961  1.00  0.00           O  
ATOM   3250  CB  GLU   207     -14.819  13.778  -7.930  1.00  0.00           C  
ATOM   3251  CG  GLU   207     -13.614  13.060  -7.299  1.00  0.00           C  
ATOM   3252  CD  GLU   207     -12.289  13.625  -7.847  1.00  0.00           C  
ATOM   3253  OE1 GLU   207     -11.920  14.778  -7.516  1.00  0.00           O  
ATOM   3254  OE2 GLU   207     -11.622  12.931  -8.652  1.00  0.00           O1-
ATOM   3255  OXT GLU   207     -17.797  15.034  -6.897  1.00  0.00           O1-
ATOM   3256  H   GLU   207     -16.182  11.630  -8.618  1.00  0.00           H  
ATOM   3257  HA  GLU   207     -16.079  13.415  -6.251  1.00  0.00           H  
ATOM   3258  HB2 GLU   207     -14.819  13.621  -9.010  1.00  0.00           H  
ATOM   3259  HB3 GLU   207     -14.704  14.854  -7.782  1.00  0.00           H  
ATOM   3260  HG2 GLU   207     -13.619  13.186  -6.216  1.00  0.00           H  
ATOM   3261  HG3 GLU   207     -13.657  11.987  -7.492  1.00  0.00           H  
END   
