# Supplementary material for: ModBind, a Rapid Simulation-Based Predictor of Ligand Binding and Off-Rates
Source: J Chem Inf Model. 2024 Dec 16;65(1):265–74. doi: 10.1021/acs.jcim.4c01805 (PMC11733936; doi:10.1021/acs.jcim.4c01805)
Supplement: Supplementary file 2 — ci4c01805_si_002.zip [file ci4c01805_si_002.zip › SI_ModBind_Validation/Koff/HSP90_Koff/M45_protein.pdb]

TITLE     M45_protein
REMARK   4      COMPLIES WITH FORMAT V. 3.0, 1-DEC-2006
REMARK 888
REMARK 888 WRITTEN BY MAESTRO (A PRODUCT OF SCHRODINGER, LLC)
ATOM      1  N   VAL     1       6.831  13.712  16.554  1.00  0.00           N1+
ATOM      2  CA  VAL     1       7.121  13.048  15.250  1.00  0.00           C  
ATOM      3  C   VAL     1       8.492  12.385  15.305  1.00  0.00           C  
ATOM      4  O   VAL     1       9.474  13.044  15.640  1.00  0.00           O  
ATOM      5  CB  VAL     1       7.049  14.024  14.052  1.00  0.00           C  
ATOM      6  CG1 VAL     1       7.303  13.316  12.712  1.00  0.00           C  
ATOM      7  CG2 VAL     1       5.680  14.713  13.958  1.00  0.00           C  
ATOM      8  H1  VAL     1       7.535  14.416  16.725  1.00  0.00           H  
ATOM      9  H2  VAL     1       6.863  13.025  17.294  1.00  0.00           H  
ATOM     10  H3  VAL     1       5.918  14.141  16.525  1.00  0.00           H  
ATOM     11  HA  VAL     1       6.365  12.272  15.120  1.00  0.00           H  
ATOM     12  HB  VAL     1       7.806  14.801  14.173  1.00  0.00           H  
ATOM     13 HG11 VAL     1       6.611  12.485  12.561  1.00  0.00           H  
ATOM     14 HG12 VAL     1       7.178  14.002  11.874  1.00  0.00           H  
ATOM     15 HG13 VAL     1       8.316  12.922  12.635  1.00  0.00           H  
ATOM     16 HG21 VAL     1       5.480  15.333  14.832  1.00  0.00           H  
ATOM     17 HG22 VAL     1       5.624  15.367  13.087  1.00  0.00           H  
ATOM     18 HG23 VAL     1       4.875  13.985  13.877  1.00  0.00           H  
ATOM     19  N   GLU     2       8.579  11.091  14.991  1.00  0.00           N  
ATOM     20  CA  GLU     2       9.852  10.359  14.884  1.00  0.00           C  
ATOM     21  C   GLU     2      10.281  10.215  13.417  1.00  0.00           C  
ATOM     22  O   GLU     2       9.462   9.879  12.560  1.00  0.00           O  
ATOM     23  CB  GLU     2       9.736   8.987  15.563  1.00  0.00           C  
ATOM     24  CG  GLU     2       9.571   9.111  17.083  1.00  0.00           C  
ATOM     25  CD  GLU     2       9.493   7.732  17.755  1.00  0.00           C  
ATOM     26  OE1 GLU     2       8.436   7.067  17.655  1.00  0.00           O  
ATOM     27  OE2 GLU     2      10.474   7.315  18.416  1.00  0.00           O1-
ATOM     28  H   GLU     2       7.742  10.590  14.720  1.00  0.00           H  
ATOM     29  HA  GLU     2      10.647  10.901  15.401  1.00  0.00           H  
ATOM     30  HB2 GLU     2       8.899   8.429  15.140  1.00  0.00           H  
ATOM     31  HB3 GLU     2      10.635   8.403  15.356  1.00  0.00           H  
ATOM     32  HG2 GLU     2      10.406   9.667  17.511  1.00  0.00           H  
ATOM     33  HG3 GLU     2       8.664   9.663  17.330  1.00  0.00           H  
ATOM     34  N   THR     3      11.563  10.457  13.129  1.00  0.00           N  
ATOM     35  CA  THR     3      12.170  10.313  11.791  1.00  0.00           C  
ATOM     36  C   THR     3      13.116   9.112  11.753  1.00  0.00           C  
ATOM     37  O   THR     3      13.872   8.880  12.698  1.00  0.00           O  
ATOM     38  CB  THR     3      12.905  11.598  11.369  1.00  0.00           C  
ATOM     39  CG2 THR     3      13.488  11.530   9.955  1.00  0.00           C  
ATOM     40  OG1 THR     3      12.015  12.696  11.384  1.00  0.00           O  
ATOM     41  H   THR     3      12.186  10.701  13.885  1.00  0.00           H  
ATOM     42  HA  THR     3      11.387  10.136  11.052  1.00  0.00           H  
ATOM     43  HB  THR     3      13.707  11.816  12.076  1.00  0.00           H  
ATOM     44 HG21 THR     3      12.724  11.277   9.219  1.00  0.00           H  
ATOM     45 HG22 THR     3      13.918  12.489   9.665  1.00  0.00           H  
ATOM     46 HG23 THR     3      14.288  10.793   9.873  1.00  0.00           H  
ATOM     47  HG1 THR     3      11.681  12.798  12.262  1.00  0.00           H  
ATOM     48  N   PHE     4      13.097   8.366  10.649  1.00  0.00           N  
ATOM     49  CA  PHE     4      13.855   7.132  10.435  1.00  0.00           C  
ATOM     50  C   PHE     4      14.497   7.117   9.045  1.00  0.00           C  
ATOM     51  O   PHE     4      13.881   7.538   8.065  1.00  0.00           O  
ATOM     52  CB  PHE     4      12.913   5.927  10.573  1.00  0.00           C  
ATOM     53  CG  PHE     4      12.176   5.822  11.893  1.00  0.00           C  
ATOM     54  CD1 PHE     4      10.911   6.424  12.043  1.00  0.00           C  
ATOM     55  CE1 PHE     4      10.234   6.344  13.272  1.00  0.00           C  
ATOM     56  CZ  PHE     4      10.815   5.657  14.351  1.00  0.00           C  
ATOM     57  CE2 PHE     4      12.068   5.039  14.198  1.00  0.00           C  
ATOM     58  CD2 PHE     4      12.748   5.123  12.971  1.00  0.00           C  
ATOM     59  H   PHE     4      12.462   8.633   9.905  1.00  0.00           H  
ATOM     60  HA  PHE     4      14.651   7.043  11.176  1.00  0.00           H  
ATOM     61  HB2 PHE     4      12.167   5.978   9.781  1.00  0.00           H  
ATOM     62  HB3 PHE     4      13.463   4.999  10.408  1.00  0.00           H  
ATOM     63  HD1 PHE     4      10.461   6.961  11.220  1.00  0.00           H  
ATOM     64  HE1 PHE     4       9.275   6.823  13.388  1.00  0.00           H  
ATOM     65  HZ  PHE     4      10.297   5.605  15.298  1.00  0.00           H  
ATOM     66  HE2 PHE     4      12.512   4.507  15.026  1.00  0.00           H  
ATOM     67  HD2 PHE     4      13.716   4.655  12.863  1.00  0.00           H  
ATOM     68  N   ALA     5      15.717   6.591   8.934  1.00  0.00           N  
ATOM     69  CA  ALA     5      16.300   6.227   7.644  1.00  0.00           C  
ATOM     70  C   ALA     5      15.734   4.882   7.147  1.00  0.00           C  
ATOM     71  O   ALA     5      15.507   3.965   7.942  1.00  0.00           O  
ATOM     72  CB  ALA     5      17.825   6.185   7.777  1.00  0.00           C  
ATOM     73  H   ALA     5      16.185   6.262   9.765  1.00  0.00           H  
ATOM     74  HA  ALA     5      16.063   7.001   6.914  1.00  0.00           H  
ATOM     75  HB1 ALA     5      18.144   5.440   8.507  1.00  0.00           H  
ATOM     76  HB2 ALA     5      18.295   5.937   6.824  1.00  0.00           H  
ATOM     77  HB3 ALA     5      18.218   7.152   8.092  1.00  0.00           H  
ATOM     78  N   PHE     6      15.562   4.731   5.832  1.00  0.00           N  
ATOM     79  CA  PHE     6      15.395   3.410   5.214  1.00  0.00           C  
ATOM     80  C   PHE     6      16.701   2.595   5.298  1.00  0.00           C  
ATOM     81  O   PHE     6      17.795   3.167   5.361  1.00  0.00           O  
ATOM     82  CB  PHE     6      14.961   3.563   3.749  1.00  0.00           C  
ATOM     83  CG  PHE     6      13.561   4.107   3.544  1.00  0.00           C  
ATOM     84  CD1 PHE     6      12.440   3.317   3.864  1.00  0.00           C  
ATOM     85  CE1 PHE     6      11.142   3.802   3.626  1.00  0.00           C  
ATOM     86  CZ  PHE     6      10.960   5.084   3.082  1.00  0.00           C  
ATOM     87  CE2 PHE     6      12.075   5.877   2.768  1.00  0.00           C  
ATOM     88  CD2 PHE     6      13.371   5.383   2.984  1.00  0.00           C  
ATOM     89  H   PHE     6      15.758   5.515   5.224  1.00  0.00           H  
ATOM     90  HA  PHE     6      14.621   2.858   5.751  1.00  0.00           H  
ATOM     91  HB2 PHE     6      15.674   4.194   3.218  1.00  0.00           H  
ATOM     92  HB3 PHE     6      14.998   2.598   3.247  1.00  0.00           H  
ATOM     93  HD1 PHE     6      12.573   2.329   4.279  1.00  0.00           H  
ATOM     94  HE1 PHE     6      10.287   3.185   3.862  1.00  0.00           H  
ATOM     95  HZ  PHE     6       9.966   5.462   2.894  1.00  0.00           H  
ATOM     96  HE2 PHE     6      11.939   6.856   2.332  1.00  0.00           H  
ATOM     97  HD2 PHE     6      14.220   5.975   2.692  1.00  0.00           H  
ATOM     98  N   GLN     7      16.609   1.261   5.234  1.00  0.00           N  
ATOM     99  CA  GLN     7      17.781   0.425   4.929  1.00  0.00           C  
ATOM    100  C   GLN     7      18.340   0.767   3.536  1.00  0.00           C  
ATOM    101  O   GLN     7      17.595   1.178   2.641  1.00  0.00           O  
ATOM    102  CB  GLN     7      17.447  -1.073   5.042  1.00  0.00           C  
ATOM    103  CG  GLN     7      17.311  -1.544   6.499  1.00  0.00           C  
ATOM    104  CD  GLN     7      17.524  -3.051   6.627  1.00  0.00           C  
ATOM    105  OE1 GLN     7      18.644  -3.542   6.715  1.00  0.00           O  
ATOM    106  NE2 GLN     7      16.476  -3.847   6.639  1.00  0.00           N  
ATOM    107  H   GLN     7      15.697   0.830   5.200  1.00  0.00           H  
ATOM    108  HA  GLN     7      18.564   0.658   5.654  1.00  0.00           H  
ATOM    109  HB2 GLN     7      16.540  -1.307   4.482  1.00  0.00           H  
ATOM    110  HB3 GLN     7      18.244  -1.644   4.562  1.00  0.00           H  
ATOM    111  HG2 GLN     7      18.061  -1.060   7.125  1.00  0.00           H  
ATOM    112  HG3 GLN     7      16.339  -1.260   6.904  1.00  0.00           H  
ATOM    113 HE21 GLN     7      16.607  -4.844   6.722  1.00  0.00           H  
ATOM    114 HE22 GLN     7      15.540  -3.463   6.574  1.00  0.00           H  
ATOM    115  N   ALA     8      19.650   0.591   3.344  1.00  0.00           N  
ATOM    116  CA  ALA     8      20.358   1.002   2.128  1.00  0.00           C  
ATOM    117  C   ALA     8      19.773   0.371   0.848  1.00  0.00           C  
ATOM    118  O   ALA     8      19.651   1.041  -0.177  1.00  0.00           O  
ATOM    119  CB  ALA     8      21.838   0.640   2.299  1.00  0.00           C  
ATOM    120  H   ALA     8      20.205   0.221   4.102  1.00  0.00           H  
ATOM    121  HA  ALA     8      20.272   2.086   2.039  1.00  0.00           H  
ATOM    122  HB1 ALA     8      21.975  -0.435   2.430  1.00  0.00           H  
ATOM    123  HB2 ALA     8      22.421   0.945   1.429  1.00  0.00           H  
ATOM    124  HB3 ALA     8      22.267   1.139   3.169  1.00  0.00           H  
ATOM    125  N   GLU     9      19.342  -0.889   0.925  1.00  0.00           N  
ATOM    126  CA  GLU     9      18.680  -1.607  -0.165  1.00  0.00           C  
ATOM    127  C   GLU     9      17.349  -0.946  -0.555  1.00  0.00           C  
ATOM    128  O   GLU     9      17.081  -0.755  -1.739  1.00  0.00           O  
ATOM    129  CB  GLU     9      18.435  -3.073   0.240  1.00  0.00           C  
ATOM    130  CG  GLU     9      19.709  -3.903   0.472  1.00  0.00           C  
ATOM    131  CD  GLU     9      20.470  -3.597   1.779  1.00  0.00           C  
ATOM    132  OE1 GLU     9      19.896  -2.987   2.713  1.00  0.00           O  
ATOM    133  OE2 GLU     9      21.656  -3.990   1.883  1.00  0.00           O1-
ATOM    134  H   GLU     9      19.484  -1.401   1.789  1.00  0.00           H  
ATOM    135  HA  GLU     9      19.335  -1.589  -1.039  1.00  0.00           H  
ATOM    136  HB2 GLU     9      17.792  -3.123   1.121  1.00  0.00           H  
ATOM    137  HB3 GLU     9      17.871  -3.566  -0.552  1.00  0.00           H  
ATOM    138  HG2 GLU     9      19.441  -4.960   0.501  1.00  0.00           H  
ATOM    139  HG3 GLU     9      20.389  -3.785  -0.372  1.00  0.00           H  
ATOM    140  N   ILE    10      16.534  -0.547   0.429  1.00  0.00           N  
ATOM    141  CA  ILE    10      15.227   0.095   0.213  1.00  0.00           C  
ATOM    142  C   ILE    10      15.405   1.514  -0.352  1.00  0.00           C  
ATOM    143  O   ILE    10      14.710   1.894  -1.293  1.00  0.00           O  
ATOM    144  CB  ILE    10      14.390   0.084   1.515  1.00  0.00           C  
ATOM    145  CG2 ILE    10      13.075   0.862   1.331  1.00  0.00           C  
ATOM    146  CG1 ILE    10      14.104  -1.363   1.982  1.00  0.00           C  
ATOM    147  CD1 ILE    10      13.478  -1.453   3.382  1.00  0.00           C  
ATOM    148  H   ILE    10      16.834  -0.682   1.384  1.00  0.00           H  
ATOM    149  HA  ILE    10      14.687  -0.493  -0.530  1.00  0.00           H  
ATOM    150  HB  ILE    10      14.969   0.572   2.298  1.00  0.00           H  
ATOM    151 HG21 ILE    10      12.494   0.469   0.495  1.00  0.00           H  
ATOM    152 HG22 ILE    10      12.447   0.813   2.218  1.00  0.00           H  
ATOM    153 HG23 ILE    10      13.237   1.925   1.152  1.00  0.00           H  
ATOM    154 HG12 ILE    10      13.464  -1.872   1.260  1.00  0.00           H  
ATOM    155 HG13 ILE    10      15.032  -1.935   2.011  1.00  0.00           H  
ATOM    156 HD11 ILE    10      12.453  -1.084   3.397  1.00  0.00           H  
ATOM    157 HD12 ILE    10      13.452  -2.487   3.723  1.00  0.00           H  
ATOM    158 HD13 ILE    10      14.055  -0.884   4.111  1.00  0.00           H  
ATOM    159  N   ALA    11      16.373   2.288   0.150  1.00  0.00           N  
ATOM    160  CA  ALA    11      16.695   3.610  -0.395  1.00  0.00           C  
ATOM    161  C   ALA    11      17.162   3.532  -1.865  1.00  0.00           C  
ATOM    162  O   ALA    11      16.734   4.330  -2.706  1.00  0.00           O  
ATOM    163  CB  ALA    11      17.752   4.259   0.506  1.00  0.00           C  
ATOM    164  H   ALA    11      16.934   1.936   0.916  1.00  0.00           H  
ATOM    165  HA  ALA    11      15.792   4.222  -0.358  1.00  0.00           H  
ATOM    166  HB1 ALA    11      18.672   3.673   0.534  1.00  0.00           H  
ATOM    167  HB2 ALA    11      18.007   5.260   0.155  1.00  0.00           H  
ATOM    168  HB3 ALA    11      17.392   4.354   1.530  1.00  0.00           H  
ATOM    169  N   GLN    12      17.989   2.535  -2.198  1.00  0.00           N  
ATOM    170  CA  GLN    12      18.422   2.250  -3.569  1.00  0.00           C  
ATOM    171  C   GLN    12      17.257   1.759  -4.457  1.00  0.00           C  
ATOM    172  O   GLN    12      17.159   2.163  -5.614  1.00  0.00           O  
ATOM    173  CB  GLN    12      19.595   1.260  -3.503  1.00  0.00           C  
ATOM    174  CG  GLN    12      20.203   0.925  -4.877  1.00  0.00           C  
ATOM    175  CD  GLN    12      21.264  -0.177  -4.815  1.00  0.00           C  
ATOM    176  OE1 GLN    12      21.607  -0.775  -5.936  1.00  0.00           O  
ATOM    177  NE2 GLN    12      21.801  -0.531  -3.774  1.00  0.00           N  
ATOM    178  H   GLN    12      18.312   1.913  -1.468  1.00  0.00           H  
ATOM    179  HA  GLN    12      18.803   3.176  -3.999  1.00  0.00           H  
ATOM    180  HB2 GLN    12      20.375   1.690  -2.872  1.00  0.00           H  
ATOM    181  HB3 GLN    12      19.270   0.353  -2.994  1.00  0.00           H  
ATOM    182  HG2 GLN    12      19.439   0.590  -5.580  1.00  0.00           H  
ATOM    183  HG3 GLN    12      20.652   1.817  -5.314  1.00  0.00           H  
ATOM    184 HE21 GLN    12      22.494  -1.264  -3.798  1.00  0.00           H  
ATOM    185 HE22 GLN    12      21.556  -0.088  -2.900  1.00  0.00           H  
ATOM    186  N   LEU    13      16.333   0.953  -3.922  1.00  0.00           N  
ATOM    187  CA  LEU    13      15.114   0.514  -4.614  1.00  0.00           C  
ATOM    188  C   LEU    13      14.187   1.688  -4.966  1.00  0.00           C  
ATOM    189  O   LEU    13      13.734   1.797  -6.103  1.00  0.00           O  
ATOM    190  CB  LEU    13      14.397  -0.528  -3.733  1.00  0.00           C  
ATOM    191  CG  LEU    13      13.017  -0.981  -4.240  1.00  0.00           C  
ATOM    192  CD1 LEU    13      13.132  -1.709  -5.576  1.00  0.00           C  
ATOM    193  CD2 LEU    13      12.350  -1.917  -3.233  1.00  0.00           C  
ATOM    194  H   LEU    13      16.466   0.634  -2.971  1.00  0.00           H  
ATOM    195  HA  LEU    13      15.418   0.033  -5.545  1.00  0.00           H  
ATOM    196  HB2 LEU    13      15.050  -1.391  -3.618  1.00  0.00           H  
ATOM    197  HB3 LEU    13      14.266  -0.123  -2.734  1.00  0.00           H  
ATOM    198  HG  LEU    13      12.349  -0.128  -4.354  1.00  0.00           H  
ATOM    199 HD11 LEU    13      13.852  -2.526  -5.523  1.00  0.00           H  
ATOM    200 HD12 LEU    13      12.168  -2.126  -5.865  1.00  0.00           H  
ATOM    201 HD13 LEU    13      13.447  -1.039  -6.376  1.00  0.00           H  
ATOM    202 HD21 LEU    13      12.256  -1.442  -2.256  1.00  0.00           H  
ATOM    203 HD22 LEU    13      11.345  -2.191  -3.556  1.00  0.00           H  
ATOM    204 HD23 LEU    13      12.915  -2.838  -3.102  1.00  0.00           H  
ATOM    205  N   MET    14      13.913   2.582  -4.013  1.00  0.00           N  
ATOM    206  CA  MET    14      13.040   3.739  -4.233  1.00  0.00           C  
ATOM    207  C   MET    14      13.626   4.700  -5.271  1.00  0.00           C  
ATOM    208  O   MET    14      12.924   5.100  -6.199  1.00  0.00           O  
ATOM    209  CB  MET    14      12.774   4.463  -2.906  1.00  0.00           C  
ATOM    210  CG  MET    14      11.919   3.611  -1.963  1.00  0.00           C  
ATOM    211  SD  MET    14      11.733   4.311  -0.303  1.00  0.00           S  
ATOM    212  CE  MET    14      10.479   5.576  -0.621  1.00  0.00           C  
ATOM    213  H   MET    14      14.307   2.449  -3.089  1.00  0.00           H  
ATOM    214  HA  MET    14      12.086   3.378  -4.624  1.00  0.00           H  
ATOM    215  HB2 MET    14      13.721   4.710  -2.422  1.00  0.00           H  
ATOM    216  HB3 MET    14      12.266   5.411  -3.091  1.00  0.00           H  
ATOM    217  HG2 MET    14      10.930   3.459  -2.394  1.00  0.00           H  
ATOM    218  HG3 MET    14      12.347   2.617  -1.843  1.00  0.00           H  
ATOM    219  HE1 MET    14       9.554   5.087  -0.915  1.00  0.00           H  
ATOM    220  HE2 MET    14      10.288   6.166   0.275  1.00  0.00           H  
ATOM    221  HE3 MET    14      10.791   6.243  -1.421  1.00  0.00           H  
ATOM    222  N   SER    15      14.921   5.024  -5.177  1.00  0.00           N  
ATOM    223  CA  SER    15      15.597   5.865  -6.175  1.00  0.00           C  
ATOM    224  C   SER    15      15.694   5.190  -7.552  1.00  0.00           C  
ATOM    225  O   SER    15      15.522   5.877  -8.559  1.00  0.00           O  
ATOM    226  CB  SER    15      16.966   6.335  -5.673  1.00  0.00           C  
ATOM    227  OG  SER    15      17.812   5.261  -5.319  1.00  0.00           O  
ATOM    228  H   SER    15      15.465   4.656  -4.408  1.00  0.00           H  
ATOM    229  HA  SER    15      14.991   6.764  -6.307  1.00  0.00           H  
ATOM    230  HB2 SER    15      17.465   6.937  -6.434  1.00  0.00           H  
ATOM    231  HB3 SER    15      16.844   6.977  -4.800  1.00  0.00           H  
ATOM    232  HG  SER    15      17.457   4.834  -4.552  1.00  0.00           H  
ATOM    233  N   LEU    16      15.852   3.861  -7.634  1.00  0.00           N  
ATOM    234  CA  LEU    16      15.735   3.106  -8.891  1.00  0.00           C  
ATOM    235  C   LEU    16      14.346   3.292  -9.513  1.00  0.00           C  
ATOM    236  O   LEU    16      14.250   3.692 -10.672  1.00  0.00           O  
ATOM    237  CB  LEU    16      16.097   1.624  -8.650  1.00  0.00           C  
ATOM    238  CG  LEU    16      16.054   0.702  -9.890  1.00  0.00           C  
ATOM    239  CD1 LEU    16      16.910  -0.539  -9.628  1.00  0.00           C  
ATOM    240  CD2 LEU    16      14.653   0.188 -10.246  1.00  0.00           C  
ATOM    241  H   LEU    16      16.004   3.333  -6.784  1.00  0.00           H  
ATOM    242  HA  LEU    16      16.468   3.517  -9.589  1.00  0.00           H  
ATOM    243  HB2 LEU    16      17.112   1.612  -8.251  1.00  0.00           H  
ATOM    244  HB3 LEU    16      15.477   1.196  -7.864  1.00  0.00           H  
ATOM    245  HG  LEU    16      16.476   1.228 -10.747  1.00  0.00           H  
ATOM    246 HD11 LEU    16      16.510  -1.129  -8.802  1.00  0.00           H  
ATOM    247 HD12 LEU    16      16.952  -1.187 -10.505  1.00  0.00           H  
ATOM    248 HD13 LEU    16      17.937  -0.271  -9.379  1.00  0.00           H  
ATOM    249 HD21 LEU    16      14.002   0.956 -10.655  1.00  0.00           H  
ATOM    250 HD22 LEU    16      14.704  -0.579 -11.018  1.00  0.00           H  
ATOM    251 HD23 LEU    16      14.154  -0.250  -9.381  1.00  0.00           H  
ATOM    252  N   ILE    17      13.275   3.055  -8.749  1.00  0.00           N  
ATOM    253  CA  ILE    17      11.885   3.171  -9.222  1.00  0.00           C  
ATOM    254  C   ILE    17      11.568   4.603  -9.690  1.00  0.00           C  
ATOM    255  O   ILE    17      10.915   4.785 -10.717  1.00  0.00           O  
ATOM    256  CB  ILE    17      10.918   2.681  -8.114  1.00  0.00           C  
ATOM    257  CG2 ILE    17       9.456   3.061  -8.403  1.00  0.00           C  
ATOM    258  CG1 ILE    17      11.036   1.146  -7.961  1.00  0.00           C  
ATOM    259  CD1 ILE    17      10.360   0.597  -6.698  1.00  0.00           C  
ATOM    260  H   ILE    17      13.420   2.742  -7.797  1.00  0.00           H  
ATOM    261  HA  ILE    17      11.771   2.522 -10.093  1.00  0.00           H  
ATOM    262  HB  ILE    17      11.204   3.150  -7.171  1.00  0.00           H  
ATOM    263 HG21 ILE    17       9.146   2.672  -9.371  1.00  0.00           H  
ATOM    264 HG22 ILE    17       8.776   2.657  -7.657  1.00  0.00           H  
ATOM    265 HG23 ILE    17       9.289   4.138  -8.396  1.00  0.00           H  
ATOM    266 HG12 ILE    17      10.626   0.647  -8.840  1.00  0.00           H  
ATOM    267 HG13 ILE    17      12.084   0.852  -7.924  1.00  0.00           H  
ATOM    268 HD11 ILE    17       9.276   0.661  -6.762  1.00  0.00           H  
ATOM    269 HD12 ILE    17      10.608  -0.454  -6.559  1.00  0.00           H  
ATOM    270 HD13 ILE    17      10.687   1.135  -5.808  1.00  0.00           H  
ATOM    271  N   ILE    18      12.056   5.620  -8.973  1.00  0.00           N  
ATOM    272  CA  ILE    18      11.849   7.037  -9.308  1.00  0.00           C  
ATOM    273  C   ILE    18      12.624   7.449 -10.576  1.00  0.00           C  
ATOM    274  O   ILE    18      12.060   8.130 -11.434  1.00  0.00           O  
ATOM    275  CB  ILE    18      12.198   7.912  -8.078  1.00  0.00           C  
ATOM    276  CG2 ILE    18      12.316   9.408  -8.423  1.00  0.00           C  
ATOM    277  CG1 ILE    18      11.124   7.715  -6.982  1.00  0.00           C  
ATOM    278  CD1 ILE    18      11.546   8.208  -5.591  1.00  0.00           C  
ATOM    279  H   ILE    18      12.583   5.409  -8.136  1.00  0.00           H  
ATOM    280  HA  ILE    18      10.790   7.181  -9.530  1.00  0.00           H  
ATOM    281  HB  ILE    18      13.163   7.585  -7.689  1.00  0.00           H  
ATOM    282 HG21 ILE    18      11.410   9.778  -8.903  1.00  0.00           H  
ATOM    283 HG22 ILE    18      12.487  10.013  -7.534  1.00  0.00           H  
ATOM    284 HG23 ILE    18      13.157   9.615  -9.086  1.00  0.00           H  
ATOM    285 HG12 ILE    18      10.196   8.204  -7.277  1.00  0.00           H  
ATOM    286 HG13 ILE    18      10.877   6.658  -6.887  1.00  0.00           H  
ATOM    287 HD11 ILE    18      11.674   9.289  -5.560  1.00  0.00           H  
ATOM    288 HD12 ILE    18      10.786   7.951  -4.853  1.00  0.00           H  
ATOM    289 HD13 ILE    18      12.481   7.747  -5.273  1.00  0.00           H  
ATOM    290  N   ASN    19      13.896   7.052 -10.712  1.00  0.00           N  
ATOM    291  CA  ASN    19      14.773   7.510 -11.801  1.00  0.00           C  
ATOM    292  C   ASN    19      14.691   6.674 -13.096  1.00  0.00           C  
ATOM    293  O   ASN    19      14.992   7.199 -14.171  1.00  0.00           O  
ATOM    294  CB  ASN    19      16.222   7.584 -11.285  1.00  0.00           C  
ATOM    295  CG  ASN    19      16.432   8.628 -10.197  1.00  0.00           C  
ATOM    296  OD1 ASN    19      15.829   9.693 -10.183  1.00  0.00           O  
ATOM    297  ND2 ASN    19      17.318   8.378  -9.261  1.00  0.00           N  
ATOM    298  H   ASN    19      14.311   6.485  -9.983  1.00  0.00           H  
ATOM    299  HA  ASN    19      14.476   8.520 -12.092  1.00  0.00           H  
ATOM    300  HB2 ASN    19      16.542   6.604 -10.928  1.00  0.00           H  
ATOM    301  HB3 ASN    19      16.894   7.841 -12.105  1.00  0.00           H  
ATOM    302 HD21 ASN    19      17.488   9.065  -8.542  1.00  0.00           H  
ATOM    303 HD22 ASN    19      17.820   7.502  -9.261  1.00  0.00           H  
ATOM    304  N   THR    20      14.304   5.395 -13.029  1.00  0.00           N  
ATOM    305  CA  THR    20      14.225   4.510 -14.210  1.00  0.00           C  
ATOM    306  C   THR    20      13.092   4.927 -15.150  1.00  0.00           C  
ATOM    307  O   THR    20      11.952   5.112 -14.715  1.00  0.00           O  
ATOM    308  CB  THR    20      14.057   3.034 -13.805  1.00  0.00           C  
ATOM    309  CG2 THR    20      13.960   2.076 -14.994  1.00  0.00           C  
ATOM    310  OG1 THR    20      15.177   2.622 -13.057  1.00  0.00           O  
ATOM    311  H   THR    20      14.061   5.004 -12.129  1.00  0.00           H  
ATOM    312  HA  THR    20      15.168   4.601 -14.754  1.00  0.00           H  
ATOM    313  HB  THR    20      13.172   2.914 -13.178  1.00  0.00           H  
ATOM    314 HG21 THR    20      14.794   2.208 -15.684  1.00  0.00           H  
ATOM    315 HG22 THR    20      13.973   1.038 -14.659  1.00  0.00           H  
ATOM    316 HG23 THR    20      13.034   2.207 -15.553  1.00  0.00           H  
ATOM    317  HG1 THR    20      15.158   3.077 -12.226  1.00  0.00           H  
ATOM    318  N   PHE    21      13.378   5.030 -16.452  1.00  0.00           N  
ATOM    319  CA  PHE    21      12.353   5.231 -17.479  1.00  0.00           C  
ATOM    320  C   PHE    21      11.495   3.962 -17.636  1.00  0.00           C  
ATOM    321  O   PHE    21      11.990   2.917 -18.067  1.00  0.00           O  
ATOM    322  CB  PHE    21      13.009   5.645 -18.804  1.00  0.00           C  
ATOM    323  CG  PHE    21      12.006   5.885 -19.917  1.00  0.00           C  
ATOM    324  CD1 PHE    21      11.329   7.117 -19.999  1.00  0.00           C  
ATOM    325  CE1 PHE    21      10.371   7.331 -21.003  1.00  0.00           C  
ATOM    326  CZ  PHE    21      10.082   6.314 -21.929  1.00  0.00           C  
ATOM    327  CE2 PHE    21      10.757   5.083 -21.852  1.00  0.00           C  
ATOM    328  CD2 PHE    21      11.718   4.869 -20.849  1.00  0.00           C  
ATOM    329  H   PHE    21      14.327   4.871 -16.759  1.00  0.00           H  
ATOM    330  HA  PHE    21      11.708   6.054 -17.162  1.00  0.00           H  
ATOM    331  HB2 PHE    21      13.587   6.558 -18.659  1.00  0.00           H  
ATOM    332  HB3 PHE    21      13.724   4.886 -19.127  1.00  0.00           H  
ATOM    333  HD1 PHE    21      11.539   7.900 -19.285  1.00  0.00           H  
ATOM    334  HE1 PHE    21       9.851   8.276 -21.061  1.00  0.00           H  
ATOM    335  HZ  PHE    21       9.341   6.477 -22.698  1.00  0.00           H  
ATOM    336  HE2 PHE    21      10.533   4.300 -22.561  1.00  0.00           H  
ATOM    337  HD2 PHE    21      12.225   3.917 -20.790  1.00  0.00           H  
ATOM    338  N   TYR    22      10.212   4.052 -17.276  1.00  0.00           N  
ATOM    339  CA  TYR    22       9.256   2.943 -17.318  1.00  0.00           C  
ATOM    340  C   TYR    22       7.830   3.485 -17.506  1.00  0.00           C  
ATOM    341  O   TYR    22       7.267   4.103 -16.600  1.00  0.00           O  
ATOM    342  CB  TYR    22       9.400   2.109 -16.033  1.00  0.00           C  
ATOM    343  CG  TYR    22       8.583   0.831 -16.020  1.00  0.00           C  
ATOM    344  CD1 TYR    22       9.015  -0.274 -16.778  1.00  0.00           C  
ATOM    345  CE1 TYR    22       8.268  -1.467 -16.781  1.00  0.00           C  
ATOM    346  CZ  TYR    22       7.085  -1.557 -16.019  1.00  0.00           C  
ATOM    347  OH  TYR    22       6.329  -2.681 -16.070  1.00  0.00           O  
ATOM    348  CE2 TYR    22       6.661  -0.456 -15.244  1.00  0.00           C  
ATOM    349  CD2 TYR    22       7.405   0.740 -15.250  1.00  0.00           C  
ATOM    350  H   TYR    22       9.873   4.937 -16.928  1.00  0.00           H  
ATOM    351  HA  TYR    22       9.490   2.308 -18.176  1.00  0.00           H  
ATOM    352  HB2 TYR    22      10.444   1.824 -15.896  1.00  0.00           H  
ATOM    353  HB3 TYR    22       9.147   2.710 -15.158  1.00  0.00           H  
ATOM    354  HD1 TYR    22       9.918  -0.208 -17.367  1.00  0.00           H  
ATOM    355  HE1 TYR    22       8.592  -2.303 -17.382  1.00  0.00           H  
ATOM    356  HH  TYR    22       6.806  -3.439 -16.391  1.00  0.00           H  
ATOM    357  HE2 TYR    22       5.757  -0.525 -14.656  1.00  0.00           H  
ATOM    358  HD2 TYR    22       7.067   1.583 -14.665  1.00  0.00           H  
ATOM    359  N   SER    23       7.261   3.293 -18.699  1.00  0.00           N  
ATOM    360  CA  SER    23       5.973   3.884 -19.107  1.00  0.00           C  
ATOM    361  C   SER    23       4.746   3.182 -18.512  1.00  0.00           C  
ATOM    362  O   SER    23       3.692   3.799 -18.356  1.00  0.00           O  
ATOM    363  CB  SER    23       5.850   3.859 -20.637  1.00  0.00           C  
ATOM    364  OG  SER    23       6.959   4.500 -21.246  1.00  0.00           O  
ATOM    365  H   SER    23       7.787   2.809 -19.413  1.00  0.00           H  
ATOM    366  HA  SER    23       5.953   4.926 -18.780  1.00  0.00           H  
ATOM    367  HB2 SER    23       5.800   2.833 -21.007  1.00  0.00           H  
ATOM    368  HB3 SER    23       4.938   4.362 -20.960  1.00  0.00           H  
ATOM    369  HG  SER    23       6.840   4.485 -22.184  1.00  0.00           H  
ATOM    370  N   ASN    24       4.865   1.898 -18.162  1.00  0.00           N  
ATOM    371  CA  ASN    24       3.787   1.041 -17.646  1.00  0.00           C  
ATOM    372  C   ASN    24       3.500   1.281 -16.142  1.00  0.00           C  
ATOM    373  O   ASN    24       3.371   0.347 -15.349  1.00  0.00           O  
ATOM    374  CB  ASN    24       4.150  -0.409 -18.015  1.00  0.00           C  
ATOM    375  CG  ASN    24       3.067  -1.421 -17.684  1.00  0.00           C  
ATOM    376  OD1 ASN    24       1.889  -1.220 -17.944  1.00  0.00           O  
ATOM    377  ND2 ASN    24       3.434  -2.552 -17.129  1.00  0.00           N  
ATOM    378  H   ASN    24       5.768   1.463 -18.286  1.00  0.00           H  
ATOM    379  HA  ASN    24       2.870   1.300 -18.179  1.00  0.00           H  
ATOM    380  HB2 ASN    24       4.329  -0.476 -19.089  1.00  0.00           H  
ATOM    381  HB3 ASN    24       5.085  -0.692 -17.540  1.00  0.00           H  
ATOM    382 HD21 ASN    24       2.738  -3.251 -16.915  1.00  0.00           H  
ATOM    383 HD22 ASN    24       4.406  -2.711 -16.900  1.00  0.00           H  
ATOM    384  N   LYS    25       3.428   2.556 -15.734  1.00  0.00           N  
ATOM    385  CA  LYS    25       3.341   2.997 -14.330  1.00  0.00           C  
ATOM    386  C   LYS    25       2.108   2.474 -13.589  1.00  0.00           C  
ATOM    387  O   LYS    25       2.175   2.248 -12.384  1.00  0.00           O  
ATOM    388  CB  LYS    25       3.365   4.532 -14.271  1.00  0.00           C  
ATOM    389  CG  LYS    25       4.698   5.125 -14.745  1.00  0.00           C  
ATOM    390  CD  LYS    25       4.676   6.653 -14.617  1.00  0.00           C  
ATOM    391  CE  LYS    25       6.029   7.294 -14.945  1.00  0.00           C  
ATOM    392  NZ  LYS    25       7.047   7.008 -13.901  1.00  0.00           N1+
ATOM    393  H   LYS    25       3.521   3.275 -16.439  1.00  0.00           H  
ATOM    394  HA  LYS    25       4.221   2.616 -13.816  1.00  0.00           H  
ATOM    395  HB2 LYS    25       2.548   4.943 -14.864  1.00  0.00           H  
ATOM    396  HB3 LYS    25       3.192   4.854 -13.244  1.00  0.00           H  
ATOM    397  HG2 LYS    25       5.515   4.702 -14.160  1.00  0.00           H  
ATOM    398  HG3 LYS    25       4.881   4.854 -15.784  1.00  0.00           H  
ATOM    399  HD2 LYS    25       3.924   7.046 -15.301  1.00  0.00           H  
ATOM    400  HD3 LYS    25       4.362   6.949 -13.615  1.00  0.00           H  
ATOM    401  HE2 LYS    25       6.395   6.951 -15.914  1.00  0.00           H  
ATOM    402  HE3 LYS    25       5.915   8.376 -15.014  1.00  0.00           H  
ATOM    403  HZ1 LYS    25       6.698   7.317 -13.003  1.00  0.00           H  
ATOM    404  HZ2 LYS    25       7.223   6.014 -13.869  1.00  0.00           H  
ATOM    405  HZ3 LYS    25       7.905   7.494 -14.120  1.00  0.00           H  
ATOM    406  N   GLU    26       1.011   2.242 -14.310  1.00  0.00           N  
ATOM    407  CA  GLU    26      -0.312   1.852 -13.796  1.00  0.00           C  
ATOM    408  C   GLU    26      -0.328   0.603 -12.894  1.00  0.00           C  
ATOM    409  O   GLU    26      -1.262   0.429 -12.109  1.00  0.00           O  
ATOM    410  CB  GLU    26      -1.259   1.651 -14.988  1.00  0.00           C  
ATOM    411  CG  GLU    26      -0.897   0.460 -15.893  1.00  0.00           C  
ATOM    412  CD  GLU    26      -1.958   0.218 -16.972  1.00  0.00           C  
ATOM    413  OE1 GLU    26      -2.381   1.184 -17.652  1.00  0.00           O  
ATOM    414  OE2 GLU    26      -2.381  -0.949 -17.151  1.00  0.00           O1-
ATOM    415  H   GLU    26       1.068   2.424 -15.302  1.00  0.00           H  
ATOM    416  HA  GLU    26      -0.684   2.689 -13.202  1.00  0.00           H  
ATOM    417  HB2 GLU    26      -2.270   1.514 -14.605  1.00  0.00           H  
ATOM    418  HB3 GLU    26      -1.287   2.567 -15.578  1.00  0.00           H  
ATOM    419  HG2 GLU    26       0.063   0.628 -16.384  1.00  0.00           H  
ATOM    420  HG3 GLU    26      -0.797  -0.463 -15.324  1.00  0.00           H  
ATOM    421  N   ILE    27       0.705  -0.246 -12.963  1.00  0.00           N  
ATOM    422  CA  ILE    27       0.850  -1.442 -12.122  1.00  0.00           C  
ATOM    423  C   ILE    27       0.883  -1.128 -10.618  1.00  0.00           C  
ATOM    424  O   ILE    27       0.608  -2.023  -9.820  1.00  0.00           O  
ATOM    425  CB  ILE    27       2.072  -2.287 -12.557  1.00  0.00           C  
ATOM    426  CG2 ILE    27       1.882  -2.747 -14.011  1.00  0.00           C  
ATOM    427  CG1 ILE    27       3.449  -1.596 -12.390  1.00  0.00           C  
ATOM    428  CD1 ILE    27       4.098  -1.829 -11.020  1.00  0.00           C  
ATOM    429  H   ILE    27       1.449  -0.043 -13.617  1.00  0.00           H  
ATOM    430  HA  ILE    27      -0.044  -2.048 -12.281  1.00  0.00           H  
ATOM    431  HB  ILE    27       2.079  -3.198 -11.956  1.00  0.00           H  
ATOM    432 HG21 ILE    27       1.906  -1.910 -14.710  1.00  0.00           H  
ATOM    433 HG22 ILE    27       2.663  -3.445 -14.308  1.00  0.00           H  
ATOM    434 HG23 ILE    27       0.928  -3.259 -14.141  1.00  0.00           H  
ATOM    435 HG12 ILE    27       4.140  -1.992 -13.136  1.00  0.00           H  
ATOM    436 HG13 ILE    27       3.382  -0.528 -12.598  1.00  0.00           H  
ATOM    437 HD11 ILE    27       4.155  -2.891 -10.781  1.00  0.00           H  
ATOM    438 HD12 ILE    27       5.117  -1.441 -11.012  1.00  0.00           H  
ATOM    439 HD13 ILE    27       3.565  -1.334 -10.212  1.00  0.00           H  
ATOM    440  N   PHE    28       1.140   0.124 -10.214  1.00  0.00           N  
ATOM    441  CA  PHE    28       1.113   0.536  -8.807  1.00  0.00           C  
ATOM    442  C   PHE    28      -0.217   0.182  -8.113  1.00  0.00           C  
ATOM    443  O   PHE    28      -0.220  -0.242  -6.955  1.00  0.00           O  
ATOM    444  CB  PHE    28       1.404   2.046  -8.691  1.00  0.00           C  
ATOM    445  CG  PHE    28       0.190   2.941  -8.890  1.00  0.00           C  
ATOM    446  CD1 PHE    28      -0.182   3.367 -10.177  1.00  0.00           C  
ATOM    447  CE1 PHE    28      -1.367   4.094 -10.373  1.00  0.00           C  
ATOM    448  CZ  PHE    28      -2.196   4.392  -9.280  1.00  0.00           C  
ATOM    449  CE2 PHE    28      -1.832   3.967  -7.993  1.00  0.00           C  
ATOM    450  CD2 PHE    28      -0.633   3.262  -7.794  1.00  0.00           C  
ATOM    451  H   PHE    28       1.346   0.827 -10.911  1.00  0.00           H  
ATOM    452  HA  PHE    28       1.905  -0.014  -8.309  1.00  0.00           H  
ATOM    453  HB2 PHE    28       1.800   2.242  -7.695  1.00  0.00           H  
ATOM    454  HB3 PHE    28       2.195   2.341  -9.381  1.00  0.00           H  
ATOM    455  HD1 PHE    28       0.425   3.125 -11.029  1.00  0.00           H  
ATOM    456  HE1 PHE    28      -1.644   4.406 -11.367  1.00  0.00           H  
ATOM    457  HZ  PHE    28      -3.117   4.934  -9.433  1.00  0.00           H  
ATOM    458  HE2 PHE    28      -2.482   4.171  -7.156  1.00  0.00           H  
ATOM    459  HD2 PHE    28      -0.370   2.925  -6.802  1.00  0.00           H  
ATOM    460  N   LEU    29      -1.351   0.321  -8.816  1.00  0.00           N  
ATOM    461  CA  LEU    29      -2.680   0.123  -8.234  1.00  0.00           C  
ATOM    462  C   LEU    29      -2.894  -1.348  -7.853  1.00  0.00           C  
ATOM    463  O   LEU    29      -3.409  -1.638  -6.774  1.00  0.00           O  
ATOM    464  CB  LEU    29      -3.771   0.594  -9.220  1.00  0.00           C  
ATOM    465  CG  LEU    29      -4.728   1.679  -8.684  1.00  0.00           C  
ATOM    466  CD1 LEU    29      -5.949   1.753  -9.601  1.00  0.00           C  
ATOM    467  CD2 LEU    29      -5.237   1.430  -7.263  1.00  0.00           C  
ATOM    468  H   LEU    29      -1.295   0.645  -9.772  1.00  0.00           H  
ATOM    469  HA  LEU    29      -2.697   0.718  -7.322  1.00  0.00           H  
ATOM    470  HB2 LEU    29      -3.310   0.977 -10.131  1.00  0.00           H  
ATOM    471  HB3 LEU    29      -4.365  -0.259  -9.556  1.00  0.00           H  
ATOM    472  HG  LEU    29      -4.224   2.643  -8.699  1.00  0.00           H  
ATOM    473 HD11 LEU    29      -6.529   0.830  -9.584  1.00  0.00           H  
ATOM    474 HD12 LEU    29      -6.603   2.567  -9.292  1.00  0.00           H  
ATOM    475 HD13 LEU    29      -5.659   1.949 -10.633  1.00  0.00           H  
ATOM    476 HD21 LEU    29      -4.472   1.616  -6.510  1.00  0.00           H  
ATOM    477 HD22 LEU    29      -6.067   2.093  -7.018  1.00  0.00           H  
ATOM    478 HD23 LEU    29      -5.581   0.407  -7.141  1.00  0.00           H  
ATOM    479  N   ARG    30      -2.444  -2.271  -8.715  1.00  0.00           N  
ATOM    480  CA  ARG    30      -2.492  -3.722  -8.486  1.00  0.00           C  
ATOM    481  C   ARG    30      -1.748  -4.107  -7.213  1.00  0.00           C  
ATOM    482  O   ARG    30      -2.273  -4.872  -6.409  1.00  0.00           O  
ATOM    483  CB  ARG    30      -1.888  -4.433  -9.705  1.00  0.00           C  
ATOM    484  CG  ARG    30      -1.981  -5.967  -9.614  1.00  0.00           C  
ATOM    485  CD  ARG    30      -1.234  -6.649 -10.766  1.00  0.00           C  
ATOM    486  NE  ARG    30       0.203  -6.339 -10.723  1.00  0.00           N  
ATOM    487  CZ  ARG    30       1.054  -6.288 -11.724  1.00  0.00           C  
ATOM    488  NH1 ARG    30       0.715  -6.462 -12.971  1.00  0.00           N  
ATOM    489  NH2 ARG    30       2.290  -6.057 -11.427  1.00  0.00           N1+
ATOM    490  H   ARG    30      -1.997  -1.951  -9.562  1.00  0.00           H  
ATOM    491  HA  ARG    30      -3.539  -4.013  -8.382  1.00  0.00           H  
ATOM    492  HB2 ARG    30      -2.383  -4.085 -10.611  1.00  0.00           H  
ATOM    493  HB3 ARG    30      -0.845  -4.135  -9.809  1.00  0.00           H  
ATOM    494  HG2 ARG    30      -1.563  -6.341  -8.679  1.00  0.00           H  
ATOM    495  HG3 ARG    30      -3.028  -6.273  -9.621  1.00  0.00           H  
ATOM    496  HD2 ARG    30      -1.359  -7.730 -10.708  1.00  0.00           H  
ATOM    497  HD3 ARG    30      -1.636  -6.337 -11.726  1.00  0.00           H  
ATOM    498  HE  ARG    30       0.596  -6.197  -9.797  1.00  0.00           H  
ATOM    499 HH11 ARG    30      -0.252  -6.631 -13.211  1.00  0.00           H  
ATOM    500 HH12 ARG    30       1.406  -6.413 -13.704  1.00  0.00           H  
ATOM    501 HH21 ARG    30       2.526  -5.897 -10.449  1.00  0.00           H  
ATOM    502 HH22 ARG    30       3.030  -6.090 -12.114  1.00  0.00           H  
ATOM    503  N   GLU    31      -0.547  -3.566  -7.004  1.00  0.00           N  
ATOM    504  CA  GLU    31       0.262  -3.875  -5.821  1.00  0.00           C  
ATOM    505  C   GLU    31      -0.396  -3.387  -4.521  1.00  0.00           C  
ATOM    506  O   GLU    31      -0.473  -4.138  -3.549  1.00  0.00           O  
ATOM    507  CB  GLU    31       1.680  -3.291  -5.967  1.00  0.00           C  
ATOM    508  CG  GLU    31       2.451  -3.743  -7.222  1.00  0.00           C  
ATOM    509  CD  GLU    31       2.308  -5.241  -7.532  1.00  0.00           C  
ATOM    510  OE1 GLU    31       2.383  -6.061  -6.592  1.00  0.00           O  
ATOM    511  OE2 GLU    31       2.128  -5.598  -8.721  1.00  0.00           O1-
ATOM    512  H   GLU    31      -0.164  -2.933  -7.692  1.00  0.00           H  
ATOM    513  HA  GLU    31       0.314  -4.960  -5.726  1.00  0.00           H  
ATOM    514  HB2 GLU    31       1.639  -2.201  -5.960  1.00  0.00           H  
ATOM    515  HB3 GLU    31       2.258  -3.572  -5.087  1.00  0.00           H  
ATOM    516  HG2 GLU    31       2.102  -3.179  -8.085  1.00  0.00           H  
ATOM    517  HG3 GLU    31       3.509  -3.505  -7.114  1.00  0.00           H  
ATOM    518  N   LEU    32      -0.940  -2.166  -4.510  1.00  0.00           N  
ATOM    519  CA  LEU    32      -1.630  -1.616  -3.338  1.00  0.00           C  
ATOM    520  C   LEU    32      -2.949  -2.351  -3.041  1.00  0.00           C  
ATOM    521  O   LEU    32      -3.194  -2.713  -1.889  1.00  0.00           O  
ATOM    522  CB  LEU    32      -1.837  -0.103  -3.520  1.00  0.00           C  
ATOM    523  CG  LEU    32      -0.521   0.695  -3.632  1.00  0.00           C  
ATOM    524  CD1 LEU    32      -0.841   2.160  -3.903  1.00  0.00           C  
ATOM    525  CD2 LEU    32       0.331   0.620  -2.365  1.00  0.00           C  
ATOM    526  H   LEU    32      -0.876  -1.592  -5.340  1.00  0.00           H  
ATOM    527  HA  LEU    32      -0.996  -1.777  -2.465  1.00  0.00           H  
ATOM    528  HB2 LEU    32      -2.440   0.067  -4.414  1.00  0.00           H  
ATOM    529  HB3 LEU    32      -2.423   0.288  -2.686  1.00  0.00           H  
ATOM    530  HG  LEU    32       0.070   0.320  -4.466  1.00  0.00           H  
ATOM    531 HD11 LEU    32      -1.331   2.627  -3.049  1.00  0.00           H  
ATOM    532 HD12 LEU    32       0.068   2.722  -4.118  1.00  0.00           H  
ATOM    533 HD13 LEU    32      -1.500   2.263  -4.765  1.00  0.00           H  
ATOM    534 HD21 LEU    32       0.727  -0.382  -2.203  1.00  0.00           H  
ATOM    535 HD22 LEU    32       1.192   1.288  -2.432  1.00  0.00           H  
ATOM    536 HD23 LEU    32      -0.239   0.901  -1.480  1.00  0.00           H  
ATOM    537  N   ILE    33      -3.759  -2.650  -4.064  1.00  0.00           N  
ATOM    538  CA  ILE    33      -4.980  -3.464  -3.927  1.00  0.00           C  
ATOM    539  C   ILE    33      -4.641  -4.883  -3.437  1.00  0.00           C  
ATOM    540  O   ILE    33      -5.348  -5.412  -2.580  1.00  0.00           O  
ATOM    541  CB  ILE    33      -5.780  -3.471  -5.252  1.00  0.00           C  
ATOM    542  CG2 ILE    33      -6.860  -4.565  -5.263  1.00  0.00           C  
ATOM    543  CG1 ILE    33      -6.441  -2.091  -5.484  1.00  0.00           C  
ATOM    544  CD1 ILE    33      -7.027  -1.906  -6.891  1.00  0.00           C  
ATOM    545  H   ILE    33      -3.504  -2.343  -4.995  1.00  0.00           H  
ATOM    546  HA  ILE    33      -5.602  -3.005  -3.155  1.00  0.00           H  
ATOM    547  HB  ILE    33      -5.093  -3.676  -6.075  1.00  0.00           H  
ATOM    548 HG21 ILE    33      -7.526  -4.482  -4.405  1.00  0.00           H  
ATOM    549 HG22 ILE    33      -7.478  -4.514  -6.155  1.00  0.00           H  
ATOM    550 HG23 ILE    33      -6.431  -5.566  -5.266  1.00  0.00           H  
ATOM    551 HG12 ILE    33      -7.223  -1.926  -4.742  1.00  0.00           H  
ATOM    552 HG13 ILE    33      -5.710  -1.299  -5.321  1.00  0.00           H  
ATOM    553 HD11 ILE    33      -7.846  -2.590  -7.100  1.00  0.00           H  
ATOM    554 HD12 ILE    33      -7.426  -0.900  -7.009  1.00  0.00           H  
ATOM    555 HD13 ILE    33      -6.264  -2.051  -7.657  1.00  0.00           H  
ATOM    556  N   SER    34      -3.550  -5.490  -3.916  1.00  0.00           N  
ATOM    557  CA  SER    34      -3.085  -6.806  -3.459  1.00  0.00           C  
ATOM    558  C   SER    34      -2.733  -6.799  -1.966  1.00  0.00           C  
ATOM    559  O   SER    34      -3.241  -7.633  -1.215  1.00  0.00           O  
ATOM    560  CB  SER    34      -1.894  -7.269  -4.309  1.00  0.00           C  
ATOM    561  OG  SER    34      -1.515  -8.600  -4.000  1.00  0.00           O  
ATOM    562  H   SER    34      -3.003  -5.022  -4.629  1.00  0.00           H  
ATOM    563  HA  SER    34      -3.905  -7.512  -3.612  1.00  0.00           H  
ATOM    564  HB2 SER    34      -2.157  -7.248  -5.367  1.00  0.00           H  
ATOM    565  HB3 SER    34      -1.031  -6.617  -4.182  1.00  0.00           H  
ATOM    566  HG  SER    34      -1.273  -8.650  -3.086  1.00  0.00           H  
ATOM    567  N   ASN    35      -1.950  -5.814  -1.508  1.00  0.00           N  
ATOM    568  CA  ASN    35      -1.607  -5.661  -0.088  1.00  0.00           C  
ATOM    569  C   ASN    35      -2.870  -5.517   0.785  1.00  0.00           C  
ATOM    570  O   ASN    35      -3.014  -6.225   1.783  1.00  0.00           O  
ATOM    571  CB  ASN    35      -0.667  -4.457   0.103  1.00  0.00           C  
ATOM    572  CG  ASN    35       0.674  -4.551  -0.609  1.00  0.00           C  
ATOM    573  OD1 ASN    35       1.094  -5.577  -1.123  1.00  0.00           O  
ATOM    574  ND2 ASN    35       1.413  -3.466  -0.634  1.00  0.00           N  
ATOM    575  H   ASN    35      -1.568  -5.145  -2.164  1.00  0.00           H  
ATOM    576  HA  ASN    35      -1.087  -6.566   0.233  1.00  0.00           H  
ATOM    577  HB2 ASN    35      -1.166  -3.544  -0.226  1.00  0.00           H  
ATOM    578  HB3 ASN    35      -0.458  -4.333   1.166  1.00  0.00           H  
ATOM    579 HD21 ASN    35       2.306  -3.488  -1.102  1.00  0.00           H  
ATOM    580 HD22 ASN    35       1.087  -2.619  -0.186  1.00  0.00           H  
ATOM    581  N   SER    36      -3.825  -4.676   0.369  1.00  0.00           N  
ATOM    582  CA  SER    36      -5.132  -4.541   1.027  1.00  0.00           C  
ATOM    583  C   SER    36      -5.945  -5.842   1.028  1.00  0.00           C  
ATOM    584  O   SER    36      -6.543  -6.189   2.044  1.00  0.00           O  
ATOM    585  CB  SER    36      -5.953  -3.440   0.350  1.00  0.00           C  
ATOM    586  OG  SER    36      -5.401  -2.164   0.609  1.00  0.00           O  
ATOM    587  H   SER    36      -3.662  -4.122  -0.462  1.00  0.00           H  
ATOM    588  HA  SER    36      -4.961  -4.266   2.069  1.00  0.00           H  
ATOM    589  HB2 SER    36      -5.990  -3.589  -0.728  1.00  0.00           H  
ATOM    590  HB3 SER    36      -6.983  -3.453   0.703  1.00  0.00           H  
ATOM    591  HG  SER    36      -5.489  -1.990   1.541  1.00  0.00           H  
ATOM    592  N   SER    37      -5.950  -6.602  -0.072  1.00  0.00           N  
ATOM    593  CA  SER    37      -6.671  -7.878  -0.175  1.00  0.00           C  
ATOM    594  C   SER    37      -6.145  -8.921   0.820  1.00  0.00           C  
ATOM    595  O   SER    37      -6.933  -9.554   1.525  1.00  0.00           O  
ATOM    596  CB  SER    37      -6.598  -8.402  -1.613  1.00  0.00           C  
ATOM    597  OG  SER    37      -7.393  -9.564  -1.783  1.00  0.00           O  
ATOM    598  H   SER    37      -5.442  -6.282  -0.888  1.00  0.00           H  
ATOM    599  HA  SER    37      -7.719  -7.688   0.059  1.00  0.00           H  
ATOM    600  HB2 SER    37      -6.967  -7.637  -2.295  1.00  0.00           H  
ATOM    601  HB3 SER    37      -5.574  -8.628  -1.909  1.00  0.00           H  
ATOM    602  HG  SER    37      -7.029 -10.259  -1.253  1.00  0.00           H  
ATOM    603  N   ASP    38      -4.822  -9.065   0.957  1.00  0.00           N  
ATOM    604  CA  ASP    38      -4.246  -9.978   1.951  1.00  0.00           C  
ATOM    605  C   ASP    38      -4.387  -9.430   3.393  1.00  0.00           C  
ATOM    606  O   ASP    38      -4.483 -10.216   4.332  1.00  0.00           O  
ATOM    607  CB  ASP    38      -2.807 -10.375   1.602  1.00  0.00           C  
ATOM    608  CG  ASP    38      -2.602 -10.791   0.143  1.00  0.00           C  
ATOM    609  OD1 ASP    38      -3.386 -11.602  -0.393  1.00  0.00           O  
ATOM    610  OD2 ASP    38      -1.621 -10.358  -0.495  1.00  0.00           O1-
ATOM    611  H   ASP    38      -4.195  -8.533   0.367  1.00  0.00           H  
ATOM    612  HA  ASP    38      -4.821 -10.903   1.908  1.00  0.00           H  
ATOM    613  HB2 ASP    38      -2.147  -9.531   1.787  1.00  0.00           H  
ATOM    614  HB3 ASP    38      -2.469 -11.186   2.248  1.00  0.00           H  
ATOM    615  N   ALA    39      -4.488  -8.109   3.605  1.00  0.00           N  
ATOM    616  CA  ALA    39      -4.848  -7.533   4.909  1.00  0.00           C  
ATOM    617  C   ALA    39      -6.277  -7.904   5.336  1.00  0.00           C  
ATOM    618  O   ALA    39      -6.527  -8.158   6.517  1.00  0.00           O  
ATOM    619  CB  ALA    39      -4.715  -6.009   4.859  1.00  0.00           C  
ATOM    620  H   ALA    39      -4.394  -7.480   2.817  1.00  0.00           H  
ATOM    621  HA  ALA    39      -4.147  -7.915   5.654  1.00  0.00           H  
ATOM    622  HB1 ALA    39      -5.527  -5.538   4.305  1.00  0.00           H  
ATOM    623  HB2 ALA    39      -4.722  -5.582   5.862  1.00  0.00           H  
ATOM    624  HB3 ALA    39      -3.789  -5.703   4.380  1.00  0.00           H  
ATOM    625  N   LEU    40      -7.207  -7.931   4.378  1.00  0.00           N  
ATOM    626  CA  LEU    40      -8.588  -8.377   4.561  1.00  0.00           C  
ATOM    627  C   LEU    40      -8.654  -9.899   4.812  1.00  0.00           C  
ATOM    628  O   LEU    40      -9.391 -10.333   5.697  1.00  0.00           O  
ATOM    629  CB  LEU    40      -9.430  -7.912   3.360  1.00  0.00           C  
ATOM    630  CG  LEU    40      -9.571  -6.377   3.258  1.00  0.00           C  
ATOM    631  CD1 LEU    40      -9.936  -5.946   1.841  1.00  0.00           C  
ATOM    632  CD2 LEU    40     -10.667  -5.847   4.178  1.00  0.00           C  
ATOM    633  H   LEU    40      -6.929  -7.672   3.440  1.00  0.00           H  
ATOM    634  HA  LEU    40      -8.998  -7.888   5.438  1.00  0.00           H  
ATOM    635  HB2 LEU    40      -8.980  -8.294   2.445  1.00  0.00           H  
ATOM    636  HB3 LEU    40     -10.424  -8.354   3.412  1.00  0.00           H  
ATOM    637  HG  LEU    40      -8.633  -5.893   3.528  1.00  0.00           H  
ATOM    638 HD11 LEU    40     -10.904  -6.341   1.534  1.00  0.00           H  
ATOM    639 HD12 LEU    40      -9.986  -4.859   1.775  1.00  0.00           H  
ATOM    640 HD13 LEU    40      -9.195  -6.278   1.116  1.00  0.00           H  
ATOM    641 HD21 LEU    40     -10.513  -6.146   5.212  1.00  0.00           H  
ATOM    642 HD22 LEU    40     -10.717  -4.759   4.145  1.00  0.00           H  
ATOM    643 HD23 LEU    40     -11.635  -6.226   3.869  1.00  0.00           H  
ATOM    644  N   ASP    41      -7.809 -10.701   4.149  1.00  0.00           N  
ATOM    645  CA  ASP    41      -7.633 -12.127   4.478  1.00  0.00           C  
ATOM    646  C   ASP    41      -7.096 -12.344   5.901  1.00  0.00           C  
ATOM    647  O   ASP    41      -7.621 -13.189   6.629  1.00  0.00           O  
ATOM    648  CB  ASP    41      -6.697 -12.833   3.480  1.00  0.00           C  
ATOM    649  CG  ASP    41      -7.265 -13.037   2.069  1.00  0.00           C  
ATOM    650  OD1 ASP    41      -8.505 -13.056   1.897  1.00  0.00           O  
ATOM    651  OD2 ASP    41      -6.459 -13.279   1.139  1.00  0.00           O1-
ATOM    652  H   ASP    41      -7.225 -10.306   3.424  1.00  0.00           H  
ATOM    653  HA  ASP    41      -8.612 -12.609   4.444  1.00  0.00           H  
ATOM    654  HB2 ASP    41      -5.747 -12.307   3.408  1.00  0.00           H  
ATOM    655  HB3 ASP    41      -6.453 -13.831   3.849  1.00  0.00           H  
ATOM    656  N   LYS    42      -6.079 -11.579   6.322  1.00  0.00           N  
ATOM    657  CA  LYS    42      -5.459 -11.695   7.653  1.00  0.00           C  
ATOM    658  C   LYS    42      -6.453 -11.432   8.782  1.00  0.00           C  
ATOM    659  O   LYS    42      -6.511 -12.226   9.721  1.00  0.00           O  
ATOM    660  CB  LYS    42      -4.248 -10.754   7.759  1.00  0.00           C  
ATOM    661  CG  LYS    42      -3.007 -11.324   7.053  1.00  0.00           C  
ATOM    662  CD  LYS    42      -1.892 -10.274   6.974  1.00  0.00           C  
ATOM    663  CE  LYS    42      -0.669 -10.856   6.255  1.00  0.00           C  
ATOM    664  NZ  LYS    42       0.447  -9.875   6.185  1.00  0.00           N1+
ATOM    665  H   LYS    42      -5.678 -10.913   5.674  1.00  0.00           H  
ATOM    666  HA  LYS    42      -5.110 -12.723   7.771  1.00  0.00           H  
ATOM    667  HB2 LYS    42      -4.505  -9.778   7.346  1.00  0.00           H  
ATOM    668  HB3 LYS    42      -3.993 -10.583   8.806  1.00  0.00           H  
ATOM    669  HG2 LYS    42      -2.656 -12.205   7.592  1.00  0.00           H  
ATOM    670  HG3 LYS    42      -3.263 -11.664   6.050  1.00  0.00           H  
ATOM    671  HD2 LYS    42      -2.248  -9.392   6.440  1.00  0.00           H  
ATOM    672  HD3 LYS    42      -1.618  -9.948   7.978  1.00  0.00           H  
ATOM    673  HE2 LYS    42      -0.313 -11.749   6.771  1.00  0.00           H  
ATOM    674  HE3 LYS    42      -0.933 -11.154   5.240  1.00  0.00           H  
ATOM    675  HZ1 LYS    42       0.721  -9.607   7.119  1.00  0.00           H  
ATOM    676  HZ2 LYS    42       1.235 -10.293   5.711  1.00  0.00           H  
ATOM    677  HZ3 LYS    42       0.146  -9.056   5.675  1.00  0.00           H  
ATOM    678  N   ILE    43      -7.272 -10.375   8.687  1.00  0.00           N  
ATOM    679  CA  ILE    43      -8.339 -10.150   9.676  1.00  0.00           C  
ATOM    680  C   ILE    43      -9.386 -11.264   9.607  1.00  0.00           C  
ATOM    681  O   ILE    43      -9.678 -11.863  10.639  1.00  0.00           O  
ATOM    682  CB  ILE    43      -8.948  -8.733   9.605  1.00  0.00           C  
ATOM    683  CG2 ILE    43      -9.598  -8.393   8.262  1.00  0.00           C  
ATOM    684  CG1 ILE    43      -9.988  -8.466  10.710  1.00  0.00           C  
ATOM    685  CD1 ILE    43      -9.389  -8.475  12.120  1.00  0.00           C  
ATOM    686  H   ILE    43      -7.201  -9.753   7.894  1.00  0.00           H  
ATOM    687  HA  ILE    43      -7.859 -10.229  10.654  1.00  0.00           H  
ATOM    688  HB  ILE    43      -8.137  -8.027   9.748  1.00  0.00           H  
ATOM    689 HG21 ILE    43     -10.470  -9.009   8.048  1.00  0.00           H  
ATOM    690 HG22 ILE    43      -9.917  -7.351   8.231  1.00  0.00           H  
ATOM    691 HG23 ILE    43      -8.876  -8.531   7.468  1.00  0.00           H  
ATOM    692 HG12 ILE    43     -10.427  -7.483  10.547  1.00  0.00           H  
ATOM    693 HG13 ILE    43     -10.826  -9.160  10.652  1.00  0.00           H  
ATOM    694 HD11 ILE    43      -8.491  -7.861  12.178  1.00  0.00           H  
ATOM    695 HD12 ILE    43     -10.106  -8.080  12.838  1.00  0.00           H  
ATOM    696 HD13 ILE    43      -9.126  -9.484  12.437  1.00  0.00           H  
ATOM    697  N   ARG    44      -9.890 -11.620   8.415  1.00  0.00           N  
ATOM    698  CA  ARG    44     -10.927 -12.655   8.267  1.00  0.00           C  
ATOM    699  C   ARG    44     -10.498 -13.984   8.889  1.00  0.00           C  
ATOM    700  O   ARG    44     -11.278 -14.577   9.631  1.00  0.00           O  
ATOM    701  CB  ARG    44     -11.319 -12.803   6.787  1.00  0.00           C  
ATOM    702  CG  ARG    44     -12.595 -13.645   6.622  1.00  0.00           C  
ATOM    703  CD  ARG    44     -13.173 -13.573   5.203  1.00  0.00           C  
ATOM    704  NE  ARG    44     -12.294 -14.197   4.195  1.00  0.00           N  
ATOM    705  CZ  ARG    44     -12.471 -14.179   2.885  1.00  0.00           C  
ATOM    706  NH1 ARG    44     -13.511 -13.620   2.332  1.00  0.00           N  
ATOM    707  NH2 ARG    44     -11.601 -14.737   2.093  1.00  0.00           N1+
ATOM    708  H   ARG    44      -9.583 -11.134   7.582  1.00  0.00           H  
ATOM    709  HA  ARG    44     -11.798 -12.289   8.812  1.00  0.00           H  
ATOM    710  HB2 ARG    44     -11.498 -11.815   6.368  1.00  0.00           H  
ATOM    711  HB3 ARG    44     -10.497 -13.230   6.210  1.00  0.00           H  
ATOM    712  HG2 ARG    44     -12.402 -14.686   6.885  1.00  0.00           H  
ATOM    713  HG3 ARG    44     -13.357 -13.293   7.319  1.00  0.00           H  
ATOM    714  HD2 ARG    44     -14.138 -14.079   5.175  1.00  0.00           H  
ATOM    715  HD3 ARG    44     -13.352 -12.534   4.925  1.00  0.00           H  
ATOM    716  HE  ARG    44     -11.468 -14.651   4.557  1.00  0.00           H  
ATOM    717 HH11 ARG    44     -14.213 -13.183   2.911  1.00  0.00           H  
ATOM    718 HH12 ARG    44     -13.608 -13.576   1.328  1.00  0.00           H  
ATOM    719 HH21 ARG    44     -10.757 -15.147   2.466  1.00  0.00           H  
ATOM    720 HH22 ARG    44     -11.719 -14.705   1.091  1.00  0.00           H  
ATOM    721  N   TYR    45      -9.251 -14.404   8.676  1.00  0.00           N  
ATOM    722  CA  TYR    45      -8.699 -15.636   9.241  1.00  0.00           C  
ATOM    723  C   TYR    45      -8.627 -15.623  10.780  1.00  0.00           C  
ATOM    724  O   TYR    45      -9.005 -16.608  11.414  1.00  0.00           O  
ATOM    725  CB  TYR    45      -7.324 -15.900   8.616  1.00  0.00           C  
ATOM    726  CG  TYR    45      -6.731 -17.237   9.013  1.00  0.00           C  
ATOM    727  CD1 TYR    45      -7.269 -18.423   8.476  1.00  0.00           C  
ATOM    728  CE1 TYR    45      -6.749 -19.674   8.856  1.00  0.00           C  
ATOM    729  CZ  TYR    45      -5.680 -19.741   9.776  1.00  0.00           C  
ATOM    730  OH  TYR    45      -5.169 -20.945  10.151  1.00  0.00           O  
ATOM    731  CE2 TYR    45      -5.138 -18.552  10.310  1.00  0.00           C  
ATOM    732  CD2 TYR    45      -5.665 -17.302   9.931  1.00  0.00           C  
ATOM    733  H   TYR    45      -8.649 -13.852   8.077  1.00  0.00           H  
ATOM    734  HA  TYR    45      -9.367 -16.448   8.948  1.00  0.00           H  
ATOM    735  HB2 TYR    45      -7.406 -15.884   7.529  1.00  0.00           H  
ATOM    736  HB3 TYR    45      -6.630 -15.098   8.874  1.00  0.00           H  
ATOM    737  HD1 TYR    45      -8.091 -18.378   7.775  1.00  0.00           H  
ATOM    738  HE1 TYR    45      -7.172 -20.578   8.443  1.00  0.00           H  
ATOM    739  HH  TYR    45      -5.601 -21.677   9.740  1.00  0.00           H  
ATOM    740  HE2 TYR    45      -4.321 -18.599  11.015  1.00  0.00           H  
ATOM    741  HD2 TYR    45      -5.252 -16.397  10.353  1.00  0.00           H  
ATOM    742  N   GLU    46      -8.224 -14.510  11.406  1.00  0.00           N  
ATOM    743  CA  GLU    46      -8.262 -14.369  12.874  1.00  0.00           C  
ATOM    744  C   GLU    46      -9.698 -14.332  13.431  1.00  0.00           C  
ATOM    745  O   GLU    46      -9.957 -14.845  14.520  1.00  0.00           O  
ATOM    746  CB  GLU    46      -7.484 -13.122  13.330  1.00  0.00           C  
ATOM    747  CG  GLU    46      -5.967 -13.281  13.131  1.00  0.00           C  
ATOM    748  CD  GLU    46      -5.118 -12.210  13.847  1.00  0.00           C  
ATOM    749  OE1 GLU    46      -5.663 -11.344  14.576  1.00  0.00           O  
ATOM    750  OE2 GLU    46      -3.872 -12.260  13.713  1.00  0.00           O1-
ATOM    751  H   GLU    46      -7.933 -13.710  10.860  1.00  0.00           H  
ATOM    752  HA  GLU    46      -7.782 -15.246  13.314  1.00  0.00           H  
ATOM    753  HB2 GLU    46      -7.840 -12.235  12.802  1.00  0.00           H  
ATOM    754  HB3 GLU    46      -7.688 -12.948  14.388  1.00  0.00           H  
ATOM    755  HG2 GLU    46      -5.645 -14.250  13.516  1.00  0.00           H  
ATOM    756  HG3 GLU    46      -5.720 -13.273  12.070  1.00  0.00           H  
ATOM    757  N   THR    47     -10.658 -13.778  12.684  1.00  0.00           N  
ATOM    758  CA  THR    47     -12.065 -13.691  13.128  1.00  0.00           C  
ATOM    759  C   THR    47     -12.787 -15.045  13.147  1.00  0.00           C  
ATOM    760  O   THR    47     -13.808 -15.175  13.824  1.00  0.00           O  
ATOM    761  CB  THR    47     -12.879 -12.664  12.327  1.00  0.00           C  
ATOM    762  CG2 THR    47     -12.226 -11.280  12.251  1.00  0.00           C  
ATOM    763  OG1 THR    47     -13.182 -13.117  11.027  1.00  0.00           O  
ATOM    764  H   THR    47     -10.409 -13.364  11.795  1.00  0.00           H  
ATOM    765  HA  THR    47     -12.043 -13.328  14.151  1.00  0.00           H  
ATOM    766  HB  THR    47     -13.848 -12.537  12.813  1.00  0.00           H  
ATOM    767 HG21 THR    47     -11.160 -11.287  12.459  1.00  0.00           H  
ATOM    768 HG22 THR    47     -12.376 -10.814  11.278  1.00  0.00           H  
ATOM    769 HG23 THR    47     -12.651 -10.612  12.994  1.00  0.00           H  
ATOM    770  HG1 THR    47     -12.379 -13.379  10.597  1.00  0.00           H  
ATOM    771  N   LEU    48     -12.245 -16.075  12.476  1.00  0.00           N  
ATOM    772  CA  LEU    48     -12.741 -17.457  12.560  1.00  0.00           C  
ATOM    773  C   LEU    48     -12.616 -18.022  13.983  1.00  0.00           C  
ATOM    774  O   LEU    48     -13.537 -18.681  14.472  1.00  0.00           O  
ATOM    775  CB  LEU    48     -11.958 -18.372  11.593  1.00  0.00           C  
ATOM    776  CG  LEU    48     -12.048 -18.027  10.098  1.00  0.00           C  
ATOM    777  CD1 LEU    48     -11.099 -18.924   9.302  1.00  0.00           C  
ATOM    778  CD2 LEU    48     -13.462 -18.209   9.545  1.00  0.00           C  
ATOM    779  H   LEU    48     -11.405 -15.911  11.939  1.00  0.00           H  
ATOM    780  HA  LEU    48     -13.798 -17.463  12.291  1.00  0.00           H  
ATOM    781  HB2 LEU    48     -10.908 -18.373  11.888  1.00  0.00           H  
ATOM    782  HB3 LEU    48     -12.293 -19.402  11.728  1.00  0.00           H  
ATOM    783  HG  LEU    48     -11.739 -16.997   9.948  1.00  0.00           H  
ATOM    784 HD11 LEU    48     -11.368 -19.976   9.394  1.00  0.00           H  
ATOM    785 HD12 LEU    48     -11.109 -18.667   8.242  1.00  0.00           H  
ATOM    786 HD13 LEU    48     -10.071 -18.814   9.651  1.00  0.00           H  
ATOM    787 HD21 LEU    48     -14.166 -17.524  10.018  1.00  0.00           H  
ATOM    788 HD22 LEU    48     -13.494 -18.005   8.474  1.00  0.00           H  
ATOM    789 HD23 LEU    48     -13.827 -19.224   9.702  1.00  0.00           H  
ATOM    790  N   THR    49     -11.484 -17.769  14.646  1.00  0.00           N  
ATOM    791  CA  THR    49     -11.183 -18.256  16.005  1.00  0.00           C  
ATOM    792  C   THR    49     -11.567 -17.256  17.102  1.00  0.00           C  
ATOM    793  O   THR    49     -11.771 -17.661  18.248  1.00  0.00           O  
ATOM    794  CB  THR    49      -9.702 -18.654  16.130  1.00  0.00           C  
ATOM    795  CG2 THR    49      -9.336 -19.788  15.170  1.00  0.00           C  
ATOM    796  OG1 THR    49      -8.836 -17.574  15.844  1.00  0.00           O  
ATOM    797  H   THR    49     -10.770 -17.214  14.195  1.00  0.00           H  
ATOM    798  HA  THR    49     -11.770 -19.156  16.199  1.00  0.00           H  
ATOM    799  HB  THR    49      -9.498 -18.984  17.150  1.00  0.00           H  
ATOM    800 HG21 THR    49      -9.446 -19.492  14.126  1.00  0.00           H  
ATOM    801 HG22 THR    49      -8.302 -20.105  15.313  1.00  0.00           H  
ATOM    802 HG23 THR    49      -9.969 -20.660  15.335  1.00  0.00           H  
ATOM    803  HG1 THR    49      -7.944 -17.861  15.966  1.00  0.00           H  
ATOM    804  N   ASP    50     -11.704 -15.968  16.774  1.00  0.00           N  
ATOM    805  CA  ASP    50     -12.099 -14.903  17.706  1.00  0.00           C  
ATOM    806  C   ASP    50     -12.973 -13.827  17.020  1.00  0.00           C  
ATOM    807  O   ASP    50     -12.448 -12.834  16.509  1.00  0.00           O  
ATOM    808  CB  ASP    50     -10.831 -14.311  18.345  1.00  0.00           C  
ATOM    809  CG  ASP    50     -11.119 -13.240  19.409  1.00  0.00           C  
ATOM    810  OD1 ASP    50     -12.303 -12.976  19.734  1.00  0.00           O  
ATOM    811  OD2 ASP    50     -10.139 -12.673  19.946  1.00  0.00           O1-
ATOM    812  H   ASP    50     -11.503 -15.695  15.822  1.00  0.00           H  
ATOM    813  HA  ASP    50     -12.687 -15.336  18.518  1.00  0.00           H  
ATOM    814  HB2 ASP    50     -10.254 -15.102  18.825  1.00  0.00           H  
ATOM    815  HB3 ASP    50     -10.182 -13.880  17.580  1.00  0.00           H  
ATOM    816  N   PRO    51     -14.313 -13.978  17.005  1.00  0.00           N  
ATOM    817  CA  PRO    51     -15.223 -13.031  16.354  1.00  0.00           C  
ATOM    818  C   PRO    51     -15.155 -11.585  16.876  1.00  0.00           C  
ATOM    819  O   PRO    51     -15.504 -10.661  16.139  1.00  0.00           O  
ATOM    820  CD  PRO    51     -15.041 -15.174  17.403  1.00  0.00           C  
ATOM    821  CG  PRO    51     -16.358 -15.124  16.632  1.00  0.00           C  
ATOM    822  CB  PRO    51     -16.624 -13.624  16.540  1.00  0.00           C  
ATOM    823  HD2 PRO    51     -15.218 -15.142  18.479  1.00  0.00           H  
ATOM    824  HD3 PRO    51     -14.506 -16.096  17.172  1.00  0.00           H  
ATOM    825  HG2 PRO    51     -17.161 -15.674  17.123  1.00  0.00           H  
ATOM    826  HG3 PRO    51     -16.221 -15.539  15.632  1.00  0.00           H  
ATOM    827  HB2 PRO    51     -17.079 -13.278  17.470  1.00  0.00           H  
ATOM    828  HB3 PRO    51     -17.298 -13.370  15.721  1.00  0.00           H  
ATOM    829  HA  PRO    51     -14.979 -13.024  15.290  1.00  0.00           H  
ATOM    830  N   SER    52     -14.666 -11.356  18.105  1.00  0.00           N  
ATOM    831  CA  SER    52     -14.518 -10.006  18.683  1.00  0.00           C  
ATOM    832  C   SER    52     -13.530  -9.116  17.911  1.00  0.00           C  
ATOM    833  O   SER    52     -13.594  -7.889  17.999  1.00  0.00           O  
ATOM    834  CB  SER    52     -14.127 -10.085  20.166  1.00  0.00           C  
ATOM    835  OG  SER    52     -12.768 -10.432  20.352  1.00  0.00           O  
ATOM    836  H   SER    52     -14.348 -12.138  18.661  1.00  0.00           H  
ATOM    837  HA  SER    52     -15.498  -9.530  18.628  1.00  0.00           H  
ATOM    838  HB2 SER    52     -14.288  -9.115  20.637  1.00  0.00           H  
ATOM    839  HB3 SER    52     -14.759 -10.797  20.698  1.00  0.00           H  
ATOM    840  HG  SER    52     -12.633 -11.341  20.096  1.00  0.00           H  
ATOM    841  N   LYS    53     -12.675  -9.715  17.069  1.00  0.00           N  
ATOM    842  CA  LYS    53     -11.775  -9.026  16.129  1.00  0.00           C  
ATOM    843  C   LYS    53     -12.520  -8.099  15.145  1.00  0.00           C  
ATOM    844  O   LYS    53     -11.914  -7.144  14.656  1.00  0.00           O  
ATOM    845  CB  LYS    53     -10.975 -10.100  15.369  1.00  0.00           C  
ATOM    846  CG  LYS    53     -10.003 -10.939  16.217  1.00  0.00           C  
ATOM    847  CD  LYS    53      -8.647 -10.268  16.448  1.00  0.00           C  
ATOM    848  CE  LYS    53      -7.752 -11.220  17.251  1.00  0.00           C  
ATOM    849  NZ  LYS    53      -6.330 -10.798  17.208  1.00  0.00           N1+
ATOM    850  H   LYS    53     -12.681 -10.726  17.037  1.00  0.00           H  
ATOM    851  HA  LYS    53     -11.088  -8.409  16.710  1.00  0.00           H  
ATOM    852  HB2 LYS    53     -11.688 -10.795  14.930  1.00  0.00           H  
ATOM    853  HB3 LYS    53     -10.432  -9.662  14.534  1.00  0.00           H  
ATOM    854  HG2 LYS    53     -10.454 -11.200  17.175  1.00  0.00           H  
ATOM    855  HG3 LYS    53      -9.838 -11.885  15.698  1.00  0.00           H  
ATOM    856  HD2 LYS    53      -8.187 -10.049  15.483  1.00  0.00           H  
ATOM    857  HD3 LYS    53      -8.763  -9.319  16.973  1.00  0.00           H  
ATOM    858  HE2 LYS    53      -8.086 -11.272  18.288  1.00  0.00           H  
ATOM    859  HE3 LYS    53      -7.804 -12.232  16.847  1.00  0.00           H  
ATOM    860  HZ1 LYS    53      -6.002 -10.856  16.246  1.00  0.00           H  
ATOM    861  HZ2 LYS    53      -6.235  -9.851  17.546  1.00  0.00           H  
ATOM    862  HZ3 LYS    53      -5.775 -11.417  17.780  1.00  0.00           H  
ATOM    863  N   LEU    54     -13.813  -8.343  14.876  1.00  0.00           N  
ATOM    864  CA  LEU    54     -14.679  -7.478  14.058  1.00  0.00           C  
ATOM    865  C   LEU    54     -15.394  -6.348  14.828  1.00  0.00           C  
ATOM    866  O   LEU    54     -16.088  -5.553  14.195  1.00  0.00           O  
ATOM    867  CB  LEU    54     -15.724  -8.314  13.289  1.00  0.00           C  
ATOM    868  CG  LEU    54     -15.199  -9.291  12.226  1.00  0.00           C  
ATOM    869  CD1 LEU    54     -16.365  -9.877  11.430  1.00  0.00           C  
ATOM    870  CD2 LEU    54     -14.237  -8.631  11.230  1.00  0.00           C  
ATOM    871  H   LEU    54     -14.249  -9.139  15.322  1.00  0.00           H  
ATOM    872  HA  LEU    54     -14.065  -6.956  13.326  1.00  0.00           H  
ATOM    873  HB2 LEU    54     -16.340  -8.864  14.003  1.00  0.00           H  
ATOM    874  HB3 LEU    54     -16.405  -7.632  12.787  1.00  0.00           H  
ATOM    875  HG  LEU    54     -14.706 -10.112  12.736  1.00  0.00           H  
ATOM    876 HD11 LEU    54     -16.899  -9.112  10.866  1.00  0.00           H  
ATOM    877 HD12 LEU    54     -16.017 -10.628  10.720  1.00  0.00           H  
ATOM    878 HD13 LEU    54     -17.083 -10.365  12.090  1.00  0.00           H  
ATOM    879 HD21 LEU    54     -13.302  -8.335  11.706  1.00  0.00           H  
ATOM    880 HD22 LEU    54     -13.976  -9.313  10.420  1.00  0.00           H  
ATOM    881 HD23 LEU    54     -14.678  -7.744  10.775  1.00  0.00           H  
ATOM    882  N   ASP    55     -15.246  -6.215  16.151  1.00  0.00           N  
ATOM    883  CA  ASP    55     -15.934  -5.157  16.924  1.00  0.00           C  
ATOM    884  C   ASP    55     -15.533  -3.728  16.495  1.00  0.00           C  
ATOM    885  O   ASP    55     -16.300  -2.779  16.677  1.00  0.00           O  
ATOM    886  CB  ASP    55     -15.697  -5.345  18.433  1.00  0.00           C  
ATOM    887  CG  ASP    55     -16.347  -6.598  19.051  1.00  0.00           C  
ATOM    888  OD1 ASP    55     -17.167  -7.281  18.394  1.00  0.00           O  
ATOM    889  OD2 ASP    55     -16.072  -6.871  20.244  1.00  0.00           O1-
ATOM    890  H   ASP    55     -14.676  -6.879  16.661  1.00  0.00           H  
ATOM    891  HA  ASP    55     -17.005  -5.243  16.730  1.00  0.00           H  
ATOM    892  HB2 ASP    55     -14.627  -5.372  18.644  1.00  0.00           H  
ATOM    893  HB3 ASP    55     -16.092  -4.489  18.981  1.00  0.00           H  
ATOM    894  N   SER    56     -14.356  -3.577  15.881  1.00  0.00           N  
ATOM    895  CA  SER    56     -13.846  -2.349  15.256  1.00  0.00           C  
ATOM    896  C   SER    56     -14.368  -2.088  13.828  1.00  0.00           C  
ATOM    897  O   SER    56     -14.118  -1.014  13.275  1.00  0.00           O  
ATOM    898  CB  SER    56     -12.321  -2.439  15.247  1.00  0.00           C  
ATOM    899  OG  SER    56     -11.904  -3.633  14.604  1.00  0.00           O  
ATOM    900  H   SER    56     -13.778  -4.399  15.775  1.00  0.00           H  
ATOM    901  HA  SER    56     -14.134  -1.491  15.867  1.00  0.00           H  
ATOM    902  HB2 SER    56     -11.872  -1.575  14.759  1.00  0.00           H  
ATOM    903  HB3 SER    56     -11.943  -2.451  16.270  1.00  0.00           H  
ATOM    904  HG  SER    56     -11.015  -3.818  14.886  1.00  0.00           H  
ATOM    905  N   GLY    57     -15.095  -3.036  13.226  1.00  0.00           N  
ATOM    906  CA  GLY    57     -15.724  -2.928  11.904  1.00  0.00           C  
ATOM    907  C   GLY    57     -15.932  -4.294  11.239  1.00  0.00           C  
ATOM    908  O   GLY    57     -14.957  -5.006  10.981  1.00  0.00           O  
ATOM    909  H   GLY    57     -15.280  -3.887  13.743  1.00  0.00           H  
ATOM    910  HA2 GLY    57     -16.678  -2.410  12.011  1.00  0.00           H  
ATOM    911  HA3 GLY    57     -15.108  -2.323  11.237  1.00  0.00           H  
ATOM    912  N   LYS    58     -17.188  -4.666  10.956  1.00  0.00           N  
ATOM    913  CA  LYS    58     -17.557  -5.985  10.397  1.00  0.00           C  
ATOM    914  C   LYS    58     -17.354  -6.108   8.885  1.00  0.00           C  
ATOM    915  O   LYS    58     -17.000  -7.183   8.405  1.00  0.00           O  
ATOM    916  CB  LYS    58     -19.018  -6.313  10.751  1.00  0.00           C  
ATOM    917  CG  LYS    58     -19.209  -6.621  12.243  1.00  0.00           C  
ATOM    918  CD  LYS    58     -20.680  -6.911  12.558  1.00  0.00           C  
ATOM    919  CE  LYS    58     -20.838  -7.275  14.039  1.00  0.00           C  
ATOM    920  NZ  LYS    58     -22.256  -7.552  14.384  1.00  0.00           N1+
ATOM    921  H   LYS    58     -17.941  -4.035  11.190  1.00  0.00           H  
ATOM    922  HA  LYS    58     -16.919  -6.742  10.848  1.00  0.00           H  
ATOM    923  HB2 LYS    58     -19.666  -5.487  10.454  1.00  0.00           H  
ATOM    924  HB3 LYS    58     -19.352  -7.181  10.179  1.00  0.00           H  
ATOM    925  HG2 LYS    58     -18.609  -7.490  12.514  1.00  0.00           H  
ATOM    926  HG3 LYS    58     -18.854  -5.789  12.853  1.00  0.00           H  
ATOM    927  HD2 LYS    58     -21.289  -6.039  12.319  1.00  0.00           H  
ATOM    928  HD3 LYS    58     -21.039  -7.731  11.935  1.00  0.00           H  
ATOM    929  HE2 LYS    58     -20.241  -8.156  14.281  1.00  0.00           H  
ATOM    930  HE3 LYS    58     -20.479  -6.462  14.671  1.00  0.00           H  
ATOM    931  HZ1 LYS    58     -22.594  -8.326  13.830  1.00  0.00           H  
ATOM    932  HZ2 LYS    58     -22.323  -7.787  15.364  1.00  0.00           H  
ATOM    933  HZ3 LYS    58     -22.816  -6.733  14.196  1.00  0.00           H  
ATOM    934  N   GLU    59     -17.594  -5.037   8.130  1.00  0.00           N  
ATOM    935  CA  GLU    59     -17.464  -5.040   6.668  1.00  0.00           C  
ATOM    936  C   GLU    59     -15.993  -5.125   6.230  1.00  0.00           C  
ATOM    937  O   GLU    59     -15.154  -4.351   6.695  1.00  0.00           O  
ATOM    938  CB  GLU    59     -18.169  -3.807   6.077  1.00  0.00           C  
ATOM    939  CG  GLU    59     -18.083  -3.753   4.542  1.00  0.00           C  
ATOM    940  CD  GLU    59     -19.035  -2.714   3.913  1.00  0.00           C  
ATOM    941  OE1 GLU    59     -19.374  -2.866   2.714  1.00  0.00           O  
ATOM    942  OE2 GLU    59     -19.452  -1.741   4.589  1.00  0.00           O1-
ATOM    943  H   GLU    59     -17.874  -4.176   8.576  1.00  0.00           H  
ATOM    944  HA  GLU    59     -17.985  -5.922   6.291  1.00  0.00           H  
ATOM    945  HB2 GLU    59     -19.216  -3.822   6.384  1.00  0.00           H  
ATOM    946  HB3 GLU    59     -17.740  -2.894   6.496  1.00  0.00           H  
ATOM    947  HG2 GLU    59     -17.069  -3.518   4.218  1.00  0.00           H  
ATOM    948  HG3 GLU    59     -18.331  -4.728   4.121  1.00  0.00           H  
ATOM    949  N   LEU    60     -15.687  -6.051   5.315  1.00  0.00           N  
ATOM    950  CA  LEU    60     -14.361  -6.254   4.726  1.00  0.00           C  
ATOM    951  C   LEU    60     -14.379  -5.807   3.255  1.00  0.00           C  
ATOM    952  O   LEU    60     -14.948  -6.496   2.407  1.00  0.00           O  
ATOM    953  CB  LEU    60     -13.943  -7.728   4.905  1.00  0.00           C  
ATOM    954  CG  LEU    60     -13.841  -8.203   6.370  1.00  0.00           C  
ATOM    955  CD1 LEU    60     -13.297  -9.629   6.394  1.00  0.00           C  
ATOM    956  CD2 LEU    60     -12.914  -7.341   7.228  1.00  0.00           C  
ATOM    957  H   LEU    60     -16.430  -6.642   4.972  1.00  0.00           H  
ATOM    958  HA  LEU    60     -13.612  -5.653   5.233  1.00  0.00           H  
ATOM    959  HB2 LEU    60     -14.651  -8.371   4.379  1.00  0.00           H  
ATOM    960  HB3 LEU    60     -12.985  -7.894   4.413  1.00  0.00           H  
ATOM    961  HG  LEU    60     -14.834  -8.202   6.822  1.00  0.00           H  
ATOM    962 HD11 LEU    60     -12.299  -9.676   5.957  1.00  0.00           H  
ATOM    963 HD12 LEU    60     -13.234 -10.016   7.411  1.00  0.00           H  
ATOM    964 HD13 LEU    60     -13.939 -10.304   5.828  1.00  0.00           H  
ATOM    965 HD21 LEU    60     -13.308  -6.335   7.366  1.00  0.00           H  
ATOM    966 HD22 LEU    60     -12.788  -7.765   8.225  1.00  0.00           H  
ATOM    967 HD23 LEU    60     -11.925  -7.252   6.777  1.00  0.00           H  
ATOM    968  N   HIS    61     -13.792  -4.643   2.956  1.00  0.00           N  
ATOM    969  CA  HIS    61     -13.815  -4.034   1.618  1.00  0.00           C  
ATOM    970  C   HIS    61     -12.609  -3.120   1.327  1.00  0.00           C  
ATOM    971  O   HIS    61     -11.808  -2.813   2.213  1.00  0.00           O  
ATOM    972  CB  HIS    61     -15.155  -3.297   1.404  1.00  0.00           C  
ATOM    973  CG  HIS    61     -15.432  -2.047   2.218  1.00  0.00           C  
ATOM    974  ND1 HIS    61     -16.584  -1.299   2.121  1.00  0.00           N  
ATOM    975  CE1 HIS    61     -16.496  -0.261   2.967  1.00  0.00           C  
ATOM    976  NE2 HIS    61     -15.319  -0.287   3.613  1.00  0.00           N  
ATOM    977  CD2 HIS    61     -14.644  -1.426   3.154  1.00  0.00           C  
ATOM    978  H   HIS    61     -13.335  -4.121   3.693  1.00  0.00           H  
ATOM    979  HA  HIS    61     -13.750  -4.835   0.880  1.00  0.00           H  
ATOM    980  HB2 HIS    61     -15.237  -3.010   0.355  1.00  0.00           H  
ATOM    981  HB3 HIS    61     -15.982  -3.988   1.572  1.00  0.00           H  
ATOM    982  HD1 HIS    61     -17.391  -1.522   1.554  1.00  0.00           H  
ATOM    983  HE1 HIS    61     -17.266   0.482   3.112  1.00  0.00           H  
ATOM    984  HD2 HIS    61     -13.666  -1.679   3.532  1.00  0.00           H  
ATOM    985  N   ILE    62     -12.505  -2.672   0.073  1.00  0.00           N  
ATOM    986  CA  ILE    62     -11.537  -1.687  -0.426  1.00  0.00           C  
ATOM    987  C   ILE    62     -12.302  -0.500  -1.035  1.00  0.00           C  
ATOM    988  O   ILE    62     -13.233  -0.700  -1.818  1.00  0.00           O  
ATOM    989  CB  ILE    62     -10.569  -2.331  -1.451  1.00  0.00           C  
ATOM    990  CG2 ILE    62      -9.577  -1.297  -2.021  1.00  0.00           C  
ATOM    991  CG1 ILE    62      -9.814  -3.530  -0.828  1.00  0.00           C  
ATOM    992  CD1 ILE    62      -8.885  -4.288  -1.785  1.00  0.00           C  
ATOM    993  H   ILE    62     -13.190  -2.992  -0.601  1.00  0.00           H  
ATOM    994  HA  ILE    62     -10.950  -1.321   0.413  1.00  0.00           H  
ATOM    995  HB  ILE    62     -11.165  -2.711  -2.280  1.00  0.00           H  
ATOM    996 HG21 ILE    62      -8.948  -0.875  -1.237  1.00  0.00           H  
ATOM    997 HG22 ILE    62      -8.919  -1.740  -2.767  1.00  0.00           H  
ATOM    998 HG23 ILE    62     -10.073  -0.471  -2.531  1.00  0.00           H  
ATOM    999 HG12 ILE    62      -9.249  -3.197   0.042  1.00  0.00           H  
ATOM   1000 HG13 ILE    62     -10.536  -4.259  -0.461  1.00  0.00           H  
ATOM   1001 HD11 ILE    62      -8.032  -3.684  -2.092  1.00  0.00           H  
ATOM   1002 HD12 ILE    62      -8.485  -5.182  -1.305  1.00  0.00           H  
ATOM   1003 HD13 ILE    62      -9.417  -4.607  -2.682  1.00  0.00           H  
ATOM   1004  N   ASN    63     -11.893   0.733  -0.729  1.00  0.00           N  
ATOM   1005  CA  ASN    63     -12.408   1.950  -1.363  1.00  0.00           C  
ATOM   1006  C   ASN    63     -11.281   2.691  -2.099  1.00  0.00           C  
ATOM   1007  O   ASN    63     -10.233   2.974  -1.514  1.00  0.00           O  
ATOM   1008  CB  ASN    63     -13.113   2.859  -0.339  1.00  0.00           C  
ATOM   1009  CG  ASN    63     -14.185   2.154   0.479  1.00  0.00           C  
ATOM   1010  OD1 ASN    63     -15.045   1.457  -0.038  1.00  0.00           O  
ATOM   1011  ND2 ASN    63     -14.179   2.309   1.783  1.00  0.00           N  
ATOM   1012  H   ASN    63     -11.110   0.833  -0.094  1.00  0.00           H  
ATOM   1013  HA  ASN    63     -13.157   1.688  -2.109  1.00  0.00           H  
ATOM   1014  HB2 ASN    63     -12.383   3.306   0.332  1.00  0.00           H  
ATOM   1015  HB3 ASN    63     -13.576   3.696  -0.860  1.00  0.00           H  
ATOM   1016 HD21 ASN    63     -14.862   1.818   2.343  1.00  0.00           H  
ATOM   1017 HD22 ASN    63     -13.476   2.882   2.225  1.00  0.00           H  
ATOM   1018  N   LEU    64     -11.508   3.027  -3.369  1.00  0.00           N  
ATOM   1019  CA  LEU    64     -10.619   3.853  -4.189  1.00  0.00           C  
ATOM   1020  C   LEU    64     -11.206   5.264  -4.280  1.00  0.00           C  
ATOM   1021  O   LEU    64     -12.294   5.453  -4.825  1.00  0.00           O  
ATOM   1022  CB  LEU    64     -10.432   3.220  -5.580  1.00  0.00           C  
ATOM   1023  CG  LEU    64      -9.928   1.766  -5.579  1.00  0.00           C  
ATOM   1024  CD1 LEU    64      -9.792   1.283  -7.019  1.00  0.00           C  
ATOM   1025  CD2 LEU    64      -8.571   1.608  -4.896  1.00  0.00           C  
ATOM   1026  H   LEU    64     -12.402   2.777  -3.775  1.00  0.00           H  
ATOM   1027  HA  LEU    64      -9.634   3.929  -3.727  1.00  0.00           H  
ATOM   1028  HB2 LEU    64     -11.379   3.248  -6.119  1.00  0.00           H  
ATOM   1029  HB3 LEU    64      -9.745   3.839  -6.160  1.00  0.00           H  
ATOM   1030  HG  LEU    64     -10.655   1.130  -5.071  1.00  0.00           H  
ATOM   1031 HD11 LEU    64      -9.044   1.855  -7.570  1.00  0.00           H  
ATOM   1032 HD12 LEU    64      -9.500   0.234  -7.052  1.00  0.00           H  
ATOM   1033 HD13 LEU    64     -10.739   1.373  -7.554  1.00  0.00           H  
ATOM   1034 HD21 LEU    64      -8.624   1.859  -3.837  1.00  0.00           H  
ATOM   1035 HD22 LEU    64      -8.213   0.580  -4.959  1.00  0.00           H  
ATOM   1036 HD23 LEU    64      -7.823   2.251  -5.358  1.00  0.00           H  
ATOM   1037  N   ILE    65     -10.500   6.246  -3.721  1.00  0.00           N  
ATOM   1038  CA  ILE    65     -11.012   7.602  -3.491  1.00  0.00           C  
ATOM   1039  C   ILE    65     -10.087   8.629  -4.166  1.00  0.00           C  
ATOM   1040  O   ILE    65      -9.105   9.062  -3.556  1.00  0.00           O  
ATOM   1041  CB  ILE    65     -11.226   7.865  -1.977  1.00  0.00           C  
ATOM   1042  CG2 ILE    65     -11.923   9.226  -1.789  1.00  0.00           C  
ATOM   1043  CG1 ILE    65     -12.019   6.725  -1.289  1.00  0.00           C  
ATOM   1044  CD1 ILE    65     -12.294   6.943   0.204  1.00  0.00           C  
ATOM   1045  H   ILE    65      -9.610   6.016  -3.295  1.00  0.00           H  
ATOM   1046  HA  ILE    65     -11.999   7.705  -3.927  1.00  0.00           H  
ATOM   1047  HB  ILE    65     -10.258   7.912  -1.488  1.00  0.00           H  
ATOM   1048 HG21 ILE    65     -12.927   9.218  -2.215  1.00  0.00           H  
ATOM   1049 HG22 ILE    65     -12.013   9.488  -0.736  1.00  0.00           H  
ATOM   1050 HG23 ILE    65     -11.376  10.047  -2.253  1.00  0.00           H  
ATOM   1051 HG12 ILE    65     -12.961   6.559  -1.810  1.00  0.00           H  
ATOM   1052 HG13 ILE    65     -11.463   5.791  -1.370  1.00  0.00           H  
ATOM   1053 HD11 ILE    65     -13.004   7.752   0.371  1.00  0.00           H  
ATOM   1054 HD12 ILE    65     -12.722   6.044   0.647  1.00  0.00           H  
ATOM   1055 HD13 ILE    65     -11.376   7.176   0.744  1.00  0.00           H  
ATOM   1056  N   PRO    66     -10.346   9.011  -5.432  1.00  0.00           N  
ATOM   1057  CA  PRO    66      -9.656  10.124  -6.079  1.00  0.00           C  
ATOM   1058  C   PRO    66     -10.131  11.480  -5.524  1.00  0.00           C  
ATOM   1059  O   PRO    66     -11.297  11.648  -5.156  1.00  0.00           O  
ATOM   1060  CD  PRO    66     -11.326   8.427  -6.341  1.00  0.00           C  
ATOM   1061  CG  PRO    66     -11.348   9.327  -7.577  1.00  0.00           C  
ATOM   1062  CB  PRO    66      -9.963   9.971  -7.569  1.00  0.00           C  
ATOM   1063  HD2 PRO    66     -12.329   8.370  -5.919  1.00  0.00           H  
ATOM   1064  HD3 PRO    66     -11.008   7.418  -6.610  1.00  0.00           H  
ATOM   1065  HG2 PRO    66     -12.113  10.097  -7.463  1.00  0.00           H  
ATOM   1066  HG3 PRO    66     -11.560   8.780  -8.496  1.00  0.00           H  
ATOM   1067  HB2 PRO    66      -9.930  10.910  -8.126  1.00  0.00           H  
ATOM   1068  HB3 PRO    66      -9.240   9.292  -8.021  1.00  0.00           H  
ATOM   1069  HA  PRO    66      -8.578  10.040  -5.934  1.00  0.00           H  
ATOM   1070  N   ASN    67      -9.225  12.457  -5.483  1.00  0.00           N  
ATOM   1071  CA  ASN    67      -9.491  13.845  -5.107  1.00  0.00           C  
ATOM   1072  C   ASN    67      -8.608  14.790  -5.942  1.00  0.00           C  
ATOM   1073  O   ASN    67      -7.408  14.919  -5.686  1.00  0.00           O  
ATOM   1074  CB  ASN    67      -9.271  13.993  -3.590  1.00  0.00           C  
ATOM   1075  CG  ASN    67      -9.653  15.362  -3.054  1.00  0.00           C  
ATOM   1076  OD1 ASN    67      -9.502  16.388  -3.701  1.00  0.00           O  
ATOM   1077  ND2 ASN    67     -10.182  15.430  -1.856  1.00  0.00           N  
ATOM   1078  H   ASN    67      -8.275  12.238  -5.754  1.00  0.00           H  
ATOM   1079  HA  ASN    67     -10.533  14.082  -5.303  1.00  0.00           H  
ATOM   1080  HB2 ASN    67      -9.854  13.236  -3.062  1.00  0.00           H  
ATOM   1081  HB3 ASN    67      -8.228  13.805  -3.338  1.00  0.00           H  
ATOM   1082 HD21 ASN    67     -10.420  16.331  -1.469  1.00  0.00           H  
ATOM   1083 HD22 ASN    67     -10.306  14.592  -1.310  1.00  0.00           H  
ATOM   1084  N   LYS    68      -9.188  15.463  -6.942  1.00  0.00           N  
ATOM   1085  CA  LYS    68      -8.475  16.397  -7.840  1.00  0.00           C  
ATOM   1086  C   LYS    68      -8.130  17.746  -7.200  1.00  0.00           C  
ATOM   1087  O   LYS    68      -7.233  18.435  -7.683  1.00  0.00           O  
ATOM   1088  CB  LYS    68      -9.295  16.591  -9.126  1.00  0.00           C  
ATOM   1089  CG  LYS    68      -9.233  15.348 -10.028  1.00  0.00           C  
ATOM   1090  CD  LYS    68     -10.084  15.536 -11.286  1.00  0.00           C  
ATOM   1091  CE  LYS    68     -10.031  14.275 -12.158  1.00  0.00           C  
ATOM   1092  NZ  LYS    68     -10.780  14.470 -13.426  1.00  0.00           N1+
ATOM   1093  H   LYS    68     -10.179  15.315  -7.107  1.00  0.00           H  
ATOM   1094  HA  LYS    68      -7.515  15.963  -8.109  1.00  0.00           H  
ATOM   1095  HB2 LYS    68     -10.331  16.825  -8.873  1.00  0.00           H  
ATOM   1096  HB3 LYS    68      -8.917  17.445  -9.690  1.00  0.00           H  
ATOM   1097  HG2 LYS    68      -8.199  15.151 -10.312  1.00  0.00           H  
ATOM   1098  HG3 LYS    68      -9.579  14.472  -9.480  1.00  0.00           H  
ATOM   1099  HD2 LYS    68     -11.116  15.751 -11.008  1.00  0.00           H  
ATOM   1100  HD3 LYS    68      -9.720  16.396 -11.850  1.00  0.00           H  
ATOM   1101  HE2 LYS    68      -9.000  14.015 -12.400  1.00  0.00           H  
ATOM   1102  HE3 LYS    68     -10.462  13.430 -11.621  1.00  0.00           H  
ATOM   1103  HZ1 LYS    68     -10.374  15.236 -13.944  1.00  0.00           H  
ATOM   1104  HZ2 LYS    68     -10.731  13.626 -13.979  1.00  0.00           H  
ATOM   1105  HZ3 LYS    68     -11.746  14.679 -13.216  1.00  0.00           H  
ATOM   1106  N   GLN    69      -8.797  18.115  -6.108  1.00  0.00           N  
ATOM   1107  CA  GLN    69      -8.560  19.362  -5.371  1.00  0.00           C  
ATOM   1108  C   GLN    69      -7.269  19.277  -4.539  1.00  0.00           C  
ATOM   1109  O   GLN    69      -6.460  20.205  -4.548  1.00  0.00           O  
ATOM   1110  CB  GLN    69      -9.771  19.696  -4.477  1.00  0.00           C  
ATOM   1111  CG  GLN    69     -11.090  19.960  -5.232  1.00  0.00           C  
ATOM   1112  CD  GLN    69     -11.687  18.762  -5.974  1.00  0.00           C  
ATOM   1113  OE1 GLN    69     -12.118  18.869  -7.114  1.00  0.00           O  
ATOM   1114  NE2 GLN    69     -11.697  17.575  -5.406  1.00  0.00           N  
ATOM   1115  H   GLN    69      -9.513  17.496  -5.754  1.00  0.00           H  
ATOM   1116  HA  GLN    69      -8.439  20.174  -6.091  1.00  0.00           H  
ATOM   1117  HB2 GLN    69      -9.922  18.919  -3.728  1.00  0.00           H  
ATOM   1118  HB3 GLN    69      -9.537  20.594  -3.904  1.00  0.00           H  
ATOM   1119  HG2 GLN    69     -11.841  20.313  -4.526  1.00  0.00           H  
ATOM   1120  HG3 GLN    69     -10.941  20.773  -5.945  1.00  0.00           H  
ATOM   1121 HE21 GLN    69     -12.042  16.772  -5.928  1.00  0.00           H  
ATOM   1122 HE22 GLN    69     -11.325  17.448  -4.476  1.00  0.00           H  
ATOM   1123  N   ASP    70      -7.045  18.140  -3.872  1.00  0.00           N  
ATOM   1124  CA  ASP    70      -5.800  17.821  -3.149  1.00  0.00           C  
ATOM   1125  C   ASP    70      -4.731  17.131  -4.027  1.00  0.00           C  
ATOM   1126  O   ASP    70      -3.579  16.998  -3.609  1.00  0.00           O  
ATOM   1127  CB  ASP    70      -6.130  16.962  -1.916  1.00  0.00           C  
ATOM   1128  CG  ASP    70      -6.998  17.669  -0.854  1.00  0.00           C  
ATOM   1129  OD1 ASP    70      -7.083  18.921  -0.832  1.00  0.00           O  
ATOM   1130  OD2 ASP    70      -7.570  16.964   0.011  1.00  0.00           O1-
ATOM   1131  H   ASP    70      -7.764  17.429  -3.891  1.00  0.00           H  
ATOM   1132  HA  ASP    70      -5.339  18.746  -2.797  1.00  0.00           H  
ATOM   1133  HB2 ASP    70      -6.637  16.047  -2.225  1.00  0.00           H  
ATOM   1134  HB3 ASP    70      -5.212  16.649  -1.418  1.00  0.00           H  
ATOM   1135  N   ARG    71      -5.106  16.696  -5.241  1.00  0.00           N  
ATOM   1136  CA  ARG    71      -4.313  15.866  -6.172  1.00  0.00           C  
ATOM   1137  C   ARG    71      -3.852  14.537  -5.546  1.00  0.00           C  
ATOM   1138  O   ARG    71      -2.696  14.126  -5.691  1.00  0.00           O  
ATOM   1139  CB  ARG    71      -3.180  16.692  -6.818  1.00  0.00           C  
ATOM   1140  CG  ARG    71      -2.683  16.063  -8.135  1.00  0.00           C  
ATOM   1141  CD  ARG    71      -1.167  16.191  -8.311  1.00  0.00           C  
ATOM   1142  NE  ARG    71      -0.729  17.580  -8.545  1.00  0.00           N  
ATOM   1143  CZ  ARG    71       0.486  18.060  -8.339  1.00  0.00           C  
ATOM   1144  NH1 ARG    71       1.460  17.321  -7.891  1.00  0.00           N  
ATOM   1145  NH2 ARG    71       0.750  19.306  -8.595  1.00  0.00           N1+
ATOM   1146  H   ARG    71      -6.066  16.866  -5.506  1.00  0.00           H  
ATOM   1147  HA  ARG    71      -5.014  15.600  -6.964  1.00  0.00           H  
ATOM   1148  HB2 ARG    71      -3.523  17.706  -7.026  1.00  0.00           H  
ATOM   1149  HB3 ARG    71      -2.362  16.801  -6.104  1.00  0.00           H  
ATOM   1150  HG2 ARG    71      -2.928  15.003  -8.181  1.00  0.00           H  
ATOM   1151  HG3 ARG    71      -3.208  16.519  -8.975  1.00  0.00           H  
ATOM   1152  HD2 ARG    71      -0.700  15.816  -7.404  1.00  0.00           H  
ATOM   1153  HD3 ARG    71      -0.822  15.571  -9.140  1.00  0.00           H  
ATOM   1154  HE  ARG    71      -1.429  18.199  -8.927  1.00  0.00           H  
ATOM   1155 HH11 ARG    71       1.304  16.337  -7.693  1.00  0.00           H  
ATOM   1156 HH12 ARG    71       2.378  17.705  -7.713  1.00  0.00           H  
ATOM   1157 HH21 ARG    71       0.036  19.920  -8.960  1.00  0.00           H  
ATOM   1158 HH22 ARG    71       1.681  19.672  -8.455  1.00  0.00           H  
ATOM   1159  N   THR    72      -4.761  13.863  -4.842  1.00  0.00           N  
ATOM   1160  CA  THR    72      -4.498  12.587  -4.157  1.00  0.00           C  
ATOM   1161  C   THR    72      -5.383  11.447  -4.657  1.00  0.00           C  
ATOM   1162  O   THR    72      -6.583  11.630  -4.861  1.00  0.00           O  
ATOM   1163  CB  THR    72      -4.617  12.693  -2.625  1.00  0.00           C  
ATOM   1164  CG2 THR    72      -3.600  13.649  -2.006  1.00  0.00           C  
ATOM   1165  OG1 THR    72      -5.899  13.134  -2.229  1.00  0.00           O  
ATOM   1166  H   THR    72      -5.696  14.243  -4.772  1.00  0.00           H  
ATOM   1167  HA  THR    72      -3.482  12.306  -4.386  1.00  0.00           H  
ATOM   1168  HB  THR    72      -4.459  11.707  -2.183  1.00  0.00           H  
ATOM   1169 HG21 THR    72      -3.721  14.666  -2.374  1.00  0.00           H  
ATOM   1170 HG22 THR    72      -3.700  13.678  -0.921  1.00  0.00           H  
ATOM   1171 HG23 THR    72      -2.584  13.331  -2.224  1.00  0.00           H  
ATOM   1172  HG1 THR    72      -6.545  12.544  -2.585  1.00  0.00           H  
ATOM   1173  N   LEU    73      -4.810  10.248  -4.793  1.00  0.00           N  
ATOM   1174  CA  LEU    73      -5.560   8.992  -4.887  1.00  0.00           C  
ATOM   1175  C   LEU    73      -5.389   8.214  -3.578  1.00  0.00           C  
ATOM   1176  O   LEU    73      -4.274   7.823  -3.231  1.00  0.00           O  
ATOM   1177  CB  LEU    73      -5.101   8.184  -6.119  1.00  0.00           C  
ATOM   1178  CG  LEU    73      -5.780   6.804  -6.255  1.00  0.00           C  
ATOM   1179  CD1 LEU    73      -7.281   6.915  -6.529  1.00  0.00           C  
ATOM   1180  CD2 LEU    73      -5.142   6.012  -7.393  1.00  0.00           C  
ATOM   1181  H   LEU    73      -3.816  10.176  -4.617  1.00  0.00           H  
ATOM   1182  HA  LEU    73      -6.623   9.196  -5.012  1.00  0.00           H  
ATOM   1183  HB2 LEU    73      -5.280   8.768  -7.023  1.00  0.00           H  
ATOM   1184  HB3 LEU    73      -4.020   8.045  -6.067  1.00  0.00           H  
ATOM   1185  HG  LEU    73      -5.634   6.218  -5.347  1.00  0.00           H  
ATOM   1186 HD11 LEU    73      -7.483   7.522  -7.413  1.00  0.00           H  
ATOM   1187 HD12 LEU    73      -7.727   5.934  -6.693  1.00  0.00           H  
ATOM   1188 HD13 LEU    73      -7.810   7.363  -5.689  1.00  0.00           H  
ATOM   1189 HD21 LEU    73      -4.071   5.896  -7.232  1.00  0.00           H  
ATOM   1190 HD22 LEU    73      -5.569   5.012  -7.472  1.00  0.00           H  
ATOM   1191 HD23 LEU    73      -5.276   6.508  -8.353  1.00  0.00           H  
ATOM   1192  N   THR    74      -6.480   7.986  -2.850  1.00  0.00           N  
ATOM   1193  CA  THR    74      -6.462   7.247  -1.582  1.00  0.00           C  
ATOM   1194  C   THR    74      -7.011   5.832  -1.758  1.00  0.00           C  
ATOM   1195  O   THR    74      -8.132   5.656  -2.232  1.00  0.00           O  
ATOM   1196  CB  THR    74      -7.230   8.002  -0.490  1.00  0.00           C  
ATOM   1197  CG2 THR    74      -7.122   7.320   0.872  1.00  0.00           C  
ATOM   1198  OG1 THR    74      -6.733   9.315  -0.341  1.00  0.00           O  
ATOM   1199  H   THR    74      -7.375   8.325  -3.181  1.00  0.00           H  
ATOM   1200  HA  THR    74      -5.440   7.174  -1.225  1.00  0.00           H  
ATOM   1201  HB  THR    74      -8.277   8.090  -0.761  1.00  0.00           H  
ATOM   1202 HG21 THR    74      -6.081   7.188   1.168  1.00  0.00           H  
ATOM   1203 HG22 THR    74      -7.616   7.910   1.644  1.00  0.00           H  
ATOM   1204 HG23 THR    74      -7.589   6.337   0.875  1.00  0.00           H  
ATOM   1205  HG1 THR    74      -6.858   9.774  -1.158  1.00  0.00           H  
ATOM   1206  N   ILE    75      -6.238   4.826  -1.347  1.00  0.00           N  
ATOM   1207  CA  ILE    75      -6.650   3.421  -1.275  1.00  0.00           C  
ATOM   1208  C   ILE    75      -6.935   3.094   0.197  1.00  0.00           C  
ATOM   1209  O   ILE    75      -6.004   2.969   0.994  1.00  0.00           O  
ATOM   1210  CB  ILE    75      -5.578   2.486  -1.893  1.00  0.00           C  
ATOM   1211  CG2 ILE    75      -6.035   1.018  -1.783  1.00  0.00           C  
ATOM   1212  CG1 ILE    75      -5.270   2.788  -3.381  1.00  0.00           C  
ATOM   1213  CD1 ILE    75      -4.243   3.905  -3.616  1.00  0.00           C  
ATOM   1214  H   ILE    75      -5.323   5.051  -0.976  1.00  0.00           H  
ATOM   1215  HA  ILE    75      -7.571   3.269  -1.840  1.00  0.00           H  
ATOM   1216  HB  ILE    75      -4.649   2.576  -1.330  1.00  0.00           H  
ATOM   1217 HG21 ILE    75      -6.988   0.856  -2.288  1.00  0.00           H  
ATOM   1218 HG22 ILE    75      -5.307   0.342  -2.235  1.00  0.00           H  
ATOM   1219 HG23 ILE    75      -6.147   0.688  -0.751  1.00  0.00           H  
ATOM   1220 HG12 ILE    75      -4.866   1.892  -3.855  1.00  0.00           H  
ATOM   1221 HG13 ILE    75      -6.189   3.017  -3.917  1.00  0.00           H  
ATOM   1222 HD11 ILE    75      -3.349   3.758  -3.012  1.00  0.00           H  
ATOM   1223 HD12 ILE    75      -3.935   3.927  -4.662  1.00  0.00           H  
ATOM   1224 HD13 ILE    75      -4.639   4.892  -3.385  1.00  0.00           H  
ATOM   1225  N   VAL    76      -8.212   3.002   0.571  1.00  0.00           N  
ATOM   1226  CA  VAL    76      -8.666   2.603   1.917  1.00  0.00           C  
ATOM   1227  C   VAL    76      -8.985   1.110   1.938  1.00  0.00           C  
ATOM   1228  O   VAL    76      -9.602   0.603   1.003  1.00  0.00           O  
ATOM   1229  CB  VAL    76      -9.924   3.383   2.360  1.00  0.00           C  
ATOM   1230  CG1 VAL    76     -10.284   3.119   3.828  1.00  0.00           C  
ATOM   1231  CG2 VAL    76      -9.790   4.898   2.186  1.00  0.00           C  
ATOM   1232  H   VAL    76      -8.927   3.122  -0.136  1.00  0.00           H  
ATOM   1233  HA  VAL    76      -7.879   2.802   2.644  1.00  0.00           H  
ATOM   1234  HB  VAL    76     -10.765   3.062   1.749  1.00  0.00           H  
ATOM   1235 HG11 VAL    76      -9.446   3.340   4.491  1.00  0.00           H  
ATOM   1236 HG12 VAL    76     -11.125   3.735   4.146  1.00  0.00           H  
ATOM   1237 HG13 VAL    76     -10.583   2.085   4.003  1.00  0.00           H  
ATOM   1238 HG21 VAL    76      -9.641   5.171   1.141  1.00  0.00           H  
ATOM   1239 HG22 VAL    76     -10.691   5.415   2.519  1.00  0.00           H  
ATOM   1240 HG23 VAL    76      -8.955   5.288   2.763  1.00  0.00           H  
ATOM   1241  N   ASP    77      -8.665   0.422   3.030  1.00  0.00           N  
ATOM   1242  CA  ASP    77      -9.196  -0.902   3.353  1.00  0.00           C  
ATOM   1243  C   ASP    77      -9.638  -0.999   4.822  1.00  0.00           C  
ATOM   1244  O   ASP    77      -9.257  -0.191   5.674  1.00  0.00           O  
ATOM   1245  CB  ASP    77      -8.183  -1.995   2.981  1.00  0.00           C  
ATOM   1246  CG  ASP    77      -6.910  -2.002   3.840  1.00  0.00           C  
ATOM   1247  OD1 ASP    77      -7.019  -2.153   5.080  1.00  0.00           O  
ATOM   1248  OD2 ASP    77      -5.799  -1.947   3.257  1.00  0.00           O1-
ATOM   1249  H   ASP    77      -8.121   0.879   3.751  1.00  0.00           H  
ATOM   1250  HA  ASP    77     -10.097  -1.066   2.765  1.00  0.00           H  
ATOM   1251  HB2 ASP    77      -8.645  -2.980   3.057  1.00  0.00           H  
ATOM   1252  HB3 ASP    77      -7.911  -1.869   1.934  1.00  0.00           H  
ATOM   1253  N   THR    78     -10.447  -2.017   5.111  1.00  0.00           N  
ATOM   1254  CA  THR    78     -10.852  -2.424   6.467  1.00  0.00           C  
ATOM   1255  C   THR    78     -10.165  -3.728   6.898  1.00  0.00           C  
ATOM   1256  O   THR    78     -10.750  -4.559   7.596  1.00  0.00           O  
ATOM   1257  CB  THR    78     -12.381  -2.487   6.587  1.00  0.00           C  
ATOM   1258  CG2 THR    78     -13.023  -1.103   6.495  1.00  0.00           C  
ATOM   1259  OG1 THR    78     -12.935  -3.286   5.567  1.00  0.00           O  
ATOM   1260  H   THR    78     -10.759  -2.607   4.352  1.00  0.00           H  
ATOM   1261  HA  THR    78     -10.511  -1.686   7.193  1.00  0.00           H  
ATOM   1262  HB  THR    78     -12.669  -2.918   7.547  1.00  0.00           H  
ATOM   1263 HG21 THR    78     -12.804  -0.615   5.545  1.00  0.00           H  
ATOM   1264 HG22 THR    78     -14.108  -1.165   6.591  1.00  0.00           H  
ATOM   1265 HG23 THR    78     -12.661  -0.451   7.291  1.00  0.00           H  
ATOM   1266  HG1 THR    78     -13.825  -3.498   5.819  1.00  0.00           H  
ATOM   1267  N   GLY    79      -8.913  -3.932   6.467  1.00  0.00           N  
ATOM   1268  CA  GLY    79      -8.102  -5.104   6.803  1.00  0.00           C  
ATOM   1269  C   GLY    79      -7.678  -5.164   8.274  1.00  0.00           C  
ATOM   1270  O   GLY    79      -8.220  -4.465   9.130  1.00  0.00           O  
ATOM   1271  H   GLY    79      -8.469  -3.214   5.906  1.00  0.00           H  
ATOM   1272  HA2 GLY    79      -8.645  -6.014   6.560  1.00  0.00           H  
ATOM   1273  HA3 GLY    79      -7.213  -5.084   6.172  1.00  0.00           H  
ATOM   1274  N   ILE    80      -6.691  -6.004   8.585  1.00  0.00           N  
ATOM   1275  CA  ILE    80      -6.135  -6.135   9.944  1.00  0.00           C  
ATOM   1276  C   ILE    80      -5.429  -4.857  10.444  1.00  0.00           C  
ATOM   1277  O   ILE    80      -5.421  -4.591  11.648  1.00  0.00           O  
ATOM   1278  CB  ILE    80      -5.230  -7.388  10.009  1.00  0.00           C  
ATOM   1279  CG2 ILE    80      -3.999  -7.286   9.089  1.00  0.00           C  
ATOM   1280  CG1 ILE    80      -4.818  -7.693  11.463  1.00  0.00           C  
ATOM   1281  CD1 ILE    80      -4.339  -9.134  11.672  1.00  0.00           C  
ATOM   1282  H   ILE    80      -6.300  -6.589   7.859  1.00  0.00           H  
ATOM   1283  HA  ILE    80      -6.978  -6.297  10.618  1.00  0.00           H  
ATOM   1284  HB  ILE    80      -5.825  -8.230   9.658  1.00  0.00           H  
ATOM   1285 HG21 ILE    80      -3.314  -6.506   9.412  1.00  0.00           H  
ATOM   1286 HG22 ILE    80      -3.434  -8.217   9.076  1.00  0.00           H  
ATOM   1287 HG23 ILE    80      -4.279  -7.074   8.058  1.00  0.00           H  
ATOM   1288 HG12 ILE    80      -4.041  -7.003  11.792  1.00  0.00           H  
ATOM   1289 HG13 ILE    80      -5.669  -7.531  12.127  1.00  0.00           H  
ATOM   1290 HD11 ILE    80      -3.434  -9.347  11.104  1.00  0.00           H  
ATOM   1291 HD12 ILE    80      -4.113  -9.316  12.723  1.00  0.00           H  
ATOM   1292 HD13 ILE    80      -5.102  -9.853  11.373  1.00  0.00           H  
ATOM   1293  N   GLY    81      -4.880  -4.047   9.531  1.00  0.00           N  
ATOM   1294  CA  GLY    81      -4.047  -2.887   9.862  1.00  0.00           C  
ATOM   1295  C   GLY    81      -2.695  -3.272  10.475  1.00  0.00           C  
ATOM   1296  O   GLY    81      -2.353  -4.452  10.591  1.00  0.00           O  
ATOM   1297  H   GLY    81      -4.948  -4.304   8.558  1.00  0.00           H  
ATOM   1298  HA2 GLY    81      -3.872  -2.325   8.948  1.00  0.00           H  
ATOM   1299  HA3 GLY    81      -4.582  -2.224  10.539  1.00  0.00           H  
ATOM   1300  N   MET    82      -1.909  -2.276  10.880  1.00  0.00           N  
ATOM   1301  CA  MET    82      -0.548  -2.458  11.398  1.00  0.00           C  
ATOM   1302  C   MET    82      -0.368  -1.795  12.766  1.00  0.00           C  
ATOM   1303  O   MET    82      -0.780  -0.652  12.977  1.00  0.00           O  
ATOM   1304  CB  MET    82       0.463  -1.911  10.379  1.00  0.00           C  
ATOM   1305  CG  MET    82       0.498  -2.765   9.108  1.00  0.00           C  
ATOM   1306  SD  MET    82       1.564  -2.139   7.784  1.00  0.00           S  
ATOM   1307  CE  MET    82       0.564  -0.751   7.182  1.00  0.00           C  
ATOM   1308  H   MET    82      -2.228  -1.323  10.760  1.00  0.00           H  
ATOM   1309  HA  MET    82      -0.325  -3.517  11.542  1.00  0.00           H  
ATOM   1310  HB2 MET    82       0.205  -0.886  10.127  1.00  0.00           H  
ATOM   1311  HB3 MET    82       1.464  -1.868  10.808  1.00  0.00           H  
ATOM   1312  HG2 MET    82       0.832  -3.772   9.358  1.00  0.00           H  
ATOM   1313  HG3 MET    82      -0.500  -2.859   8.690  1.00  0.00           H  
ATOM   1314  HE1 MET    82       0.433   0.002   7.958  1.00  0.00           H  
ATOM   1315  HE2 MET    82       1.054  -0.282   6.329  1.00  0.00           H  
ATOM   1316  HE3 MET    82      -0.418  -1.098   6.867  1.00  0.00           H  
ATOM   1317  N   THR    83       0.270  -2.505  13.698  1.00  0.00           N  
ATOM   1318  CA  THR    83       0.811  -1.900  14.926  1.00  0.00           C  
ATOM   1319  C   THR    83       2.047  -1.056  14.602  1.00  0.00           C  
ATOM   1320  O   THR    83       2.646  -1.199  13.531  1.00  0.00           O  
ATOM   1321  CB  THR    83       1.183  -2.959  15.978  1.00  0.00           C  
ATOM   1322  CG2 THR    83       0.044  -3.923  16.308  1.00  0.00           C  
ATOM   1323  OG1 THR    83       2.288  -3.720  15.554  1.00  0.00           O  
ATOM   1324  H   THR    83       0.573  -3.446  13.476  1.00  0.00           H  
ATOM   1325  HA  THR    83       0.051  -1.246  15.358  1.00  0.00           H  
ATOM   1326  HB  THR    83       1.481  -2.462  16.901  1.00  0.00           H  
ATOM   1327 HG21 THR    83      -0.236  -4.534  15.450  1.00  0.00           H  
ATOM   1328 HG22 THR    83       0.326  -4.601  17.114  1.00  0.00           H  
ATOM   1329 HG23 THR    83      -0.846  -3.384  16.632  1.00  0.00           H  
ATOM   1330  HG1 THR    83       2.020  -4.265  14.821  1.00  0.00           H  
ATOM   1331  N   LYS    84       2.499  -0.213  15.535  1.00  0.00           N  
ATOM   1332  CA  LYS    84       3.748   0.555  15.387  1.00  0.00           C  
ATOM   1333  C   LYS    84       4.966  -0.355  15.138  1.00  0.00           C  
ATOM   1334  O   LYS    84       5.845  -0.016  14.344  1.00  0.00           O  
ATOM   1335  CB  LYS    84       3.926   1.427  16.639  1.00  0.00           C  
ATOM   1336  CG  LYS    84       5.000   2.499  16.428  1.00  0.00           C  
ATOM   1337  CD  LYS    84       5.203   3.355  17.682  1.00  0.00           C  
ATOM   1338  CE  LYS    84       6.223   4.452  17.369  1.00  0.00           C  
ATOM   1339  NZ  LYS    84       6.514   5.298  18.551  1.00  0.00           N1+
ATOM   1340  H   LYS    84       1.981  -0.123  16.405  1.00  0.00           H  
ATOM   1341  HA  LYS    84       3.623   1.207  14.521  1.00  0.00           H  
ATOM   1342  HB2 LYS    84       2.982   1.917  16.877  1.00  0.00           H  
ATOM   1343  HB3 LYS    84       4.171   0.806  17.503  1.00  0.00           H  
ATOM   1344  HG2 LYS    84       5.947   2.028  16.173  1.00  0.00           H  
ATOM   1345  HG3 LYS    84       4.721   3.132  15.584  1.00  0.00           H  
ATOM   1346  HD2 LYS    84       4.258   3.798  17.999  1.00  0.00           H  
ATOM   1347  HD3 LYS    84       5.554   2.732  18.506  1.00  0.00           H  
ATOM   1348  HE2 LYS    84       7.163   4.013  17.033  1.00  0.00           H  
ATOM   1349  HE3 LYS    84       5.863   5.094  16.564  1.00  0.00           H  
ATOM   1350  HZ1 LYS    84       7.212   5.993  18.291  1.00  0.00           H  
ATOM   1351  HZ2 LYS    84       5.674   5.765  18.859  1.00  0.00           H  
ATOM   1352  HZ3 LYS    84       6.882   4.728  19.299  1.00  0.00           H  
ATOM   1353  N   ALA    85       4.982  -1.536  15.761  1.00  0.00           N  
ATOM   1354  CA  ALA    85       6.025  -2.549  15.590  1.00  0.00           C  
ATOM   1355  C   ALA    85       6.028  -3.192  14.188  1.00  0.00           C  
ATOM   1356  O   ALA    85       7.099  -3.477  13.654  1.00  0.00           O  
ATOM   1357  CB  ALA    85       5.842  -3.605  16.686  1.00  0.00           C  
ATOM   1358  H   ALA    85       4.207  -1.766  16.367  1.00  0.00           H  
ATOM   1359  HA  ALA    85       6.994  -2.069  15.739  1.00  0.00           H  
ATOM   1360  HB1 ALA    85       4.875  -4.105  16.605  1.00  0.00           H  
ATOM   1361  HB2 ALA    85       6.615  -4.372  16.625  1.00  0.00           H  
ATOM   1362  HB3 ALA    85       5.903  -3.157  17.678  1.00  0.00           H  
ATOM   1363  N   ASP    86       4.856  -3.385  13.571  1.00  0.00           N  
ATOM   1364  CA  ASP    86       4.724  -3.822  12.170  1.00  0.00           C  
ATOM   1365  C   ASP    86       5.074  -2.715  11.163  1.00  0.00           C  
ATOM   1366  O   ASP    86       5.581  -2.993  10.078  1.00  0.00           O  
ATOM   1367  CB  ASP    86       3.285  -4.280  11.889  1.00  0.00           C  
ATOM   1368  CG  ASP    86       2.775  -5.359  12.845  1.00  0.00           C  
ATOM   1369  OD1 ASP    86       3.473  -6.384  13.032  1.00  0.00           O  
ATOM   1370  OD2 ASP    86       1.661  -5.168  13.391  1.00  0.00           O1-
ATOM   1371  H   ASP    86       4.007  -3.141  14.065  1.00  0.00           H  
ATOM   1372  HA  ASP    86       5.400  -4.662  11.999  1.00  0.00           H  
ATOM   1373  HB2 ASP    86       2.605  -3.432  11.953  1.00  0.00           H  
ATOM   1374  HB3 ASP    86       3.202  -4.665  10.872  1.00  0.00           H  
ATOM   1375  N   LEU    87       4.768  -1.461  11.508  1.00  0.00           N  
ATOM   1376  CA  LEU    87       4.887  -0.304  10.624  1.00  0.00           C  
ATOM   1377  C   LEU    87       6.341   0.164  10.413  1.00  0.00           C  
ATOM   1378  O   LEU    87       6.693   0.567   9.304  1.00  0.00           O  
ATOM   1379  CB  LEU    87       4.000   0.804  11.221  1.00  0.00           C  
ATOM   1380  CG  LEU    87       3.852   2.082  10.378  1.00  0.00           C  
ATOM   1381  CD1 LEU    87       3.187   1.796   9.031  1.00  0.00           C  
ATOM   1382  CD2 LEU    87       2.988   3.076  11.159  1.00  0.00           C  
ATOM   1383  H   LEU    87       4.333  -1.312  12.410  1.00  0.00           H  
ATOM   1384  HA  LEU    87       4.483  -0.593   9.653  1.00  0.00           H  
ATOM   1385  HB2 LEU    87       3.003   0.396  11.399  1.00  0.00           H  
ATOM   1386  HB3 LEU    87       4.388   1.073  12.204  1.00  0.00           H  
ATOM   1387  HG  LEU    87       4.827   2.541  10.207  1.00  0.00           H  
ATOM   1388 HD11 LEU    87       2.258   1.240   9.153  1.00  0.00           H  
ATOM   1389 HD12 LEU    87       2.955   2.713   8.492  1.00  0.00           H  
ATOM   1390 HD13 LEU    87       3.838   1.208   8.387  1.00  0.00           H  
ATOM   1391 HD21 LEU    87       2.839   4.006  10.612  1.00  0.00           H  
ATOM   1392 HD22 LEU    87       2.003   2.663  11.376  1.00  0.00           H  
ATOM   1393 HD23 LEU    87       3.451   3.334  12.112  1.00  0.00           H  
ATOM   1394  N   ILE    88       7.174   0.122  11.461  1.00  0.00           N  
ATOM   1395  CA  ILE    88       8.580   0.572  11.431  1.00  0.00           C  
ATOM   1396  C   ILE    88       9.535  -0.610  11.187  1.00  0.00           C  
ATOM   1397  O   ILE    88      10.124  -0.734  10.111  1.00  0.00           O  
ATOM   1398  CB  ILE    88       8.938   1.370  12.711  1.00  0.00           C  
ATOM   1399  CG2 ILE    88      10.411   1.825  12.680  1.00  0.00           C  
ATOM   1400  CG1 ILE    88       8.023   2.602  12.898  1.00  0.00           C  
ATOM   1401  CD1 ILE    88       8.060   3.166  14.322  1.00  0.00           C  
ATOM   1402  H   ILE    88       6.814  -0.220  12.342  1.00  0.00           H  
ATOM   1403  HA  ILE    88       8.717   1.259  10.593  1.00  0.00           H  
ATOM   1404  HB  ILE    88       8.797   0.715  13.573  1.00  0.00           H  
ATOM   1405 HG21 ILE    88      10.615   2.451  11.811  1.00  0.00           H  
ATOM   1406 HG22 ILE    88      10.669   2.404  13.565  1.00  0.00           H  
ATOM   1407 HG23 ILE    88      11.111   0.990  12.662  1.00  0.00           H  
ATOM   1408 HG12 ILE    88       8.298   3.378  12.185  1.00  0.00           H  
ATOM   1409 HG13 ILE    88       6.984   2.349  12.686  1.00  0.00           H  
ATOM   1410 HD11 ILE    88       9.034   3.579  14.572  1.00  0.00           H  
ATOM   1411 HD12 ILE    88       7.326   3.963  14.441  1.00  0.00           H  
ATOM   1412 HD13 ILE    88       7.839   2.390  15.053  1.00  0.00           H  
ATOM   1413  N   ASN    89       9.683  -1.487  12.185  1.00  0.00           N  
ATOM   1414  CA  ASN    89      10.410  -2.759  12.094  1.00  0.00           C  
ATOM   1415  C   ASN    89       9.566  -3.831  11.373  1.00  0.00           C  
ATOM   1416  O   ASN    89       8.496  -3.537  10.842  1.00  0.00           O  
ATOM   1417  CB  ASN    89      10.833  -3.180  13.518  1.00  0.00           C  
ATOM   1418  CG  ASN    89      11.916  -2.283  14.094  1.00  0.00           C  
ATOM   1419  OD1 ASN    89      11.661  -1.210  14.620  1.00  0.00           O  
ATOM   1420  ND2 ASN    89      13.163  -2.694  14.019  1.00  0.00           N  
ATOM   1421  H   ASN    89       9.176  -1.316  13.041  1.00  0.00           H  
ATOM   1422  HA  ASN    89      11.309  -2.617  11.491  1.00  0.00           H  
ATOM   1423  HB2 ASN    89       9.972  -3.170  14.188  1.00  0.00           H  
ATOM   1424  HB3 ASN    89      11.205  -4.206  13.530  1.00  0.00           H  
ATOM   1425 HD21 ASN    89      13.899  -2.114  14.396  1.00  0.00           H  
ATOM   1426 HD22 ASN    89      13.384  -3.580  13.588  1.00  0.00           H  
ATOM   1427  N   ASN    90      10.054  -5.077  11.329  1.00  0.00           N  
ATOM   1428  CA  ASN    90       9.443  -6.239  10.670  1.00  0.00           C  
ATOM   1429  C   ASN    90       9.320  -6.062   9.151  1.00  0.00           C  
ATOM   1430  O   ASN    90      10.126  -6.609   8.403  1.00  0.00           O  
ATOM   1431  CB  ASN    90       8.121  -6.662  11.355  1.00  0.00           C  
ATOM   1432  CG  ASN    90       8.222  -6.942  12.846  1.00  0.00           C  
ATOM   1433  OD1 ASN    90       9.282  -7.172  13.412  1.00  0.00           O  
ATOM   1434  ND2 ASN    90       7.106  -6.959  13.538  1.00  0.00           N  
ATOM   1435  H   ASN    90      10.927  -5.250  11.806  1.00  0.00           H  
ATOM   1436  HA  ASN    90      10.154  -7.055  10.816  1.00  0.00           H  
ATOM   1437  HB2 ASN    90       7.356  -5.900  11.203  1.00  0.00           H  
ATOM   1438  HB3 ASN    90       7.740  -7.566  10.876  1.00  0.00           H  
ATOM   1439 HD21 ASN    90       7.139  -7.148  14.529  1.00  0.00           H  
ATOM   1440 HD22 ASN    90       6.218  -6.775  13.089  1.00  0.00           H  
ATOM   1441  N   LEU    91       8.371  -5.256   8.676  1.00  0.00           N  
ATOM   1442  CA  LEU    91       8.149  -4.976   7.253  1.00  0.00           C  
ATOM   1443  C   LEU    91       9.249  -4.086   6.641  1.00  0.00           C  
ATOM   1444  O   LEU    91       9.477  -4.144   5.435  1.00  0.00           O  
ATOM   1445  CB  LEU    91       6.725  -4.410   7.079  1.00  0.00           C  
ATOM   1446  CG  LEU    91       5.612  -5.330   7.636  1.00  0.00           C  
ATOM   1447  CD1 LEU    91       4.229  -4.717   7.436  1.00  0.00           C  
ATOM   1448  CD2 LEU    91       5.598  -6.702   6.955  1.00  0.00           C  
ATOM   1449  H   LEU    91       7.779  -4.775   9.341  1.00  0.00           H  
ATOM   1450  HA  LEU    91       8.204  -5.919   6.709  1.00  0.00           H  
ATOM   1451  HB2 LEU    91       6.664  -3.438   7.572  1.00  0.00           H  
ATOM   1452  HB3 LEU    91       6.539  -4.219   6.021  1.00  0.00           H  
ATOM   1453  HG  LEU    91       5.753  -5.472   8.708  1.00  0.00           H  
ATOM   1454 HD11 LEU    91       3.992  -4.616   6.379  1.00  0.00           H  
ATOM   1455 HD12 LEU    91       3.452  -5.332   7.891  1.00  0.00           H  
ATOM   1456 HD13 LEU    91       4.165  -3.732   7.896  1.00  0.00           H  
ATOM   1457 HD21 LEU    91       6.486  -7.278   7.209  1.00  0.00           H  
ATOM   1458 HD22 LEU    91       4.742  -7.295   7.276  1.00  0.00           H  
ATOM   1459 HD23 LEU    91       5.551  -6.612   5.869  1.00  0.00           H  
ATOM   1460  N   GLY    92      10.004  -3.344   7.461  1.00  0.00           N  
ATOM   1461  CA  GLY    92      11.285  -2.722   7.078  1.00  0.00           C  
ATOM   1462  C   GLY    92      12.506  -3.655   7.174  1.00  0.00           C  
ATOM   1463  O   GLY    92      13.590  -3.304   6.703  1.00  0.00           O  
ATOM   1464  H   GLY    92       9.749  -3.309   8.438  1.00  0.00           H  
ATOM   1465  HA2 GLY    92      11.226  -2.311   6.068  1.00  0.00           H  
ATOM   1466  HA3 GLY    92      11.455  -1.874   7.742  1.00  0.00           H  
ATOM   1467  N   THR    93      12.348  -4.838   7.777  1.00  0.00           N  
ATOM   1468  CA  THR    93      13.421  -5.818   8.034  1.00  0.00           C  
ATOM   1469  C   THR    93      13.419  -6.941   6.990  1.00  0.00           C  
ATOM   1470  O   THR    93      14.423  -7.157   6.311  1.00  0.00           O  
ATOM   1471  CB  THR    93      13.294  -6.403   9.456  1.00  0.00           C  
ATOM   1472  CG2 THR    93      14.502  -7.245   9.865  1.00  0.00           C  
ATOM   1473  OG1 THR    93      13.139  -5.378  10.419  1.00  0.00           O  
ATOM   1474  H   THR    93      11.420  -5.088   8.091  1.00  0.00           H  
ATOM   1475  HA  THR    93      14.387  -5.314   7.977  1.00  0.00           H  
ATOM   1476  HB  THR    93      12.405  -7.030   9.527  1.00  0.00           H  
ATOM   1477 HG21 THR    93      15.423  -6.662   9.825  1.00  0.00           H  
ATOM   1478 HG22 THR    93      14.390  -7.616  10.884  1.00  0.00           H  
ATOM   1479 HG23 THR    93      14.630  -8.115   9.221  1.00  0.00           H  
ATOM   1480  HG1 THR    93      12.410  -4.837  10.159  1.00  0.00           H  
ATOM   1481  N   ILE    94      12.280  -7.621   6.806  1.00  0.00           N  
ATOM   1482  CA  ILE    94      12.111  -8.746   5.863  1.00  0.00           C  
ATOM   1483  C   ILE    94      12.165  -8.308   4.391  1.00  0.00           C  
ATOM   1484  O   ILE    94      12.444  -9.122   3.511  1.00  0.00           O  
ATOM   1485  CB  ILE    94      10.808  -9.530   6.157  1.00  0.00           C  
ATOM   1486  CG2 ILE    94      10.776  -9.997   7.625  1.00  0.00           C  
ATOM   1487  CG1 ILE    94       9.541  -8.750   5.731  1.00  0.00           C  
ATOM   1488  CD1 ILE    94       8.215  -9.425   6.103  1.00  0.00           C  
ATOM   1489  H   ILE    94      11.476  -7.371   7.369  1.00  0.00           H  
ATOM   1490  HA  ILE    94      12.951  -9.426   6.020  1.00  0.00           H  
ATOM   1491  HB  ILE    94      10.836 -10.437   5.550  1.00  0.00           H  
ATOM   1492 HG21 ILE    94      10.619  -9.171   8.318  1.00  0.00           H  
ATOM   1493 HG22 ILE    94       9.980 -10.722   7.795  1.00  0.00           H  
ATOM   1494 HG23 ILE    94      11.711 -10.485   7.900  1.00  0.00           H  
ATOM   1495 HG12 ILE    94       9.555  -7.748   6.153  1.00  0.00           H  
ATOM   1496 HG13 ILE    94       9.529  -8.616   4.649  1.00  0.00           H  
ATOM   1497 HD11 ILE    94       8.057  -9.433   7.182  1.00  0.00           H  
ATOM   1498 HD12 ILE    94       7.376  -8.895   5.654  1.00  0.00           H  
ATOM   1499 HD13 ILE    94       8.183 -10.454   5.746  1.00  0.00           H  
ATOM   1500  N   ALA    95      11.934  -7.021   4.112  1.00  0.00           N  
ATOM   1501  CA  ALA    95      12.003  -6.448   2.768  1.00  0.00           C  
ATOM   1502  C   ALA    95      13.412  -6.504   2.147  1.00  0.00           C  
ATOM   1503  O   ALA    95      13.537  -6.411   0.928  1.00  0.00           O  
ATOM   1504  CB  ALA    95      11.495  -5.006   2.843  1.00  0.00           C  
ATOM   1505  H   ALA    95      11.711  -6.398   4.874  1.00  0.00           H  
ATOM   1506  HA  ALA    95      11.335  -7.014   2.117  1.00  0.00           H  
ATOM   1507  HB1 ALA    95      12.046  -4.423   3.582  1.00  0.00           H  
ATOM   1508  HB2 ALA    95      11.586  -4.498   1.882  1.00  0.00           H  
ATOM   1509  HB3 ALA    95      10.440  -4.982   3.118  1.00  0.00           H  
ATOM   1510  N   LYS    96      14.473  -6.671   2.949  1.00  0.00           N  
ATOM   1511  CA  LYS    96      15.876  -6.666   2.501  1.00  0.00           C  
ATOM   1512  C   LYS    96      16.193  -7.774   1.491  1.00  0.00           C  
ATOM   1513  O   LYS    96      16.732  -7.493   0.420  1.00  0.00           O  
ATOM   1514  CB  LYS    96      16.762  -6.752   3.753  1.00  0.00           C  
ATOM   1515  CG  LYS    96      18.253  -6.541   3.460  1.00  0.00           C  
ATOM   1516  CD  LYS    96      19.026  -6.484   4.784  1.00  0.00           C  
ATOM   1517  CE  LYS    96      20.463  -6.007   4.566  1.00  0.00           C  
ATOM   1518  NZ  LYS    96      21.060  -5.524   5.836  1.00  0.00           N1+
ATOM   1519  H   LYS    96      14.305  -6.767   3.941  1.00  0.00           H  
ATOM   1520  HA  LYS    96      16.057  -5.705   2.015  1.00  0.00           H  
ATOM   1521  HB2 LYS    96      16.432  -5.985   4.457  1.00  0.00           H  
ATOM   1522  HB3 LYS    96      16.613  -7.707   4.260  1.00  0.00           H  
ATOM   1523  HG2 LYS    96      18.652  -7.334   2.827  1.00  0.00           H  
ATOM   1524  HG3 LYS    96      18.378  -5.605   2.915  1.00  0.00           H  
ATOM   1525  HD2 LYS    96      18.518  -5.792   5.454  1.00  0.00           H  
ATOM   1526  HD3 LYS    96      19.016  -7.455   5.279  1.00  0.00           H  
ATOM   1527  HE2 LYS    96      21.079  -6.795   4.131  1.00  0.00           H  
ATOM   1528  HE3 LYS    96      20.481  -5.169   3.886  1.00  0.00           H  
ATOM   1529  HZ1 LYS    96      20.487  -4.775   6.204  1.00  0.00           H  
ATOM   1530  HZ2 LYS    96      21.102  -6.278   6.506  1.00  0.00           H  
ATOM   1531  HZ3 LYS    96      21.991  -5.174   5.656  1.00  0.00           H  
ATOM   1532  N   SER    97      15.822  -9.018   1.798  1.00  0.00           N  
ATOM   1533  CA  SER    97      16.044 -10.179   0.922  1.00  0.00           C  
ATOM   1534  C   SER    97      15.176 -10.119  -0.340  1.00  0.00           C  
ATOM   1535  O   SER    97      15.674 -10.374  -1.438  1.00  0.00           O  
ATOM   1536  CB  SER    97      15.792 -11.477   1.698  1.00  0.00           C  
ATOM   1537  OG  SER    97      14.470 -11.519   2.210  1.00  0.00           O  
ATOM   1538  H   SER    97      15.341  -9.183   2.671  1.00  0.00           H  
ATOM   1539  HA  SER    97      17.090 -10.174   0.608  1.00  0.00           H  
ATOM   1540  HB2 SER    97      15.955 -12.347   1.059  1.00  0.00           H  
ATOM   1541  HB3 SER    97      16.493 -11.562   2.530  1.00  0.00           H  
ATOM   1542  HG  SER    97      14.349 -12.335   2.672  1.00  0.00           H  
ATOM   1543  N   GLY    98      13.912  -9.698  -0.215  1.00  0.00           N  
ATOM   1544  CA  GLY    98      13.009  -9.462  -1.346  1.00  0.00           C  
ATOM   1545  C   GLY    98      13.524  -8.366  -2.282  1.00  0.00           C  
ATOM   1546  O   GLY    98      13.579  -8.559  -3.495  1.00  0.00           O  
ATOM   1547  H   GLY    98      13.564  -9.502   0.713  1.00  0.00           H  
ATOM   1548  HA2 GLY    98      12.854 -10.389  -1.901  1.00  0.00           H  
ATOM   1549  HA3 GLY    98      12.040  -9.157  -0.952  1.00  0.00           H  
ATOM   1550  N   THR    99      14.002  -7.253  -1.721  1.00  0.00           N  
ATOM   1551  CA  THR    99      14.622  -6.155  -2.476  1.00  0.00           C  
ATOM   1552  C   THR    99      15.856  -6.633  -3.238  1.00  0.00           C  
ATOM   1553  O   THR    99      15.938  -6.431  -4.449  1.00  0.00           O  
ATOM   1554  CB  THR    99      14.997  -4.979  -1.559  1.00  0.00           C  
ATOM   1555  CG2 THR    99      15.674  -3.855  -2.330  1.00  0.00           C  
ATOM   1556  OG1 THR    99      13.854  -4.425  -0.956  1.00  0.00           O  
ATOM   1557  H   THR    99      13.954  -7.158  -0.714  1.00  0.00           H  
ATOM   1558  HA  THR    99      13.891  -5.804  -3.209  1.00  0.00           H  
ATOM   1559  HB  THR    99      15.659  -5.309  -0.758  1.00  0.00           H  
ATOM   1560 HG21 THR    99      15.144  -3.629  -3.255  1.00  0.00           H  
ATOM   1561 HG22 THR    99      15.708  -2.946  -1.734  1.00  0.00           H  
ATOM   1562 HG23 THR    99      16.701  -4.115  -2.585  1.00  0.00           H  
ATOM   1563  HG1 THR    99      13.504  -5.063  -0.349  1.00  0.00           H  
ATOM   1564  N   LYS   100      16.792  -7.323  -2.571  1.00  0.00           N  
ATOM   1565  CA  LYS   100      17.999  -7.882  -3.204  1.00  0.00           C  
ATOM   1566  C   LYS   100      17.648  -8.828  -4.358  1.00  0.00           C  
ATOM   1567  O   LYS   100      18.187  -8.677  -5.453  1.00  0.00           O  
ATOM   1568  CB  LYS   100      18.858  -8.555  -2.122  1.00  0.00           C  
ATOM   1569  CG  LYS   100      20.114  -9.252  -2.675  1.00  0.00           C  
ATOM   1570  CD  LYS   100      21.029  -9.695  -1.521  1.00  0.00           C  
ATOM   1571  CE  LYS   100      22.166 -10.637  -1.945  1.00  0.00           C  
ATOM   1572  NZ  LYS   100      23.067 -10.045  -2.967  1.00  0.00           N1+
ATOM   1573  H   LYS   100      16.668  -7.480  -1.578  1.00  0.00           H  
ATOM   1574  HA  LYS   100      18.568  -7.049  -3.622  1.00  0.00           H  
ATOM   1575  HB2 LYS   100      19.156  -7.797  -1.396  1.00  0.00           H  
ATOM   1576  HB3 LYS   100      18.260  -9.281  -1.569  1.00  0.00           H  
ATOM   1577  HG2 LYS   100      19.831 -10.125  -3.264  1.00  0.00           H  
ATOM   1578  HG3 LYS   100      20.655  -8.582  -3.344  1.00  0.00           H  
ATOM   1579  HD2 LYS   100      21.444  -8.815  -1.028  1.00  0.00           H  
ATOM   1580  HD3 LYS   100      20.431 -10.208  -0.767  1.00  0.00           H  
ATOM   1581  HE2 LYS   100      22.764 -10.898  -1.072  1.00  0.00           H  
ATOM   1582  HE3 LYS   100      21.761 -11.569  -2.340  1.00  0.00           H  
ATOM   1583  HZ1 LYS   100      22.577 -10.010  -3.858  1.00  0.00           H  
ATOM   1584  HZ2 LYS   100      23.351  -9.117  -2.691  1.00  0.00           H  
ATOM   1585  HZ3 LYS   100      23.879 -10.633  -3.081  1.00  0.00           H  
ATOM   1586  N   ALA   101      16.700  -9.742  -4.149  1.00  0.00           N  
ATOM   1587  CA  ALA   101      16.231 -10.663  -5.181  1.00  0.00           C  
ATOM   1588  C   ALA   101      15.569  -9.940  -6.374  1.00  0.00           C  
ATOM   1589  O   ALA   101      15.845 -10.290  -7.522  1.00  0.00           O  
ATOM   1590  CB  ALA   101      15.288 -11.674  -4.524  1.00  0.00           C  
ATOM   1591  H   ALA   101      16.278  -9.808  -3.232  1.00  0.00           H  
ATOM   1592  HA  ALA   101      17.097 -11.208  -5.563  1.00  0.00           H  
ATOM   1593  HB1 ALA   101      14.440 -11.181  -4.049  1.00  0.00           H  
ATOM   1594  HB2 ALA   101      14.899 -12.385  -5.253  1.00  0.00           H  
ATOM   1595  HB3 ALA   101      15.807 -12.247  -3.754  1.00  0.00           H  
ATOM   1596  N   PHE   102      14.761  -8.902  -6.131  1.00  0.00           N  
ATOM   1597  CA  PHE   102      14.160  -8.086  -7.192  1.00  0.00           C  
ATOM   1598  C   PHE   102      15.214  -7.310  -7.998  1.00  0.00           C  
ATOM   1599  O   PHE   102      15.194  -7.340  -9.226  1.00  0.00           O  
ATOM   1600  CB  PHE   102      13.128  -7.124  -6.584  1.00  0.00           C  
ATOM   1601  CG  PHE   102      12.466  -6.176  -7.571  1.00  0.00           C  
ATOM   1602  CD1 PHE   102      11.894  -6.654  -8.768  1.00  0.00           C  
ATOM   1603  CE1 PHE   102      11.279  -5.764  -9.666  1.00  0.00           C  
ATOM   1604  CZ  PHE   102      11.234  -4.392  -9.370  1.00  0.00           C  
ATOM   1605  CE2 PHE   102      11.807  -3.909  -8.184  1.00  0.00           C  
ATOM   1606  CD2 PHE   102      12.417  -4.800  -7.285  1.00  0.00           C  
ATOM   1607  H   PHE   102      14.563  -8.651  -5.171  1.00  0.00           H  
ATOM   1608  HA  PHE   102      13.645  -8.762  -7.875  1.00  0.00           H  
ATOM   1609  HB2 PHE   102      12.341  -7.687  -6.088  1.00  0.00           H  
ATOM   1610  HB3 PHE   102      13.600  -6.537  -5.795  1.00  0.00           H  
ATOM   1611  HD1 PHE   102      11.927  -7.704  -9.010  1.00  0.00           H  
ATOM   1612  HE1 PHE   102      10.840  -6.135 -10.581  1.00  0.00           H  
ATOM   1613  HZ  PHE   102      10.759  -3.698 -10.044  1.00  0.00           H  
ATOM   1614  HE2 PHE   102      11.770  -2.852  -7.969  1.00  0.00           H  
ATOM   1615  HD2 PHE   102      12.848  -4.426  -6.369  1.00  0.00           H  
ATOM   1616  N   MET   103      16.171  -6.659  -7.331  1.00  0.00           N  
ATOM   1617  CA  MET   103      17.227  -5.892  -8.003  1.00  0.00           C  
ATOM   1618  C   MET   103      18.181  -6.794  -8.810  1.00  0.00           C  
ATOM   1619  O   MET   103      18.611  -6.418  -9.900  1.00  0.00           O  
ATOM   1620  CB  MET   103      17.961  -4.999  -6.988  1.00  0.00           C  
ATOM   1621  CG  MET   103      16.997  -3.988  -6.338  1.00  0.00           C  
ATOM   1622  SD  MET   103      17.577  -2.273  -6.249  1.00  0.00           S  
ATOM   1623  CE  MET   103      18.321  -2.278  -4.601  1.00  0.00           C  
ATOM   1624  H   MET   103      16.165  -6.678  -6.319  1.00  0.00           H  
ATOM   1625  HA  MET   103      16.749  -5.234  -8.730  1.00  0.00           H  
ATOM   1626  HB2 MET   103      18.450  -5.598  -6.218  1.00  0.00           H  
ATOM   1627  HB3 MET   103      18.755  -4.458  -7.505  1.00  0.00           H  
ATOM   1628  HG2 MET   103      16.066  -3.942  -6.905  1.00  0.00           H  
ATOM   1629  HG3 MET   103      16.715  -4.300  -5.337  1.00  0.00           H  
ATOM   1630  HE1 MET   103      19.137  -2.998  -4.542  1.00  0.00           H  
ATOM   1631  HE2 MET   103      18.700  -1.292  -4.365  1.00  0.00           H  
ATOM   1632  HE3 MET   103      17.573  -2.522  -3.853  1.00  0.00           H  
ATOM   1633  N   GLU   104      18.440  -8.020  -8.349  1.00  0.00           N  
ATOM   1634  CA  GLU   104      19.140  -9.051  -9.130  1.00  0.00           C  
ATOM   1635  C   GLU   104      18.308  -9.566 -10.317  1.00  0.00           C  
ATOM   1636  O   GLU   104      18.857  -9.776 -11.400  1.00  0.00           O  
ATOM   1637  CB  GLU   104      19.541 -10.213  -8.211  1.00  0.00           C  
ATOM   1638  CG  GLU   104      20.706  -9.814  -7.290  1.00  0.00           C  
ATOM   1639  CD  GLU   104      21.049 -10.861  -6.221  1.00  0.00           C  
ATOM   1640  OE1 GLU   104      20.413 -11.939  -6.136  1.00  0.00           O  
ATOM   1641  OE2 GLU   104      21.995 -10.604  -5.438  1.00  0.00           O1-
ATOM   1642  H   GLU   104      18.076  -8.287  -7.443  1.00  0.00           H  
ATOM   1643  HA  GLU   104      20.050  -8.613  -9.545  1.00  0.00           H  
ATOM   1644  HB2 GLU   104      18.680 -10.536  -7.624  1.00  0.00           H  
ATOM   1645  HB3 GLU   104      19.849 -11.076  -8.804  1.00  0.00           H  
ATOM   1646  HG2 GLU   104      21.599  -9.627  -7.886  1.00  0.00           H  
ATOM   1647  HG3 GLU   104      20.482  -8.881  -6.772  1.00  0.00           H  
ATOM   1648  N   ALA   105      16.987  -9.718 -10.169  1.00  0.00           N  
ATOM   1649  CA  ALA   105      16.099 -10.089 -11.272  1.00  0.00           C  
ATOM   1650  C   ALA   105      16.051  -9.008 -12.368  1.00  0.00           C  
ATOM   1651  O   ALA   105      16.086  -9.338 -13.554  1.00  0.00           O  
ATOM   1652  CB  ALA   105      14.707 -10.407 -10.715  1.00  0.00           C  
ATOM   1653  H   ALA   105      16.571  -9.548  -9.263  1.00  0.00           H  
ATOM   1654  HA  ALA   105      16.488 -11.005 -11.719  1.00  0.00           H  
ATOM   1655  HB1 ALA   105      14.245  -9.540 -10.244  1.00  0.00           H  
ATOM   1656  HB2 ALA   105      14.037 -10.745 -11.505  1.00  0.00           H  
ATOM   1657  HB3 ALA   105      14.758 -11.201  -9.969  1.00  0.00           H  
ATOM   1658  N   LEU   106      16.043  -7.720 -11.998  1.00  0.00           N  
ATOM   1659  CA  LEU   106      16.144  -6.603 -12.948  1.00  0.00           C  
ATOM   1660  C   LEU   106      17.461  -6.651 -13.746  1.00  0.00           C  
ATOM   1661  O   LEU   106      17.442  -6.489 -14.967  1.00  0.00           O  
ATOM   1662  CB  LEU   106      16.002  -5.260 -12.202  1.00  0.00           C  
ATOM   1663  CG  LEU   106      14.604  -4.959 -11.623  1.00  0.00           C  
ATOM   1664  CD1 LEU   106      14.686  -3.710 -10.747  1.00  0.00           C  
ATOM   1665  CD2 LEU   106      13.560  -4.702 -12.712  1.00  0.00           C  
ATOM   1666  H   LEU   106      16.001  -7.500 -11.011  1.00  0.00           H  
ATOM   1667  HA  LEU   106      15.333  -6.697 -13.670  1.00  0.00           H  
ATOM   1668  HB2 LEU   106      16.735  -5.231 -11.395  1.00  0.00           H  
ATOM   1669  HB3 LEU   106      16.279  -4.444 -12.872  1.00  0.00           H  
ATOM   1670  HG  LEU   106      14.262  -5.791 -11.009  1.00  0.00           H  
ATOM   1671 HD11 LEU   106      15.063  -2.859 -11.314  1.00  0.00           H  
ATOM   1672 HD12 LEU   106      13.711  -3.433 -10.349  1.00  0.00           H  
ATOM   1673 HD13 LEU   106      15.350  -3.859  -9.897  1.00  0.00           H  
ATOM   1674 HD21 LEU   106      13.367  -5.602 -13.293  1.00  0.00           H  
ATOM   1675 HD22 LEU   106      12.605  -4.400 -12.281  1.00  0.00           H  
ATOM   1676 HD23 LEU   106      13.876  -3.918 -13.400  1.00  0.00           H  
ATOM   1677  N   GLN   107      18.592  -6.958 -13.097  1.00  0.00           N  
ATOM   1678  CA  GLN   107      19.880  -7.186 -13.777  1.00  0.00           C  
ATOM   1679  C   GLN   107      19.859  -8.427 -14.692  1.00  0.00           C  
ATOM   1680  O   GLN   107      20.488  -8.423 -15.753  1.00  0.00           O  
ATOM   1681  CB  GLN   107      21.013  -7.306 -12.743  1.00  0.00           C  
ATOM   1682  CG  GLN   107      21.327  -6.000 -11.993  1.00  0.00           C  
ATOM   1683  CD  GLN   107      22.145  -5.018 -12.833  1.00  0.00           C  
ATOM   1684  OE1 GLN   107      23.410  -4.817 -12.523  1.00  0.00           O  
ATOM   1685  NE2 GLN   107      21.667  -4.407 -13.779  1.00  0.00           N  
ATOM   1686  H   GLN   107      18.557  -7.097 -12.096  1.00  0.00           H  
ATOM   1687  HA  GLN   107      20.068  -6.337 -14.433  1.00  0.00           H  
ATOM   1688  HB2 GLN   107      20.756  -8.072 -12.012  1.00  0.00           H  
ATOM   1689  HB3 GLN   107      21.925  -7.664 -13.225  1.00  0.00           H  
ATOM   1690  HG2 GLN   107      20.416  -5.511 -11.650  1.00  0.00           H  
ATOM   1691  HG3 GLN   107      21.901  -6.235 -11.095  1.00  0.00           H  
ATOM   1692 HE21 GLN   107      22.250  -3.771 -14.303  1.00  0.00           H  
ATOM   1693 HE22 GLN   107      20.697  -4.535 -14.030  1.00  0.00           H  
ATOM   1694  N   ALA   108      19.098  -9.466 -14.329  1.00  0.00           N  
ATOM   1695  CA  ALA   108      18.837 -10.650 -15.154  1.00  0.00           C  
ATOM   1696  C   ALA   108      17.806 -10.428 -16.290  1.00  0.00           C  
ATOM   1697  O   ALA   108      17.499 -11.366 -17.031  1.00  0.00           O  
ATOM   1698  CB  ALA   108      18.431 -11.803 -14.225  1.00  0.00           C  
ATOM   1699  H   ALA   108      18.620  -9.415 -13.439  1.00  0.00           H  
ATOM   1700  HA  ALA   108      19.773 -10.940 -15.635  1.00  0.00           H  
ATOM   1701  HB1 ALA   108      17.473 -11.613 -13.743  1.00  0.00           H  
ATOM   1702  HB2 ALA   108      18.339 -12.740 -14.776  1.00  0.00           H  
ATOM   1703  HB3 ALA   108      19.173 -11.959 -13.441  1.00  0.00           H  
ATOM   1704  N   GLY   109      17.278  -9.208 -16.458  1.00  0.00           N  
ATOM   1705  CA  GLY   109      16.389  -8.819 -17.561  1.00  0.00           C  
ATOM   1706  C   GLY   109      14.884  -8.824 -17.252  1.00  0.00           C  
ATOM   1707  O   GLY   109      14.082  -8.698 -18.181  1.00  0.00           O  
ATOM   1708  H   GLY   109      17.555  -8.477 -15.816  1.00  0.00           H  
ATOM   1709  HA2 GLY   109      16.659  -7.802 -17.848  1.00  0.00           H  
ATOM   1710  HA3 GLY   109      16.571  -9.435 -18.443  1.00  0.00           H  
ATOM   1711  N   ALA   110      14.478  -8.950 -15.984  1.00  0.00           N  
ATOM   1712  CA  ALA   110      13.100  -8.688 -15.550  1.00  0.00           C  
ATOM   1713  C   ALA   110      12.707  -7.202 -15.718  1.00  0.00           C  
ATOM   1714  O   ALA   110      13.567  -6.335 -15.897  1.00  0.00           O  
ATOM   1715  CB  ALA   110      12.942  -9.138 -14.091  1.00  0.00           C  
ATOM   1716  H   ALA   110      15.177  -9.081 -15.264  1.00  0.00           H  
ATOM   1717  HA  ALA   110      12.427  -9.289 -16.165  1.00  0.00           H  
ATOM   1718  HB1 ALA   110      13.520  -8.507 -13.418  1.00  0.00           H  
ATOM   1719  HB2 ALA   110      11.907  -9.064 -13.764  1.00  0.00           H  
ATOM   1720  HB3 ALA   110      13.260 -10.171 -13.953  1.00  0.00           H  
ATOM   1721  N   ASP   111      11.411  -6.893 -15.620  1.00  0.00           N  
ATOM   1722  CA  ASP   111      10.896  -5.517 -15.621  1.00  0.00           C  
ATOM   1723  C   ASP   111      10.147  -5.180 -14.316  1.00  0.00           C  
ATOM   1724  O   ASP   111       9.806  -6.061 -13.520  1.00  0.00           O  
ATOM   1725  CB  ASP   111      10.040  -5.261 -16.869  1.00  0.00           C  
ATOM   1726  CG  ASP   111       8.615  -5.804 -16.735  1.00  0.00           C  
ATOM   1727  OD1 ASP   111       8.344  -6.950 -17.173  1.00  0.00           O  
ATOM   1728  OD2 ASP   111       7.752  -5.062 -16.196  1.00  0.00           O1-
ATOM   1729  H   ASP   111      10.741  -7.635 -15.474  1.00  0.00           H  
ATOM   1730  HA  ASP   111      11.725  -4.809 -15.666  1.00  0.00           H  
ATOM   1731  HB2 ASP   111       9.976  -4.189 -17.055  1.00  0.00           H  
ATOM   1732  HB3 ASP   111      10.512  -5.689 -17.754  1.00  0.00           H  
ATOM   1733  N   ILE   112       9.893  -3.886 -14.097  1.00  0.00           N  
ATOM   1734  CA  ILE   112       9.369  -3.353 -12.830  1.00  0.00           C  
ATOM   1735  C   ILE   112       7.984  -3.911 -12.458  1.00  0.00           C  
ATOM   1736  O   ILE   112       7.681  -4.006 -11.269  1.00  0.00           O  
ATOM   1737  CB  ILE   112       9.448  -1.803 -12.841  1.00  0.00           C  
ATOM   1738  CG2 ILE   112       8.605  -1.134 -11.738  1.00  0.00           C  
ATOM   1739  CG1 ILE   112      10.932  -1.375 -12.715  1.00  0.00           C  
ATOM   1740  CD1 ILE   112      11.199   0.123 -12.907  1.00  0.00           C  
ATOM   1741  H   ILE   112      10.166  -3.217 -14.802  1.00  0.00           H  
ATOM   1742  HA  ILE   112      10.038  -3.716 -12.052  1.00  0.00           H  
ATOM   1743  HB  ILE   112       9.068  -1.446 -13.799  1.00  0.00           H  
ATOM   1744 HG21 ILE   112       8.893  -1.484 -10.746  1.00  0.00           H  
ATOM   1745 HG22 ILE   112       8.713  -0.052 -11.748  1.00  0.00           H  
ATOM   1746 HG23 ILE   112       7.538  -1.318 -11.867  1.00  0.00           H  
ATOM   1747 HG12 ILE   112      11.324  -1.683 -11.744  1.00  0.00           H  
ATOM   1748 HG13 ILE   112      11.530  -1.907 -13.455  1.00  0.00           H  
ATOM   1749 HD11 ILE   112      10.769   0.725 -12.107  1.00  0.00           H  
ATOM   1750 HD12 ILE   112      12.271   0.322 -12.909  1.00  0.00           H  
ATOM   1751 HD13 ILE   112      10.795   0.477 -13.854  1.00  0.00           H  
ATOM   1752  N   SER   113       7.166  -4.384 -13.404  1.00  0.00           N  
ATOM   1753  CA  SER   113       5.878  -5.015 -13.072  1.00  0.00           C  
ATOM   1754  C   SER   113       6.000  -6.331 -12.290  1.00  0.00           C  
ATOM   1755  O   SER   113       5.011  -6.770 -11.704  1.00  0.00           O  
ATOM   1756  CB  SER   113       5.046  -5.260 -14.332  1.00  0.00           C  
ATOM   1757  OG  SER   113       5.624  -6.233 -15.179  1.00  0.00           O  
ATOM   1758  H   SER   113       7.456  -4.366 -14.374  1.00  0.00           H  
ATOM   1759  HA  SER   113       5.321  -4.316 -12.447  1.00  0.00           H  
ATOM   1760  HB2 SER   113       4.051  -5.612 -14.057  1.00  0.00           H  
ATOM   1761  HB3 SER   113       4.889  -4.338 -14.884  1.00  0.00           H  
ATOM   1762  HG  SER   113       6.429  -5.882 -15.550  1.00  0.00           H  
ATOM   1763  N   MET   114       7.179  -6.961 -12.237  1.00  0.00           N  
ATOM   1764  CA  MET   114       7.417  -8.194 -11.471  1.00  0.00           C  
ATOM   1765  C   MET   114       7.643  -7.951  -9.965  1.00  0.00           C  
ATOM   1766  O   MET   114       7.734  -8.911  -9.202  1.00  0.00           O  
ATOM   1767  CB  MET   114       8.573  -8.990 -12.103  1.00  0.00           C  
ATOM   1768  CG  MET   114       8.310  -9.301 -13.587  1.00  0.00           C  
ATOM   1769  SD  MET   114       9.488 -10.432 -14.378  1.00  0.00           S  
ATOM   1770  CE  MET   114       8.971 -12.017 -13.664  1.00  0.00           C  
ATOM   1771  H   MET   114       7.964  -6.562 -12.736  1.00  0.00           H  
ATOM   1772  HA  MET   114       6.527  -8.822 -11.543  1.00  0.00           H  
ATOM   1773  HB2 MET   114       9.512  -8.443 -12.006  1.00  0.00           H  
ATOM   1774  HB3 MET   114       8.706  -9.925 -11.557  1.00  0.00           H  
ATOM   1775  HG2 MET   114       7.311  -9.720 -13.711  1.00  0.00           H  
ATOM   1776  HG3 MET   114       8.326  -8.377 -14.166  1.00  0.00           H  
ATOM   1777  HE1 MET   114       7.920 -12.210 -13.882  1.00  0.00           H  
ATOM   1778  HE2 MET   114       9.565 -12.828 -14.085  1.00  0.00           H  
ATOM   1779  HE3 MET   114       9.111 -12.016 -12.584  1.00  0.00           H  
ATOM   1780  N   ILE   115       7.696  -6.690  -9.514  1.00  0.00           N  
ATOM   1781  CA  ILE   115       8.012  -6.276  -8.132  1.00  0.00           C  
ATOM   1782  C   ILE   115       7.170  -6.973  -7.043  1.00  0.00           C  
ATOM   1783  O   ILE   115       7.688  -7.306  -5.975  1.00  0.00           O  
ATOM   1784  CB  ILE   115       7.904  -4.735  -8.041  1.00  0.00           C  
ATOM   1785  CG2 ILE   115       6.462  -4.233  -8.267  1.00  0.00           C  
ATOM   1786  CG1 ILE   115       8.498  -4.224  -6.713  1.00  0.00           C  
ATOM   1787  CD1 ILE   115       8.564  -2.696  -6.597  1.00  0.00           C  
ATOM   1788  H   ILE   115       7.581  -5.947 -10.191  1.00  0.00           H  
ATOM   1789  HA  ILE   115       9.051  -6.559  -7.959  1.00  0.00           H  
ATOM   1790  HB  ILE   115       8.518  -4.318  -8.838  1.00  0.00           H  
ATOM   1791 HG21 ILE   115       5.791  -4.494  -7.453  1.00  0.00           H  
ATOM   1792 HG22 ILE   115       6.440  -3.153  -8.384  1.00  0.00           H  
ATOM   1793 HG23 ILE   115       6.029  -4.643  -9.180  1.00  0.00           H  
ATOM   1794 HG12 ILE   115       7.954  -4.617  -5.859  1.00  0.00           H  
ATOM   1795 HG13 ILE   115       9.511  -4.614  -6.618  1.00  0.00           H  
ATOM   1796 HD11 ILE   115       7.571  -2.258  -6.511  1.00  0.00           H  
ATOM   1797 HD12 ILE   115       9.121  -2.404  -5.706  1.00  0.00           H  
ATOM   1798 HD13 ILE   115       9.061  -2.253  -7.460  1.00  0.00           H  
ATOM   1799  N   GLY   116       5.893  -7.255  -7.319  1.00  0.00           N  
ATOM   1800  CA  GLY   116       4.974  -7.909  -6.379  1.00  0.00           C  
ATOM   1801  C   GLY   116       5.365  -9.340  -6.004  1.00  0.00           C  
ATOM   1802  O   GLY   116       5.091  -9.785  -4.889  1.00  0.00           O  
ATOM   1803  H   GLY   116       5.522  -6.981  -8.217  1.00  0.00           H  
ATOM   1804  HA2 GLY   116       4.867  -7.300  -5.479  1.00  0.00           H  
ATOM   1805  HA3 GLY   116       3.995  -7.963  -6.851  1.00  0.00           H  
ATOM   1806  N   GLN   117       6.075 -10.042  -6.894  1.00  0.00           N  
ATOM   1807  CA  GLN   117       6.551 -11.416  -6.680  1.00  0.00           C  
ATOM   1808  C   GLN   117       7.633 -11.506  -5.587  1.00  0.00           C  
ATOM   1809  O   GLN   117       7.890 -12.586  -5.052  1.00  0.00           O  
ATOM   1810  CB  GLN   117       7.085 -11.986  -8.008  1.00  0.00           C  
ATOM   1811  CG  GLN   117       6.041 -11.949  -9.141  1.00  0.00           C  
ATOM   1812  CD  GLN   117       6.568 -12.461 -10.480  1.00  0.00           C  
ATOM   1813  OE1 GLN   117       7.557 -13.175 -10.585  1.00  0.00           O  
ATOM   1814  NE2 GLN   117       5.914 -12.122 -11.571  1.00  0.00           N  
ATOM   1815  H   GLN   117       6.321  -9.598  -7.769  1.00  0.00           H  
ATOM   1816  HA  GLN   117       5.705 -12.025  -6.357  1.00  0.00           H  
ATOM   1817  HB2 GLN   117       7.976 -11.433  -8.313  1.00  0.00           H  
ATOM   1818  HB3 GLN   117       7.410 -13.016  -7.852  1.00  0.00           H  
ATOM   1819  HG2 GLN   117       5.173 -12.546  -8.862  1.00  0.00           H  
ATOM   1820  HG3 GLN   117       5.683 -10.931  -9.298  1.00  0.00           H  
ATOM   1821 HE21 GLN   117       6.235 -12.457 -12.467  1.00  0.00           H  
ATOM   1822 HE22 GLN   117       5.093 -11.538 -11.509  1.00  0.00           H  
ATOM   1823  N   PHE   118       8.245 -10.369  -5.236  1.00  0.00           N  
ATOM   1824  CA  PHE   118       9.305 -10.234  -4.236  1.00  0.00           C  
ATOM   1825  C   PHE   118       8.821  -9.624  -2.904  1.00  0.00           C  
ATOM   1826  O   PHE   118       9.625  -9.398  -2.000  1.00  0.00           O  
ATOM   1827  CB  PHE   118      10.450  -9.432  -4.868  1.00  0.00           C  
ATOM   1828  CG  PHE   118      10.994 -10.047  -6.147  1.00  0.00           C  
ATOM   1829  CD1 PHE   118      11.981 -11.046  -6.082  1.00  0.00           C  
ATOM   1830  CE1 PHE   118      12.472 -11.633  -7.262  1.00  0.00           C  
ATOM   1831  CZ  PHE   118      11.966 -11.232  -8.510  1.00  0.00           C  
ATOM   1832  CE2 PHE   118      10.976 -10.238  -8.578  1.00  0.00           C  
ATOM   1833  CD2 PHE   118      10.497  -9.641  -7.398  1.00  0.00           C  
ATOM   1834  H   PHE   118       7.965  -9.524  -5.715  1.00  0.00           H  
ATOM   1835  HA  PHE   118       9.703 -11.219  -3.986  1.00  0.00           H  
ATOM   1836  HB2 PHE   118      10.123  -8.413  -5.080  1.00  0.00           H  
ATOM   1837  HB3 PHE   118      11.268  -9.341  -4.157  1.00  0.00           H  
ATOM   1838  HD1 PHE   118      12.361 -11.368  -5.124  1.00  0.00           H  
ATOM   1839  HE1 PHE   118      13.234 -12.397  -7.209  1.00  0.00           H  
ATOM   1840  HZ  PHE   118      12.336 -11.689  -9.416  1.00  0.00           H  
ATOM   1841  HE2 PHE   118      10.583  -9.929  -9.536  1.00  0.00           H  
ATOM   1842  HD2 PHE   118       9.737  -8.877  -7.456  1.00  0.00           H  
ATOM   1843  N   GLY   119       7.518  -9.343  -2.766  1.00  0.00           N  
ATOM   1844  CA  GLY   119       6.900  -8.819  -1.538  1.00  0.00           C  
ATOM   1845  C   GLY   119       7.146  -7.329  -1.250  1.00  0.00           C  
ATOM   1846  O   GLY   119       6.713  -6.833  -0.210  1.00  0.00           O  
ATOM   1847  H   GLY   119       6.901  -9.552  -3.539  1.00  0.00           H  
ATOM   1848  HA2 GLY   119       5.823  -8.976  -1.614  1.00  0.00           H  
ATOM   1849  HA3 GLY   119       7.234  -9.405  -0.680  1.00  0.00           H  
ATOM   1850  N   VAL   120       7.811  -6.604  -2.159  1.00  0.00           N  
ATOM   1851  CA  VAL   120       8.178  -5.175  -2.020  1.00  0.00           C  
ATOM   1852  C   VAL   120       7.354  -4.253  -2.936  1.00  0.00           C  
ATOM   1853  O   VAL   120       7.728  -3.109  -3.191  1.00  0.00           O  
ATOM   1854  CB  VAL   120       9.705  -4.968  -2.143  1.00  0.00           C  
ATOM   1855  CG1 VAL   120      10.454  -5.790  -1.088  1.00  0.00           C  
ATOM   1856  CG2 VAL   120      10.265  -5.312  -3.528  1.00  0.00           C  
ATOM   1857  H   VAL   120       8.127  -7.076  -2.995  1.00  0.00           H  
ATOM   1858  HA  VAL   120       7.916  -4.839  -1.015  1.00  0.00           H  
ATOM   1859  HB  VAL   120       9.933  -3.920  -1.947  1.00  0.00           H  
ATOM   1860 HG11 VAL   120      10.341  -6.863  -1.246  1.00  0.00           H  
ATOM   1861 HG12 VAL   120      11.521  -5.577  -1.111  1.00  0.00           H  
ATOM   1862 HG13 VAL   120      10.099  -5.562  -0.083  1.00  0.00           H  
ATOM   1863 HG21 VAL   120       9.857  -4.655  -4.293  1.00  0.00           H  
ATOM   1864 HG22 VAL   120      11.349  -5.191  -3.555  1.00  0.00           H  
ATOM   1865 HG23 VAL   120      10.043  -6.341  -3.812  1.00  0.00           H  
ATOM   1866  N   GLY   121       6.205  -4.739  -3.421  1.00  0.00           N  
ATOM   1867  CA  GLY   121       5.351  -4.067  -4.408  1.00  0.00           C  
ATOM   1868  C   GLY   121       4.833  -2.684  -4.009  1.00  0.00           C  
ATOM   1869  O   GLY   121       4.567  -1.869  -4.889  1.00  0.00           O  
ATOM   1870  H   GLY   121       5.944  -5.678  -3.153  1.00  0.00           H  
ATOM   1871  HA2 GLY   121       5.903  -3.963  -5.337  1.00  0.00           H  
ATOM   1872  HA3 GLY   121       4.497  -4.710  -4.624  1.00  0.00           H  
ATOM   1873  N   PHE   122       4.756  -2.367  -2.713  1.00  0.00           N  
ATOM   1874  CA  PHE   122       4.360  -1.040  -2.223  1.00  0.00           C  
ATOM   1875  C   PHE   122       5.198   0.103  -2.815  1.00  0.00           C  
ATOM   1876  O   PHE   122       4.647   1.139  -3.183  1.00  0.00           O  
ATOM   1877  CB  PHE   122       4.457  -1.031  -0.694  1.00  0.00           C  
ATOM   1878  CG  PHE   122       4.384   0.350  -0.067  1.00  0.00           C  
ATOM   1879  CD1 PHE   122       3.151   1.021   0.033  1.00  0.00           C  
ATOM   1880  CE1 PHE   122       3.095   2.327   0.551  1.00  0.00           C  
ATOM   1881  CZ  PHE   122       4.274   2.967   0.972  1.00  0.00           C  
ATOM   1882  CE2 PHE   122       5.506   2.296   0.886  1.00  0.00           C  
ATOM   1883  CD2 PHE   122       5.562   0.992   0.366  1.00  0.00           C  
ATOM   1884  H   PHE   122       5.021  -3.064  -2.032  1.00  0.00           H  
ATOM   1885  HA  PHE   122       3.320  -0.868  -2.509  1.00  0.00           H  
ATOM   1886  HB2 PHE   122       3.649  -1.647  -0.306  1.00  0.00           H  
ATOM   1887  HB3 PHE   122       5.384  -1.508  -0.371  1.00  0.00           H  
ATOM   1888  HD1 PHE   122       2.245   0.540  -0.302  1.00  0.00           H  
ATOM   1889  HE1 PHE   122       2.146   2.838   0.622  1.00  0.00           H  
ATOM   1890  HZ  PHE   122       4.231   3.971   1.368  1.00  0.00           H  
ATOM   1891  HE2 PHE   122       6.412   2.786   1.212  1.00  0.00           H  
ATOM   1892  HD2 PHE   122       6.515   0.490   0.287  1.00  0.00           H  
ATOM   1893  N   TYR   123       6.511  -0.087  -2.970  1.00  0.00           N  
ATOM   1894  CA  TYR   123       7.401   0.967  -3.463  1.00  0.00           C  
ATOM   1895  C   TYR   123       7.146   1.346  -4.932  1.00  0.00           C  
ATOM   1896  O   TYR   123       7.545   2.433  -5.350  1.00  0.00           O  
ATOM   1897  CB  TYR   123       8.862   0.592  -3.181  1.00  0.00           C  
ATOM   1898  CG  TYR   123       9.150   0.445  -1.694  1.00  0.00           C  
ATOM   1899  CD1 TYR   123       9.186   1.590  -0.873  1.00  0.00           C  
ATOM   1900  CE1 TYR   123       9.397   1.463   0.512  1.00  0.00           C  
ATOM   1901  CZ  TYR   123       9.558   0.185   1.088  1.00  0.00           C  
ATOM   1902  OH  TYR   123       9.729   0.067   2.433  1.00  0.00           O  
ATOM   1903  CE2 TYR   123       9.531  -0.962   0.265  1.00  0.00           C  
ATOM   1904  CD2 TYR   123       9.330  -0.829  -1.123  1.00  0.00           C  
ATOM   1905  H   TYR   123       6.921  -0.971  -2.699  1.00  0.00           H  
ATOM   1906  HA  TYR   123       7.183   1.868  -2.886  1.00  0.00           H  
ATOM   1907  HB2 TYR   123       9.121  -0.333  -3.699  1.00  0.00           H  
ATOM   1908  HB3 TYR   123       9.530   1.358  -3.577  1.00  0.00           H  
ATOM   1909  HD1 TYR   123       9.035   2.571  -1.300  1.00  0.00           H  
ATOM   1910  HE1 TYR   123       9.418   2.345   1.136  1.00  0.00           H  
ATOM   1911  HH  TYR   123       9.846  -0.825   2.718  1.00  0.00           H  
ATOM   1912  HE2 TYR   123       9.659  -1.945   0.694  1.00  0.00           H  
ATOM   1913  HD2 TYR   123       9.305  -1.709  -1.745  1.00  0.00           H  
ATOM   1914  N   SER   124       6.398   0.539  -5.698  1.00  0.00           N  
ATOM   1915  CA  SER   124       5.901   0.930  -7.027  1.00  0.00           C  
ATOM   1916  C   SER   124       4.942   2.131  -6.988  1.00  0.00           C  
ATOM   1917  O   SER   124       4.769   2.795  -8.005  1.00  0.00           O  
ATOM   1918  CB  SER   124       5.230  -0.250  -7.734  1.00  0.00           C  
ATOM   1919  OG  SER   124       3.991  -0.574  -7.139  1.00  0.00           O  
ATOM   1920  H   SER   124       6.059  -0.329  -5.304  1.00  0.00           H  
ATOM   1921  HA  SER   124       6.767   1.219  -7.625  1.00  0.00           H  
ATOM   1922  HB2 SER   124       5.050  -0.004  -8.780  1.00  0.00           H  
ATOM   1923  HB3 SER   124       5.877  -1.123  -7.724  1.00  0.00           H  
ATOM   1924  HG  SER   124       4.153  -0.960  -6.286  1.00  0.00           H  
ATOM   1925  N   ALA   125       4.393   2.497  -5.822  1.00  0.00           N  
ATOM   1926  CA  ALA   125       3.656   3.747  -5.633  1.00  0.00           C  
ATOM   1927  C   ALA   125       4.469   4.979  -6.077  1.00  0.00           C  
ATOM   1928  O   ALA   125       3.920   5.905  -6.673  1.00  0.00           O  
ATOM   1929  CB  ALA   125       3.272   3.843  -4.153  1.00  0.00           C  
ATOM   1930  H   ALA   125       4.564   1.927  -5.003  1.00  0.00           H  
ATOM   1931  HA  ALA   125       2.743   3.712  -6.227  1.00  0.00           H  
ATOM   1932  HB1 ALA   125       4.150   3.812  -3.507  1.00  0.00           H  
ATOM   1933  HB2 ALA   125       2.754   4.776  -3.944  1.00  0.00           H  
ATOM   1934  HB3 ALA   125       2.612   3.026  -3.861  1.00  0.00           H  
ATOM   1935  N   TYR   126       5.792   4.965  -5.882  1.00  0.00           N  
ATOM   1936  CA  TYR   126       6.698   6.044  -6.292  1.00  0.00           C  
ATOM   1937  C   TYR   126       6.968   6.100  -7.809  1.00  0.00           C  
ATOM   1938  O   TYR   126       7.679   6.995  -8.270  1.00  0.00           O  
ATOM   1939  CB  TYR   126       7.979   5.985  -5.448  1.00  0.00           C  
ATOM   1940  CG  TYR   126       7.727   6.280  -3.980  1.00  0.00           C  
ATOM   1941  CD1 TYR   126       7.771   7.612  -3.518  1.00  0.00           C  
ATOM   1942  CE1 TYR   126       7.496   7.904  -2.167  1.00  0.00           C  
ATOM   1943  CZ  TYR   126       7.161   6.861  -1.279  1.00  0.00           C  
ATOM   1944  OH  TYR   126       6.893   7.132   0.024  1.00  0.00           O  
ATOM   1945  CE2 TYR   126       7.100   5.530  -1.743  1.00  0.00           C  
ATOM   1946  CD2 TYR   126       7.396   5.241  -3.088  1.00  0.00           C  
ATOM   1947  H   TYR   126       6.205   4.157  -5.436  1.00  0.00           H  
ATOM   1948  HA  TYR   126       6.211   6.992  -6.057  1.00  0.00           H  
ATOM   1949  HB2 TYR   126       8.462   5.012  -5.549  1.00  0.00           H  
ATOM   1950  HB3 TYR   126       8.701   6.715  -5.812  1.00  0.00           H  
ATOM   1951  HD1 TYR   126       8.011   8.416  -4.199  1.00  0.00           H  
ATOM   1952  HE1 TYR   126       7.536   8.927  -1.820  1.00  0.00           H  
ATOM   1953  HH  TYR   126       6.917   8.057   0.226  1.00  0.00           H  
ATOM   1954  HE2 TYR   126       6.837   4.731  -1.065  1.00  0.00           H  
ATOM   1955  HD2 TYR   126       7.347   4.221  -3.434  1.00  0.00           H  
ATOM   1956  N   LEU   127       6.347   5.228  -8.618  1.00  0.00           N  
ATOM   1957  CA  LEU   127       6.196   5.455 -10.062  1.00  0.00           C  
ATOM   1958  C   LEU   127       5.316   6.683 -10.337  1.00  0.00           C  
ATOM   1959  O   LEU   127       5.655   7.476 -11.220  1.00  0.00           O  
ATOM   1960  CB  LEU   127       5.587   4.213 -10.749  1.00  0.00           C  
ATOM   1961  CG  LEU   127       6.487   2.964 -10.744  1.00  0.00           C  
ATOM   1962  CD1 LEU   127       5.708   1.721 -11.172  1.00  0.00           C  
ATOM   1963  CD2 LEU   127       7.668   3.129 -11.705  1.00  0.00           C  
ATOM   1964  H   LEU   127       5.791   4.490  -8.205  1.00  0.00           H  
ATOM   1965  HA  LEU   127       7.180   5.655 -10.488  1.00  0.00           H  
ATOM   1966  HB2 LEU   127       4.633   3.980 -10.276  1.00  0.00           H  
ATOM   1967  HB3 LEU   127       5.334   4.452 -11.783  1.00  0.00           H  
ATOM   1968  HG  LEU   127       6.858   2.793  -9.735  1.00  0.00           H  
ATOM   1969 HD11 LEU   127       5.423   1.759 -12.221  1.00  0.00           H  
ATOM   1970 HD12 LEU   127       6.306   0.821 -11.033  1.00  0.00           H  
ATOM   1971 HD13 LEU   127       4.797   1.598 -10.586  1.00  0.00           H  
ATOM   1972 HD21 LEU   127       8.317   3.954 -11.413  1.00  0.00           H  
ATOM   1973 HD22 LEU   127       8.290   2.234 -11.724  1.00  0.00           H  
ATOM   1974 HD23 LEU   127       7.333   3.317 -12.726  1.00  0.00           H  
ATOM   1975  N   VAL   128       4.241   6.865  -9.556  1.00  0.00           N  
ATOM   1976  CA  VAL   128       3.187   7.880  -9.770  1.00  0.00           C  
ATOM   1977  C   VAL   128       3.098   8.946  -8.669  1.00  0.00           C  
ATOM   1978  O   VAL   128       2.644  10.055  -8.941  1.00  0.00           O  
ATOM   1979  CB  VAL   128       1.806   7.215  -9.971  1.00  0.00           C  
ATOM   1980  CG1 VAL   128       1.830   6.232 -11.144  1.00  0.00           C  
ATOM   1981  CG2 VAL   128       1.278   6.478  -8.733  1.00  0.00           C  
ATOM   1982  H   VAL   128       4.075   6.193  -8.819  1.00  0.00           H  
ATOM   1983  HA  VAL   128       3.409   8.424 -10.688  1.00  0.00           H  
ATOM   1984  HB  VAL   128       1.088   7.998 -10.222  1.00  0.00           H  
ATOM   1985 HG11 VAL   128       2.472   5.372 -10.947  1.00  0.00           H  
ATOM   1986 HG12 VAL   128       0.834   5.844 -11.349  1.00  0.00           H  
ATOM   1987 HG13 VAL   128       2.188   6.717 -12.053  1.00  0.00           H  
ATOM   1988 HG21 VAL   128       1.189   7.128  -7.863  1.00  0.00           H  
ATOM   1989 HG22 VAL   128       0.281   6.082  -8.921  1.00  0.00           H  
ATOM   1990 HG23 VAL   128       1.915   5.637  -8.460  1.00  0.00           H  
ATOM   1991  N   ALA   129       3.529   8.640  -7.444  1.00  0.00           N  
ATOM   1992  CA  ALA   129       3.462   9.530  -6.285  1.00  0.00           C  
ATOM   1993  C   ALA   129       4.773  10.301  -6.038  1.00  0.00           C  
ATOM   1994  O   ALA   129       5.865   9.739  -6.131  1.00  0.00           O  
ATOM   1995  CB  ALA   129       3.045   8.712  -5.058  1.00  0.00           C  
ATOM   1996  H   ALA   129       3.882   7.705  -7.280  1.00  0.00           H  
ATOM   1997  HA  ALA   129       2.676  10.257  -6.454  1.00  0.00           H  
ATOM   1998  HB1 ALA   129       3.799   7.968  -4.796  1.00  0.00           H  
ATOM   1999  HB2 ALA   129       2.898   9.353  -4.189  1.00  0.00           H  
ATOM   2000  HB3 ALA   129       2.108   8.186  -5.237  1.00  0.00           H  
ATOM   2001  N   GLU   130       4.662  11.585  -5.687  1.00  0.00           N  
ATOM   2002  CA  GLU   130       5.764  12.409  -5.161  1.00  0.00           C  
ATOM   2003  C   GLU   130       5.898  12.301  -3.627  1.00  0.00           C  
ATOM   2004  O   GLU   130       6.979  12.534  -3.081  1.00  0.00           O  
ATOM   2005  CB  GLU   130       5.596  13.874  -5.616  1.00  0.00           C  
ATOM   2006  CG  GLU   130       4.294  14.549  -5.162  1.00  0.00           C  
ATOM   2007  CD  GLU   130       4.238  16.040  -5.534  1.00  0.00           C  
ATOM   2008  OE1 GLU   130       4.571  16.415  -6.683  1.00  0.00           O  
ATOM   2009  OE2 GLU   130       3.834  16.862  -4.678  1.00  0.00           O1-
ATOM   2010  H   GLU   130       3.732  11.982  -5.636  1.00  0.00           H  
ATOM   2011  HA  GLU   130       6.706  12.056  -5.584  1.00  0.00           H  
ATOM   2012  HB2 GLU   130       6.447  14.455  -5.255  1.00  0.00           H  
ATOM   2013  HB3 GLU   130       5.656  13.915  -6.703  1.00  0.00           H  
ATOM   2014  HG2 GLU   130       3.438  14.067  -5.628  1.00  0.00           H  
ATOM   2015  HG3 GLU   130       4.159  14.461  -4.083  1.00  0.00           H  
ATOM   2016  N   LYS   131       4.819  11.904  -2.935  1.00  0.00           N  
ATOM   2017  CA  LYS   131       4.778  11.592  -1.499  1.00  0.00           C  
ATOM   2018  C   LYS   131       3.710  10.534  -1.227  1.00  0.00           C  
ATOM   2019  O   LYS   131       2.616  10.598  -1.790  1.00  0.00           O  
ATOM   2020  CB  LYS   131       4.518  12.877  -0.686  1.00  0.00           C  
ATOM   2021  CG  LYS   131       4.582  12.652   0.834  1.00  0.00           C  
ATOM   2022  CD  LYS   131       4.299  13.917   1.654  1.00  0.00           C  
ATOM   2023  CE  LYS   131       2.822  14.327   1.555  1.00  0.00           C  
ATOM   2024  NZ  LYS   131       2.441  15.253   2.647  1.00  0.00           N1+
ATOM   2025  H   LYS   131       3.968  11.735  -3.453  1.00  0.00           H  
ATOM   2026  HA  LYS   131       5.741  11.172  -1.215  1.00  0.00           H  
ATOM   2027  HB2 LYS   131       5.255  13.633  -0.959  1.00  0.00           H  
ATOM   2028  HB3 LYS   131       3.550  13.295  -0.956  1.00  0.00           H  
ATOM   2029  HG2 LYS   131       3.889  11.875   1.155  1.00  0.00           H  
ATOM   2030  HG3 LYS   131       5.576  12.289   1.093  1.00  0.00           H  
ATOM   2031  HD2 LYS   131       4.559  13.708   2.690  1.00  0.00           H  
ATOM   2032  HD3 LYS   131       4.947  14.736   1.339  1.00  0.00           H  
ATOM   2033  HE2 LYS   131       2.595  14.781   0.590  1.00  0.00           H  
ATOM   2034  HE3 LYS   131       2.199  13.443   1.663  1.00  0.00           H  
ATOM   2035  HZ1 LYS   131       2.629  14.797   3.539  1.00  0.00           H  
ATOM   2036  HZ2 LYS   131       2.982  16.103   2.585  1.00  0.00           H  
ATOM   2037  HZ3 LYS   131       1.456  15.467   2.583  1.00  0.00           H  
ATOM   2038  N   VAL   132       3.996   9.597  -0.329  1.00  0.00           N  
ATOM   2039  CA  VAL   132       3.011   8.627   0.167  1.00  0.00           C  
ATOM   2040  C   VAL   132       2.832   8.802   1.672  1.00  0.00           C  
ATOM   2041  O   VAL   132       3.809   8.885   2.416  1.00  0.00           O  
ATOM   2042  CB  VAL   132       3.374   7.180  -0.221  1.00  0.00           C  
ATOM   2043  CG1 VAL   132       2.287   6.200   0.234  1.00  0.00           C  
ATOM   2044  CG2 VAL   132       3.550   7.030  -1.737  1.00  0.00           C  
ATOM   2045  H   VAL   132       4.906   9.605   0.114  1.00  0.00           H  
ATOM   2046  HA  VAL   132       2.041   8.827  -0.287  1.00  0.00           H  
ATOM   2047  HB  VAL   132       4.310   6.897   0.259  1.00  0.00           H  
ATOM   2048 HG11 VAL   132       1.301   6.504  -0.117  1.00  0.00           H  
ATOM   2049 HG12 VAL   132       2.477   5.196  -0.145  1.00  0.00           H  
ATOM   2050 HG13 VAL   132       2.240   6.122   1.319  1.00  0.00           H  
ATOM   2051 HG21 VAL   132       4.384   7.625  -2.108  1.00  0.00           H  
ATOM   2052 HG22 VAL   132       3.758   5.995  -2.010  1.00  0.00           H  
ATOM   2053 HG23 VAL   132       2.657   7.348  -2.274  1.00  0.00           H  
ATOM   2054  N   THR   133       1.576   8.848   2.113  1.00  0.00           N  
ATOM   2055  CA  THR   133       1.189   8.863   3.530  1.00  0.00           C  
ATOM   2056  C   THR   133       0.342   7.627   3.810  1.00  0.00           C  
ATOM   2057  O   THR   133      -0.683   7.428   3.163  1.00  0.00           O  
ATOM   2058  CB  THR   133       0.418  10.143   3.890  1.00  0.00           C  
ATOM   2059  CG2 THR   133       0.080  10.249   5.375  1.00  0.00           C  
ATOM   2060  OG1 THR   133       1.147  11.297   3.531  1.00  0.00           O  
ATOM   2061  H   THR   133       0.826   8.793   1.436  1.00  0.00           H  
ATOM   2062  HA  THR   133       2.078   8.822   4.155  1.00  0.00           H  
ATOM   2063  HB  THR   133      -0.510  10.185   3.328  1.00  0.00           H  
ATOM   2064 HG21 THR   133       0.979  10.231   5.992  1.00  0.00           H  
ATOM   2065 HG22 THR   133      -0.449  11.178   5.590  1.00  0.00           H  
ATOM   2066 HG23 THR   133      -0.565   9.434   5.705  1.00  0.00           H  
ATOM   2067  HG1 THR   133       1.920  11.349   4.072  1.00  0.00           H  
ATOM   2068  N   VAL   134       0.753   6.784   4.755  1.00  0.00           N  
ATOM   2069  CA  VAL   134       0.036   5.560   5.135  1.00  0.00           C  
ATOM   2070  C   VAL   134      -0.511   5.717   6.549  1.00  0.00           C  
ATOM   2071  O   VAL   134       0.228   5.621   7.530  1.00  0.00           O  
ATOM   2072  CB  VAL   134       0.904   4.298   4.959  1.00  0.00           C  
ATOM   2073  CG1 VAL   134       0.120   3.031   5.320  1.00  0.00           C  
ATOM   2074  CG2 VAL   134       1.372   4.168   3.505  1.00  0.00           C  
ATOM   2075  H   VAL   134       1.581   7.022   5.287  1.00  0.00           H  
ATOM   2076  HA  VAL   134      -0.816   5.414   4.476  1.00  0.00           H  
ATOM   2077  HB  VAL   134       1.783   4.355   5.598  1.00  0.00           H  
ATOM   2078 HG11 VAL   134      -0.787   2.952   4.722  1.00  0.00           H  
ATOM   2079 HG12 VAL   134       0.714   2.135   5.138  1.00  0.00           H  
ATOM   2080 HG13 VAL   134      -0.167   3.004   6.372  1.00  0.00           H  
ATOM   2081 HG21 VAL   134       2.135   4.910   3.273  1.00  0.00           H  
ATOM   2082 HG22 VAL   134       1.804   3.188   3.305  1.00  0.00           H  
ATOM   2083 HG23 VAL   134       0.549   4.309   2.806  1.00  0.00           H  
ATOM   2084  N   ILE   135      -1.814   5.981   6.649  1.00  0.00           N  
ATOM   2085  CA  ILE   135      -2.546   5.933   7.917  1.00  0.00           C  
ATOM   2086  C   ILE   135      -2.927   4.473   8.197  1.00  0.00           C  
ATOM   2087  O   ILE   135      -3.345   3.760   7.285  1.00  0.00           O  
ATOM   2088  CB  ILE   135      -3.786   6.854   7.916  1.00  0.00           C  
ATOM   2089  CG2 ILE   135      -4.373   6.952   9.334  1.00  0.00           C  
ATOM   2090  CG1 ILE   135      -3.547   8.261   7.318  1.00  0.00           C  
ATOM   2091  CD1 ILE   135      -2.477   9.100   8.018  1.00  0.00           C  
ATOM   2092  H   ILE   135      -2.360   6.040   5.799  1.00  0.00           H  
ATOM   2093  HA  ILE   135      -1.882   6.292   8.696  1.00  0.00           H  
ATOM   2094  HB  ILE   135      -4.550   6.398   7.294  1.00  0.00           H  
ATOM   2095 HG21 ILE   135      -3.640   7.322  10.052  1.00  0.00           H  
ATOM   2096 HG22 ILE   135      -5.227   7.629   9.357  1.00  0.00           H  
ATOM   2097 HG23 ILE   135      -4.730   5.991   9.703  1.00  0.00           H  
ATOM   2098 HG12 ILE   135      -3.290   8.172   6.262  1.00  0.00           H  
ATOM   2099 HG13 ILE   135      -4.486   8.816   7.335  1.00  0.00           H  
ATOM   2100 HD11 ILE   135      -1.502   8.617   7.972  1.00  0.00           H  
ATOM   2101 HD12 ILE   135      -2.380  10.075   7.542  1.00  0.00           H  
ATOM   2102 HD13 ILE   135      -2.730   9.271   9.063  1.00  0.00           H  
ATOM   2103  N   THR   136      -2.793   4.004   9.434  1.00  0.00           N  
ATOM   2104  CA  THR   136      -3.102   2.611   9.794  1.00  0.00           C  
ATOM   2105  C   THR   136      -3.555   2.472  11.245  1.00  0.00           C  
ATOM   2106  O   THR   136      -3.166   3.264  12.108  1.00  0.00           O  
ATOM   2107  CB  THR   136      -1.909   1.694   9.476  1.00  0.00           C  
ATOM   2108  CG2 THR   136      -0.704   1.952  10.381  1.00  0.00           C  
ATOM   2109  OG1 THR   136      -2.284   0.344   9.620  1.00  0.00           O  
ATOM   2110  H   THR   136      -2.434   4.612  10.159  1.00  0.00           H  
ATOM   2111  HA  THR   136      -3.953   2.296   9.191  1.00  0.00           H  
ATOM   2112  HB  THR   136      -1.606   1.831   8.437  1.00  0.00           H  
ATOM   2113 HG21 THR   136      -0.896   1.696  11.422  1.00  0.00           H  
ATOM   2114 HG22 THR   136       0.153   1.364  10.060  1.00  0.00           H  
ATOM   2115 HG23 THR   136      -0.398   2.998  10.346  1.00  0.00           H  
ATOM   2116  HG1 THR   136      -2.844   0.112   8.889  1.00  0.00           H  
ATOM   2117  N   LYS   137      -4.398   1.468  11.510  1.00  0.00           N  
ATOM   2118  CA  LYS   137      -4.991   1.168  12.817  1.00  0.00           C  
ATOM   2119  C   LYS   137      -5.177  -0.342  12.984  1.00  0.00           C  
ATOM   2120  O   LYS   137      -5.934  -0.960  12.239  1.00  0.00           O  
ATOM   2121  CB  LYS   137      -6.325   1.934  12.927  1.00  0.00           C  
ATOM   2122  CG  LYS   137      -7.111   1.689  14.223  1.00  0.00           C  
ATOM   2123  CD  LYS   137      -6.353   2.086  15.495  1.00  0.00           C  
ATOM   2124  CE  LYS   137      -7.230   2.015  16.752  1.00  0.00           C  
ATOM   2125  NZ  LYS   137      -7.704   0.636  17.022  1.00  0.00           N1+
ATOM   2126  H   LYS   137      -4.675   0.870  10.740  1.00  0.00           H  
ATOM   2127  HA  LYS   137      -4.313   1.516  13.599  1.00  0.00           H  
ATOM   2128  HB2 LYS   137      -6.137   3.002  12.833  1.00  0.00           H  
ATOM   2129  HB3 LYS   137      -6.964   1.674  12.081  1.00  0.00           H  
ATOM   2130  HG2 LYS   137      -8.033   2.268  14.168  1.00  0.00           H  
ATOM   2131  HG3 LYS   137      -7.406   0.643  14.285  1.00  0.00           H  
ATOM   2132  HD2 LYS   137      -5.473   1.456  15.628  1.00  0.00           H  
ATOM   2133  HD3 LYS   137      -5.991   3.104  15.382  1.00  0.00           H  
ATOM   2134  HE2 LYS   137      -6.663   2.363  17.616  1.00  0.00           H  
ATOM   2135  HE3 LYS   137      -8.093   2.674  16.654  1.00  0.00           H  
ATOM   2136  HZ1 LYS   137      -8.318   0.340  16.275  1.00  0.00           H  
ATOM   2137  HZ2 LYS   137      -6.908   0.010  17.062  1.00  0.00           H  
ATOM   2138  HZ3 LYS   137      -8.200   0.608  17.901  1.00  0.00           H  
ATOM   2139  N   HIS   138      -4.518  -0.924  13.982  1.00  0.00           N  
ATOM   2140  CA  HIS   138      -4.716  -2.315  14.421  1.00  0.00           C  
ATOM   2141  C   HIS   138      -5.676  -2.380  15.624  1.00  0.00           C  
ATOM   2142  O   HIS   138      -5.886  -1.376  16.306  1.00  0.00           O  
ATOM   2143  CB  HIS   138      -3.335  -2.920  14.715  1.00  0.00           C  
ATOM   2144  CG  HIS   138      -3.316  -4.414  14.923  1.00  0.00           C  
ATOM   2145  ND1 HIS   138      -3.678  -5.078  16.095  1.00  0.00           N  
ATOM   2146  CE1 HIS   138      -3.484  -6.385  15.856  1.00  0.00           C  
ATOM   2147  NE2 HIS   138      -3.029  -6.568  14.606  1.00  0.00           N  
ATOM   2148  CD2 HIS   138      -2.916  -5.336  14.003  1.00  0.00           C  
ATOM   2149  H   HIS   138      -3.905  -0.353  14.547  1.00  0.00           H  
ATOM   2150  HA  HIS   138      -5.166  -2.893  13.614  1.00  0.00           H  
ATOM   2151  HB2 HIS   138      -2.690  -2.719  13.863  1.00  0.00           H  
ATOM   2152  HB3 HIS   138      -2.871  -2.434  15.574  1.00  0.00           H  
ATOM   2153  HE1 HIS   138      -3.669  -7.177  16.567  1.00  0.00           H  
ATOM   2154  HE2 HIS   138      -2.800  -7.458  14.186  1.00  0.00           H  
ATOM   2155  HD2 HIS   138      -2.556  -5.222  12.993  1.00  0.00           H  
ATOM   2156  N   ASN   139      -6.265  -3.541  15.914  1.00  0.00           N  
ATOM   2157  CA  ASN   139      -7.126  -3.728  17.092  1.00  0.00           C  
ATOM   2158  C   ASN   139      -6.381  -3.553  18.433  1.00  0.00           C  
ATOM   2159  O   ASN   139      -6.964  -3.066  19.404  1.00  0.00           O  
ATOM   2160  CB  ASN   139      -7.769  -5.126  17.026  1.00  0.00           C  
ATOM   2161  CG  ASN   139      -8.905  -5.236  16.026  1.00  0.00           C  
ATOM   2162  OD1 ASN   139      -9.525  -4.262  15.632  1.00  0.00           O  
ATOM   2163  ND2 ASN   139      -9.233  -6.431  15.599  1.00  0.00           N  
ATOM   2164  H   ASN   139      -6.059  -4.349  15.345  1.00  0.00           H  
ATOM   2165  HA  ASN   139      -7.905  -2.963  17.080  1.00  0.00           H  
ATOM   2166  HB2 ASN   139      -7.009  -5.880  16.810  1.00  0.00           H  
ATOM   2167  HB3 ASN   139      -8.188  -5.390  17.998  1.00  0.00           H  
ATOM   2168 HD21 ASN   139     -10.028  -6.547  14.983  1.00  0.00           H  
ATOM   2169 HD22 ASN   139      -8.726  -7.240  15.928  1.00  0.00           H  
ATOM   2170  N   ASP   140      -5.102  -3.932  18.489  1.00  0.00           N  
ATOM   2171  CA  ASP   140      -4.279  -3.977  19.708  1.00  0.00           C  
ATOM   2172  C   ASP   140      -3.367  -2.744  19.902  1.00  0.00           C  
ATOM   2173  O   ASP   140      -2.502  -2.746  20.781  1.00  0.00           O  
ATOM   2174  CB  ASP   140      -3.481  -5.296  19.731  1.00  0.00           C  
ATOM   2175  CG  ASP   140      -4.347  -6.568  19.682  1.00  0.00           C  
ATOM   2176  OD1 ASP   140      -5.507  -6.562  20.159  1.00  0.00           O  
ATOM   2177  OD2 ASP   140      -3.845  -7.613  19.202  1.00  0.00           O1-
ATOM   2178  H   ASP   140      -4.682  -4.307  17.648  1.00  0.00           H  
ATOM   2179  HA  ASP   140      -4.933  -3.984  20.582  1.00  0.00           H  
ATOM   2180  HB2 ASP   140      -2.781  -5.320  18.894  1.00  0.00           H  
ATOM   2181  HB3 ASP   140      -2.877  -5.357  20.637  1.00  0.00           H  
ATOM   2182  N   ASP   141      -3.533  -1.690  19.096  1.00  0.00           N  
ATOM   2183  CA  ASP   141      -2.677  -0.492  19.098  1.00  0.00           C  
ATOM   2184  C   ASP   141      -3.438   0.780  18.654  1.00  0.00           C  
ATOM   2185  O   ASP   141      -4.584   0.720  18.201  1.00  0.00           O  
ATOM   2186  CB  ASP   141      -1.440  -0.775  18.218  1.00  0.00           C  
ATOM   2187  CG  ASP   141      -0.201   0.080  18.525  1.00  0.00           C  
ATOM   2188  OD1 ASP   141      -0.238   0.964  19.416  1.00  0.00           O  
ATOM   2189  OD2 ASP   141       0.825  -0.137  17.841  1.00  0.00           O1-
ATOM   2190  H   ASP   141      -4.273  -1.723  18.410  1.00  0.00           H  
ATOM   2191  HA  ASP   141      -2.364  -0.313  20.128  1.00  0.00           H  
ATOM   2192  HB2 ASP   141      -1.120  -1.808  18.352  1.00  0.00           H  
ATOM   2193  HB3 ASP   141      -1.691  -0.673  17.161  1.00  0.00           H  
ATOM   2194  N   GLU   142      -2.814   1.946  18.814  1.00  0.00           N  
ATOM   2195  CA  GLU   142      -3.337   3.258  18.404  1.00  0.00           C  
ATOM   2196  C   GLU   142      -3.332   3.459  16.871  1.00  0.00           C  
ATOM   2197  O   GLU   142      -2.833   2.622  16.113  1.00  0.00           O  
ATOM   2198  CB  GLU   142      -2.546   4.375  19.114  1.00  0.00           C  
ATOM   2199  CG  GLU   142      -2.622   4.265  20.646  1.00  0.00           C  
ATOM   2200  CD  GLU   142      -2.037   5.498  21.365  1.00  0.00           C  
ATOM   2201  OE1 GLU   142      -2.460   6.642  21.072  1.00  0.00           O  
ATOM   2202  OE2 GLU   142      -1.185   5.327  22.270  1.00  0.00           O1-
ATOM   2203  H   GLU   142      -1.873   1.918  19.191  1.00  0.00           H  
ATOM   2204  HA  GLU   142      -4.377   3.323  18.729  1.00  0.00           H  
ATOM   2205  HB2 GLU   142      -1.502   4.352  18.801  1.00  0.00           H  
ATOM   2206  HB3 GLU   142      -2.930   5.349  18.805  1.00  0.00           H  
ATOM   2207  HG2 GLU   142      -3.660   4.161  20.962  1.00  0.00           H  
ATOM   2208  HG3 GLU   142      -2.097   3.373  20.992  1.00  0.00           H  
ATOM   2209  N   GLN   143      -3.909   4.571  16.396  1.00  0.00           N  
ATOM   2210  CA  GLN   143      -3.829   4.987  14.989  1.00  0.00           C  
ATOM   2211  C   GLN   143      -2.510   5.732  14.719  1.00  0.00           C  
ATOM   2212  O   GLN   143      -2.150   6.648  15.464  1.00  0.00           O  
ATOM   2213  CB  GLN   143      -5.064   5.834  14.626  1.00  0.00           C  
ATOM   2214  CG  GLN   143      -5.272   5.992  13.109  1.00  0.00           C  
ATOM   2215  CD  GLN   143      -6.698   6.425  12.766  1.00  0.00           C  
ATOM   2216  OE1 GLN   143      -7.672   5.737  13.050  1.00  0.00           O  
ATOM   2217  NE2 GLN   143      -6.886   7.558  12.131  1.00  0.00           N  
ATOM   2218  H   GLN   143      -4.310   5.226  17.051  1.00  0.00           H  
ATOM   2219  HA  GLN   143      -3.863   4.088  14.374  1.00  0.00           H  
ATOM   2220  HB2 GLN   143      -5.946   5.363  15.061  1.00  0.00           H  
ATOM   2221  HB3 GLN   143      -5.001   6.818  15.094  1.00  0.00           H  
ATOM   2222  HG2 GLN   143      -4.547   6.681  12.679  1.00  0.00           H  
ATOM   2223  HG3 GLN   143      -5.107   5.040  12.607  1.00  0.00           H  
ATOM   2224 HE21 GLN   143      -7.823   7.864  11.900  1.00  0.00           H  
ATOM   2225 HE22 GLN   143      -6.096   8.157  11.898  1.00  0.00           H  
ATOM   2226  N   TYR   144      -1.803   5.376  13.645  1.00  0.00           N  
ATOM   2227  CA  TYR   144      -0.515   5.973  13.264  1.00  0.00           C  
ATOM   2228  C   TYR   144      -0.522   6.481  11.827  1.00  0.00           C  
ATOM   2229  O   TYR   144      -1.192   5.920  10.962  1.00  0.00           O  
ATOM   2230  CB  TYR   144       0.638   4.979  13.466  1.00  0.00           C  
ATOM   2231  CG  TYR   144       0.854   4.585  14.909  1.00  0.00           C  
ATOM   2232  CD1 TYR   144       1.687   5.358  15.743  1.00  0.00           C  
ATOM   2233  CE1 TYR   144       1.836   5.015  17.101  1.00  0.00           C  
ATOM   2234  CZ  TYR   144       1.154   3.895  17.626  1.00  0.00           C  
ATOM   2235  OH  TYR   144       1.302   3.551  18.933  1.00  0.00           O  
ATOM   2236  CE2 TYR   144       0.325   3.129  16.780  1.00  0.00           C  
ATOM   2237  CD2 TYR   144       0.183   3.466  15.427  1.00  0.00           C  
ATOM   2238  H   TYR   144      -2.164   4.636  13.056  1.00  0.00           H  
ATOM   2239  HA  TYR   144      -0.313   6.840  13.893  1.00  0.00           H  
ATOM   2240  HB2 TYR   144       0.463   4.078  12.875  1.00  0.00           H  
ATOM   2241  HB3 TYR   144       1.572   5.402  13.091  1.00  0.00           H  
ATOM   2242  HD1 TYR   144       2.204   6.219  15.348  1.00  0.00           H  
ATOM   2243  HE1 TYR   144       2.471   5.611  17.740  1.00  0.00           H  
ATOM   2244  HH  TYR   144       0.835   2.756  19.161  1.00  0.00           H  
ATOM   2245  HE2 TYR   144      -0.229   2.291  17.160  1.00  0.00           H  
ATOM   2246  HD2 TYR   144      -0.463   2.876  14.793  1.00  0.00           H  
ATOM   2247  N   ALA   145       0.268   7.525  11.581  1.00  0.00           N  
ATOM   2248  CA  ALA   145       0.548   8.081  10.267  1.00  0.00           C  
ATOM   2249  C   ALA   145       2.037   7.904   9.930  1.00  0.00           C  
ATOM   2250  O   ALA   145       2.900   8.558  10.520  1.00  0.00           O  
ATOM   2251  CB  ALA   145       0.111   9.551  10.262  1.00  0.00           C  
ATOM   2252  H   ALA   145       0.778   7.925  12.360  1.00  0.00           H  
ATOM   2253  HA  ALA   145      -0.032   7.567   9.500  1.00  0.00           H  
ATOM   2254  HB1 ALA   145       0.650  10.136  11.005  1.00  0.00           H  
ATOM   2255  HB2 ALA   145       0.281  10.010   9.288  1.00  0.00           H  
ATOM   2256  HB3 ALA   145      -0.950   9.646  10.492  1.00  0.00           H  
ATOM   2257  N   TRP   146       2.332   7.013   8.985  1.00  0.00           N  
ATOM   2258  CA  TRP   146       3.626   6.923   8.306  1.00  0.00           C  
ATOM   2259  C   TRP   146       3.652   7.871   7.102  1.00  0.00           C  
ATOM   2260  O   TRP   146       2.633   8.032   6.431  1.00  0.00           O  
ATOM   2261  CB  TRP   146       3.866   5.466   7.897  1.00  0.00           C  
ATOM   2262  CG  TRP   146       5.112   5.143   7.128  1.00  0.00           C  
ATOM   2263  CD1 TRP   146       6.198   4.521   7.640  1.00  0.00           C  
ATOM   2264  NE1 TRP   146       7.142   4.334   6.652  1.00  0.00           N  
ATOM   2265  CE2 TRP   146       6.705   4.809   5.437  1.00  0.00           C  
ATOM   2266  CZ2 TRP   146       7.268   4.804   4.155  1.00  0.00           C  
ATOM   2267  CH2 TRP   146       6.541   5.351   3.087  1.00  0.00           C  
ATOM   2268  CZ3 TRP   146       5.267   5.897   3.319  1.00  0.00           C  
ATOM   2269  CE3 TRP   146       4.704   5.883   4.608  1.00  0.00           C  
ATOM   2270  CD2 TRP   146       5.407   5.343   5.707  1.00  0.00           C  
ATOM   2271  H   TRP   146       1.569   6.490   8.573  1.00  0.00           H  
ATOM   2272  HA  TRP   146       4.407   7.205   9.004  1.00  0.00           H  
ATOM   2273  HB2 TRP   146       3.886   4.863   8.803  1.00  0.00           H  
ATOM   2274  HB3 TRP   146       3.021   5.099   7.317  1.00  0.00           H  
ATOM   2275  HD1 TRP   146       6.295   4.203   8.667  1.00  0.00           H  
ATOM   2276  HE1 TRP   146       8.030   3.883   6.826  1.00  0.00           H  
ATOM   2277  HZ2 TRP   146       8.242   4.371   3.990  1.00  0.00           H  
ATOM   2278  HH2 TRP   146       6.957   5.345   2.090  1.00  0.00           H  
ATOM   2279  HZ3 TRP   146       4.705   6.311   2.496  1.00  0.00           H  
ATOM   2280  HE3 TRP   146       3.710   6.279   4.747  1.00  0.00           H  
ATOM   2281  N   GLU   147       4.790   8.493   6.795  1.00  0.00           N  
ATOM   2282  CA  GLU   147       4.912   9.424   5.662  1.00  0.00           C  
ATOM   2283  C   GLU   147       6.332   9.460   5.076  1.00  0.00           C  
ATOM   2284  O   GLU   147       7.310   9.527   5.824  1.00  0.00           O  
ATOM   2285  CB  GLU   147       4.448  10.826   6.125  1.00  0.00           C  
ATOM   2286  CG  GLU   147       4.477  11.914   5.037  1.00  0.00           C  
ATOM   2287  CD  GLU   147       3.988  13.297   5.515  1.00  0.00           C  
ATOM   2288  OE1 GLU   147       4.527  13.875   6.490  1.00  0.00           O  
ATOM   2289  OE2 GLU   147       3.076  13.851   4.866  1.00  0.00           O1-
ATOM   2290  H   GLU   147       5.606   8.337   7.372  1.00  0.00           H  
ATOM   2291  HA  GLU   147       4.254   9.089   4.863  1.00  0.00           H  
ATOM   2292  HB2 GLU   147       3.430  10.757   6.510  1.00  0.00           H  
ATOM   2293  HB3 GLU   147       5.059  11.148   6.968  1.00  0.00           H  
ATOM   2294  HG2 GLU   147       5.491  12.057   4.663  1.00  0.00           H  
ATOM   2295  HG3 GLU   147       3.879  11.597   4.183  1.00  0.00           H  
ATOM   2296  N   SER   148       6.454   9.466   3.742  1.00  0.00           N  
ATOM   2297  CA  SER   148       7.736   9.631   3.043  1.00  0.00           C  
ATOM   2298  C   SER   148       7.598  10.245   1.646  1.00  0.00           C  
ATOM   2299  O   SER   148       6.746   9.845   0.846  1.00  0.00           O  
ATOM   2300  CB  SER   148       8.458   8.287   2.936  1.00  0.00           C  
ATOM   2301  OG  SER   148       9.703   8.435   2.275  1.00  0.00           O  
ATOM   2302  H   SER   148       5.618   9.400   3.175  1.00  0.00           H  
ATOM   2303  HA  SER   148       8.359  10.309   3.632  1.00  0.00           H  
ATOM   2304  HB2 SER   148       8.620   7.853   3.919  1.00  0.00           H  
ATOM   2305  HB3 SER   148       7.857   7.578   2.375  1.00  0.00           H  
ATOM   2306  HG  SER   148      10.313   8.866   2.860  1.00  0.00           H  
ATOM   2307  N   SER   149       8.500  11.177   1.336  1.00  0.00           N  
ATOM   2308  CA  SER   149       8.741  11.749   0.000  1.00  0.00           C  
ATOM   2309  C   SER   149       9.954  11.101  -0.700  1.00  0.00           C  
ATOM   2310  O   SER   149      10.601  11.739  -1.535  1.00  0.00           O  
ATOM   2311  CB  SER   149       8.939  13.271   0.107  1.00  0.00           C  
ATOM   2312  OG  SER   149       7.845  13.906   0.749  1.00  0.00           O  
ATOM   2313  H   SER   149       9.151  11.454   2.056  1.00  0.00           H  
ATOM   2314  HA  SER   149       7.881  11.568  -0.641  1.00  0.00           H  
ATOM   2315  HB2 SER   149       9.845  13.501   0.669  1.00  0.00           H  
ATOM   2316  HB3 SER   149       9.051  13.721  -0.881  1.00  0.00           H  
ATOM   2317  HG  SER   149       7.078  13.796   0.209  1.00  0.00           H  
ATOM   2318  N   ALA   150      10.316   9.867  -0.321  1.00  0.00           N  
ATOM   2319  CA  ALA   150      11.621   9.251  -0.586  1.00  0.00           C  
ATOM   2320  C   ALA   150      12.783  10.103  -0.014  1.00  0.00           C  
ATOM   2321  O   ALA   150      12.648  10.696   1.058  1.00  0.00           O  
ATOM   2322  CB  ALA   150      11.734   8.876  -2.075  1.00  0.00           C  
ATOM   2323  H   ALA   150       9.740   9.406   0.371  1.00  0.00           H  
ATOM   2324  HA  ALA   150      11.627   8.323  -0.014  1.00  0.00           H  
ATOM   2325  HB1 ALA   150      11.854   9.752  -2.713  1.00  0.00           H  
ATOM   2326  HB2 ALA   150      12.587   8.220  -2.254  1.00  0.00           H  
ATOM   2327  HB3 ALA   150      10.843   8.348  -2.414  1.00  0.00           H  
ATOM   2328  N   GLY   151      13.946  10.138  -0.677  1.00  0.00           N  
ATOM   2329  CA  GLY   151      15.134  10.862  -0.197  1.00  0.00           C  
ATOM   2330  C   GLY   151      15.904  10.156   0.931  1.00  0.00           C  
ATOM   2331  O   GLY   151      16.680  10.795   1.642  1.00  0.00           O  
ATOM   2332  H   GLY   151      14.020   9.644  -1.555  1.00  0.00           H  
ATOM   2333  HA2 GLY   151      15.813  10.995  -1.039  1.00  0.00           H  
ATOM   2334  HA3 GLY   151      14.853  11.865   0.131  1.00  0.00           H  
ATOM   2335  N   GLY   152      15.692   8.847   1.108  1.00  0.00           N  
ATOM   2336  CA  GLY   152      16.393   8.004   2.088  1.00  0.00           C  
ATOM   2337  C   GLY   152      15.775   7.956   3.492  1.00  0.00           C  
ATOM   2338  O   GLY   152      16.307   7.250   4.351  1.00  0.00           O  
ATOM   2339  H   GLY   152      15.029   8.390   0.499  1.00  0.00           H  
ATOM   2340  HA2 GLY   152      16.410   6.987   1.695  1.00  0.00           H  
ATOM   2341  HA3 GLY   152      17.436   8.312   2.173  1.00  0.00           H  
ATOM   2342  N   SER   153      14.651   8.639   3.738  1.00  0.00           N  
ATOM   2343  CA  SER   153      14.006   8.709   5.059  1.00  0.00           C  
ATOM   2344  C   SER   153      12.472   8.716   5.020  1.00  0.00           C  
ATOM   2345  O   SER   153      11.842   9.071   4.022  1.00  0.00           O  
ATOM   2346  CB  SER   153      14.533   9.924   5.841  1.00  0.00           C  
ATOM   2347  OG  SER   153      14.262  11.152   5.179  1.00  0.00           O  
ATOM   2348  H   SER   153      14.230   9.172   2.989  1.00  0.00           H  
ATOM   2349  HA  SER   153      14.268   7.804   5.607  1.00  0.00           H  
ATOM   2350  HB2 SER   153      14.092   9.968   6.838  1.00  0.00           H  
ATOM   2351  HB3 SER   153      15.610   9.838   5.988  1.00  0.00           H  
ATOM   2352  HG  SER   153      14.717  11.155   4.351  1.00  0.00           H  
ATOM   2353  N   PHE   154      11.876   8.348   6.153  1.00  0.00           N  
ATOM   2354  CA  PHE   154      10.440   8.378   6.436  1.00  0.00           C  
ATOM   2355  C   PHE   154      10.178   8.878   7.864  1.00  0.00           C  
ATOM   2356  O   PHE   154      11.084   8.917   8.700  1.00  0.00           O  
ATOM   2357  CB  PHE   154       9.830   6.987   6.199  1.00  0.00           C  
ATOM   2358  CG  PHE   154      10.280   5.878   7.136  1.00  0.00           C  
ATOM   2359  CD1 PHE   154       9.524   5.566   8.283  1.00  0.00           C  
ATOM   2360  CE1 PHE   154       9.880   4.470   9.090  1.00  0.00           C  
ATOM   2361  CZ  PHE   154      11.004   3.691   8.761  1.00  0.00           C  
ATOM   2362  CE2 PHE   154      11.779   4.018   7.634  1.00  0.00           C  
ATOM   2363  CD2 PHE   154      11.418   5.108   6.824  1.00  0.00           C  
ATOM   2364  H   PHE   154      12.471   8.073   6.926  1.00  0.00           H  
ATOM   2365  HA  PHE   154       9.963   9.089   5.759  1.00  0.00           H  
ATOM   2366  HB2 PHE   154       8.742   7.054   6.252  1.00  0.00           H  
ATOM   2367  HB3 PHE   154      10.049   6.668   5.181  1.00  0.00           H  
ATOM   2368  HD1 PHE   154       8.649   6.149   8.530  1.00  0.00           H  
ATOM   2369  HE1 PHE   154       9.290   4.225   9.960  1.00  0.00           H  
ATOM   2370  HZ  PHE   154      11.278   2.850   9.380  1.00  0.00           H  
ATOM   2371  HE2 PHE   154      12.649   3.428   7.386  1.00  0.00           H  
ATOM   2372  HD2 PHE   154      12.011   5.346   5.953  1.00  0.00           H  
ATOM   2373  N   THR   155       8.935   9.249   8.161  1.00  0.00           N  
ATOM   2374  CA  THR   155       8.484   9.610   9.515  1.00  0.00           C  
ATOM   2375  C   THR   155       7.332   8.723   9.977  1.00  0.00           C  
ATOM   2376  O   THR   155       6.584   8.194   9.154  1.00  0.00           O  
ATOM   2377  CB  THR   155       8.096  11.093   9.649  1.00  0.00           C  
ATOM   2378  CG2 THR   155       9.143  12.059   9.100  1.00  0.00           C  
ATOM   2379  OG1 THR   155       6.877  11.375   8.997  1.00  0.00           O  
ATOM   2380  H   THR   155       8.233   9.212   7.432  1.00  0.00           H  
ATOM   2381  HA  THR   155       9.299   9.420  10.207  1.00  0.00           H  
ATOM   2382  HB  THR   155       7.949  11.318  10.706  1.00  0.00           H  
ATOM   2383 HG21 THR   155       9.261  11.964   8.020  1.00  0.00           H  
ATOM   2384 HG22 THR   155       8.872  13.093   9.313  1.00  0.00           H  
ATOM   2385 HG23 THR   155      10.116  11.874   9.556  1.00  0.00           H  
ATOM   2386  HG1 THR   155       6.987  11.197   8.074  1.00  0.00           H  
ATOM   2387  N   VAL   156       7.176   8.583  11.297  1.00  0.00           N  
ATOM   2388  CA  VAL   156       5.998   7.986  11.948  1.00  0.00           C  
ATOM   2389  C   VAL   156       5.569   8.849  13.136  1.00  0.00           C  
ATOM   2390  O   VAL   156       6.401   9.391  13.870  1.00  0.00           O  
ATOM   2391  CB  VAL   156       6.219   6.510  12.354  1.00  0.00           C  
ATOM   2392  CG1 VAL   156       5.006   5.904  13.075  1.00  0.00           C  
ATOM   2393  CG2 VAL   156       6.488   5.635  11.125  1.00  0.00           C  
ATOM   2394  H   VAL   156       7.854   9.026  11.904  1.00  0.00           H  
ATOM   2395  HA  VAL   156       5.176   8.006  11.237  1.00  0.00           H  
ATOM   2396  HB  VAL   156       7.076   6.441  13.024  1.00  0.00           H  
ATOM   2397 HG11 VAL   156       4.095   6.011  12.484  1.00  0.00           H  
ATOM   2398 HG12 VAL   156       5.150   4.839  13.263  1.00  0.00           H  
ATOM   2399 HG13 VAL   156       4.831   6.360  14.050  1.00  0.00           H  
ATOM   2400 HG21 VAL   156       7.438   5.885  10.654  1.00  0.00           H  
ATOM   2401 HG22 VAL   156       6.529   4.578  11.383  1.00  0.00           H  
ATOM   2402 HG23 VAL   156       5.700   5.751  10.382  1.00  0.00           H  
ATOM   2403  N   ARG   157       4.253   8.987  13.321  1.00  0.00           N  
ATOM   2404  CA  ARG   157       3.613   9.742  14.411  1.00  0.00           C  
ATOM   2405  C   ARG   157       2.256   9.140  14.776  1.00  0.00           C  
ATOM   2406  O   ARG   157       1.612   8.520  13.929  1.00  0.00           O  
ATOM   2407  CB  ARG   157       3.499  11.223  13.991  1.00  0.00           C  
ATOM   2408  CG  ARG   157       2.501  11.453  12.842  1.00  0.00           C  
ATOM   2409  CD  ARG   157       2.687  12.806  12.148  1.00  0.00           C  
ATOM   2410  NE  ARG   157       3.857  12.803  11.241  1.00  0.00           N  
ATOM   2411  CZ  ARG   157       4.300  13.822  10.526  1.00  0.00           C  
ATOM   2412  NH1 ARG   157       3.788  15.015  10.634  1.00  0.00           N  
ATOM   2413  NH2 ARG   157       5.271  13.665   9.679  1.00  0.00           N1+
ATOM   2414  H   ARG   157       3.631   8.526  12.669  1.00  0.00           H  
ATOM   2415  HA  ARG   157       4.246   9.676  15.298  1.00  0.00           H  
ATOM   2416  HB2 ARG   157       3.206  11.832  14.847  1.00  0.00           H  
ATOM   2417  HB3 ARG   157       4.486  11.580  13.698  1.00  0.00           H  
ATOM   2418  HG2 ARG   157       2.611  10.672  12.091  1.00  0.00           H  
ATOM   2419  HG3 ARG   157       1.477  11.375  13.210  1.00  0.00           H  
ATOM   2420  HD2 ARG   157       1.805  13.023  11.544  1.00  0.00           H  
ATOM   2421  HD3 ARG   157       2.772  13.608  12.881  1.00  0.00           H  
ATOM   2422  HE  ARG   157       4.294  11.904  11.098  1.00  0.00           H  
ATOM   2423 HH11 ARG   157       3.030  15.181  11.280  1.00  0.00           H  
ATOM   2424 HH12 ARG   157       4.118  15.771  10.052  1.00  0.00           H  
ATOM   2425 HH21 ARG   157       5.708  12.759   9.545  1.00  0.00           H  
ATOM   2426 HH22 ARG   157       5.557  14.424   9.077  1.00  0.00           H  
ATOM   2427  N   THR   158       1.796   9.350  16.008  1.00  0.00           N  
ATOM   2428  CA  THR   158       0.404   9.071  16.399  1.00  0.00           C  
ATOM   2429  C   THR   158      -0.529  10.003  15.624  1.00  0.00           C  
ATOM   2430  O   THR   158      -0.336  11.220  15.628  1.00  0.00           O  
ATOM   2431  CB  THR   158       0.202   9.266  17.909  1.00  0.00           C  
ATOM   2432  CG2 THR   158      -1.213   8.920  18.373  1.00  0.00           C  
ATOM   2433  OG1 THR   158       1.106   8.454  18.630  1.00  0.00           O  
ATOM   2434  H   THR   158       2.372   9.842  16.675  1.00  0.00           H  
ATOM   2435  HA  THR   158       0.175   8.034  16.145  1.00  0.00           H  
ATOM   2436  HB  THR   158       0.419  10.300  18.180  1.00  0.00           H  
ATOM   2437 HG21 THR   158      -1.482   7.898  18.104  1.00  0.00           H  
ATOM   2438 HG22 THR   158      -1.299   9.006  19.457  1.00  0.00           H  
ATOM   2439 HG23 THR   158      -1.963   9.585  17.944  1.00  0.00           H  
ATOM   2440  HG1 THR   158       0.868   7.548  18.498  1.00  0.00           H  
ATOM   2441  N   ASP   159      -1.522   9.451  14.933  1.00  0.00           N  
ATOM   2442  CA  ASP   159      -2.439  10.231  14.101  1.00  0.00           C  
ATOM   2443  C   ASP   159      -3.531  10.930  14.934  1.00  0.00           C  
ATOM   2444  O   ASP   159      -4.189  10.300  15.767  1.00  0.00           O  
ATOM   2445  CB  ASP   159      -3.065   9.313  13.046  1.00  0.00           C  
ATOM   2446  CG  ASP   159      -3.989  10.068  12.082  1.00  0.00           C  
ATOM   2447  OD1 ASP   159      -3.812  11.294  11.895  1.00  0.00           O  
ATOM   2448  OD2 ASP   159      -4.901   9.423  11.523  1.00  0.00           O1-
ATOM   2449  H   ASP   159      -1.668   8.451  14.988  1.00  0.00           H  
ATOM   2450  HA  ASP   159      -1.853  10.991  13.577  1.00  0.00           H  
ATOM   2451  HB2 ASP   159      -2.289   8.824  12.459  1.00  0.00           H  
ATOM   2452  HB3 ASP   159      -3.633   8.525  13.539  1.00  0.00           H  
ATOM   2453  N   THR   160      -3.756  12.221  14.683  1.00  0.00           N  
ATOM   2454  CA  THR   160      -4.810  13.050  15.300  1.00  0.00           C  
ATOM   2455  C   THR   160      -6.023  13.279  14.380  1.00  0.00           C  
ATOM   2456  O   THR   160      -6.984  13.940  14.785  1.00  0.00           O  
ATOM   2457  CB  THR   160      -4.232  14.395  15.770  1.00  0.00           C  
ATOM   2458  CG2 THR   160      -3.119  14.216  16.806  1.00  0.00           C  
ATOM   2459  OG1 THR   160      -3.696  15.106  14.671  1.00  0.00           O  
ATOM   2460  H   THR   160      -3.191  12.667  13.973  1.00  0.00           H  
ATOM   2461  HA  THR   160      -5.203  12.543  16.183  1.00  0.00           H  
ATOM   2462  HB  THR   160      -5.018  15.006  16.216  1.00  0.00           H  
ATOM   2463 HG21 THR   160      -2.262  13.677  16.400  1.00  0.00           H  
ATOM   2464 HG22 THR   160      -2.759  15.182  17.162  1.00  0.00           H  
ATOM   2465 HG23 THR   160      -3.479  13.661  17.673  1.00  0.00           H  
ATOM   2466  HG1 THR   160      -4.399  15.310  14.073  1.00  0.00           H  
ATOM   2467  N   GLY   161      -6.007  12.739  13.155  1.00  0.00           N  
ATOM   2468  CA  GLY   161      -7.114  12.795  12.193  1.00  0.00           C  
ATOM   2469  C   GLY   161      -8.323  11.911  12.544  1.00  0.00           C  
ATOM   2470  O   GLY   161      -8.448  11.390  13.655  1.00  0.00           O  
ATOM   2471  H   GLY   161      -5.190  12.209  12.872  1.00  0.00           H  
ATOM   2472  HA2 GLY   161      -7.448  13.827  12.077  1.00  0.00           H  
ATOM   2473  HA3 GLY   161      -6.722  12.482  11.224  1.00  0.00           H  
ATOM   2474  N   GLU   162      -9.234  11.742  11.581  1.00  0.00           N  
ATOM   2475  CA  GLU   162     -10.464  10.947  11.739  1.00  0.00           C  
ATOM   2476  C   GLU   162     -10.172   9.473  12.102  1.00  0.00           C  
ATOM   2477  O   GLU   162      -9.375   8.824  11.414  1.00  0.00           O  
ATOM   2478  CB  GLU   162     -11.299  10.993  10.445  1.00  0.00           C  
ATOM   2479  CG  GLU   162     -11.954  12.357  10.177  1.00  0.00           C  
ATOM   2480  CD  GLU   162     -13.035  12.732  11.211  1.00  0.00           C  
ATOM   2481  OE1 GLU   162     -13.870  11.873  11.580  1.00  0.00           O  
ATOM   2482  OE2 GLU   162     -13.070  13.907  11.652  1.00  0.00           O1-
ATOM   2483  H   GLU   162      -9.086  12.194  10.691  1.00  0.00           H  
ATOM   2484  HA  GLU   162     -11.021  11.426  12.542  1.00  0.00           H  
ATOM   2485  HB2 GLU   162     -10.671  10.724   9.595  1.00  0.00           H  
ATOM   2486  HB3 GLU   162     -12.081  10.232  10.479  1.00  0.00           H  
ATOM   2487  HG2 GLU   162     -11.199  13.143  10.142  1.00  0.00           H  
ATOM   2488  HG3 GLU   162     -12.430  12.344   9.196  1.00  0.00           H  
ATOM   2489  N   PRO   163     -10.812   8.904  13.145  1.00  0.00           N  
ATOM   2490  CA  PRO   163     -10.635   7.501  13.503  1.00  0.00           C  
ATOM   2491  C   PRO   163     -11.262   6.578  12.447  1.00  0.00           C  
ATOM   2492  O   PRO   163     -12.436   6.720  12.096  1.00  0.00           O  
ATOM   2493  CD  PRO   163     -11.745   9.545  14.063  1.00  0.00           C  
ATOM   2494  CG  PRO   163     -12.358   8.424  14.901  1.00  0.00           C  
ATOM   2495  CB  PRO   163     -11.279   7.342  14.883  1.00  0.00           C  
ATOM   2496  HD2 PRO   163     -12.528  10.094  13.538  1.00  0.00           H  
ATOM   2497  HD3 PRO   163     -11.198  10.245  14.697  1.00  0.00           H  
ATOM   2498  HG2 PRO   163     -13.263   8.052  14.419  1.00  0.00           H  
ATOM   2499  HG3 PRO   163     -12.624   8.745  15.909  1.00  0.00           H  
ATOM   2500  HB2 PRO   163     -11.681   6.345  15.069  1.00  0.00           H  
ATOM   2501  HB3 PRO   163     -10.540   7.549  15.658  1.00  0.00           H  
ATOM   2502  HA  PRO   163      -9.572   7.286  13.595  1.00  0.00           H  
ATOM   2503  N   MET   164     -10.481   5.614  11.953  1.00  0.00           N  
ATOM   2504  CA  MET   164     -10.886   4.646  10.915  1.00  0.00           C  
ATOM   2505  C   MET   164     -11.143   3.223  11.457  1.00  0.00           C  
ATOM   2506  O   MET   164     -11.349   2.288  10.682  1.00  0.00           O  
ATOM   2507  CB  MET   164      -9.931   4.708   9.702  1.00  0.00           C  
ATOM   2508  CG  MET   164      -8.442   4.797  10.056  1.00  0.00           C  
ATOM   2509  SD  MET   164      -7.311   4.757   8.641  1.00  0.00           S  
ATOM   2510  CE  MET   164      -7.295   2.979   8.322  1.00  0.00           C  
ATOM   2511  H   MET   164      -9.529   5.556  12.292  1.00  0.00           H  
ATOM   2512  HA  MET   164     -11.861   4.933  10.518  1.00  0.00           H  
ATOM   2513  HB2 MET   164     -10.100   3.855   9.044  1.00  0.00           H  
ATOM   2514  HB3 MET   164     -10.185   5.584   9.105  1.00  0.00           H  
ATOM   2515  HG2 MET   164      -8.268   5.759  10.531  1.00  0.00           H  
ATOM   2516  HG3 MET   164      -8.157   4.024  10.771  1.00  0.00           H  
ATOM   2517  HE1 MET   164      -8.223   2.658   7.848  1.00  0.00           H  
ATOM   2518  HE2 MET   164      -6.466   2.752   7.661  1.00  0.00           H  
ATOM   2519  HE3 MET   164      -7.163   2.426   9.252  1.00  0.00           H  
ATOM   2520  N   GLY   165     -11.180   3.051  12.785  1.00  0.00           N  
ATOM   2521  CA  GLY   165     -11.583   1.818  13.480  1.00  0.00           C  
ATOM   2522  C   GLY   165     -10.525   0.711  13.451  1.00  0.00           C  
ATOM   2523  O   GLY   165      -9.950   0.381  14.492  1.00  0.00           O  
ATOM   2524  H   GLY   165     -10.997   3.860  13.361  1.00  0.00           H  
ATOM   2525  HA2 GLY   165     -11.806   2.071  14.518  1.00  0.00           H  
ATOM   2526  HA3 GLY   165     -12.512   1.438  13.053  1.00  0.00           H  
ATOM   2527  N   ARG   166     -10.272   0.159  12.259  1.00  0.00           N  
ATOM   2528  CA  ARG   166      -9.264  -0.871  11.948  1.00  0.00           C  
ATOM   2529  C   ARG   166      -9.035  -0.963  10.429  1.00  0.00           C  
ATOM   2530  O   ARG   166      -9.996  -0.928   9.658  1.00  0.00           O  
ATOM   2531  CB  ARG   166      -9.752  -2.220  12.499  1.00  0.00           C  
ATOM   2532  CG  ARG   166      -8.745  -3.375  12.351  1.00  0.00           C  
ATOM   2533  CD  ARG   166      -9.446  -4.737  12.306  1.00  0.00           C  
ATOM   2534  NE  ARG   166     -10.288  -4.869  11.101  1.00  0.00           N  
ATOM   2535  CZ  ARG   166     -11.604  -4.991  11.047  1.00  0.00           C  
ATOM   2536  NH1 ARG   166     -12.372  -4.980  12.095  1.00  0.00           N  
ATOM   2537  NH2 ARG   166     -12.218  -5.117   9.911  1.00  0.00           N1+
ATOM   2538  H   ARG   166     -10.791   0.520  11.468  1.00  0.00           H  
ATOM   2539  HA  ARG   166      -8.341  -0.585  12.443  1.00  0.00           H  
ATOM   2540  HB2 ARG   166      -9.971  -2.125  13.560  1.00  0.00           H  
ATOM   2541  HB3 ARG   166     -10.702  -2.464  12.021  1.00  0.00           H  
ATOM   2542  HG2 ARG   166      -8.137  -3.284  11.455  1.00  0.00           H  
ATOM   2543  HG3 ARG   166      -8.035  -3.347  13.178  1.00  0.00           H  
ATOM   2544  HD2 ARG   166      -8.691  -5.521  12.275  1.00  0.00           H  
ATOM   2545  HD3 ARG   166     -10.032  -4.915  13.202  1.00  0.00           H  
ATOM   2546  HE  ARG   166      -9.777  -4.841  10.225  1.00  0.00           H  
ATOM   2547 HH11 ARG   166     -11.990  -4.815  13.019  1.00  0.00           H  
ATOM   2548 HH12 ARG   166     -13.376  -5.060  11.980  1.00  0.00           H  
ATOM   2549 HH21 ARG   166     -11.696  -5.076   9.041  1.00  0.00           H  
ATOM   2550 HH22 ARG   166     -13.227  -5.198   9.886  1.00  0.00           H  
ATOM   2551  N   GLY   167      -7.778  -1.111  10.010  1.00  0.00           N  
ATOM   2552  CA  GLY   167      -7.353  -1.254   8.612  1.00  0.00           C  
ATOM   2553  C   GLY   167      -6.219  -0.298   8.239  1.00  0.00           C  
ATOM   2554  O   GLY   167      -5.571   0.277   9.118  1.00  0.00           O  
ATOM   2555  H   GLY   167      -7.045  -1.120  10.709  1.00  0.00           H  
ATOM   2556  HA2 GLY   167      -6.990  -2.268   8.459  1.00  0.00           H  
ATOM   2557  HA3 GLY   167      -8.182  -1.111   7.920  1.00  0.00           H  
ATOM   2558  N   THR   168      -6.000  -0.104   6.939  1.00  0.00           N  
ATOM   2559  CA  THR   168      -4.954   0.775   6.390  1.00  0.00           C  
ATOM   2560  C   THR   168      -5.486   1.669   5.261  1.00  0.00           C  
ATOM   2561  O   THR   168      -6.404   1.306   4.526  1.00  0.00           O  
ATOM   2562  CB  THR   168      -3.734  -0.056   5.960  1.00  0.00           C  
ATOM   2563  CG2 THR   168      -2.620   0.731   5.273  1.00  0.00           C  
ATOM   2564  OG1 THR   168      -3.140  -0.624   7.107  1.00  0.00           O  
ATOM   2565  H   THR   168      -6.559  -0.623   6.270  1.00  0.00           H  
ATOM   2566  HA  THR   168      -4.617   1.460   7.168  1.00  0.00           H  
ATOM   2567  HB  THR   168      -4.076  -0.848   5.303  1.00  0.00           H  
ATOM   2568 HG21 THR   168      -2.297   1.567   5.893  1.00  0.00           H  
ATOM   2569 HG22 THR   168      -1.749   0.101   5.088  1.00  0.00           H  
ATOM   2570 HG23 THR   168      -2.928   1.122   4.304  1.00  0.00           H  
ATOM   2571  HG1 THR   168      -2.706  -1.427   6.852  1.00  0.00           H  
ATOM   2572  N   LYS   169      -4.917   2.873   5.141  1.00  0.00           N  
ATOM   2573  CA  LYS   169      -5.269   3.932   4.189  1.00  0.00           C  
ATOM   2574  C   LYS   169      -3.987   4.491   3.567  1.00  0.00           C  
ATOM   2575  O   LYS   169      -3.235   5.207   4.229  1.00  0.00           O  
ATOM   2576  CB  LYS   169      -6.094   4.992   4.945  1.00  0.00           C  
ATOM   2577  CG  LYS   169      -6.343   6.291   4.159  1.00  0.00           C  
ATOM   2578  CD  LYS   169      -6.927   7.425   5.016  1.00  0.00           C  
ATOM   2579  CE  LYS   169      -8.293   7.087   5.630  1.00  0.00           C  
ATOM   2580  NZ  LYS   169      -8.819   8.222   6.436  1.00  0.00           N1+
ATOM   2581  H   LYS   169      -4.186   3.106   5.803  1.00  0.00           H  
ATOM   2582  HA  LYS   169      -5.890   3.530   3.394  1.00  0.00           H  
ATOM   2583  HB2 LYS   169      -7.047   4.546   5.231  1.00  0.00           H  
ATOM   2584  HB3 LYS   169      -5.588   5.228   5.877  1.00  0.00           H  
ATOM   2585  HG2 LYS   169      -5.422   6.680   3.731  1.00  0.00           H  
ATOM   2586  HG3 LYS   169      -6.993   6.080   3.315  1.00  0.00           H  
ATOM   2587  HD2 LYS   169      -6.221   7.676   5.809  1.00  0.00           H  
ATOM   2588  HD3 LYS   169      -7.019   8.319   4.397  1.00  0.00           H  
ATOM   2589  HE2 LYS   169      -9.012   6.850   4.845  1.00  0.00           H  
ATOM   2590  HE3 LYS   169      -8.229   6.215   6.278  1.00  0.00           H  
ATOM   2591  HZ1 LYS   169      -8.919   9.039   5.849  1.00  0.00           H  
ATOM   2592  HZ2 LYS   169      -9.719   7.974   6.822  1.00  0.00           H  
ATOM   2593  HZ3 LYS   169      -8.178   8.426   7.190  1.00  0.00           H  
ATOM   2594  N   VAL   170      -3.737   4.169   2.299  1.00  0.00           N  
ATOM   2595  CA  VAL   170      -2.586   4.658   1.518  1.00  0.00           C  
ATOM   2596  C   VAL   170      -3.001   5.884   0.704  1.00  0.00           C  
ATOM   2597  O   VAL   170      -3.743   5.758  -0.269  1.00  0.00           O  
ATOM   2598  CB  VAL   170      -2.016   3.550   0.606  1.00  0.00           C  
ATOM   2599  CG1 VAL   170      -0.790   4.046  -0.171  1.00  0.00           C  
ATOM   2600  CG2 VAL   170      -1.606   2.306   1.402  1.00  0.00           C  
ATOM   2601  H   VAL   170      -4.409   3.586   1.813  1.00  0.00           H  
ATOM   2602  HA  VAL   170      -1.786   4.956   2.198  1.00  0.00           H  
ATOM   2603  HB  VAL   170      -2.776   3.245  -0.115  1.00  0.00           H  
ATOM   2604 HG11 VAL   170      -0.018   4.421   0.501  1.00  0.00           H  
ATOM   2605 HG12 VAL   170      -0.346   3.246  -0.763  1.00  0.00           H  
ATOM   2606 HG13 VAL   170      -1.040   4.844  -0.870  1.00  0.00           H  
ATOM   2607 HG21 VAL   170      -2.462   1.840   1.890  1.00  0.00           H  
ATOM   2608 HG22 VAL   170      -1.166   1.553   0.749  1.00  0.00           H  
ATOM   2609 HG23 VAL   170      -0.874   2.541   2.174  1.00  0.00           H  
ATOM   2610  N   ILE   171      -2.539   7.069   1.098  1.00  0.00           N  
ATOM   2611  CA  ILE   171      -2.758   8.345   0.404  1.00  0.00           C  
ATOM   2612  C   ILE   171      -1.574   8.611  -0.537  1.00  0.00           C  
ATOM   2613  O   ILE   171      -0.477   8.960  -0.089  1.00  0.00           O  
ATOM   2614  CB  ILE   171      -2.945   9.508   1.410  1.00  0.00           C  
ATOM   2615  CG2 ILE   171      -3.265  10.812   0.653  1.00  0.00           C  
ATOM   2616  CG1 ILE   171      -4.021   9.213   2.484  1.00  0.00           C  
ATOM   2617  CD1 ILE   171      -4.070  10.245   3.617  1.00  0.00           C  
ATOM   2618  H   ILE   171      -1.938   7.099   1.914  1.00  0.00           H  
ATOM   2619  HA  ILE   171      -3.671   8.283  -0.192  1.00  0.00           H  
ATOM   2620  HB  ILE   171      -2.004   9.648   1.931  1.00  0.00           H  
ATOM   2621 HG21 ILE   171      -4.217  10.738   0.127  1.00  0.00           H  
ATOM   2622 HG22 ILE   171      -3.330  11.663   1.329  1.00  0.00           H  
ATOM   2623 HG23 ILE   171      -2.505  11.077  -0.082  1.00  0.00           H  
ATOM   2624 HG12 ILE   171      -5.003   9.137   2.017  1.00  0.00           H  
ATOM   2625 HG13 ILE   171      -3.829   8.247   2.949  1.00  0.00           H  
ATOM   2626 HD11 ILE   171      -4.401  11.223   3.267  1.00  0.00           H  
ATOM   2627 HD12 ILE   171      -4.768   9.928   4.392  1.00  0.00           H  
ATOM   2628 HD13 ILE   171      -3.093  10.364   4.086  1.00  0.00           H  
ATOM   2629  N   LEU   172      -1.792   8.457  -1.842  1.00  0.00           N  
ATOM   2630  CA  LEU   172      -0.826   8.812  -2.881  1.00  0.00           C  
ATOM   2631  C   LEU   172      -0.979  10.288  -3.249  1.00  0.00           C  
ATOM   2632  O   LEU   172      -1.984  10.664  -3.850  1.00  0.00           O  
ATOM   2633  CB  LEU   172      -1.046   7.935  -4.127  1.00  0.00           C  
ATOM   2634  CG  LEU   172      -1.043   6.420  -3.878  1.00  0.00           C  
ATOM   2635  CD1 LEU   172      -1.246   5.714  -5.211  1.00  0.00           C  
ATOM   2636  CD2 LEU   172       0.276   5.951  -3.275  1.00  0.00           C  
ATOM   2637  H   LEU   172      -2.708   8.155  -2.151  1.00  0.00           H  
ATOM   2638  HA  LEU   172       0.192   8.649  -2.521  1.00  0.00           H  
ATOM   2639  HB2 LEU   172      -1.995   8.195  -4.597  1.00  0.00           H  
ATOM   2640  HB3 LEU   172      -0.282   8.180  -4.866  1.00  0.00           H  
ATOM   2641  HG  LEU   172      -1.862   6.146  -3.211  1.00  0.00           H  
ATOM   2642 HD11 LEU   172      -0.437   5.926  -5.911  1.00  0.00           H  
ATOM   2643 HD12 LEU   172      -1.298   4.636  -5.077  1.00  0.00           H  
ATOM   2644 HD13 LEU   172      -2.181   6.028  -5.676  1.00  0.00           H  
ATOM   2645 HD21 LEU   172       0.413   6.348  -2.270  1.00  0.00           H  
ATOM   2646 HD22 LEU   172       0.317   4.866  -3.193  1.00  0.00           H  
ATOM   2647 HD23 LEU   172       1.117   6.281  -3.883  1.00  0.00           H  
ATOM   2648  N   HIS   173       0.010  11.121  -2.929  1.00  0.00           N  
ATOM   2649  CA  HIS   173       0.109  12.483  -3.451  1.00  0.00           C  
ATOM   2650  C   HIS   173       0.785  12.398  -4.821  1.00  0.00           C  
ATOM   2651  O   HIS   173       1.975  12.087  -4.910  1.00  0.00           O  
ATOM   2652  CB  HIS   173       0.883  13.385  -2.478  1.00  0.00           C  
ATOM   2653  CG  HIS   173       0.330  13.422  -1.071  1.00  0.00           C  
ATOM   2654  ND1 HIS   173       0.358  12.399  -0.149  1.00  0.00           N  
ATOM   2655  CE1 HIS   173      -0.296  12.807   0.951  1.00  0.00           C  
ATOM   2656  NE2 HIS   173      -0.739  14.066   0.793  1.00  0.00           N  
ATOM   2657  CD2 HIS   173      -0.359  14.457  -0.497  1.00  0.00           C  
ATOM   2658  H   HIS   173       0.818  10.758  -2.439  1.00  0.00           H  
ATOM   2659  HA  HIS   173      -0.884  12.915  -3.581  1.00  0.00           H  
ATOM   2660  HB2 HIS   173       1.925  13.077  -2.427  1.00  0.00           H  
ATOM   2661  HB3 HIS   173       0.895  14.405  -2.867  1.00  0.00           H  
ATOM   2662  HD1 HIS   173       0.767  11.485  -0.287  1.00  0.00           H  
ATOM   2663  HE1 HIS   173      -0.472  12.204   1.827  1.00  0.00           H  
ATOM   2664  HD2 HIS   173      -0.618  15.427  -0.897  1.00  0.00           H  
ATOM   2665  N   LEU   174       0.017  12.576  -5.895  1.00  0.00           N  
ATOM   2666  CA  LEU   174       0.479  12.280  -7.253  1.00  0.00           C  
ATOM   2667  C   LEU   174       1.447  13.343  -7.789  1.00  0.00           C  
ATOM   2668  O   LEU   174       1.349  14.528  -7.457  1.00  0.00           O  
ATOM   2669  CB  LEU   174      -0.725  12.070  -8.186  1.00  0.00           C  
ATOM   2670  CG  LEU   174      -1.630  10.883  -7.792  1.00  0.00           C  
ATOM   2671  CD1 LEU   174      -2.831  10.842  -8.728  1.00  0.00           C  
ATOM   2672  CD2 LEU   174      -0.915   9.533  -7.883  1.00  0.00           C  
ATOM   2673  H   LEU   174      -0.951  12.842  -5.772  1.00  0.00           H  
ATOM   2674  HA  LEU   174       1.029  11.345  -7.229  1.00  0.00           H  
ATOM   2675  HB2 LEU   174      -1.319  12.986  -8.205  1.00  0.00           H  
ATOM   2676  HB3 LEU   174      -0.373  11.924  -9.209  1.00  0.00           H  
ATOM   2677  HG  LEU   174      -1.999  11.022  -6.775  1.00  0.00           H  
ATOM   2678 HD11 LEU   174      -2.535  10.656  -9.760  1.00  0.00           H  
ATOM   2679 HD12 LEU   174      -3.538  10.064  -8.438  1.00  0.00           H  
ATOM   2680 HD13 LEU   174      -3.360  11.794  -8.703  1.00  0.00           H  
ATOM   2681 HD21 LEU   174      -0.116   9.446  -7.148  1.00  0.00           H  
ATOM   2682 HD22 LEU   174      -1.604   8.710  -7.692  1.00  0.00           H  
ATOM   2683 HD23 LEU   174      -0.480   9.378  -8.871  1.00  0.00           H  
ATOM   2684  N   LYS   175       2.367  12.923  -8.660  1.00  0.00           N  
ATOM   2685  CA  LYS   175       3.210  13.823  -9.463  1.00  0.00           C  
ATOM   2686  C   LYS   175       2.338  14.631 -10.433  1.00  0.00           C  
ATOM   2687  O   LYS   175       1.277  14.170 -10.858  1.00  0.00           O  
ATOM   2688  CB  LYS   175       4.272  13.007 -10.219  1.00  0.00           C  
ATOM   2689  CG  LYS   175       5.227  12.231  -9.299  1.00  0.00           C  
ATOM   2690  CD  LYS   175       6.059  11.220 -10.099  1.00  0.00           C  
ATOM   2691  CE  LYS   175       6.852  10.321  -9.147  1.00  0.00           C  
ATOM   2692  NZ  LYS   175       7.608   9.284  -9.890  1.00  0.00           N1+
ATOM   2693  H   LYS   175       2.408  11.936  -8.878  1.00  0.00           H  
ATOM   2694  HA  LYS   175       3.716  14.517  -8.788  1.00  0.00           H  
ATOM   2695  HB2 LYS   175       3.763  12.309 -10.880  1.00  0.00           H  
ATOM   2696  HB3 LYS   175       4.859  13.663 -10.862  1.00  0.00           H  
ATOM   2697  HG2 LYS   175       5.883  12.924  -8.772  1.00  0.00           H  
ATOM   2698  HG3 LYS   175       4.662  11.699  -8.538  1.00  0.00           H  
ATOM   2699  HD2 LYS   175       5.401  10.602 -10.711  1.00  0.00           H  
ATOM   2700  HD3 LYS   175       6.728  11.744 -10.782  1.00  0.00           H  
ATOM   2701  HE2 LYS   175       7.522  10.893  -8.504  1.00  0.00           H  
ATOM   2702  HE3 LYS   175       6.152   9.778  -8.521  1.00  0.00           H  
ATOM   2703  HZ1 LYS   175       8.334   9.715 -10.444  1.00  0.00           H  
ATOM   2704  HZ2 LYS   175       8.018   8.633  -9.231  1.00  0.00           H  
ATOM   2705  HZ3 LYS   175       6.972   8.777 -10.491  1.00  0.00           H  
ATOM   2706  N   GLU   176       2.774  15.834 -10.797  1.00  0.00           N  
ATOM   2707  CA  GLU   176       1.974  16.787 -11.588  1.00  0.00           C  
ATOM   2708  C   GLU   176       1.582  16.262 -12.988  1.00  0.00           C  
ATOM   2709  O   GLU   176       0.519  16.594 -13.509  1.00  0.00           O  
ATOM   2710  CB  GLU   176       2.762  18.104 -11.682  1.00  0.00           C  
ATOM   2711  CG  GLU   176       1.972  19.242 -12.341  1.00  0.00           C  
ATOM   2712  CD  GLU   176       2.702  20.592 -12.208  1.00  0.00           C  
ATOM   2713  OE1 GLU   176       3.868  20.710 -12.658  1.00  0.00           O  
ATOM   2714  OE2 GLU   176       2.106  21.554 -11.665  1.00  0.00           O1-
ATOM   2715  H   GLU   176       3.664  16.154 -10.444  1.00  0.00           H  
ATOM   2716  HA  GLU   176       1.051  16.975 -11.035  1.00  0.00           H  
ATOM   2717  HB2 GLU   176       3.050  18.413 -10.676  1.00  0.00           H  
ATOM   2718  HB3 GLU   176       3.695  17.941 -12.226  1.00  0.00           H  
ATOM   2719  HG2 GLU   176       1.813  19.048 -13.401  1.00  0.00           H  
ATOM   2720  HG3 GLU   176       0.987  19.329 -11.882  1.00  0.00           H  
ATOM   2721  N   ASP   177       2.412  15.405 -13.584  1.00  0.00           N  
ATOM   2722  CA  ASP   177       2.188  14.738 -14.874  1.00  0.00           C  
ATOM   2723  C   ASP   177       1.371  13.426 -14.767  1.00  0.00           C  
ATOM   2724  O   ASP   177       1.052  12.820 -15.790  1.00  0.00           O  
ATOM   2725  CB  ASP   177       3.550  14.461 -15.542  1.00  0.00           C  
ATOM   2726  CG  ASP   177       4.486  13.582 -14.706  1.00  0.00           C  
ATOM   2727  OD1 ASP   177       4.743  13.898 -13.521  1.00  0.00           O  
ATOM   2728  OD2 ASP   177       4.985  12.568 -15.242  1.00  0.00           O1-
ATOM   2729  H   ASP   177       3.270  15.156 -13.107  1.00  0.00           H  
ATOM   2730  HA  ASP   177       1.629  15.409 -15.528  1.00  0.00           H  
ATOM   2731  HB2 ASP   177       3.406  14.000 -16.521  1.00  0.00           H  
ATOM   2732  HB3 ASP   177       4.062  15.405 -15.731  1.00  0.00           H  
ATOM   2733  N   GLN   178       1.042  12.962 -13.554  1.00  0.00           N  
ATOM   2734  CA  GLN   178       0.431  11.647 -13.279  1.00  0.00           C  
ATOM   2735  C   GLN   178      -1.035  11.733 -12.804  1.00  0.00           C  
ATOM   2736  O   GLN   178      -1.579  10.780 -12.247  1.00  0.00           O  
ATOM   2737  CB  GLN   178       1.338  10.850 -12.320  1.00  0.00           C  
ATOM   2738  CG  GLN   178       2.764  10.644 -12.875  1.00  0.00           C  
ATOM   2739  CD  GLN   178       2.820   9.831 -14.175  1.00  0.00           C  
ATOM   2740  OE1 GLN   178       2.119   8.850 -14.357  1.00  0.00           O  
ATOM   2741  NE2 GLN   178       3.665  10.164 -15.127  1.00  0.00           N  
ATOM   2742  H   GLN   178       1.308  13.516 -12.750  1.00  0.00           H  
ATOM   2743  HA  GLN   178       0.358  11.076 -14.205  1.00  0.00           H  
ATOM   2744  HB2 GLN   178       1.401  11.367 -11.361  1.00  0.00           H  
ATOM   2745  HB3 GLN   178       0.898   9.876 -12.103  1.00  0.00           H  
ATOM   2746  HG2 GLN   178       3.254  11.604 -13.030  1.00  0.00           H  
ATOM   2747  HG3 GLN   178       3.370  10.125 -12.135  1.00  0.00           H  
ATOM   2748 HE21 GLN   178       3.678   9.635 -15.986  1.00  0.00           H  
ATOM   2749 HE22 GLN   178       4.231  11.007 -15.045  1.00  0.00           H  
ATOM   2750  N   THR   179      -1.707  12.861 -13.048  1.00  0.00           N  
ATOM   2751  CA  THR   179      -3.116  13.104 -12.671  1.00  0.00           C  
ATOM   2752  C   THR   179      -4.136  12.238 -13.424  1.00  0.00           C  
ATOM   2753  O   THR   179      -5.309  12.227 -13.052  1.00  0.00           O  
ATOM   2754  CB  THR   179      -3.477  14.589 -12.841  1.00  0.00           C  
ATOM   2755  CG2 THR   179      -2.655  15.476 -11.908  1.00  0.00           C  
ATOM   2756  OG1 THR   179      -3.245  15.021 -14.166  1.00  0.00           O  
ATOM   2757  H   THR   179      -1.228  13.611 -13.528  1.00  0.00           H  
ATOM   2758  HA  THR   179      -3.223  12.849 -11.614  1.00  0.00           H  
ATOM   2759  HB  THR   179      -4.533  14.747 -12.614  1.00  0.00           H  
ATOM   2760 HG21 THR   179      -1.588  15.425 -12.128  1.00  0.00           H  
ATOM   2761 HG22 THR   179      -2.958  16.520 -11.984  1.00  0.00           H  
ATOM   2762 HG23 THR   179      -2.790  15.167 -10.873  1.00  0.00           H  
ATOM   2763  HG1 THR   179      -3.475  15.935 -14.232  1.00  0.00           H  
ATOM   2764  N   GLU   180      -3.726  11.471 -14.442  1.00  0.00           N  
ATOM   2765  CA  GLU   180      -4.606  10.525 -15.150  1.00  0.00           C  
ATOM   2766  C   GLU   180      -5.236   9.493 -14.199  1.00  0.00           C  
ATOM   2767  O   GLU   180      -6.394   9.118 -14.373  1.00  0.00           O  
ATOM   2768  CB  GLU   180      -3.840   9.843 -16.301  1.00  0.00           C  
ATOM   2769  CG  GLU   180      -2.743   8.856 -15.864  1.00  0.00           C  
ATOM   2770  CD  GLU   180      -2.034   8.236 -17.080  1.00  0.00           C  
ATOM   2771  OE1 GLU   180      -1.317   8.964 -17.808  1.00  0.00           O  
ATOM   2772  OE2 GLU   180      -2.213   7.018 -17.325  1.00  0.00           O1-
ATOM   2773  H   GLU   180      -2.755  11.508 -14.718  1.00  0.00           H  
ATOM   2774  HA  GLU   180      -5.418  11.108 -15.590  1.00  0.00           H  
ATOM   2775  HB2 GLU   180      -4.558   9.312 -16.928  1.00  0.00           H  
ATOM   2776  HB3 GLU   180      -3.407  10.613 -16.942  1.00  0.00           H  
ATOM   2777  HG2 GLU   180      -1.998   9.355 -15.243  1.00  0.00           H  
ATOM   2778  HG3 GLU   180      -3.156   8.040 -15.271  1.00  0.00           H  
ATOM   2779  N   TYR   181      -4.524   9.102 -13.137  1.00  0.00           N  
ATOM   2780  CA  TYR   181      -4.999   8.167 -12.109  1.00  0.00           C  
ATOM   2781  C   TYR   181      -6.027   8.776 -11.131  1.00  0.00           C  
ATOM   2782  O   TYR   181      -6.360   8.160 -10.121  1.00  0.00           O  
ATOM   2783  CB  TYR   181      -3.788   7.539 -11.403  1.00  0.00           C  
ATOM   2784  CG  TYR   181      -2.799   6.902 -12.366  1.00  0.00           C  
ATOM   2785  CD1 TYR   181      -3.194   5.799 -13.147  1.00  0.00           C  
ATOM   2786  CE1 TYR   181      -2.303   5.244 -14.086  1.00  0.00           C  
ATOM   2787  CZ  TYR   181      -1.018   5.793 -14.255  1.00  0.00           C  
ATOM   2788  OH  TYR   181      -0.173   5.258 -15.178  1.00  0.00           O  
ATOM   2789  CE2 TYR   181      -0.622   6.891 -13.467  1.00  0.00           C  
ATOM   2790  CD2 TYR   181      -1.508   7.441 -12.520  1.00  0.00           C  
ATOM   2791  H   TYR   181      -3.589   9.471 -13.029  1.00  0.00           H  
ATOM   2792  HA  TYR   181      -5.530   7.361 -12.618  1.00  0.00           H  
ATOM   2793  HB2 TYR   181      -3.275   8.295 -10.805  1.00  0.00           H  
ATOM   2794  HB3 TYR   181      -4.118   6.772 -10.702  1.00  0.00           H  
ATOM   2795  HD1 TYR   181      -4.185   5.384 -13.038  1.00  0.00           H  
ATOM   2796  HE1 TYR   181      -2.599   4.405 -14.692  1.00  0.00           H  
ATOM   2797  HH  TYR   181       0.596   5.789 -15.316  1.00  0.00           H  
ATOM   2798  HE2 TYR   181       0.362   7.312 -13.582  1.00  0.00           H  
ATOM   2799  HD2 TYR   181      -1.190   8.280 -11.921  1.00  0.00           H  
ATOM   2800  N   LEU   182      -6.547   9.971 -11.433  1.00  0.00           N  
ATOM   2801  CA  LEU   182      -7.718  10.582 -10.792  1.00  0.00           C  
ATOM   2802  C   LEU   182      -8.977  10.530 -11.681  1.00  0.00           C  
ATOM   2803  O   LEU   182     -10.068  10.843 -11.205  1.00  0.00           O  
ATOM   2804  CB  LEU   182      -7.386  12.031 -10.384  1.00  0.00           C  
ATOM   2805  CG  LEU   182      -6.141  12.175  -9.491  1.00  0.00           C  
ATOM   2806  CD1 LEU   182      -5.782  13.645  -9.305  1.00  0.00           C  
ATOM   2807  CD2 LEU   182      -6.366  11.572  -8.106  1.00  0.00           C  
ATOM   2808  H   LEU   182      -6.181  10.447 -12.247  1.00  0.00           H  
ATOM   2809  HA  LEU   182      -7.976  10.032  -9.888  1.00  0.00           H  
ATOM   2810  HB2 LEU   182      -7.245  12.627 -11.287  1.00  0.00           H  
ATOM   2811  HB3 LEU   182      -8.244  12.469  -9.873  1.00  0.00           H  
ATOM   2812  HG  LEU   182      -5.291  11.687  -9.968  1.00  0.00           H  
ATOM   2813 HD11 LEU   182      -6.576  14.167  -8.778  1.00  0.00           H  
ATOM   2814 HD12 LEU   182      -4.870  13.757  -8.720  1.00  0.00           H  
ATOM   2815 HD13 LEU   182      -5.621  14.143 -10.261  1.00  0.00           H  
ATOM   2816 HD21 LEU   182      -6.552  10.500  -8.156  1.00  0.00           H  
ATOM   2817 HD22 LEU   182      -5.487  11.713  -7.479  1.00  0.00           H  
ATOM   2818 HD23 LEU   182      -7.214  12.034  -7.601  1.00  0.00           H  
ATOM   2819  N   GLU   183      -8.864  10.148 -12.961  1.00  0.00           N  
ATOM   2820  CA  GLU   183     -10.022   9.927 -13.839  1.00  0.00           C  
ATOM   2821  C   GLU   183     -10.727   8.602 -13.506  1.00  0.00           C  
ATOM   2822  O   GLU   183     -10.091   7.548 -13.467  1.00  0.00           O  
ATOM   2823  CB  GLU   183      -9.626   9.923 -15.329  1.00  0.00           C  
ATOM   2824  CG  GLU   183      -9.016  11.242 -15.828  1.00  0.00           C  
ATOM   2825  CD  GLU   183      -8.737  11.246 -17.342  1.00  0.00           C  
ATOM   2826  OE1 GLU   183      -7.714  11.819 -17.787  1.00  0.00           O  
ATOM   2827  OE2 GLU   183      -9.555  10.723 -18.125  1.00  0.00           O1-
ATOM   2828  H   GLU   183      -7.952   9.895 -13.319  1.00  0.00           H  
ATOM   2829  HA  GLU   183     -10.732  10.743 -13.692  1.00  0.00           H  
ATOM   2830  HB2 GLU   183      -8.922   9.115 -15.524  1.00  0.00           H  
ATOM   2831  HB3 GLU   183     -10.513   9.698 -15.922  1.00  0.00           H  
ATOM   2832  HG2 GLU   183      -9.691  12.070 -15.610  1.00  0.00           H  
ATOM   2833  HG3 GLU   183      -8.084  11.448 -15.301  1.00  0.00           H  
ATOM   2834  N   GLU   184     -12.055   8.628 -13.346  1.00  0.00           N  
ATOM   2835  CA  GLU   184     -12.861   7.428 -13.062  1.00  0.00           C  
ATOM   2836  C   GLU   184     -12.635   6.334 -14.116  1.00  0.00           C  
ATOM   2837  O   GLU   184     -12.343   5.190 -13.770  1.00  0.00           O  
ATOM   2838  CB  GLU   184     -14.348   7.822 -12.969  1.00  0.00           C  
ATOM   2839  CG  GLU   184     -15.288   6.620 -12.762  1.00  0.00           C  
ATOM   2840  CD  GLU   184     -16.783   6.980 -12.773  1.00  0.00           C  
ATOM   2841  OE1 GLU   184     -17.158   8.171 -12.660  1.00  0.00           O  
ATOM   2842  OE2 GLU   184     -17.603   6.039 -12.913  1.00  0.00           O1-
ATOM   2843  H   GLU   184     -12.536   9.513 -13.396  1.00  0.00           H  
ATOM   2844  HA  GLU   184     -12.544   7.036 -12.094  1.00  0.00           H  
ATOM   2845  HB2 GLU   184     -14.479   8.526 -12.146  1.00  0.00           H  
ATOM   2846  HB3 GLU   184     -14.642   8.356 -13.874  1.00  0.00           H  
ATOM   2847  HG2 GLU   184     -15.157   5.891 -13.557  1.00  0.00           H  
ATOM   2848  HG3 GLU   184     -15.060   6.120 -11.822  1.00  0.00           H  
ATOM   2849  N   ARG   185     -12.700   6.694 -15.404  1.00  0.00           N  
ATOM   2850  CA  ARG   185     -12.505   5.772 -16.538  1.00  0.00           C  
ATOM   2851  C   ARG   185     -11.130   5.093 -16.536  1.00  0.00           C  
ATOM   2852  O   ARG   185     -11.037   3.904 -16.841  1.00  0.00           O  
ATOM   2853  CB  ARG   185     -12.791   6.509 -17.863  1.00  0.00           C  
ATOM   2854  CG  ARG   185     -11.842   7.682 -18.170  1.00  0.00           C  
ATOM   2855  CD  ARG   185     -12.306   8.441 -19.415  1.00  0.00           C  
ATOM   2856  NE  ARG   185     -11.421   9.575 -19.700  1.00  0.00           N  
ATOM   2857  CZ  ARG   185     -11.377  10.340 -20.765  1.00  0.00           C  
ATOM   2858  NH1 ARG   185     -12.207  10.194 -21.756  1.00  0.00           N  
ATOM   2859  NH2 ARG   185     -10.475  11.273 -20.826  1.00  0.00           N1+
ATOM   2860  H   ARG   185     -12.920   7.656 -15.618  1.00  0.00           H  
ATOM   2861  HA  ARG   185     -13.251   4.982 -16.434  1.00  0.00           H  
ATOM   2862  HB2 ARG   185     -12.754   5.794 -18.686  1.00  0.00           H  
ATOM   2863  HB3 ARG   185     -13.819   6.874 -17.838  1.00  0.00           H  
ATOM   2864  HG2 ARG   185     -11.809   8.370 -17.326  1.00  0.00           H  
ATOM   2865  HG3 ARG   185     -10.824   7.324 -18.326  1.00  0.00           H  
ATOM   2866  HD2 ARG   185     -12.317   7.774 -20.278  1.00  0.00           H  
ATOM   2867  HD3 ARG   185     -13.321   8.817 -19.281  1.00  0.00           H  
ATOM   2868  HE  ARG   185     -10.751   9.811 -18.966  1.00  0.00           H  
ATOM   2869 HH11 ARG   185     -12.918   9.479 -21.712  1.00  0.00           H  
ATOM   2870 HH12 ARG   185     -12.147  10.786 -22.571  1.00  0.00           H  
ATOM   2871 HH21 ARG   185      -9.837  11.384 -20.044  1.00  0.00           H  
ATOM   2872 HH22 ARG   185     -10.398  11.885 -21.625  1.00  0.00           H  
ATOM   2873  N   ARG   186     -10.079   5.820 -16.144  1.00  0.00           N  
ATOM   2874  CA  ARG   186      -8.698   5.318 -16.069  1.00  0.00           C  
ATOM   2875  C   ARG   186      -8.520   4.364 -14.889  1.00  0.00           C  
ATOM   2876  O   ARG   186      -7.992   3.271 -15.067  1.00  0.00           O  
ATOM   2877  CB  ARG   186      -7.734   6.516 -15.999  1.00  0.00           C  
ATOM   2878  CG  ARG   186      -6.247   6.153 -16.126  1.00  0.00           C  
ATOM   2879  CD  ARG   186      -5.883   5.587 -17.504  1.00  0.00           C  
ATOM   2880  NE  ARG   186      -4.436   5.338 -17.590  1.00  0.00           N  
ATOM   2881  CZ  ARG   186      -3.813   4.185 -17.690  1.00  0.00           C  
ATOM   2882  NH1 ARG   186      -4.393   3.047 -17.915  1.00  0.00           N  
ATOM   2883  NH2 ARG   186      -2.527   4.161 -17.551  1.00  0.00           N1+
ATOM   2884  H   ARG   186     -10.238   6.776 -15.860  1.00  0.00           H  
ATOM   2885  HA  ARG   186      -8.513   4.761 -16.988  1.00  0.00           H  
ATOM   2886  HB2 ARG   186      -7.983   7.232 -16.782  1.00  0.00           H  
ATOM   2887  HB3 ARG   186      -7.885   7.040 -15.055  1.00  0.00           H  
ATOM   2888  HG2 ARG   186      -5.651   7.048 -15.951  1.00  0.00           H  
ATOM   2889  HG3 ARG   186      -5.957   5.452 -15.342  1.00  0.00           H  
ATOM   2890  HD2 ARG   186      -6.425   4.666 -17.700  1.00  0.00           H  
ATOM   2891  HD3 ARG   186      -6.158   6.292 -18.288  1.00  0.00           H  
ATOM   2892  HE  ARG   186      -3.837   6.155 -17.487  1.00  0.00           H  
ATOM   2893 HH11 ARG   186      -5.380   2.991 -18.161  1.00  0.00           H  
ATOM   2894 HH12 ARG   186      -3.824   2.203 -17.923  1.00  0.00           H  
ATOM   2895 HH21 ARG   186      -2.027   5.030 -17.388  1.00  0.00           H  
ATOM   2896 HH22 ARG   186      -2.027   3.282 -17.612  1.00  0.00           H  
ATOM   2897  N   ILE   187      -9.022   4.729 -13.706  1.00  0.00           N  
ATOM   2898  CA  ILE   187      -8.985   3.864 -12.516  1.00  0.00           C  
ATOM   2899  C   ILE   187      -9.766   2.564 -12.778  1.00  0.00           C  
ATOM   2900  O   ILE   187      -9.254   1.469 -12.544  1.00  0.00           O  
ATOM   2901  CB  ILE   187      -9.532   4.612 -11.277  1.00  0.00           C  
ATOM   2902  CG2 ILE   187      -9.566   3.665 -10.065  1.00  0.00           C  
ATOM   2903  CG1 ILE   187      -8.699   5.868 -10.926  1.00  0.00           C  
ATOM   2904  CD1 ILE   187      -9.498   6.877 -10.086  1.00  0.00           C  
ATOM   2905  H   ILE   187      -9.467   5.634 -13.620  1.00  0.00           H  
ATOM   2906  HA  ILE   187      -7.943   3.596 -12.328  1.00  0.00           H  
ATOM   2907  HB  ILE   187     -10.552   4.934 -11.495  1.00  0.00           H  
ATOM   2908 HG21 ILE   187      -8.625   3.130  -9.957  1.00  0.00           H  
ATOM   2909 HG22 ILE   187      -9.729   4.202  -9.132  1.00  0.00           H  
ATOM   2910 HG23 ILE   187     -10.358   2.920 -10.140  1.00  0.00           H  
ATOM   2911 HG12 ILE   187      -7.783   5.585 -10.406  1.00  0.00           H  
ATOM   2912 HG13 ILE   187      -8.372   6.383 -11.828  1.00  0.00           H  
ATOM   2913 HD11 ILE   187      -9.752   6.481  -9.103  1.00  0.00           H  
ATOM   2914 HD12 ILE   187      -8.926   7.788  -9.925  1.00  0.00           H  
ATOM   2915 HD13 ILE   187     -10.423   7.165 -10.585  1.00  0.00           H  
ATOM   2916  N   LYS   188     -10.979   2.680 -13.332  1.00  0.00           N  
ATOM   2917  CA  LYS   188     -11.872   1.558 -13.660  1.00  0.00           C  
ATOM   2918  C   LYS   188     -11.245   0.587 -14.666  1.00  0.00           C  
ATOM   2919  O   LYS   188     -11.298  -0.622 -14.452  1.00  0.00           O  
ATOM   2920  CB  LYS   188     -13.200   2.158 -14.149  1.00  0.00           C  
ATOM   2921  CG  LYS   188     -14.354   1.149 -14.249  1.00  0.00           C  
ATOM   2922  CD  LYS   188     -15.672   1.815 -14.690  1.00  0.00           C  
ATOM   2923  CE  LYS   188     -16.138   2.911 -13.717  1.00  0.00           C  
ATOM   2924  NZ  LYS   188     -17.418   3.533 -14.141  1.00  0.00           N1+
ATOM   2925  H   LYS   188     -11.326   3.612 -13.523  1.00  0.00           H  
ATOM   2926  HA  LYS   188     -12.057   1.013 -12.732  1.00  0.00           H  
ATOM   2927  HB2 LYS   188     -13.471   2.921 -13.424  1.00  0.00           H  
ATOM   2928  HB3 LYS   188     -13.060   2.669 -15.103  1.00  0.00           H  
ATOM   2929  HG2 LYS   188     -14.101   0.363 -14.961  1.00  0.00           H  
ATOM   2930  HG3 LYS   188     -14.497   0.658 -13.286  1.00  0.00           H  
ATOM   2931  HD2 LYS   188     -15.548   2.238 -15.688  1.00  0.00           H  
ATOM   2932  HD3 LYS   188     -16.444   1.050 -14.774  1.00  0.00           H  
ATOM   2933  HE2 LYS   188     -16.253   2.514 -12.708  1.00  0.00           H  
ATOM   2934  HE3 LYS   188     -15.412   3.717 -13.664  1.00  0.00           H  
ATOM   2935  HZ1 LYS   188     -17.610   4.340 -13.552  1.00  0.00           H  
ATOM   2936  HZ2 LYS   188     -17.342   3.849 -15.097  1.00  0.00           H  
ATOM   2937  HZ3 LYS   188     -18.172   2.867 -14.061  1.00  0.00           H  
ATOM   2938  N   GLU   189     -10.578   1.101 -15.701  1.00  0.00           N  
ATOM   2939  CA  GLU   189      -9.787   0.309 -16.655  1.00  0.00           C  
ATOM   2940  C   GLU   189      -8.686  -0.502 -15.954  1.00  0.00           C  
ATOM   2941  O   GLU   189      -8.574  -1.706 -16.176  1.00  0.00           O  
ATOM   2942  CB  GLU   189      -9.193   1.253 -17.720  1.00  0.00           C  
ATOM   2943  CG  GLU   189      -8.237   0.572 -18.715  1.00  0.00           C  
ATOM   2944  CD  GLU   189      -7.522   1.592 -19.620  1.00  0.00           C  
ATOM   2945  OE1 GLU   189      -6.850   2.509 -19.090  1.00  0.00           O  
ATOM   2946  OE2 GLU   189      -7.584   1.448 -20.864  1.00  0.00           O1-
ATOM   2947  H   GLU   189     -10.564   2.106 -15.814  1.00  0.00           H  
ATOM   2948  HA  GLU   189     -10.459  -0.393 -17.152  1.00  0.00           H  
ATOM   2949  HB2 GLU   189     -10.006   1.722 -18.275  1.00  0.00           H  
ATOM   2950  HB3 GLU   189      -8.668   2.068 -17.222  1.00  0.00           H  
ATOM   2951  HG2 GLU   189      -7.443   0.021 -18.213  1.00  0.00           H  
ATOM   2952  HG3 GLU   189      -8.781  -0.148 -19.328  1.00  0.00           H  
ATOM   2953  N   ILE   190      -7.893   0.129 -15.086  1.00  0.00           N  
ATOM   2954  CA  ILE   190      -6.759  -0.512 -14.402  1.00  0.00           C  
ATOM   2955  C   ILE   190      -7.242  -1.612 -13.446  1.00  0.00           C  
ATOM   2956  O   ILE   190      -6.697  -2.717 -13.456  1.00  0.00           O  
ATOM   2957  CB  ILE   190      -5.909   0.561 -13.688  1.00  0.00           C  
ATOM   2958  CG2 ILE   190      -4.794  -0.041 -12.814  1.00  0.00           C  
ATOM   2959  CG1 ILE   190      -5.277   1.512 -14.728  1.00  0.00           C  
ATOM   2960  CD1 ILE   190      -4.865   2.852 -14.118  1.00  0.00           C  
ATOM   2961  H   ILE   190      -8.040   1.117 -14.925  1.00  0.00           H  
ATOM   2962  HA  ILE   190      -6.135  -0.992 -15.159  1.00  0.00           H  
ATOM   2963  HB  ILE   190      -6.570   1.138 -13.040  1.00  0.00           H  
ATOM   2964 HG21 ILE   190      -4.101  -0.639 -13.403  1.00  0.00           H  
ATOM   2965 HG22 ILE   190      -4.205   0.742 -12.339  1.00  0.00           H  
ATOM   2966 HG23 ILE   190      -5.179  -0.661 -12.005  1.00  0.00           H  
ATOM   2967 HG12 ILE   190      -4.428   1.034 -15.216  1.00  0.00           H  
ATOM   2968 HG13 ILE   190      -5.974   1.730 -15.536  1.00  0.00           H  
ATOM   2969 HD11 ILE   190      -4.022   2.750 -13.435  1.00  0.00           H  
ATOM   2970 HD12 ILE   190      -4.579   3.539 -14.913  1.00  0.00           H  
ATOM   2971 HD13 ILE   190      -5.687   3.314 -13.571  1.00  0.00           H  
ATOM   2972  N   VAL   191      -8.307  -1.356 -12.679  1.00  0.00           N  
ATOM   2973  CA  VAL   191      -8.937  -2.358 -11.799  1.00  0.00           C  
ATOM   2974  C   VAL   191      -9.484  -3.539 -12.609  1.00  0.00           C  
ATOM   2975  O   VAL   191      -9.230  -4.689 -12.254  1.00  0.00           O  
ATOM   2976  CB  VAL   191     -10.035  -1.709 -10.929  1.00  0.00           C  
ATOM   2977  CG1 VAL   191     -10.829  -2.729 -10.100  1.00  0.00           C  
ATOM   2978  CG2 VAL   191      -9.425  -0.713  -9.937  1.00  0.00           C  
ATOM   2979  H   VAL   191      -8.725  -0.435 -12.720  1.00  0.00           H  
ATOM   2980  HA  VAL   191      -8.160  -2.747 -11.138  1.00  0.00           H  
ATOM   2981  HB  VAL   191     -10.731  -1.172 -11.575  1.00  0.00           H  
ATOM   2982 HG11 VAL   191     -10.174  -3.339  -9.477  1.00  0.00           H  
ATOM   2983 HG12 VAL   191     -11.533  -2.227  -9.435  1.00  0.00           H  
ATOM   2984 HG13 VAL   191     -11.422  -3.400 -10.721  1.00  0.00           H  
ATOM   2985 HG21 VAL   191      -8.826   0.050 -10.432  1.00  0.00           H  
ATOM   2986 HG22 VAL   191     -10.208  -0.195  -9.386  1.00  0.00           H  
ATOM   2987 HG23 VAL   191      -8.780  -1.213  -9.214  1.00  0.00           H  
ATOM   2988  N   LYS   192     -10.164  -3.281 -13.733  1.00  0.00           N  
ATOM   2989  CA  LYS   192     -10.682  -4.318 -14.645  1.00  0.00           C  
ATOM   2990  C   LYS   192      -9.568  -5.142 -15.312  1.00  0.00           C  
ATOM   2991  O   LYS   192      -9.745  -6.340 -15.532  1.00  0.00           O  
ATOM   2992  CB  LYS   192     -11.585  -3.627 -15.681  1.00  0.00           C  
ATOM   2993  CG  LYS   192     -12.279  -4.601 -16.643  1.00  0.00           C  
ATOM   2994  CD  LYS   192     -13.219  -3.844 -17.589  1.00  0.00           C  
ATOM   2995  CE  LYS   192     -13.877  -4.818 -18.574  1.00  0.00           C  
ATOM   2996  NZ  LYS   192     -14.789  -4.112 -19.510  1.00  0.00           N1+
ATOM   2997  H   LYS   192     -10.331  -2.316 -13.985  1.00  0.00           H  
ATOM   2998  HA  LYS   192     -11.295  -5.002 -14.055  1.00  0.00           H  
ATOM   2999  HB2 LYS   192     -12.350  -3.056 -15.153  1.00  0.00           H  
ATOM   3000  HB3 LYS   192     -11.007  -2.901 -16.254  1.00  0.00           H  
ATOM   3001  HG2 LYS   192     -11.543  -5.144 -17.236  1.00  0.00           H  
ATOM   3002  HG3 LYS   192     -12.840  -5.345 -16.075  1.00  0.00           H  
ATOM   3003  HD2 LYS   192     -13.983  -3.319 -17.013  1.00  0.00           H  
ATOM   3004  HD3 LYS   192     -12.658  -3.085 -18.137  1.00  0.00           H  
ATOM   3005  HE2 LYS   192     -13.119  -5.341 -19.156  1.00  0.00           H  
ATOM   3006  HE3 LYS   192     -14.449  -5.575 -18.035  1.00  0.00           H  
ATOM   3007  HZ1 LYS   192     -14.267  -3.428 -20.040  1.00  0.00           H  
ATOM   3008  HZ2 LYS   192     -15.205  -4.780 -20.144  1.00  0.00           H  
ATOM   3009  HZ3 LYS   192     -15.518  -3.647 -18.988  1.00  0.00           H  
ATOM   3010  N   LYS   193      -8.421  -4.526 -15.616  1.00  0.00           N  
ATOM   3011  CA  LYS   193      -7.259  -5.172 -16.251  1.00  0.00           C  
ATOM   3012  C   LYS   193      -6.457  -6.055 -15.282  1.00  0.00           C  
ATOM   3013  O   LYS   193      -6.071  -7.164 -15.657  1.00  0.00           O  
ATOM   3014  CB  LYS   193      -6.386  -4.073 -16.884  1.00  0.00           C  
ATOM   3015  CG  LYS   193      -5.338  -4.624 -17.864  1.00  0.00           C  
ATOM   3016  CD  LYS   193      -4.364  -3.545 -18.361  1.00  0.00           C  
ATOM   3017  CE  LYS   193      -5.031  -2.340 -19.037  1.00  0.00           C  
ATOM   3018  NZ  LYS   193      -4.017  -1.312 -19.386  1.00  0.00           N1+
ATOM   3019  H   LYS   193      -8.351  -3.534 -15.427  1.00  0.00           H  
ATOM   3020  HA  LYS   193      -7.633  -5.809 -17.055  1.00  0.00           H  
ATOM   3021  HB2 LYS   193      -7.040  -3.395 -17.430  1.00  0.00           H  
ATOM   3022  HB3 LYS   193      -5.905  -3.478 -16.106  1.00  0.00           H  
ATOM   3023  HG2 LYS   193      -4.750  -5.410 -17.390  1.00  0.00           H  
ATOM   3024  HG3 LYS   193      -5.840  -5.088 -18.713  1.00  0.00           H  
ATOM   3025  HD2 LYS   193      -3.785  -3.189 -17.515  1.00  0.00           H  
ATOM   3026  HD3 LYS   193      -3.649  -4.000 -19.047  1.00  0.00           H  
ATOM   3027  HE2 LYS   193      -5.571  -2.643 -19.934  1.00  0.00           H  
ATOM   3028  HE3 LYS   193      -5.746  -1.860 -18.370  1.00  0.00           H  
ATOM   3029  HZ1 LYS   193      -3.490  -1.059 -18.553  1.00  0.00           H  
ATOM   3030  HZ2 LYS   193      -3.378  -1.681 -20.075  1.00  0.00           H  
ATOM   3031  HZ3 LYS   193      -4.473  -0.489 -19.754  1.00  0.00           H  
ATOM   3032  N   HIS   194      -6.210  -5.570 -14.059  1.00  0.00           N  
ATOM   3033  CA  HIS   194      -5.239  -6.153 -13.115  1.00  0.00           C  
ATOM   3034  C   HIS   194      -5.821  -6.735 -11.811  1.00  0.00           C  
ATOM   3035  O   HIS   194      -5.155  -7.554 -11.176  1.00  0.00           O  
ATOM   3036  CB  HIS   194      -4.214  -5.072 -12.746  1.00  0.00           C  
ATOM   3037  CG  HIS   194      -3.304  -4.610 -13.859  1.00  0.00           C  
ATOM   3038  ND1 HIS   194      -2.195  -5.303 -14.358  1.00  0.00           N  
ATOM   3039  CE1 HIS   194      -1.650  -4.501 -15.291  1.00  0.00           C  
ATOM   3040  NE2 HIS   194      -2.340  -3.350 -15.385  1.00  0.00           N  
ATOM   3041  CD2 HIS   194      -3.391  -3.409 -14.497  1.00  0.00           C  
ATOM   3042  H   HIS   194      -6.590  -4.662 -13.826  1.00  0.00           H  
ATOM   3043  HA  HIS   194      -4.695  -6.971 -13.590  1.00  0.00           H  
ATOM   3044  HB2 HIS   194      -4.730  -4.200 -12.342  1.00  0.00           H  
ATOM   3045  HB3 HIS   194      -3.583  -5.428 -11.940  1.00  0.00           H  
ATOM   3046  HE1 HIS   194      -0.773  -4.741 -15.873  1.00  0.00           H  
ATOM   3047  HE2 HIS   194      -2.138  -2.578 -16.011  1.00  0.00           H  
ATOM   3048  HD2 HIS   194      -4.098  -2.602 -14.394  1.00  0.00           H  
ATOM   3049  N   SER   195      -7.014  -6.306 -11.381  1.00  0.00           N  
ATOM   3050  CA  SER   195      -7.583  -6.576 -10.042  1.00  0.00           C  
ATOM   3051  C   SER   195      -9.013  -7.154 -10.082  1.00  0.00           C  
ATOM   3052  O   SER   195      -9.770  -7.056  -9.116  1.00  0.00           O  
ATOM   3053  CB  SER   195      -7.516  -5.313  -9.172  1.00  0.00           C  
ATOM   3054  OG  SER   195      -6.184  -4.841  -9.041  1.00  0.00           O  
ATOM   3055  H   SER   195      -7.535  -5.670 -11.971  1.00  0.00           H  
ATOM   3056  HA  SER   195      -6.994  -7.344  -9.539  1.00  0.00           H  
ATOM   3057  HB2 SER   195      -8.124  -4.518  -9.602  1.00  0.00           H  
ATOM   3058  HB3 SER   195      -7.908  -5.504  -8.174  1.00  0.00           H  
ATOM   3059  HG  SER   195      -5.847  -4.663  -9.905  1.00  0.00           H  
ATOM   3060  N   GLN   196      -9.395  -7.772 -11.201  1.00  0.00           N  
ATOM   3061  CA  GLN   196     -10.747  -8.266 -11.489  1.00  0.00           C  
ATOM   3062  C   GLN   196     -11.191  -9.494 -10.666  1.00  0.00           C  
ATOM   3063  O   GLN   196     -12.391  -9.760 -10.580  1.00  0.00           O  
ATOM   3064  CB  GLN   196     -10.884  -8.518 -13.005  1.00  0.00           C  
ATOM   3065  CG  GLN   196     -10.001  -9.623 -13.624  1.00  0.00           C  
ATOM   3066  CD  GLN   196      -8.622  -9.142 -14.090  1.00  0.00           C  
ATOM   3067  OE1 GLN   196      -7.817  -8.633 -13.326  1.00  0.00           O  
ATOM   3068  NE2 GLN   196      -8.265  -9.295 -15.345  1.00  0.00           N  
ATOM   3069  H   GLN   196      -8.715  -7.856 -11.947  1.00  0.00           H  
ATOM   3070  HA  GLN   196     -11.439  -7.460 -11.235  1.00  0.00           H  
ATOM   3071  HB2 GLN   196     -11.925  -8.776 -13.207  1.00  0.00           H  
ATOM   3072  HB3 GLN   196     -10.732  -7.578 -13.532  1.00  0.00           H  
ATOM   3073  HG2 GLN   196      -9.870 -10.457 -12.937  1.00  0.00           H  
ATOM   3074  HG3 GLN   196     -10.522 -10.036 -14.489  1.00  0.00           H  
ATOM   3075 HE21 GLN   196      -7.361  -8.952 -15.643  1.00  0.00           H  
ATOM   3076 HE22 GLN   196      -8.898  -9.714 -16.010  1.00  0.00           H  
ATOM   3077  N   PHE   197     -10.257 -10.227 -10.046  1.00  0.00           N  
ATOM   3078  CA  PHE   197     -10.527 -11.442  -9.253  1.00  0.00           C  
ATOM   3079  C   PHE   197     -10.195 -11.301  -7.751  1.00  0.00           C  
ATOM   3080  O   PHE   197     -10.041 -12.300  -7.045  1.00  0.00           O  
ATOM   3081  CB  PHE   197      -9.849 -12.658  -9.912  1.00  0.00           C  
ATOM   3082  CG  PHE   197     -10.286 -12.964 -11.337  1.00  0.00           C  
ATOM   3083  CD1 PHE   197     -11.656 -13.069 -11.655  1.00  0.00           C  
ATOM   3084  CE1 PHE   197     -12.058 -13.383 -12.965  1.00  0.00           C  
ATOM   3085  CZ  PHE   197     -11.093 -13.608 -13.963  1.00  0.00           C  
ATOM   3086  CE2 PHE   197      -9.726 -13.515 -13.649  1.00  0.00           C  
ATOM   3087  CD2 PHE   197      -9.324 -13.196 -12.340  1.00  0.00           C  
ATOM   3088  H   PHE   197      -9.293  -9.946 -10.147  1.00  0.00           H  
ATOM   3089  HA  PHE   197     -11.598 -11.642  -9.241  1.00  0.00           H  
ATOM   3090  HB2 PHE   197      -8.767 -12.519  -9.892  1.00  0.00           H  
ATOM   3091  HB3 PHE   197     -10.044 -13.558  -9.327  1.00  0.00           H  
ATOM   3092  HD1 PHE   197     -12.410 -12.915 -10.899  1.00  0.00           H  
ATOM   3093  HE1 PHE   197     -13.108 -13.458 -13.203  1.00  0.00           H  
ATOM   3094  HZ  PHE   197     -11.402 -13.852 -14.968  1.00  0.00           H  
ATOM   3095  HE2 PHE   197      -8.984 -13.689 -14.414  1.00  0.00           H  
ATOM   3096  HD2 PHE   197      -8.271 -13.131 -12.109  1.00  0.00           H  
ATOM   3097  N   ILE   198     -10.097 -10.069  -7.242  1.00  0.00           N  
ATOM   3098  CA  ILE   198      -9.939  -9.781  -5.807  1.00  0.00           C  
ATOM   3099  C   ILE   198     -11.181 -10.251  -5.025  1.00  0.00           C  
ATOM   3100  O   ILE   198     -12.317 -10.040  -5.453  1.00  0.00           O  
ATOM   3101  CB  ILE   198      -9.636  -8.278  -5.607  1.00  0.00           C  
ATOM   3102  CG2 ILE   198      -9.699  -7.838  -4.134  1.00  0.00           C  
ATOM   3103  CG1 ILE   198      -8.276  -7.886  -6.234  1.00  0.00           C  
ATOM   3104  CD1 ILE   198      -7.020  -8.449  -5.557  1.00  0.00           C  
ATOM   3105  H   ILE   198     -10.231  -9.282  -7.861  1.00  0.00           H  
ATOM   3106  HA  ILE   198      -9.091 -10.362  -5.440  1.00  0.00           H  
ATOM   3107  HB  ILE   198     -10.406  -7.713  -6.137  1.00  0.00           H  
ATOM   3108 HG21 ILE   198      -9.106  -8.489  -3.495  1.00  0.00           H  
ATOM   3109 HG22 ILE   198      -9.321  -6.822  -4.011  1.00  0.00           H  
ATOM   3110 HG23 ILE   198     -10.720  -7.836  -3.752  1.00  0.00           H  
ATOM   3111 HG12 ILE   198      -8.252  -8.177  -7.283  1.00  0.00           H  
ATOM   3112 HG13 ILE   198      -8.206  -6.801  -6.240  1.00  0.00           H  
ATOM   3113 HD11 ILE   198      -7.002  -9.539  -5.564  1.00  0.00           H  
ATOM   3114 HD12 ILE   198      -6.124  -8.109  -6.077  1.00  0.00           H  
ATOM   3115 HD13 ILE   198      -6.936  -8.115  -4.525  1.00  0.00           H  
ATOM   3116  N   GLY   199     -10.967 -10.893  -3.871  1.00  0.00           N  
ATOM   3117  CA  GLY   199     -12.010 -11.563  -3.074  1.00  0.00           C  
ATOM   3118  C   GLY   199     -12.915 -10.650  -2.232  1.00  0.00           C  
ATOM   3119  O   GLY   199     -13.647 -11.147  -1.374  1.00  0.00           O  
ATOM   3120  H   GLY   199     -10.012 -11.010  -3.563  1.00  0.00           H  
ATOM   3121  HA2 GLY   199     -12.638 -12.168  -3.729  1.00  0.00           H  
ATOM   3122  HA3 GLY   199     -11.512 -12.260  -2.399  1.00  0.00           H  
ATOM   3123  N   TYR   200     -12.862  -9.334  -2.454  1.00  0.00           N  
ATOM   3124  CA  TYR   200     -13.533  -8.292  -1.666  1.00  0.00           C  
ATOM   3125  C   TYR   200     -14.104  -7.187  -2.572  1.00  0.00           C  
ATOM   3126  O   TYR   200     -13.560  -6.962  -3.659  1.00  0.00           O  
ATOM   3127  CB  TYR   200     -12.542  -7.693  -0.655  1.00  0.00           C  
ATOM   3128  CG  TYR   200     -11.973  -8.715   0.307  1.00  0.00           C  
ATOM   3129  CD1 TYR   200     -12.733  -9.114   1.424  1.00  0.00           C  
ATOM   3130  CE1 TYR   200     -12.253 -10.122   2.277  1.00  0.00           C  
ATOM   3131  CZ  TYR   200     -11.013 -10.738   2.007  1.00  0.00           C  
ATOM   3132  OH  TYR   200     -10.574 -11.726   2.820  1.00  0.00           O  
ATOM   3133  CE2 TYR   200     -10.244 -10.326   0.897  1.00  0.00           C  
ATOM   3134  CD2 TYR   200     -10.721  -9.310   0.052  1.00  0.00           C  
ATOM   3135  H   TYR   200     -12.277  -9.014  -3.212  1.00  0.00           H  
ATOM   3136  HA  TYR   200     -14.347  -8.762  -1.119  1.00  0.00           H  
ATOM   3137  HB2 TYR   200     -11.719  -7.201  -1.177  1.00  0.00           H  
ATOM   3138  HB3 TYR   200     -13.029  -6.913  -0.068  1.00  0.00           H  
ATOM   3139  HD1 TYR   200     -13.696  -8.665   1.615  1.00  0.00           H  
ATOM   3140  HE1 TYR   200     -12.840 -10.433   3.129  1.00  0.00           H  
ATOM   3141  HH  TYR   200      -9.786 -12.152   2.494  1.00  0.00           H  
ATOM   3142  HE2 TYR   200      -9.290 -10.790   0.689  1.00  0.00           H  
ATOM   3143  HD2 TYR   200     -10.138  -9.010  -0.806  1.00  0.00           H  
ATOM   3144  N   PRO   201     -15.161  -6.461  -2.150  1.00  0.00           N  
ATOM   3145  CA  PRO   201     -15.689  -5.324  -2.902  1.00  0.00           C  
ATOM   3146  C   PRO   201     -14.631  -4.226  -3.089  1.00  0.00           C  
ATOM   3147  O   PRO   201     -13.969  -3.833  -2.125  1.00  0.00           O  
ATOM   3148  CD  PRO   201     -15.977  -6.693  -0.967  1.00  0.00           C  
ATOM   3149  CG  PRO   201     -17.312  -6.015  -1.259  1.00  0.00           C  
ATOM   3150  CB  PRO   201     -16.900  -4.814  -2.106  1.00  0.00           C  
ATOM   3151  HD2 PRO   201     -15.491  -6.231  -0.109  1.00  0.00           H  
ATOM   3152  HD3 PRO   201     -16.151  -7.744  -0.742  1.00  0.00           H  
ATOM   3153  HG2 PRO   201     -17.853  -5.734  -0.355  1.00  0.00           H  
ATOM   3154  HG3 PRO   201     -17.948  -6.679  -1.844  1.00  0.00           H  
ATOM   3155  HB2 PRO   201     -16.629  -3.988  -1.447  1.00  0.00           H  
ATOM   3156  HB3 PRO   201     -17.707  -4.467  -2.752  1.00  0.00           H  
ATOM   3157  HA  PRO   201     -16.025  -5.690  -3.874  1.00  0.00           H  
ATOM   3158  N   ILE   202     -14.499  -3.713  -4.316  1.00  0.00           N  
ATOM   3159  CA  ILE   202     -13.675  -2.542  -4.653  1.00  0.00           C  
ATOM   3160  C   ILE   202     -14.617  -1.419  -5.101  1.00  0.00           C  
ATOM   3161  O   ILE   202     -15.137  -1.447  -6.219  1.00  0.00           O  
ATOM   3162  CB  ILE   202     -12.598  -2.875  -5.716  1.00  0.00           C  
ATOM   3163  CG2 ILE   202     -11.773  -1.611  -6.033  1.00  0.00           C  
ATOM   3164  CG1 ILE   202     -11.671  -4.020  -5.245  1.00  0.00           C  
ATOM   3165  CD1 ILE   202     -10.618  -4.447  -6.276  1.00  0.00           C  
ATOM   3166  H   ILE   202     -15.070  -4.094  -5.056  1.00  0.00           H  
ATOM   3167  HA  ILE   202     -13.136  -2.198  -3.773  1.00  0.00           H  
ATOM   3168  HB  ILE   202     -13.094  -3.200  -6.632  1.00  0.00           H  
ATOM   3169 HG21 ILE   202     -11.234  -1.262  -5.151  1.00  0.00           H  
ATOM   3170 HG22 ILE   202     -11.038  -1.796  -6.815  1.00  0.00           H  
ATOM   3171 HG23 ILE   202     -12.380  -0.784  -6.399  1.00  0.00           H  
ATOM   3172 HG12 ILE   202     -11.167  -3.736  -4.322  1.00  0.00           H  
ATOM   3173 HG13 ILE   202     -12.264  -4.902  -5.004  1.00  0.00           H  
ATOM   3174 HD11 ILE   202      -9.885  -3.664  -6.462  1.00  0.00           H  
ATOM   3175 HD12 ILE   202     -10.068  -5.314  -5.916  1.00  0.00           H  
ATOM   3176 HD13 ILE   202     -11.078  -4.718  -7.227  1.00  0.00           H  
ATOM   3177  N   THR   203     -14.867  -0.443  -4.225  1.00  0.00           N  
ATOM   3178  CA  THR   203     -15.762   0.692  -4.510  1.00  0.00           C  
ATOM   3179  C   THR   203     -14.957   1.896  -4.999  1.00  0.00           C  
ATOM   3180  O   THR   203     -14.207   2.497  -4.231  1.00  0.00           O  
ATOM   3181  CB  THR   203     -16.615   1.065  -3.286  1.00  0.00           C  
ATOM   3182  CG2 THR   203     -17.639   2.157  -3.605  1.00  0.00           C  
ATOM   3183  OG1 THR   203     -17.358  -0.058  -2.853  1.00  0.00           O  
ATOM   3184  H   THR   203     -14.406  -0.467  -3.323  1.00  0.00           H  
ATOM   3185  HA  THR   203     -16.463   0.414  -5.300  1.00  0.00           H  
ATOM   3186  HB  THR   203     -15.978   1.388  -2.464  1.00  0.00           H  
ATOM   3187 HG21 THR   203     -18.305   1.855  -4.414  1.00  0.00           H  
ATOM   3188 HG22 THR   203     -18.257   2.374  -2.734  1.00  0.00           H  
ATOM   3189 HG23 THR   203     -17.170   3.095  -3.899  1.00  0.00           H  
ATOM   3190  HG1 THR   203     -16.752  -0.726  -2.573  1.00  0.00           H  
ATOM   3191  N   LEU   204     -15.117   2.265  -6.271  1.00  0.00           N  
ATOM   3192  CA  LEU   204     -14.560   3.495  -6.844  1.00  0.00           C  
ATOM   3193  C   LEU   204     -15.492   4.685  -6.563  1.00  0.00           C  
ATOM   3194  O   LEU   204     -16.619   4.733  -7.062  1.00  0.00           O  
ATOM   3195  CB  LEU   204     -14.297   3.257  -8.342  1.00  0.00           C  
ATOM   3196  CG  LEU   204     -13.812   4.483  -9.136  1.00  0.00           C  
ATOM   3197  CD1 LEU   204     -12.585   5.144  -8.507  1.00  0.00           C  
ATOM   3198  CD2 LEU   204     -13.444   4.030 -10.550  1.00  0.00           C  
ATOM   3199  H   LEU   204     -15.737   1.724  -6.856  1.00  0.00           H  
ATOM   3200  HA  LEU   204     -13.598   3.695  -6.374  1.00  0.00           H  
ATOM   3201  HB2 LEU   204     -13.560   2.457  -8.432  1.00  0.00           H  
ATOM   3202  HB3 LEU   204     -15.206   2.877  -8.813  1.00  0.00           H  
ATOM   3203  HG  LEU   204     -14.610   5.223  -9.209  1.00  0.00           H  
ATOM   3204 HD11 LEU   204     -11.806   4.414  -8.297  1.00  0.00           H  
ATOM   3205 HD12 LEU   204     -12.169   5.908  -9.164  1.00  0.00           H  
ATOM   3206 HD13 LEU   204     -12.831   5.642  -7.570  1.00  0.00           H  
ATOM   3207 HD21 LEU   204     -14.308   3.612 -11.065  1.00  0.00           H  
ATOM   3208 HD22 LEU   204     -13.081   4.864 -11.149  1.00  0.00           H  
ATOM   3209 HD23 LEU   204     -12.664   3.268 -10.543  1.00  0.00           H  
ATOM   3210  N   PHE   205     -15.034   5.634  -5.747  1.00  0.00           N  
ATOM   3211  CA  PHE   205     -15.803   6.818  -5.348  1.00  0.00           C  
ATOM   3212  C   PHE   205     -15.861   7.864  -6.475  1.00  0.00           C  
ATOM   3213  O   PHE   205     -14.924   8.010  -7.264  1.00  0.00           O  
ATOM   3214  CB  PHE   205     -15.218   7.432  -4.062  1.00  0.00           C  
ATOM   3215  CG  PHE   205     -15.573   6.760  -2.738  1.00  0.00           C  
ATOM   3216  CD1 PHE   205     -15.689   5.359  -2.613  1.00  0.00           C  
ATOM   3217  CE1 PHE   205     -16.034   4.779  -1.380  1.00  0.00           C  
ATOM   3218  CZ  PHE   205     -16.236   5.590  -0.251  1.00  0.00           C  
ATOM   3219  CE2 PHE   205     -16.101   6.984  -0.360  1.00  0.00           C  
ATOM   3220  CD2 PHE   205     -15.775   7.564  -1.599  1.00  0.00           C  
ATOM   3221  H   PHE   205     -14.096   5.542  -5.375  1.00  0.00           H  
ATOM   3222  HA  PHE   205     -16.830   6.513  -5.135  1.00  0.00           H  
ATOM   3223  HB2 PHE   205     -14.135   7.478  -4.139  1.00  0.00           H  
ATOM   3224  HB3 PHE   205     -15.542   8.471  -3.984  1.00  0.00           H  
ATOM   3225  HD1 PHE   205     -15.523   4.708  -3.454  1.00  0.00           H  
ATOM   3226  HE1 PHE   205     -16.135   3.707  -1.300  1.00  0.00           H  
ATOM   3227  HZ  PHE   205     -16.492   5.142   0.698  1.00  0.00           H  
ATOM   3228  HE2 PHE   205     -16.251   7.610   0.506  1.00  0.00           H  
ATOM   3229  HD2 PHE   205     -15.678   8.638  -1.668  1.00  0.00           H  
ATOM   3230  N   VAL   206     -16.963   8.619  -6.518  1.00  0.00           N  
ATOM   3231  CA  VAL   206     -17.210   9.721  -7.467  1.00  0.00           C  
ATOM   3232  C   VAL   206     -17.105  11.072  -6.749  1.00  0.00           C  
ATOM   3233  O   VAL   206     -17.673  11.250  -5.668  1.00  0.00           O  
ATOM   3234  CB  VAL   206     -18.583   9.549  -8.150  1.00  0.00           C  
ATOM   3235  CG1 VAL   206     -18.903  10.687  -9.126  1.00  0.00           C  
ATOM   3236  CG2 VAL   206     -18.657   8.230  -8.933  1.00  0.00           C  
ATOM   3237  H   VAL   206     -17.679   8.456  -5.826  1.00  0.00           H  
ATOM   3238  HA  VAL   206     -16.451   9.706  -8.252  1.00  0.00           H  
ATOM   3239  HB  VAL   206     -19.361   9.531  -7.384  1.00  0.00           H  
ATOM   3240 HG11 VAL   206     -18.122  10.795  -9.880  1.00  0.00           H  
ATOM   3241 HG12 VAL   206     -19.841  10.502  -9.650  1.00  0.00           H  
ATOM   3242 HG13 VAL   206     -19.016  11.647  -8.622  1.00  0.00           H  
ATOM   3243 HG21 VAL   206     -18.525   7.364  -8.284  1.00  0.00           H  
ATOM   3244 HG22 VAL   206     -19.625   8.114  -9.423  1.00  0.00           H  
ATOM   3245 HG23 VAL   206     -17.889   8.183  -9.706  1.00  0.00           H  
ATOM   3246  N   GLU   207     -16.384  12.029  -7.343  1.00  0.00           N  
ATOM   3247  CA  GLU   207     -16.230  13.409  -6.837  1.00  0.00           C  
ATOM   3248  C   GLU   207     -17.444  14.308  -7.139  1.00  0.00           C  
ATOM   3249  O   GLU   207     -17.830  14.437  -8.324  1.00  0.00           O  
ATOM   3250  CB  GLU   207     -14.933  14.042  -7.374  1.00  0.00           C  
ATOM   3251  CG  GLU   207     -13.672  13.328  -6.862  1.00  0.00           C  
ATOM   3252  CD  GLU   207     -12.382  14.053  -7.295  1.00  0.00           C  
ATOM   3253  OE1 GLU   207     -12.138  15.204  -6.855  1.00  0.00           O  
ATOM   3254  OE2 GLU   207     -11.580  13.466  -8.059  1.00  0.00           O1-
ATOM   3255  OXT GLU   207     -18.005  14.895  -6.184  1.00  0.00           O1-
ATOM   3256  H   GLU   207     -15.950  11.821  -8.230  1.00  0.00           H  
ATOM   3257  HA  GLU   207     -16.138  13.363  -5.750  1.00  0.00           H  
ATOM   3258  HB2 GLU   207     -14.941  14.039  -8.465  1.00  0.00           H  
ATOM   3259  HB3 GLU   207     -14.894  15.091  -7.074  1.00  0.00           H  
ATOM   3260  HG2 GLU   207     -13.681  13.282  -5.773  1.00  0.00           H  
ATOM   3261  HG3 GLU   207     -13.639  12.298  -7.219  1.00  0.00           H  
END   
