# Supplementary material for: ModBind, a Rapid Simulation-Based Predictor of Ligand Binding and Off-Rates
Source: J Chem Inf Model. 2024 Dec 16;65(1):265–74. doi: 10.1021/acs.jcim.4c01805 (PMC11733936; doi:10.1021/acs.jcim.4c01805)
Supplement: Supplementary file 2 — ci4c01805_si_002.zip [file ci4c01805_si_002.zip › SI_ModBind_Validation/Koff/HSP90_Koff/M49.sdf]

M49
                    3D
 Schrodinger Suite 2023-4.
 64 68  0  0  1  0            999 V2000
   -2.2951   -3.4046    6.8977 O   0  0  0  0  0  0
   -1.5896   -3.8577    6.0094 C   0  0  0  0  0  0
   -0.9112   -5.0351    6.1797 N   0  0  0  0  0  0
   -1.4265   -3.1236    4.7073 C   0  0  0  0  0  0
   -0.2650   -5.7633    5.1272 C   0  0  0  0  0  0
   -0.9787   -5.7586    7.4613 C   0  0  0  0  0  0
   -2.5578   -2.7508    3.9499 C   0  0  0  0  0  0
   -0.1442   -2.7499    4.2717 C   0  0  0  0  0  0
   -1.0008   -6.6918    4.3976 C   0  0  0  0  0  0
    1.1039   -5.6371    4.8833 C   0  0  0  0  0  0
   -3.8067   -3.0885    4.3564 O   0  0  0  0  0  0
   -2.4207   -2.0434    2.7532 C   0  0  0  0  0  0
   -0.0456   -2.0615    3.0726 C   0  0  0  0  0  0
   -0.3893   -7.4584    3.4128 C   0  0  0  0  0  0
    1.7123   -6.3933    3.8773 C   0  0  0  0  0  0
   -1.1347   -1.7191    2.3479 C   0  0  0  0  0  0
    1.0671   -1.6411    2.3038 C   0  0  0  0  0  0
    0.9650   -7.3146    3.1373 C   0  0  0  0  0  0
   -0.7163   -1.1148    1.2197 N   0  0  0  0  0  0
    0.6579   -1.0825    1.1360 N   0  0  0  0  0  0
    2.5020   -1.9964    2.5691 C   0  0  0  0  0  0
    1.5380   -8.1158    2.1787 N   0  0  0  0  0  0
    3.1547   -1.2457    3.7186 C   0  0  0  0  0  0
    2.5149   -7.5781    1.2200 C   0  0  0  0  0  0
    1.5923   -9.5752    2.3874 C   0  0  0  0  0  0
    3.3187    0.1396    3.6694 C   0  0  0  0  0  0
    3.6908   -1.9585    4.7891 C   0  0  0  0  0  0
    2.4863   -8.3749   -0.1015 C   0  0  0  0  0  0
    1.6606  -10.3585    1.0565 C   0  0  0  0  0  0
    4.0209    0.8023    4.6786 C   0  0  0  0  0  0
    4.3872   -1.3010    5.8000 C   0  0  0  0  0  0
    2.7067   -9.8180    0.1556 N   0  3  0  0  0  0
    4.5529    0.0783    5.7416 C   0  0  0  0  0  0
    4.2497    2.2968    4.6218 C   0  0  0  0  0  0
   -1.0157   -5.0914    8.3214 H   0  0  0  0  0  0
   -1.8665   -6.3897    7.4785 H   0  0  0  0  0  0
   -0.1084   -6.4019    7.5941 H   0  0  0  0  0  0
    0.7424   -2.9838    4.8395 H   0  0  0  0  0  0
   -2.0451   -6.8480    4.6076 H   0  0  0  0  0  0
    1.6982   -4.9517    5.4701 H   0  0  0  0  0  0
   -4.5102   -2.6605    3.8728 H   0  0  0  0  0  0
   -3.2781   -1.7724    2.1557 H   0  0  0  0  0  0
   -0.9800   -8.1674    2.8626 H   0  0  0  0  0  0
    2.7713   -6.2774    3.6985 H   0  0  0  0  0  0
   -1.2940   -0.7595    0.4708 H   0  0  0  0  0  0
    3.1094   -1.8080    1.6913 H   0  0  0  0  0  0
    2.5798   -3.0699    2.7450 H   0  0  0  0  0  0
    2.3027   -6.5261    1.0265 H   0  0  0  0  0  0
    3.5098   -7.6234    1.6652 H   0  0  0  0  0  0
    0.7291   -9.9121    2.9632 H   0  0  0  0  0  0
    2.4742   -9.7968    2.9896 H   0  0  0  0  0  0
    2.9215    0.6968    2.8343 H   0  0  0  0  0  0
    3.5844   -3.0310    4.8262 H   0  0  0  0  0  0
    3.2575   -8.0075   -0.7785 H   0  0  0  0  0  0
    1.5278   -8.2399   -0.6061 H   0  0  0  0  0  0
    1.8533  -11.4144    1.2464 H   0  0  0  0  0  0
    0.7006  -10.3017    0.5466 H   0  0  0  0  0  0
    4.8109   -1.8559    6.6227 H   0  0  0  0  0  0
    2.6806  -10.3204   -0.7197 H   0  0  0  0  0  0
    3.6112   -9.9411    0.5869 H   0  0  0  0  0  0
    5.1092    0.5827    6.5189 H   0  0  0  0  0  0
    3.9742    2.7112    3.6550 H   0  0  0  0  0  0
    3.6689    2.8002    5.3954 H   0  0  0  0  0  0
    5.3044    2.5116    4.7868 H   0  0  0  0  0  0
  1  2  2  0  0  0
  2  3  1  0  0  0
  2  4  1  0  0  0
  3  5  1  0  0  0
  3  6  1  0  0  0
  4  7  2  0  0  0
  4  8  1  0  0  0
  5  9  2  0  0  0
  5 10  1  0  0  0
  6 35  1  0  0  0
  6 36  1  0  0  0
  6 37  1  0  0  0
  7 11  1  0  0  0
  7 12  1  0  0  0
  8 13  2  0  0  0
  8 38  1  0  0  0
  9 14  1  0  0  0
  9 39  1  0  0  0
 10 15  2  0  0  0
 10 40  1  0  0  0
 11 41  1  0  0  0
 12 16  2  0  0  0
 12 42  1  0  0  0
 13 17  1  0  0  0
 13 16  1  0  0  0
 14 18  2  0  0  0
 14 43  1  0  0  0
 15 18  1  0  0  0
 15 44  1  0  0  0
 16 19  1  0  0  0
 17 20  2  0  0  0
 17 21  1  0  0  0
 18 22  1  0  0  0
 19 20  1  0  0  0
 19 45  1  0  0  0
 21 23  1  0  0  0
 21 46  1  0  0  0
 21 47  1  0  0  0
 22 24  1  0  0  0
 22 25  1  0  0  0
 23 26  2  0  0  0
 23 27  1  0  0  0
 24 28  1  0  0  0
 24 48  1  0  0  0
 24 49  1  0  0  0
 25 29  1  0  0  0
 25 50  1  0  0  0
 25 51  1  0  0  0
 26 30  1  0  0  0
 26 52  1  0  0  0
 27 31  2  0  0  0
 27 53  1  0  0  0
 28 32  1  0  0  0
 28 54  1  0  0  0
 28 55  1  0  0  0
 29 32  1  0  0  0
 29 56  1  0  0  0
 29 57  1  0  0  0
 30 33  2  0  0  0
 30 34  1  0  0  0
 31 33  1  0  0  0
 31 58  1  0  0  0
 32 59  1  0  0  0
 32 60  1  0  0  0
 33 61  1  0  0  0
 34 62  1  0  0  0
 34 63  1  0  0  0
 34 64  1  0  0  0
M  CHG  1  32   1
M  END
> <r_user_koff_exp>
-2.91

> <Molecule Name>
M49

> <PDB>
n.a.

$$$$
