# Supplementary material for: ModBind, a Rapid Simulation-Based Predictor of Ligand Binding and Off-Rates
Source: J Chem Inf Model. 2024 Dec 16;65(1):265–74. doi: 10.1021/acs.jcim.4c01805 (PMC11733936; doi:10.1021/acs.jcim.4c01805)
Supplement: Supplementary file 2 — ci4c01805_si_002.zip [file ci4c01805_si_002.zip › SI_ModBind_Validation/Koff/HSP90_Koff/M61.sdf]

M61
                    3D
 Schrodinger Suite 2023-4.
 65 68  0  0  1  0            999 V2000
    0.6343   -7.3139    7.4734 O   0  0  0  0  0  0
   -0.1559   -6.5101    7.9383 C   0  0  0  0  0  0
   -0.4489   -6.5358    9.2535 N   0  0  0  0  0  0
   -0.8625   -5.4270    7.2045 C   0  0  0  0  0  0
    0.1657   -7.4411   10.2264 C   0  0  0  0  0  0
   -1.8319   -4.6210    7.7191 N   0  0  0  0  0  0
   -0.6466   -5.0155    5.8636 C   0  0  0  0  0  0
   -0.3965   -7.2102   11.6357 C   0  0  0  0  0  0
   -2.2177   -3.6650    6.7411 O   0  0  0  0  0  0
    0.2715   -5.6200    4.9341 C   0  0  0  0  0  0
   -1.4631   -3.9570    5.6421 C   0  0  0  0  0  0
    1.6456   -5.3992    5.0325 C   0  0  0  0  0  0
   -0.2302   -6.3817    3.8823 C   0  0  0  0  0  0
   -1.4080   -3.1322    4.4585 C   0  0  0  0  0  0
    2.5069   -5.9015    4.0566 C   0  0  0  0  0  0
    0.6308   -6.8883    2.9134 C   0  0  0  0  0  0
   -2.5692   -2.7755    3.7695 C   0  0  0  0  0  0
   -0.1753   -2.6540    4.0154 C   0  0  0  0  0  0
    1.9994   -6.6396    2.9854 C   0  0  0  0  0  0
   -3.7895   -3.1497    4.2256 O   0  0  0  0  0  0
   -2.4811   -2.0283    2.6013 C   0  0  0  0  0  0
   -0.0732   -1.8992    2.8428 C   0  0  0  0  0  0
    2.8878   -7.1090    1.8473 C   0  0  0  0  0  0
   -1.2444   -1.6092    2.1258 C   0  0  0  0  0  0
    1.2886   -1.3570    2.3979 C   0  0  0  0  0  0
    3.4015   -8.4898    2.0099 N   0  0  0  0  0  0
   -1.2131   -0.9096    0.9559 O   0  0  0  0  0  0
    1.5696   -0.0130    3.0929 C   0  0  0  0  0  0
    2.4648   -2.3276    2.6599 C   0  0  0  0  0  0
    4.4869   -8.5805    3.0200 C   0  0  0  0  0  0
    3.8282   -9.0454    0.7017 C   0  0  0  0  0  0
    5.0262  -10.0224    3.1389 C   0  0  0  0  0  0
    4.3771  -10.4808    0.8479 C   0  0  0  0  0  0
    5.4465  -10.4833    1.8290 O   0  0  0  0  0  0
   -1.0989   -5.8455    9.6087 H   0  0  0  0  0  0
    1.2459   -7.2865   10.2320 H   0  0  0  0  0  0
   -0.0118   -8.4738    9.9236 H   0  0  0  0  0  0
    0.0596   -7.8915   12.3536 H   0  0  0  0  0  0
   -0.2012   -6.1923   11.9759 H   0  0  0  0  0  0
   -1.4742   -7.3723   11.6606 H   0  0  0  0  0  0
    2.0425   -4.8061    5.8440 H   0  0  0  0  0  0
   -1.2911   -6.5638    3.8023 H   0  0  0  0  0  0
    3.5646   -5.6936    4.1230 H   0  0  0  0  0  0
    0.2341   -7.4518    2.0829 H   0  0  0  0  0  0
    0.7033   -2.8676    4.6018 H   0  0  0  0  0  0
   -4.5161   -2.7064    3.7935 H   0  0  0  0  0  0
   -3.3776   -1.7735    2.0576 H   0  0  0  0  0  0
    3.7047   -6.4077    1.6870 H   0  0  0  0  0  0
    2.2818   -7.0625    0.9434 H   0  0  0  0  0  0
    1.2577   -1.1868    1.3217 H   0  0  0  0  0  0
   -2.0673   -0.8116    0.5625 H   0  0  0  0  0  0
    1.6368   -0.1331    4.1715 H   0  0  0  0  0  0
    0.7915    0.7200    2.8784 H   0  0  0  0  0  0
    2.5183    0.4008    2.7628 H   0  0  0  0  0  0
    2.3012   -3.2864    2.1670 H   0  0  0  0  0  0
    2.6217   -2.5159    3.7207 H   0  0  0  0  0  0
    3.4028   -1.9191    2.2870 H   0  0  0  0  0  0
    4.1312   -8.2398    3.9926 H   0  0  0  0  0  0
    5.3046   -7.9205    2.7309 H   0  0  0  0  0  0
    4.5948   -8.4009    0.2736 H   0  0  0  0  0  0
    2.9897   -9.0451    0.0041 H   0  0  0  0  0  0
    4.2619  -10.6900    3.5389 H   0  0  0  0  0  0
    5.8756  -10.0545    3.8216 H   0  0  0  0  0  0
    3.5880  -11.1659    1.1606 H   0  0  0  0  0  0
    4.7610  -10.8425   -0.1056 H   0  0  0  0  0  0
  1  2  2  0  0  0
  2  3  1  0  0  0
  2  4  1  0  0  0
  3  5  1  0  0  0
  3 35  1  0  0  0
  4  6  2  0  0  0
  4  7  1  0  0  0
  5  8  1  0  0  0
  5 36  1  0  0  0
  5 37  1  0  0  0
  6  9  1  0  0  0
  7 10  1  0  0  0
  7 11  2  0  0  0
  8 38  1  0  0  0
  8 39  1  0  0  0
  8 40  1  0  0  0
  9 11  1  0  0  0
 10 12  2  0  0  0
 10 13  1  0  0  0
 11 14  1  0  0  0
 12 15  1  0  0  0
 12 41  1  0  0  0
 13 16  2  0  0  0
 13 42  1  0  0  0
 14 17  2  0  0  0
 14 18  1  0  0  0
 15 19  2  0  0  0
 15 43  1  0  0  0
 16 19  1  0  0  0
 16 44  1  0  0  0
 17 20  1  0  0  0
 17 21  1  0  0  0
 18 22  2  0  0  0
 18 45  1  0  0  0
 19 23  1  0  0  0
 20 46  1  0  0  0
 21 24  2  0  0  0
 21 47  1  0  0  0
 22 25  1  0  0  0
 22 24  1  0  0  0
 23 26  1  0  0  0
 23 48  1  0  0  0
 23 49  1  0  0  0
 24 27  1  0  0  0
 25 28  1  0  0  0
 25 29  1  0  0  0
 25 50  1  0  0  0
 26 30  1  0  0  0
 26 31  1  0  0  0
 27 51  1  0  0  0
 28 52  1  0  0  0
 28 53  1  0  0  0
 28 54  1  0  0  0
 29 55  1  0  0  0
 29 56  1  0  0  0
 29 57  1  0  0  0
 30 32  1  0  0  0
 30 58  1  0  0  0
 30 59  1  0  0  0
 31 33  1  0  0  0
 31 60  1  0  0  0
 31 61  1  0  0  0
 32 34  1  0  0  0
 32 62  1  0  0  0
 32 63  1  0  0  0
 33 34  1  0  0  0
 33 64  1  0  0  0
 33 65  1  0  0  0
M  END
> <r_user_koff_exp>
-4

> <Molecule Name>
M61

> <PDB>


$$$$
