# Supplementary material for: ModBind, a Rapid Simulation-Based Predictor of Ligand Binding and Off-Rates
Source: J Chem Inf Model. 2024 Dec 16;65(1):265–74. doi: 10.1021/acs.jcim.4c01805 (PMC11733936; doi:10.1021/acs.jcim.4c01805)
Supplement: Supplementary file 2 — ci4c01805_si_002.zip [file ci4c01805_si_002.zip › SI_ModBind_Validation/Koff/HSP90_Koff/M63.sdf]

M63
                    3D
 Schrodinger Suite 2023-4.
 67 71  0  0  1  0            999 V2000
   -2.4739   -3.7526    7.0349 O   0  0  0  0  0  0
   -1.6451   -4.1665    6.2382 C   0  0  0  0  0  0
   -0.9318   -5.3085    6.4968 N   0  0  0  0  0  0
   -1.3448   -3.4044    4.9724 C   0  0  0  0  0  0
   -0.0053   -5.9216    5.5906 C   0  0  0  0  0  0
   -1.0602   -6.0110    7.7901 C   0  0  0  0  0  0
   -2.3945   -2.9241    4.1543 C   0  0  0  0  0  0
   -0.0185   -3.0485    4.6777 C   0  0  0  0  0  0
    1.3546   -5.9290    5.8996 C   0  0  0  0  0  0
   -0.4434   -6.5550    4.4288 C   0  0  0  0  0  0
   -3.6920   -3.2135    4.4341 O   0  0  0  0  0  0
   -2.1261   -2.1109    3.0483 C   0  0  0  0  0  0
    0.2151   -2.2402    3.5753 C   0  0  0  0  0  0
    2.2678   -6.5406    5.0455 C   0  0  0  0  0  0
    0.4711   -7.1808    3.5815 C   0  0  0  0  0  0
   -0.8003   -1.7855    2.8020 C   0  0  0  0  0  0
    1.3802   -1.5551    3.1258 C   0  0  0  0  0  0
    1.8392   -7.1769    3.8752 C   0  0  0  0  0  0
   -0.2909   -0.9142    1.9099 N   0  0  0  0  0  0
    1.0608   -0.7297    2.0872 N   0  0  0  0  0  0
    2.7450   -1.7932    3.6871 C   0  0  0  0  0  0
    2.7417   -7.7979    3.0334 N   0  0  0  0  0  0
    3.0727   -2.8340    4.2299 O   0  0  0  0  0  0
    3.6630   -0.7847    3.5689 N   0  0  0  0  0  0
    2.6547   -7.6458    1.5676 C   0  0  0  0  0  0
    4.0452   -8.2979    3.5212 C   0  0  0  0  0  0
    5.1172   -1.0204    3.7396 C   0  0  0  0  0  0
    3.3224    0.6509    3.6673 C   0  0  0  0  0  0
    3.1096   -8.9321    0.8480 C   0  0  0  0  0  0
    4.5023   -9.5514    2.7427 C   0  0  0  0  0  0
    5.6892   -0.4371    5.0538 C   0  0  1  0  0  0
    3.8083    1.2708    4.9950 C   0  0  0  0  0  0
    4.4353   -9.2988    1.3142 O   0  0  0  0  0  0
    7.1324   -0.6264    5.0115 O   0  0  0  0  0  0
    5.3266    1.0645    5.1726 C   0  0  0  0  0  0
    7.8855   -0.2000    6.1751 C   0  0  0  0  0  0
   -1.0498   -7.0924    7.6484 H   0  0  0  0  0  0
   -0.2327   -5.7432    8.4480 H   0  0  0  0  0  0
   -1.9826   -5.7614    8.3057 H   0  0  0  0  0  0
    0.7934   -3.3312    5.3281 H   0  0  0  0  0  0
    1.7082   -5.4462    6.7990 H   0  0  0  0  0  0
   -1.4928   -6.5798    4.1785 H   0  0  0  0  0  0
   -4.3316   -2.7177    3.9293 H   0  0  0  0  0  0
   -2.9231   -1.7146    2.4347 H   0  0  0  0  0  0
    3.3140   -6.5019    5.3029 H   0  0  0  0  0  0
    0.0974   -7.6802    2.7003 H   0  0  0  0  0  0
   -0.7978   -0.4008    1.2033 H   0  0  0  0  0  0
    3.2976   -6.8155    1.2735 H   0  0  0  0  0  0
    1.6482   -7.3841    1.2439 H   0  0  0  0  0  0
    3.9916   -8.5416    4.5829 H   0  0  0  0  0  0
    4.7834   -7.5027    3.4102 H   0  0  0  0  0  0
    5.3684   -2.0796    3.6700 H   0  0  0  0  0  0
    5.6255   -0.5547    2.8953 H   0  0  0  0  0  0
    3.8065    1.1677    2.8482 H   0  0  0  0  0  0
    2.2592    0.8646    3.5835 H   0  0  0  0  0  0
    3.1364   -8.7749   -0.2298 H   0  0  0  0  0  0
    2.4107   -9.7483    1.0390 H   0  0  0  0  0  0
    5.5220   -9.8206    3.0172 H   0  0  0  0  0  0
    3.8662  -10.4036    2.9870 H   0  0  0  0  0  0
    5.2788   -0.9850    5.9033 H   0  0  0  0  0  0
    3.2745    0.8169    5.8307 H   0  0  0  0  0  0
    3.5767    2.3365    5.0209 H   0  0  0  0  0  0
    5.6327    1.4639    6.1402 H   0  0  0  0  0  0
    5.8622    1.6349    4.4123 H   0  0  0  0  0  0
    7.4918   -0.6577    7.0838 H   0  0  0  0  0  0
    7.8657    0.8835    6.2918 H   0  0  0  0  0  0
    8.9268   -0.5034    6.0676 H   0  0  0  0  0  0
  1  2  2  0  0  0
  2  3  1  0  0  0
  2  4  1  0  0  0
  3  5  1  0  0  0
  3  6  1  0  0  0
  4  7  2  0  0  0
  4  8  1  0  0  0
  5  9  2  0  0  0
  5 10  1  0  0  0
  6 37  1  0  0  0
  6 38  1  0  0  0
  6 39  1  0  0  0
  7 11  1  0  0  0
  7 12  1  0  0  0
  8 13  2  0  0  0
  8 40  1  0  0  0
  9 14  1  0  0  0
  9 41  1  0  0  0
 10 15  2  0  0  0
 10 42  1  0  0  0
 11 43  1  0  0  0
 12 16  2  0  0  0
 12 44  1  0  0  0
 13 17  1  0  0  0
 13 16  1  0  0  0
 14 18  2  0  0  0
 14 45  1  0  0  0
 15 18  1  0  0  0
 15 46  1  0  0  0
 16 19  1  0  0  0
 17 20  2  0  0  0
 17 21  1  0  0  0
 18 22  1  0  0  0
 19 20  1  0  0  0
 19 47  1  0  0  0
 21 23  2  0  0  0
 21 24  1  0  0  0
 22 25  1  0  0  0
 22 26  1  0  0  0
 24 27  1  0  0  0
 24 28  1  0  0  0
 25 29  1  0  0  0
 25 48  1  0  0  0
 25 49  1  0  0  0
 26 30  1  0  0  0
 26 50  1  0  0  0
 26 51  1  0  0  0
 27 31  1  0  0  0
 27 52  1  0  0  0
 27 53  1  0  0  0
 28 32  1  0  0  0
 28 54  1  0  0  0
 28 55  1  0  0  0
 29 33  1  0  0  0
 29 56  1  0  0  0
 29 57  1  0  0  0
 30 33  1  0  0  0
 30 58  1  0  0  0
 30 59  1  0  0  0
 31 34  1  0  0  0
 31 35  1  0  0  0
 31 60  1  0  0  0
 32 35  1  0  0  0
 32 61  1  0  0  0
 32 62  1  0  0  0
 34 36  1  0  0  0
 35 63  1  0  0  0
 35 64  1  0  0  0
 36 65  1  0  0  0
 36 66  1  0  0  0
 36 67  1  0  0  0
M  END
> <r_user_koff_exp>
-3.53

> <Molecule Name>
M63

> <PDB>
5ODX

$$$$
