# Supplementary material for: ModBind, a Rapid Simulation-Based Predictor of Ligand Binding and Off-Rates
Source: J Chem Inf Model. 2024 Dec 16;65(1):265–74. doi: 10.1021/acs.jcim.4c01805 (PMC11733936; doi:10.1021/acs.jcim.4c01805)
Supplement: Supplementary file 2 — ci4c01805_si_002.zip [file ci4c01805_si_002.zip › SI_ModBind_Validation/Koff/HSP90_Koff/M20_protein.pdb]

TITLE     M20_protein
REMARK   4      COMPLIES WITH FORMAT V. 3.0, 1-DEC-2006
REMARK 888
REMARK 888 WRITTEN BY MAESTRO (A PRODUCT OF SCHRODINGER, LLC)
ATOM      1  N   MET     1       6.593  14.005  16.399  1.00  0.00           N1+
ATOM      2  CA  MET     1       6.875  13.179  15.194  1.00  0.00           C  
ATOM      3  C   MET     1       8.279  12.581  15.287  1.00  0.00           C  
ATOM      4  O   MET     1       9.223  13.289  15.638  1.00  0.00           O  
ATOM      5  CB  MET     1       6.703  14.005  13.902  1.00  0.00           C  
ATOM      6  CG  MET     1       6.865  13.190  12.608  1.00  0.00           C  
ATOM      7  SD  MET     1       7.032  14.184  11.093  1.00  0.00           S  
ATOM      8  CE  MET     1       5.430  15.033  11.012  1.00  0.00           C  
ATOM      9  H1  MET     1       7.268  14.755  16.446  1.00  0.00           H  
ATOM     10  H2  MET     1       6.680  13.431  17.226  1.00  0.00           H  
ATOM     11  H3  MET     1       5.660  14.388  16.346  1.00  0.00           H  
ATOM     12  HA  MET     1       6.151  12.364  15.198  1.00  0.00           H  
ATOM     13  HB2 MET     1       5.720  14.475  13.904  1.00  0.00           H  
ATOM     14  HB3 MET     1       7.428  14.821  13.899  1.00  0.00           H  
ATOM     15  HG2 MET     1       7.764  12.577  12.642  1.00  0.00           H  
ATOM     16  HG3 MET     1       6.031  12.499  12.486  1.00  0.00           H  
ATOM     17  HE1 MET     1       5.243  15.613  11.915  1.00  0.00           H  
ATOM     18  HE2 MET     1       5.418  15.716  10.162  1.00  0.00           H  
ATOM     19  HE3 MET     1       4.624  14.315  10.875  1.00  0.00           H  
ATOM     20  N   GLU     2       8.437  11.291  14.979  1.00  0.00           N  
ATOM     21  CA  GLU     2       9.737  10.600  14.952  1.00  0.00           C  
ATOM     22  C   GLU     2      10.218  10.370  13.507  1.00  0.00           C  
ATOM     23  O   GLU     2       9.424  10.007  12.636  1.00  0.00           O  
ATOM     24  CB  GLU     2       9.647   9.279  15.734  1.00  0.00           C  
ATOM     25  CG  GLU     2       9.352   9.511  17.224  1.00  0.00           C  
ATOM     26  CD  GLU     2       9.330   8.197  18.024  1.00  0.00           C  
ATOM     27  OE1 GLU     2       8.488   7.315  17.731  1.00  0.00           O  
ATOM     28  OE2 GLU     2      10.125   8.051  18.985  1.00  0.00           O1-
ATOM     29  H   GLU     2       7.632  10.748  14.692  1.00  0.00           H  
ATOM     30  HA  GLU     2      10.499  11.206  15.446  1.00  0.00           H  
ATOM     31  HB2 GLU     2       8.877   8.639  15.299  1.00  0.00           H  
ATOM     32  HB3 GLU     2      10.591   8.739  15.641  1.00  0.00           H  
ATOM     33  HG2 GLU     2      10.101  10.175  17.656  1.00  0.00           H  
ATOM     34  HG3 GLU     2       8.386   9.999  17.356  1.00  0.00           H  
ATOM     35  N   THR     3      11.518  10.564  13.257  1.00  0.00           N  
ATOM     36  CA  THR     3      12.162  10.422  11.934  1.00  0.00           C  
ATOM     37  C   THR     3      13.171   9.270  11.937  1.00  0.00           C  
ATOM     38  O   THR     3      13.900   9.075  12.914  1.00  0.00           O  
ATOM     39  CB  THR     3      12.845  11.735  11.503  1.00  0.00           C  
ATOM     40  CG2 THR     3      13.481  11.667  10.110  1.00  0.00           C  
ATOM     41  OG1 THR     3      11.898  12.784  11.469  1.00  0.00           O  
ATOM     42  H   THR     3      12.120  10.817  14.027  1.00  0.00           H  
ATOM     43  HA  THR     3      11.407  10.187  11.184  1.00  0.00           H  
ATOM     44  HB  THR     3      13.611  12.009  12.230  1.00  0.00           H  
ATOM     45 HG21 THR     3      12.760  11.351   9.355  1.00  0.00           H  
ATOM     46 HG22 THR     3      13.863  12.643   9.809  1.00  0.00           H  
ATOM     47 HG23 THR     3      14.326  10.979  10.074  1.00  0.00           H  
ATOM     48  HG1 THR     3      11.528  12.882  12.333  1.00  0.00           H  
ATOM     49  N   PHE     4      13.235   8.521  10.834  1.00  0.00           N  
ATOM     50  CA  PHE     4      14.010   7.288  10.682  1.00  0.00           C  
ATOM     51  C   PHE     4      14.713   7.245   9.317  1.00  0.00           C  
ATOM     52  O   PHE     4      14.124   7.610   8.297  1.00  0.00           O  
ATOM     53  CB  PHE     4      13.070   6.082  10.830  1.00  0.00           C  
ATOM     54  CG  PHE     4      12.247   6.058  12.106  1.00  0.00           C  
ATOM     55  CD1 PHE     4      12.741   5.420  13.261  1.00  0.00           C  
ATOM     56  CE1 PHE     4      11.992   5.440  14.451  1.00  0.00           C  
ATOM     57  CZ  PHE     4      10.753   6.104  14.492  1.00  0.00           C  
ATOM     58  CE2 PHE     4      10.254   6.732  13.338  1.00  0.00           C  
ATOM     59  CD2 PHE     4      10.994   6.699  12.144  1.00  0.00           C  
ATOM     60  H   PHE     4      12.621   8.759  10.063  1.00  0.00           H  
ATOM     61  HA  PHE     4      14.777   7.229  11.456  1.00  0.00           H  
ATOM     62  HB2 PHE     4      12.375   6.077   9.991  1.00  0.00           H  
ATOM     63  HB3 PHE     4      13.636   5.151  10.757  1.00  0.00           H  
ATOM     64  HD1 PHE     4      13.701   4.925  13.240  1.00  0.00           H  
ATOM     65  HE1 PHE     4      12.373   4.955  15.338  1.00  0.00           H  
ATOM     66  HZ  PHE     4      10.184   6.134  15.410  1.00  0.00           H  
ATOM     67  HE2 PHE     4       9.310   7.252  13.368  1.00  0.00           H  
ATOM     68  HD2 PHE     4      10.607   7.192  11.263  1.00  0.00           H  
ATOM     69  N   ALA     5      15.964   6.782   9.280  1.00  0.00           N  
ATOM     70  CA  ALA     5      16.694   6.545   8.034  1.00  0.00           C  
ATOM     71  C   ALA     5      16.283   5.209   7.383  1.00  0.00           C  
ATOM     72  O   ALA     5      16.095   4.203   8.075  1.00  0.00           O  
ATOM     73  CB  ALA     5      18.199   6.590   8.328  1.00  0.00           C  
ATOM     74  H   ALA     5      16.403   6.490  10.141  1.00  0.00           H  
ATOM     75  HA  ALA     5      16.477   7.355   7.335  1.00  0.00           H  
ATOM     76  HB1 ALA     5      18.492   5.818   9.041  1.00  0.00           H  
ATOM     77  HB2 ALA     5      18.781   6.437   7.417  1.00  0.00           H  
ATOM     78  HB3 ALA     5      18.489   7.556   8.742  1.00  0.00           H  
ATOM     79  N   PHE     6      16.198   5.173   6.050  1.00  0.00           N  
ATOM     80  CA  PHE     6      16.110   3.920   5.292  1.00  0.00           C  
ATOM     81  C   PHE     6      17.455   3.175   5.281  1.00  0.00           C  
ATOM     82  O   PHE     6      18.528   3.788   5.281  1.00  0.00           O  
ATOM     83  CB  PHE     6      15.643   4.192   3.853  1.00  0.00           C  
ATOM     84  CG  PHE     6      14.152   4.432   3.694  1.00  0.00           C  
ATOM     85  CD1 PHE     6      13.226   3.437   4.070  1.00  0.00           C  
ATOM     86  CE1 PHE     6      11.847   3.643   3.886  1.00  0.00           C  
ATOM     87  CZ  PHE     6      11.386   4.843   3.319  1.00  0.00           C  
ATOM     88  CE2 PHE     6      12.307   5.833   2.936  1.00  0.00           C  
ATOM     89  CD2 PHE     6      13.684   5.625   3.114  1.00  0.00           C  
ATOM     90  H   PHE     6      16.366   6.026   5.531  1.00  0.00           H  
ATOM     91  HA  PHE     6      15.384   3.266   5.779  1.00  0.00           H  
ATOM     92  HB2 PHE     6      16.198   5.034   3.438  1.00  0.00           H  
ATOM     93  HB3 PHE     6      15.889   3.348   3.209  1.00  0.00           H  
ATOM     94  HD1 PHE     6      13.571   2.507   4.496  1.00  0.00           H  
ATOM     95  HE1 PHE     6      11.141   2.879   4.178  1.00  0.00           H  
ATOM     96  HZ  PHE     6      10.330   5.003   3.164  1.00  0.00           H  
ATOM     97  HE2 PHE     6      11.964   6.747   2.479  1.00  0.00           H  
ATOM     98  HD2 PHE     6      14.377   6.378   2.778  1.00  0.00           H  
ATOM     99  N   GLN     7      17.396   1.841   5.221  1.00  0.00           N  
ATOM    100  CA  GLN     7      18.565   0.994   4.951  1.00  0.00           C  
ATOM    101  C   GLN     7      18.990   1.119   3.475  1.00  0.00           C  
ATOM    102  O   GLN     7      18.165   1.419   2.605  1.00  0.00           O  
ATOM    103  CB  GLN     7      18.274  -0.463   5.356  1.00  0.00           C  
ATOM    104  CG  GLN     7      17.938  -0.593   6.853  1.00  0.00           C  
ATOM    105  CD  GLN     7      17.738  -2.044   7.279  1.00  0.00           C  
ATOM    106  OE1 GLN     7      18.668  -2.754   7.643  1.00  0.00           O  
ATOM    107  NE2 GLN     7      16.523  -2.551   7.254  1.00  0.00           N  
ATOM    108  H   GLN     7      16.491   1.396   5.230  1.00  0.00           H  
ATOM    109  HA  GLN     7      19.396   1.348   5.565  1.00  0.00           H  
ATOM    110  HB2 GLN     7      17.454  -0.860   4.755  1.00  0.00           H  
ATOM    111  HB3 GLN     7      19.144  -1.081   5.129  1.00  0.00           H  
ATOM    112  HG2 GLN     7      18.745  -0.169   7.452  1.00  0.00           H  
ATOM    113  HG3 GLN     7      17.040  -0.027   7.101  1.00  0.00           H  
ATOM    114 HE21 GLN     7      16.367  -3.506   7.540  1.00  0.00           H  
ATOM    115 HE22 GLN     7      15.744  -1.978   6.962  1.00  0.00           H  
ATOM    116  N   ALA     8      20.277   0.898   3.185  1.00  0.00           N  
ATOM    117  CA  ALA     8      20.880   1.179   1.876  1.00  0.00           C  
ATOM    118  C   ALA     8      20.199   0.445   0.702  1.00  0.00           C  
ATOM    119  O   ALA     8      20.097   0.993  -0.397  1.00  0.00           O  
ATOM    120  CB  ALA     8      22.370   0.821   1.957  1.00  0.00           C  
ATOM    121  H   ALA     8      20.897   0.613   3.928  1.00  0.00           H  
ATOM    122  HA  ALA     8      20.792   2.252   1.693  1.00  0.00           H  
ATOM    123  HB1 ALA     8      22.515  -0.238   2.179  1.00  0.00           H  
ATOM    124  HB2 ALA     8      22.878   1.034   1.016  1.00  0.00           H  
ATOM    125  HB3 ALA     8      22.872   1.396   2.735  1.00  0.00           H  
ATOM    126  N   GLU     9      19.695  -0.769   0.937  1.00  0.00           N  
ATOM    127  CA  GLU     9      18.991  -1.591  -0.050  1.00  0.00           C  
ATOM    128  C   GLU     9      17.684  -0.923  -0.508  1.00  0.00           C  
ATOM    129  O   GLU     9      17.541  -0.566  -1.680  1.00  0.00           O  
ATOM    130  CB  GLU     9      18.710  -2.999   0.522  1.00  0.00           C  
ATOM    131  CG  GLU     9      19.963  -3.799   0.926  1.00  0.00           C  
ATOM    132  CD  GLU     9      20.605  -3.414   2.280  1.00  0.00           C  
ATOM    133  OE1 GLU     9      20.043  -2.584   3.034  1.00  0.00           O  
ATOM    134  OE2 GLU     9      21.691  -3.959   2.595  1.00  0.00           O1-
ATOM    135  H   GLU     9      19.820  -1.174   1.859  1.00  0.00           H  
ATOM    136  HA  GLU     9      19.638  -1.699  -0.923  1.00  0.00           H  
ATOM    137  HB2 GLU     9      18.028  -2.939   1.373  1.00  0.00           H  
ATOM    138  HB3 GLU     9      18.175  -3.579  -0.231  1.00  0.00           H  
ATOM    139  HG2 GLU     9      19.694  -4.851   1.004  1.00  0.00           H  
ATOM    140  HG3 GLU     9      20.719  -3.735   0.143  1.00  0.00           H  
ATOM    141  N   ILE    10      16.740  -0.702   0.416  1.00  0.00           N  
ATOM    142  CA  ILE    10      15.436  -0.100   0.103  1.00  0.00           C  
ATOM    143  C   ILE    10      15.573   1.356  -0.377  1.00  0.00           C  
ATOM    144  O   ILE    10      14.871   1.760  -1.306  1.00  0.00           O  
ATOM    145  CB  ILE    10      14.443  -0.275   1.281  1.00  0.00           C  
ATOM    146  CG2 ILE    10      14.968   0.300   2.607  1.00  0.00           C  
ATOM    147  CG1 ILE    10      13.060   0.357   1.002  1.00  0.00           C  
ATOM    148  CD1 ILE    10      12.333  -0.268  -0.193  1.00  0.00           C  
ATOM    149  H   ILE    10      16.921  -0.973   1.371  1.00  0.00           H  
ATOM    150  HA  ILE    10      15.040  -0.669  -0.739  1.00  0.00           H  
ATOM    151  HB  ILE    10      14.294  -1.346   1.429  1.00  0.00           H  
ATOM    152 HG21 ILE    10      15.119   1.375   2.542  1.00  0.00           H  
ATOM    153 HG22 ILE    10      14.264   0.117   3.419  1.00  0.00           H  
ATOM    154 HG23 ILE    10      15.913  -0.155   2.901  1.00  0.00           H  
ATOM    155 HG12 ILE    10      12.424   0.229   1.878  1.00  0.00           H  
ATOM    156 HG13 ILE    10      13.136   1.436   0.865  1.00  0.00           H  
ATOM    157 HD11 ILE    10      12.167  -1.336  -0.048  1.00  0.00           H  
ATOM    158 HD12 ILE    10      11.366   0.208  -0.332  1.00  0.00           H  
ATOM    159 HD13 ILE    10      12.879  -0.132  -1.124  1.00  0.00           H  
ATOM    160  N   ALA    11      16.531   2.122   0.160  1.00  0.00           N  
ATOM    161  CA  ALA    11      16.838   3.466  -0.334  1.00  0.00           C  
ATOM    162  C   ALA    11      17.229   3.456  -1.829  1.00  0.00           C  
ATOM    163  O   ALA    11      16.717   4.265  -2.609  1.00  0.00           O  
ATOM    164  CB  ALA    11      17.952   4.069   0.532  1.00  0.00           C  
ATOM    165  H   ALA    11      17.105   1.746   0.904  1.00  0.00           H  
ATOM    166  HA  ALA    11      15.943   4.081  -0.220  1.00  0.00           H  
ATOM    167  HB1 ALA    11      18.867   3.478   0.477  1.00  0.00           H  
ATOM    168  HB2 ALA    11      18.192   5.084   0.216  1.00  0.00           H  
ATOM    169  HB3 ALA    11      17.655   4.116   1.580  1.00  0.00           H  
ATOM    170  N   GLN    12      18.074   2.506  -2.252  1.00  0.00           N  
ATOM    171  CA  GLN    12      18.455   2.328  -3.658  1.00  0.00           C  
ATOM    172  C   GLN    12      17.255   1.939  -4.544  1.00  0.00           C  
ATOM    173  O   GLN    12      17.113   2.478  -5.643  1.00  0.00           O  
ATOM    174  CB  GLN    12      19.589   1.292  -3.748  1.00  0.00           C  
ATOM    175  CG  GLN    12      20.163   1.148  -5.168  1.00  0.00           C  
ATOM    176  CD  GLN    12      21.346   0.177  -5.234  1.00  0.00           C  
ATOM    177  OE1 GLN    12      21.487  -0.756  -4.455  1.00  0.00           O  
ATOM    178  NE2 GLN    12      22.244   0.346  -6.184  1.00  0.00           N  
ATOM    179  H   GLN    12      18.456   1.856  -1.578  1.00  0.00           H  
ATOM    180  HA  GLN    12      18.839   3.284  -4.017  1.00  0.00           H  
ATOM    181  HB2 GLN    12      20.393   1.590  -3.073  1.00  0.00           H  
ATOM    182  HB3 GLN    12      19.240   0.322  -3.395  1.00  0.00           H  
ATOM    183  HG2 GLN    12      19.403   0.783  -5.859  1.00  0.00           H  
ATOM    184  HG3 GLN    12      20.482   2.124  -5.535  1.00  0.00           H  
ATOM    185 HE21 GLN    12      23.026  -0.289  -6.245  1.00  0.00           H  
ATOM    186 HE22 GLN    12      22.149   1.104  -6.844  1.00  0.00           H  
ATOM    187  N   LEU    13      16.363   1.059  -4.069  1.00  0.00           N  
ATOM    188  CA  LEU    13      15.151   0.672  -4.806  1.00  0.00           C  
ATOM    189  C   LEU    13      14.189   1.852  -5.025  1.00  0.00           C  
ATOM    190  O   LEU    13      13.668   2.014  -6.128  1.00  0.00           O  
ATOM    191  CB  LEU    13      14.457  -0.499  -4.086  1.00  0.00           C  
ATOM    192  CG  LEU    13      13.139  -0.961  -4.742  1.00  0.00           C  
ATOM    193  CD1 LEU    13      13.360  -1.481  -6.165  1.00  0.00           C  
ATOM    194  CD2 LEU    13      12.483  -2.076  -3.930  1.00  0.00           C  
ATOM    195  H   LEU    13      16.521   0.648  -3.158  1.00  0.00           H  
ATOM    196  HA  LEU    13      15.480   0.323  -5.786  1.00  0.00           H  
ATOM    197  HB2 LEU    13      15.153  -1.334  -4.054  1.00  0.00           H  
ATOM    198  HB3 LEU    13      14.264  -0.224  -3.050  1.00  0.00           H  
ATOM    199  HG  LEU    13      12.424  -0.139  -4.773  1.00  0.00           H  
ATOM    200 HD11 LEU    13      14.065  -2.312  -6.184  1.00  0.00           H  
ATOM    201 HD12 LEU    13      12.424  -1.828  -6.596  1.00  0.00           H  
ATOM    202 HD13 LEU    13      13.739  -0.706  -6.831  1.00  0.00           H  
ATOM    203 HD21 LEU    13      12.285  -1.756  -2.907  1.00  0.00           H  
ATOM    204 HD22 LEU    13      11.529  -2.375  -4.366  1.00  0.00           H  
ATOM    205 HD23 LEU    13      13.116  -2.963  -3.884  1.00  0.00           H  
ATOM    206  N   MET    14      13.976   2.704  -4.018  1.00  0.00           N  
ATOM    207  CA  MET    14      13.138   3.903  -4.167  1.00  0.00           C  
ATOM    208  C   MET    14      13.719   4.872  -5.208  1.00  0.00           C  
ATOM    209  O   MET    14      12.988   5.335  -6.088  1.00  0.00           O  
ATOM    210  CB  MET    14      12.948   4.601  -2.813  1.00  0.00           C  
ATOM    211  CG  MET    14      12.139   3.732  -1.843  1.00  0.00           C  
ATOM    212  SD  MET    14      11.989   4.420  -0.174  1.00  0.00           S  
ATOM    213  CE  MET    14      10.672   5.637  -0.440  1.00  0.00           C  
ATOM    214  H   MET    14      14.424   2.535  -3.125  1.00  0.00           H  
ATOM    215  HA  MET    14      12.156   3.588  -4.527  1.00  0.00           H  
ATOM    216  HB2 MET    14      13.920   4.832  -2.373  1.00  0.00           H  
ATOM    217  HB3 MET    14      12.437   5.554  -2.952  1.00  0.00           H  
ATOM    218  HG2 MET    14      11.140   3.561  -2.242  1.00  0.00           H  
ATOM    219  HG3 MET    14      12.590   2.748  -1.739  1.00  0.00           H  
ATOM    220  HE1 MET    14       9.772   5.138  -0.790  1.00  0.00           H  
ATOM    221  HE2 MET    14      10.440   6.163   0.486  1.00  0.00           H  
ATOM    222  HE3 MET    14      10.970   6.362  -1.191  1.00  0.00           H  
ATOM    223  N   SER    15      15.035   5.116  -5.180  1.00  0.00           N  
ATOM    224  CA  SER    15      15.726   5.909  -6.209  1.00  0.00           C  
ATOM    225  C   SER    15      15.613   5.288  -7.607  1.00  0.00           C  
ATOM    226  O   SER    15      15.348   6.012  -8.568  1.00  0.00           O  
ATOM    227  CB  SER    15      17.207   6.094  -5.855  1.00  0.00           C  
ATOM    228  OG  SER    15      17.339   6.830  -4.649  1.00  0.00           O  
ATOM    229  H   SER    15      15.595   4.685  -4.457  1.00  0.00           H  
ATOM    230  HA  SER    15      15.256   6.894  -6.246  1.00  0.00           H  
ATOM    231  HB2 SER    15      17.713   5.134  -5.741  1.00  0.00           H  
ATOM    232  HB3 SER    15      17.726   6.641  -6.643  1.00  0.00           H  
ATOM    233  HG  SER    15      16.991   6.311  -3.939  1.00  0.00           H  
ATOM    234  N   LEU    16      15.744   3.961  -7.738  1.00  0.00           N  
ATOM    235  CA  LEU    16      15.553   3.241  -9.004  1.00  0.00           C  
ATOM    236  C   LEU    16      14.135   3.451  -9.553  1.00  0.00           C  
ATOM    237  O   LEU    16      13.982   3.852 -10.706  1.00  0.00           O  
ATOM    238  CB  LEU    16      15.904   1.750  -8.806  1.00  0.00           C  
ATOM    239  CG  LEU    16      15.804   0.876 -10.079  1.00  0.00           C  
ATOM    240  CD1 LEU    16      16.735  -0.329  -9.947  1.00  0.00           C  
ATOM    241  CD2 LEU    16      14.399   0.318 -10.342  1.00  0.00           C  
ATOM    242  H   LEU    16      15.968   3.412  -6.918  1.00  0.00           H  
ATOM    243  HA  LEU    16      16.256   3.659  -9.728  1.00  0.00           H  
ATOM    244  HB2 LEU    16      16.928   1.713  -8.433  1.00  0.00           H  
ATOM    245  HB3 LEU    16      15.297   1.311  -8.016  1.00  0.00           H  
ATOM    246  HG  LEU    16      16.134   1.454 -10.942  1.00  0.00           H  
ATOM    247 HD11 LEU    16      16.441  -0.962  -9.110  1.00  0.00           H  
ATOM    248 HD12 LEU    16      16.722  -0.944 -10.847  1.00  0.00           H  
ATOM    249 HD13 LEU    16      17.768  -0.020  -9.784  1.00  0.00           H  
ATOM    250 HD21 LEU    16      13.685   1.079 -10.645  1.00  0.00           H  
ATOM    251 HD22 LEU    16      14.414  -0.412 -11.152  1.00  0.00           H  
ATOM    252 HD23 LEU    16      13.997  -0.185  -9.461  1.00  0.00           H  
ATOM    253  N   ILE    17      13.109   3.228  -8.728  1.00  0.00           N  
ATOM    254  CA  ILE    17      11.694   3.358  -9.113  1.00  0.00           C  
ATOM    255  C   ILE    17      11.356   4.792  -9.556  1.00  0.00           C  
ATOM    256  O   ILE    17      10.628   4.976 -10.534  1.00  0.00           O  
ATOM    257  CB  ILE    17      10.801   2.856  -7.948  1.00  0.00           C  
ATOM    258  CG2 ILE    17       9.340   3.314  -8.088  1.00  0.00           C  
ATOM    259  CG1 ILE    17      10.877   1.311  -7.886  1.00  0.00           C  
ATOM    260  CD1 ILE    17      10.203   0.692  -6.655  1.00  0.00           C  
ATOM    261  H   ILE    17      13.308   2.914  -7.786  1.00  0.00           H  
ATOM    262  HA  ILE    17      11.524   2.718  -9.982  1.00  0.00           H  
ATOM    263  HB  ILE    17      11.184   3.264  -7.011  1.00  0.00           H  
ATOM    264 HG21 ILE    17       8.926   3.009  -9.046  1.00  0.00           H  
ATOM    265 HG22 ILE    17       8.705   2.900  -7.309  1.00  0.00           H  
ATOM    266 HG23 ILE    17       9.246   4.395  -8.002  1.00  0.00           H  
ATOM    267 HG12 ILE    17      10.443   0.878  -8.788  1.00  0.00           H  
ATOM    268 HG13 ILE    17      11.920   0.995  -7.883  1.00  0.00           H  
ATOM    269 HD11 ILE    17       9.119   0.763  -6.714  1.00  0.00           H  
ATOM    270 HD12 ILE    17      10.449  -0.366  -6.575  1.00  0.00           H  
ATOM    271 HD13 ILE    17      10.532   1.178  -5.736  1.00  0.00           H  
ATOM    272  N   ILE    18      11.901   5.809  -8.880  1.00  0.00           N  
ATOM    273  CA  ILE    18      11.669   7.221  -9.224  1.00  0.00           C  
ATOM    274  C   ILE    18      12.427   7.631 -10.503  1.00  0.00           C  
ATOM    275  O   ILE    18      11.841   8.287 -11.369  1.00  0.00           O  
ATOM    276  CB  ILE    18      11.992   8.123  -8.005  1.00  0.00           C  
ATOM    277  CG2 ILE    18      11.993   9.619  -8.375  1.00  0.00           C  
ATOM    278  CG1 ILE    18      10.950   7.864  -6.886  1.00  0.00           C  
ATOM    279  CD1 ILE    18      11.330   8.441  -5.516  1.00  0.00           C  
ATOM    280  H   ILE    18      12.489   5.606  -8.082  1.00  0.00           H  
ATOM    281  HA  ILE    18      10.606   7.344  -9.444  1.00  0.00           H  
ATOM    282  HB  ILE    18      12.984   7.862  -7.633  1.00  0.00           H  
ATOM    283 HG21 ILE    18      11.036   9.923  -8.799  1.00  0.00           H  
ATOM    284 HG22 ILE    18      12.177  10.246  -7.503  1.00  0.00           H  
ATOM    285 HG23 ILE    18      12.771   9.878  -9.092  1.00  0.00           H  
ATOM    286 HG12 ILE    18       9.976   8.251  -7.186  1.00  0.00           H  
ATOM    287 HG13 ILE    18      10.808   6.792  -6.750  1.00  0.00           H  
ATOM    288 HD11 ILE    18      11.365   9.530  -5.523  1.00  0.00           H  
ATOM    289 HD12 ILE    18      10.598   8.147  -4.764  1.00  0.00           H  
ATOM    290 HD13 ILE    18      12.303   8.072  -5.189  1.00  0.00           H  
ATOM    291  N   ASN    19      13.705   7.255 -10.648  1.00  0.00           N  
ATOM    292  CA  ASN    19      14.570   7.738 -11.736  1.00  0.00           C  
ATOM    293  C   ASN    19      14.463   6.934 -13.049  1.00  0.00           C  
ATOM    294  O   ASN    19      14.689   7.499 -14.123  1.00  0.00           O  
ATOM    295  CB  ASN    19      16.037   7.779 -11.255  1.00  0.00           C  
ATOM    296  CG  ASN    19      16.342   8.854 -10.216  1.00  0.00           C  
ATOM    297  OD1 ASN    19      17.582   9.285 -10.137  1.00  0.00           O  
ATOM    298  ND2 ASN    19      15.493   9.352  -9.489  1.00  0.00           N  
ATOM    299  H   ASN    19      14.132   6.685  -9.927  1.00  0.00           H  
ATOM    300  HA  ASN    19      14.281   8.760 -11.991  1.00  0.00           H  
ATOM    301  HB2 ASN    19      16.339   6.809 -10.861  1.00  0.00           H  
ATOM    302  HB3 ASN    19      16.694   7.970 -12.106  1.00  0.00           H  
ATOM    303 HD21 ASN    19      15.760  10.071  -8.833  1.00  0.00           H  
ATOM    304 HD22 ASN    19      14.536   9.036  -9.544  1.00  0.00           H  
ATOM    305  N   THR    20      14.152   5.634 -12.997  1.00  0.00           N  
ATOM    306  CA  THR    20      14.131   4.761 -14.190  1.00  0.00           C  
ATOM    307  C   THR    20      12.956   5.091 -15.115  1.00  0.00           C  
ATOM    308  O   THR    20      11.809   5.180 -14.668  1.00  0.00           O  
ATOM    309  CB  THR    20      14.104   3.269 -13.806  1.00  0.00           C  
ATOM    310  CG2 THR    20      14.073   2.323 -15.008  1.00  0.00           C  
ATOM    311  OG1 THR    20      15.276   2.958 -13.086  1.00  0.00           O  
ATOM    312  H   THR    20      13.957   5.210 -12.099  1.00  0.00           H  
ATOM    313  HA  THR    20      15.056   4.941 -14.744  1.00  0.00           H  
ATOM    314  HB  THR    20      13.244   3.057 -13.168  1.00  0.00           H  
ATOM    315 HG21 THR    20      14.871   2.549 -15.716  1.00  0.00           H  
ATOM    316 HG22 THR    20      14.201   1.288 -14.692  1.00  0.00           H  
ATOM    317 HG23 THR    20      13.124   2.370 -15.543  1.00  0.00           H  
ATOM    318  HG1 THR    20      15.233   3.404 -12.252  1.00  0.00           H  
ATOM    319  N   PHE    21      13.224   5.234 -16.418  1.00  0.00           N  
ATOM    320  CA  PHE    21      12.181   5.392 -17.435  1.00  0.00           C  
ATOM    321  C   PHE    21      11.379   4.088 -17.598  1.00  0.00           C  
ATOM    322  O   PHE    21      11.921   3.060 -18.011  1.00  0.00           O  
ATOM    323  CB  PHE    21      12.809   5.847 -18.762  1.00  0.00           C  
ATOM    324  CG  PHE    21      11.792   6.034 -19.874  1.00  0.00           C  
ATOM    325  CD1 PHE    21      11.028   7.215 -19.939  1.00  0.00           C  
ATOM    326  CE1 PHE    21      10.063   7.379 -20.949  1.00  0.00           C  
ATOM    327  CZ  PHE    21       9.857   6.362 -21.898  1.00  0.00           C  
ATOM    328  CE2 PHE    21      10.618   5.180 -21.837  1.00  0.00           C  
ATOM    329  CD2 PHE    21      11.584   5.017 -20.826  1.00  0.00           C  
ATOM    330  H   PHE    21      14.180   5.153 -16.733  1.00  0.00           H  
ATOM    331  HA  PHE    21      11.503   6.183 -17.105  1.00  0.00           H  
ATOM    332  HB2 PHE    21      13.336   6.791 -18.615  1.00  0.00           H  
ATOM    333  HB3 PHE    21      13.565   5.131 -19.087  1.00  0.00           H  
ATOM    334  HD1 PHE    21      11.177   7.998 -19.209  1.00  0.00           H  
ATOM    335  HE1 PHE    21       9.477   8.285 -20.995  1.00  0.00           H  
ATOM    336  HZ  PHE    21       9.114   6.487 -22.672  1.00  0.00           H  
ATOM    337  HE2 PHE    21      10.459   4.397 -22.563  1.00  0.00           H  
ATOM    338  HD2 PHE    21      12.158   4.103 -20.780  1.00  0.00           H  
ATOM    339  N   TYR    22      10.086   4.136 -17.267  1.00  0.00           N  
ATOM    340  CA  TYR    22       9.158   3.003 -17.338  1.00  0.00           C  
ATOM    341  C   TYR    22       7.723   3.517 -17.528  1.00  0.00           C  
ATOM    342  O   TYR    22       7.171   4.169 -16.638  1.00  0.00           O  
ATOM    343  CB  TYR    22       9.299   2.156 -16.059  1.00  0.00           C  
ATOM    344  CG  TYR    22       8.459   0.892 -16.042  1.00  0.00           C  
ATOM    345  CD1 TYR    22       7.352   0.777 -15.177  1.00  0.00           C  
ATOM    346  CE1 TYR    22       6.603  -0.416 -15.143  1.00  0.00           C  
ATOM    347  CZ  TYR    22       6.961  -1.497 -15.974  1.00  0.00           C  
ATOM    348  OH  TYR    22       6.224  -2.637 -15.955  1.00  0.00           O  
ATOM    349  CE2 TYR    22       8.054  -1.373 -16.856  1.00  0.00           C  
ATOM    350  CD2 TYR    22       8.805  -0.182 -16.886  1.00  0.00           C  
ATOM    351  H   TYR    22       9.710   5.012 -16.935  1.00  0.00           H  
ATOM    352  HA  TYR    22       9.416   2.388 -18.202  1.00  0.00           H  
ATOM    353  HB2 TYR    22      10.340   1.854 -15.933  1.00  0.00           H  
ATOM    354  HB3 TYR    22       9.064   2.758 -15.179  1.00  0.00           H  
ATOM    355  HD1 TYR    22       7.073   1.598 -14.533  1.00  0.00           H  
ATOM    356  HE1 TYR    22       5.758  -0.502 -14.475  1.00  0.00           H  
ATOM    357  HH  TYR    22       6.706  -3.391 -16.284  1.00  0.00           H  
ATOM    358  HE2 TYR    22       8.322  -2.190 -17.509  1.00  0.00           H  
ATOM    359  HD2 TYR    22       9.651  -0.100 -17.551  1.00  0.00           H  
ATOM    360  N   SER    23       7.135   3.268 -18.702  1.00  0.00           N  
ATOM    361  CA  SER    23       5.828   3.824 -19.104  1.00  0.00           C  
ATOM    362  C   SER    23       4.620   3.076 -18.521  1.00  0.00           C  
ATOM    363  O   SER    23       3.550   3.663 -18.356  1.00  0.00           O  
ATOM    364  CB  SER    23       5.703   3.826 -20.634  1.00  0.00           C  
ATOM    365  OG  SER    23       6.788   4.523 -21.229  1.00  0.00           O  
ATOM    366  H   SER    23       7.653   2.761 -19.405  1.00  0.00           H  
ATOM    367  HA  SER    23       5.771   4.860 -18.761  1.00  0.00           H  
ATOM    368  HB2 SER    23       5.692   2.808 -21.026  1.00  0.00           H  
ATOM    369  HB3 SER    23       4.772   4.301 -20.947  1.00  0.00           H  
ATOM    370  HG  SER    23       6.674   4.516 -22.167  1.00  0.00           H  
ATOM    371  N   ASN    24       4.772   1.790 -18.185  1.00  0.00           N  
ATOM    372  CA  ASN    24       3.713   0.906 -17.669  1.00  0.00           C  
ATOM    373  C   ASN    24       3.419   1.136 -16.163  1.00  0.00           C  
ATOM    374  O   ASN    24       3.260   0.198 -15.379  1.00  0.00           O  
ATOM    375  CB  ASN    24       4.099  -0.537 -18.041  1.00  0.00           C  
ATOM    376  CG  ASN    24       3.044  -1.573 -17.681  1.00  0.00           C  
ATOM    377  OD1 ASN    24       1.864  -1.426 -17.973  1.00  0.00           O  
ATOM    378  ND2 ASN    24       3.437  -2.661 -17.058  1.00  0.00           N  
ATOM    379  H   ASN    24       5.685   1.378 -18.313  1.00  0.00           H  
ATOM    380  HA  ASN    24       2.789   1.146 -18.199  1.00  0.00           H  
ATOM    381  HB2 ASN    24       4.254  -0.604 -19.119  1.00  0.00           H  
ATOM    382  HB3 ASN    24       5.051  -0.797 -17.590  1.00  0.00           H  
ATOM    383 HD21 ASN    24       2.761  -3.372 -16.821  1.00  0.00           H  
ATOM    384 HD22 ASN    24       4.409  -2.768 -16.795  1.00  0.00           H  
ATOM    385  N   LYS    25       3.369   2.406 -15.741  1.00  0.00           N  
ATOM    386  CA  LYS    25       3.251   2.836 -14.335  1.00  0.00           C  
ATOM    387  C   LYS    25       1.981   2.341 -13.639  1.00  0.00           C  
ATOM    388  O   LYS    25       1.997   2.126 -12.430  1.00  0.00           O  
ATOM    389  CB  LYS    25       3.305   4.369 -14.260  1.00  0.00           C  
ATOM    390  CG  LYS    25       4.643   4.943 -14.741  1.00  0.00           C  
ATOM    391  CD  LYS    25       4.660   6.470 -14.591  1.00  0.00           C  
ATOM    392  CE  LYS    25       6.009   7.082 -14.991  1.00  0.00           C  
ATOM    393  NZ  LYS    25       7.091   6.721 -14.037  1.00  0.00           N1+
ATOM    394  H   LYS    25       3.481   3.131 -16.438  1.00  0.00           H  
ATOM    395  HA  LYS    25       4.105   2.428 -13.796  1.00  0.00           H  
ATOM    396  HB2 LYS    25       2.493   4.802 -14.843  1.00  0.00           H  
ATOM    397  HB3 LYS    25       3.148   4.680 -13.227  1.00  0.00           H  
ATOM    398  HG2 LYS    25       5.459   4.491 -14.176  1.00  0.00           H  
ATOM    399  HG3 LYS    25       4.799   4.686 -15.788  1.00  0.00           H  
ATOM    400  HD2 LYS    25       3.878   6.888 -15.224  1.00  0.00           H  
ATOM    401  HD3 LYS    25       4.410   6.757 -13.569  1.00  0.00           H  
ATOM    402  HE2 LYS    25       6.291   6.768 -15.997  1.00  0.00           H  
ATOM    403  HE3 LYS    25       5.935   8.169 -15.010  1.00  0.00           H  
ATOM    404  HZ1 LYS    25       6.824   7.008 -13.105  1.00  0.00           H  
ATOM    405  HZ2 LYS    25       7.229   5.720 -14.054  1.00  0.00           H  
ATOM    406  HZ3 LYS    25       7.948   7.182 -14.304  1.00  0.00           H  
ATOM    407  N   GLU    26       0.908   2.124 -14.403  1.00  0.00           N  
ATOM    408  CA  GLU    26      -0.442   1.760 -13.936  1.00  0.00           C  
ATOM    409  C   GLU    26      -0.512   0.505 -13.043  1.00  0.00           C  
ATOM    410  O   GLU    26      -1.470   0.348 -12.284  1.00  0.00           O  
ATOM    411  CB  GLU    26      -1.369   1.616 -15.157  1.00  0.00           C  
ATOM    412  CG  GLU    26      -0.987   0.482 -16.126  1.00  0.00           C  
ATOM    413  CD  GLU    26      -1.957   0.371 -17.318  1.00  0.00           C  
ATOM    414  OE1 GLU    26      -2.420   1.418 -17.835  1.00  0.00           O  
ATOM    415  OE2 GLU    26      -2.243  -0.768 -17.759  1.00  0.00           O1-
ATOM    416  H   GLU    26       1.006   2.296 -15.393  1.00  0.00           H  
ATOM    417  HA  GLU    26      -0.809   2.598 -13.342  1.00  0.00           H  
ATOM    418  HB2 GLU    26      -2.388   1.455 -14.808  1.00  0.00           H  
ATOM    419  HB3 GLU    26      -1.387   2.567 -15.690  1.00  0.00           H  
ATOM    420  HG2 GLU    26       0.017   0.637 -16.523  1.00  0.00           H  
ATOM    421  HG3 GLU    26      -0.974  -0.479 -15.611  1.00  0.00           H  
ATOM    422  N   ILE    27       0.517  -0.354 -13.064  1.00  0.00           N  
ATOM    423  CA  ILE    27       0.643  -1.511 -12.161  1.00  0.00           C  
ATOM    424  C   ILE    27       0.687  -1.126 -10.672  1.00  0.00           C  
ATOM    425  O   ILE    27       0.410  -1.982  -9.832  1.00  0.00           O  
ATOM    426  CB  ILE    27       1.849  -2.400 -12.548  1.00  0.00           C  
ATOM    427  CG2 ILE    27       1.691  -2.893 -13.997  1.00  0.00           C  
ATOM    428  CG1 ILE    27       3.238  -1.738 -12.350  1.00  0.00           C  
ATOM    429  CD1 ILE    27       3.871  -2.036 -10.984  1.00  0.00           C  
ATOM    430  H   ILE    27       1.285  -0.168 -13.694  1.00  0.00           H  
ATOM    431  HA  ILE    27      -0.261  -2.110 -12.292  1.00  0.00           H  
ATOM    432  HB  ILE    27       1.814  -3.296 -11.926  1.00  0.00           H  
ATOM    433 HG21 ILE    27       1.766  -2.076 -14.716  1.00  0.00           H  
ATOM    434 HG22 ILE    27       2.461  -3.622 -14.248  1.00  0.00           H  
ATOM    435 HG23 ILE    27       0.727  -3.379 -14.145  1.00  0.00           H  
ATOM    436 HG12 ILE    27       3.928  -2.113 -13.107  1.00  0.00           H  
ATOM    437 HG13 ILE    27       3.187  -0.662 -12.516  1.00  0.00           H  
ATOM    438 HD11 ILE    27       4.886  -1.641 -10.939  1.00  0.00           H  
ATOM    439 HD12 ILE    27       3.318  -1.592 -10.159  1.00  0.00           H  
ATOM    440 HD13 ILE    27       3.933  -3.109 -10.800  1.00  0.00           H  
ATOM    441  N   PHE    28       0.966   0.139 -10.320  1.00  0.00           N  
ATOM    442  CA  PHE    28       0.951   0.604  -8.924  1.00  0.00           C  
ATOM    443  C   PHE    28      -0.377   0.267  -8.211  1.00  0.00           C  
ATOM    444  O   PHE    28      -0.378  -0.179  -7.061  1.00  0.00           O  
ATOM    445  CB  PHE    28       1.240   2.118  -8.863  1.00  0.00           C  
ATOM    446  CG  PHE    28       0.020   3.004  -9.072  1.00  0.00           C  
ATOM    447  CD1 PHE    28      -0.429   3.315 -10.369  1.00  0.00           C  
ATOM    448  CE1 PHE    28      -1.624   4.028 -10.562  1.00  0.00           C  
ATOM    449  CZ  PHE    28      -2.391   4.423  -9.454  1.00  0.00           C  
ATOM    450  CE2 PHE    28      -1.956   4.106  -8.155  1.00  0.00           C  
ATOM    451  CD2 PHE    28      -0.745   3.416  -7.963  1.00  0.00           C  
ATOM    452  H   PHE    28       1.182   0.811 -11.043  1.00  0.00           H  
ATOM    453  HA  PHE    28       1.755   0.077  -8.420  1.00  0.00           H  
ATOM    454  HB2 PHE    28       1.658   2.352  -7.884  1.00  0.00           H  
ATOM    455  HB3 PHE    28       2.017   2.393  -9.579  1.00  0.00           H  
ATOM    456  HD1 PHE    28       0.129   2.994 -11.228  1.00  0.00           H  
ATOM    457  HE1 PHE    28      -1.960   4.251 -11.562  1.00  0.00           H  
ATOM    458  HZ  PHE    28      -3.320   4.952  -9.600  1.00  0.00           H  
ATOM    459  HE2 PHE    28      -2.559   4.379  -7.304  1.00  0.00           H  
ATOM    460  HD2 PHE    28      -0.429   3.161  -6.962  1.00  0.00           H  
ATOM    461  N   LEU    29      -1.512   0.435  -8.905  1.00  0.00           N  
ATOM    462  CA  LEU    29      -2.842   0.236  -8.336  1.00  0.00           C  
ATOM    463  C   LEU    29      -3.125  -1.251  -8.073  1.00  0.00           C  
ATOM    464  O   LEU    29      -3.687  -1.595  -7.032  1.00  0.00           O  
ATOM    465  CB  LEU    29      -3.876   0.881  -9.277  1.00  0.00           C  
ATOM    466  CG  LEU    29      -5.315   0.895  -8.731  1.00  0.00           C  
ATOM    467  CD1 LEU    29      -5.438   1.672  -7.418  1.00  0.00           C  
ATOM    468  CD2 LEU    29      -6.256   1.544  -9.745  1.00  0.00           C  
ATOM    469  H   LEU    29      -1.451   0.776  -9.855  1.00  0.00           H  
ATOM    470  HA  LEU    29      -2.857   0.759  -7.379  1.00  0.00           H  
ATOM    471  HB2 LEU    29      -3.573   1.903  -9.501  1.00  0.00           H  
ATOM    472  HB3 LEU    29      -3.855   0.350 -10.228  1.00  0.00           H  
ATOM    473  HG  LEU    29      -5.651  -0.128  -8.574  1.00  0.00           H  
ATOM    474 HD11 LEU    29      -5.028   2.679  -7.507  1.00  0.00           H  
ATOM    475 HD12 LEU    29      -6.480   1.764  -7.117  1.00  0.00           H  
ATOM    476 HD13 LEU    29      -4.922   1.170  -6.600  1.00  0.00           H  
ATOM    477 HD21 LEU    29      -6.257   0.999 -10.688  1.00  0.00           H  
ATOM    478 HD22 LEU    29      -7.282   1.537  -9.378  1.00  0.00           H  
ATOM    479 HD23 LEU    29      -5.979   2.578  -9.954  1.00  0.00           H  
ATOM    480  N   ARG    30      -2.666  -2.135  -8.971  1.00  0.00           N  
ATOM    481  CA  ARG    30      -2.723  -3.597  -8.811  1.00  0.00           C  
ATOM    482  C   ARG    30      -2.002  -4.043  -7.538  1.00  0.00           C  
ATOM    483  O   ARG    30      -2.579  -4.782  -6.744  1.00  0.00           O  
ATOM    484  CB  ARG    30      -2.116  -4.271 -10.055  1.00  0.00           C  
ATOM    485  CG  ARG    30      -2.149  -5.808  -9.993  1.00  0.00           C  
ATOM    486  CD  ARG    30      -1.439  -6.421 -11.208  1.00  0.00           C  
ATOM    487  NE  ARG    30       0.015  -6.219 -11.117  1.00  0.00           N  
ATOM    488  CZ  ARG    30       0.933  -6.363 -12.046  1.00  0.00           C  
ATOM    489  NH1 ARG    30       0.665  -6.664 -13.286  1.00  0.00           N  
ATOM    490  NH2 ARG    30       2.165  -6.202 -11.685  1.00  0.00           N1+
ATOM    491  H   ARG    30      -2.177  -1.777  -9.779  1.00  0.00           H  
ATOM    492  HA  ARG    30      -3.773  -3.885  -8.732  1.00  0.00           H  
ATOM    493  HB2 ARG    30      -2.648  -3.932 -10.944  1.00  0.00           H  
ATOM    494  HB3 ARG    30      -1.086  -3.944 -10.184  1.00  0.00           H  
ATOM    495  HG2 ARG    30      -1.662  -6.185  -9.093  1.00  0.00           H  
ATOM    496  HG3 ARG    30      -3.181  -6.159  -9.944  1.00  0.00           H  
ATOM    497  HD2 ARG    30      -1.634  -7.492 -11.256  1.00  0.00           H  
ATOM    498  HD3 ARG    30      -1.807  -5.985 -12.136  1.00  0.00           H  
ATOM    499  HE  ARG    30       0.369  -6.012 -10.185  1.00  0.00           H  
ATOM    500 HH11 ARG    30      -0.296  -6.785 -13.574  1.00  0.00           H  
ATOM    501 HH12 ARG    30       1.406  -6.786 -13.959  1.00  0.00           H  
ATOM    502 HH21 ARG    30       2.350  -5.984 -10.707  1.00  0.00           H  
ATOM    503 HH22 ARG    30       2.942  -6.353 -12.311  1.00  0.00           H  
ATOM    504  N   GLU    31      -0.768  -3.583  -7.322  1.00  0.00           N  
ATOM    505  CA  GLU    31       0.014  -3.971  -6.139  1.00  0.00           C  
ATOM    506  C   GLU    31      -0.623  -3.491  -4.829  1.00  0.00           C  
ATOM    507  O   GLU    31      -0.706  -4.253  -3.865  1.00  0.00           O  
ATOM    508  CB  GLU    31       1.459  -3.451  -6.228  1.00  0.00           C  
ATOM    509  CG  GLU    31       2.257  -3.912  -7.459  1.00  0.00           C  
ATOM    510  CD  GLU    31       2.016  -5.382  -7.831  1.00  0.00           C  
ATOM    511  OE1 GLU    31       2.060  -6.258  -6.936  1.00  0.00           O  
ATOM    512  OE2 GLU    31       1.789  -5.665  -9.030  1.00  0.00           O1-
ATOM    513  H   GLU    31      -0.338  -2.970  -8.002  1.00  0.00           H  
ATOM    514  HA  GLU    31       0.010  -5.060  -6.077  1.00  0.00           H  
ATOM    515  HB2 GLU    31       1.462  -2.360  -6.200  1.00  0.00           H  
ATOM    516  HB3 GLU    31       1.996  -3.773  -5.336  1.00  0.00           H  
ATOM    517  HG2 GLU    31       1.996  -3.293  -8.315  1.00  0.00           H  
ATOM    518  HG3 GLU    31       3.322  -3.757  -7.289  1.00  0.00           H  
ATOM    519  N   LEU    32      -1.126  -2.254  -4.790  1.00  0.00           N  
ATOM    520  CA  LEU    32      -1.763  -1.703  -3.591  1.00  0.00           C  
ATOM    521  C   LEU    32      -3.109  -2.377  -3.276  1.00  0.00           C  
ATOM    522  O   LEU    32      -3.342  -2.745  -2.124  1.00  0.00           O  
ATOM    523  CB  LEU    32      -1.880  -0.179  -3.734  1.00  0.00           C  
ATOM    524  CG  LEU    32      -0.506   0.525  -3.764  1.00  0.00           C  
ATOM    525  CD1 LEU    32      -0.699   2.003  -4.085  1.00  0.00           C  
ATOM    526  CD2 LEU    32       0.238   0.413  -2.430  1.00  0.00           C  
ATOM    527  H   LEU    32      -1.050  -1.664  -5.608  1.00  0.00           H  
ATOM    528  HA  LEU    32      -1.123  -1.923  -2.736  1.00  0.00           H  
ATOM    529  HB2 LEU    32      -2.433   0.050  -4.646  1.00  0.00           H  
ATOM    530  HB3 LEU    32      -2.474   0.227  -2.913  1.00  0.00           H  
ATOM    531  HG  LEU    32       0.120   0.093  -4.544  1.00  0.00           H  
ATOM    532 HD11 LEU    32      -1.216   2.521  -3.278  1.00  0.00           H  
ATOM    533 HD12 LEU    32       0.257   2.500  -4.241  1.00  0.00           H  
ATOM    534 HD13 LEU    32      -1.284   2.131  -4.996  1.00  0.00           H  
ATOM    535 HD21 LEU    32       0.562  -0.608  -2.231  1.00  0.00           H  
ATOM    536 HD22 LEU    32       1.138   1.030  -2.427  1.00  0.00           H  
ATOM    537 HD23 LEU    32      -0.387   0.730  -1.596  1.00  0.00           H  
ATOM    538  N   ILE    33      -3.958  -2.628  -4.283  1.00  0.00           N  
ATOM    539  CA  ILE    33      -5.198  -3.408  -4.112  1.00  0.00           C  
ATOM    540  C   ILE    33      -4.884  -4.849  -3.674  1.00  0.00           C  
ATOM    541  O   ILE    33      -5.569  -5.383  -2.799  1.00  0.00           O  
ATOM    542  CB  ILE    33      -6.057  -3.354  -5.398  1.00  0.00           C  
ATOM    543  CG2 ILE    33      -7.203  -4.382  -5.373  1.00  0.00           C  
ATOM    544  CG1 ILE    33      -6.632  -1.930  -5.581  1.00  0.00           C  
ATOM    545  CD1 ILE    33      -7.332  -1.707  -6.928  1.00  0.00           C  
ATOM    546  H   ILE    33      -3.718  -2.323  -5.218  1.00  0.00           H  
ATOM    547  HA  ILE    33      -5.772  -2.950  -3.303  1.00  0.00           H  
ATOM    548  HB  ILE    33      -5.419  -3.590  -6.252  1.00  0.00           H  
ATOM    549 HG21 ILE    33      -7.852  -4.241  -4.509  1.00  0.00           H  
ATOM    550 HG22 ILE    33      -7.825  -4.301  -6.261  1.00  0.00           H  
ATOM    551 HG23 ILE    33      -6.843  -5.410  -5.364  1.00  0.00           H  
ATOM    552 HG12 ILE    33      -7.324  -1.697  -4.771  1.00  0.00           H  
ATOM    553 HG13 ILE    33      -5.831  -1.195  -5.502  1.00  0.00           H  
ATOM    554 HD11 ILE    33      -8.296  -2.213  -6.976  1.00  0.00           H  
ATOM    555 HD12 ILE    33      -7.516  -0.647  -7.093  1.00  0.00           H  
ATOM    556 HD13 ILE    33      -6.721  -2.069  -7.755  1.00  0.00           H  
ATOM    557  N   SER    34      -3.827  -5.469  -4.212  1.00  0.00           N  
ATOM    558  CA  SER    34      -3.365  -6.797  -3.783  1.00  0.00           C  
ATOM    559  C   SER    34      -2.934  -6.808  -2.308  1.00  0.00           C  
ATOM    560  O   SER    34      -3.365  -7.680  -1.552  1.00  0.00           O  
ATOM    561  CB  SER    34      -2.231  -7.283  -4.698  1.00  0.00           C  
ATOM    562  OG  SER    34      -1.865  -8.622  -4.406  1.00  0.00           O  
ATOM    563  H   SER    34      -3.296  -4.998  -4.933  1.00  0.00           H  
ATOM    564  HA  SER    34      -4.206  -7.486  -3.894  1.00  0.00           H  
ATOM    565  HB2 SER    34      -2.548  -7.249  -5.740  1.00  0.00           H  
ATOM    566  HB3 SER    34      -1.348  -6.652  -4.613  1.00  0.00           H  
ATOM    567  HG  SER    34      -1.548  -8.668  -3.516  1.00  0.00           H  
ATOM    568  N   ASN    35      -2.161  -5.812  -1.858  1.00  0.00           N  
ATOM    569  CA  ASN    35      -1.759  -5.682  -0.451  1.00  0.00           C  
ATOM    570  C   ASN    35      -2.971  -5.458   0.479  1.00  0.00           C  
ATOM    571  O   ASN    35      -3.047  -6.087   1.537  1.00  0.00           O  
ATOM    572  CB  ASN    35      -0.706  -4.570  -0.296  1.00  0.00           C  
ATOM    573  CG  ASN    35       0.663  -4.914  -0.874  1.00  0.00           C  
ATOM    574  OD1 ASN    35       0.868  -5.871  -1.607  1.00  0.00           O  
ATOM    575  ND2 ASN    35       1.679  -4.162  -0.519  1.00  0.00           N  
ATOM    576  H   ASN    35      -1.823  -5.118  -2.514  1.00  0.00           H  
ATOM    577  HA  ASN    35      -1.306  -6.628  -0.143  1.00  0.00           H  
ATOM    578  HB2 ASN    35      -1.059  -3.643  -0.751  1.00  0.00           H  
ATOM    579  HB3 ASN    35      -0.564  -4.356   0.764  1.00  0.00           H  
ATOM    580 HD21 ASN    35       2.598  -4.382  -0.870  1.00  0.00           H  
ATOM    581 HD22 ASN    35       1.548  -3.402   0.137  1.00  0.00           H  
ATOM    582  N   SER    36      -3.954  -4.648   0.069  1.00  0.00           N  
ATOM    583  CA  SER    36      -5.235  -4.516   0.780  1.00  0.00           C  
ATOM    584  C   SER    36      -6.017  -5.832   0.847  1.00  0.00           C  
ATOM    585  O   SER    36      -6.510  -6.195   1.915  1.00  0.00           O  
ATOM    586  CB  SER    36      -6.112  -3.446   0.121  1.00  0.00           C  
ATOM    587  OG  SER    36      -5.599  -2.158   0.385  1.00  0.00           O  
ATOM    588  H   SER    36      -3.842  -4.140  -0.799  1.00  0.00           H  
ATOM    589  HA  SER    36      -5.022  -4.219   1.807  1.00  0.00           H  
ATOM    590  HB2 SER    36      -6.168  -3.590  -0.957  1.00  0.00           H  
ATOM    591  HB3 SER    36      -7.133  -3.495   0.497  1.00  0.00           H  
ATOM    592  HG  SER    36      -5.645  -2.014   1.325  1.00  0.00           H  
ATOM    593  N   SER    37      -6.100  -6.585  -0.254  1.00  0.00           N  
ATOM    594  CA  SER    37      -6.760  -7.900  -0.295  1.00  0.00           C  
ATOM    595  C   SER    37      -6.075  -8.920   0.630  1.00  0.00           C  
ATOM    596  O   SER    37      -6.753  -9.630   1.373  1.00  0.00           O  
ATOM    597  CB  SER    37      -6.812  -8.400  -1.743  1.00  0.00           C  
ATOM    598  OG  SER    37      -7.597  -9.575  -1.862  1.00  0.00           O  
ATOM    599  H   SER    37      -5.676  -6.246  -1.109  1.00  0.00           H  
ATOM    600  HA  SER    37      -7.786  -7.766   0.051  1.00  0.00           H  
ATOM    601  HB2 SER    37      -7.256  -7.635  -2.382  1.00  0.00           H  
ATOM    602  HB3 SER    37      -5.813  -8.597  -2.134  1.00  0.00           H  
ATOM    603  HG  SER    37      -7.184 -10.267  -1.364  1.00  0.00           H  
ATOM    604  N   ASP    38      -4.738  -8.947   0.672  1.00  0.00           N  
ATOM    605  CA  ASP    38      -3.971  -9.773   1.618  1.00  0.00           C  
ATOM    606  C   ASP    38      -4.211  -9.368   3.087  1.00  0.00           C  
ATOM    607  O   ASP    38      -4.356 -10.230   3.957  1.00  0.00           O  
ATOM    608  CB  ASP    38      -2.467  -9.703   1.294  1.00  0.00           C  
ATOM    609  CG  ASP    38      -2.051 -10.336  -0.049  1.00  0.00           C  
ATOM    610  OD1 ASP    38      -2.788 -11.185  -0.605  1.00  0.00           O  
ATOM    611  OD2 ASP    38      -0.923 -10.037  -0.512  1.00  0.00           O1-
ATOM    612  H   ASP    38      -4.217  -8.357   0.035  1.00  0.00           H  
ATOM    613  HA  ASP    38      -4.305 -10.807   1.514  1.00  0.00           H  
ATOM    614  HB2 ASP    38      -2.130  -8.666   1.303  1.00  0.00           H  
ATOM    615  HB3 ASP    38      -1.898 -10.214   2.071  1.00  0.00           H  
ATOM    616  N   ALA    39      -4.305  -8.065   3.376  1.00  0.00           N  
ATOM    617  CA  ALA    39      -4.621  -7.556   4.712  1.00  0.00           C  
ATOM    618  C   ALA    39      -6.058  -7.898   5.158  1.00  0.00           C  
ATOM    619  O   ALA    39      -6.283  -8.182   6.337  1.00  0.00           O  
ATOM    620  CB  ALA    39      -4.373  -6.045   4.714  1.00  0.00           C  
ATOM    621  H   ALA    39      -4.166  -7.392   2.634  1.00  0.00           H  
ATOM    622  HA  ALA    39      -3.931  -8.015   5.422  1.00  0.00           H  
ATOM    623  HB1 ALA    39      -5.028  -5.521   4.018  1.00  0.00           H  
ATOM    624  HB2 ALA    39      -4.533  -5.611   5.702  1.00  0.00           H  
ATOM    625  HB3 ALA    39      -3.346  -5.831   4.423  1.00  0.00           H  
ATOM    626  N   LEU    40      -7.022  -7.895   4.230  1.00  0.00           N  
ATOM    627  CA  LEU    40      -8.399  -8.347   4.456  1.00  0.00           C  
ATOM    628  C   LEU    40      -8.470  -9.872   4.674  1.00  0.00           C  
ATOM    629  O   LEU    40      -9.132 -10.317   5.613  1.00  0.00           O  
ATOM    630  CB  LEU    40      -9.285  -7.884   3.286  1.00  0.00           C  
ATOM    631  CG  LEU    40      -9.527  -6.362   3.252  1.00  0.00           C  
ATOM    632  CD1 LEU    40      -9.888  -5.891   1.845  1.00  0.00           C  
ATOM    633  CD2 LEU    40     -10.687  -5.967   4.169  1.00  0.00           C  
ATOM    634  H   LEU    40      -6.775  -7.616   3.289  1.00  0.00           H  
ATOM    635  HA  LEU    40      -8.782  -7.886   5.362  1.00  0.00           H  
ATOM    636  HB2 LEU    40      -8.823  -8.204   2.352  1.00  0.00           H  
ATOM    637  HB3 LEU    40     -10.249  -8.389   3.330  1.00  0.00           H  
ATOM    638  HG  LEU    40      -8.627  -5.833   3.565  1.00  0.00           H  
ATOM    639 HD11 LEU    40     -10.835  -6.310   1.509  1.00  0.00           H  
ATOM    640 HD12 LEU    40      -9.978  -4.806   1.816  1.00  0.00           H  
ATOM    641 HD13 LEU    40      -9.125  -6.167   1.119  1.00  0.00           H  
ATOM    642 HD21 LEU    40     -10.514  -6.274   5.198  1.00  0.00           H  
ATOM    643 HD22 LEU    40     -10.843  -4.888   4.163  1.00  0.00           H  
ATOM    644 HD23 LEU    40     -11.614  -6.432   3.842  1.00  0.00           H  
ATOM    645  N   ASP    41      -7.721 -10.668   3.901  1.00  0.00           N  
ATOM    646  CA  ASP    41      -7.602 -12.119   4.117  1.00  0.00           C  
ATOM    647  C   ASP    41      -7.054 -12.460   5.510  1.00  0.00           C  
ATOM    648  O   ASP    41      -7.582 -13.357   6.174  1.00  0.00           O  
ATOM    649  CB  ASP    41      -6.700 -12.774   3.052  1.00  0.00           C  
ATOM    650  CG  ASP    41      -7.306 -12.894   1.644  1.00  0.00           C  
ATOM    651  OD1 ASP    41      -8.547 -12.799   1.492  1.00  0.00           O  
ATOM    652  OD2 ASP    41      -6.539 -13.182   0.693  1.00  0.00           O1-
ATOM    653  H   ASP    41      -7.195 -10.259   3.139  1.00  0.00           H  
ATOM    654  HA  ASP    41      -8.599 -12.559   4.064  1.00  0.00           H  
ATOM    655  HB2 ASP    41      -5.754 -12.239   2.973  1.00  0.00           H  
ATOM    656  HB3 ASP    41      -6.444 -13.791   3.355  1.00  0.00           H  
ATOM    657  N   LYS    42      -6.023 -11.742   5.982  1.00  0.00           N  
ATOM    658  CA  LYS    42      -5.390 -12.017   7.280  1.00  0.00           C  
ATOM    659  C   LYS    42      -6.337 -11.763   8.461  1.00  0.00           C  
ATOM    660  O   LYS    42      -6.470 -12.638   9.319  1.00  0.00           O  
ATOM    661  CB  LYS    42      -4.066 -11.241   7.385  1.00  0.00           C  
ATOM    662  CG  LYS    42      -3.210 -11.755   8.554  1.00  0.00           C  
ATOM    663  CD  LYS    42      -1.810 -11.123   8.542  1.00  0.00           C  
ATOM    664  CE  LYS    42      -1.024 -11.548   9.789  1.00  0.00           C  
ATOM    665  NZ  LYS    42       0.313 -10.897   9.837  1.00  0.00           N1+
ATOM    666  H   LYS    42      -5.619 -11.023   5.395  1.00  0.00           H  
ATOM    667  HA  LYS    42      -5.146 -13.081   7.283  1.00  0.00           H  
ATOM    668  HB2 LYS    42      -3.505 -11.368   6.458  1.00  0.00           H  
ATOM    669  HB3 LYS    42      -4.253 -10.171   7.486  1.00  0.00           H  
ATOM    670  HG2 LYS    42      -3.705 -11.541   9.502  1.00  0.00           H  
ATOM    671  HG3 LYS    42      -3.112 -12.840   8.496  1.00  0.00           H  
ATOM    672  HD2 LYS    42      -1.275 -11.420   7.639  1.00  0.00           H  
ATOM    673  HD3 LYS    42      -1.893 -10.037   8.513  1.00  0.00           H  
ATOM    674  HE2 LYS    42      -1.570 -11.283  10.695  1.00  0.00           H  
ATOM    675  HE3 LYS    42      -0.890 -12.630   9.802  1.00  0.00           H  
ATOM    676  HZ1 LYS    42       0.201  -9.893   9.859  1.00  0.00           H  
ATOM    677  HZ2 LYS    42       0.803 -11.197  10.668  1.00  0.00           H  
ATOM    678  HZ3 LYS    42       0.847 -11.158   9.020  1.00  0.00           H  
ATOM    679  N   ILE    43      -7.051 -10.629   8.493  1.00  0.00           N  
ATOM    680  CA  ILE    43      -8.052 -10.377   9.552  1.00  0.00           C  
ATOM    681  C   ILE    43      -9.237 -11.352   9.469  1.00  0.00           C  
ATOM    682  O   ILE    43      -9.695 -11.837  10.506  1.00  0.00           O  
ATOM    683  CB  ILE    43      -8.504  -8.898   9.601  1.00  0.00           C  
ATOM    684  CG2 ILE    43      -9.278  -8.444   8.355  1.00  0.00           C  
ATOM    685  CG1 ILE    43      -9.359  -8.582  10.846  1.00  0.00           C  
ATOM    686  CD1 ILE    43      -8.564  -8.638  12.156  1.00  0.00           C  
ATOM    687  H   ILE    43      -6.940  -9.945   7.756  1.00  0.00           H  
ATOM    688  HA  ILE    43      -7.540 -10.586  10.493  1.00  0.00           H  
ATOM    689  HB  ILE    43      -7.611  -8.283   9.658  1.00  0.00           H  
ATOM    690 HG21 ILE    43     -10.216  -8.983   8.223  1.00  0.00           H  
ATOM    691 HG22 ILE    43      -9.519  -7.382   8.404  1.00  0.00           H  
ATOM    692 HG23 ILE    43      -8.673  -8.589   7.466  1.00  0.00           H  
ATOM    693 HG12 ILE    43      -9.759  -7.575  10.751  1.00  0.00           H  
ATOM    694 HG13 ILE    43     -10.235  -9.227  10.913  1.00  0.00           H  
ATOM    695 HD11 ILE    43      -7.669  -8.017  12.106  1.00  0.00           H  
ATOM    696 HD12 ILE    43      -9.172  -8.269  12.981  1.00  0.00           H  
ATOM    697 HD13 ILE    43      -8.260  -9.653  12.408  1.00  0.00           H  
ATOM    698  N   ARG    44      -9.689 -11.716   8.259  1.00  0.00           N  
ATOM    699  CA  ARG    44     -10.748 -12.718   8.049  1.00  0.00           C  
ATOM    700  C   ARG    44     -10.346 -14.102   8.573  1.00  0.00           C  
ATOM    701  O   ARG    44     -11.152 -14.776   9.209  1.00  0.00           O  
ATOM    702  CB  ARG    44     -11.113 -12.755   6.554  1.00  0.00           C  
ATOM    703  CG  ARG    44     -12.350 -13.621   6.260  1.00  0.00           C  
ATOM    704  CD  ARG    44     -12.668 -13.663   4.759  1.00  0.00           C  
ATOM    705  NE  ARG    44     -11.644 -14.409   3.999  1.00  0.00           N  
ATOM    706  CZ  ARG    44     -11.590 -14.560   2.687  1.00  0.00           C  
ATOM    707  NH1 ARG    44     -12.509 -14.090   1.891  1.00  0.00           N  
ATOM    708  NH2 ARG    44     -10.601 -15.209   2.144  1.00  0.00           N1+
ATOM    709  H   ARG    44      -9.269 -11.300   7.437  1.00  0.00           H  
ATOM    710  HA  ARG    44     -11.626 -12.383   8.606  1.00  0.00           H  
ATOM    711  HB2 ARG    44     -11.314 -11.740   6.210  1.00  0.00           H  
ATOM    712  HB3 ARG    44     -10.259 -13.106   5.974  1.00  0.00           H  
ATOM    713  HG2 ARG    44     -12.208 -14.642   6.616  1.00  0.00           H  
ATOM    714  HG3 ARG    44     -13.210 -13.226   6.802  1.00  0.00           H  
ATOM    715  HD2 ARG    44     -13.631 -14.148   4.601  1.00  0.00           H  
ATOM    716  HD3 ARG    44     -12.751 -12.651   4.360  1.00  0.00           H  
ATOM    717  HE  ARG    44     -10.903 -14.814   4.553  1.00  0.00           H  
ATOM    718 HH11 ARG    44     -13.262 -13.532   2.266  1.00  0.00           H  
ATOM    719 HH12 ARG    44     -12.450 -14.233   0.893  1.00  0.00           H  
ATOM    720 HH21 ARG    44      -9.853 -15.569   2.715  1.00  0.00           H  
ATOM    721 HH22 ARG    44     -10.539 -15.312   1.143  1.00  0.00           H  
ATOM    722  N   TYR    45      -9.101 -14.534   8.358  1.00  0.00           N  
ATOM    723  CA  TYR    45      -8.635 -15.823   8.880  1.00  0.00           C  
ATOM    724  C   TYR    45      -8.485 -15.822  10.415  1.00  0.00           C  
ATOM    725  O   TYR    45      -8.748 -16.836  11.062  1.00  0.00           O  
ATOM    726  CB  TYR    45      -7.343 -16.252   8.174  1.00  0.00           C  
ATOM    727  CG  TYR    45      -7.119 -17.751   8.251  1.00  0.00           C  
ATOM    728  CD1 TYR    45      -7.862 -18.600   7.406  1.00  0.00           C  
ATOM    729  CE1 TYR    45      -7.706 -19.997   7.485  1.00  0.00           C  
ATOM    730  CZ  TYR    45      -6.798 -20.552   8.415  1.00  0.00           C  
ATOM    731  OH  TYR    45      -6.639 -21.901   8.500  1.00  0.00           O  
ATOM    732  CE2 TYR    45      -6.053 -19.700   9.262  1.00  0.00           C  
ATOM    733  CD2 TYR    45      -6.215 -18.303   9.181  1.00  0.00           C  
ATOM    734  H   TYR    45      -8.457 -13.965   7.823  1.00  0.00           H  
ATOM    735  HA  TYR    45      -9.402 -16.560   8.631  1.00  0.00           H  
ATOM    736  HB2 TYR    45      -7.390 -15.985   7.118  1.00  0.00           H  
ATOM    737  HB3 TYR    45      -6.481 -15.716   8.577  1.00  0.00           H  
ATOM    738  HD1 TYR    45      -8.565 -18.182   6.700  1.00  0.00           H  
ATOM    739  HE1 TYR    45      -8.283 -20.639   6.836  1.00  0.00           H  
ATOM    740  HH  TYR    45      -7.183 -22.379   7.893  1.00  0.00           H  
ATOM    741  HE2 TYR    45      -5.362 -20.120   9.978  1.00  0.00           H  
ATOM    742  HD2 TYR    45      -5.653 -17.659   9.842  1.00  0.00           H  
ATOM    743  N   GLU    46      -8.137 -14.682  11.022  1.00  0.00           N  
ATOM    744  CA  GLU    46      -8.140 -14.521  12.486  1.00  0.00           C  
ATOM    745  C   GLU    46      -9.562 -14.464  13.085  1.00  0.00           C  
ATOM    746  O   GLU    46      -9.795 -15.039  14.149  1.00  0.00           O  
ATOM    747  CB  GLU    46      -7.308 -13.292  12.895  1.00  0.00           C  
ATOM    748  CG  GLU    46      -5.805 -13.541  12.676  1.00  0.00           C  
ATOM    749  CD  GLU    46      -4.894 -12.379  13.121  1.00  0.00           C  
ATOM    750  OE1 GLU    46      -5.322 -11.521  13.930  1.00  0.00           O  
ATOM    751  OE2 GLU    46      -3.712 -12.357  12.700  1.00  0.00           O1-
ATOM    752  H   GLU    46      -7.917 -13.872  10.457  1.00  0.00           H  
ATOM    753  HA  GLU    46      -7.661 -15.398  12.926  1.00  0.00           H  
ATOM    754  HB2 GLU    46      -7.632 -12.409  12.342  1.00  0.00           H  
ATOM    755  HB3 GLU    46      -7.479 -13.074  13.949  1.00  0.00           H  
ATOM    756  HG2 GLU    46      -5.493 -14.430  13.225  1.00  0.00           H  
ATOM    757  HG3 GLU    46      -5.605 -13.744  11.624  1.00  0.00           H  
ATOM    758  N   SER    47     -10.545 -13.846  12.416  1.00  0.00           N  
ATOM    759  CA  SER    47     -11.930 -13.796  12.921  1.00  0.00           C  
ATOM    760  C   SER    47     -12.629 -15.166  12.946  1.00  0.00           C  
ATOM    761  O   SER    47     -13.516 -15.393  13.772  1.00  0.00           O  
ATOM    762  CB  SER    47     -12.768 -12.773  12.151  1.00  0.00           C  
ATOM    763  OG  SER    47     -13.120 -13.237  10.862  1.00  0.00           O  
ATOM    764  H   SER    47     -10.327 -13.365  11.552  1.00  0.00           H  
ATOM    765  HA  SER    47     -11.875 -13.436  13.942  1.00  0.00           H  
ATOM    766  HB2 SER    47     -13.685 -12.550  12.698  1.00  0.00           H  
ATOM    767  HB3 SER    47     -12.215 -11.839  12.052  1.00  0.00           H  
ATOM    768  HG  SER    47     -12.331 -13.473  10.395  1.00  0.00           H  
ATOM    769  N   LEU    48     -12.192 -16.110  12.104  1.00  0.00           N  
ATOM    770  CA  LEU    48     -12.616 -17.517  12.124  1.00  0.00           C  
ATOM    771  C   LEU    48     -12.212 -18.251  13.419  1.00  0.00           C  
ATOM    772  O   LEU    48     -12.932 -19.163  13.834  1.00  0.00           O  
ATOM    773  CB  LEU    48     -12.024 -18.228  10.885  1.00  0.00           C  
ATOM    774  CG  LEU    48     -12.991 -18.426   9.700  1.00  0.00           C  
ATOM    775  CD1 LEU    48     -13.802 -17.189   9.308  1.00  0.00           C  
ATOM    776  CD2 LEU    48     -12.182 -18.857   8.474  1.00  0.00           C  
ATOM    777  H   LEU    48     -11.468 -15.858  11.445  1.00  0.00           H  
ATOM    778  HA  LEU    48     -13.705 -17.556  12.087  1.00  0.00           H  
ATOM    779  HB2 LEU    48     -11.147 -17.679  10.540  1.00  0.00           H  
ATOM    780  HB3 LEU    48     -11.639 -19.213  11.156  1.00  0.00           H  
ATOM    781  HG  LEU    48     -13.692 -19.221   9.959  1.00  0.00           H  
ATOM    782 HD11 LEU    48     -13.156 -16.352   9.050  1.00  0.00           H  
ATOM    783 HD12 LEU    48     -14.433 -17.393   8.443  1.00  0.00           H  
ATOM    784 HD13 LEU    48     -14.464 -16.859  10.108  1.00  0.00           H  
ATOM    785 HD21 LEU    48     -11.604 -19.757   8.680  1.00  0.00           H  
ATOM    786 HD22 LEU    48     -12.834 -19.077   7.627  1.00  0.00           H  
ATOM    787 HD23 LEU    48     -11.484 -18.080   8.160  1.00  0.00           H  
ATOM    788  N   THR    49     -11.102 -17.873  14.069  1.00  0.00           N  
ATOM    789  CA  THR    49     -10.666 -18.462  15.355  1.00  0.00           C  
ATOM    790  C   THR    49     -11.069 -17.616  16.571  1.00  0.00           C  
ATOM    791  O   THR    49     -11.279 -18.164  17.655  1.00  0.00           O  
ATOM    792  CB  THR    49      -9.152 -18.742  15.383  1.00  0.00           C  
ATOM    793  CG2 THR    49      -8.692 -19.600  14.200  1.00  0.00           C  
ATOM    794  OG1 THR    49      -8.395 -17.551  15.369  1.00  0.00           O  
ATOM    795  H   THR    49     -10.558 -17.111  13.691  1.00  0.00           H  
ATOM    796  HA  THR    49     -11.149 -19.431  15.490  1.00  0.00           H  
ATOM    797  HB  THR    49      -8.905 -19.269  16.306  1.00  0.00           H  
ATOM    798 HG21 THR    49      -8.833 -19.093  13.245  1.00  0.00           H  
ATOM    799 HG22 THR    49      -7.633 -19.846  14.286  1.00  0.00           H  
ATOM    800 HG23 THR    49      -9.243 -20.540  14.162  1.00  0.00           H  
ATOM    801  HG1 THR    49      -8.587 -17.076  14.574  1.00  0.00           H  
ATOM    802  N   ASP    50     -11.233 -16.300  16.401  1.00  0.00           N  
ATOM    803  CA  ASP    50     -11.618 -15.347  17.448  1.00  0.00           C  
ATOM    804  C   ASP    50     -12.523 -14.232  16.873  1.00  0.00           C  
ATOM    805  O   ASP    50     -12.013 -13.248  16.330  1.00  0.00           O  
ATOM    806  CB  ASP    50     -10.335 -14.784  18.090  1.00  0.00           C  
ATOM    807  CG  ASP    50     -10.588 -13.763  19.214  1.00  0.00           C  
ATOM    808  OD1 ASP    50     -11.763 -13.469  19.552  1.00  0.00           O  
ATOM    809  OD2 ASP    50      -9.588 -13.262  19.781  1.00  0.00           O1-
ATOM    810  H   ASP    50     -11.043 -15.914  15.486  1.00  0.00           H  
ATOM    811  HA  ASP    50     -12.148 -15.877  18.237  1.00  0.00           H  
ATOM    812  HB2 ASP    50      -9.745 -15.599  18.510  1.00  0.00           H  
ATOM    813  HB3 ASP    50      -9.708 -14.311  17.333  1.00  0.00           H  
ATOM    814  N   PRO    51     -13.865 -14.337  16.973  1.00  0.00           N  
ATOM    815  CA  PRO    51     -14.783 -13.390  16.330  1.00  0.00           C  
ATOM    816  C   PRO    51     -14.695 -11.956  16.882  1.00  0.00           C  
ATOM    817  O   PRO    51     -15.097 -11.017  16.190  1.00  0.00           O  
ATOM    818  CD  PRO    51     -14.613 -15.389  17.647  1.00  0.00           C  
ATOM    819  CG  PRO    51     -16.048 -14.876  17.744  1.00  0.00           C  
ATOM    820  CB  PRO    51     -16.181 -13.995  16.503  1.00  0.00           C  
ATOM    821  HD2 PRO    51     -14.235 -15.602  18.648  1.00  0.00           H  
ATOM    822  HD3 PRO    51     -14.561 -16.304  17.054  1.00  0.00           H  
ATOM    823  HG2 PRO    51     -16.165 -14.266  18.641  1.00  0.00           H  
ATOM    824  HG3 PRO    51     -16.785 -15.678  17.782  1.00  0.00           H  
ATOM    825  HB2 PRO    51     -16.976 -13.254  16.599  1.00  0.00           H  
ATOM    826  HB3 PRO    51     -16.417 -14.617  15.638  1.00  0.00           H  
ATOM    827  HA  PRO    51     -14.553 -13.337  15.264  1.00  0.00           H  
ATOM    828  N   SER    52     -14.121 -11.749  18.078  1.00  0.00           N  
ATOM    829  CA  SER    52     -13.904 -10.408  18.649  1.00  0.00           C  
ATOM    830  C   SER    52     -12.946  -9.536  17.816  1.00  0.00           C  
ATOM    831  O   SER    52     -12.991  -8.307  17.910  1.00  0.00           O  
ATOM    832  CB  SER    52     -13.407 -10.498  20.098  1.00  0.00           C  
ATOM    833  OG  SER    52     -12.049 -10.895  20.178  1.00  0.00           O  
ATOM    834  H   SER    52     -13.765 -12.540  18.597  1.00  0.00           H  
ATOM    835  HA  SER    52     -14.875  -9.911  18.664  1.00  0.00           H  
ATOM    836  HB2 SER    52     -13.498  -9.523  20.578  1.00  0.00           H  
ATOM    837  HB3 SER    52     -14.021 -11.189  20.678  1.00  0.00           H  
ATOM    838  HG  SER    52     -11.970 -11.811  19.927  1.00  0.00           H  
ATOM    839  N   LYS    53     -12.141 -10.145  16.927  1.00  0.00           N  
ATOM    840  CA  LYS    53     -11.265  -9.467  15.950  1.00  0.00           C  
ATOM    841  C   LYS    53     -12.004  -8.468  15.046  1.00  0.00           C  
ATOM    842  O   LYS    53     -11.377  -7.537  14.538  1.00  0.00           O  
ATOM    843  CB  LYS    53     -10.583 -10.540  15.078  1.00  0.00           C  
ATOM    844  CG  LYS    53      -9.547 -11.394  15.827  1.00  0.00           C  
ATOM    845  CD  LYS    53      -8.197 -10.684  15.990  1.00  0.00           C  
ATOM    846  CE  LYS    53      -7.217 -11.606  16.725  1.00  0.00           C  
ATOM    847  NZ  LYS    53      -5.822 -11.109  16.617  1.00  0.00           N1+
ATOM    848  H   LYS    53     -12.163 -11.156  16.894  1.00  0.00           H  
ATOM    849  HA  LYS    53     -10.511  -8.908  16.505  1.00  0.00           H  
ATOM    850  HB2 LYS    53     -11.351 -11.194  14.665  1.00  0.00           H  
ATOM    851  HB3 LYS    53     -10.102 -10.087  14.211  1.00  0.00           H  
ATOM    852  HG2 LYS    53      -9.928 -11.694  16.803  1.00  0.00           H  
ATOM    853  HG3 LYS    53      -9.396 -12.318  15.268  1.00  0.00           H  
ATOM    854  HD2 LYS    53      -7.804 -10.435  15.003  1.00  0.00           H  
ATOM    855  HD3 LYS    53      -8.309  -9.747  16.536  1.00  0.00           H  
ATOM    856  HE2 LYS    53      -7.493 -11.694  17.776  1.00  0.00           H  
ATOM    857  HE3 LYS    53      -7.243 -12.612  16.304  1.00  0.00           H  
ATOM    858  HZ1 LYS    53      -5.549 -11.123  15.636  1.00  0.00           H  
ATOM    859  HZ2 LYS    53      -5.756 -10.169  16.979  1.00  0.00           H  
ATOM    860  HZ3 LYS    53      -5.206 -11.716  17.137  1.00  0.00           H  
ATOM    861  N   LEU    54     -13.315  -8.646  14.854  1.00  0.00           N  
ATOM    862  CA  LEU    54     -14.180  -7.764  14.060  1.00  0.00           C  
ATOM    863  C   LEU    54     -15.057  -6.809  14.893  1.00  0.00           C  
ATOM    864  O   LEU    54     -15.872  -6.086  14.320  1.00  0.00           O  
ATOM    865  CB  LEU    54     -15.014  -8.604  13.078  1.00  0.00           C  
ATOM    866  CG  LEU    54     -14.204  -9.415  12.050  1.00  0.00           C  
ATOM    867  CD1 LEU    54     -15.171 -10.162  11.129  1.00  0.00           C  
ATOM    868  CD2 LEU    54     -13.294  -8.556  11.169  1.00  0.00           C  
ATOM    869  H   LEU    54     -13.759  -9.430  15.313  1.00  0.00           H  
ATOM    870  HA  LEU    54     -13.566  -7.087  13.467  1.00  0.00           H  
ATOM    871  HB2 LEU    54     -15.653  -9.283  13.646  1.00  0.00           H  
ATOM    872  HB3 LEU    54     -15.687  -7.945  12.540  1.00  0.00           H  
ATOM    873  HG  LEU    54     -13.592 -10.137  12.585  1.00  0.00           H  
ATOM    874 HD11 LEU    54     -15.806  -9.474  10.568  1.00  0.00           H  
ATOM    875 HD12 LEU    54     -14.634 -10.778  10.408  1.00  0.00           H  
ATOM    876 HD13 LEU    54     -15.822 -10.825  11.700  1.00  0.00           H  
ATOM    877 HD21 LEU    54     -12.505  -8.076  11.748  1.00  0.00           H  
ATOM    878 HD22 LEU    54     -12.796  -9.162  10.411  1.00  0.00           H  
ATOM    879 HD23 LEU    54     -13.855  -7.778  10.651  1.00  0.00           H  
ATOM    880  N   ASP    55     -14.887  -6.726  16.217  1.00  0.00           N  
ATOM    881  CA  ASP    55     -15.555  -5.693  17.037  1.00  0.00           C  
ATOM    882  C   ASP    55     -15.111  -4.262  16.665  1.00  0.00           C  
ATOM    883  O   ASP    55     -15.853  -3.301  16.878  1.00  0.00           O  
ATOM    884  CB  ASP    55     -15.329  -5.953  18.537  1.00  0.00           C  
ATOM    885  CG  ASP    55     -16.017  -7.220  19.085  1.00  0.00           C  
ATOM    886  OD1 ASP    55     -16.916  -7.790  18.418  1.00  0.00           O  
ATOM    887  OD2 ASP    55     -15.693  -7.619  20.229  1.00  0.00           O1-
ATOM    888  H   ASP    55     -14.220  -7.336  16.674  1.00  0.00           H  
ATOM    889  HA  ASP    55     -16.627  -5.739  16.837  1.00  0.00           H  
ATOM    890  HB2 ASP    55     -14.262  -6.014  18.752  1.00  0.00           H  
ATOM    891  HB3 ASP    55     -15.710  -5.115  19.121  1.00  0.00           H  
ATOM    892  N   SER    56     -13.930  -4.121  16.052  1.00  0.00           N  
ATOM    893  CA  SER    56     -13.421  -2.891  15.428  1.00  0.00           C  
ATOM    894  C   SER    56     -14.016  -2.587  14.036  1.00  0.00           C  
ATOM    895  O   SER    56     -13.738  -1.525  13.471  1.00  0.00           O  
ATOM    896  CB  SER    56     -11.895  -2.993  15.353  1.00  0.00           C  
ATOM    897  OG  SER    56     -11.497  -4.135  14.611  1.00  0.00           O  
ATOM    898  H   SER    56     -13.368  -4.951  15.922  1.00  0.00           H  
ATOM    899  HA  SER    56     -13.668  -2.045  16.072  1.00  0.00           H  
ATOM    900  HB2 SER    56     -11.465  -2.095  14.915  1.00  0.00           H  
ATOM    901  HB3 SER    56     -11.479  -3.077  16.357  1.00  0.00           H  
ATOM    902  HG  SER    56     -10.576  -4.286  14.787  1.00  0.00           H  
ATOM    903  N   GLY    57     -14.845  -3.485  13.481  1.00  0.00           N  
ATOM    904  CA  GLY    57     -15.592  -3.313  12.225  1.00  0.00           C  
ATOM    905  C   GLY    57     -15.777  -4.632  11.463  1.00  0.00           C  
ATOM    906  O   GLY    57     -14.790  -5.243  11.048  1.00  0.00           O  
ATOM    907  H   GLY    57     -15.036  -4.331  14.001  1.00  0.00           H  
ATOM    908  HA2 GLY    57     -16.562  -2.872  12.455  1.00  0.00           H  
ATOM    909  HA3 GLY    57     -15.079  -2.616  11.561  1.00  0.00           H  
ATOM    910  N   LYS    58     -17.028  -5.073  11.267  1.00  0.00           N  
ATOM    911  CA  LYS    58     -17.374  -6.337  10.575  1.00  0.00           C  
ATOM    912  C   LYS    58     -17.321  -6.259   9.045  1.00  0.00           C  
ATOM    913  O   LYS    58     -17.266  -7.294   8.381  1.00  0.00           O  
ATOM    914  CB  LYS    58     -18.758  -6.826  11.045  1.00  0.00           C  
ATOM    915  CG  LYS    58     -18.743  -7.255  12.521  1.00  0.00           C  
ATOM    916  CD  LYS    58     -20.121  -7.761  12.976  1.00  0.00           C  
ATOM    917  CE  LYS    58     -20.081  -8.347  14.396  1.00  0.00           C  
ATOM    918  NZ  LYS    58     -19.758  -7.325  15.429  1.00  0.00           N1+
ATOM    919  H   LYS    58     -17.793  -4.523  11.631  1.00  0.00           H  
ATOM    920  HA  LYS    58     -16.640  -7.094  10.840  1.00  0.00           H  
ATOM    921  HB2 LYS    58     -19.503  -6.044  10.889  1.00  0.00           H  
ATOM    922  HB3 LYS    58     -19.076  -7.677  10.440  1.00  0.00           H  
ATOM    923  HG2 LYS    58     -18.008  -8.048  12.658  1.00  0.00           H  
ATOM    924  HG3 LYS    58     -18.428  -6.423  13.152  1.00  0.00           H  
ATOM    925  HD2 LYS    58     -20.855  -6.956  12.920  1.00  0.00           H  
ATOM    926  HD3 LYS    58     -20.464  -8.537  12.290  1.00  0.00           H  
ATOM    927  HE2 LYS    58     -21.049  -8.785  14.641  1.00  0.00           H  
ATOM    928  HE3 LYS    58     -19.348  -9.152  14.455  1.00  0.00           H  
ATOM    929  HZ1 LYS    58     -18.850  -6.925  15.235  1.00  0.00           H  
ATOM    930  HZ2 LYS    58     -20.456  -6.596  15.420  1.00  0.00           H  
ATOM    931  HZ3 LYS    58     -19.736  -7.759  16.341  1.00  0.00           H  
ATOM    932  N   GLU    59     -17.335  -5.056   8.477  1.00  0.00           N  
ATOM    933  CA  GLU    59     -17.203  -4.835   7.032  1.00  0.00           C  
ATOM    934  C   GLU    59     -15.781  -5.160   6.532  1.00  0.00           C  
ATOM    935  O   GLU    59     -14.790  -4.781   7.162  1.00  0.00           O  
ATOM    936  CB  GLU    59     -17.575  -3.387   6.677  1.00  0.00           C  
ATOM    937  CG  GLU    59     -19.034  -3.042   7.016  1.00  0.00           C  
ATOM    938  CD  GLU    59     -19.450  -1.649   6.496  1.00  0.00           C  
ATOM    939  OE1 GLU    59     -18.647  -0.687   6.576  1.00  0.00           O  
ATOM    940  OE2 GLU    59     -20.604  -1.503   6.019  1.00  0.00           O1-
ATOM    941  H   GLU    59     -17.381  -4.240   9.070  1.00  0.00           H  
ATOM    942  HA  GLU    59     -17.905  -5.498   6.521  1.00  0.00           H  
ATOM    943  HB2 GLU    59     -16.900  -2.692   7.181  1.00  0.00           H  
ATOM    944  HB3 GLU    59     -17.421  -3.242   5.609  1.00  0.00           H  
ATOM    945  HG2 GLU    59     -19.702  -3.787   6.582  1.00  0.00           H  
ATOM    946  HG3 GLU    59     -19.194  -3.064   8.094  1.00  0.00           H  
ATOM    947  N   LEU    60     -15.683  -5.825   5.376  1.00  0.00           N  
ATOM    948  CA  LEU    60     -14.431  -6.183   4.694  1.00  0.00           C  
ATOM    949  C   LEU    60     -14.497  -5.688   3.236  1.00  0.00           C  
ATOM    950  O   LEU    60     -15.129  -6.325   2.390  1.00  0.00           O  
ATOM    951  CB  LEU    60     -14.196  -7.707   4.793  1.00  0.00           C  
ATOM    952  CG  LEU    60     -14.023  -8.270   6.220  1.00  0.00           C  
ATOM    953  CD1 LEU    60     -13.897  -9.794   6.155  1.00  0.00           C  
ATOM    954  CD2 LEU    60     -12.775  -7.739   6.931  1.00  0.00           C  
ATOM    955  H   LEU    60     -16.539  -6.091   4.910  1.00  0.00           H  
ATOM    956  HA  LEU    60     -13.578  -5.696   5.157  1.00  0.00           H  
ATOM    957  HB2 LEU    60     -15.032  -8.222   4.317  1.00  0.00           H  
ATOM    958  HB3 LEU    60     -13.317  -7.973   4.204  1.00  0.00           H  
ATOM    959  HG  LEU    60     -14.901  -8.027   6.819  1.00  0.00           H  
ATOM    960 HD11 LEU    60     -13.031 -10.098   5.566  1.00  0.00           H  
ATOM    961 HD12 LEU    60     -13.791 -10.227   7.150  1.00  0.00           H  
ATOM    962 HD13 LEU    60     -14.780 -10.243   5.699  1.00  0.00           H  
ATOM    963 HD21 LEU    60     -12.811  -6.659   7.063  1.00  0.00           H  
ATOM    964 HD22 LEU    60     -12.674  -8.175   7.925  1.00  0.00           H  
ATOM    965 HD23 LEU    60     -11.868  -7.975   6.373  1.00  0.00           H  
ATOM    966  N   HIS    61     -13.896  -4.530   2.946  1.00  0.00           N  
ATOM    967  CA  HIS    61     -14.001  -3.845   1.643  1.00  0.00           C  
ATOM    968  C   HIS    61     -12.738  -3.056   1.257  1.00  0.00           C  
ATOM    969  O   HIS    61     -11.817  -2.887   2.063  1.00  0.00           O  
ATOM    970  CB  HIS    61     -15.240  -2.927   1.636  1.00  0.00           C  
ATOM    971  CG  HIS    61     -15.223  -1.799   2.644  1.00  0.00           C  
ATOM    972  ND1 HIS    61     -14.280  -0.768   2.717  1.00  0.00           N  
ATOM    973  CE1 HIS    61     -14.684   0.032   3.718  1.00  0.00           C  
ATOM    974  NE2 HIS    61     -15.830  -0.426   4.253  1.00  0.00           N  
ATOM    975  CD2 HIS    61     -16.189  -1.572   3.579  1.00  0.00           C  
ATOM    976  H   HIS    61     -13.389  -4.049   3.678  1.00  0.00           H  
ATOM    977  HA  HIS    61     -14.129  -4.593   0.859  1.00  0.00           H  
ATOM    978  HB2 HIS    61     -15.378  -2.486   0.648  1.00  0.00           H  
ATOM    979  HB3 HIS    61     -16.133  -3.529   1.810  1.00  0.00           H  
ATOM    980  HE1 HIS    61     -14.163   0.919   4.047  1.00  0.00           H  
ATOM    981  HD2 HIS    61     -17.099  -2.110   3.793  1.00  0.00           H  
ATOM    982  HD1 HIS    61     -13.455  -0.655   2.146  1.00  0.00           H  
ATOM    983  N   ILE    62     -12.714  -2.577   0.006  1.00  0.00           N  
ATOM    984  CA  ILE    62     -11.692  -1.680  -0.548  1.00  0.00           C  
ATOM    985  C   ILE    62     -12.392  -0.460  -1.171  1.00  0.00           C  
ATOM    986  O   ILE    62     -13.275  -0.626  -2.013  1.00  0.00           O  
ATOM    987  CB  ILE    62     -10.801  -2.426  -1.577  1.00  0.00           C  
ATOM    988  CG2 ILE    62      -9.796  -1.467  -2.251  1.00  0.00           C  
ATOM    989  CG1 ILE    62     -10.070  -3.618  -0.912  1.00  0.00           C  
ATOM    990  CD1 ILE    62      -9.212  -4.466  -1.859  1.00  0.00           C  
ATOM    991  H   ILE    62     -13.499  -2.781  -0.599  1.00  0.00           H  
ATOM    992  HA  ILE    62     -11.058  -1.331   0.262  1.00  0.00           H  
ATOM    993  HB  ILE    62     -11.448  -2.831  -2.357  1.00  0.00           H  
ATOM    994 HG21 ILE    62      -9.126  -1.017  -1.517  1.00  0.00           H  
ATOM    995 HG22 ILE    62      -9.180  -1.983  -2.986  1.00  0.00           H  
ATOM    996 HG23 ILE    62     -10.283  -0.660  -2.798  1.00  0.00           H  
ATOM    997 HG12 ILE    62      -9.454  -3.259  -0.087  1.00  0.00           H  
ATOM    998 HG13 ILE    62     -10.802  -4.293  -0.473  1.00  0.00           H  
ATOM    999 HD11 ILE    62      -8.333  -3.923  -2.204  1.00  0.00           H  
ATOM   1000 HD12 ILE    62      -8.852  -5.362  -1.353  1.00  0.00           H  
ATOM   1001 HD13 ILE    62      -9.783  -4.784  -2.731  1.00  0.00           H  
ATOM   1002  N   ASN    63     -11.987   0.764  -0.818  1.00  0.00           N  
ATOM   1003  CA  ASN    63     -12.453   1.989  -1.483  1.00  0.00           C  
ATOM   1004  C   ASN    63     -11.299   2.690  -2.212  1.00  0.00           C  
ATOM   1005  O   ASN    63     -10.218   2.869  -1.647  1.00  0.00           O  
ATOM   1006  CB  ASN    63     -13.163   2.945  -0.505  1.00  0.00           C  
ATOM   1007  CG  ASN    63     -14.317   2.322   0.268  1.00  0.00           C  
ATOM   1008  OD1 ASN    63     -15.094   1.525  -0.235  1.00  0.00           O  
ATOM   1009  ND2 ASN    63     -14.496   2.694   1.515  1.00  0.00           N  
ATOM   1010  H   ASN    63     -11.230   0.848  -0.150  1.00  0.00           H  
ATOM   1011  HA  ASN    63     -13.191   1.740  -2.243  1.00  0.00           H  
ATOM   1012  HB2 ASN    63     -12.450   3.368   0.198  1.00  0.00           H  
ATOM   1013  HB3 ASN    63     -13.555   3.796  -1.061  1.00  0.00           H  
ATOM   1014 HD21 ASN    63     -15.266   2.305   2.040  1.00  0.00           H  
ATOM   1015 HD22 ASN    63     -13.876   3.368   1.940  1.00  0.00           H  
ATOM   1016  N   LEU    64     -11.541   3.118  -3.453  1.00  0.00           N  
ATOM   1017  CA  LEU    64     -10.619   3.931  -4.248  1.00  0.00           C  
ATOM   1018  C   LEU    64     -11.153   5.361  -4.316  1.00  0.00           C  
ATOM   1019  O   LEU    64     -12.222   5.598  -4.884  1.00  0.00           O  
ATOM   1020  CB  LEU    64     -10.445   3.323  -5.651  1.00  0.00           C  
ATOM   1021  CG  LEU    64      -9.971   1.861  -5.662  1.00  0.00           C  
ATOM   1022  CD1 LEU    64      -9.845   1.398  -7.110  1.00  0.00           C  
ATOM   1023  CD2 LEU    64      -8.621   1.680  -4.968  1.00  0.00           C  
ATOM   1024  H   LEU    64     -12.457   2.942  -3.848  1.00  0.00           H  
ATOM   1025  HA  LEU    64      -9.633   3.968  -3.781  1.00  0.00           H  
ATOM   1026  HB2 LEU    64     -11.390   3.382  -6.190  1.00  0.00           H  
ATOM   1027  HB3 LEU    64      -9.742   3.936  -6.218  1.00  0.00           H  
ATOM   1028  HG  LEU    64     -10.711   1.233  -5.165  1.00  0.00           H  
ATOM   1029 HD11 LEU    64      -9.071   1.948  -7.646  1.00  0.00           H  
ATOM   1030 HD12 LEU    64      -9.601   0.338  -7.160  1.00  0.00           H  
ATOM   1031 HD13 LEU    64     -10.784   1.537  -7.647  1.00  0.00           H  
ATOM   1032 HD21 LEU    64      -8.692   1.868  -3.897  1.00  0.00           H  
ATOM   1033 HD22 LEU    64      -8.247   0.663  -5.084  1.00  0.00           H  
ATOM   1034 HD23 LEU    64      -7.877   2.362  -5.376  1.00  0.00           H  
ATOM   1035  N   ILE    65     -10.425   6.300  -3.709  1.00  0.00           N  
ATOM   1036  CA  ILE    65     -10.888   7.672  -3.475  1.00  0.00           C  
ATOM   1037  C   ILE    65      -9.955   8.670  -4.187  1.00  0.00           C  
ATOM   1038  O   ILE    65      -8.948   9.086  -3.603  1.00  0.00           O  
ATOM   1039  CB  ILE    65     -11.055   7.946  -1.958  1.00  0.00           C  
ATOM   1040  CG2 ILE    65     -11.675   9.344  -1.758  1.00  0.00           C  
ATOM   1041  CG1 ILE    65     -11.915   6.850  -1.278  1.00  0.00           C  
ATOM   1042  CD1 ILE    65     -12.208   7.086   0.209  1.00  0.00           C  
ATOM   1043  H   ILE    65      -9.556   6.026  -3.266  1.00  0.00           H  
ATOM   1044  HA  ILE    65     -11.884   7.805  -3.880  1.00  0.00           H  
ATOM   1045  HB  ILE    65     -10.075   7.935  -1.484  1.00  0.00           H  
ATOM   1046 HG21 ILE    65     -12.681   9.394  -2.176  1.00  0.00           H  
ATOM   1047 HG22 ILE    65     -11.743   9.603  -0.702  1.00  0.00           H  
ATOM   1048 HG23 ILE    65     -11.087  10.137  -2.219  1.00  0.00           H  
ATOM   1049 HG12 ILE    65     -12.857   6.729  -1.812  1.00  0.00           H  
ATOM   1050 HG13 ILE    65     -11.405   5.888  -1.350  1.00  0.00           H  
ATOM   1051 HD11 ILE    65     -12.893   7.921   0.358  1.00  0.00           H  
ATOM   1052 HD12 ILE    65     -12.676   6.205   0.651  1.00  0.00           H  
ATOM   1053 HD13 ILE    65     -11.293   7.292   0.763  1.00  0.00           H  
ATOM   1054  N   PRO    66     -10.239   9.042  -5.451  1.00  0.00           N  
ATOM   1055  CA  PRO    66      -9.554  10.140  -6.130  1.00  0.00           C  
ATOM   1056  C   PRO    66     -10.006  11.508  -5.590  1.00  0.00           C  
ATOM   1057  O   PRO    66     -11.170  11.695  -5.221  1.00  0.00           O  
ATOM   1058  CD  PRO    66     -11.251   8.459  -6.330  1.00  0.00           C  
ATOM   1059  CG  PRO    66     -11.295   9.339  -7.579  1.00  0.00           C  
ATOM   1060  CB  PRO    66      -9.904   9.974  -7.612  1.00  0.00           C  
ATOM   1061  HD2 PRO    66     -12.243   8.421  -5.882  1.00  0.00           H  
ATOM   1062  HD3 PRO    66     -10.952   7.443  -6.594  1.00  0.00           H  
ATOM   1063  HG2 PRO    66     -12.053  10.115  -7.461  1.00  0.00           H  
ATOM   1064  HG3 PRO    66     -11.531   8.779  -8.484  1.00  0.00           H  
ATOM   1065  HB2 PRO    66      -9.879  10.907  -8.178  1.00  0.00           H  
ATOM   1066  HB3 PRO    66      -9.197   9.287  -8.075  1.00  0.00           H  
ATOM   1067  HA  PRO    66      -8.474  10.048  -6.012  1.00  0.00           H  
ATOM   1068  N   ASN    67      -9.092  12.480  -5.576  1.00  0.00           N  
ATOM   1069  CA  ASN    67      -9.347  13.867  -5.193  1.00  0.00           C  
ATOM   1070  C   ASN    67      -8.489  14.830  -6.037  1.00  0.00           C  
ATOM   1071  O   ASN    67      -7.291  15.001  -5.790  1.00  0.00           O  
ATOM   1072  CB  ASN    67      -9.111  14.015  -3.678  1.00  0.00           C  
ATOM   1073  CG  ASN    67      -9.547  15.376  -3.163  1.00  0.00           C  
ATOM   1074  OD1 ASN    67      -9.141  16.417  -3.657  1.00  0.00           O  
ATOM   1075  ND2 ASN    67     -10.406  15.426  -2.170  1.00  0.00           N  
ATOM   1076  H   ASN    67      -8.145  12.251  -5.849  1.00  0.00           H  
ATOM   1077  HA  ASN    67     -10.392  14.100  -5.381  1.00  0.00           H  
ATOM   1078  HB2 ASN    67      -9.657  13.238  -3.139  1.00  0.00           H  
ATOM   1079  HB3 ASN    67      -8.058  13.872  -3.437  1.00  0.00           H  
ATOM   1080 HD21 ASN    67     -10.707  16.325  -1.823  1.00  0.00           H  
ATOM   1081 HD22 ASN    67     -10.747  14.574  -1.748  1.00  0.00           H  
ATOM   1082  N   LYS    68      -9.101  15.463  -7.045  1.00  0.00           N  
ATOM   1083  CA  LYS    68      -8.448  16.404  -7.974  1.00  0.00           C  
ATOM   1084  C   LYS    68      -8.041  17.740  -7.343  1.00  0.00           C  
ATOM   1085  O   LYS    68      -7.095  18.362  -7.827  1.00  0.00           O  
ATOM   1086  CB  LYS    68      -9.359  16.633  -9.194  1.00  0.00           C  
ATOM   1087  CG  LYS    68      -9.425  15.400 -10.110  1.00  0.00           C  
ATOM   1088  CD  LYS    68     -10.394  15.639 -11.276  1.00  0.00           C  
ATOM   1089  CE  LYS    68     -10.461  14.407 -12.187  1.00  0.00           C  
ATOM   1090  NZ  LYS    68     -11.382  14.639 -13.332  1.00  0.00           N1+
ATOM   1091  H   LYS    68     -10.084  15.258  -7.204  1.00  0.00           H  
ATOM   1092  HA  LYS    68      -7.521  15.954  -8.315  1.00  0.00           H  
ATOM   1093  HB2 LYS    68     -10.361  16.905  -8.858  1.00  0.00           H  
ATOM   1094  HB3 LYS    68      -8.994  17.478  -9.781  1.00  0.00           H  
ATOM   1095  HG2 LYS    68      -8.430  15.173 -10.494  1.00  0.00           H  
ATOM   1096  HG3 LYS    68      -9.750  14.528  -9.542  1.00  0.00           H  
ATOM   1097  HD2 LYS    68     -11.388  15.866 -10.887  1.00  0.00           H  
ATOM   1098  HD3 LYS    68     -10.071  16.508 -11.850  1.00  0.00           H  
ATOM   1099  HE2 LYS    68      -9.472  14.156 -12.574  1.00  0.00           H  
ATOM   1100  HE3 LYS    68     -10.817  13.543 -11.625  1.00  0.00           H  
ATOM   1101  HZ1 LYS    68     -11.054  15.422 -13.877  1.00  0.00           H  
ATOM   1102  HZ2 LYS    68     -11.412  13.813 -13.913  1.00  0.00           H  
ATOM   1103  HZ3 LYS    68     -12.309  14.836 -12.982  1.00  0.00           H  
ATOM   1104  N   GLN    69      -8.699  18.176  -6.265  1.00  0.00           N  
ATOM   1105  CA  GLN    69      -8.335  19.406  -5.547  1.00  0.00           C  
ATOM   1106  C   GLN    69      -7.015  19.246  -4.766  1.00  0.00           C  
ATOM   1107  O   GLN    69      -6.135  20.105  -4.847  1.00  0.00           O  
ATOM   1108  CB  GLN    69      -9.500  19.831  -4.634  1.00  0.00           C  
ATOM   1109  CG  GLN    69      -9.207  21.099  -3.813  1.00  0.00           C  
ATOM   1110  CD  GLN    69      -8.897  22.323  -4.679  1.00  0.00           C  
ATOM   1111  OE1 GLN    69      -9.621  22.671  -5.603  1.00  0.00           O  
ATOM   1112  NE2 GLN    69      -7.817  23.030  -4.416  1.00  0.00           N  
ATOM   1113  H   GLN    69      -9.452  17.614  -5.892  1.00  0.00           H  
ATOM   1114  HA  GLN    69      -8.182  20.186  -6.295  1.00  0.00           H  
ATOM   1115  HB2 GLN    69     -10.394  19.988  -5.239  1.00  0.00           H  
ATOM   1116  HB3 GLN    69      -9.747  19.021  -3.946  1.00  0.00           H  
ATOM   1117  HG2 GLN    69     -10.083  21.337  -3.209  1.00  0.00           H  
ATOM   1118  HG3 GLN    69      -8.400  20.926  -3.099  1.00  0.00           H  
ATOM   1119 HE21 GLN    69      -7.602  23.839  -4.981  1.00  0.00           H  
ATOM   1120 HE22 GLN    69      -7.198  22.747  -3.670  1.00  0.00           H  
ATOM   1121  N   ASP    70      -6.855  18.136  -4.041  1.00  0.00           N  
ATOM   1122  CA  ASP    70      -5.639  17.800  -3.283  1.00  0.00           C  
ATOM   1123  C   ASP    70      -4.556  17.107  -4.138  1.00  0.00           C  
ATOM   1124  O   ASP    70      -3.410  16.972  -3.698  1.00  0.00           O  
ATOM   1125  CB  ASP    70      -6.012  16.931  -2.066  1.00  0.00           C  
ATOM   1126  CG  ASP    70      -6.941  17.616  -1.043  1.00  0.00           C  
ATOM   1127  OD1 ASP    70      -7.530  16.894  -0.201  1.00  0.00           O  
ATOM   1128  OD2 ASP    70      -7.050  18.866  -1.019  1.00  0.00           O1-
ATOM   1129  H   ASP    70      -7.625  17.479  -3.997  1.00  0.00           H  
ATOM   1130  HA  ASP    70      -5.185  18.720  -2.909  1.00  0.00           H  
ATOM   1131  HB2 ASP    70      -6.488  16.007  -2.401  1.00  0.00           H  
ATOM   1132  HB3 ASP    70      -5.112  16.631  -1.529  1.00  0.00           H  
ATOM   1133  N   ARG    71      -4.913  16.670  -5.357  1.00  0.00           N  
ATOM   1134  CA  ARG    71      -4.112  15.827  -6.264  1.00  0.00           C  
ATOM   1135  C   ARG    71      -3.676  14.505  -5.606  1.00  0.00           C  
ATOM   1136  O   ARG    71      -2.516  14.089  -5.708  1.00  0.00           O  
ATOM   1137  CB  ARG    71      -2.955  16.634  -6.889  1.00  0.00           C  
ATOM   1138  CG  ARG    71      -2.448  15.978  -8.187  1.00  0.00           C  
ATOM   1139  CD  ARG    71      -0.932  16.102  -8.351  1.00  0.00           C  
ATOM   1140  NE  ARG    71      -0.495  17.483  -8.624  1.00  0.00           N  
ATOM   1141  CZ  ARG    71       0.724  17.964  -8.444  1.00  0.00           C  
ATOM   1142  NH1 ARG    71       0.989  19.203  -8.741  1.00  0.00           N  
ATOM   1143  NH2 ARG    71       1.701  17.235  -7.982  1.00  0.00           N1+
ATOM   1144  H   ARG    71      -5.870  16.839  -5.636  1.00  0.00           H  
ATOM   1145  HA  ARG    71      -4.800  15.557  -7.066  1.00  0.00           H  
ATOM   1146  HB2 ARG    71      -3.280  17.651  -7.115  1.00  0.00           H  
ATOM   1147  HB3 ARG    71      -2.150  16.738  -6.160  1.00  0.00           H  
ATOM   1148  HG2 ARG    71      -2.692  14.917  -8.215  1.00  0.00           H  
ATOM   1149  HG3 ARG    71      -2.968  16.421  -9.037  1.00  0.00           H  
ATOM   1150  HD2 ARG    71      -0.470  15.756  -7.429  1.00  0.00           H  
ATOM   1151  HD3 ARG    71      -0.579  15.458  -9.158  1.00  0.00           H  
ATOM   1152  HE  ARG    71      -1.196  18.092  -9.020  1.00  0.00           H  
ATOM   1153 HH11 ARG    71       0.267  19.809  -9.101  1.00  0.00           H  
ATOM   1154 HH12 ARG    71       1.924  19.568  -8.626  1.00  0.00           H  
ATOM   1155 HH21 ARG    71       1.543  16.260  -7.748  1.00  0.00           H  
ATOM   1156 HH22 ARG    71       2.619  17.624  -7.823  1.00  0.00           H  
ATOM   1157  N   THR    72      -4.610  13.844  -4.922  1.00  0.00           N  
ATOM   1158  CA  THR    72      -4.370  12.567  -4.232  1.00  0.00           C  
ATOM   1159  C   THR    72      -5.283  11.444  -4.718  1.00  0.00           C  
ATOM   1160  O   THR    72      -6.447  11.662  -5.055  1.00  0.00           O  
ATOM   1161  CB  THR    72      -4.455  12.677  -2.697  1.00  0.00           C  
ATOM   1162  CG2 THR    72      -3.473  13.686  -2.108  1.00  0.00           C  
ATOM   1163  OG1 THR    72      -5.751  13.052  -2.283  1.00  0.00           O  
ATOM   1164  H   THR    72      -5.544  14.229  -4.879  1.00  0.00           H  
ATOM   1165  HA  THR    72      -3.366  12.252  -4.480  1.00  0.00           H  
ATOM   1166  HB  THR    72      -4.240  11.703  -2.255  1.00  0.00           H  
ATOM   1167 HG21 THR    72      -3.681  14.699  -2.446  1.00  0.00           H  
ATOM   1168 HG22 THR    72      -3.521  13.689  -1.019  1.00  0.00           H  
ATOM   1169 HG23 THR    72      -2.450  13.445  -2.385  1.00  0.00           H  
ATOM   1170  HG1 THR    72      -6.371  12.419  -2.612  1.00  0.00           H  
ATOM   1171  N   LEU    73      -4.758  10.218  -4.721  1.00  0.00           N  
ATOM   1172  CA  LEU    73      -5.535   8.984  -4.852  1.00  0.00           C  
ATOM   1173  C   LEU    73      -5.325   8.149  -3.584  1.00  0.00           C  
ATOM   1174  O   LEU    73      -4.197   7.758  -3.285  1.00  0.00           O  
ATOM   1175  CB  LEU    73      -5.120   8.241  -6.138  1.00  0.00           C  
ATOM   1176  CG  LEU    73      -5.780   6.857  -6.318  1.00  0.00           C  
ATOM   1177  CD1 LEU    73      -7.293   6.951  -6.532  1.00  0.00           C  
ATOM   1178  CD2 LEU    73      -5.169   6.149  -7.524  1.00  0.00           C  
ATOM   1179  H   LEU    73      -3.785  10.118  -4.459  1.00  0.00           H  
ATOM   1180  HA  LEU    73      -6.598   9.211  -4.924  1.00  0.00           H  
ATOM   1181  HB2 LEU    73      -5.345   8.866  -7.004  1.00  0.00           H  
ATOM   1182  HB3 LEU    73      -4.036   8.117  -6.136  1.00  0.00           H  
ATOM   1183  HG  LEU    73      -5.586   6.227  -5.450  1.00  0.00           H  
ATOM   1184 HD11 LEU    73      -7.539   7.591  -7.380  1.00  0.00           H  
ATOM   1185 HD12 LEU    73      -7.728   5.969  -6.721  1.00  0.00           H  
ATOM   1186 HD13 LEU    73      -7.793   7.352  -5.652  1.00  0.00           H  
ATOM   1187 HD21 LEU    73      -4.090   6.060  -7.413  1.00  0.00           H  
ATOM   1188 HD22 LEU    73      -5.574   5.144  -7.644  1.00  0.00           H  
ATOM   1189 HD23 LEU    73      -5.357   6.695  -8.448  1.00  0.00           H  
ATOM   1190  N   THR    74      -6.394   7.885  -2.833  1.00  0.00           N  
ATOM   1191  CA  THR    74      -6.318   7.093  -1.596  1.00  0.00           C  
ATOM   1192  C   THR    74      -6.902   5.699  -1.802  1.00  0.00           C  
ATOM   1193  O   THR    74      -8.069   5.562  -2.174  1.00  0.00           O  
ATOM   1194  CB  THR    74      -6.985   7.806  -0.414  1.00  0.00           C  
ATOM   1195  CG2 THR    74      -6.773   7.053   0.902  1.00  0.00           C  
ATOM   1196  OG1 THR    74      -6.413   9.085  -0.247  1.00  0.00           O  
ATOM   1197  H   THR    74      -7.302   8.232  -3.120  1.00  0.00           H  
ATOM   1198  HA  THR    74      -5.278   6.972  -1.309  1.00  0.00           H  
ATOM   1199  HB  THR    74      -8.050   7.936  -0.594  1.00  0.00           H  
ATOM   1200 HG21 THR    74      -5.713   6.912   1.117  1.00  0.00           H  
ATOM   1201 HG22 THR    74      -7.208   7.600   1.739  1.00  0.00           H  
ATOM   1202 HG23 THR    74      -7.235   6.068   0.892  1.00  0.00           H  
ATOM   1203  HG1 THR    74      -6.576   9.588  -1.030  1.00  0.00           H  
ATOM   1204  N   ILE    75      -6.100   4.667  -1.531  1.00  0.00           N  
ATOM   1205  CA  ILE    75      -6.542   3.272  -1.450  1.00  0.00           C  
ATOM   1206  C   ILE    75      -6.864   2.974   0.021  1.00  0.00           C  
ATOM   1207  O   ILE    75      -5.958   2.897   0.855  1.00  0.00           O  
ATOM   1208  CB  ILE    75      -5.480   2.301  -2.026  1.00  0.00           C  
ATOM   1209  CG2 ILE    75      -5.992   0.851  -1.923  1.00  0.00           C  
ATOM   1210  CG1 ILE    75      -5.112   2.573  -3.507  1.00  0.00           C  
ATOM   1211  CD1 ILE    75      -4.084   3.693  -3.729  1.00  0.00           C  
ATOM   1212  H   ILE    75      -5.150   4.863  -1.241  1.00  0.00           H  
ATOM   1213  HA  ILE    75      -7.452   3.139  -2.038  1.00  0.00           H  
ATOM   1214  HB  ILE    75      -4.567   2.365  -1.433  1.00  0.00           H  
ATOM   1215 HG21 ILE    75      -6.928   0.717  -2.465  1.00  0.00           H  
ATOM   1216 HG22 ILE    75      -5.270   0.146  -2.338  1.00  0.00           H  
ATOM   1217 HG23 ILE    75      -6.158   0.536  -0.892  1.00  0.00           H  
ATOM   1218 HG12 ILE    75      -4.679   1.670  -3.940  1.00  0.00           H  
ATOM   1219 HG13 ILE    75      -6.009   2.777  -4.090  1.00  0.00           H  
ATOM   1220 HD11 ILE    75      -3.230   3.589  -3.061  1.00  0.00           H  
ATOM   1221 HD12 ILE    75      -3.712   3.669  -4.753  1.00  0.00           H  
ATOM   1222 HD13 ILE    75      -4.508   4.684  -3.572  1.00  0.00           H  
ATOM   1223  N   VAL    76      -8.151   2.854   0.349  1.00  0.00           N  
ATOM   1224  CA  VAL    76      -8.657   2.521   1.692  1.00  0.00           C  
ATOM   1225  C   VAL    76      -9.009   1.036   1.769  1.00  0.00           C  
ATOM   1226  O   VAL    76      -9.619   0.505   0.841  1.00  0.00           O  
ATOM   1227  CB  VAL    76      -9.912   3.349   2.044  1.00  0.00           C  
ATOM   1228  CG1 VAL    76     -10.384   3.111   3.487  1.00  0.00           C  
ATOM   1229  CG2 VAL    76      -9.715   4.855   1.829  1.00  0.00           C  
ATOM   1230  H   VAL    76      -8.841   2.938  -0.388  1.00  0.00           H  
ATOM   1231  HA  VAL    76      -7.893   2.745   2.435  1.00  0.00           H  
ATOM   1232  HB  VAL    76     -10.718   3.037   1.385  1.00  0.00           H  
ATOM   1233 HG11 VAL    76      -9.579   3.258   4.207  1.00  0.00           H  
ATOM   1234 HG12 VAL    76     -11.195   3.788   3.755  1.00  0.00           H  
ATOM   1235 HG13 VAL    76     -10.770   2.102   3.631  1.00  0.00           H  
ATOM   1236 HG21 VAL    76      -9.560   5.091   0.775  1.00  0.00           H  
ATOM   1237 HG22 VAL    76     -10.591   5.417   2.152  1.00  0.00           H  
ATOM   1238 HG23 VAL    76      -8.857   5.233   2.381  1.00  0.00           H  
ATOM   1239  N   ASP    77      -8.723   0.388   2.896  1.00  0.00           N  
ATOM   1240  CA  ASP    77      -9.263  -0.927   3.252  1.00  0.00           C  
ATOM   1241  C   ASP    77      -9.658  -1.008   4.737  1.00  0.00           C  
ATOM   1242  O   ASP    77      -9.228  -0.201   5.567  1.00  0.00           O  
ATOM   1243  CB  ASP    77      -8.277  -2.040   2.857  1.00  0.00           C  
ATOM   1244  CG  ASP    77      -6.973  -2.075   3.676  1.00  0.00           C  
ATOM   1245  OD1 ASP    77      -7.034  -2.156   4.926  1.00  0.00           O  
ATOM   1246  OD2 ASP    77      -5.886  -2.097   3.052  1.00  0.00           O1-
ATOM   1247  H   ASP    77      -8.188   0.869   3.609  1.00  0.00           H  
ATOM   1248  HA  ASP    77     -10.186  -1.077   2.694  1.00  0.00           H  
ATOM   1249  HB2 ASP    77      -8.756  -3.015   2.958  1.00  0.00           H  
ATOM   1250  HB3 ASP    77      -8.038  -1.933   1.800  1.00  0.00           H  
ATOM   1251  N   THR    78     -10.469  -2.014   5.067  1.00  0.00           N  
ATOM   1252  CA  THR    78     -10.778  -2.444   6.444  1.00  0.00           C  
ATOM   1253  C   THR    78     -10.051  -3.748   6.812  1.00  0.00           C  
ATOM   1254  O   THR    78     -10.572  -4.583   7.557  1.00  0.00           O  
ATOM   1255  CB  THR    78     -12.296  -2.533   6.670  1.00  0.00           C  
ATOM   1256  CG2 THR    78     -12.964  -1.162   6.595  1.00  0.00           C  
ATOM   1257  OG1 THR    78     -12.901  -3.370   5.712  1.00  0.00           O  
ATOM   1258  H   THR    78     -10.821  -2.603   4.325  1.00  0.00           H  
ATOM   1259  HA  THR    78     -10.401  -1.709   7.157  1.00  0.00           H  
ATOM   1260  HB  THR    78     -12.506  -2.946   7.658  1.00  0.00           H  
ATOM   1261 HG21 THR    78     -12.803  -0.691   5.626  1.00  0.00           H  
ATOM   1262 HG22 THR    78     -14.040  -1.238   6.754  1.00  0.00           H  
ATOM   1263 HG23 THR    78     -12.565  -0.491   7.356  1.00  0.00           H  
ATOM   1264  HG1 THR    78     -13.749  -3.628   6.046  1.00  0.00           H  
ATOM   1265  N   GLY    79      -8.837  -3.944   6.280  1.00  0.00           N  
ATOM   1266  CA  GLY    79      -7.980  -5.098   6.560  1.00  0.00           C  
ATOM   1267  C   GLY    79      -7.436  -5.127   7.991  1.00  0.00           C  
ATOM   1268  O   GLY    79      -7.929  -4.432   8.879  1.00  0.00           O  
ATOM   1269  H   GLY    79      -8.441  -3.217   5.694  1.00  0.00           H  
ATOM   1270  HA2 GLY    79      -8.537  -6.014   6.391  1.00  0.00           H  
ATOM   1271  HA3 GLY    79      -7.150  -5.087   5.852  1.00  0.00           H  
ATOM   1272  N   ILE    80      -6.413  -5.947   8.234  1.00  0.00           N  
ATOM   1273  CA  ILE    80      -5.797  -6.097   9.563  1.00  0.00           C  
ATOM   1274  C   ILE    80      -5.118  -4.813  10.083  1.00  0.00           C  
ATOM   1275  O   ILE    80      -5.187  -4.539  11.281  1.00  0.00           O  
ATOM   1276  CB  ILE    80      -4.855  -7.323   9.562  1.00  0.00           C  
ATOM   1277  CG2 ILE    80      -3.647  -7.160   8.622  1.00  0.00           C  
ATOM   1278  CG1 ILE    80      -4.400  -7.648  10.999  1.00  0.00           C  
ATOM   1279  CD1 ILE    80      -3.931  -9.096  11.169  1.00  0.00           C  
ATOM   1280  H   ILE    80      -6.069  -6.535   7.486  1.00  0.00           H  
ATOM   1281  HA  ILE    80      -6.613  -6.309  10.255  1.00  0.00           H  
ATOM   1282  HB  ILE    80      -5.430  -8.174   9.196  1.00  0.00           H  
ATOM   1283 HG21 ILE    80      -2.954  -6.395   8.970  1.00  0.00           H  
ATOM   1284 HG22 ILE    80      -3.086  -8.088   8.540  1.00  0.00           H  
ATOM   1285 HG23 ILE    80      -3.956  -6.891   7.614  1.00  0.00           H  
ATOM   1286 HG12 ILE    80      -3.601  -6.972  11.302  1.00  0.00           H  
ATOM   1287 HG13 ILE    80      -5.222  -7.486  11.697  1.00  0.00           H  
ATOM   1288 HD11 ILE    80      -3.052  -9.303  10.563  1.00  0.00           H  
ATOM   1289 HD12 ILE    80      -3.669  -9.303  12.207  1.00  0.00           H  
ATOM   1290 HD13 ILE    80      -4.715  -9.800  10.886  1.00  0.00           H  
ATOM   1291  N   GLY    81      -4.523  -3.997   9.202  1.00  0.00           N  
ATOM   1292  CA  GLY    81      -3.734  -2.813   9.578  1.00  0.00           C  
ATOM   1293  C   GLY    81      -2.316  -3.143  10.084  1.00  0.00           C  
ATOM   1294  O   GLY    81      -1.881  -4.295  10.054  1.00  0.00           O  
ATOM   1295  H   GLY    81      -4.536  -4.255   8.226  1.00  0.00           H  
ATOM   1296  HA2 GLY    81      -3.647  -2.179   8.698  1.00  0.00           H  
ATOM   1297  HA3 GLY    81      -4.264  -2.227  10.328  1.00  0.00           H  
ATOM   1298  N   MET    82      -1.578  -2.121  10.528  1.00  0.00           N  
ATOM   1299  CA  MET    82      -0.176  -2.221  10.972  1.00  0.00           C  
ATOM   1300  C   MET    82       0.051  -1.546  12.336  1.00  0.00           C  
ATOM   1301  O   MET    82      -0.490  -0.472  12.612  1.00  0.00           O  
ATOM   1302  CB  MET    82       0.745  -1.600   9.907  1.00  0.00           C  
ATOM   1303  CG  MET    82       0.795  -2.394   8.596  1.00  0.00           C  
ATOM   1304  SD  MET    82       1.476  -1.471   7.187  1.00  0.00           S  
ATOM   1305  CE  MET    82       0.006  -0.543   6.676  1.00  0.00           C  
ATOM   1306  H   MET    82      -1.978  -1.191  10.500  1.00  0.00           H  
ATOM   1307  HA  MET    82       0.110  -3.268  11.093  1.00  0.00           H  
ATOM   1308  HB2 MET    82       0.399  -0.592   9.698  1.00  0.00           H  
ATOM   1309  HB3 MET    82       1.761  -1.491  10.288  1.00  0.00           H  
ATOM   1310  HG2 MET    82       1.399  -3.289   8.746  1.00  0.00           H  
ATOM   1311  HG3 MET    82      -0.192  -2.743   8.299  1.00  0.00           H  
ATOM   1312  HE1 MET    82      -0.268   0.195   7.428  1.00  0.00           H  
ATOM   1313  HE2 MET    82       0.201  -0.030   5.736  1.00  0.00           H  
ATOM   1314  HE3 MET    82      -0.831  -1.220   6.525  1.00  0.00           H  
ATOM   1315  N   THR    83       0.861  -2.173  13.193  1.00  0.00           N  
ATOM   1316  CA  THR    83       1.351  -1.597  14.463  1.00  0.00           C  
ATOM   1317  C   THR    83       2.542  -0.659  14.244  1.00  0.00           C  
ATOM   1318  O   THR    83       3.172  -0.664  13.181  1.00  0.00           O  
ATOM   1319  CB  THR    83       1.789  -2.693  15.452  1.00  0.00           C  
ATOM   1320  CG2 THR    83       0.693  -3.709  15.748  1.00  0.00           C  
ATOM   1321  OG1 THR    83       2.920  -3.384  14.978  1.00  0.00           O  
ATOM   1322  H   THR    83       1.267  -3.058  12.911  1.00  0.00           H  
ATOM   1323  HA  THR    83       0.546  -1.022  14.923  1.00  0.00           H  
ATOM   1324  HB  THR    83       2.078  -2.237  16.400  1.00  0.00           H  
ATOM   1325 HG21 THR    83       0.420  -4.284  14.863  1.00  0.00           H  
ATOM   1326 HG22 THR    83       1.006  -4.415  16.519  1.00  0.00           H  
ATOM   1327 HG23 THR    83      -0.199  -3.201  16.108  1.00  0.00           H  
ATOM   1328  HG1 THR    83       2.664  -3.888  14.209  1.00  0.00           H  
ATOM   1329  N   LYS    84       2.933   0.094  15.279  1.00  0.00           N  
ATOM   1330  CA  LYS    84       4.199   0.846  15.294  1.00  0.00           C  
ATOM   1331  C   LYS    84       5.420  -0.061  15.060  1.00  0.00           C  
ATOM   1332  O   LYS    84       6.328   0.310  14.313  1.00  0.00           O  
ATOM   1333  CB  LYS    84       4.301   1.605  16.628  1.00  0.00           C  
ATOM   1334  CG  LYS    84       5.478   2.586  16.599  1.00  0.00           C  
ATOM   1335  CD  LYS    84       5.603   3.417  17.879  1.00  0.00           C  
ATOM   1336  CE  LYS    84       6.705   4.457  17.655  1.00  0.00           C  
ATOM   1337  NZ  LYS    84       6.888   5.349  18.825  1.00  0.00           N1+
ATOM   1338  H   LYS    84       2.378   0.078  16.130  1.00  0.00           H  
ATOM   1339  HA  LYS    84       4.151   1.572  14.480  1.00  0.00           H  
ATOM   1340  HB2 LYS    84       3.378   2.156  16.800  1.00  0.00           H  
ATOM   1341  HB3 LYS    84       4.403   0.910  17.463  1.00  0.00           H  
ATOM   1342  HG2 LYS    84       6.408   2.038  16.464  1.00  0.00           H  
ATOM   1343  HG3 LYS    84       5.369   3.247  15.737  1.00  0.00           H  
ATOM   1344  HD2 LYS    84       4.660   3.914  18.103  1.00  0.00           H  
ATOM   1345  HD3 LYS    84       5.838   2.775  18.729  1.00  0.00           H  
ATOM   1346  HE2 LYS    84       7.659   3.970  17.454  1.00  0.00           H  
ATOM   1347  HE3 LYS    84       6.472   5.081  16.792  1.00  0.00           H  
ATOM   1348  HZ1 LYS    84       7.569   6.066  18.578  1.00  0.00           H  
ATOM   1349  HZ2 LYS    84       6.013   5.795  19.056  1.00  0.00           H  
ATOM   1350  HZ3 LYS    84       7.224   4.822  19.617  1.00  0.00           H  
ATOM   1351  N   ALA    85       5.423  -1.262  15.645  1.00  0.00           N  
ATOM   1352  CA  ALA    85       6.483  -2.255  15.458  1.00  0.00           C  
ATOM   1353  C   ALA    85       6.564  -2.756  14.002  1.00  0.00           C  
ATOM   1354  O   ALA    85       7.665  -2.877  13.458  1.00  0.00           O  
ATOM   1355  CB  ALA    85       6.254  -3.411  16.438  1.00  0.00           C  
ATOM   1356  H   ALA    85       4.632  -1.522  16.217  1.00  0.00           H  
ATOM   1357  HA  ALA    85       7.437  -1.784  15.705  1.00  0.00           H  
ATOM   1358  HB1 ALA    85       5.306  -3.917  16.253  1.00  0.00           H  
ATOM   1359  HB2 ALA    85       7.047  -4.156  16.358  1.00  0.00           H  
ATOM   1360  HB3 ALA    85       6.245  -3.056  17.469  1.00  0.00           H  
ATOM   1361  N   ASP    86       5.421  -2.964  13.336  1.00  0.00           N  
ATOM   1362  CA  ASP    86       5.384  -3.247  11.896  1.00  0.00           C  
ATOM   1363  C   ASP    86       5.977  -2.088  11.087  1.00  0.00           C  
ATOM   1364  O   ASP    86       6.934  -2.294  10.341  1.00  0.00           O  
ATOM   1365  CB  ASP    86       3.963  -3.563  11.401  1.00  0.00           C  
ATOM   1366  CG  ASP    86       3.342  -4.804  12.049  1.00  0.00           C  
ATOM   1367  OD1 ASP    86       3.875  -5.922  11.857  1.00  0.00           O  
ATOM   1368  OD2 ASP    86       2.290  -4.650  12.715  1.00  0.00           O1-
ATOM   1369  H   ASP    86       4.542  -2.842  13.822  1.00  0.00           H  
ATOM   1370  HA  ASP    86       6.007  -4.118  11.712  1.00  0.00           H  
ATOM   1371  HB2 ASP    86       3.303  -2.713  11.571  1.00  0.00           H  
ATOM   1372  HB3 ASP    86       3.969  -3.729  10.324  1.00  0.00           H  
ATOM   1373  N   LEU    87       5.451  -0.871  11.276  1.00  0.00           N  
ATOM   1374  CA  LEU    87       5.823   0.326  10.513  1.00  0.00           C  
ATOM   1375  C   LEU    87       7.313   0.688  10.603  1.00  0.00           C  
ATOM   1376  O   LEU    87       7.853   1.217   9.630  1.00  0.00           O  
ATOM   1377  CB  LEU    87       4.979   1.519  10.998  1.00  0.00           C  
ATOM   1378  CG  LEU    87       3.488   1.459  10.617  1.00  0.00           C  
ATOM   1379  CD1 LEU    87       2.758   2.617  11.300  1.00  0.00           C  
ATOM   1380  CD2 LEU    87       3.285   1.552   9.104  1.00  0.00           C  
ATOM   1381  H   LEU    87       4.693  -0.778  11.941  1.00  0.00           H  
ATOM   1382  HA  LEU    87       5.621   0.137   9.460  1.00  0.00           H  
ATOM   1383  HB2 LEU    87       5.073   1.599  12.083  1.00  0.00           H  
ATOM   1384  HB3 LEU    87       5.393   2.449  10.603  1.00  0.00           H  
ATOM   1385  HG  LEU    87       3.048   0.526  10.962  1.00  0.00           H  
ATOM   1386 HD11 LEU    87       2.848   2.551  12.385  1.00  0.00           H  
ATOM   1387 HD12 LEU    87       3.155   3.585  10.994  1.00  0.00           H  
ATOM   1388 HD13 LEU    87       1.695   2.606  11.068  1.00  0.00           H  
ATOM   1389 HD21 LEU    87       3.626   0.648   8.600  1.00  0.00           H  
ATOM   1390 HD22 LEU    87       2.234   1.672   8.845  1.00  0.00           H  
ATOM   1391 HD23 LEU    87       3.827   2.393   8.677  1.00  0.00           H  
ATOM   1392  N   ILE    88       7.974   0.421  11.735  1.00  0.00           N  
ATOM   1393  CA  ILE    88       9.382   0.787  11.963  1.00  0.00           C  
ATOM   1394  C   ILE    88      10.336  -0.401  11.757  1.00  0.00           C  
ATOM   1395  O   ILE    88      11.378  -0.237  11.120  1.00  0.00           O  
ATOM   1396  CB  ILE    88       9.545   1.436  13.358  1.00  0.00           C  
ATOM   1397  CG2 ILE    88      11.023   1.754  13.665  1.00  0.00           C  
ATOM   1398  CG1 ILE    88       8.699   2.730  13.447  1.00  0.00           C  
ATOM   1399  CD1 ILE    88       8.626   3.318  14.858  1.00  0.00           C  
ATOM   1400  H   ILE    88       7.465   0.005  12.502  1.00  0.00           H  
ATOM   1401  HA  ILE    88       9.686   1.544  11.237  1.00  0.00           H  
ATOM   1402  HB  ILE    88       9.184   0.733  14.110  1.00  0.00           H  
ATOM   1403 HG21 ILE    88      11.446   2.428  12.920  1.00  0.00           H  
ATOM   1404 HG22 ILE    88      11.141   2.227  14.639  1.00  0.00           H  
ATOM   1405 HG23 ILE    88      11.650   0.863  13.701  1.00  0.00           H  
ATOM   1406 HG12 ILE    88       9.083   3.481  12.756  1.00  0.00           H  
ATOM   1407 HG13 ILE    88       7.673   2.534  13.136  1.00  0.00           H  
ATOM   1408 HD11 ILE    88       9.581   3.724  15.183  1.00  0.00           H  
ATOM   1409 HD12 ILE    88       7.896   4.127  14.899  1.00  0.00           H  
ATOM   1410 HD13 ILE    88       8.338   2.556  15.578  1.00  0.00           H  
ATOM   1411  N   ASN    89      10.008  -1.588  12.283  1.00  0.00           N  
ATOM   1412  CA  ASN    89      10.943  -2.718  12.372  1.00  0.00           C  
ATOM   1413  C   ASN    89      10.584  -3.882  11.439  1.00  0.00           C  
ATOM   1414  O   ASN    89      11.370  -4.209  10.547  1.00  0.00           O  
ATOM   1415  CB  ASN    89      11.082  -3.167  13.840  1.00  0.00           C  
ATOM   1416  CG  ASN    89      11.569  -2.053  14.750  1.00  0.00           C  
ATOM   1417  OD1 ASN    89      12.835  -1.700  14.674  1.00  0.00           O  
ATOM   1418  ND2 ASN    89      10.821  -1.477  15.528  1.00  0.00           N  
ATOM   1419  H   ASN    89       9.112  -1.690  12.741  1.00  0.00           H  
ATOM   1420  HA  ASN    89      11.941  -2.401  12.064  1.00  0.00           H  
ATOM   1421  HB2 ASN    89      10.133  -3.552  14.218  1.00  0.00           H  
ATOM   1422  HB3 ASN    89      11.791  -3.993  13.910  1.00  0.00           H  
ATOM   1423 HD21 ASN    89      11.187  -0.738  16.111  1.00  0.00           H  
ATOM   1424 HD22 ASN    89       9.849  -1.740  15.585  1.00  0.00           H  
ATOM   1425  N   ASN    90       9.422  -4.520  11.620  1.00  0.00           N  
ATOM   1426  CA  ASN    90       9.126  -5.791  10.942  1.00  0.00           C  
ATOM   1427  C   ASN    90       8.984  -5.623   9.418  1.00  0.00           C  
ATOM   1428  O   ASN    90       9.515  -6.432   8.654  1.00  0.00           O  
ATOM   1429  CB  ASN    90       7.892  -6.469  11.570  1.00  0.00           C  
ATOM   1430  CG  ASN    90       7.954  -6.583  13.087  1.00  0.00           C  
ATOM   1431  OD1 ASN    90       8.928  -7.285  13.624  1.00  0.00           O  
ATOM   1432  ND2 ASN    90       7.149  -6.022  13.814  1.00  0.00           N  
ATOM   1433  H   ASN    90       8.785  -4.195  12.335  1.00  0.00           H  
ATOM   1434  HA  ASN    90       9.979  -6.453  11.111  1.00  0.00           H  
ATOM   1435  HB2 ASN    90       6.978  -5.960  11.272  1.00  0.00           H  
ATOM   1436  HB3 ASN    90       7.797  -7.480  11.170  1.00  0.00           H  
ATOM   1437 HD21 ASN    90       7.231  -6.122  14.815  1.00  0.00           H  
ATOM   1438 HD22 ASN    90       6.384  -5.497  13.414  1.00  0.00           H  
ATOM   1439  N   LEU    91       8.349  -4.538   8.959  1.00  0.00           N  
ATOM   1440  CA  LEU    91       8.279  -4.196   7.533  1.00  0.00           C  
ATOM   1441  C   LEU    91       9.625  -3.705   6.976  1.00  0.00           C  
ATOM   1442  O   LEU    91       9.872  -3.858   5.783  1.00  0.00           O  
ATOM   1443  CB  LEU    91       7.167  -3.162   7.300  1.00  0.00           C  
ATOM   1444  CG  LEU    91       5.755  -3.689   7.624  1.00  0.00           C  
ATOM   1445  CD1 LEU    91       4.750  -2.543   7.626  1.00  0.00           C  
ATOM   1446  CD2 LEU    91       5.281  -4.728   6.604  1.00  0.00           C  
ATOM   1447  H   LEU    91       7.944  -3.886   9.618  1.00  0.00           H  
ATOM   1448  HA  LEU    91       8.033  -5.099   6.975  1.00  0.00           H  
ATOM   1449  HB2 LEU    91       7.382  -2.269   7.885  1.00  0.00           H  
ATOM   1450  HB3 LEU    91       7.184  -2.828   6.269  1.00  0.00           H  
ATOM   1451  HG  LEU    91       5.748  -4.139   8.616  1.00  0.00           H  
ATOM   1452 HD11 LEU    91       4.601  -2.133   6.629  1.00  0.00           H  
ATOM   1453 HD12 LEU    91       3.787  -2.894   7.991  1.00  0.00           H  
ATOM   1454 HD13 LEU    91       5.064  -1.730   8.275  1.00  0.00           H  
ATOM   1455 HD21 LEU    91       5.894  -5.628   6.625  1.00  0.00           H  
ATOM   1456 HD22 LEU    91       4.257  -5.040   6.811  1.00  0.00           H  
ATOM   1457 HD23 LEU    91       5.305  -4.333   5.588  1.00  0.00           H  
ATOM   1458  N   GLY    92      10.528  -3.195   7.822  1.00  0.00           N  
ATOM   1459  CA  GLY    92      11.913  -2.890   7.444  1.00  0.00           C  
ATOM   1460  C   GLY    92      12.728  -4.137   7.093  1.00  0.00           C  
ATOM   1461  O   GLY    92      13.453  -4.141   6.094  1.00  0.00           O  
ATOM   1462  H   GLY    92      10.284  -3.115   8.799  1.00  0.00           H  
ATOM   1463  HA2 GLY    92      11.909  -2.226   6.583  1.00  0.00           H  
ATOM   1464  HA3 GLY    92      12.398  -2.360   8.264  1.00  0.00           H  
ATOM   1465  N   THR    93      12.553  -5.230   7.845  1.00  0.00           N  
ATOM   1466  CA  THR    93      13.137  -6.544   7.519  1.00  0.00           C  
ATOM   1467  C   THR    93      12.633  -7.054   6.164  1.00  0.00           C  
ATOM   1468  O   THR    93      13.442  -7.413   5.307  1.00  0.00           O  
ATOM   1469  CB  THR    93      12.839  -7.573   8.627  1.00  0.00           C  
ATOM   1470  CG2 THR    93      13.447  -8.949   8.349  1.00  0.00           C  
ATOM   1471  OG1 THR    93      13.381  -7.119   9.850  1.00  0.00           O  
ATOM   1472  H   THR    93      11.928  -5.172   8.637  1.00  0.00           H  
ATOM   1473  HA  THR    93      14.220  -6.418   7.447  1.00  0.00           H  
ATOM   1474  HB  THR    93      11.764  -7.686   8.764  1.00  0.00           H  
ATOM   1475 HG21 THR    93      14.522  -8.882   8.180  1.00  0.00           H  
ATOM   1476 HG22 THR    93      13.288  -9.620   9.194  1.00  0.00           H  
ATOM   1477 HG23 THR    93      13.000  -9.431   7.480  1.00  0.00           H  
ATOM   1478  HG1 THR    93      12.951  -6.313  10.094  1.00  0.00           H  
ATOM   1479  N   ILE    94      11.310  -7.018   5.938  1.00  0.00           N  
ATOM   1480  CA  ILE    94      10.678  -7.421   4.666  1.00  0.00           C  
ATOM   1481  C   ILE    94      11.141  -6.537   3.496  1.00  0.00           C  
ATOM   1482  O   ILE    94      11.442  -7.054   2.418  1.00  0.00           O  
ATOM   1483  CB  ILE    94       9.136  -7.415   4.806  1.00  0.00           C  
ATOM   1484  CG2 ILE    94       8.424  -7.649   3.460  1.00  0.00           C  
ATOM   1485  CG1 ILE    94       8.628  -8.435   5.855  1.00  0.00           C  
ATOM   1486  CD1 ILE    94       8.901  -9.914   5.542  1.00  0.00           C  
ATOM   1487  H   ILE    94      10.702  -6.690   6.676  1.00  0.00           H  
ATOM   1488  HA  ILE    94      11.009  -8.434   4.436  1.00  0.00           H  
ATOM   1489  HB  ILE    94       8.834  -6.426   5.152  1.00  0.00           H  
ATOM   1490 HG21 ILE    94       8.790  -8.545   2.958  1.00  0.00           H  
ATOM   1491 HG22 ILE    94       7.349  -7.767   3.602  1.00  0.00           H  
ATOM   1492 HG23 ILE    94       8.548  -6.813   2.772  1.00  0.00           H  
ATOM   1493 HG12 ILE    94       9.060  -8.207   6.828  1.00  0.00           H  
ATOM   1494 HG13 ILE    94       7.554  -8.300   5.982  1.00  0.00           H  
ATOM   1495 HD11 ILE    94       9.968 -10.130   5.493  1.00  0.00           H  
ATOM   1496 HD12 ILE    94       8.482 -10.549   6.322  1.00  0.00           H  
ATOM   1497 HD13 ILE    94       8.449 -10.220   4.599  1.00  0.00           H  
ATOM   1498  N   ALA    95      11.251  -5.221   3.703  1.00  0.00           N  
ATOM   1499  CA  ALA    95      11.753  -4.289   2.697  1.00  0.00           C  
ATOM   1500  C   ALA    95      13.184  -4.638   2.262  1.00  0.00           C  
ATOM   1501  O   ALA    95      13.441  -4.741   1.063  1.00  0.00           O  
ATOM   1502  CB  ALA    95      11.654  -2.855   3.230  1.00  0.00           C  
ATOM   1503  H   ALA    95      10.974  -4.840   4.600  1.00  0.00           H  
ATOM   1504  HA  ALA    95      11.108  -4.360   1.824  1.00  0.00           H  
ATOM   1505  HB1 ALA    95      12.242  -2.717   4.137  1.00  0.00           H  
ATOM   1506  HB2 ALA    95      12.013  -2.139   2.491  1.00  0.00           H  
ATOM   1507  HB3 ALA    95      10.622  -2.591   3.459  1.00  0.00           H  
ATOM   1508  N   LYS    96      14.104  -4.886   3.209  1.00  0.00           N  
ATOM   1509  CA  LYS    96      15.494  -5.263   2.899  1.00  0.00           C  
ATOM   1510  C   LYS    96      15.586  -6.598   2.153  1.00  0.00           C  
ATOM   1511  O   LYS    96      16.180  -6.645   1.074  1.00  0.00           O  
ATOM   1512  CB  LYS    96      16.338  -5.242   4.187  1.00  0.00           C  
ATOM   1513  CG  LYS    96      17.809  -5.605   3.908  1.00  0.00           C  
ATOM   1514  CD  LYS    96      18.763  -5.217   5.048  1.00  0.00           C  
ATOM   1515  CE  LYS    96      18.453  -5.943   6.364  1.00  0.00           C  
ATOM   1516  NZ  LYS    96      19.365  -5.496   7.449  1.00  0.00           N1+
ATOM   1517  H   LYS    96      13.837  -4.807   4.182  1.00  0.00           H  
ATOM   1518  HA  LYS    96      15.893  -4.493   2.235  1.00  0.00           H  
ATOM   1519  HB2 LYS    96      16.288  -4.241   4.619  1.00  0.00           H  
ATOM   1520  HB3 LYS    96      15.913  -5.920   4.928  1.00  0.00           H  
ATOM   1521  HG2 LYS    96      17.908  -6.671   3.703  1.00  0.00           H  
ATOM   1522  HG3 LYS    96      18.141  -5.090   3.006  1.00  0.00           H  
ATOM   1523  HD2 LYS    96      19.787  -5.436   4.743  1.00  0.00           H  
ATOM   1524  HD3 LYS    96      18.718  -4.137   5.197  1.00  0.00           H  
ATOM   1525  HE2 LYS    96      17.431  -5.745   6.688  1.00  0.00           H  
ATOM   1526  HE3 LYS    96      18.549  -7.022   6.237  1.00  0.00           H  
ATOM   1527  HZ1 LYS    96      19.243  -4.500   7.593  1.00  0.00           H  
ATOM   1528  HZ2 LYS    96      19.149  -5.987   8.304  1.00  0.00           H  
ATOM   1529  HZ3 LYS    96      20.323  -5.679   7.185  1.00  0.00           H  
ATOM   1530  N   SER    97      14.996  -7.673   2.683  1.00  0.00           N  
ATOM   1531  CA  SER    97      15.101  -9.014   2.079  1.00  0.00           C  
ATOM   1532  C   SER    97      14.409  -9.094   0.710  1.00  0.00           C  
ATOM   1533  O   SER    97      14.988  -9.619  -0.245  1.00  0.00           O  
ATOM   1534  CB  SER    97      14.555 -10.084   3.033  1.00  0.00           C  
ATOM   1535  OG  SER    97      13.167  -9.920   3.277  1.00  0.00           O  
ATOM   1536  H   SER    97      14.497  -7.577   3.557  1.00  0.00           H  
ATOM   1537  HA  SER    97      16.162  -9.223   1.924  1.00  0.00           H  
ATOM   1538  HB2 SER    97      14.716 -11.079   2.616  1.00  0.00           H  
ATOM   1539  HB3 SER    97      15.086 -10.053   3.985  1.00  0.00           H  
ATOM   1540  HG  SER    97      13.037  -9.110   3.747  1.00  0.00           H  
ATOM   1541  N   GLY    98      13.217  -8.502   0.577  1.00  0.00           N  
ATOM   1542  CA  GLY    98      12.486  -8.409  -0.686  1.00  0.00           C  
ATOM   1543  C   GLY    98      13.213  -7.562  -1.732  1.00  0.00           C  
ATOM   1544  O   GLY    98      13.318  -7.976  -2.888  1.00  0.00           O  
ATOM   1545  H   GLY    98      12.792  -8.072   1.389  1.00  0.00           H  
ATOM   1546  HA2 GLY    98      12.307  -9.410  -1.080  1.00  0.00           H  
ATOM   1547  HA3 GLY    98      11.511  -7.974  -0.483  1.00  0.00           H  
ATOM   1548  N   THR    99      13.804  -6.428  -1.331  1.00  0.00           N  
ATOM   1549  CA  THR    99      14.627  -5.603  -2.232  1.00  0.00           C  
ATOM   1550  C   THR    99      15.831  -6.373  -2.765  1.00  0.00           C  
ATOM   1551  O   THR    99      16.050  -6.377  -3.975  1.00  0.00           O  
ATOM   1552  CB  THR    99      15.110  -4.303  -1.572  1.00  0.00           C  
ATOM   1553  CG2 THR    99      15.993  -3.492  -2.516  1.00  0.00           C  
ATOM   1554  OG1 THR    99      14.016  -3.484  -1.238  1.00  0.00           O  
ATOM   1555  H   THR    99      13.718  -6.138  -0.366  1.00  0.00           H  
ATOM   1556  HA  THR    99      14.001  -5.336  -3.088  1.00  0.00           H  
ATOM   1557  HB  THR    99      15.661  -4.511  -0.654  1.00  0.00           H  
ATOM   1558 HG21 THR    99      15.581  -3.472  -3.524  1.00  0.00           H  
ATOM   1559 HG22 THR    99      16.063  -2.464  -2.181  1.00  0.00           H  
ATOM   1560 HG23 THR    99      17.009  -3.885  -2.574  1.00  0.00           H  
ATOM   1561  HG1 THR    99      13.556  -3.892  -0.515  1.00  0.00           H  
ATOM   1562  N   LYS   100      16.592  -7.071  -1.908  1.00  0.00           N  
ATOM   1563  CA  LYS   100      17.759  -7.863  -2.346  1.00  0.00           C  
ATOM   1564  C   LYS   100      17.377  -8.922  -3.384  1.00  0.00           C  
ATOM   1565  O   LYS   100      18.041  -9.031  -4.416  1.00  0.00           O  
ATOM   1566  CB  LYS   100      18.454  -8.506  -1.133  1.00  0.00           C  
ATOM   1567  CG  LYS   100      19.218  -7.461  -0.303  1.00  0.00           C  
ATOM   1568  CD  LYS   100      19.841  -8.044   0.974  1.00  0.00           C  
ATOM   1569  CE  LYS   100      20.925  -9.084   0.659  1.00  0.00           C  
ATOM   1570  NZ  LYS   100      21.592  -9.576   1.895  1.00  0.00           N1+
ATOM   1571  H   LYS   100      16.367  -7.058  -0.922  1.00  0.00           H  
ATOM   1572  HA  LYS   100      18.463  -7.182  -2.829  1.00  0.00           H  
ATOM   1573  HB2 LYS   100      17.722  -9.022  -0.510  1.00  0.00           H  
ATOM   1574  HB3 LYS   100      19.151  -9.265  -1.488  1.00  0.00           H  
ATOM   1575  HG2 LYS   100      19.996  -6.999  -0.913  1.00  0.00           H  
ATOM   1576  HG3 LYS   100      18.543  -6.653  -0.022  1.00  0.00           H  
ATOM   1577  HD2 LYS   100      20.275  -7.230   1.556  1.00  0.00           H  
ATOM   1578  HD3 LYS   100      19.061  -8.485   1.597  1.00  0.00           H  
ATOM   1579  HE2 LYS   100      20.505  -9.949   0.147  1.00  0.00           H  
ATOM   1580  HE3 LYS   100      21.684  -8.656   0.003  1.00  0.00           H  
ATOM   1581  HZ1 LYS   100      20.908 -10.009   2.499  1.00  0.00           H  
ATOM   1582  HZ2 LYS   100      22.298 -10.254   1.648  1.00  0.00           H  
ATOM   1583  HZ3 LYS   100      22.025  -8.800   2.375  1.00  0.00           H  
ATOM   1584  N   ALA   101      16.278  -9.645  -3.158  1.00  0.00           N  
ATOM   1585  CA  ALA   101      15.755 -10.625  -4.111  1.00  0.00           C  
ATOM   1586  C   ALA   101      15.319  -9.976  -5.445  1.00  0.00           C  
ATOM   1587  O   ALA   101      15.685 -10.463  -6.518  1.00  0.00           O  
ATOM   1588  CB  ALA   101      14.607 -11.386  -3.435  1.00  0.00           C  
ATOM   1589  H   ALA   101      15.763  -9.496  -2.300  1.00  0.00           H  
ATOM   1590  HA  ALA   101      16.551 -11.339  -4.330  1.00  0.00           H  
ATOM   1591  HB1 ALA   101      13.776 -10.726  -3.185  1.00  0.00           H  
ATOM   1592  HB2 ALA   101      14.227 -12.175  -4.085  1.00  0.00           H  
ATOM   1593  HB3 ALA   101      14.942 -11.859  -2.511  1.00  0.00           H  
ATOM   1594  N   PHE   102      14.592  -8.854  -5.393  1.00  0.00           N  
ATOM   1595  CA  PHE   102      14.114  -8.145  -6.585  1.00  0.00           C  
ATOM   1596  C   PHE   102      15.253  -7.533  -7.418  1.00  0.00           C  
ATOM   1597  O   PHE   102      15.268  -7.680  -8.639  1.00  0.00           O  
ATOM   1598  CB  PHE   102      13.108  -7.061  -6.163  1.00  0.00           C  
ATOM   1599  CG  PHE   102      12.438  -6.282  -7.288  1.00  0.00           C  
ATOM   1600  CD1 PHE   102      12.067  -6.907  -8.499  1.00  0.00           C  
ATOM   1601  CE1 PHE   102      11.399  -6.183  -9.502  1.00  0.00           C  
ATOM   1602  CZ  PHE   102      11.105  -4.826  -9.305  1.00  0.00           C  
ATOM   1603  CE2 PHE   102      11.480  -4.193  -8.109  1.00  0.00           C  
ATOM   1604  CD2 PHE   102      12.139  -4.920  -7.101  1.00  0.00           C  
ATOM   1605  H   PHE   102      14.330  -8.484  -4.488  1.00  0.00           H  
ATOM   1606  HA  PHE   102      13.601  -8.884  -7.202  1.00  0.00           H  
ATOM   1607  HB2 PHE   102      12.313  -7.514  -5.573  1.00  0.00           H  
ATOM   1608  HB3 PHE   102      13.600  -6.354  -5.494  1.00  0.00           H  
ATOM   1609  HD1 PHE   102      12.286  -7.948  -8.677  1.00  0.00           H  
ATOM   1610  HE1 PHE   102      11.113  -6.669 -10.423  1.00  0.00           H  
ATOM   1611  HZ  PHE   102      10.584  -4.264 -10.061  1.00  0.00           H  
ATOM   1612  HE2 PHE   102      11.242  -3.151  -7.963  1.00  0.00           H  
ATOM   1613  HD2 PHE   102      12.404  -4.427  -6.177  1.00  0.00           H  
ATOM   1614  N   MET   103      16.239  -6.893  -6.782  1.00  0.00           N  
ATOM   1615  CA  MET   103      17.373  -6.252  -7.466  1.00  0.00           C  
ATOM   1616  C   MET   103      18.247  -7.262  -8.226  1.00  0.00           C  
ATOM   1617  O   MET   103      18.675  -6.987  -9.349  1.00  0.00           O  
ATOM   1618  CB  MET   103      18.207  -5.449  -6.453  1.00  0.00           C  
ATOM   1619  CG  MET   103      17.443  -4.238  -5.893  1.00  0.00           C  
ATOM   1620  SD  MET   103      17.210  -2.841  -7.028  1.00  0.00           S  
ATOM   1621  CE  MET   103      18.874  -2.119  -7.008  1.00  0.00           C  
ATOM   1622  H   MET   103      16.196  -6.818  -5.772  1.00  0.00           H  
ATOM   1623  HA  MET   103      16.975  -5.561  -8.208  1.00  0.00           H  
ATOM   1624  HB2 MET   103      18.493  -6.103  -5.627  1.00  0.00           H  
ATOM   1625  HB3 MET   103      19.141  -5.112  -6.905  1.00  0.00           H  
ATOM   1626  HG2 MET   103      16.447  -4.530  -5.568  1.00  0.00           H  
ATOM   1627  HG3 MET   103      17.952  -3.865  -5.004  1.00  0.00           H  
ATOM   1628  HE1 MET   103      19.605  -2.818  -7.412  1.00  0.00           H  
ATOM   1629  HE2 MET   103      18.896  -1.211  -7.611  1.00  0.00           H  
ATOM   1630  HE3 MET   103      19.161  -1.862  -5.988  1.00  0.00           H  
ATOM   1631  N   GLU   104      18.462  -8.459  -7.671  1.00  0.00           N  
ATOM   1632  CA  GLU   104      19.144  -9.556  -8.375  1.00  0.00           C  
ATOM   1633  C   GLU   104      18.317 -10.103  -9.556  1.00  0.00           C  
ATOM   1634  O   GLU   104      18.876 -10.414 -10.611  1.00  0.00           O  
ATOM   1635  CB  GLU   104      19.487 -10.680  -7.382  1.00  0.00           C  
ATOM   1636  CG  GLU   104      20.599 -10.255  -6.406  1.00  0.00           C  
ATOM   1637  CD  GLU   104      21.006 -11.364  -5.409  1.00  0.00           C  
ATOM   1638  OE1 GLU   104      20.223 -12.310  -5.151  1.00  0.00           O  
ATOM   1639  OE2 GLU   104      22.136 -11.289  -4.866  1.00  0.00           O1-
ATOM   1640  H   GLU   104      18.091  -8.648  -6.749  1.00  0.00           H  
ATOM   1641  HA  GLU   104      20.078  -9.172  -8.792  1.00  0.00           H  
ATOM   1642  HB2 GLU   104      18.591 -10.974  -6.831  1.00  0.00           H  
ATOM   1643  HB3 GLU   104      19.819 -11.566  -7.925  1.00  0.00           H  
ATOM   1644  HG2 GLU   104      21.487  -9.959  -6.965  1.00  0.00           H  
ATOM   1645  HG3 GLU   104      20.292  -9.382  -5.829  1.00  0.00           H  
ATOM   1646  N   ALA   105      16.985 -10.166  -9.431  1.00  0.00           N  
ATOM   1647  CA  ALA   105      16.094 -10.564 -10.526  1.00  0.00           C  
ATOM   1648  C   ALA   105      16.041  -9.520 -11.663  1.00  0.00           C  
ATOM   1649  O   ALA   105      16.047  -9.895 -12.838  1.00  0.00           O  
ATOM   1650  CB  ALA   105      14.703 -10.850  -9.951  1.00  0.00           C  
ATOM   1651  H   ALA   105      16.563  -9.897  -8.552  1.00  0.00           H  
ATOM   1652  HA  ALA   105      16.472 -11.497 -10.947  1.00  0.00           H  
ATOM   1653  HB1 ALA   105      14.248  -9.957  -9.522  1.00  0.00           H  
ATOM   1654  HB2 ALA   105      14.030 -11.224 -10.722  1.00  0.00           H  
ATOM   1655  HB3 ALA   105      14.752 -11.606  -9.167  1.00  0.00           H  
ATOM   1656  N   LEU   106      16.055  -8.219 -11.346  1.00  0.00           N  
ATOM   1657  CA  LEU   106      16.144  -7.134 -12.336  1.00  0.00           C  
ATOM   1658  C   LEU   106      17.427  -7.244 -13.185  1.00  0.00           C  
ATOM   1659  O   LEU   106      17.368  -7.079 -14.404  1.00  0.00           O  
ATOM   1660  CB  LEU   106      16.074  -5.764 -11.628  1.00  0.00           C  
ATOM   1661  CG  LEU   106      14.688  -5.373 -11.074  1.00  0.00           C  
ATOM   1662  CD1 LEU   106      14.818  -4.139 -10.180  1.00  0.00           C  
ATOM   1663  CD2 LEU   106      13.692  -5.039 -12.188  1.00  0.00           C  
ATOM   1664  H   LEU   106      16.030  -7.961 -10.367  1.00  0.00           H  
ATOM   1665  HA  LEU   106      15.302  -7.230 -13.022  1.00  0.00           H  
ATOM   1666  HB2 LEU   106      16.800  -5.755 -10.815  1.00  0.00           H  
ATOM   1667  HB3 LEU   106      16.401  -4.980 -12.313  1.00  0.00           H  
ATOM   1668  HG  LEU   106      14.282  -6.190 -10.480  1.00  0.00           H  
ATOM   1669 HD11 LEU   106      13.851  -3.831  -9.783  1.00  0.00           H  
ATOM   1670 HD12 LEU   106      15.463  -4.333  -9.325  1.00  0.00           H  
ATOM   1671 HD13 LEU   106      15.236  -3.291 -10.724  1.00  0.00           H  
ATOM   1672 HD21 LEU   106      13.458  -5.917 -12.786  1.00  0.00           H  
ATOM   1673 HD22 LEU   106      12.747  -4.677 -11.784  1.00  0.00           H  
ATOM   1674 HD23 LEU   106      14.078  -4.270 -12.858  1.00  0.00           H  
ATOM   1675  N   GLN   107      18.564  -7.602 -12.574  1.00  0.00           N  
ATOM   1676  CA  GLN   107      19.819  -7.884 -13.292  1.00  0.00           C  
ATOM   1677  C   GLN   107      19.739  -9.142 -14.180  1.00  0.00           C  
ATOM   1678  O   GLN   107      20.337  -9.168 -15.260  1.00  0.00           O  
ATOM   1679  CB  GLN   107      20.977  -8.023 -12.289  1.00  0.00           C  
ATOM   1680  CG  GLN   107      21.372  -6.681 -11.653  1.00  0.00           C  
ATOM   1681  CD  GLN   107      22.503  -6.830 -10.633  1.00  0.00           C  
ATOM   1682  OE1 GLN   107      23.458  -5.922 -10.611  1.00  0.00           O  
ATOM   1683  NE2 GLN   107      22.558  -7.758  -9.834  1.00  0.00           N  
ATOM   1684  H   GLN   107      18.555  -7.734 -11.571  1.00  0.00           H  
ATOM   1685  HA  GLN   107      20.033  -7.041 -13.951  1.00  0.00           H  
ATOM   1686  HB2 GLN   107      20.705  -8.747 -11.521  1.00  0.00           H  
ATOM   1687  HB3 GLN   107      21.854  -8.433 -12.794  1.00  0.00           H  
ATOM   1688  HG2 GLN   107      21.685  -5.980 -12.428  1.00  0.00           H  
ATOM   1689  HG3 GLN   107      20.518  -6.226 -11.150  1.00  0.00           H  
ATOM   1690 HE21 GLN   107      23.327  -7.807  -9.182  1.00  0.00           H  
ATOM   1691 HE22 GLN   107      21.837  -8.465  -9.829  1.00  0.00           H  
ATOM   1692  N   ALA   108      18.982 -10.167 -13.769  1.00  0.00           N  
ATOM   1693  CA  ALA   108      18.731 -11.377 -14.562  1.00  0.00           C  
ATOM   1694  C   ALA   108      17.737 -11.174 -15.733  1.00  0.00           C  
ATOM   1695  O   ALA   108      17.636 -12.041 -16.606  1.00  0.00           O  
ATOM   1696  CB  ALA   108      18.254 -12.486 -13.613  1.00  0.00           C  
ATOM   1697  H   ALA   108      18.519 -10.093 -12.874  1.00  0.00           H  
ATOM   1698  HA  ALA   108      19.677 -11.703 -14.998  1.00  0.00           H  
ATOM   1699  HB1 ALA   108      17.297 -12.240 -13.154  1.00  0.00           H  
ATOM   1700  HB2 ALA   108      18.131 -13.432 -14.142  1.00  0.00           H  
ATOM   1701  HB3 ALA   108      18.974 -12.652 -12.811  1.00  0.00           H  
ATOM   1702  N   GLY   109      17.018 -10.044 -15.772  1.00  0.00           N  
ATOM   1703  CA  GLY   109      16.092  -9.665 -16.849  1.00  0.00           C  
ATOM   1704  C   GLY   109      14.606  -9.596 -16.463  1.00  0.00           C  
ATOM   1705  O   GLY   109      13.761  -9.477 -17.355  1.00  0.00           O  
ATOM   1706  H   GLY   109      17.153  -9.373 -15.027  1.00  0.00           H  
ATOM   1707  HA2 GLY   109      16.386  -8.672 -17.191  1.00  0.00           H  
ATOM   1708  HA3 GLY   109      16.193 -10.319 -17.716  1.00  0.00           H  
ATOM   1709  N   ALA   110      14.260  -9.664 -15.170  1.00  0.00           N  
ATOM   1710  CA  ALA   110      12.894  -9.421 -14.691  1.00  0.00           C  
ATOM   1711  C   ALA   110      12.412  -7.989 -15.015  1.00  0.00           C  
ATOM   1712  O   ALA   110      13.215  -7.057 -15.118  1.00  0.00           O  
ATOM   1713  CB  ALA   110      12.827  -9.695 -13.183  1.00  0.00           C  
ATOM   1714  H   ALA   110      14.987  -9.780 -14.476  1.00  0.00           H  
ATOM   1715  HA  ALA   110      12.235 -10.130 -15.197  1.00  0.00           H  
ATOM   1716  HB1 ALA   110      13.421  -8.975 -12.622  1.00  0.00           H  
ATOM   1717  HB2 ALA   110      11.806  -9.620 -12.810  1.00  0.00           H  
ATOM   1718  HB3 ALA   110      13.189 -10.696 -12.948  1.00  0.00           H  
ATOM   1719  N   ASP   111      11.098  -7.806 -15.164  1.00  0.00           N  
ATOM   1720  CA  ASP   111      10.478  -6.494 -15.388  1.00  0.00           C  
ATOM   1721  C   ASP   111      10.104  -5.783 -14.071  1.00  0.00           C  
ATOM   1722  O   ASP   111       9.864  -6.434 -13.050  1.00  0.00           O  
ATOM   1723  CB  ASP   111       9.253  -6.652 -16.300  1.00  0.00           C  
ATOM   1724  CG  ASP   111       8.707  -5.283 -16.715  1.00  0.00           C  
ATOM   1725  OD1 ASP   111       7.615  -4.906 -16.231  1.00  0.00           O  
ATOM   1726  OD2 ASP   111       9.407  -4.560 -17.462  1.00  0.00           O1-
ATOM   1727  H   ASP   111      10.484  -8.602 -15.062  1.00  0.00           H  
ATOM   1728  HA  ASP   111      11.195  -5.855 -15.910  1.00  0.00           H  
ATOM   1729  HB2 ASP   111       9.524  -7.195 -17.206  1.00  0.00           H  
ATOM   1730  HB3 ASP   111       8.468  -7.229 -15.811  1.00  0.00           H  
ATOM   1731  N   ILE   112       9.983  -4.450 -14.092  1.00  0.00           N  
ATOM   1732  CA  ILE   112       9.523  -3.658 -12.936  1.00  0.00           C  
ATOM   1733  C   ILE   112       8.114  -4.082 -12.466  1.00  0.00           C  
ATOM   1734  O   ILE   112       7.852  -4.087 -11.262  1.00  0.00           O  
ATOM   1735  CB  ILE   112       9.643  -2.143 -13.245  1.00  0.00           C  
ATOM   1736  CG2 ILE   112       8.861  -1.266 -12.247  1.00  0.00           C  
ATOM   1737  CG1 ILE   112      11.144  -1.755 -13.236  1.00  0.00           C  
ATOM   1738  CD1 ILE   112      11.451  -0.341 -13.743  1.00  0.00           C  
ATOM   1739  H   ILE   112      10.157  -3.961 -14.959  1.00  0.00           H  
ATOM   1740  HA  ILE   112      10.200  -3.884 -12.115  1.00  0.00           H  
ATOM   1741  HB  ILE   112       9.239  -1.957 -14.240  1.00  0.00           H  
ATOM   1742 HG21 ILE   112       9.178  -1.447 -11.219  1.00  0.00           H  
ATOM   1743 HG22 ILE   112       8.998  -0.206 -12.453  1.00  0.00           H  
ATOM   1744 HG23 ILE   112       7.784  -1.431 -12.304  1.00  0.00           H  
ATOM   1745 HG12 ILE   112      11.549  -1.869 -12.230  1.00  0.00           H  
ATOM   1746 HG13 ILE   112      11.706  -2.451 -13.860  1.00  0.00           H  
ATOM   1747 HD11 ILE   112      11.031   0.432 -13.099  1.00  0.00           H  
ATOM   1748 HD12 ILE   112      12.527  -0.177 -13.777  1.00  0.00           H  
ATOM   1749 HD13 ILE   112      11.063  -0.193 -14.750  1.00  0.00           H  
ATOM   1750  N   SER   113       7.232  -4.538 -13.364  1.00  0.00           N  
ATOM   1751  CA  SER   113       5.913  -5.092 -13.001  1.00  0.00           C  
ATOM   1752  C   SER   113       5.973  -6.383 -12.168  1.00  0.00           C  
ATOM   1753  O   SER   113       4.957  -6.767 -11.586  1.00  0.00           O  
ATOM   1754  CB  SER   113       5.059  -5.345 -14.251  1.00  0.00           C  
ATOM   1755  OG  SER   113       5.655  -6.302 -15.105  1.00  0.00           O  
ATOM   1756  H   SER   113       7.492  -4.550 -14.344  1.00  0.00           H  
ATOM   1757  HA  SER   113       5.399  -4.343 -12.396  1.00  0.00           H  
ATOM   1758  HB2 SER   113       4.071  -5.711 -13.970  1.00  0.00           H  
ATOM   1759  HB3 SER   113       4.886  -4.423 -14.801  1.00  0.00           H  
ATOM   1760  HG  SER   113       6.414  -5.900 -15.519  1.00  0.00           H  
ATOM   1761  N   MET   114       7.125  -7.058 -12.064  1.00  0.00           N  
ATOM   1762  CA  MET   114       7.292  -8.284 -11.262  1.00  0.00           C  
ATOM   1763  C   MET   114       7.530  -8.012  -9.762  1.00  0.00           C  
ATOM   1764  O   MET   114       7.578  -8.956  -8.973  1.00  0.00           O  
ATOM   1765  CB  MET   114       8.402  -9.171 -11.857  1.00  0.00           C  
ATOM   1766  CG  MET   114       8.146  -9.485 -13.340  1.00  0.00           C  
ATOM   1767  SD  MET   114       9.350 -10.582 -14.140  1.00  0.00           S  
ATOM   1768  CE  MET   114       8.860 -12.181 -13.440  1.00  0.00           C  
ATOM   1769  H   MET   114       7.942  -6.701 -12.543  1.00  0.00           H  
ATOM   1770  HA  MET   114       6.368  -8.862 -11.319  1.00  0.00           H  
ATOM   1771  HB2 MET   114       9.374  -8.690 -11.747  1.00  0.00           H  
ATOM   1772  HB3 MET   114       8.461 -10.105 -11.296  1.00  0.00           H  
ATOM   1773  HG2 MET   114       7.153  -9.920 -13.466  1.00  0.00           H  
ATOM   1774  HG3 MET   114       8.149  -8.562 -13.917  1.00  0.00           H  
ATOM   1775  HE1 MET   114       7.817 -12.396 -13.671  1.00  0.00           H  
ATOM   1776  HE2 MET   114       9.478 -12.977 -13.857  1.00  0.00           H  
ATOM   1777  HE3 MET   114       8.987 -12.182 -12.358  1.00  0.00           H  
ATOM   1778  N   ILE   115       7.632  -6.742  -9.350  1.00  0.00           N  
ATOM   1779  CA  ILE   115       7.925  -6.282  -7.975  1.00  0.00           C  
ATOM   1780  C   ILE   115       7.076  -6.954  -6.877  1.00  0.00           C  
ATOM   1781  O   ILE   115       7.590  -7.266  -5.799  1.00  0.00           O  
ATOM   1782  CB  ILE   115       7.798  -4.739  -7.936  1.00  0.00           C  
ATOM   1783  CG2 ILE   115       6.371  -4.244  -8.260  1.00  0.00           C  
ATOM   1784  CG1 ILE   115       8.299  -4.178  -6.588  1.00  0.00           C  
ATOM   1785  CD1 ILE   115       8.412  -2.649  -6.549  1.00  0.00           C  
ATOM   1786  H   ILE   115       7.558  -6.021 -10.055  1.00  0.00           H  
ATOM   1787  HA  ILE   115       8.966  -6.544  -7.781  1.00  0.00           H  
ATOM   1788  HB  ILE   115       8.455  -4.343  -8.709  1.00  0.00           H  
ATOM   1789 HG21 ILE   115       5.666  -4.449  -7.457  1.00  0.00           H  
ATOM   1790 HG22 ILE   115       6.369  -3.172  -8.444  1.00  0.00           H  
ATOM   1791 HG23 ILE   115       5.975  -4.703  -9.166  1.00  0.00           H  
ATOM   1792 HG12 ILE   115       7.665  -4.501  -5.766  1.00  0.00           H  
ATOM   1793 HG13 ILE   115       9.284  -4.595  -6.384  1.00  0.00           H  
ATOM   1794 HD11 ILE   115       7.433  -2.174  -6.594  1.00  0.00           H  
ATOM   1795 HD12 ILE   115       8.885  -2.323  -5.622  1.00  0.00           H  
ATOM   1796 HD13 ILE   115       9.010  -2.272  -7.379  1.00  0.00           H  
ATOM   1797  N   GLY   116       5.797  -7.239  -7.151  1.00  0.00           N  
ATOM   1798  CA  GLY   116       4.877  -7.887  -6.207  1.00  0.00           C  
ATOM   1799  C   GLY   116       5.279  -9.308  -5.796  1.00  0.00           C  
ATOM   1800  O   GLY   116       5.008  -9.723  -4.669  1.00  0.00           O  
ATOM   1801  H   GLY   116       5.429  -6.983  -8.056  1.00  0.00           H  
ATOM   1802  HA2 GLY   116       4.761  -7.263  -5.319  1.00  0.00           H  
ATOM   1803  HA3 GLY   116       3.899  -7.954  -6.679  1.00  0.00           H  
ATOM   1804  N   GLN   117       5.989 -10.038  -6.665  1.00  0.00           N  
ATOM   1805  CA  GLN   117       6.455 -11.410  -6.405  1.00  0.00           C  
ATOM   1806  C   GLN   117       7.528 -11.471  -5.299  1.00  0.00           C  
ATOM   1807  O   GLN   117       7.728 -12.519  -4.681  1.00  0.00           O  
ATOM   1808  CB  GLN   117       6.998 -12.030  -7.706  1.00  0.00           C  
ATOM   1809  CG  GLN   117       5.964 -12.040  -8.849  1.00  0.00           C  
ATOM   1810  CD  GLN   117       6.488 -12.650 -10.150  1.00  0.00           C  
ATOM   1811  OE1 GLN   117       7.487 -13.357 -10.208  1.00  0.00           O  
ATOM   1812  NE2 GLN   117       5.818 -12.407 -11.259  1.00  0.00           N  
ATOM   1813  H   GLN   117       6.237  -9.623  -7.554  1.00  0.00           H  
ATOM   1814  HA  GLN   117       5.602 -12.002  -6.070  1.00  0.00           H  
ATOM   1815  HB2 GLN   117       7.890 -11.489  -8.027  1.00  0.00           H  
ATOM   1816  HB3 GLN   117       7.322 -13.053  -7.506  1.00  0.00           H  
ATOM   1817  HG2 GLN   117       5.080 -12.600  -8.540  1.00  0.00           H  
ATOM   1818  HG3 GLN   117       5.630 -11.026  -9.068  1.00  0.00           H  
ATOM   1819 HE21 GLN   117       6.135 -12.810 -12.129  1.00  0.00           H  
ATOM   1820 HE22 GLN   117       4.988 -11.834 -11.234  1.00  0.00           H  
ATOM   1821  N   PHE   118       8.193 -10.343  -5.027  1.00  0.00           N  
ATOM   1822  CA  PHE   118       9.256 -10.185  -4.025  1.00  0.00           C  
ATOM   1823  C   PHE   118       8.765  -9.539  -2.712  1.00  0.00           C  
ATOM   1824  O   PHE   118       9.568  -9.225  -1.834  1.00  0.00           O  
ATOM   1825  CB  PHE   118      10.413  -9.409  -4.672  1.00  0.00           C  
ATOM   1826  CG  PHE   118      10.896 -10.027  -5.974  1.00  0.00           C  
ATOM   1827  CD1 PHE   118      10.393  -9.569  -7.207  1.00  0.00           C  
ATOM   1828  CE1 PHE   118      10.782 -10.194  -8.405  1.00  0.00           C  
ATOM   1829  CZ  PHE   118      11.686 -11.267  -8.376  1.00  0.00           C  
ATOM   1830  CE2 PHE   118      12.203 -11.718  -7.148  1.00  0.00           C  
ATOM   1831  CD2 PHE   118      11.799 -11.105  -5.949  1.00  0.00           C  
ATOM   1832  H   PHE   118       7.955  -9.522  -5.566  1.00  0.00           H  
ATOM   1833  HA  PHE   118       9.643 -11.168  -3.750  1.00  0.00           H  
ATOM   1834  HB2 PHE   118      10.109  -8.379  -4.864  1.00  0.00           H  
ATOM   1835  HB3 PHE   118      11.258  -9.352  -3.984  1.00  0.00           H  
ATOM   1836  HD1 PHE   118       9.690  -8.751  -7.235  1.00  0.00           H  
ATOM   1837  HE1 PHE   118      10.383  -9.847  -9.348  1.00  0.00           H  
ATOM   1838  HZ  PHE   118      11.983 -11.747  -9.297  1.00  0.00           H  
ATOM   1839  HE2 PHE   118      12.900 -12.543  -7.125  1.00  0.00           H  
ATOM   1840  HD2 PHE   118      12.174 -11.471  -5.006  1.00  0.00           H  
ATOM   1841  N   GLY   119       7.451  -9.319  -2.570  1.00  0.00           N  
ATOM   1842  CA  GLY   119       6.807  -8.788  -1.359  1.00  0.00           C  
ATOM   1843  C   GLY   119       6.902  -7.268  -1.160  1.00  0.00           C  
ATOM   1844  O   GLY   119       6.206  -6.730  -0.302  1.00  0.00           O  
ATOM   1845  H   GLY   119       6.841  -9.588  -3.331  1.00  0.00           H  
ATOM   1846  HA2 GLY   119       5.752  -9.059  -1.401  1.00  0.00           H  
ATOM   1847  HA3 GLY   119       7.215  -9.282  -0.476  1.00  0.00           H  
ATOM   1848  N   VAL   120       7.709  -6.556  -1.959  1.00  0.00           N  
ATOM   1849  CA  VAL   120       7.930  -5.093  -1.869  1.00  0.00           C  
ATOM   1850  C   VAL   120       7.042  -4.275  -2.822  1.00  0.00           C  
ATOM   1851  O   VAL   120       7.313  -3.102  -3.080  1.00  0.00           O  
ATOM   1852  CB  VAL   120       9.430  -4.733  -1.978  1.00  0.00           C  
ATOM   1853  CG1 VAL   120      10.168  -5.235  -0.734  1.00  0.00           C  
ATOM   1854  CG2 VAL   120      10.116  -5.294  -3.230  1.00  0.00           C  
ATOM   1855  H   VAL   120       8.237  -7.057  -2.659  1.00  0.00           H  
ATOM   1856  HA  VAL   120       7.612  -4.756  -0.881  1.00  0.00           H  
ATOM   1857  HB  VAL   120       9.544  -3.648  -1.992  1.00  0.00           H  
ATOM   1858 HG11 VAL   120      10.097  -6.317  -0.638  1.00  0.00           H  
ATOM   1859 HG12 VAL   120      11.224  -4.964  -0.756  1.00  0.00           H  
ATOM   1860 HG13 VAL   120       9.730  -4.804   0.165  1.00  0.00           H  
ATOM   1861 HG21 VAL   120       9.623  -4.947  -4.135  1.00  0.00           H  
ATOM   1862 HG22 VAL   120      11.157  -4.972  -3.283  1.00  0.00           H  
ATOM   1863 HG23 VAL   120      10.113  -6.384  -3.244  1.00  0.00           H  
ATOM   1864  N   GLY   121       5.947  -4.870  -3.316  1.00  0.00           N  
ATOM   1865  CA  GLY   121       5.007  -4.267  -4.274  1.00  0.00           C  
ATOM   1866  C   GLY   121       4.434  -2.906  -3.863  1.00  0.00           C  
ATOM   1867  O   GLY   121       4.143  -2.089  -4.733  1.00  0.00           O  
ATOM   1868  H   GLY   121       5.773  -5.828  -3.044  1.00  0.00           H  
ATOM   1869  HA2 GLY   121       5.499  -4.163  -5.238  1.00  0.00           H  
ATOM   1870  HA3 GLY   121       4.176  -4.956  -4.424  1.00  0.00           H  
ATOM   1871  N   PHE   122       4.363  -2.607  -2.560  1.00  0.00           N  
ATOM   1872  CA  PHE   122       3.985  -1.287  -2.037  1.00  0.00           C  
ATOM   1873  C   PHE   122       4.800  -0.140  -2.656  1.00  0.00           C  
ATOM   1874  O   PHE   122       4.238   0.889  -3.034  1.00  0.00           O  
ATOM   1875  CB  PHE   122       4.175  -1.296  -0.513  1.00  0.00           C  
ATOM   1876  CG  PHE   122       4.047   0.067   0.145  1.00  0.00           C  
ATOM   1877  CD1 PHE   122       2.780   0.651   0.331  1.00  0.00           C  
ATOM   1878  CE1 PHE   122       2.670   1.909   0.953  1.00  0.00           C  
ATOM   1879  CZ  PHE   122       3.826   2.581   1.394  1.00  0.00           C  
ATOM   1880  CE2 PHE   122       5.091   1.996   1.219  1.00  0.00           C  
ATOM   1881  CD2 PHE   122       5.200   0.742   0.594  1.00  0.00           C  
ATOM   1882  H   PHE   122       4.653  -3.308  -1.895  1.00  0.00           H  
ATOM   1883  HA  PHE   122       2.932  -1.117  -2.266  1.00  0.00           H  
ATOM   1884  HB2 PHE   122       3.451  -1.970  -0.060  1.00  0.00           H  
ATOM   1885  HB3 PHE   122       5.155  -1.708  -0.263  1.00  0.00           H  
ATOM   1886  HD1 PHE   122       1.890   0.136  -0.000  1.00  0.00           H  
ATOM   1887  HE1 PHE   122       1.698   2.356   1.095  1.00  0.00           H  
ATOM   1888  HZ  PHE   122       3.743   3.547   1.869  1.00  0.00           H  
ATOM   1889  HE2 PHE   122       5.978   2.509   1.561  1.00  0.00           H  
ATOM   1890  HD2 PHE   122       6.172   0.297   0.461  1.00  0.00           H  
ATOM   1891  N   TYR   123       6.116  -0.323  -2.815  1.00  0.00           N  
ATOM   1892  CA  TYR   123       7.011   0.723  -3.311  1.00  0.00           C  
ATOM   1893  C   TYR   123       6.829   1.055  -4.802  1.00  0.00           C  
ATOM   1894  O   TYR   123       7.293   2.108  -5.241  1.00  0.00           O  
ATOM   1895  CB  TYR   123       8.461   0.388  -2.930  1.00  0.00           C  
ATOM   1896  CG  TYR   123       8.718   0.678  -1.462  1.00  0.00           C  
ATOM   1897  CD1 TYR   123       8.920   2.014  -1.069  1.00  0.00           C  
ATOM   1898  CE1 TYR   123       9.068   2.337   0.289  1.00  0.00           C  
ATOM   1899  CZ  TYR   123       9.026   1.325   1.266  1.00  0.00           C  
ATOM   1900  OH  TYR   123       9.161   1.678   2.571  1.00  0.00           O  
ATOM   1901  CE2 TYR   123       8.833  -0.022   0.878  1.00  0.00           C  
ATOM   1902  CD2 TYR   123       8.675  -0.344  -0.489  1.00  0.00           C  
ATOM   1903  H   TYR   123       6.524  -1.210  -2.552  1.00  0.00           H  
ATOM   1904  HA  TYR   123       6.745   1.648  -2.796  1.00  0.00           H  
ATOM   1905  HB2 TYR   123       8.697  -0.652  -3.158  1.00  0.00           H  
ATOM   1906  HB3 TYR   123       9.161   0.989  -3.513  1.00  0.00           H  
ATOM   1907  HD1 TYR   123       8.937   2.800  -1.809  1.00  0.00           H  
ATOM   1908  HE1 TYR   123       9.202   3.365   0.591  1.00  0.00           H  
ATOM   1909  HH  TYR   123       9.046   0.958   3.178  1.00  0.00           H  
ATOM   1910  HE2 TYR   123       8.793  -0.803   1.623  1.00  0.00           H  
ATOM   1911  HD2 TYR   123       8.505  -1.369  -0.783  1.00  0.00           H  
ATOM   1912  N   SER   124       6.062   0.259  -5.562  1.00  0.00           N  
ATOM   1913  CA  SER   124       5.600   0.648  -6.907  1.00  0.00           C  
ATOM   1914  C   SER   124       4.742   1.925  -6.902  1.00  0.00           C  
ATOM   1915  O   SER   124       4.652   2.599  -7.926  1.00  0.00           O  
ATOM   1916  CB  SER   124       4.811  -0.486  -7.567  1.00  0.00           C  
ATOM   1917  OG  SER   124       3.565  -0.680  -6.930  1.00  0.00           O  
ATOM   1918  H   SER   124       5.672  -0.579  -5.151  1.00  0.00           H  
ATOM   1919  HA  SER   124       6.485   0.841  -7.516  1.00  0.00           H  
ATOM   1920  HB2 SER   124       4.629  -0.256  -8.617  1.00  0.00           H  
ATOM   1921  HB3 SER   124       5.370  -1.418  -7.538  1.00  0.00           H  
ATOM   1922  HG  SER   124       3.716  -1.077  -6.080  1.00  0.00           H  
ATOM   1923  N   ALA   125       4.189   2.328  -5.749  1.00  0.00           N  
ATOM   1924  CA  ALA   125       3.529   3.619  -5.552  1.00  0.00           C  
ATOM   1925  C   ALA   125       4.378   4.812  -6.039  1.00  0.00           C  
ATOM   1926  O   ALA   125       3.854   5.733  -6.667  1.00  0.00           O  
ATOM   1927  CB  ALA   125       3.236   3.750  -4.055  1.00  0.00           C  
ATOM   1928  H   ALA   125       4.295   1.737  -4.935  1.00  0.00           H  
ATOM   1929  HA  ALA   125       2.587   3.618  -6.101  1.00  0.00           H  
ATOM   1930  HB1 ALA   125       4.145   3.655  -3.459  1.00  0.00           H  
ATOM   1931  HB2 ALA   125       2.801   4.719  -3.824  1.00  0.00           H  
ATOM   1932  HB3 ALA   125       2.537   2.985  -3.718  1.00  0.00           H  
ATOM   1933  N   TYR   126       5.699   4.775  -5.827  1.00  0.00           N  
ATOM   1934  CA  TYR   126       6.628   5.837  -6.238  1.00  0.00           C  
ATOM   1935  C   TYR   126       6.890   5.897  -7.757  1.00  0.00           C  
ATOM   1936  O   TYR   126       7.585   6.805  -8.221  1.00  0.00           O  
ATOM   1937  CB  TYR   126       7.919   5.738  -5.414  1.00  0.00           C  
ATOM   1938  CG  TYR   126       7.710   6.022  -3.936  1.00  0.00           C  
ATOM   1939  CD1 TYR   126       7.777   7.349  -3.463  1.00  0.00           C  
ATOM   1940  CE1 TYR   126       7.571   7.625  -2.097  1.00  0.00           C  
ATOM   1941  CZ  TYR   126       7.282   6.570  -1.203  1.00  0.00           C  
ATOM   1942  OH  TYR   126       7.087   6.822   0.117  1.00  0.00           O  
ATOM   1943  CE2 TYR   126       7.196   5.246  -1.679  1.00  0.00           C  
ATOM   1944  CD2 TYR   126       7.418   4.973  -3.043  1.00  0.00           C  
ATOM   1945  H   TYR   126       6.090   3.972  -5.353  1.00  0.00           H  
ATOM   1946  HA  TYR   126       6.165   6.793  -5.989  1.00  0.00           H  
ATOM   1947  HB2 TYR   126       8.371   4.752  -5.531  1.00  0.00           H  
ATOM   1948  HB3 TYR   126       8.657   6.449  -5.785  1.00  0.00           H  
ATOM   1949  HD1 TYR   126       7.987   8.160  -4.145  1.00  0.00           H  
ATOM   1950  HE1 TYR   126       7.631   8.643  -1.740  1.00  0.00           H  
ATOM   1951  HH  TYR   126       7.103   7.746   0.326  1.00  0.00           H  
ATOM   1952  HE2 TYR   126       6.968   4.438  -0.999  1.00  0.00           H  
ATOM   1953  HD2 TYR   126       7.353   3.956  -3.399  1.00  0.00           H  
ATOM   1954  N   LEU   127       6.289   5.007  -8.563  1.00  0.00           N  
ATOM   1955  CA  LEU   127       6.157   5.211 -10.014  1.00  0.00           C  
ATOM   1956  C   LEU   127       5.294   6.446 -10.316  1.00  0.00           C  
ATOM   1957  O   LEU   127       5.651   7.224 -11.206  1.00  0.00           O  
ATOM   1958  CB  LEU   127       5.535   3.967 -10.688  1.00  0.00           C  
ATOM   1959  CG  LEU   127       6.406   2.697 -10.648  1.00  0.00           C  
ATOM   1960  CD1 LEU   127       5.605   1.477 -11.100  1.00  0.00           C  
ATOM   1961  CD2 LEU   127       7.623   2.827 -11.570  1.00  0.00           C  
ATOM   1962  H   LEU   127       5.743   4.263  -8.148  1.00  0.00           H  
ATOM   1963  HA  LEU   127       7.148   5.391 -10.431  1.00  0.00           H  
ATOM   1964  HB2 LEU   127       4.569   3.761 -10.226  1.00  0.00           H  
ATOM   1965  HB3 LEU   127       5.304   4.193 -11.730  1.00  0.00           H  
ATOM   1966  HG  LEU   127       6.741   2.517  -9.627  1.00  0.00           H  
ATOM   1967 HD11 LEU   127       5.307   1.551 -12.144  1.00  0.00           H  
ATOM   1968 HD12 LEU   127       6.190   0.563 -10.993  1.00  0.00           H  
ATOM   1969 HD13 LEU   127       4.698   1.353 -10.507  1.00  0.00           H  
ATOM   1970 HD21 LEU   127       8.279   3.640 -11.266  1.00  0.00           H  
ATOM   1971 HD22 LEU   127       8.223   1.917 -11.556  1.00  0.00           H  
ATOM   1972 HD23 LEU   127       7.326   3.013 -12.602  1.00  0.00           H  
ATOM   1973  N   VAL   128       4.212   6.653  -9.552  1.00  0.00           N  
ATOM   1974  CA  VAL   128       3.186   7.691  -9.790  1.00  0.00           C  
ATOM   1975  C   VAL   128       3.131   8.784  -8.718  1.00  0.00           C  
ATOM   1976  O   VAL   128       2.699   9.899  -9.010  1.00  0.00           O  
ATOM   1977  CB  VAL   128       1.787   7.064  -9.979  1.00  0.00           C  
ATOM   1978  CG1 VAL   128       1.809   6.003 -11.084  1.00  0.00           C  
ATOM   1979  CG2 VAL   128       1.197   6.426  -8.714  1.00  0.00           C  
ATOM   1980  H   VAL   128       4.026   5.994  -8.807  1.00  0.00           H  
ATOM   1981  HA  VAL   128       3.427   8.202 -10.718  1.00  0.00           H  
ATOM   1982  HB  VAL   128       1.105   7.854 -10.297  1.00  0.00           H  
ATOM   1983 HG11 VAL   128       2.409   5.134 -10.813  1.00  0.00           H  
ATOM   1984 HG12 VAL   128       0.805   5.641 -11.296  1.00  0.00           H  
ATOM   1985 HG13 VAL   128       2.213   6.418 -12.007  1.00  0.00           H  
ATOM   1986 HG21 VAL   128       1.105   7.132  -7.889  1.00  0.00           H  
ATOM   1987 HG22 VAL   128       0.193   6.053  -8.911  1.00  0.00           H  
ATOM   1988 HG23 VAL   128       1.796   5.583  -8.370  1.00  0.00           H  
ATOM   1989  N   ALA   129       3.572   8.491  -7.492  1.00  0.00           N  
ATOM   1990  CA  ALA   129       3.527   9.398  -6.349  1.00  0.00           C  
ATOM   1991  C   ALA   129       4.878  10.087  -6.075  1.00  0.00           C  
ATOM   1992  O   ALA   129       5.937   9.466  -6.174  1.00  0.00           O  
ATOM   1993  CB  ALA   129       3.023   8.613  -5.133  1.00  0.00           C  
ATOM   1994  H   ALA   129       3.907   7.552  -7.316  1.00  0.00           H  
ATOM   1995  HA  ALA   129       2.798  10.176  -6.545  1.00  0.00           H  
ATOM   1996  HB1 ALA   129       3.736   7.848  -4.823  1.00  0.00           H  
ATOM   1997  HB2 ALA   129       2.856   9.274  -4.285  1.00  0.00           H  
ATOM   1998  HB3 ALA   129       2.077   8.118  -5.350  1.00  0.00           H  
ATOM   1999  N   GLU   130       4.841  11.369  -5.703  1.00  0.00           N  
ATOM   2000  CA  GLU   130       6.001  12.121  -5.183  1.00  0.00           C  
ATOM   2001  C   GLU   130       6.131  12.021  -3.649  1.00  0.00           C  
ATOM   2002  O   GLU   130       7.222  12.217  -3.104  1.00  0.00           O  
ATOM   2003  CB  GLU   130       5.944  13.585  -5.661  1.00  0.00           C  
ATOM   2004  CG  GLU   130       4.677  14.355  -5.249  1.00  0.00           C  
ATOM   2005  CD  GLU   130       4.697  15.835  -5.691  1.00  0.00           C  
ATOM   2006  OE1 GLU   130       4.055  16.672  -5.011  1.00  0.00           O  
ATOM   2007  OE2 GLU   130       5.326  16.179  -6.720  1.00  0.00           O1-
ATOM   2008  H   GLU   130       3.937  11.821  -5.644  1.00  0.00           H  
ATOM   2009  HA  GLU   130       6.918  11.697  -5.597  1.00  0.00           H  
ATOM   2010  HB2 GLU   130       6.823  14.116  -5.290  1.00  0.00           H  
ATOM   2011  HB3 GLU   130       6.032  13.600  -6.747  1.00  0.00           H  
ATOM   2012  HG2 GLU   130       3.796  13.898  -5.696  1.00  0.00           H  
ATOM   2013  HG3 GLU   130       4.538  14.323  -4.169  1.00  0.00           H  
ATOM   2014  N   LYS   131       5.039  11.661  -2.958  1.00  0.00           N  
ATOM   2015  CA  LYS   131       4.988  11.322  -1.529  1.00  0.00           C  
ATOM   2016  C   LYS   131       3.911  10.265  -1.283  1.00  0.00           C  
ATOM   2017  O   LYS   131       2.870  10.272  -1.944  1.00  0.00           O  
ATOM   2018  CB  LYS   131       4.751  12.593  -0.689  1.00  0.00           C  
ATOM   2019  CG  LYS   131       4.799  12.325   0.825  1.00  0.00           C  
ATOM   2020  CD  LYS   131       4.641  13.595   1.665  1.00  0.00           C  
ATOM   2021  CE  LYS   131       3.175  14.032   1.765  1.00  0.00           C  
ATOM   2022  NZ  LYS   131       3.018  15.113   2.769  1.00  0.00           N1+
ATOM   2023  H   LYS   131       4.183  11.523  -3.478  1.00  0.00           H  
ATOM   2024  HA  LYS   131       5.944  10.878  -1.252  1.00  0.00           H  
ATOM   2025  HB2 LYS   131       5.513  13.332  -0.941  1.00  0.00           H  
ATOM   2026  HB3 LYS   131       3.798  13.047  -0.950  1.00  0.00           H  
ATOM   2027  HG2 LYS   131       4.045  11.603   1.136  1.00  0.00           H  
ATOM   2028  HG3 LYS   131       5.761  11.880   1.066  1.00  0.00           H  
ATOM   2029  HD2 LYS   131       5.020  13.384   2.665  1.00  0.00           H  
ATOM   2030  HD3 LYS   131       5.256  14.403   1.270  1.00  0.00           H  
ATOM   2031  HE2 LYS   131       2.800  14.377   0.801  1.00  0.00           H  
ATOM   2032  HE3 LYS   131       2.553  13.194   2.081  1.00  0.00           H  
ATOM   2033  HZ1 LYS   131       3.570  15.914   2.501  1.00  0.00           H  
ATOM   2034  HZ2 LYS   131       2.046  15.376   2.841  1.00  0.00           H  
ATOM   2035  HZ3 LYS   131       3.340  14.768   3.671  1.00  0.00           H  
ATOM   2036  N   VAL   132       4.150   9.376  -0.321  1.00  0.00           N  
ATOM   2037  CA  VAL   132       3.154   8.411   0.162  1.00  0.00           C  
ATOM   2038  C   VAL   132       2.962   8.587   1.668  1.00  0.00           C  
ATOM   2039  O   VAL   132       3.935   8.612   2.427  1.00  0.00           O  
ATOM   2040  CB  VAL   132       3.525   6.962  -0.210  1.00  0.00           C  
ATOM   2041  CG1 VAL   132       2.446   5.970   0.241  1.00  0.00           C  
ATOM   2042  CG2 VAL   132       3.713   6.801  -1.726  1.00  0.00           C  
ATOM   2043  H   VAL   132       5.030   9.421   0.177  1.00  0.00           H  
ATOM   2044  HA  VAL   132       2.191   8.619  -0.305  1.00  0.00           H  
ATOM   2045  HB  VAL   132       4.460   6.692   0.280  1.00  0.00           H  
ATOM   2046 HG11 VAL   132       1.463   6.244  -0.144  1.00  0.00           H  
ATOM   2047 HG12 VAL   132       2.666   4.962  -0.109  1.00  0.00           H  
ATOM   2048 HG13 VAL   132       2.370   5.914   1.326  1.00  0.00           H  
ATOM   2049 HG21 VAL   132       4.531   7.415  -2.103  1.00  0.00           H  
ATOM   2050 HG22 VAL   132       3.956   5.770  -1.982  1.00  0.00           H  
ATOM   2051 HG23 VAL   132       2.813   7.083  -2.273  1.00  0.00           H  
ATOM   2052  N   THR   133       1.702   8.689   2.094  1.00  0.00           N  
ATOM   2053  CA  THR   133       1.296   8.699   3.505  1.00  0.00           C  
ATOM   2054  C   THR   133       0.432   7.470   3.778  1.00  0.00           C  
ATOM   2055  O   THR   133      -0.571   7.243   3.101  1.00  0.00           O  
ATOM   2056  CB  THR   133       0.548   9.992   3.873  1.00  0.00           C  
ATOM   2057  CG2 THR   133       0.066  10.011   5.323  1.00  0.00           C  
ATOM   2058  OG1 THR   133       1.376  11.123   3.709  1.00  0.00           O  
ATOM   2059  H   THR   133       0.960   8.659   1.406  1.00  0.00           H  
ATOM   2060  HA  THR   133       2.174   8.637   4.148  1.00  0.00           H  
ATOM   2061  HB  THR   133      -0.305  10.131   3.213  1.00  0.00           H  
ATOM   2062 HG21 THR   133       0.890   9.855   6.021  1.00  0.00           H  
ATOM   2063 HG22 THR   133      -0.395  10.968   5.568  1.00  0.00           H  
ATOM   2064 HG23 THR   133      -0.684   9.244   5.515  1.00  0.00           H  
ATOM   2065  HG1 THR   133       2.046  11.105   4.378  1.00  0.00           H  
ATOM   2066  N   VAL   134       0.812   6.673   4.773  1.00  0.00           N  
ATOM   2067  CA  VAL   134       0.104   5.465   5.208  1.00  0.00           C  
ATOM   2068  C   VAL   134      -0.500   5.729   6.584  1.00  0.00           C  
ATOM   2069  O   VAL   134       0.197   5.662   7.601  1.00  0.00           O  
ATOM   2070  CB  VAL   134       1.046   4.245   5.203  1.00  0.00           C  
ATOM   2071  CG1 VAL   134       0.361   2.975   5.721  1.00  0.00           C  
ATOM   2072  CG2 VAL   134       1.550   3.951   3.785  1.00  0.00           C  
ATOM   2073  H   VAL   134       1.627   6.940   5.313  1.00  0.00           H  
ATOM   2074  HA  VAL   134      -0.710   5.232   4.523  1.00  0.00           H  
ATOM   2075  HB  VAL   134       1.910   4.451   5.833  1.00  0.00           H  
ATOM   2076 HG11 VAL   134      -0.498   2.718   5.103  1.00  0.00           H  
ATOM   2077 HG12 VAL   134       1.052   2.133   5.695  1.00  0.00           H  
ATOM   2078 HG13 VAL   134       0.023   3.063   6.753  1.00  0.00           H  
ATOM   2079 HG21 VAL   134       2.141   4.777   3.392  1.00  0.00           H  
ATOM   2080 HG22 VAL   134       2.189   3.069   3.774  1.00  0.00           H  
ATOM   2081 HG23 VAL   134       0.726   3.776   3.094  1.00  0.00           H  
ATOM   2082  N   ILE   135      -1.795   6.047   6.617  1.00  0.00           N  
ATOM   2083  CA  ILE   135      -2.571   6.051   7.865  1.00  0.00           C  
ATOM   2084  C   ILE   135      -3.058   4.621   8.120  1.00  0.00           C  
ATOM   2085  O   ILE   135      -3.544   3.967   7.198  1.00  0.00           O  
ATOM   2086  CB  ILE   135      -3.754   7.044   7.839  1.00  0.00           C  
ATOM   2087  CG2 ILE   135      -4.304   7.211   9.265  1.00  0.00           C  
ATOM   2088  CG1 ILE   135      -3.434   8.420   7.211  1.00  0.00           C  
ATOM   2089  CD1 ILE   135      -2.338   9.229   7.916  1.00  0.00           C  
ATOM   2090  H   ILE   135      -2.308   6.092   5.746  1.00  0.00           H  
ATOM   2091  HA  ILE   135      -1.915   6.360   8.675  1.00  0.00           H  
ATOM   2092  HB  ILE   135      -4.556   6.614   7.243  1.00  0.00           H  
ATOM   2093 HG21 ILE   135      -3.546   7.595   9.948  1.00  0.00           H  
ATOM   2094 HG22 ILE   135      -5.144   7.905   9.279  1.00  0.00           H  
ATOM   2095 HG23 ILE   135      -4.661   6.275   9.688  1.00  0.00           H  
ATOM   2096 HG12 ILE   135      -3.157   8.287   6.165  1.00  0.00           H  
ATOM   2097 HG13 ILE   135      -4.346   9.018   7.190  1.00  0.00           H  
ATOM   2098 HD11 ILE   135      -1.392   8.689   7.933  1.00  0.00           H  
ATOM   2099 HD12 ILE   135      -2.167  10.174   7.401  1.00  0.00           H  
ATOM   2100 HD13 ILE   135      -2.614   9.469   8.943  1.00  0.00           H  
ATOM   2101  N   THR   136      -2.920   4.100   9.336  1.00  0.00           N  
ATOM   2102  CA  THR   136      -3.231   2.689   9.622  1.00  0.00           C  
ATOM   2103  C   THR   136      -3.564   2.441  11.092  1.00  0.00           C  
ATOM   2104  O   THR   136      -3.097   3.160  11.980  1.00  0.00           O  
ATOM   2105  CB  THR   136      -2.083   1.788   9.135  1.00  0.00           C  
ATOM   2106  CG2 THR   136      -0.776   2.043   9.882  1.00  0.00           C  
ATOM   2107  OG1 THR   136      -2.410   0.424   9.285  1.00  0.00           O  
ATOM   2108  H   THR   136      -2.506   4.656  10.074  1.00  0.00           H  
ATOM   2109  HA  THR   136      -4.134   2.439   9.069  1.00  0.00           H  
ATOM   2110  HB  THR   136      -1.915   1.956   8.071  1.00  0.00           H  
ATOM   2111 HG21 THR   136      -0.820   1.722  10.923  1.00  0.00           H  
ATOM   2112 HG22 THR   136       0.046   1.516   9.406  1.00  0.00           H  
ATOM   2113 HG23 THR   136      -0.506   3.100   9.871  1.00  0.00           H  
ATOM   2114  HG1 THR   136      -3.086   0.210   8.655  1.00  0.00           H  
ATOM   2115  N   LYS   137      -4.394   1.423  11.343  1.00  0.00           N  
ATOM   2116  CA  LYS   137      -4.896   1.026  12.663  1.00  0.00           C  
ATOM   2117  C   LYS   137      -4.998  -0.499  12.749  1.00  0.00           C  
ATOM   2118  O   LYS   137      -5.855  -1.107  12.107  1.00  0.00           O  
ATOM   2119  CB  LYS   137      -6.251   1.725  12.898  1.00  0.00           C  
ATOM   2120  CG  LYS   137      -6.966   1.344  14.203  1.00  0.00           C  
ATOM   2121  CD  LYS   137      -6.169   1.671  15.473  1.00  0.00           C  
ATOM   2122  CE  LYS   137      -6.967   1.396  16.755  1.00  0.00           C  
ATOM   2123  NZ  LYS   137      -7.255  -0.049  16.932  1.00  0.00           N1+
ATOM   2124  H   LYS   137      -4.736   0.892  10.551  1.00  0.00           H  
ATOM   2125  HA  LYS   137      -4.191   1.361  13.427  1.00  0.00           H  
ATOM   2126  HB2 LYS   137      -6.106   2.805  12.883  1.00  0.00           H  
ATOM   2127  HB3 LYS   137      -6.920   1.511  12.062  1.00  0.00           H  
ATOM   2128  HG2 LYS   137      -7.911   1.885  14.235  1.00  0.00           H  
ATOM   2129  HG3 LYS   137      -7.219   0.285  14.196  1.00  0.00           H  
ATOM   2130  HD2 LYS   137      -5.234   1.110  15.499  1.00  0.00           H  
ATOM   2131  HD3 LYS   137      -5.900   2.723  15.452  1.00  0.00           H  
ATOM   2132  HE2 LYS   137      -6.405   1.747  17.621  1.00  0.00           H  
ATOM   2133  HE3 LYS   137      -7.907   1.948  16.747  1.00  0.00           H  
ATOM   2134  HZ1 LYS   137      -7.862  -0.363  16.187  1.00  0.00           H  
ATOM   2135  HZ2 LYS   137      -6.386  -0.570  16.896  1.00  0.00           H  
ATOM   2136  HZ3 LYS   137      -7.704  -0.203  17.823  1.00  0.00           H  
ATOM   2137  N   HIS   138      -4.136  -1.108  13.561  1.00  0.00           N  
ATOM   2138  CA  HIS   138      -4.211  -2.523  13.956  1.00  0.00           C  
ATOM   2139  C   HIS   138      -5.060  -2.705  15.228  1.00  0.00           C  
ATOM   2140  O   HIS   138      -5.236  -1.756  15.991  1.00  0.00           O  
ATOM   2141  CB  HIS   138      -2.779  -3.049  14.118  1.00  0.00           C  
ATOM   2142  CG  HIS   138      -2.706  -4.512  14.462  1.00  0.00           C  
ATOM   2143  ND1 HIS   138      -3.066  -5.566  13.623  1.00  0.00           N1+
ATOM   2144  CE1 HIS   138      -2.871  -6.690  14.331  1.00  0.00           C  
ATOM   2145  NE2 HIS   138      -2.433  -6.391  15.565  1.00  0.00           N  
ATOM   2146  CD2 HIS   138      -2.321  -5.022  15.664  1.00  0.00           C  
ATOM   2147  H   HIS   138      -3.450  -0.538  14.035  1.00  0.00           H  
ATOM   2148  HA  HIS   138      -4.694  -3.089  13.165  1.00  0.00           H  
ATOM   2149  HB2 HIS   138      -2.235  -2.913  13.186  1.00  0.00           H  
ATOM   2150  HB3 HIS   138      -2.248  -2.474  14.878  1.00  0.00           H  
ATOM   2151  HE1 HIS   138      -3.064  -7.690  13.972  1.00  0.00           H  
ATOM   2152  HE2 HIS   138      -2.258  -7.055  16.319  1.00  0.00           H  
ATOM   2153  HD2 HIS   138      -1.989  -4.538  16.568  1.00  0.00           H  
ATOM   2154  HD1 HIS   138      -3.403  -5.495  12.671  1.00  0.00           H  
ATOM   2155  N   ASN   139      -5.587  -3.905  15.498  1.00  0.00           N  
ATOM   2156  CA  ASN   139      -6.399  -4.153  16.704  1.00  0.00           C  
ATOM   2157  C   ASN   139      -5.599  -4.039  18.019  1.00  0.00           C  
ATOM   2158  O   ASN   139      -6.116  -3.519  19.010  1.00  0.00           O  
ATOM   2159  CB  ASN   139      -7.074  -5.535  16.609  1.00  0.00           C  
ATOM   2160  CG  ASN   139      -8.294  -5.579  15.703  1.00  0.00           C  
ATOM   2161  OD1 ASN   139      -8.888  -4.577  15.333  1.00  0.00           O  
ATOM   2162  ND2 ASN   139      -8.731  -6.762  15.350  1.00  0.00           N  
ATOM   2163  H   ASN   139      -5.443  -4.668  14.853  1.00  0.00           H  
ATOM   2164  HA  ASN   139      -7.171  -3.382  16.764  1.00  0.00           H  
ATOM   2165  HB2 ASN   139      -6.349  -6.286  16.287  1.00  0.00           H  
ATOM   2166  HB3 ASN   139      -7.416  -5.851  17.596  1.00  0.00           H  
ATOM   2167 HD21 ASN   139      -9.580  -6.847  14.804  1.00  0.00           H  
ATOM   2168 HD22 ASN   139      -8.252  -7.592  15.667  1.00  0.00           H  
ATOM   2169  N   ASP   140      -4.345  -4.502  18.038  1.00  0.00           N  
ATOM   2170  CA  ASP   140      -3.491  -4.547  19.242  1.00  0.00           C  
ATOM   2171  C   ASP   140      -2.747  -3.223  19.551  1.00  0.00           C  
ATOM   2172  O   ASP   140      -1.914  -3.185  20.461  1.00  0.00           O  
ATOM   2173  CB  ASP   140      -2.504  -5.733  19.162  1.00  0.00           C  
ATOM   2174  CG  ASP   140      -3.140  -7.082  18.778  1.00  0.00           C  
ATOM   2175  OD1 ASP   140      -2.510  -7.829  17.991  1.00  0.00           O  
ATOM   2176  OD2 ASP   140      -4.247  -7.413  19.266  1.00  0.00           O1-
ATOM   2177  H   ASP   140      -3.985  -4.931  17.200  1.00  0.00           H  
ATOM   2178  HA  ASP   140      -4.135  -4.736  20.104  1.00  0.00           H  
ATOM   2179  HB2 ASP   140      -1.690  -5.517  18.472  1.00  0.00           H  
ATOM   2180  HB3 ASP   140      -2.028  -5.873  20.133  1.00  0.00           H  
ATOM   2181  N   ASP   141      -3.001  -2.142  18.800  1.00  0.00           N  
ATOM   2182  CA  ASP   141      -2.243  -0.877  18.868  1.00  0.00           C  
ATOM   2183  C   ASP   141      -3.096   0.365  18.501  1.00  0.00           C  
ATOM   2184  O   ASP   141      -4.249   0.250  18.079  1.00  0.00           O  
ATOM   2185  CB  ASP   141      -1.002  -1.019  17.959  1.00  0.00           C  
ATOM   2186  CG  ASP   141       0.153  -0.052  18.266  1.00  0.00           C  
ATOM   2187  OD1 ASP   141       0.094   0.702  19.267  1.00  0.00           O  
ATOM   2188  OD2 ASP   141       1.137  -0.067  17.490  1.00  0.00           O1-
ATOM   2189  H   ASP   141      -3.726  -2.202  18.100  1.00  0.00           H  
ATOM   2190  HA  ASP   141      -1.930  -0.733  19.904  1.00  0.00           H  
ATOM   2191  HB2 ASP   141      -0.579  -2.017  18.069  1.00  0.00           H  
ATOM   2192  HB3 ASP   141      -1.283  -0.919  16.909  1.00  0.00           H  
ATOM   2193  N   GLU   142      -2.543   1.567  18.685  1.00  0.00           N  
ATOM   2194  CA  GLU   142      -3.157   2.859  18.325  1.00  0.00           C  
ATOM   2195  C   GLU   142      -3.165   3.126  16.798  1.00  0.00           C  
ATOM   2196  O   GLU   142      -2.615   2.351  16.011  1.00  0.00           O  
ATOM   2197  CB  GLU   142      -2.450   3.998  19.092  1.00  0.00           C  
ATOM   2198  CG  GLU   142      -2.571   3.827  20.618  1.00  0.00           C  
ATOM   2199  CD  GLU   142      -2.116   5.073  21.405  1.00  0.00           C  
ATOM   2200  OE1 GLU   142      -1.046   5.650  21.099  1.00  0.00           O  
ATOM   2201  OE2 GLU   142      -2.824   5.472  22.363  1.00  0.00           O1-
ATOM   2202  H   GLU   142      -1.593   1.588  19.040  1.00  0.00           H  
ATOM   2203  HA  GLU   142      -4.201   2.838  18.642  1.00  0.00           H  
ATOM   2204  HB2 GLU   142      -1.397   4.045  18.812  1.00  0.00           H  
ATOM   2205  HB3 GLU   142      -2.881   4.960  18.810  1.00  0.00           H  
ATOM   2206  HG2 GLU   142      -3.607   3.615  20.885  1.00  0.00           H  
ATOM   2207  HG3 GLU   142      -1.980   2.976  20.956  1.00  0.00           H  
ATOM   2208  N   GLN   143      -3.809   4.218  16.358  1.00  0.00           N  
ATOM   2209  CA  GLN   143      -3.758   4.686  14.961  1.00  0.00           C  
ATOM   2210  C   GLN   143      -2.457   5.468  14.704  1.00  0.00           C  
ATOM   2211  O   GLN   143      -2.115   6.377  15.468  1.00  0.00           O  
ATOM   2212  CB  GLN   143      -5.016   5.519  14.641  1.00  0.00           C  
ATOM   2213  CG  GLN   143      -5.244   5.769  13.135  1.00  0.00           C  
ATOM   2214  CD  GLN   143      -6.682   6.204  12.839  1.00  0.00           C  
ATOM   2215  OE1 GLN   143      -7.641   5.526  13.184  1.00  0.00           O  
ATOM   2216  NE2 GLN   143      -6.905   7.326  12.194  1.00  0.00           N  
ATOM   2217  H   GLN   143      -4.251   4.824  17.033  1.00  0.00           H  
ATOM   2218  HA  GLN   143      -3.781   3.807  14.318  1.00  0.00           H  
ATOM   2219  HB2 GLN   143      -5.881   4.996  15.050  1.00  0.00           H  
ATOM   2220  HB3 GLN   143      -4.979   6.475  15.167  1.00  0.00           H  
ATOM   2221  HG2 GLN   143      -4.533   6.490  12.735  1.00  0.00           H  
ATOM   2222  HG3 GLN   143      -5.076   4.851  12.576  1.00  0.00           H  
ATOM   2223 HE21 GLN   143      -7.854   7.619  11.998  1.00  0.00           H  
ATOM   2224 HE22 GLN   143      -6.131   7.935  11.936  1.00  0.00           H  
ATOM   2225  N   TYR   144      -1.742   5.146  13.624  1.00  0.00           N  
ATOM   2226  CA  TYR   144      -0.459   5.761  13.252  1.00  0.00           C  
ATOM   2227  C   TYR   144      -0.478   6.323  11.829  1.00  0.00           C  
ATOM   2228  O   TYR   144      -1.195   5.830  10.957  1.00  0.00           O  
ATOM   2229  CB  TYR   144       0.700   4.764  13.424  1.00  0.00           C  
ATOM   2230  CG  TYR   144       1.076   4.514  14.871  1.00  0.00           C  
ATOM   2231  CD1 TYR   144       2.071   5.297  15.489  1.00  0.00           C  
ATOM   2232  CE1 TYR   144       2.370   5.116  16.853  1.00  0.00           C  
ATOM   2233  CZ  TYR   144       1.679   4.138  17.602  1.00  0.00           C  
ATOM   2234  OH  TYR   144       1.975   3.956  18.919  1.00  0.00           O  
ATOM   2235  CE2 TYR   144       0.701   3.340  16.971  1.00  0.00           C  
ATOM   2236  CD2 TYR   144       0.408   3.522  15.608  1.00  0.00           C  
ATOM   2237  H   TYR   144      -2.094   4.414  13.019  1.00  0.00           H  
ATOM   2238  HA  TYR   144      -0.262   6.614  13.902  1.00  0.00           H  
ATOM   2239  HB2 TYR   144       0.451   3.815  12.948  1.00  0.00           H  
ATOM   2240  HB3 TYR   144       1.594   5.125  12.912  1.00  0.00           H  
ATOM   2241  HD1 TYR   144       2.607   6.041  14.922  1.00  0.00           H  
ATOM   2242  HE1 TYR   144       3.126   5.727  17.323  1.00  0.00           H  
ATOM   2243  HH  TYR   144       1.456   3.273  19.319  1.00  0.00           H  
ATOM   2244  HE2 TYR   144       0.160   2.596  17.532  1.00  0.00           H  
ATOM   2245  HD2 TYR   144      -0.340   2.909  15.130  1.00  0.00           H  
ATOM   2246  N   ALA   145       0.355   7.339  11.607  1.00  0.00           N  
ATOM   2247  CA  ALA   145       0.653   7.930  10.309  1.00  0.00           C  
ATOM   2248  C   ALA   145       2.148   7.742   9.990  1.00  0.00           C  
ATOM   2249  O   ALA   145       3.005   8.431  10.553  1.00  0.00           O  
ATOM   2250  CB  ALA   145       0.228   9.405  10.343  1.00  0.00           C  
ATOM   2251  H   ALA   145       0.892   7.686  12.393  1.00  0.00           H  
ATOM   2252  HA  ALA   145       0.075   7.445   9.523  1.00  0.00           H  
ATOM   2253  HB1 ALA   145       0.754   9.959  11.119  1.00  0.00           H  
ATOM   2254  HB2 ALA   145       0.430   9.895   9.390  1.00  0.00           H  
ATOM   2255  HB3 ALA   145      -0.839   9.501  10.544  1.00  0.00           H  
ATOM   2256  N   TRP   146       2.459   6.797   9.101  1.00  0.00           N  
ATOM   2257  CA  TRP   146       3.770   6.673   8.450  1.00  0.00           C  
ATOM   2258  C   TRP   146       3.806   7.542   7.187  1.00  0.00           C  
ATOM   2259  O   TRP   146       2.791   7.660   6.496  1.00  0.00           O  
ATOM   2260  CB  TRP   146       4.056   5.196   8.147  1.00  0.00           C  
ATOM   2261  CG  TRP   146       5.305   4.878   7.369  1.00  0.00           C  
ATOM   2262  CD1 TRP   146       6.441   4.363   7.896  1.00  0.00           C  
ATOM   2263  NE1 TRP   146       7.383   4.182   6.903  1.00  0.00           N  
ATOM   2264  CE2 TRP   146       6.895   4.552   5.668  1.00  0.00           C  
ATOM   2265  CZ2 TRP   146       7.448   4.529   4.380  1.00  0.00           C  
ATOM   2266  CH2 TRP   146       6.681   4.995   3.298  1.00  0.00           C  
ATOM   2267  CZ3 TRP   146       5.376   5.471   3.520  1.00  0.00           C  
ATOM   2268  CE3 TRP   146       4.823   5.466   4.816  1.00  0.00           C  
ATOM   2269  CD2 TRP   146       5.568   5.012   5.931  1.00  0.00           C  
ATOM   2270  H   TRP   146       1.701   6.258   8.700  1.00  0.00           H  
ATOM   2271  HA  TRP   146       4.532   7.015   9.142  1.00  0.00           H  
ATOM   2272  HB2 TRP   146       4.116   4.667   9.098  1.00  0.00           H  
ATOM   2273  HB3 TRP   146       3.215   4.752   7.618  1.00  0.00           H  
ATOM   2274  HD1 TRP   146       6.581   4.120   8.938  1.00  0.00           H  
ATOM   2275  HE1 TRP   146       8.306   3.814   7.087  1.00  0.00           H  
ATOM   2276  HZ2 TRP   146       8.450   4.157   4.223  1.00  0.00           H  
ATOM   2277  HH2 TRP   146       7.093   4.985   2.299  1.00  0.00           H  
ATOM   2278  HZ3 TRP   146       4.787   5.828   2.688  1.00  0.00           H  
ATOM   2279  HE3 TRP   146       3.811   5.812   4.950  1.00  0.00           H  
ATOM   2280  N   GLU   147       4.942   8.157   6.857  1.00  0.00           N  
ATOM   2281  CA  GLU   147       5.042   9.070   5.709  1.00  0.00           C  
ATOM   2282  C   GLU   147       6.465   9.152   5.127  1.00  0.00           C  
ATOM   2283  O   GLU   147       7.445   9.214   5.875  1.00  0.00           O  
ATOM   2284  CB  GLU   147       4.502  10.438   6.160  1.00  0.00           C  
ATOM   2285  CG  GLU   147       4.493  11.543   5.095  1.00  0.00           C  
ATOM   2286  CD  GLU   147       3.669  12.772   5.547  1.00  0.00           C  
ATOM   2287  OE1 GLU   147       2.713  12.636   6.353  1.00  0.00           O  
ATOM   2288  OE2 GLU   147       3.966  13.896   5.077  1.00  0.00           O1-
ATOM   2289  H   GLU   147       5.756   8.041   7.447  1.00  0.00           H  
ATOM   2290  HA  GLU   147       4.407   8.693   4.909  1.00  0.00           H  
ATOM   2291  HB2 GLU   147       3.484  10.286   6.519  1.00  0.00           H  
ATOM   2292  HB3 GLU   147       5.067  10.788   7.025  1.00  0.00           H  
ATOM   2293  HG2 GLU   147       5.510  11.864   4.868  1.00  0.00           H  
ATOM   2294  HG3 GLU   147       4.068  11.167   4.164  1.00  0.00           H  
ATOM   2295  N   SER   148       6.590   9.178   3.791  1.00  0.00           N  
ATOM   2296  CA  SER   148       7.878   9.373   3.105  1.00  0.00           C  
ATOM   2297  C   SER   148       7.750   9.970   1.697  1.00  0.00           C  
ATOM   2298  O   SER   148       6.930   9.535   0.880  1.00  0.00           O  
ATOM   2299  CB  SER   148       8.657   8.056   3.022  1.00  0.00           C  
ATOM   2300  OG  SER   148       9.898   8.264   2.369  1.00  0.00           O  
ATOM   2301  H   SER   148       5.758   9.106   3.219  1.00  0.00           H  
ATOM   2302  HA  SER   148       8.466  10.078   3.697  1.00  0.00           H  
ATOM   2303  HB2 SER   148       8.841   7.647   4.013  1.00  0.00           H  
ATOM   2304  HB3 SER   148       8.092   7.305   2.474  1.00  0.00           H  
ATOM   2305  HG  SER   148      10.480   8.729   2.957  1.00  0.00           H  
ATOM   2306  N   SER   149       8.631  10.931   1.403  1.00  0.00           N  
ATOM   2307  CA  SER   149       8.873  11.528   0.078  1.00  0.00           C  
ATOM   2308  C   SER   149      10.131  10.949  -0.603  1.00  0.00           C  
ATOM   2309  O   SER   149      10.772  11.630  -1.409  1.00  0.00           O  
ATOM   2310  CB  SER   149       9.000  13.056   0.196  1.00  0.00           C  
ATOM   2311  OG  SER   149       7.921  13.627   0.920  1.00  0.00           O  
ATOM   2312  H   SER   149       9.254  11.231   2.139  1.00  0.00           H  
ATOM   2313  HA  SER   149       8.034  11.312  -0.581  1.00  0.00           H  
ATOM   2314  HB2 SER   149       9.925  13.326   0.708  1.00  0.00           H  
ATOM   2315  HB3 SER   149       9.032  13.521  -0.791  1.00  0.00           H  
ATOM   2316  HG  SER   149       7.123  13.466   0.441  1.00  0.00           H  
ATOM   2317  N   ALA   150      10.543   9.728  -0.230  1.00  0.00           N  
ATOM   2318  CA  ALA   150      11.893   9.194  -0.455  1.00  0.00           C  
ATOM   2319  C   ALA   150      12.980  10.122   0.148  1.00  0.00           C  
ATOM   2320  O   ALA   150      12.765  10.733   1.198  1.00  0.00           O  
ATOM   2321  CB  ALA   150      12.071   8.834  -1.944  1.00  0.00           C  
ATOM   2322  H   ALA   150       9.972   9.227   0.437  1.00  0.00           H  
ATOM   2323  HA  ALA   150      11.943   8.268   0.118  1.00  0.00           H  
ATOM   2324  HB1 ALA   150      12.187   9.721  -2.567  1.00  0.00           H  
ATOM   2325  HB2 ALA   150      12.952   8.208  -2.095  1.00  0.00           H  
ATOM   2326  HB3 ALA   150      11.212   8.284  -2.327  1.00  0.00           H  
ATOM   2327  N   GLY   151      14.166  10.213  -0.469  1.00  0.00           N  
ATOM   2328  CA  GLY   151      15.283  11.029   0.038  1.00  0.00           C  
ATOM   2329  C   GLY   151      16.078  10.383   1.185  1.00  0.00           C  
ATOM   2330  O   GLY   151      16.786  11.080   1.916  1.00  0.00           O  
ATOM   2331  H   GLY   151      14.306   9.708  -1.331  1.00  0.00           H  
ATOM   2332  HA2 GLY   151      15.970  11.211  -0.789  1.00  0.00           H  
ATOM   2333  HA3 GLY   151      14.922  12.009   0.355  1.00  0.00           H  
ATOM   2334  N   GLY   152      15.964   9.060   1.357  1.00  0.00           N  
ATOM   2335  CA  GLY   152      16.718   8.279   2.351  1.00  0.00           C  
ATOM   2336  C   GLY   152      16.121   8.244   3.766  1.00  0.00           C  
ATOM   2337  O   GLY   152      16.752   7.687   4.667  1.00  0.00           O  
ATOM   2338  H   GLY   152      15.353   8.552   0.734  1.00  0.00           H  
ATOM   2339  HA2 GLY   152      16.778   7.252   1.988  1.00  0.00           H  
ATOM   2340  HA3 GLY   152      17.746   8.639   2.409  1.00  0.00           H  
ATOM   2341  N   SER   153      14.917   8.786   3.980  1.00  0.00           N  
ATOM   2342  CA  SER   153      14.240   8.799   5.288  1.00  0.00           C  
ATOM   2343  C   SER   153      12.709   8.680   5.204  1.00  0.00           C  
ATOM   2344  O   SER   153      12.086   8.934   4.168  1.00  0.00           O  
ATOM   2345  CB  SER   153      14.638  10.058   6.076  1.00  0.00           C  
ATOM   2346  OG  SER   153      14.200  11.240   5.422  1.00  0.00           O  
ATOM   2347  H   SER   153      14.428   9.211   3.205  1.00  0.00           H  
ATOM   2348  HA  SER   153      14.570   7.920   5.841  1.00  0.00           H  
ATOM   2349  HB2 SER   153      14.210  10.042   7.079  1.00  0.00           H  
ATOM   2350  HB3 SER   153      15.720  10.103   6.205  1.00  0.00           H  
ATOM   2351  HG  SER   153      14.626  11.293   4.580  1.00  0.00           H  
ATOM   2352  N   PHE   154      12.105   8.305   6.332  1.00  0.00           N  
ATOM   2353  CA  PHE   154      10.661   8.250   6.572  1.00  0.00           C  
ATOM   2354  C   PHE   154      10.334   8.741   7.991  1.00  0.00           C  
ATOM   2355  O   PHE   154      11.222   8.861   8.841  1.00  0.00           O  
ATOM   2356  CB  PHE   154      10.134   6.825   6.331  1.00  0.00           C  
ATOM   2357  CG  PHE   154      10.591   5.763   7.318  1.00  0.00           C  
ATOM   2358  CD1 PHE   154      11.779   5.042   7.087  1.00  0.00           C  
ATOM   2359  CE1 PHE   154      12.158   4.002   7.955  1.00  0.00           C  
ATOM   2360  CZ  PHE   154      11.350   3.676   9.059  1.00  0.00           C  
ATOM   2361  CE2 PHE   154      10.171   4.402   9.306  1.00  0.00           C  
ATOM   2362  CD2 PHE   154       9.799   5.449   8.442  1.00  0.00           C  
ATOM   2363  H   PHE   154      12.693   8.104   7.132  1.00  0.00           H  
ATOM   2364  HA  PHE   154      10.163   8.929   5.878  1.00  0.00           H  
ATOM   2365  HB2 PHE   154       9.043   6.839   6.333  1.00  0.00           H  
ATOM   2366  HB3 PHE   154      10.412   6.502   5.328  1.00  0.00           H  
ATOM   2367  HD1 PHE   154      12.399   5.279   6.235  1.00  0.00           H  
ATOM   2368  HE1 PHE   154      13.068   3.450   7.769  1.00  0.00           H  
ATOM   2369  HZ  PHE   154      11.639   2.874   9.722  1.00  0.00           H  
ATOM   2370  HE2 PHE   154       9.552   4.155  10.156  1.00  0.00           H  
ATOM   2371  HD2 PHE   154       8.886   5.996   8.631  1.00  0.00           H  
ATOM   2372  N   THR   155       9.060   9.022   8.264  1.00  0.00           N  
ATOM   2373  CA  THR   155       8.579   9.452   9.586  1.00  0.00           C  
ATOM   2374  C   THR   155       7.421   8.586  10.075  1.00  0.00           C  
ATOM   2375  O   THR   155       6.697   7.989   9.274  1.00  0.00           O  
ATOM   2376  CB  THR   155       8.195  10.943   9.617  1.00  0.00           C  
ATOM   2377  CG2 THR   155       9.287  11.852   9.050  1.00  0.00           C  
ATOM   2378  OG1 THR   155       7.012  11.189   8.887  1.00  0.00           O  
ATOM   2379  H   THR   155       8.372   8.915   7.530  1.00  0.00           H  
ATOM   2380  HA  THR   155       9.378   9.301  10.307  1.00  0.00           H  
ATOM   2381  HB  THR   155       8.002  11.235  10.649  1.00  0.00           H  
ATOM   2382 HG21 THR   155       9.451  11.686   7.984  1.00  0.00           H  
ATOM   2383 HG22 THR   155       9.029  12.904   9.177  1.00  0.00           H  
ATOM   2384 HG23 THR   155      10.234  11.685   9.561  1.00  0.00           H  
ATOM   2385  HG1 THR   155       7.175  10.985   7.978  1.00  0.00           H  
ATOM   2386  N   VAL   156       7.247   8.516  11.400  1.00  0.00           N  
ATOM   2387  CA  VAL   156       6.104   7.879  12.080  1.00  0.00           C  
ATOM   2388  C   VAL   156       5.634   8.766  13.237  1.00  0.00           C  
ATOM   2389  O   VAL   156       6.441   9.370  13.949  1.00  0.00           O  
ATOM   2390  CB  VAL   156       6.413   6.438  12.558  1.00  0.00           C  
ATOM   2391  CG1 VAL   156       5.223   5.782  13.277  1.00  0.00           C  
ATOM   2392  CG2 VAL   156       6.780   5.520  11.389  1.00  0.00           C  
ATOM   2393  H   VAL   156       7.900   9.018  11.990  1.00  0.00           H  
ATOM   2394  HA  VAL   156       5.279   7.819  11.372  1.00  0.00           H  
ATOM   2395  HB  VAL   156       7.249   6.458  13.256  1.00  0.00           H  
ATOM   2396 HG11 VAL   156       4.321   5.808  12.664  1.00  0.00           H  
ATOM   2397 HG12 VAL   156       5.429   4.737  13.510  1.00  0.00           H  
ATOM   2398 HG13 VAL   156       4.999   6.265  14.228  1.00  0.00           H  
ATOM   2399 HG21 VAL   156       7.703   5.834  10.903  1.00  0.00           H  
ATOM   2400 HG22 VAL   156       6.935   4.492  11.716  1.00  0.00           H  
ATOM   2401 HG23 VAL   156       5.988   5.512  10.641  1.00  0.00           H  
ATOM   2402  N   ARG   157       4.315   8.839  13.432  1.00  0.00           N  
ATOM   2403  CA  ARG   157       3.648   9.527  14.549  1.00  0.00           C  
ATOM   2404  C   ARG   157       2.310   8.861  14.871  1.00  0.00           C  
ATOM   2405  O   ARG   157       1.704   8.250  13.987  1.00  0.00           O  
ATOM   2406  CB  ARG   157       3.464  11.020  14.210  1.00  0.00           C  
ATOM   2407  CG  ARG   157       2.534  11.268  13.007  1.00  0.00           C  
ATOM   2408  CD  ARG   157       2.497  12.750  12.627  1.00  0.00           C  
ATOM   2409  NE  ARG   157       1.580  13.016  11.497  1.00  0.00           N  
ATOM   2410  CZ  ARG   157       1.799  12.839  10.201  1.00  0.00           C  
ATOM   2411  NH1 ARG   157       2.887  12.308   9.724  1.00  0.00           N  
ATOM   2412  NH2 ARG   157       0.908  13.202   9.325  1.00  0.00           N1+
ATOM   2413  H   ARG   157       3.714   8.338  12.792  1.00  0.00           H  
ATOM   2414  HA  ARG   157       4.276   9.440  15.437  1.00  0.00           H  
ATOM   2415  HB2 ARG   157       3.076  11.549  15.082  1.00  0.00           H  
ATOM   2416  HB3 ARG   157       4.439  11.458  14.003  1.00  0.00           H  
ATOM   2417  HG2 ARG   157       2.872  10.690  12.147  1.00  0.00           H  
ATOM   2418  HG3 ARG   157       1.520  10.936  13.228  1.00  0.00           H  
ATOM   2419  HD2 ARG   157       2.159  13.340  13.479  1.00  0.00           H  
ATOM   2420  HD3 ARG   157       3.496  13.104  12.380  1.00  0.00           H  
ATOM   2421  HE  ARG   157       0.676  13.379  11.767  1.00  0.00           H  
ATOM   2422 HH11 ARG   157       3.617  11.992  10.345  1.00  0.00           H  
ATOM   2423 HH12 ARG   157       3.012  12.210   8.723  1.00  0.00           H  
ATOM   2424 HH21 ARG   157       0.038  13.623   9.617  1.00  0.00           H  
ATOM   2425 HH22 ARG   157       1.089  13.074   8.338  1.00  0.00           H  
ATOM   2426  N   THR   158       1.822   9.017  16.098  1.00  0.00           N  
ATOM   2427  CA  THR   158       0.411   8.743  16.415  1.00  0.00           C  
ATOM   2428  C   THR   158      -0.481   9.714  15.631  1.00  0.00           C  
ATOM   2429  O   THR   158      -0.211  10.916  15.559  1.00  0.00           O  
ATOM   2430  CB  THR   158       0.126   8.846  17.923  1.00  0.00           C  
ATOM   2431  CG2 THR   158       0.820   7.732  18.706  1.00  0.00           C  
ATOM   2432  OG1 THR   158       0.572  10.080  18.450  1.00  0.00           O  
ATOM   2433  H   THR   158       2.361   9.515  16.792  1.00  0.00           H  
ATOM   2434  HA  THR   158       0.179   7.725  16.096  1.00  0.00           H  
ATOM   2435  HB  THR   158      -0.949   8.770  18.101  1.00  0.00           H  
ATOM   2436 HG21 THR   158       1.903   7.760  18.585  1.00  0.00           H  
ATOM   2437 HG22 THR   158       0.603   7.807  19.772  1.00  0.00           H  
ATOM   2438 HG23 THR   158       0.471   6.752  18.378  1.00  0.00           H  
ATOM   2439  HG1 THR   158       0.100  10.777  18.018  1.00  0.00           H  
ATOM   2440  N   ASP   159      -1.522   9.195  14.983  1.00  0.00           N  
ATOM   2441  CA  ASP   159      -2.418   9.991  14.141  1.00  0.00           C  
ATOM   2442  C   ASP   159      -3.532  10.666  14.965  1.00  0.00           C  
ATOM   2443  O   ASP   159      -4.242  10.004  15.728  1.00  0.00           O  
ATOM   2444  CB  ASP   159      -3.013   9.100  13.046  1.00  0.00           C  
ATOM   2445  CG  ASP   159      -3.984   9.865  12.137  1.00  0.00           C  
ATOM   2446  OD1 ASP   159      -3.768  11.076  11.900  1.00  0.00           O  
ATOM   2447  OD2 ASP   159      -4.977   9.256  11.686  1.00  0.00           O1-
ATOM   2448  H   ASP   159      -1.718   8.206  15.077  1.00  0.00           H  
ATOM   2449  HA  ASP   159      -1.832  10.768  13.644  1.00  0.00           H  
ATOM   2450  HB2 ASP   159      -2.223   8.675  12.428  1.00  0.00           H  
ATOM   2451  HB3 ASP   159      -3.538   8.266  13.508  1.00  0.00           H  
ATOM   2452  N   THR   160      -3.717  11.977  14.782  1.00  0.00           N  
ATOM   2453  CA  THR   160      -4.816  12.767  15.372  1.00  0.00           C  
ATOM   2454  C   THR   160      -6.037  12.916  14.442  1.00  0.00           C  
ATOM   2455  O   THR   160      -7.036  13.524  14.835  1.00  0.00           O  
ATOM   2456  CB  THR   160      -4.314  14.149  15.828  1.00  0.00           C  
ATOM   2457  CG2 THR   160      -3.178  14.036  16.850  1.00  0.00           C  
ATOM   2458  OG1 THR   160      -3.830  14.909  14.736  1.00  0.00           O  
ATOM   2459  H   THR   160      -3.110  12.458  14.133  1.00  0.00           H  
ATOM   2460  HA  THR   160      -5.186  12.256  16.263  1.00  0.00           H  
ATOM   2461  HB  THR   160      -5.131  14.707  16.287  1.00  0.00           H  
ATOM   2462 HG21 THR   160      -2.293  13.557  16.431  1.00  0.00           H  
ATOM   2463 HG22 THR   160      -2.877  15.022  17.208  1.00  0.00           H  
ATOM   2464 HG23 THR   160      -3.491  13.456  17.719  1.00  0.00           H  
ATOM   2465  HG1 THR   160      -4.549  15.076  14.145  1.00  0.00           H  
ATOM   2466  N   GLY   161      -5.973  12.376  13.218  1.00  0.00           N  
ATOM   2467  CA  GLY   161      -7.057  12.345  12.229  1.00  0.00           C  
ATOM   2468  C   GLY   161      -8.254  11.456  12.604  1.00  0.00           C  
ATOM   2469  O   GLY   161      -8.345  10.916  13.711  1.00  0.00           O  
ATOM   2470  H   GLY   161      -5.118  11.900  12.952  1.00  0.00           H  
ATOM   2471  HA2 GLY   161      -7.410  13.361  12.047  1.00  0.00           H  
ATOM   2472  HA3 GLY   161      -6.637  11.985  11.289  1.00  0.00           H  
ATOM   2473  N   GLU   162      -9.197  11.311  11.668  1.00  0.00           N  
ATOM   2474  CA  GLU   162     -10.464  10.588  11.868  1.00  0.00           C  
ATOM   2475  C   GLU   162     -10.242   9.107  12.267  1.00  0.00           C  
ATOM   2476  O   GLU   162      -9.537   8.390  11.544  1.00  0.00           O  
ATOM   2477  CB  GLU   162     -11.303  10.690  10.579  1.00  0.00           C  
ATOM   2478  CG  GLU   162     -12.726  10.112  10.692  1.00  0.00           C  
ATOM   2479  CD  GLU   162     -13.635  10.853  11.697  1.00  0.00           C  
ATOM   2480  OE1 GLU   162     -13.442  12.069  11.940  1.00  0.00           O  
ATOM   2481  OE2 GLU   162     -14.574  10.221  12.238  1.00  0.00           O1-
ATOM   2482  H   GLU   162      -9.064  11.769  10.779  1.00  0.00           H  
ATOM   2483  HA  GLU   162     -10.991  11.137  12.644  1.00  0.00           H  
ATOM   2484  HB2 GLU   162     -11.371  11.736  10.274  1.00  0.00           H  
ATOM   2485  HB3 GLU   162     -10.783  10.185   9.764  1.00  0.00           H  
ATOM   2486  HG2 GLU   162     -13.210  10.167   9.717  1.00  0.00           H  
ATOM   2487  HG3 GLU   162     -12.698   9.053  10.952  1.00  0.00           H  
ATOM   2488  N   PRO   163     -10.836   8.607  13.373  1.00  0.00           N  
ATOM   2489  CA  PRO   163     -10.692   7.211  13.793  1.00  0.00           C  
ATOM   2490  C   PRO   163     -11.219   6.205  12.755  1.00  0.00           C  
ATOM   2491  O   PRO   163     -12.389   6.235  12.364  1.00  0.00           O  
ATOM   2492  CD  PRO   163     -11.474   9.370  14.440  1.00  0.00           C  
ATOM   2493  CG  PRO   163     -11.330   8.512  15.696  1.00  0.00           C  
ATOM   2494  CB  PRO   163     -11.427   7.096  15.135  1.00  0.00           C  
ATOM   2495  HD2 PRO   163     -12.524   9.527  14.192  1.00  0.00           H  
ATOM   2496  HD3 PRO   163     -11.010  10.340  14.618  1.00  0.00           H  
ATOM   2497  HG2 PRO   163     -12.089   8.729  16.448  1.00  0.00           H  
ATOM   2498  HG3 PRO   163     -10.349   8.669  16.146  1.00  0.00           H  
ATOM   2499  HB2 PRO   163     -12.477   6.833  14.996  1.00  0.00           H  
ATOM   2500  HB3 PRO   163     -10.978   6.354  15.796  1.00  0.00           H  
ATOM   2501  HA  PRO   163      -9.630   7.040  13.971  1.00  0.00           H  
ATOM   2502  N   MET   164     -10.347   5.292  12.325  1.00  0.00           N  
ATOM   2503  CA  MET   164     -10.629   4.247  11.330  1.00  0.00           C  
ATOM   2504  C   MET   164     -11.280   2.985  11.921  1.00  0.00           C  
ATOM   2505  O   MET   164     -11.846   2.181  11.180  1.00  0.00           O  
ATOM   2506  CB  MET   164      -9.309   3.849  10.650  1.00  0.00           C  
ATOM   2507  CG  MET   164      -8.715   4.983   9.805  1.00  0.00           C  
ATOM   2508  SD  MET   164      -7.012   4.708   9.245  1.00  0.00           S  
ATOM   2509  CE  MET   164      -7.177   3.109   8.418  1.00  0.00           C  
ATOM   2510  H   MET   164      -9.400   5.337  12.685  1.00  0.00           H  
ATOM   2511  HA  MET   164     -11.308   4.642  10.571  1.00  0.00           H  
ATOM   2512  HB2 MET   164      -8.586   3.540  11.407  1.00  0.00           H  
ATOM   2513  HB3 MET   164      -9.468   2.979  10.010  1.00  0.00           H  
ATOM   2514  HG2 MET   164      -9.359   5.155   8.949  1.00  0.00           H  
ATOM   2515  HG3 MET   164      -8.705   5.916  10.366  1.00  0.00           H  
ATOM   2516  HE1 MET   164      -7.995   3.117   7.698  1.00  0.00           H  
ATOM   2517  HE2 MET   164      -6.251   2.893   7.895  1.00  0.00           H  
ATOM   2518  HE3 MET   164      -7.364   2.326   9.151  1.00  0.00           H  
ATOM   2519  N   GLY   165     -11.153   2.763  13.235  1.00  0.00           N  
ATOM   2520  CA  GLY   165     -11.479   1.497  13.905  1.00  0.00           C  
ATOM   2521  C   GLY   165     -10.426   0.409  13.647  1.00  0.00           C  
ATOM   2522  O   GLY   165      -9.791  -0.071  14.592  1.00  0.00           O  
ATOM   2523  H   GLY   165     -10.694   3.472  13.789  1.00  0.00           H  
ATOM   2524  HA2 GLY   165     -11.551   1.682  14.977  1.00  0.00           H  
ATOM   2525  HA3 GLY   165     -12.459   1.136  13.585  1.00  0.00           H  
ATOM   2526  N   ARG   166     -10.206   0.068  12.368  1.00  0.00           N  
ATOM   2527  CA  ARG   166      -9.198  -0.886  11.867  1.00  0.00           C  
ATOM   2528  C   ARG   166      -8.944  -0.703  10.358  1.00  0.00           C  
ATOM   2529  O   ARG   166      -9.857  -0.320   9.624  1.00  0.00           O  
ATOM   2530  CB  ARG   166      -9.705  -2.312  12.144  1.00  0.00           C  
ATOM   2531  CG  ARG   166      -8.623  -3.400  12.019  1.00  0.00           C  
ATOM   2532  CD  ARG   166      -9.222  -4.810  11.973  1.00  0.00           C  
ATOM   2533  NE  ARG   166     -10.136  -4.975  10.823  1.00  0.00           N  
ATOM   2534  CZ  ARG   166     -11.449  -5.132  10.862  1.00  0.00           C  
ATOM   2535  NH1 ARG   166     -12.140  -5.148  11.964  1.00  0.00           N  
ATOM   2536  NH2 ARG   166     -12.135  -5.257   9.768  1.00  0.00           N1+
ATOM   2537  H   ARG   166     -10.768   0.529  11.664  1.00  0.00           H  
ATOM   2538  HA  ARG   166      -8.275  -0.710  12.413  1.00  0.00           H  
ATOM   2539  HB2 ARG   166     -10.101  -2.377  13.153  1.00  0.00           H  
ATOM   2540  HB3 ARG   166     -10.551  -2.516  11.486  1.00  0.00           H  
ATOM   2541  HG2 ARG   166      -8.016  -3.261  11.130  1.00  0.00           H  
ATOM   2542  HG3 ARG   166      -7.929  -3.321  12.857  1.00  0.00           H  
ATOM   2543  HD2 ARG   166      -8.416  -5.537  11.869  1.00  0.00           H  
ATOM   2544  HD3 ARG   166      -9.727  -5.056  12.903  1.00  0.00           H  
ATOM   2545  HE  ARG   166      -9.690  -4.931   9.915  1.00  0.00           H  
ATOM   2546 HH11 ARG   166     -11.697  -4.995  12.863  1.00  0.00           H  
ATOM   2547 HH12 ARG   166     -13.147  -5.246  11.920  1.00  0.00           H  
ATOM   2548 HH21 ARG   166     -11.670  -5.196   8.868  1.00  0.00           H  
ATOM   2549 HH22 ARG   166     -13.142  -5.359   9.803  1.00  0.00           H  
ATOM   2550  N   GLY   167      -7.738  -1.027   9.889  1.00  0.00           N  
ATOM   2551  CA  GLY   167      -7.371  -1.118   8.466  1.00  0.00           C  
ATOM   2552  C   GLY   167      -6.282  -0.130   8.048  1.00  0.00           C  
ATOM   2553  O   GLY   167      -5.556   0.389   8.900  1.00  0.00           O  
ATOM   2554  H   GLY   167      -7.027  -1.293  10.558  1.00  0.00           H  
ATOM   2555  HA2 GLY   167      -6.984  -2.117   8.277  1.00  0.00           H  
ATOM   2556  HA3 GLY   167      -8.238  -1.000   7.818  1.00  0.00           H  
ATOM   2557  N   THR   168      -6.161   0.133   6.744  1.00  0.00           N  
ATOM   2558  CA  THR   168      -5.119   1.003   6.158  1.00  0.00           C  
ATOM   2559  C   THR   168      -5.675   1.963   5.096  1.00  0.00           C  
ATOM   2560  O   THR   168      -6.562   1.609   4.319  1.00  0.00           O  
ATOM   2561  CB  THR   168      -3.966   0.155   5.594  1.00  0.00           C  
ATOM   2562  CG2 THR   168      -2.834   0.966   4.968  1.00  0.00           C  
ATOM   2563  OG1 THR   168      -3.373  -0.566   6.652  1.00  0.00           O  
ATOM   2564  H   THR   168      -6.776  -0.346   6.096  1.00  0.00           H  
ATOM   2565  HA  THR   168      -4.692   1.629   6.940  1.00  0.00           H  
ATOM   2566  HB  THR   168      -4.355  -0.559   4.868  1.00  0.00           H  
ATOM   2567 HG21 THR   168      -2.453   1.709   5.669  1.00  0.00           H  
ATOM   2568 HG22 THR   168      -2.005   0.323   4.673  1.00  0.00           H  
ATOM   2569 HG23 THR   168      -3.153   1.487   4.067  1.00  0.00           H  
ATOM   2570  HG1 THR   168      -2.861  -1.268   6.279  1.00  0.00           H  
ATOM   2571  N   LYS   169      -5.123   3.182   5.045  1.00  0.00           N  
ATOM   2572  CA  LYS   169      -5.310   4.199   3.998  1.00  0.00           C  
ATOM   2573  C   LYS   169      -3.949   4.545   3.389  1.00  0.00           C  
ATOM   2574  O   LYS   169      -3.163   5.272   4.001  1.00  0.00           O  
ATOM   2575  CB  LYS   169      -5.954   5.469   4.585  1.00  0.00           C  
ATOM   2576  CG  LYS   169      -7.352   5.255   5.171  1.00  0.00           C  
ATOM   2577  CD  LYS   169      -7.899   6.564   5.755  1.00  0.00           C  
ATOM   2578  CE  LYS   169      -9.358   6.383   6.191  1.00  0.00           C  
ATOM   2579  NZ  LYS   169      -9.891   7.614   6.832  1.00  0.00           N1+
ATOM   2580  H   LYS   169      -4.430   3.405   5.750  1.00  0.00           H  
ATOM   2581  HA  LYS   169      -5.962   3.823   3.213  1.00  0.00           H  
ATOM   2582  HB2 LYS   169      -5.309   5.882   5.356  1.00  0.00           H  
ATOM   2583  HB3 LYS   169      -6.013   6.231   3.805  1.00  0.00           H  
ATOM   2584  HG2 LYS   169      -8.012   4.883   4.392  1.00  0.00           H  
ATOM   2585  HG3 LYS   169      -7.325   4.493   5.946  1.00  0.00           H  
ATOM   2586  HD2 LYS   169      -7.286   6.869   6.605  1.00  0.00           H  
ATOM   2587  HD3 LYS   169      -7.834   7.362   5.014  1.00  0.00           H  
ATOM   2588  HE2 LYS   169      -9.977   6.155   5.322  1.00  0.00           H  
ATOM   2589  HE3 LYS   169      -9.457   5.536   6.865  1.00  0.00           H  
ATOM   2590  HZ1 LYS   169      -9.347   7.829   7.656  1.00  0.00           H  
ATOM   2591  HZ2 LYS   169      -9.836   8.386   6.184  1.00  0.00           H  
ATOM   2592  HZ3 LYS   169     -10.855   7.468   7.098  1.00  0.00           H  
ATOM   2593  N   VAL   170      -3.666   4.035   2.190  1.00  0.00           N  
ATOM   2594  CA  VAL   170      -2.493   4.440   1.399  1.00  0.00           C  
ATOM   2595  C   VAL   170      -2.865   5.669   0.571  1.00  0.00           C  
ATOM   2596  O   VAL   170      -3.505   5.553  -0.475  1.00  0.00           O  
ATOM   2597  CB  VAL   170      -1.956   3.296   0.513  1.00  0.00           C  
ATOM   2598  CG1 VAL   170      -0.683   3.747  -0.217  1.00  0.00           C  
ATOM   2599  CG2 VAL   170      -1.626   2.047   1.341  1.00  0.00           C  
ATOM   2600  H   VAL   170      -4.354   3.444   1.739  1.00  0.00           H  
ATOM   2601  HA  VAL   170      -1.681   4.718   2.075  1.00  0.00           H  
ATOM   2602  HB  VAL   170      -2.704   3.018  -0.229  1.00  0.00           H  
ATOM   2603 HG11 VAL   170       0.075   4.098   0.484  1.00  0.00           H  
ATOM   2604 HG12 VAL   170      -0.244   2.931  -0.789  1.00  0.00           H  
ATOM   2605 HG13 VAL   170      -0.877   4.551  -0.926  1.00  0.00           H  
ATOM   2606 HG21 VAL   170      -2.522   1.617   1.786  1.00  0.00           H  
ATOM   2607 HG22 VAL   170      -1.180   1.269   0.721  1.00  0.00           H  
ATOM   2608 HG23 VAL   170      -0.926   2.270   2.146  1.00  0.00           H  
ATOM   2609  N   ILE   171      -2.504   6.852   1.065  1.00  0.00           N  
ATOM   2610  CA  ILE   171      -2.690   8.139   0.389  1.00  0.00           C  
ATOM   2611  C   ILE   171      -1.495   8.373  -0.546  1.00  0.00           C  
ATOM   2612  O   ILE   171      -0.358   8.518  -0.086  1.00  0.00           O  
ATOM   2613  CB  ILE   171      -2.825   9.295   1.410  1.00  0.00           C  
ATOM   2614  CG2 ILE   171      -3.060  10.627   0.667  1.00  0.00           C  
ATOM   2615  CG1 ILE   171      -3.940   9.049   2.457  1.00  0.00           C  
ATOM   2616  CD1 ILE   171      -3.869   9.994   3.663  1.00  0.00           C  
ATOM   2617  H   ILE   171      -1.987   6.869   1.936  1.00  0.00           H  
ATOM   2618  HA  ILE   171      -3.607   8.109  -0.202  1.00  0.00           H  
ATOM   2619  HB  ILE   171      -1.886   9.370   1.951  1.00  0.00           H  
ATOM   2620 HG21 ILE   171      -3.977  10.595   0.079  1.00  0.00           H  
ATOM   2621 HG22 ILE   171      -3.146  11.463   1.359  1.00  0.00           H  
ATOM   2622 HG23 ILE   171      -2.245  10.886  -0.008  1.00  0.00           H  
ATOM   2623 HG12 ILE   171      -4.920   9.130   1.988  1.00  0.00           H  
ATOM   2624 HG13 ILE   171      -3.880   8.034   2.849  1.00  0.00           H  
ATOM   2625 HD11 ILE   171      -4.046  11.032   3.382  1.00  0.00           H  
ATOM   2626 HD12 ILE   171      -4.624   9.726   4.403  1.00  0.00           H  
ATOM   2627 HD13 ILE   171      -2.896   9.937   4.151  1.00  0.00           H  
ATOM   2628  N   LEU   172      -1.750   8.413  -1.854  1.00  0.00           N  
ATOM   2629  CA  LEU   172      -0.761   8.740  -2.881  1.00  0.00           C  
ATOM   2630  C   LEU   172      -0.857  10.224  -3.246  1.00  0.00           C  
ATOM   2631  O   LEU   172      -1.848  10.638  -3.851  1.00  0.00           O  
ATOM   2632  CB  LEU   172      -1.004   7.864  -4.126  1.00  0.00           C  
ATOM   2633  CG  LEU   172      -1.033   6.350  -3.865  1.00  0.00           C  
ATOM   2634  CD1 LEU   172      -1.308   5.630  -5.180  1.00  0.00           C  
ATOM   2635  CD2 LEU   172       0.297   5.853  -3.308  1.00  0.00           C  
ATOM   2636  H   LEU   172      -2.699   8.252  -2.169  1.00  0.00           H  
ATOM   2637  HA  LEU   172       0.250   8.544  -2.519  1.00  0.00           H  
ATOM   2638  HB2 LEU   172      -1.948   8.146  -4.594  1.00  0.00           H  
ATOM   2639  HB3 LEU   172      -0.239   8.088  -4.871  1.00  0.00           H  
ATOM   2640  HG  LEU   172      -1.832   6.100  -3.166  1.00  0.00           H  
ATOM   2641 HD11 LEU   172      -0.531   5.828  -5.920  1.00  0.00           H  
ATOM   2642 HD12 LEU   172      -1.364   4.553  -5.035  1.00  0.00           H  
ATOM   2643 HD13 LEU   172      -2.260   5.951  -5.602  1.00  0.00           H  
ATOM   2644 HD21 LEU   172       0.479   6.247  -2.309  1.00  0.00           H  
ATOM   2645 HD22 LEU   172       0.317   4.766  -3.230  1.00  0.00           H  
ATOM   2646 HD23 LEU   172       1.122   6.164  -3.947  1.00  0.00           H  
ATOM   2647  N   HIS   173       0.162  11.021  -2.924  1.00  0.00           N  
ATOM   2648  CA  HIS   173       0.312  12.388  -3.435  1.00  0.00           C  
ATOM   2649  C   HIS   173       0.974  12.321  -4.814  1.00  0.00           C  
ATOM   2650  O   HIS   173       2.162  12.006  -4.924  1.00  0.00           O  
ATOM   2651  CB  HIS   173       1.116  13.247  -2.446  1.00  0.00           C  
ATOM   2652  CG  HIS   173       0.535  13.287  -1.049  1.00  0.00           C  
ATOM   2653  ND1 HIS   173      -0.299  14.253  -0.564  1.00  0.00           N  
ATOM   2654  CE1 HIS   173      -0.637  13.874   0.718  1.00  0.00           C  
ATOM   2655  NE2 HIS   173      -0.022  12.710   0.990  1.00  0.00           N  
ATOM   2656  CD2 HIS   173       0.717  12.314  -0.060  1.00  0.00           C  
ATOM   2657  H   HIS   173       0.955  10.625  -2.435  1.00  0.00           H  
ATOM   2658  HA  HIS   173      -0.666  12.855  -3.550  1.00  0.00           H  
ATOM   2659  HB2 HIS   173       2.132  12.862  -2.378  1.00  0.00           H  
ATOM   2660  HB3 HIS   173       1.205  14.269  -2.816  1.00  0.00           H  
ATOM   2661  HE1 HIS   173      -1.293  14.415   1.384  1.00  0.00           H  
ATOM   2662  HE2 HIS   173      -0.094  12.209   1.864  1.00  0.00           H  
ATOM   2663  HD2 HIS   173       1.283  11.395  -0.053  1.00  0.00           H  
ATOM   2664  N   LEU   174       0.194  12.533  -5.875  1.00  0.00           N  
ATOM   2665  CA  LEU   174       0.611  12.231  -7.249  1.00  0.00           C  
ATOM   2666  C   LEU   174       1.603  13.259  -7.817  1.00  0.00           C  
ATOM   2667  O   LEU   174       1.572  14.443  -7.475  1.00  0.00           O  
ATOM   2668  CB  LEU   174      -0.627  12.079  -8.151  1.00  0.00           C  
ATOM   2669  CG  LEU   174      -1.567  10.920  -7.756  1.00  0.00           C  
ATOM   2670  CD1 LEU   174      -2.819  10.978  -8.627  1.00  0.00           C  
ATOM   2671  CD2 LEU   174      -0.922   9.545  -7.943  1.00  0.00           C  
ATOM   2672  H   LEU   174      -0.766  12.814  -5.728  1.00  0.00           H  
ATOM   2673  HA  LEU   174       1.122  11.273  -7.245  1.00  0.00           H  
ATOM   2674  HB2 LEU   174      -1.185  13.016  -8.135  1.00  0.00           H  
ATOM   2675  HB3 LEU   174      -0.313  11.942  -9.188  1.00  0.00           H  
ATOM   2676  HG  LEU   174      -1.876  11.032  -6.716  1.00  0.00           H  
ATOM   2677 HD11 LEU   174      -2.586  10.828  -9.681  1.00  0.00           H  
ATOM   2678 HD12 LEU   174      -3.545  10.219  -8.334  1.00  0.00           H  
ATOM   2679 HD13 LEU   174      -3.302  11.949  -8.532  1.00  0.00           H  
ATOM   2680 HD21 LEU   174      -0.083   9.397  -7.264  1.00  0.00           H  
ATOM   2681 HD22 LEU   174      -1.635   8.746  -7.737  1.00  0.00           H  
ATOM   2682 HD23 LEU   174      -0.556   9.409  -8.961  1.00  0.00           H  
ATOM   2683  N   LYS   175       2.463  12.809  -8.735  1.00  0.00           N  
ATOM   2684  CA  LYS   175       3.315  13.676  -9.568  1.00  0.00           C  
ATOM   2685  C   LYS   175       2.457  14.496 -10.543  1.00  0.00           C  
ATOM   2686  O   LYS   175       1.377  14.061 -10.951  1.00  0.00           O  
ATOM   2687  CB  LYS   175       4.337  12.815 -10.326  1.00  0.00           C  
ATOM   2688  CG  LYS   175       5.301  12.057  -9.398  1.00  0.00           C  
ATOM   2689  CD  LYS   175       6.097  11.007 -10.181  1.00  0.00           C  
ATOM   2690  CE  LYS   175       6.888  10.120  -9.213  1.00  0.00           C  
ATOM   2691  NZ  LYS   175       7.588   9.029  -9.931  1.00  0.00           N1+
ATOM   2692  H   LYS   175       2.451  11.823  -8.961  1.00  0.00           H  
ATOM   2693  HA  LYS   175       3.853  14.366  -8.914  1.00  0.00           H  
ATOM   2694  HB2 LYS   175       3.797  12.103 -10.949  1.00  0.00           H  
ATOM   2695  HB3 LYS   175       4.919  13.436 -11.008  1.00  0.00           H  
ATOM   2696  HG2 LYS   175       5.978  12.758  -8.911  1.00  0.00           H  
ATOM   2697  HG3 LYS   175       4.746  11.561  -8.604  1.00  0.00           H  
ATOM   2698  HD2 LYS   175       5.415  10.384 -10.763  1.00  0.00           H  
ATOM   2699  HD3 LYS   175       6.766  11.495 -10.892  1.00  0.00           H  
ATOM   2700  HE2 LYS   175       7.591  10.694  -8.609  1.00  0.00           H  
ATOM   2701  HE3 LYS   175       6.186   9.627  -8.552  1.00  0.00           H  
ATOM   2702  HZ1 LYS   175       8.314   9.411 -10.519  1.00  0.00           H  
ATOM   2703  HZ2 LYS   175       7.991   8.391  -9.255  1.00  0.00           H  
ATOM   2704  HZ3 LYS   175       6.921   8.520 -10.495  1.00  0.00           H  
ATOM   2705  N   GLU   176       2.930  15.678 -10.936  1.00  0.00           N  
ATOM   2706  CA  GLU   176       2.158  16.643 -11.747  1.00  0.00           C  
ATOM   2707  C   GLU   176       1.775  16.135 -13.156  1.00  0.00           C  
ATOM   2708  O   GLU   176       0.809  16.620 -13.746  1.00  0.00           O  
ATOM   2709  CB  GLU   176       2.928  17.975 -11.829  1.00  0.00           C  
ATOM   2710  CG  GLU   176       4.244  17.901 -12.625  1.00  0.00           C  
ATOM   2711  CD  GLU   176       4.947  19.270 -12.732  1.00  0.00           C  
ATOM   2712  OE1 GLU   176       5.051  19.999 -11.715  1.00  0.00           O  
ATOM   2713  OE2 GLU   176       5.422  19.624 -13.840  1.00  0.00           O1-
ATOM   2714  H   GLU   176       3.835  15.975 -10.600  1.00  0.00           H  
ATOM   2715  HA  GLU   176       1.224  16.833 -11.214  1.00  0.00           H  
ATOM   2716  HB2 GLU   176       2.281  18.729 -12.280  1.00  0.00           H  
ATOM   2717  HB3 GLU   176       3.129  18.329 -10.817  1.00  0.00           H  
ATOM   2718  HG2 GLU   176       4.935  17.199 -12.158  1.00  0.00           H  
ATOM   2719  HG3 GLU   176       4.071  17.541 -13.640  1.00  0.00           H  
ATOM   2720  N   ASP   177       2.501  15.150 -13.688  1.00  0.00           N  
ATOM   2721  CA  ASP   177       2.247  14.475 -14.968  1.00  0.00           C  
ATOM   2722  C   ASP   177       1.459  13.152 -14.830  1.00  0.00           C  
ATOM   2723  O   ASP   177       1.145  12.522 -15.841  1.00  0.00           O  
ATOM   2724  CB  ASP   177       3.578  14.261 -15.721  1.00  0.00           C  
ATOM   2725  CG  ASP   177       4.698  13.524 -14.955  1.00  0.00           C  
ATOM   2726  OD1 ASP   177       4.608  13.337 -13.718  1.00  0.00           O  
ATOM   2727  OD2 ASP   177       5.708  13.161 -15.607  1.00  0.00           O1-
ATOM   2728  H   ASP   177       3.290  14.798 -13.159  1.00  0.00           H  
ATOM   2729  HA  ASP   177       1.632  15.120 -15.597  1.00  0.00           H  
ATOM   2730  HB2 ASP   177       3.401  13.733 -16.659  1.00  0.00           H  
ATOM   2731  HB3 ASP   177       3.978  15.235 -16.005  1.00  0.00           H  
ATOM   2732  N   GLN   178       1.115  12.725 -13.605  1.00  0.00           N  
ATOM   2733  CA  GLN   178       0.420  11.457 -13.314  1.00  0.00           C  
ATOM   2734  C   GLN   178      -1.014  11.639 -12.785  1.00  0.00           C  
ATOM   2735  O   GLN   178      -1.619  10.708 -12.254  1.00  0.00           O  
ATOM   2736  CB  GLN   178       1.287  10.566 -12.404  1.00  0.00           C  
ATOM   2737  CG  GLN   178       2.696  10.284 -12.967  1.00  0.00           C  
ATOM   2738  CD  GLN   178       2.754   9.623 -14.349  1.00  0.00           C  
ATOM   2739  OE1 GLN   178       1.747   8.893 -14.785  1.00  0.00           O  
ATOM   2740  NE2 GLN   178       3.735   9.742 -15.070  1.00  0.00           N  
ATOM   2741  H   GLN   178       1.382  13.294 -12.812  1.00  0.00           H  
ATOM   2742  HA  GLN   178       0.258  10.911 -14.243  1.00  0.00           H  
ATOM   2743  HB2 GLN   178       1.389  11.038 -11.425  1.00  0.00           H  
ATOM   2744  HB3 GLN   178       0.786   9.614 -12.224  1.00  0.00           H  
ATOM   2745  HG2 GLN   178       3.257  11.216 -13.016  1.00  0.00           H  
ATOM   2746  HG3 GLN   178       3.248   9.655 -12.276  1.00  0.00           H  
ATOM   2747 HE21 GLN   178       3.727   9.320 -15.986  1.00  0.00           H  
ATOM   2748 HE22 GLN   178       4.502  10.337 -14.787  1.00  0.00           H  
ATOM   2749  N   THR   179      -1.593  12.826 -12.981  1.00  0.00           N  
ATOM   2750  CA  THR   179      -2.986  13.161 -12.632  1.00  0.00           C  
ATOM   2751  C   THR   179      -4.041  12.347 -13.399  1.00  0.00           C  
ATOM   2752  O   THR   179      -5.209  12.352 -13.008  1.00  0.00           O  
ATOM   2753  CB  THR   179      -3.244  14.660 -12.853  1.00  0.00           C  
ATOM   2754  CG2 THR   179      -2.347  15.519 -11.960  1.00  0.00           C  
ATOM   2755  OG1 THR   179      -2.995  15.007 -14.200  1.00  0.00           O  
ATOM   2756  H   THR   179      -1.058  13.545 -13.448  1.00  0.00           H  
ATOM   2757  HA  THR   179      -3.126  12.937 -11.573  1.00  0.00           H  
ATOM   2758  HB  THR   179      -4.285  14.900 -12.632  1.00  0.00           H  
ATOM   2759 HG21 THR   179      -1.291  15.405 -12.205  1.00  0.00           H  
ATOM   2760 HG22 THR   179      -2.593  16.577 -12.051  1.00  0.00           H  
ATOM   2761 HG23 THR   179      -2.472  15.236 -10.917  1.00  0.00           H  
ATOM   2762  HG1 THR   179      -3.199  15.922 -14.321  1.00  0.00           H  
ATOM   2763  N   GLU   180      -3.660  11.589 -14.436  1.00  0.00           N  
ATOM   2764  CA  GLU   180      -4.552  10.661 -15.154  1.00  0.00           C  
ATOM   2765  C   GLU   180      -5.244   9.657 -14.210  1.00  0.00           C  
ATOM   2766  O   GLU   180      -6.414   9.330 -14.406  1.00  0.00           O  
ATOM   2767  CB  GLU   180      -3.775   9.933 -16.271  1.00  0.00           C  
ATOM   2768  CG  GLU   180      -2.725   8.915 -15.787  1.00  0.00           C  
ATOM   2769  CD  GLU   180      -1.955   8.284 -16.962  1.00  0.00           C  
ATOM   2770  OE1 GLU   180      -1.006   8.922 -17.481  1.00  0.00           O  
ATOM   2771  OE2 GLU   180      -2.297   7.148 -17.372  1.00  0.00           O1-
ATOM   2772  H   GLU   180      -2.691  11.616 -14.719  1.00  0.00           H  
ATOM   2773  HA  GLU   180      -5.330  11.265 -15.623  1.00  0.00           H  
ATOM   2774  HB2 GLU   180      -4.491   9.417 -16.913  1.00  0.00           H  
ATOM   2775  HB3 GLU   180      -3.295  10.677 -16.910  1.00  0.00           H  
ATOM   2776  HG2 GLU   180      -2.007   9.389 -15.116  1.00  0.00           H  
ATOM   2777  HG3 GLU   180      -3.193   8.105 -15.230  1.00  0.00           H  
ATOM   2778  N   TYR   181      -4.564   9.226 -13.139  1.00  0.00           N  
ATOM   2779  CA  TYR   181      -5.093   8.280 -12.147  1.00  0.00           C  
ATOM   2780  C   TYR   181      -6.106   8.899 -11.162  1.00  0.00           C  
ATOM   2781  O   TYR   181      -6.496   8.254 -10.189  1.00  0.00           O  
ATOM   2782  CB  TYR   181      -3.924   7.584 -11.433  1.00  0.00           C  
ATOM   2783  CG  TYR   181      -2.912   6.959 -12.378  1.00  0.00           C  
ATOM   2784  CD1 TYR   181      -3.317   5.961 -13.288  1.00  0.00           C  
ATOM   2785  CE1 TYR   181      -2.387   5.402 -14.186  1.00  0.00           C  
ATOM   2786  CZ  TYR   181      -1.044   5.836 -14.172  1.00  0.00           C  
ATOM   2787  OH  TYR   181      -0.132   5.294 -15.023  1.00  0.00           O  
ATOM   2788  CE2 TYR   181      -0.642   6.831 -13.261  1.00  0.00           C  
ATOM   2789  CD2 TYR   181      -1.571   7.391 -12.364  1.00  0.00           C  
ATOM   2790  H   TYR   181      -3.616   9.553 -13.012  1.00  0.00           H  
ATOM   2791  HA  TYR   181      -5.648   7.511 -12.687  1.00  0.00           H  
ATOM   2792  HB2 TYR   181      -3.415   8.296 -10.781  1.00  0.00           H  
ATOM   2793  HB3 TYR   181      -4.302   6.795 -10.781  1.00  0.00           H  
ATOM   2794  HD1 TYR   181      -4.343   5.624 -13.308  1.00  0.00           H  
ATOM   2795  HE1 TYR   181      -2.693   4.644 -14.890  1.00  0.00           H  
ATOM   2796  HH  TYR   181       0.687   5.766 -15.024  1.00  0.00           H  
ATOM   2797  HE2 TYR   181       0.380   7.179 -13.253  1.00  0.00           H  
ATOM   2798  HD2 TYR   181      -1.248   8.154 -11.671  1.00  0.00           H  
ATOM   2799  N   LEU   182      -6.548  10.138 -11.404  1.00  0.00           N  
ATOM   2800  CA  LEU   182      -7.680  10.782 -10.726  1.00  0.00           C  
ATOM   2801  C   LEU   182      -8.984  10.703 -11.549  1.00  0.00           C  
ATOM   2802  O   LEU   182     -10.052  11.055 -11.047  1.00  0.00           O  
ATOM   2803  CB  LEU   182      -7.316  12.248 -10.421  1.00  0.00           C  
ATOM   2804  CG  LEU   182      -6.035  12.418  -9.581  1.00  0.00           C  
ATOM   2805  CD1 LEU   182      -5.545  13.862  -9.632  1.00  0.00           C  
ATOM   2806  CD2 LEU   182      -6.287  12.049  -8.121  1.00  0.00           C  
ATOM   2807  H   LEU   182      -6.146  10.636 -12.188  1.00  0.00           H  
ATOM   2808  HA  LEU   182      -7.882  10.282  -9.780  1.00  0.00           H  
ATOM   2809  HB2 LEU   182      -7.204  12.782 -11.365  1.00  0.00           H  
ATOM   2810  HB3 LEU   182      -8.148  12.734  -9.909  1.00  0.00           H  
ATOM   2811  HG  LEU   182      -5.235  11.796  -9.979  1.00  0.00           H  
ATOM   2812 HD11 LEU   182      -6.269  14.538  -9.196  1.00  0.00           H  
ATOM   2813 HD12 LEU   182      -4.609  13.978  -9.089  1.00  0.00           H  
ATOM   2814 HD13 LEU   182      -5.369  14.183 -10.658  1.00  0.00           H  
ATOM   2815 HD21 LEU   182      -6.539  10.995  -8.009  1.00  0.00           H  
ATOM   2816 HD22 LEU   182      -5.401  12.236  -7.516  1.00  0.00           H  
ATOM   2817 HD23 LEU   182      -7.103  12.634  -7.697  1.00  0.00           H  
ATOM   2818  N   GLU   183      -8.916  10.274 -12.813  1.00  0.00           N  
ATOM   2819  CA  GLU   183     -10.076  10.140 -13.706  1.00  0.00           C  
ATOM   2820  C   GLU   183     -10.810   8.809 -13.477  1.00  0.00           C  
ATOM   2821  O   GLU   183     -10.185   7.747 -13.483  1.00  0.00           O  
ATOM   2822  CB  GLU   183      -9.638  10.251 -15.179  1.00  0.00           C  
ATOM   2823  CG  GLU   183      -8.940  11.581 -15.512  1.00  0.00           C  
ATOM   2824  CD  GLU   183      -8.449  11.656 -16.974  1.00  0.00           C  
ATOM   2825  OE1 GLU   183      -9.085  11.065 -17.882  1.00  0.00           O  
ATOM   2826  OE2 GLU   183      -7.431  12.344 -17.232  1.00  0.00           O1-
ATOM   2827  H   GLU   183      -8.016   9.996 -13.183  1.00  0.00           H  
ATOM   2828  HA  GLU   183     -10.772  10.958 -13.508  1.00  0.00           H  
ATOM   2829  HB2 GLU   183      -8.970   9.425 -15.428  1.00  0.00           H  
ATOM   2830  HB3 GLU   183     -10.513  10.134 -15.822  1.00  0.00           H  
ATOM   2831  HG2 GLU   183      -9.617  12.416 -15.332  1.00  0.00           H  
ATOM   2832  HG3 GLU   183      -8.076  11.732 -14.864  1.00  0.00           H  
ATOM   2833  N   GLU   184     -12.144   8.842 -13.344  1.00  0.00           N  
ATOM   2834  CA  GLU   184     -12.966   7.635 -13.133  1.00  0.00           C  
ATOM   2835  C   GLU   184     -12.706   6.578 -14.216  1.00  0.00           C  
ATOM   2836  O   GLU   184     -12.464   5.413 -13.903  1.00  0.00           O  
ATOM   2837  CB  GLU   184     -14.460   8.019 -13.110  1.00  0.00           C  
ATOM   2838  CG  GLU   184     -15.404   6.831 -12.833  1.00  0.00           C  
ATOM   2839  CD  GLU   184     -16.840   7.064 -13.343  1.00  0.00           C  
ATOM   2840  OE1 GLU   184     -17.495   6.063 -13.726  1.00  0.00           O  
ATOM   2841  OE2 GLU   184     -17.323   8.220 -13.378  1.00  0.00           O1-
ATOM   2842  H   GLU   184     -12.616   9.734 -13.355  1.00  0.00           H  
ATOM   2843  HA  GLU   184     -12.695   7.213 -12.164  1.00  0.00           H  
ATOM   2844  HB2 GLU   184     -14.628   8.783 -12.349  1.00  0.00           H  
ATOM   2845  HB3 GLU   184     -14.719   8.487 -14.062  1.00  0.00           H  
ATOM   2846  HG2 GLU   184     -15.063   5.908 -13.299  1.00  0.00           H  
ATOM   2847  HG3 GLU   184     -15.438   6.627 -11.762  1.00  0.00           H  
ATOM   2848  N   ARG   185     -12.696   6.997 -15.490  1.00  0.00           N  
ATOM   2849  CA  ARG   185     -12.502   6.118 -16.656  1.00  0.00           C  
ATOM   2850  C   ARG   185     -11.164   5.374 -16.588  1.00  0.00           C  
ATOM   2851  O   ARG   185     -11.123   4.165 -16.810  1.00  0.00           O  
ATOM   2852  CB  ARG   185     -12.600   6.939 -17.958  1.00  0.00           C  
ATOM   2853  CG  ARG   185     -13.961   7.643 -18.125  1.00  0.00           C  
ATOM   2854  CD  ARG   185     -14.047   8.447 -19.430  1.00  0.00           C  
ATOM   2855  NE  ARG   185     -14.100   7.581 -20.627  1.00  0.00           N  
ATOM   2856  CZ  ARG   185     -15.176   7.037 -21.172  1.00  0.00           C  
ATOM   2857  NH1 ARG   185     -16.372   7.202 -20.678  1.00  0.00           N  
ATOM   2858  NH2 ARG   185     -15.070   6.301 -22.241  1.00  0.00           N1+
ATOM   2859  H   ARG   185     -12.863   7.977 -15.668  1.00  0.00           H  
ATOM   2860  HA  ARG   185     -13.300   5.374 -16.650  1.00  0.00           H  
ATOM   2861  HB2 ARG   185     -11.804   7.685 -17.986  1.00  0.00           H  
ATOM   2862  HB3 ARG   185     -12.429   6.280 -18.811  1.00  0.00           H  
ATOM   2863  HG2 ARG   185     -14.764   6.905 -18.093  1.00  0.00           H  
ATOM   2864  HG3 ARG   185     -14.140   8.321 -17.290  1.00  0.00           H  
ATOM   2865  HD2 ARG   185     -14.926   9.092 -19.418  1.00  0.00           H  
ATOM   2866  HD3 ARG   185     -13.187   9.112 -19.517  1.00  0.00           H  
ATOM   2867  HE  ARG   185     -13.205   7.386 -21.051  1.00  0.00           H  
ATOM   2868 HH11 ARG   185     -16.500   7.779 -19.858  1.00  0.00           H  
ATOM   2869 HH12 ARG   185     -17.177   6.770 -21.109  1.00  0.00           H  
ATOM   2870 HH21 ARG   185     -14.165   6.140 -22.662  1.00  0.00           H  
ATOM   2871 HH22 ARG   185     -15.888   5.890 -22.667  1.00  0.00           H  
ATOM   2872  N   ARG   186     -10.087   6.082 -16.224  1.00  0.00           N  
ATOM   2873  CA  ARG   186      -8.728   5.530 -16.100  1.00  0.00           C  
ATOM   2874  C   ARG   186      -8.613   4.551 -14.930  1.00  0.00           C  
ATOM   2875  O   ARG   186      -8.078   3.459 -15.105  1.00  0.00           O  
ATOM   2876  CB  ARG   186      -7.722   6.689 -15.969  1.00  0.00           C  
ATOM   2877  CG  ARG   186      -6.255   6.259 -16.128  1.00  0.00           C  
ATOM   2878  CD  ARG   186      -5.934   5.807 -17.559  1.00  0.00           C  
ATOM   2879  NE  ARG   186      -4.506   5.488 -17.687  1.00  0.00           N  
ATOM   2880  CZ  ARG   186      -3.938   4.306 -17.799  1.00  0.00           C  
ATOM   2881  NH1 ARG   186      -4.569   3.186 -17.981  1.00  0.00           N  
ATOM   2882  NH2 ARG   186      -2.648   4.225 -17.724  1.00  0.00           N1+
ATOM   2883  H   ARG   186     -10.208   7.062 -16.013  1.00  0.00           H  
ATOM   2884  HA  ARG   186      -8.538   4.979 -17.022  1.00  0.00           H  
ATOM   2885  HB2 ARG   186      -7.943   7.458 -16.712  1.00  0.00           H  
ATOM   2886  HB3 ARG   186      -7.850   7.172 -15.000  1.00  0.00           H  
ATOM   2887  HG2 ARG   186      -5.612   7.103 -15.876  1.00  0.00           H  
ATOM   2888  HG3 ARG   186      -6.002   5.473 -15.417  1.00  0.00           H  
ATOM   2889  HD2 ARG   186      -6.525   4.941 -17.844  1.00  0.00           H  
ATOM   2890  HD3 ARG   186      -6.171   6.601 -18.267  1.00  0.00           H  
ATOM   2891  HE  ARG   186      -3.868   6.276 -17.594  1.00  0.00           H  
ATOM   2892 HH11 ARG   186      -5.564   3.166 -18.195  1.00  0.00           H  
ATOM   2893 HH12 ARG   186      -4.032   2.324 -18.025  1.00  0.00           H  
ATOM   2894 HH21 ARG   186      -2.097   5.066 -17.588  1.00  0.00           H  
ATOM   2895 HH22 ARG   186      -2.199   3.317 -17.799  1.00  0.00           H  
ATOM   2896  N   ILE   187      -9.150   4.900 -13.758  1.00  0.00           N  
ATOM   2897  CA  ILE   187      -9.122   4.016 -12.579  1.00  0.00           C  
ATOM   2898  C   ILE   187      -9.941   2.743 -12.848  1.00  0.00           C  
ATOM   2899  O   ILE   187      -9.453   1.633 -12.632  1.00  0.00           O  
ATOM   2900  CB  ILE   187      -9.623   4.749 -11.312  1.00  0.00           C  
ATOM   2901  CG2 ILE   187      -9.568   3.791 -10.107  1.00  0.00           C  
ATOM   2902  CG1 ILE   187      -8.798   6.016 -10.983  1.00  0.00           C  
ATOM   2903  CD1 ILE   187      -9.595   7.013 -10.127  1.00  0.00           C  
ATOM   2904  H   ILE   187      -9.594   5.805 -13.668  1.00  0.00           H  
ATOM   2905  HA  ILE   187      -8.084   3.718 -12.412  1.00  0.00           H  
ATOM   2906  HB  ILE   187     -10.659   5.049 -11.478  1.00  0.00           H  
ATOM   2907 HG21 ILE   187      -8.590   3.321 -10.026  1.00  0.00           H  
ATOM   2908 HG22 ILE   187      -9.738   4.314  -9.168  1.00  0.00           H  
ATOM   2909 HG23 ILE   187     -10.318   3.001 -10.165  1.00  0.00           H  
ATOM   2910 HG12 ILE   187      -7.866   5.749 -10.483  1.00  0.00           H  
ATOM   2911 HG13 ILE   187      -8.498   6.536 -11.891  1.00  0.00           H  
ATOM   2912 HD11 ILE   187      -9.813   6.617  -9.136  1.00  0.00           H  
ATOM   2913 HD12 ILE   187      -9.040   7.939  -9.991  1.00  0.00           H  
ATOM   2914 HD13 ILE   187     -10.540   7.277 -10.602  1.00  0.00           H  
ATOM   2915  N   LYS   188     -11.160   2.895 -13.384  1.00  0.00           N  
ATOM   2916  CA  LYS   188     -12.083   1.798 -13.723  1.00  0.00           C  
ATOM   2917  C   LYS   188     -11.495   0.836 -14.761  1.00  0.00           C  
ATOM   2918  O   LYS   188     -11.598  -0.378 -14.590  1.00  0.00           O  
ATOM   2919  CB  LYS   188     -13.407   2.435 -14.179  1.00  0.00           C  
ATOM   2920  CG  LYS   188     -14.552   1.434 -14.395  1.00  0.00           C  
ATOM   2921  CD  LYS   188     -15.924   2.134 -14.390  1.00  0.00           C  
ATOM   2922  CE  LYS   188     -16.046   3.198 -15.490  1.00  0.00           C  
ATOM   2923  NZ  LYS   188     -17.351   3.906 -15.422  1.00  0.00           N1+
ATOM   2924  H   LYS   188     -11.484   3.837 -13.564  1.00  0.00           H  
ATOM   2925  HA  LYS   188     -12.266   1.236 -12.806  1.00  0.00           H  
ATOM   2926  HB2 LYS   188     -13.719   3.148 -13.415  1.00  0.00           H  
ATOM   2927  HB3 LYS   188     -13.237   3.014 -15.088  1.00  0.00           H  
ATOM   2928  HG2 LYS   188     -14.407   0.888 -15.328  1.00  0.00           H  
ATOM   2929  HG3 LYS   188     -14.543   0.690 -13.598  1.00  0.00           H  
ATOM   2930  HD2 LYS   188     -16.708   1.387 -14.513  1.00  0.00           H  
ATOM   2931  HD3 LYS   188     -16.090   2.595 -13.415  1.00  0.00           H  
ATOM   2932  HE2 LYS   188     -15.268   3.957 -15.407  1.00  0.00           H  
ATOM   2933  HE3 LYS   188     -15.944   2.737 -16.473  1.00  0.00           H  
ATOM   2934  HZ1 LYS   188     -17.386   4.498 -14.595  1.00  0.00           H  
ATOM   2935  HZ2 LYS   188     -17.456   4.499 -16.232  1.00  0.00           H  
ATOM   2936  HZ3 LYS   188     -18.108   3.239 -15.392  1.00  0.00           H  
ATOM   2937  N   GLU   189     -10.808   1.358 -15.780  1.00  0.00           N  
ATOM   2938  CA  GLU   189     -10.040   0.571 -16.755  1.00  0.00           C  
ATOM   2939  C   GLU   189      -8.976  -0.310 -16.075  1.00  0.00           C  
ATOM   2940  O   GLU   189      -8.941  -1.519 -16.306  1.00  0.00           O  
ATOM   2941  CB  GLU   189      -9.403   1.531 -17.778  1.00  0.00           C  
ATOM   2942  CG  GLU   189      -8.455   0.864 -18.786  1.00  0.00           C  
ATOM   2943  CD  GLU   189      -7.775   1.914 -19.685  1.00  0.00           C  
ATOM   2944  OE1 GLU   189      -7.928   1.842 -20.929  1.00  0.00           O  
ATOM   2945  OE2 GLU   189      -7.065   2.800 -19.150  1.00  0.00           O1-
ATOM   2946  H   GLU   189     -10.758   2.366 -15.861  1.00  0.00           H  
ATOM   2947  HA  GLU   189     -10.734  -0.086 -17.282  1.00  0.00           H  
ATOM   2948  HB2 GLU   189     -10.196   2.042 -18.325  1.00  0.00           H  
ATOM   2949  HB3 GLU   189      -8.862   2.313 -17.247  1.00  0.00           H  
ATOM   2950  HG2 GLU   189      -7.652   0.316 -18.294  1.00  0.00           H  
ATOM   2951  HG3 GLU   189      -8.999   0.147 -19.402  1.00  0.00           H  
ATOM   2952  N   ILE   190      -8.136   0.269 -15.209  1.00  0.00           N  
ATOM   2953  CA  ILE   190      -7.044  -0.449 -14.526  1.00  0.00           C  
ATOM   2954  C   ILE   190      -7.602  -1.517 -13.569  1.00  0.00           C  
ATOM   2955  O   ILE   190      -7.142  -2.659 -13.579  1.00  0.00           O  
ATOM   2956  CB  ILE   190      -6.117   0.555 -13.804  1.00  0.00           C  
ATOM   2957  CG2 ILE   190      -5.024  -0.157 -12.986  1.00  0.00           C  
ATOM   2958  CG1 ILE   190      -5.441   1.507 -14.818  1.00  0.00           C  
ATOM   2959  CD1 ILE   190      -4.922   2.795 -14.167  1.00  0.00           C  
ATOM   2960  H   ILE   190      -8.221   1.263 -15.042  1.00  0.00           H  
ATOM   2961  HA  ILE   190      -6.455  -0.966 -15.286  1.00  0.00           H  
ATOM   2962  HB  ILE   190      -6.735   1.141 -13.121  1.00  0.00           H  
ATOM   2963 HG21 ILE   190      -4.208  -0.460 -13.635  1.00  0.00           H  
ATOM   2964 HG22 ILE   190      -4.573   0.562 -12.307  1.00  0.00           H  
ATOM   2965 HG23 ILE   190      -5.348  -0.993 -12.368  1.00  0.00           H  
ATOM   2966 HG12 ILE   190      -4.637   1.000 -15.352  1.00  0.00           H  
ATOM   2967 HG13 ILE   190      -6.141   1.806 -15.596  1.00  0.00           H  
ATOM   2968 HD11 ILE   190      -4.103   2.601 -13.474  1.00  0.00           H  
ATOM   2969 HD12 ILE   190      -4.559   3.474 -14.936  1.00  0.00           H  
ATOM   2970 HD13 ILE   190      -5.711   3.311 -13.620  1.00  0.00           H  
ATOM   2971  N   VAL   191      -8.648  -1.190 -12.800  1.00  0.00           N  
ATOM   2972  CA  VAL   191      -9.344  -2.150 -11.923  1.00  0.00           C  
ATOM   2973  C   VAL   191      -9.917  -3.325 -12.724  1.00  0.00           C  
ATOM   2974  O   VAL   191      -9.703  -4.476 -12.344  1.00  0.00           O  
ATOM   2975  CB  VAL   191     -10.437  -1.445 -11.092  1.00  0.00           C  
ATOM   2976  CG1 VAL   191     -11.345  -2.420 -10.328  1.00  0.00           C  
ATOM   2977  CG2 VAL   191      -9.799  -0.519 -10.050  1.00  0.00           C  
ATOM   2978  H   VAL   191      -9.003  -0.243 -12.838  1.00  0.00           H  
ATOM   2979  HA  VAL   191      -8.601  -2.561 -11.236  1.00  0.00           H  
ATOM   2980  HB  VAL   191     -11.060  -0.845 -11.756  1.00  0.00           H  
ATOM   2981 HG11 VAL   191     -10.766  -3.106  -9.708  1.00  0.00           H  
ATOM   2982 HG12 VAL   191     -12.028  -1.883  -9.668  1.00  0.00           H  
ATOM   2983 HG13 VAL   191     -11.970  -3.015 -10.993  1.00  0.00           H  
ATOM   2984 HG21 VAL   191      -9.120   0.202 -10.501  1.00  0.00           H  
ATOM   2985 HG22 VAL   191     -10.564   0.048  -9.522  1.00  0.00           H  
ATOM   2986 HG23 VAL   191      -9.228  -1.082  -9.310  1.00  0.00           H  
ATOM   2987  N   LYS   192     -10.579  -3.070 -13.862  1.00  0.00           N  
ATOM   2988  CA  LYS   192     -11.119  -4.124 -14.742  1.00  0.00           C  
ATOM   2989  C   LYS   192     -10.021  -4.961 -15.423  1.00  0.00           C  
ATOM   2990  O   LYS   192     -10.232  -6.148 -15.673  1.00  0.00           O  
ATOM   2991  CB  LYS   192     -12.069  -3.476 -15.767  1.00  0.00           C  
ATOM   2992  CG  LYS   192     -12.782  -4.460 -16.716  1.00  0.00           C  
ATOM   2993  CD  LYS   192     -13.629  -5.521 -15.992  1.00  0.00           C  
ATOM   2994  CE  LYS   192     -14.349  -6.404 -17.019  1.00  0.00           C  
ATOM   2995  NZ  LYS   192     -15.158  -7.466 -16.364  1.00  0.00           N1+
ATOM   2996  H   LYS   192     -10.718  -2.107 -14.142  1.00  0.00           H  
ATOM   2997  HA  LYS   192     -11.703  -4.788 -14.105  1.00  0.00           H  
ATOM   2998  HB2 LYS   192     -12.827  -2.902 -15.232  1.00  0.00           H  
ATOM   2999  HB3 LYS   192     -11.518  -2.748 -16.366  1.00  0.00           H  
ATOM   3000  HG2 LYS   192     -13.427  -3.883 -17.380  1.00  0.00           H  
ATOM   3001  HG3 LYS   192     -12.056  -4.947 -17.367  1.00  0.00           H  
ATOM   3002  HD2 LYS   192     -13.001  -6.149 -15.362  1.00  0.00           H  
ATOM   3003  HD3 LYS   192     -14.355  -5.036 -15.337  1.00  0.00           H  
ATOM   3004  HE2 LYS   192     -15.007  -5.800 -17.646  1.00  0.00           H  
ATOM   3005  HE3 LYS   192     -13.625  -6.881 -17.681  1.00  0.00           H  
ATOM   3006  HZ1 LYS   192     -15.856  -7.041 -15.770  1.00  0.00           H  
ATOM   3007  HZ2 LYS   192     -15.615  -8.026 -17.069  1.00  0.00           H  
ATOM   3008  HZ3 LYS   192     -14.556  -8.054 -15.806  1.00  0.00           H  
ATOM   3009  N   LYS   193      -8.855  -4.372 -15.709  1.00  0.00           N  
ATOM   3010  CA  LYS   193      -7.694  -5.043 -16.319  1.00  0.00           C  
ATOM   3011  C   LYS   193      -6.952  -5.973 -15.347  1.00  0.00           C  
ATOM   3012  O   LYS   193      -6.568  -7.076 -15.742  1.00  0.00           O  
ATOM   3013  CB  LYS   193      -6.764  -3.958 -16.890  1.00  0.00           C  
ATOM   3014  CG  LYS   193      -5.575  -4.515 -17.687  1.00  0.00           C  
ATOM   3015  CD  LYS   193      -4.784  -3.357 -18.309  1.00  0.00           C  
ATOM   3016  CE  LYS   193      -3.551  -3.869 -19.061  1.00  0.00           C  
ATOM   3017  NZ  LYS   193      -2.777  -2.741 -19.638  1.00  0.00           N1+
ATOM   3018  H   LYS   193      -8.760  -3.386 -15.501  1.00  0.00           H  
ATOM   3019  HA  LYS   193      -8.057  -5.650 -17.152  1.00  0.00           H  
ATOM   3020  HB2 LYS   193      -7.346  -3.310 -17.547  1.00  0.00           H  
ATOM   3021  HB3 LYS   193      -6.394  -3.320 -16.087  1.00  0.00           H  
ATOM   3022  HG2 LYS   193      -4.920  -5.099 -17.041  1.00  0.00           H  
ATOM   3023  HG3 LYS   193      -5.931  -5.186 -18.470  1.00  0.00           H  
ATOM   3024  HD2 LYS   193      -5.424  -2.792 -18.987  1.00  0.00           H  
ATOM   3025  HD3 LYS   193      -4.471  -2.665 -17.525  1.00  0.00           H  
ATOM   3026  HE2 LYS   193      -2.901  -4.429 -18.390  1.00  0.00           H  
ATOM   3027  HE3 LYS   193      -3.845  -4.544 -19.865  1.00  0.00           H  
ATOM   3028  HZ1 LYS   193      -2.528  -2.083 -18.902  1.00  0.00           H  
ATOM   3029  HZ2 LYS   193      -1.936  -3.087 -20.076  1.00  0.00           H  
ATOM   3030  HZ3 LYS   193      -3.340  -2.258 -20.323  1.00  0.00           H  
ATOM   3031  N   HIS   194      -6.737  -5.532 -14.102  1.00  0.00           N  
ATOM   3032  CA  HIS   194      -5.812  -6.174 -13.151  1.00  0.00           C  
ATOM   3033  C   HIS   194      -6.444  -6.751 -11.871  1.00  0.00           C  
ATOM   3034  O   HIS   194      -5.839  -7.631 -11.253  1.00  0.00           O  
ATOM   3035  CB  HIS   194      -4.741  -5.150 -12.753  1.00  0.00           C  
ATOM   3036  CG  HIS   194      -3.865  -4.651 -13.877  1.00  0.00           C  
ATOM   3037  ND1 HIS   194      -3.079  -5.424 -14.684  1.00  0.00           N  
ATOM   3038  CE1 HIS   194      -2.373  -4.559 -15.493  1.00  0.00           C  
ATOM   3039  NE2 HIS   194      -2.726  -3.301 -15.175  1.00  0.00           N  
ATOM   3040  CD2 HIS   194      -3.632  -3.309 -14.185  1.00  0.00           C  
ATOM   3041  H   HIS   194      -7.099  -4.620 -13.854  1.00  0.00           H  
ATOM   3042  HA  HIS   194      -5.299  -7.011 -13.629  1.00  0.00           H  
ATOM   3043  HB2 HIS   194      -5.208  -4.289 -12.271  1.00  0.00           H  
ATOM   3044  HB3 HIS   194      -4.083  -5.589 -12.008  1.00  0.00           H  
ATOM   3045  HE1 HIS   194      -1.655  -4.843 -16.249  1.00  0.00           H  
ATOM   3046  HE2 HIS   194      -2.360  -2.469 -15.618  1.00  0.00           H  
ATOM   3047  HD2 HIS   194      -4.045  -2.431 -13.744  1.00  0.00           H  
ATOM   3048  N   SER   195      -7.620  -6.269 -11.457  1.00  0.00           N  
ATOM   3049  CA  SER   195      -8.187  -6.488 -10.110  1.00  0.00           C  
ATOM   3050  C   SER   195      -9.650  -6.969 -10.121  1.00  0.00           C  
ATOM   3051  O   SER   195     -10.332  -6.952  -9.095  1.00  0.00           O  
ATOM   3052  CB  SER   195      -8.027  -5.215  -9.267  1.00  0.00           C  
ATOM   3053  OG  SER   195      -6.660  -4.833  -9.193  1.00  0.00           O  
ATOM   3054  H   SER   195      -8.096  -5.596 -12.043  1.00  0.00           H  
ATOM   3055  HA  SER   195      -7.640  -7.284  -9.603  1.00  0.00           H  
ATOM   3056  HB2 SER   195      -8.597  -4.391  -9.697  1.00  0.00           H  
ATOM   3057  HB3 SER   195      -8.399  -5.362  -8.256  1.00  0.00           H  
ATOM   3058  HG  SER   195      -6.345  -4.685 -10.072  1.00  0.00           H  
ATOM   3059  N   GLN   196     -10.141  -7.426 -11.274  1.00  0.00           N  
ATOM   3060  CA  GLN   196     -11.534  -7.811 -11.526  1.00  0.00           C  
ATOM   3061  C   GLN   196     -12.009  -9.074 -10.774  1.00  0.00           C  
ATOM   3062  O   GLN   196     -13.217  -9.298 -10.663  1.00  0.00           O  
ATOM   3063  CB  GLN   196     -11.750  -7.929 -13.049  1.00  0.00           C  
ATOM   3064  CG  GLN   196     -11.078  -9.110 -13.784  1.00  0.00           C  
ATOM   3065  CD  GLN   196      -9.627  -8.876 -14.232  1.00  0.00           C  
ATOM   3066  OE1 GLN   196      -8.814  -8.254 -13.564  1.00  0.00           O  
ATOM   3067  NE2 GLN   196      -9.221  -9.391 -15.373  1.00  0.00           N  
ATOM   3068  H   GLN   196      -9.514  -7.463 -12.069  1.00  0.00           H  
ATOM   3069  HA  GLN   196     -12.157  -6.987 -11.173  1.00  0.00           H  
ATOM   3070  HB2 GLN   196     -12.825  -8.005 -13.224  1.00  0.00           H  
ATOM   3071  HB3 GLN   196     -11.462  -6.992 -13.521  1.00  0.00           H  
ATOM   3072  HG2 GLN   196     -11.121 -10.021 -13.192  1.00  0.00           H  
ATOM   3073  HG3 GLN   196     -11.662  -9.319 -14.681  1.00  0.00           H  
ATOM   3074 HE21 GLN   196      -8.270  -9.232 -15.672  1.00  0.00           H  
ATOM   3075 HE22 GLN   196      -9.857  -9.922 -15.948  1.00  0.00           H  
ATOM   3076  N   PHE   197     -11.082  -9.882 -10.239  1.00  0.00           N  
ATOM   3077  CA  PHE   197     -11.363 -11.112  -9.477  1.00  0.00           C  
ATOM   3078  C   PHE   197     -10.929 -11.046  -7.995  1.00  0.00           C  
ATOM   3079  O   PHE   197     -10.834 -12.079  -7.327  1.00  0.00           O  
ATOM   3080  CB  PHE   197     -10.773 -12.327 -10.218  1.00  0.00           C  
ATOM   3081  CG  PHE   197     -11.258 -12.520 -11.647  1.00  0.00           C  
ATOM   3082  CD1 PHE   197     -10.329 -12.673 -12.697  1.00  0.00           C  
ATOM   3083  CE1 PHE   197     -10.778 -12.872 -14.016  1.00  0.00           C  
ATOM   3084  CZ  PHE   197     -12.157 -12.921 -14.292  1.00  0.00           C  
ATOM   3085  CE2 PHE   197     -13.086 -12.776 -13.248  1.00  0.00           C  
ATOM   3086  CD2 PHE   197     -12.638 -12.582 -11.929  1.00  0.00           C  
ATOM   3087  H   PHE   197     -10.113  -9.631 -10.365  1.00  0.00           H  
ATOM   3088  HA  PHE   197     -12.441 -11.267  -9.417  1.00  0.00           H  
ATOM   3089  HB2 PHE   197      -9.684 -12.252 -10.219  1.00  0.00           H  
ATOM   3090  HB3 PHE   197     -11.008 -13.245  -9.678  1.00  0.00           H  
ATOM   3091  HD1 PHE   197      -9.268 -12.636 -12.497  1.00  0.00           H  
ATOM   3092  HE1 PHE   197     -10.063 -12.985 -14.817  1.00  0.00           H  
ATOM   3093  HZ  PHE   197     -12.501 -13.073 -15.305  1.00  0.00           H  
ATOM   3094  HE2 PHE   197     -14.145 -12.819 -13.457  1.00  0.00           H  
ATOM   3095  HD2 PHE   197     -13.364 -12.483 -11.135  1.00  0.00           H  
ATOM   3096  N   ILE   198     -10.670  -9.846  -7.460  1.00  0.00           N  
ATOM   3097  CA  ILE   198     -10.390  -9.629  -6.028  1.00  0.00           C  
ATOM   3098  C   ILE   198     -11.609 -10.039  -5.176  1.00  0.00           C  
ATOM   3099  O   ILE   198     -12.755  -9.752  -5.528  1.00  0.00           O  
ATOM   3100  CB  ILE   198      -9.954  -8.163  -5.793  1.00  0.00           C  
ATOM   3101  CG2 ILE   198      -9.943  -7.750  -4.310  1.00  0.00           C  
ATOM   3102  CG1 ILE   198      -8.576  -7.872  -6.438  1.00  0.00           C  
ATOM   3103  CD1 ILE   198      -7.353  -8.512  -5.761  1.00  0.00           C  
ATOM   3104  H   ILE   198     -10.761  -9.026  -8.045  1.00  0.00           H  
ATOM   3105  HA  ILE   198      -9.569 -10.289  -5.746  1.00  0.00           H  
ATOM   3106  HB  ILE   198     -10.683  -7.521  -6.290  1.00  0.00           H  
ATOM   3107 HG21 ILE   198      -9.387  -8.458  -3.696  1.00  0.00           H  
ATOM   3108 HG22 ILE   198      -9.483  -6.770  -4.181  1.00  0.00           H  
ATOM   3109 HG23 ILE   198     -10.950  -7.673  -3.901  1.00  0.00           H  
ATOM   3110 HG12 ILE   198      -8.584  -8.175  -7.483  1.00  0.00           H  
ATOM   3111 HG13 ILE   198      -8.425  -6.795  -6.453  1.00  0.00           H  
ATOM   3112 HD11 ILE   198      -7.417  -9.599  -5.743  1.00  0.00           H  
ATOM   3113 HD12 ILE   198      -6.442  -8.249  -6.300  1.00  0.00           H  
ATOM   3114 HD13 ILE   198      -7.229  -8.162  -4.737  1.00  0.00           H  
ATOM   3115  N   GLY   199     -11.363 -10.717  -4.049  1.00  0.00           N  
ATOM   3116  CA  GLY   199     -12.394 -11.337  -3.196  1.00  0.00           C  
ATOM   3117  C   GLY   199     -13.212 -10.380  -2.315  1.00  0.00           C  
ATOM   3118  O   GLY   199     -13.998 -10.839  -1.483  1.00  0.00           O  
ATOM   3119  H   GLY   199     -10.400 -10.899  -3.804  1.00  0.00           H  
ATOM   3120  HA2 GLY   199     -13.082 -11.913  -3.818  1.00  0.00           H  
ATOM   3121  HA3 GLY   199     -11.897 -12.055  -2.543  1.00  0.00           H  
ATOM   3122  N   TYR   200     -13.036  -9.066  -2.487  1.00  0.00           N  
ATOM   3123  CA  TYR   200     -13.664  -7.997  -1.704  1.00  0.00           C  
ATOM   3124  C   TYR   200     -14.231  -6.912  -2.634  1.00  0.00           C  
ATOM   3125  O   TYR   200     -13.643  -6.663  -3.693  1.00  0.00           O  
ATOM   3126  CB  TYR   200     -12.638  -7.404  -0.724  1.00  0.00           C  
ATOM   3127  CG  TYR   200     -12.041  -8.445   0.202  1.00  0.00           C  
ATOM   3128  CD1 TYR   200     -12.780  -8.890   1.316  1.00  0.00           C  
ATOM   3129  CE1 TYR   200     -12.278  -9.927   2.124  1.00  0.00           C  
ATOM   3130  CZ  TYR   200     -11.035 -10.520   1.816  1.00  0.00           C  
ATOM   3131  OH  TYR   200     -10.574 -11.533   2.587  1.00  0.00           O  
ATOM   3132  CE2 TYR   200     -10.286 -10.058   0.711  1.00  0.00           C  
ATOM   3133  CD2 TYR   200     -10.788  -9.019  -0.093  1.00  0.00           C  
ATOM   3134  H   TYR   200     -12.410  -8.775  -3.224  1.00  0.00           H  
ATOM   3135  HA  TYR   200     -14.485  -8.424  -1.129  1.00  0.00           H  
ATOM   3136  HB2 TYR   200     -11.831  -6.914  -1.272  1.00  0.00           H  
ATOM   3137  HB3 TYR   200     -13.098  -6.626  -0.113  1.00  0.00           H  
ATOM   3138  HD1 TYR   200     -13.745  -8.458   1.537  1.00  0.00           H  
ATOM   3139  HE1 TYR   200     -12.851 -10.275   2.971  1.00  0.00           H  
ATOM   3140  HH  TYR   200      -9.797 -11.948   2.220  1.00  0.00           H  
ATOM   3141  HE2 TYR   200      -9.330 -10.502   0.474  1.00  0.00           H  
ATOM   3142  HD2 TYR   200     -10.221  -8.685  -0.950  1.00  0.00           H  
ATOM   3143  N   PRO   201     -15.347  -6.250  -2.273  1.00  0.00           N  
ATOM   3144  CA  PRO   201     -15.938  -5.202  -3.101  1.00  0.00           C  
ATOM   3145  C   PRO   201     -14.994  -3.993  -3.192  1.00  0.00           C  
ATOM   3146  O   PRO   201     -14.713  -3.333  -2.188  1.00  0.00           O  
ATOM   3147  CD  PRO   201     -16.124  -6.435  -1.053  1.00  0.00           C  
ATOM   3148  CG  PRO   201     -17.078  -5.244  -0.977  1.00  0.00           C  
ATOM   3149  CB  PRO   201     -17.285  -4.870  -2.445  1.00  0.00           C  
ATOM   3150  HD2 PRO   201     -15.493  -6.483  -0.167  1.00  0.00           H  
ATOM   3151  HD3 PRO   201     -16.683  -7.368  -1.125  1.00  0.00           H  
ATOM   3152  HG2 PRO   201     -16.599  -4.418  -0.452  1.00  0.00           H  
ATOM   3153  HG3 PRO   201     -18.008  -5.477  -0.457  1.00  0.00           H  
ATOM   3154  HB2 PRO   201     -17.590  -3.830  -2.573  1.00  0.00           H  
ATOM   3155  HB3 PRO   201     -18.067  -5.496  -2.875  1.00  0.00           H  
ATOM   3156  HA  PRO   201     -16.124  -5.589  -4.105  1.00  0.00           H  
ATOM   3157  N   ILE   202     -14.506  -3.718  -4.406  1.00  0.00           N  
ATOM   3158  CA  ILE   202     -13.756  -2.505  -4.756  1.00  0.00           C  
ATOM   3159  C   ILE   202     -14.766  -1.425  -5.166  1.00  0.00           C  
ATOM   3160  O   ILE   202     -15.388  -1.521  -6.227  1.00  0.00           O  
ATOM   3161  CB  ILE   202     -12.714  -2.787  -5.868  1.00  0.00           C  
ATOM   3162  CG2 ILE   202     -12.040  -1.479  -6.333  1.00  0.00           C  
ATOM   3163  CG1 ILE   202     -11.628  -3.776  -5.381  1.00  0.00           C  
ATOM   3164  CD1 ILE   202     -10.841  -4.421  -6.528  1.00  0.00           C  
ATOM   3165  H   ILE   202     -14.757  -4.331  -5.168  1.00  0.00           H  
ATOM   3166  HA  ILE   202     -13.196  -2.165  -3.889  1.00  0.00           H  
ATOM   3167  HB  ILE   202     -13.231  -3.231  -6.721  1.00  0.00           H  
ATOM   3168 HG21 ILE   202     -11.570  -0.963  -5.495  1.00  0.00           H  
ATOM   3169 HG22 ILE   202     -11.265  -1.667  -7.074  1.00  0.00           H  
ATOM   3170 HG23 ILE   202     -12.737  -0.786  -6.803  1.00  0.00           H  
ATOM   3171 HG12 ILE   202     -10.941  -3.276  -4.698  1.00  0.00           H  
ATOM   3172 HG13 ILE   202     -12.080  -4.584  -4.806  1.00  0.00           H  
ATOM   3173 HD11 ILE   202     -10.284  -3.690  -7.112  1.00  0.00           H  
ATOM   3174 HD12 ILE   202     -10.121  -5.136  -6.135  1.00  0.00           H  
ATOM   3175 HD13 ILE   202     -11.501  -4.961  -7.208  1.00  0.00           H  
ATOM   3176  N   THR   203     -14.940  -0.401  -4.331  1.00  0.00           N  
ATOM   3177  CA  THR   203     -15.826   0.742  -4.606  1.00  0.00           C  
ATOM   3178  C   THR   203     -15.010   1.934  -5.105  1.00  0.00           C  
ATOM   3179  O   THR   203     -14.251   2.538  -4.345  1.00  0.00           O  
ATOM   3180  CB  THR   203     -16.653   1.125  -3.367  1.00  0.00           C  
ATOM   3181  CG2 THR   203     -17.670   2.230  -3.669  1.00  0.00           C  
ATOM   3182  OG1 THR   203     -17.397   0.011  -2.913  1.00  0.00           O  
ATOM   3183  H   THR   203     -14.404  -0.382  -3.471  1.00  0.00           H  
ATOM   3184  HA  THR   203     -16.542   0.475  -5.386  1.00  0.00           H  
ATOM   3185  HB  THR   203     -15.995   1.448  -2.563  1.00  0.00           H  
ATOM   3186 HG21 THR   203     -18.355   1.935  -4.465  1.00  0.00           H  
ATOM   3187 HG22 THR   203     -18.269   2.456  -2.786  1.00  0.00           H  
ATOM   3188 HG23 THR   203     -17.194   3.162  -3.972  1.00  0.00           H  
ATOM   3189  HG1 THR   203     -16.789  -0.665  -2.650  1.00  0.00           H  
ATOM   3190  N   LEU   204     -15.171   2.294  -6.380  1.00  0.00           N  
ATOM   3191  CA  LEU   204     -14.610   3.519  -6.954  1.00  0.00           C  
ATOM   3192  C   LEU   204     -15.504   4.726  -6.617  1.00  0.00           C  
ATOM   3193  O   LEU   204     -16.649   4.805  -7.071  1.00  0.00           O  
ATOM   3194  CB  LEU   204     -14.420   3.316  -8.469  1.00  0.00           C  
ATOM   3195  CG  LEU   204     -13.928   4.559  -9.237  1.00  0.00           C  
ATOM   3196  CD1 LEU   204     -12.636   5.127  -8.650  1.00  0.00           C  
ATOM   3197  CD2 LEU   204     -13.662   4.173 -10.693  1.00  0.00           C  
ATOM   3198  H   LEU   204     -15.798   1.755  -6.960  1.00  0.00           H  
ATOM   3199  HA  LEU   204     -13.625   3.688  -6.518  1.00  0.00           H  
ATOM   3200  HB2 LEU   204     -13.714   2.498  -8.620  1.00  0.00           H  
ATOM   3201  HB3 LEU   204     -15.361   2.982  -8.911  1.00  0.00           H  
ATOM   3202  HG  LEU   204     -14.694   5.337  -9.227  1.00  0.00           H  
ATOM   3203 HD11 LEU   204     -11.888   4.346  -8.521  1.00  0.00           H  
ATOM   3204 HD12 LEU   204     -12.216   5.900  -9.293  1.00  0.00           H  
ATOM   3205 HD13 LEU   204     -12.799   5.588  -7.677  1.00  0.00           H  
ATOM   3206 HD21 LEU   204     -14.565   3.789 -11.168  1.00  0.00           H  
ATOM   3207 HD22 LEU   204     -13.333   5.034 -11.274  1.00  0.00           H  
ATOM   3208 HD23 LEU   204     -12.890   3.407 -10.774  1.00  0.00           H  
ATOM   3209  N   PHE   205     -14.985   5.660  -5.820  1.00  0.00           N  
ATOM   3210  CA  PHE   205     -15.657   6.922  -5.491  1.00  0.00           C  
ATOM   3211  C   PHE   205     -15.526   7.921  -6.659  1.00  0.00           C  
ATOM   3212  O   PHE   205     -14.590   7.842  -7.462  1.00  0.00           O  
ATOM   3213  CB  PHE   205     -15.085   7.513  -4.187  1.00  0.00           C  
ATOM   3214  CG  PHE   205     -15.491   6.864  -2.864  1.00  0.00           C  
ATOM   3215  CD1 PHE   205     -15.676   7.688  -1.734  1.00  0.00           C  
ATOM   3216  CE1 PHE   205     -16.043   7.135  -0.493  1.00  0.00           C  
ATOM   3217  CZ  PHE   205     -16.234   5.750  -0.368  1.00  0.00           C  
ATOM   3218  CE2 PHE   205     -16.050   4.919  -1.486  1.00  0.00           C  
ATOM   3219  CD2 PHE   205     -15.664   5.470  -2.720  1.00  0.00           C  
ATOM   3220  H   PHE   205     -14.039   5.538  -5.478  1.00  0.00           H  
ATOM   3221  HA  PHE   205     -16.722   6.735  -5.337  1.00  0.00           H  
ATOM   3222  HB2 PHE   205     -14.000   7.517  -4.238  1.00  0.00           H  
ATOM   3223  HB3 PHE   205     -15.371   8.564  -4.125  1.00  0.00           H  
ATOM   3224  HD1 PHE   205     -15.536   8.756  -1.813  1.00  0.00           H  
ATOM   3225  HE1 PHE   205     -16.181   7.778   0.364  1.00  0.00           H  
ATOM   3226  HZ  PHE   205     -16.520   5.323   0.582  1.00  0.00           H  
ATOM   3227  HE2 PHE   205     -16.198   3.853  -1.398  1.00  0.00           H  
ATOM   3228  HD2 PHE   205     -15.515   4.798  -3.548  1.00  0.00           H  
ATOM   3229  N   VAL   206     -16.452   8.881  -6.743  1.00  0.00           N  
ATOM   3230  CA  VAL   206     -16.495   9.924  -7.790  1.00  0.00           C  
ATOM   3231  C   VAL   206     -16.719  11.321  -7.195  1.00  0.00           C  
ATOM   3232  O   VAL   206     -17.326  11.469  -6.130  1.00  0.00           O  
ATOM   3233  CB  VAL   206     -17.539   9.611  -8.885  1.00  0.00           C  
ATOM   3234  CG1 VAL   206     -17.239   8.288  -9.600  1.00  0.00           C  
ATOM   3235  CG2 VAL   206     -18.984   9.571  -8.365  1.00  0.00           C  
ATOM   3236  H   VAL   206     -17.180   8.916  -6.044  1.00  0.00           H  
ATOM   3237  HA  VAL   206     -15.519   9.974  -8.278  1.00  0.00           H  
ATOM   3238  HB  VAL   206     -17.484  10.399  -9.638  1.00  0.00           H  
ATOM   3239 HG11 VAL   206     -17.358   7.428  -8.940  1.00  0.00           H  
ATOM   3240 HG12 VAL   206     -17.907   8.142 -10.449  1.00  0.00           H  
ATOM   3241 HG13 VAL   206     -16.219   8.274  -9.985  1.00  0.00           H  
ATOM   3242 HG21 VAL   206     -19.293  10.527  -7.942  1.00  0.00           H  
ATOM   3243 HG22 VAL   206     -19.682   9.345  -9.172  1.00  0.00           H  
ATOM   3244 HG23 VAL   206     -19.115   8.809  -7.597  1.00  0.00           H  
ATOM   3245  N   GLU   207     -16.214  12.349  -7.885  1.00  0.00           N  
ATOM   3246  CA  GLU   207     -16.326  13.776  -7.514  1.00  0.00           C  
ATOM   3247  C   GLU   207     -17.449  14.533  -8.255  1.00  0.00           C  
ATOM   3248  O   GLU   207     -17.845  14.116  -9.370  1.00  0.00           O  
ATOM   3249  CB  GLU   207     -14.965  14.469  -7.703  1.00  0.00           C  
ATOM   3250  CG  GLU   207     -13.883  13.898  -6.770  1.00  0.00           C  
ATOM   3251  CD  GLU   207     -12.607  14.762  -6.803  1.00  0.00           C  
ATOM   3252  OE1 GLU   207     -11.699  14.474  -7.618  1.00  0.00           O  
ATOM   3253  OE2 GLU   207     -12.491  15.727  -6.009  1.00  0.00           O1-
ATOM   3254  OXT GLU   207     -17.934  15.549  -7.709  1.00  0.00           O1-
ATOM   3255  H   GLU   207     -15.750  12.151  -8.759  1.00  0.00           H  
ATOM   3256  HA  GLU   207     -16.575  13.849  -6.454  1.00  0.00           H  
ATOM   3257  HB2 GLU   207     -14.641  14.382  -8.742  1.00  0.00           H  
ATOM   3258  HB3 GLU   207     -15.076  15.538  -7.508  1.00  0.00           H  
ATOM   3259  HG2 GLU   207     -14.246  13.866  -5.742  1.00  0.00           H  
ATOM   3260  HG3 GLU   207     -13.629  12.874  -7.046  1.00  0.00           H  
END   
