# Supplementary material for: ModBind, a Rapid Simulation-Based Predictor of Ligand Binding and Off-Rates
Source: J Chem Inf Model. 2024 Dec 16;65(1):265–74. doi: 10.1021/acs.jcim.4c01805 (PMC11733936; doi:10.1021/acs.jcim.4c01805)
Supplement: Supplementary file 2 — ci4c01805_si_002.zip [file ci4c01805_si_002.zip › SI_ModBind_Validation/Koff/HSP90_Koff/M50_protein.pdb]

TITLE     M50_protein
REMARK   4      COMPLIES WITH FORMAT V. 3.0, 1-DEC-2006
REMARK 888
REMARK 888 WRITTEN BY MAESTRO (A PRODUCT OF SCHRODINGER, LLC)
ATOM      1  N   VAL     1       6.872  13.683  16.544  1.00  0.00           N1+
ATOM      2  CA  VAL     1       7.169  13.020  15.242  1.00  0.00           C  
ATOM      3  C   VAL     1       8.539  12.354  15.307  1.00  0.00           C  
ATOM      4  O   VAL     1       9.514  13.004  15.678  1.00  0.00           O  
ATOM      5  CB  VAL     1       7.107  13.997  14.045  1.00  0.00           C  
ATOM      6  CG1 VAL     1       7.364  13.290  12.706  1.00  0.00           C  
ATOM      7  CG2 VAL     1       5.740  14.690  13.943  1.00  0.00           C  
ATOM      8  H1  VAL     1       7.565  14.399  16.711  1.00  0.00           H  
ATOM      9  H2  VAL     1       6.917  12.999  17.286  1.00  0.00           H  
ATOM     10  H3  VAL     1       5.952  14.097  16.516  1.00  0.00           H  
ATOM     11  HA  VAL     1       6.413  12.245  15.107  1.00  0.00           H  
ATOM     12  HB  VAL     1       7.866  14.772  14.172  1.00  0.00           H  
ATOM     13 HG11 VAL     1       6.671  12.463  12.551  1.00  0.00           H  
ATOM     14 HG12 VAL     1       7.247  13.979  11.868  1.00  0.00           H  
ATOM     15 HG13 VAL     1       8.377  12.893  12.634  1.00  0.00           H  
ATOM     16 HG21 VAL     1       5.534  15.308  14.816  1.00  0.00           H  
ATOM     17 HG22 VAL     1       5.691  15.346  13.073  1.00  0.00           H  
ATOM     18 HG23 VAL     1       4.934  13.963  13.854  1.00  0.00           H  
ATOM     19  N   GLU     2       8.631  11.068  14.965  1.00  0.00           N  
ATOM     20  CA  GLU     2       9.902  10.334  14.871  1.00  0.00           C  
ATOM     21  C   GLU     2      10.333  10.167  13.407  1.00  0.00           C  
ATOM     22  O   GLU     2       9.528   9.771  12.564  1.00  0.00           O  
ATOM     23  CB  GLU     2       9.785   8.969  15.567  1.00  0.00           C  
ATOM     24  CG  GLU     2       9.619   9.108  17.085  1.00  0.00           C  
ATOM     25  CD  GLU     2       9.538   7.733  17.769  1.00  0.00           C  
ATOM     26  OE1 GLU     2       8.477   7.070  17.675  1.00  0.00           O  
ATOM     27  OE2 GLU     2      10.519   7.319  18.431  1.00  0.00           O1-
ATOM     28  H   GLU     2       7.798  10.573  14.670  1.00  0.00           H  
ATOM     29  HA  GLU     2      10.698  10.880  15.381  1.00  0.00           H  
ATOM     30  HB2 GLU     2       8.947   8.407  15.150  1.00  0.00           H  
ATOM     31  HB3 GLU     2      10.683   8.382  15.367  1.00  0.00           H  
ATOM     32  HG2 GLU     2      10.455   9.666  17.509  1.00  0.00           H  
ATOM     33  HG3 GLU     2       8.713   9.664  17.326  1.00  0.00           H  
ATOM     34  N   THR     3      11.604  10.452  13.110  1.00  0.00           N  
ATOM     35  CA  THR     3      12.211  10.308  11.773  1.00  0.00           C  
ATOM     36  C   THR     3      13.154   9.104  11.738  1.00  0.00           C  
ATOM     37  O   THR     3      13.919   8.876  12.678  1.00  0.00           O  
ATOM     38  CB  THR     3      12.951  11.593  11.355  1.00  0.00           C  
ATOM     39  CG2 THR     3      13.541  11.524   9.944  1.00  0.00           C  
ATOM     40  OG1 THR     3      12.058  12.687  11.376  1.00  0.00           O  
ATOM     41  H   THR     3      12.218  10.739  13.859  1.00  0.00           H  
ATOM     42  HA  THR     3      11.428  10.135  11.034  1.00  0.00           H  
ATOM     43  HB  THR     3      13.751  11.808  12.066  1.00  0.00           H  
ATOM     44 HG21 THR     3      12.779  11.272   9.205  1.00  0.00           H  
ATOM     45 HG22 THR     3      13.973  12.483   9.656  1.00  0.00           H  
ATOM     46 HG23 THR     3      14.339  10.786   9.865  1.00  0.00           H  
ATOM     47  HG1 THR     3      11.725  12.785  12.255  1.00  0.00           H  
ATOM     48  N   PHE     4      13.127   8.352  10.638  1.00  0.00           N  
ATOM     49  CA  PHE     4      13.884   7.119  10.423  1.00  0.00           C  
ATOM     50  C   PHE     4      14.526   7.110   9.032  1.00  0.00           C  
ATOM     51  O   PHE     4      13.903   7.518   8.051  1.00  0.00           O  
ATOM     52  CB  PHE     4      12.942   5.913  10.557  1.00  0.00           C  
ATOM     53  CG  PHE     4      12.209   5.803  11.879  1.00  0.00           C  
ATOM     54  CD1 PHE     4      10.947   6.406  12.036  1.00  0.00           C  
ATOM     55  CE1 PHE     4      10.278   6.327  13.269  1.00  0.00           C  
ATOM     56  CZ  PHE     4      10.864   5.638  14.345  1.00  0.00           C  
ATOM     57  CE2 PHE     4      12.115   5.018  14.184  1.00  0.00           C  
ATOM     58  CD2 PHE     4      12.788   5.101  12.953  1.00  0.00           C  
ATOM     59  H   PHE     4      12.487   8.617   9.898  1.00  0.00           H  
ATOM     60  HA  PHE     4      14.680   7.027  11.164  1.00  0.00           H  
ATOM     61  HB2 PHE     4      12.192   5.967   9.768  1.00  0.00           H  
ATOM     62  HB3 PHE     4      13.491   4.985  10.385  1.00  0.00           H  
ATOM     63  HD1 PHE     4      10.493   6.945  11.217  1.00  0.00           H  
ATOM     64  HE1 PHE     4       9.320   6.807  13.391  1.00  0.00           H  
ATOM     65  HZ  PHE     4      10.352   5.586  15.295  1.00  0.00           H  
ATOM     66  HE2 PHE     4      12.563   4.485  15.010  1.00  0.00           H  
ATOM     67  HD2 PHE     4      13.754   4.633  12.838  1.00  0.00           H  
ATOM     68  N   ALA     5      15.754   6.603   8.922  1.00  0.00           N  
ATOM     69  CA  ALA     5      16.339   6.242   7.632  1.00  0.00           C  
ATOM     70  C   ALA     5      15.766   4.902   7.130  1.00  0.00           C  
ATOM     71  O   ALA     5      15.536   3.981   7.921  1.00  0.00           O  
ATOM     72  CB  ALA     5      17.865   6.189   7.770  1.00  0.00           C  
ATOM     73  H   ALA     5      16.229   6.285   9.755  1.00  0.00           H  
ATOM     74  HA  ALA     5      16.107   7.021   6.906  1.00  0.00           H  
ATOM     75  HB1 ALA     5      18.176   5.439   8.499  1.00  0.00           H  
ATOM     76  HB2 ALA     5      18.336   5.941   6.818  1.00  0.00           H  
ATOM     77  HB3 ALA     5      18.263   7.152   8.091  1.00  0.00           H  
ATOM     78  N   PHE     6      15.590   4.758   5.814  1.00  0.00           N  
ATOM     79  CA  PHE     6      15.417   3.441   5.189  1.00  0.00           C  
ATOM     80  C   PHE     6      16.715   2.617   5.270  1.00  0.00           C  
ATOM     81  O   PHE     6      17.815   3.176   5.354  1.00  0.00           O  
ATOM     82  CB  PHE     6      14.987   3.604   3.723  1.00  0.00           C  
ATOM     83  CG  PHE     6      13.583   4.137   3.521  1.00  0.00           C  
ATOM     84  CD1 PHE     6      12.472   3.355   3.889  1.00  0.00           C  
ATOM     85  CE1 PHE     6      11.168   3.831   3.668  1.00  0.00           C  
ATOM     86  CZ  PHE     6      10.972   5.094   3.082  1.00  0.00           C  
ATOM     87  CE2 PHE     6      12.079   5.877   2.715  1.00  0.00           C  
ATOM     88  CD2 PHE     6      13.381   5.393   2.922  1.00  0.00           C  
ATOM     89  H   PHE     6      15.790   5.545   5.210  1.00  0.00           H  
ATOM     90  HA  PHE     6      14.640   2.891   5.724  1.00  0.00           H  
ATOM     91  HB2 PHE     6      15.697   4.246   3.201  1.00  0.00           H  
ATOM     92  HB3 PHE     6      15.034   2.644   3.210  1.00  0.00           H  
ATOM     93  HD1 PHE     6      12.616   2.383   4.337  1.00  0.00           H  
ATOM     94  HE1 PHE     6      10.320   3.226   3.949  1.00  0.00           H  
ATOM     95  HZ  PHE     6       9.973   5.464   2.906  1.00  0.00           H  
ATOM     96  HE2 PHE     6      11.932   6.840   2.249  1.00  0.00           H  
ATOM     97  HD2 PHE     6      14.223   5.979   2.597  1.00  0.00           H  
ATOM     98  N   GLN     7      16.610   1.285   5.181  1.00  0.00           N  
ATOM     99  CA  GLN     7      17.771   0.440   4.868  1.00  0.00           C  
ATOM    100  C   GLN     7      18.357   0.813   3.495  1.00  0.00           C  
ATOM    101  O   GLN     7      17.627   1.241   2.599  1.00  0.00           O  
ATOM    102  CB  GLN     7      17.401  -1.052   4.919  1.00  0.00           C  
ATOM    103  CG  GLN     7      17.191  -1.564   6.356  1.00  0.00           C  
ATOM    104  CD  GLN     7      17.676  -2.998   6.581  1.00  0.00           C  
ATOM    105  OE1 GLN     7      18.925  -3.308   6.303  1.00  0.00           O  
ATOM    106  NE2 GLN     7      16.946  -3.874   7.023  1.00  0.00           N  
ATOM    107  H   GLN     7      15.694   0.865   5.132  1.00  0.00           H  
ATOM    108  HA  GLN     7      18.547   0.633   5.611  1.00  0.00           H  
ATOM    109  HB2 GLN     7      16.512  -1.248   4.318  1.00  0.00           H  
ATOM    110  HB3 GLN     7      18.201  -1.623   4.443  1.00  0.00           H  
ATOM    111  HG2 GLN     7      17.745  -0.945   7.062  1.00  0.00           H  
ATOM    112  HG3 GLN     7      16.140  -1.468   6.634  1.00  0.00           H  
ATOM    113 HE21 GLN     7      17.310  -4.805   7.160  1.00  0.00           H  
ATOM    114 HE22 GLN     7      15.979  -3.666   7.232  1.00  0.00           H  
ATOM    115  N   ALA     8      19.669   0.634   3.317  1.00  0.00           N  
ATOM    116  CA  ALA     8      20.386   1.028   2.099  1.00  0.00           C  
ATOM    117  C   ALA     8      19.804   0.382   0.828  1.00  0.00           C  
ATOM    118  O   ALA     8      19.679   1.038  -0.207  1.00  0.00           O  
ATOM    119  CB  ALA     8      21.864   0.663   2.286  1.00  0.00           C  
ATOM    120  H   ALA     8      20.214   0.249   4.075  1.00  0.00           H  
ATOM    121  HA  ALA     8      20.305   2.112   1.996  1.00  0.00           H  
ATOM    122  HB1 ALA     8      21.996  -0.410   2.433  1.00  0.00           H  
ATOM    123  HB2 ALA     8      22.453   0.953   1.415  1.00  0.00           H  
ATOM    124  HB3 ALA     8      22.289   1.172   3.151  1.00  0.00           H  
ATOM    125  N   GLU     9      19.379  -0.880   0.922  1.00  0.00           N  
ATOM    126  CA  GLU     9      18.699  -1.615  -0.145  1.00  0.00           C  
ATOM    127  C   GLU     9      17.371  -0.949  -0.540  1.00  0.00           C  
ATOM    128  O   GLU     9      17.114  -0.742  -1.724  1.00  0.00           O  
ATOM    129  CB  GLU     9      18.446  -3.069   0.300  1.00  0.00           C  
ATOM    130  CG  GLU     9      19.717  -3.903   0.544  1.00  0.00           C  
ATOM    131  CD  GLU     9      20.466  -3.617   1.865  1.00  0.00           C  
ATOM    132  OE1 GLU     9      19.924  -2.937   2.767  1.00  0.00           O  
ATOM    133  OE2 GLU     9      21.617  -4.095   2.003  1.00  0.00           O1-
ATOM    134  H   GLU     9      19.526  -1.378   1.794  1.00  0.00           H  
ATOM    135  HA  GLU     9      19.348  -1.623  -1.023  1.00  0.00           H  
ATOM    136  HB2 GLU     9      17.810  -3.092   1.188  1.00  0.00           H  
ATOM    137  HB3 GLU     9      17.872  -3.577  -0.474  1.00  0.00           H  
ATOM    138  HG2 GLU     9      19.444  -4.958   0.562  1.00  0.00           H  
ATOM    139  HG3 GLU     9      20.409  -3.782  -0.291  1.00  0.00           H  
ATOM    140  N   ILE    10      16.547  -0.566   0.442  1.00  0.00           N  
ATOM    141  CA  ILE    10      15.239   0.074   0.225  1.00  0.00           C  
ATOM    142  C   ILE    10      15.413   1.494  -0.342  1.00  0.00           C  
ATOM    143  O   ILE    10      14.714   1.873  -1.280  1.00  0.00           O  
ATOM    144  CB  ILE    10      14.406   0.069   1.529  1.00  0.00           C  
ATOM    145  CG2 ILE    10      13.096   0.856   1.348  1.00  0.00           C  
ATOM    146  CG1 ILE    10      14.113  -1.380   1.990  1.00  0.00           C  
ATOM    147  CD1 ILE    10      13.447  -1.472   3.370  1.00  0.00           C  
ATOM    148  H   ILE    10      16.838  -0.718   1.397  1.00  0.00           H  
ATOM    149  HA  ILE    10      14.698  -0.516  -0.517  1.00  0.00           H  
ATOM    150  HB  ILE    10      14.988   0.553   2.312  1.00  0.00           H  
ATOM    151 HG21 ILE    10      12.509   0.463   0.517  1.00  0.00           H  
ATOM    152 HG22 ILE    10      12.474   0.815   2.239  1.00  0.00           H  
ATOM    153 HG23 ILE    10      13.264   1.917   1.166  1.00  0.00           H  
ATOM    154 HG12 ILE    10      13.495  -1.892   1.251  1.00  0.00           H  
ATOM    155 HG13 ILE    10      15.043  -1.947   2.044  1.00  0.00           H  
ATOM    156 HD11 ILE    10      12.415  -1.123   3.352  1.00  0.00           H  
ATOM    157 HD12 ILE    10      13.429  -2.504   3.718  1.00  0.00           H  
ATOM    158 HD13 ILE    10      13.990  -0.889   4.114  1.00  0.00           H  
ATOM    159  N   ALA    11      16.379   2.266   0.163  1.00  0.00           N  
ATOM    160  CA  ALA    11      16.692   3.596  -0.365  1.00  0.00           C  
ATOM    161  C   ALA    11      17.122   3.538  -1.847  1.00  0.00           C  
ATOM    162  O   ALA    11      16.640   4.323  -2.667  1.00  0.00           O  
ATOM    163  CB  ALA    11      17.776   4.224   0.518  1.00  0.00           C  
ATOM    164  H   ALA    11      16.940   1.911   0.928  1.00  0.00           H  
ATOM    165  HA  ALA    11      15.792   4.210  -0.294  1.00  0.00           H  
ATOM    166  HB1 ALA    11      18.694   3.635   0.509  1.00  0.00           H  
ATOM    167  HB2 ALA    11      18.023   5.231   0.180  1.00  0.00           H  
ATOM    168  HB3 ALA    11      17.445   4.300   1.554  1.00  0.00           H  
ATOM    169  N   GLN    12      17.973   2.567  -2.201  1.00  0.00           N  
ATOM    170  CA  GLN    12      18.404   2.303  -3.577  1.00  0.00           C  
ATOM    171  C   GLN    12      17.255   1.780  -4.464  1.00  0.00           C  
ATOM    172  O   GLN    12      17.160   2.158  -5.631  1.00  0.00           O  
ATOM    173  CB  GLN    12      19.600   1.340  -3.518  1.00  0.00           C  
ATOM    174  CG  GLN    12      20.205   1.001  -4.890  1.00  0.00           C  
ATOM    175  CD  GLN    12      21.274  -0.092  -4.822  1.00  0.00           C  
ATOM    176  OE1 GLN    12      21.602  -0.711  -5.936  1.00  0.00           O  
ATOM    177  NE2 GLN    12      21.831  -0.422  -3.782  1.00  0.00           N  
ATOM    178  H   GLN    12      18.328   1.954  -1.478  1.00  0.00           H  
ATOM    179  HA  GLN    12      18.757   3.243  -4.003  1.00  0.00           H  
ATOM    180  HB2 GLN    12      20.375   1.789  -2.893  1.00  0.00           H  
ATOM    181  HB3 GLN    12      19.295   0.429  -3.002  1.00  0.00           H  
ATOM    182  HG2 GLN    12      19.444   0.653  -5.588  1.00  0.00           H  
ATOM    183  HG3 GLN    12      20.645   1.894  -5.335  1.00  0.00           H  
ATOM    184 HE21 GLN    12      22.528  -1.152  -3.804  1.00  0.00           H  
ATOM    185 HE22 GLN    12      21.596   0.035  -2.913  1.00  0.00           H  
ATOM    186  N   LEU    13      16.347   0.960  -3.924  1.00  0.00           N  
ATOM    187  CA  LEU    13      15.133   0.509  -4.616  1.00  0.00           C  
ATOM    188  C   LEU    13      14.209   1.684  -4.972  1.00  0.00           C  
ATOM    189  O   LEU    13      13.746   1.789  -6.107  1.00  0.00           O  
ATOM    190  CB  LEU    13      14.416  -0.531  -3.734  1.00  0.00           C  
ATOM    191  CG  LEU    13      13.037  -0.987  -4.242  1.00  0.00           C  
ATOM    192  CD1 LEU    13      13.155  -1.711  -5.580  1.00  0.00           C  
ATOM    193  CD2 LEU    13      12.374  -1.930  -3.238  1.00  0.00           C  
ATOM    194  H   LEU    13      16.479   0.654  -2.969  1.00  0.00           H  
ATOM    195  HA  LEU    13      15.440   0.026  -5.546  1.00  0.00           H  
ATOM    196  HB2 LEU    13      15.070  -1.392  -3.616  1.00  0.00           H  
ATOM    197  HB3 LEU    13      14.283  -0.124  -2.735  1.00  0.00           H  
ATOM    198  HG  LEU    13      12.366  -0.136  -4.355  1.00  0.00           H  
ATOM    199 HD11 LEU    13      13.877  -2.526  -5.527  1.00  0.00           H  
ATOM    200 HD12 LEU    13      12.193  -2.130  -5.870  1.00  0.00           H  
ATOM    201 HD13 LEU    13      13.469  -1.039  -6.378  1.00  0.00           H  
ATOM    202 HD21 LEU    13      12.280  -1.459  -2.259  1.00  0.00           H  
ATOM    203 HD22 LEU    13      11.371  -2.208  -3.561  1.00  0.00           H  
ATOM    204 HD23 LEU    13      12.945  -2.849  -3.110  1.00  0.00           H  
ATOM    205  N   MET    14      13.955   2.586  -4.023  1.00  0.00           N  
ATOM    206  CA  MET    14      13.104   3.758  -4.248  1.00  0.00           C  
ATOM    207  C   MET    14      13.712   4.715  -5.281  1.00  0.00           C  
ATOM    208  O   MET    14      13.005   5.148  -6.190  1.00  0.00           O  
ATOM    209  CB  MET    14      12.827   4.476  -2.922  1.00  0.00           C  
ATOM    210  CG  MET    14      11.957   3.618  -1.994  1.00  0.00           C  
ATOM    211  SD  MET    14      11.752   4.297  -0.329  1.00  0.00           S  
ATOM    212  CE  MET    14      10.523   5.586  -0.654  1.00  0.00           C  
ATOM    213  H   MET    14      14.356   2.456  -3.102  1.00  0.00           H  
ATOM    214  HA  MET    14      12.150   3.411  -4.651  1.00  0.00           H  
ATOM    215  HB2 MET    14      13.768   4.716  -2.425  1.00  0.00           H  
ATOM    216  HB3 MET    14      12.324   5.427  -3.107  1.00  0.00           H  
ATOM    217  HG2 MET    14      10.972   3.474  -2.438  1.00  0.00           H  
ATOM    218  HG3 MET    14      12.378   2.622  -1.879  1.00  0.00           H  
ATOM    219  HE1 MET    14       9.620   5.122  -1.040  1.00  0.00           H  
ATOM    220  HE2 MET    14      10.274   6.125   0.259  1.00  0.00           H  
ATOM    221  HE3 MET    14      10.892   6.294  -1.392  1.00  0.00           H  
ATOM    222  N   SER    15      15.018   5.003  -5.210  1.00  0.00           N  
ATOM    223  CA  SER    15      15.685   5.848  -6.213  1.00  0.00           C  
ATOM    224  C   SER    15      15.735   5.184  -7.597  1.00  0.00           C  
ATOM    225  O   SER    15      15.536   5.876  -8.596  1.00  0.00           O  
ATOM    226  CB  SER    15      17.077   6.281  -5.746  1.00  0.00           C  
ATOM    227  OG  SER    15      17.985   5.196  -5.686  1.00  0.00           O  
ATOM    228  H   SER    15      15.569   4.623  -4.451  1.00  0.00           H  
ATOM    229  HA  SER    15      15.092   6.760  -6.311  1.00  0.00           H  
ATOM    230  HB2 SER    15      17.485   7.029  -6.427  1.00  0.00           H  
ATOM    231  HB3 SER    15      17.021   6.750  -4.763  1.00  0.00           H  
ATOM    232  HG  SER    15      17.669   4.572  -5.050  1.00  0.00           H  
ATOM    233  N   LEU    16      15.888   3.855  -7.682  1.00  0.00           N  
ATOM    234  CA  LEU    16      15.756   3.097  -8.934  1.00  0.00           C  
ATOM    235  C   LEU    16      14.361   3.286  -9.541  1.00  0.00           C  
ATOM    236  O   LEU    16      14.254   3.685 -10.701  1.00  0.00           O  
ATOM    237  CB  LEU    16      16.113   1.615  -8.683  1.00  0.00           C  
ATOM    238  CG  LEU    16      16.065   0.688  -9.918  1.00  0.00           C  
ATOM    239  CD1 LEU    16      16.918  -0.555  -9.654  1.00  0.00           C  
ATOM    240  CD2 LEU    16      14.660   0.181 -10.267  1.00  0.00           C  
ATOM    241  H   LEU    16      16.057   3.328  -6.835  1.00  0.00           H  
ATOM    242  HA  LEU    16      16.483   3.501  -9.641  1.00  0.00           H  
ATOM    243  HB2 LEU    16      17.129   1.602  -8.284  1.00  0.00           H  
ATOM    244  HB3 LEU    16      15.492   1.195  -7.893  1.00  0.00           H  
ATOM    245  HG  LEU    16      16.486   1.210 -10.779  1.00  0.00           H  
ATOM    246 HD11 LEU    16      16.521  -1.138  -8.822  1.00  0.00           H  
ATOM    247 HD12 LEU    16      16.953  -1.207 -10.527  1.00  0.00           H  
ATOM    248 HD13 LEU    16      17.947  -0.289  -9.412  1.00  0.00           H  
ATOM    249 HD21 LEU    16      14.009   0.950 -10.672  1.00  0.00           H  
ATOM    250 HD22 LEU    16      14.705  -0.586 -11.040  1.00  0.00           H  
ATOM    251 HD23 LEU    16      14.164  -0.257  -9.400  1.00  0.00           H  
ATOM    252  N   ILE    17      13.296   3.054  -8.765  1.00  0.00           N  
ATOM    253  CA  ILE    17      11.902   3.175  -9.224  1.00  0.00           C  
ATOM    254  C   ILE    17      11.586   4.608  -9.692  1.00  0.00           C  
ATOM    255  O   ILE    17      10.920   4.791 -10.711  1.00  0.00           O  
ATOM    256  CB  ILE    17      10.944   2.687  -8.108  1.00  0.00           C  
ATOM    257  CG2 ILE    17       9.481   3.075  -8.386  1.00  0.00           C  
ATOM    258  CG1 ILE    17      11.055   1.150  -7.961  1.00  0.00           C  
ATOM    259  CD1 ILE    17      10.385   0.600  -6.697  1.00  0.00           C  
ATOM    260  H   ILE    17      13.450   2.741  -7.814  1.00  0.00           H  
ATOM    261  HA  ILE    17      11.778   2.527 -10.094  1.00  0.00           H  
ATOM    262  HB  ILE    17      11.241   3.153  -7.167  1.00  0.00           H  
ATOM    263 HG21 ILE    17       9.164   2.692  -9.354  1.00  0.00           H  
ATOM    264 HG22 ILE    17       8.804   2.670  -7.638  1.00  0.00           H  
ATOM    265 HG23 ILE    17       9.320   4.152  -8.373  1.00  0.00           H  
ATOM    266 HG12 ILE    17      10.637   0.657  -8.840  1.00  0.00           H  
ATOM    267 HG13 ILE    17      12.103   0.852  -7.932  1.00  0.00           H  
ATOM    268 HD11 ILE    17       9.301   0.669  -6.752  1.00  0.00           H  
ATOM    269 HD12 ILE    17      10.628  -0.453  -6.563  1.00  0.00           H  
ATOM    270 HD13 ILE    17      10.720   1.132  -5.806  1.00  0.00           H  
ATOM    271  N   ILE    18      12.085   5.626  -8.983  1.00  0.00           N  
ATOM    272  CA  ILE    18      11.875   7.043  -9.316  1.00  0.00           C  
ATOM    273  C   ILE    18      12.643   7.460 -10.586  1.00  0.00           C  
ATOM    274  O   ILE    18      12.078   8.150 -11.438  1.00  0.00           O  
ATOM    275  CB  ILE    18      12.224   7.919  -8.088  1.00  0.00           C  
ATOM    276  CG2 ILE    18      12.340   9.416  -8.434  1.00  0.00           C  
ATOM    277  CG1 ILE    18      11.151   7.718  -6.991  1.00  0.00           C  
ATOM    278  CD1 ILE    18      11.569   8.221  -5.604  1.00  0.00           C  
ATOM    279  H   ILE    18      12.624   5.416  -8.152  1.00  0.00           H  
ATOM    280  HA  ILE    18      10.814   7.184  -9.535  1.00  0.00           H  
ATOM    281  HB  ILE    18      13.190   7.593  -7.699  1.00  0.00           H  
ATOM    282 HG21 ILE    18      11.430   9.786  -8.908  1.00  0.00           H  
ATOM    283 HG22 ILE    18      12.515  10.021  -7.546  1.00  0.00           H  
ATOM    284 HG23 ILE    18      13.177   9.624  -9.100  1.00  0.00           H  
ATOM    285 HG12 ILE    18      10.220   8.201  -7.289  1.00  0.00           H  
ATOM    286 HG13 ILE    18      10.910   6.660  -6.891  1.00  0.00           H  
ATOM    287 HD11 ILE    18      11.707   9.301  -5.581  1.00  0.00           H  
ATOM    288 HD12 ILE    18      10.802   7.978  -4.868  1.00  0.00           H  
ATOM    289 HD13 ILE    18      12.498   7.754  -5.276  1.00  0.00           H  
ATOM    290  N   ASN    19      13.911   7.058 -10.733  1.00  0.00           N  
ATOM    291  CA  ASN    19      14.789   7.519 -11.820  1.00  0.00           C  
ATOM    292  C   ASN    19      14.711   6.685 -13.115  1.00  0.00           C  
ATOM    293  O   ASN    19      15.016   7.212 -14.189  1.00  0.00           O  
ATOM    294  CB  ASN    19      16.238   7.593 -11.303  1.00  0.00           C  
ATOM    295  CG  ASN    19      16.448   8.633 -10.214  1.00  0.00           C  
ATOM    296  OD1 ASN    19      15.848   9.699 -10.198  1.00  0.00           O  
ATOM    297  ND2 ASN    19      17.333   8.377  -9.277  1.00  0.00           N  
ATOM    298  H   ASN    19      14.326   6.485 -10.009  1.00  0.00           H  
ATOM    299  HA  ASN    19      14.492   8.530 -12.109  1.00  0.00           H  
ATOM    300  HB2 ASN    19      16.559   6.611 -10.950  1.00  0.00           H  
ATOM    301  HB3 ASN    19      16.911   7.853 -12.122  1.00  0.00           H  
ATOM    302 HD21 ASN    19      17.504   9.062  -8.555  1.00  0.00           H  
ATOM    303 HD22 ASN    19      17.833   7.500  -9.279  1.00  0.00           H  
ATOM    304  N   THR    20      14.325   5.407 -13.050  1.00  0.00           N  
ATOM    305  CA  THR    20      14.247   4.524 -14.231  1.00  0.00           C  
ATOM    306  C   THR    20      13.118   4.947 -15.173  1.00  0.00           C  
ATOM    307  O   THR    20      11.977   5.128 -14.742  1.00  0.00           O  
ATOM    308  CB  THR    20      14.071   3.048 -13.828  1.00  0.00           C  
ATOM    309  CG2 THR    20      13.973   2.092 -15.018  1.00  0.00           C  
ATOM    310  OG1 THR    20      15.188   2.628 -13.079  1.00  0.00           O  
ATOM    311  H   THR    20      14.080   5.014 -12.151  1.00  0.00           H  
ATOM    312  HA  THR    20      15.192   4.612 -14.773  1.00  0.00           H  
ATOM    313  HB  THR    20      13.184   2.930 -13.203  1.00  0.00           H  
ATOM    314 HG21 THR    20      14.811   2.221 -15.705  1.00  0.00           H  
ATOM    315 HG22 THR    20      13.978   1.054 -14.685  1.00  0.00           H  
ATOM    316 HG23 THR    20      13.051   2.231 -15.581  1.00  0.00           H  
ATOM    317  HG1 THR    20      15.167   3.078 -12.246  1.00  0.00           H  
ATOM    318  N   PHE    21      13.410   5.065 -16.473  1.00  0.00           N  
ATOM    319  CA  PHE    21      12.387   5.271 -17.502  1.00  0.00           C  
ATOM    320  C   PHE    21      11.528   4.006 -17.663  1.00  0.00           C  
ATOM    321  O   PHE    21      12.024   2.957 -18.080  1.00  0.00           O  
ATOM    322  CB  PHE    21      13.043   5.686 -18.826  1.00  0.00           C  
ATOM    323  CG  PHE    21      12.037   5.922 -19.937  1.00  0.00           C  
ATOM    324  CD1 PHE    21      11.353   7.150 -20.018  1.00  0.00           C  
ATOM    325  CE1 PHE    21      10.385   7.357 -21.017  1.00  0.00           C  
ATOM    326  CZ  PHE    21      10.097   6.335 -21.937  1.00  0.00           C  
ATOM    327  CE2 PHE    21      10.779   5.108 -21.861  1.00  0.00           C  
ATOM    328  CD2 PHE    21      11.749   4.902 -20.864  1.00  0.00           C  
ATOM    329  H   PHE    21      14.360   4.910 -16.778  1.00  0.00           H  
ATOM    330  HA  PHE    21      11.744   6.095 -17.182  1.00  0.00           H  
ATOM    331  HB2 PHE    21      13.618   6.602 -18.682  1.00  0.00           H  
ATOM    332  HB3 PHE    21      13.760   4.930 -19.149  1.00  0.00           H  
ATOM    333  HD1 PHE    21      11.563   7.935 -19.306  1.00  0.00           H  
ATOM    334  HE1 PHE    21       9.860   8.298 -21.074  1.00  0.00           H  
ATOM    335  HZ  PHE    21       9.350   6.492 -22.701  1.00  0.00           H  
ATOM    336  HE2 PHE    21      10.555   4.322 -22.567  1.00  0.00           H  
ATOM    337  HD2 PHE    21      12.260   3.952 -20.805  1.00  0.00           H  
ATOM    338  N   TYR    22      10.242   4.103 -17.317  1.00  0.00           N  
ATOM    339  CA  TYR    22       9.292   2.988 -17.343  1.00  0.00           C  
ATOM    340  C   TYR    22       7.862   3.514 -17.532  1.00  0.00           C  
ATOM    341  O   TYR    22       7.310   4.169 -16.645  1.00  0.00           O  
ATOM    342  CB  TYR    22       9.444   2.177 -16.046  1.00  0.00           C  
ATOM    343  CG  TYR    22       8.631   0.898 -16.016  1.00  0.00           C  
ATOM    344  CD1 TYR    22       9.070  -0.215 -16.756  1.00  0.00           C  
ATOM    345  CE1 TYR    22       8.332  -1.413 -16.735  1.00  0.00           C  
ATOM    346  CZ  TYR    22       7.154  -1.499 -15.964  1.00  0.00           C  
ATOM    347  OH  TYR    22       6.436  -2.648 -15.944  1.00  0.00           O  
ATOM    348  CE2 TYR    22       6.716  -0.383 -15.220  1.00  0.00           C  
ATOM    349  CD2 TYR    22       7.453   0.816 -15.248  1.00  0.00           C  
ATOM    350  H   TYR    22       9.899   4.991 -16.981  1.00  0.00           H  
ATOM    351  HA  TYR    22       9.528   2.343 -18.192  1.00  0.00           H  
ATOM    352  HB2 TYR    22      10.488   1.897 -15.905  1.00  0.00           H  
ATOM    353  HB3 TYR    22       9.189   2.790 -15.179  1.00  0.00           H  
ATOM    354  HD1 TYR    22       9.975  -0.154 -17.344  1.00  0.00           H  
ATOM    355  HE1 TYR    22       8.668  -2.262 -17.311  1.00  0.00           H  
ATOM    356  HH  TYR    22       6.885  -3.390 -16.332  1.00  0.00           H  
ATOM    357  HE2 TYR    22       5.816  -0.448 -14.626  1.00  0.00           H  
ATOM    358  HD2 TYR    22       7.110   1.667 -14.679  1.00  0.00           H  
ATOM    359  N   SER    23       7.274   3.268 -18.705  1.00  0.00           N  
ATOM    360  CA  SER    23       5.983   3.851 -19.114  1.00  0.00           C  
ATOM    361  C   SER    23       4.759   3.155 -18.506  1.00  0.00           C  
ATOM    362  O   SER    23       3.714   3.785 -18.339  1.00  0.00           O  
ATOM    363  CB  SER    23       5.857   3.824 -20.642  1.00  0.00           C  
ATOM    364  OG  SER    23       6.960   4.481 -21.249  1.00  0.00           O  
ATOM    365  H   SER    23       7.787   2.753 -19.406  1.00  0.00           H  
ATOM    366  HA  SER    23       5.960   4.895 -18.794  1.00  0.00           H  
ATOM    367  HB2 SER    23       5.819   2.798 -21.012  1.00  0.00           H  
ATOM    368  HB3 SER    23       4.938   4.317 -20.965  1.00  0.00           H  
ATOM    369  HG  SER    23       6.849   4.455 -22.187  1.00  0.00           H  
ATOM    370  N   ASN    24       4.860   1.867 -18.154  1.00  0.00           N  
ATOM    371  CA  ASN    24       3.754   1.047 -17.636  1.00  0.00           C  
ATOM    372  C   ASN    24       3.497   1.273 -16.127  1.00  0.00           C  
ATOM    373  O   ASN    24       3.351   0.331 -15.346  1.00  0.00           O  
ATOM    374  CB  ASN    24       4.009  -0.422 -18.035  1.00  0.00           C  
ATOM    375  CG  ASN    24       2.817  -1.349 -17.828  1.00  0.00           C  
ATOM    376  OD1 ASN    24       2.931  -2.443 -17.295  1.00  0.00           O  
ATOM    377  ND2 ASN    24       1.633  -0.968 -18.259  1.00  0.00           N  
ATOM    378  H   ASN    24       5.752   1.410 -18.279  1.00  0.00           H  
ATOM    379  HA  ASN    24       2.847   1.376 -18.147  1.00  0.00           H  
ATOM    380  HB2 ASN    24       4.274  -0.476 -19.092  1.00  0.00           H  
ATOM    381  HB3 ASN    24       4.866  -0.817 -17.490  1.00  0.00           H  
ATOM    382 HD21 ASN    24       0.839  -1.576 -18.125  1.00  0.00           H  
ATOM    383 HD22 ASN    24       1.517  -0.079 -18.720  1.00  0.00           H  
ATOM    384  N   LYS    25       3.458   2.544 -15.707  1.00  0.00           N  
ATOM    385  CA  LYS    25       3.382   2.980 -14.301  1.00  0.00           C  
ATOM    386  C   LYS    25       2.147   2.467 -13.556  1.00  0.00           C  
ATOM    387  O   LYS    25       2.213   2.228 -12.354  1.00  0.00           O  
ATOM    388  CB  LYS    25       3.409   4.514 -14.241  1.00  0.00           C  
ATOM    389  CG  LYS    25       4.731   5.113 -14.738  1.00  0.00           C  
ATOM    390  CD  LYS    25       4.690   6.643 -14.626  1.00  0.00           C  
ATOM    391  CE  LYS    25       6.030   7.299 -14.974  1.00  0.00           C  
ATOM    392  NZ  LYS    25       7.055   7.050 -13.928  1.00  0.00           N1+
ATOM    393  H   LYS    25       3.564   3.266 -16.408  1.00  0.00           H  
ATOM    394  HA  LYS    25       4.263   2.594 -13.794  1.00  0.00           H  
ATOM    395  HB2 LYS    25       2.580   4.925 -14.818  1.00  0.00           H  
ATOM    396  HB3 LYS    25       3.254   4.834 -13.211  1.00  0.00           H  
ATOM    397  HG2 LYS    25       5.559   4.707 -14.158  1.00  0.00           H  
ATOM    398  HG3 LYS    25       4.905   4.834 -15.777  1.00  0.00           H  
ATOM    399  HD2 LYS    25       3.923   7.020 -15.303  1.00  0.00           H  
ATOM    400  HD3 LYS    25       4.382   6.946 -13.624  1.00  0.00           H  
ATOM    401  HE2 LYS    25       6.397   6.932 -15.933  1.00  0.00           H  
ATOM    402  HE3 LYS    25       5.921   8.376 -15.074  1.00  0.00           H  
ATOM    403  HZ1 LYS    25       6.709   7.378 -13.036  1.00  0.00           H  
ATOM    404  HZ2 LYS    25       7.241   6.059 -13.872  1.00  0.00           H  
ATOM    405  HZ3 LYS    25       7.908   7.537 -14.165  1.00  0.00           H  
ATOM    406  N   GLU    26       1.046   2.266 -14.278  1.00  0.00           N  
ATOM    407  CA  GLU    26      -0.283   1.884 -13.775  1.00  0.00           C  
ATOM    408  C   GLU    26      -0.317   0.619 -12.893  1.00  0.00           C  
ATOM    409  O   GLU    26      -1.250   0.449 -12.105  1.00  0.00           O  
ATOM    410  CB  GLU    26      -1.227   1.722 -14.976  1.00  0.00           C  
ATOM    411  CG  GLU    26      -0.884   0.537 -15.896  1.00  0.00           C  
ATOM    412  CD  GLU    26      -1.770   0.494 -17.151  1.00  0.00           C  
ATOM    413  OE1 GLU    26      -2.036   1.557 -17.758  1.00  0.00           O  
ATOM    414  OE2 GLU    26      -2.196  -0.612 -17.553  1.00  0.00           O1-
ATOM    415  H   GLU    26       1.105   2.466 -15.266  1.00  0.00           H  
ATOM    416  HA  GLU    26      -0.647   2.715 -13.169  1.00  0.00           H  
ATOM    417  HB2 GLU    26      -2.245   1.602 -14.610  1.00  0.00           H  
ATOM    418  HB3 GLU    26      -1.225   2.651 -15.545  1.00  0.00           H  
ATOM    419  HG2 GLU    26       0.154   0.594 -16.224  1.00  0.00           H  
ATOM    420  HG3 GLU    26      -0.995  -0.411 -15.368  1.00  0.00           H  
ATOM    421  N   ILE    27       0.706  -0.241 -12.971  1.00  0.00           N  
ATOM    422  CA  ILE    27       0.853  -1.435 -12.123  1.00  0.00           C  
ATOM    423  C   ILE    27       0.896  -1.120 -10.620  1.00  0.00           C  
ATOM    424  O   ILE    27       0.636  -2.017  -9.818  1.00  0.00           O  
ATOM    425  CB  ILE    27       2.072  -2.283 -12.556  1.00  0.00           C  
ATOM    426  CG2 ILE    27       1.876  -2.754 -14.006  1.00  0.00           C  
ATOM    427  CG1 ILE    27       3.449  -1.592 -12.397  1.00  0.00           C  
ATOM    428  CD1 ILE    27       4.106  -1.827 -11.030  1.00  0.00           C  
ATOM    429  H   ILE    27       1.452  -0.040 -13.624  1.00  0.00           H  
ATOM    430  HA  ILE    27      -0.044  -2.039 -12.277  1.00  0.00           H  
ATOM    431  HB  ILE    27       2.081  -3.191 -11.951  1.00  0.00           H  
ATOM    432 HG21 ILE    27       1.893  -1.923 -14.711  1.00  0.00           H  
ATOM    433 HG22 ILE    27       2.661  -3.448 -14.305  1.00  0.00           H  
ATOM    434 HG23 ILE    27       0.926  -3.274 -14.128  1.00  0.00           H  
ATOM    435 HG12 ILE    27       4.137  -1.984 -13.147  1.00  0.00           H  
ATOM    436 HG13 ILE    27       3.380  -0.523 -12.600  1.00  0.00           H  
ATOM    437 HD11 ILE    27       4.172  -2.891 -10.797  1.00  0.00           H  
ATOM    438 HD12 ILE    27       5.122  -1.433 -11.024  1.00  0.00           H  
ATOM    439 HD13 ILE    27       3.573  -1.342 -10.215  1.00  0.00           H  
ATOM    440  N   PHE    28       1.150   0.134 -10.218  1.00  0.00           N  
ATOM    441  CA  PHE    28       1.127   0.546  -8.811  1.00  0.00           C  
ATOM    442  C   PHE    28      -0.203   0.194  -8.115  1.00  0.00           C  
ATOM    443  O   PHE    28      -0.206  -0.222  -6.954  1.00  0.00           O  
ATOM    444  CB  PHE    28       1.422   2.055  -8.698  1.00  0.00           C  
ATOM    445  CG  PHE    28       0.209   2.952  -8.895  1.00  0.00           C  
ATOM    446  CD1 PHE    28      -0.173   3.369 -10.184  1.00  0.00           C  
ATOM    447  CE1 PHE    28      -1.357   4.098 -10.376  1.00  0.00           C  
ATOM    448  CZ  PHE    28      -2.176   4.408  -9.279  1.00  0.00           C  
ATOM    449  CE2 PHE    28      -1.802   3.992  -7.990  1.00  0.00           C  
ATOM    450  CD2 PHE    28      -0.605   3.283  -7.796  1.00  0.00           C  
ATOM    451  H   PHE    28       1.349   0.838 -10.917  1.00  0.00           H  
ATOM    452  HA  PHE    28       1.920  -0.005  -8.316  1.00  0.00           H  
ATOM    453  HB2 PHE    28       1.822   2.252  -7.704  1.00  0.00           H  
ATOM    454  HB3 PHE    28       2.212   2.347  -9.392  1.00  0.00           H  
ATOM    455  HD1 PHE    28       0.428   3.116 -11.037  1.00  0.00           H  
ATOM    456  HE1 PHE    28      -1.642   4.404 -11.370  1.00  0.00           H  
ATOM    457  HZ  PHE    28      -3.096   4.953  -9.428  1.00  0.00           H  
ATOM    458  HE2 PHE    28      -2.444   4.205  -7.149  1.00  0.00           H  
ATOM    459  HD2 PHE    28      -0.337   2.953  -6.803  1.00  0.00           H  
ATOM    460  N   LEU    29      -1.335   0.325  -8.822  1.00  0.00           N  
ATOM    461  CA  LEU    29      -2.665   0.110  -8.247  1.00  0.00           C  
ATOM    462  C   LEU    29      -2.871  -1.363  -7.871  1.00  0.00           C  
ATOM    463  O   LEU    29      -3.399  -1.659  -6.799  1.00  0.00           O  
ATOM    464  CB  LEU    29      -3.754   0.574  -9.239  1.00  0.00           C  
ATOM    465  CG  LEU    29      -4.705   1.670  -8.721  1.00  0.00           C  
ATOM    466  CD1 LEU    29      -5.924   1.733  -9.640  1.00  0.00           C  
ATOM    467  CD2 LEU    29      -5.217   1.443  -7.296  1.00  0.00           C  
ATOM    468  H   LEU    29      -1.277   0.646  -9.779  1.00  0.00           H  
ATOM    469  HA  LEU    29      -2.693   0.701  -7.332  1.00  0.00           H  
ATOM    470  HB2 LEU    29      -3.292   0.939 -10.158  1.00  0.00           H  
ATOM    471  HB3 LEU    29      -4.353  -0.281  -9.561  1.00  0.00           H  
ATOM    472  HG  LEU    29      -4.197   2.631  -8.750  1.00  0.00           H  
ATOM    473 HD11 LEU    29      -6.511   0.814  -9.605  1.00  0.00           H  
ATOM    474 HD12 LEU    29      -6.572   2.558  -9.350  1.00  0.00           H  
ATOM    475 HD13 LEU    29      -5.630   1.904 -10.676  1.00  0.00           H  
ATOM    476 HD21 LEU    29      -4.454   1.646  -6.545  1.00  0.00           H  
ATOM    477 HD22 LEU    29      -6.051   2.106  -7.064  1.00  0.00           H  
ATOM    478 HD23 LEU    29      -5.555   0.420  -7.157  1.00  0.00           H  
ATOM    479  N   ARG    30      -2.403  -2.281  -8.728  1.00  0.00           N  
ATOM    480  CA  ARG    30      -2.443  -3.733  -8.501  1.00  0.00           C  
ATOM    481  C   ARG    30      -1.703  -4.115  -7.222  1.00  0.00           C  
ATOM    482  O   ARG    30      -2.231  -4.881  -6.421  1.00  0.00           O  
ATOM    483  CB  ARG    30      -1.831  -4.439  -9.721  1.00  0.00           C  
ATOM    484  CG  ARG    30      -1.927  -5.973  -9.642  1.00  0.00           C  
ATOM    485  CD  ARG    30      -1.168  -6.644 -10.794  1.00  0.00           C  
ATOM    486  NE  ARG    30       0.270  -6.346 -10.716  1.00  0.00           N  
ATOM    487  CZ  ARG    30       1.164  -6.369 -11.678  1.00  0.00           C  
ATOM    488  NH1 ARG    30       0.891  -6.692 -12.910  1.00  0.00           N  
ATOM    489  NH2 ARG    30       2.375  -6.054 -11.361  1.00  0.00           N1+
ATOM    490  H   ARG    30      -1.946  -1.956  -9.567  1.00  0.00           H  
ATOM    491  HA  ARG    30      -3.489  -4.030  -8.403  1.00  0.00           H  
ATOM    492  HB2 ARG    30      -2.324  -4.089 -10.628  1.00  0.00           H  
ATOM    493  HB3 ARG    30      -0.789  -4.140  -9.818  1.00  0.00           H  
ATOM    494  HG2 ARG    30      -1.519  -6.353  -8.706  1.00  0.00           H  
ATOM    495  HG3 ARG    30      -2.974  -6.278  -9.662  1.00  0.00           H  
ATOM    496  HD2 ARG    30      -1.305  -7.725 -10.758  1.00  0.00           H  
ATOM    497  HD3 ARG    30      -1.545  -6.306 -11.757  1.00  0.00           H  
ATOM    498  HE  ARG    30       0.622  -6.121  -9.790  1.00  0.00           H  
ATOM    499 HH11 ARG    30      -0.053  -6.941 -13.166  1.00  0.00           H  
ATOM    500 HH12 ARG    30       1.615  -6.700 -13.612  1.00  0.00           H  
ATOM    501 HH21 ARG    30       2.567  -5.809 -10.391  1.00  0.00           H  
ATOM    502 HH22 ARG    30       3.146  -6.139 -12.009  1.00  0.00           H  
ATOM    503  N   GLU    31      -0.511  -3.561  -7.004  1.00  0.00           N  
ATOM    504  CA  GLU    31       0.291  -3.857  -5.812  1.00  0.00           C  
ATOM    505  C   GLU    31      -0.384  -3.375  -4.521  1.00  0.00           C  
ATOM    506  O   GLU    31      -0.470  -4.128  -3.549  1.00  0.00           O  
ATOM    507  CB  GLU    31       1.700  -3.250  -5.940  1.00  0.00           C  
ATOM    508  CG  GLU    31       2.494  -3.690  -7.183  1.00  0.00           C  
ATOM    509  CD  GLU    31       2.373  -5.190  -7.492  1.00  0.00           C  
ATOM    510  OE1 GLU    31       2.473  -6.010  -6.552  1.00  0.00           O  
ATOM    511  OE2 GLU    31       2.180  -5.551  -8.677  1.00  0.00           O1-
ATOM    512  H   GLU    31      -0.128  -2.926  -7.691  1.00  0.00           H  
ATOM    513  HA  GLU    31       0.359  -4.941  -5.714  1.00  0.00           H  
ATOM    514  HB2 GLU    31       1.642  -2.161  -5.935  1.00  0.00           H  
ATOM    515  HB3 GLU    31       2.271  -3.521  -5.052  1.00  0.00           H  
ATOM    516  HG2 GLU    31       2.150  -3.131  -8.052  1.00  0.00           H  
ATOM    517  HG3 GLU    31       3.547  -3.440  -7.062  1.00  0.00           H  
ATOM    518  N   LEU    32      -0.925  -2.153  -4.511  1.00  0.00           N  
ATOM    519  CA  LEU    32      -1.608  -1.604  -3.335  1.00  0.00           C  
ATOM    520  C   LEU    32      -2.930  -2.333  -3.037  1.00  0.00           C  
ATOM    521  O   LEU    32      -3.180  -2.683  -1.882  1.00  0.00           O  
ATOM    522  CB  LEU    32      -1.805  -0.090  -3.511  1.00  0.00           C  
ATOM    523  CG  LEU    32      -0.485   0.701  -3.619  1.00  0.00           C  
ATOM    524  CD1 LEU    32      -0.794   2.169  -3.884  1.00  0.00           C  
ATOM    525  CD2 LEU    32       0.369   0.615  -2.353  1.00  0.00           C  
ATOM    526  H   LEU    32      -0.853  -1.575  -5.338  1.00  0.00           H  
ATOM    527  HA  LEU    32      -0.973  -1.771  -2.464  1.00  0.00           H  
ATOM    528  HB2 LEU    32      -2.408   0.088  -4.404  1.00  0.00           H  
ATOM    529  HB3 LEU    32      -2.389   0.302  -2.675  1.00  0.00           H  
ATOM    530  HG  LEU    32       0.104   0.326  -4.455  1.00  0.00           H  
ATOM    531 HD11 LEU    32      -1.287   2.635  -3.031  1.00  0.00           H  
ATOM    532 HD12 LEU    32       0.118   2.728  -4.091  1.00  0.00           H  
ATOM    533 HD13 LEU    32      -1.448   2.280  -4.750  1.00  0.00           H  
ATOM    534 HD21 LEU    32       0.762  -0.389  -2.199  1.00  0.00           H  
ATOM    535 HD22 LEU    32       1.231   1.280  -2.415  1.00  0.00           H  
ATOM    536 HD23 LEU    32      -0.200   0.890  -1.465  1.00  0.00           H  
ATOM    537  N   ILE    33      -3.736  -2.641  -4.061  1.00  0.00           N  
ATOM    538  CA  ILE    33      -4.956  -3.453  -3.917  1.00  0.00           C  
ATOM    539  C   ILE    33      -4.621  -4.876  -3.437  1.00  0.00           C  
ATOM    540  O   ILE    33      -5.330  -5.413  -2.586  1.00  0.00           O  
ATOM    541  CB  ILE    33      -5.768  -3.447  -5.236  1.00  0.00           C  
ATOM    542  CG2 ILE    33      -6.851  -4.540  -5.246  1.00  0.00           C  
ATOM    543  CG1 ILE    33      -6.424  -2.062  -5.446  1.00  0.00           C  
ATOM    544  CD1 ILE    33      -7.021  -1.854  -6.845  1.00  0.00           C  
ATOM    545  H   ILE    33      -3.478  -2.344  -4.994  1.00  0.00           H  
ATOM    546  HA  ILE    33      -5.571  -2.997  -3.138  1.00  0.00           H  
ATOM    547  HB  ILE    33      -5.089  -3.647  -6.066  1.00  0.00           H  
ATOM    548 HG21 ILE    33      -7.510  -4.464  -4.381  1.00  0.00           H  
ATOM    549 HG22 ILE    33      -7.476  -4.479  -6.132  1.00  0.00           H  
ATOM    550 HG23 ILE    33      -6.423  -5.542  -5.261  1.00  0.00           H  
ATOM    551 HG12 ILE    33      -7.199  -1.901  -4.695  1.00  0.00           H  
ATOM    552 HG13 ILE    33      -5.687  -1.275  -5.281  1.00  0.00           H  
ATOM    553 HD11 ILE    33      -7.844  -2.534  -7.056  1.00  0.00           H  
ATOM    554 HD12 ILE    33      -7.418  -0.845  -6.946  1.00  0.00           H  
ATOM    555 HD13 ILE    33      -6.266  -1.992  -7.620  1.00  0.00           H  
ATOM    556  N   SER    34      -3.528  -5.479  -3.920  1.00  0.00           N  
ATOM    557  CA  SER    34      -3.064  -6.799  -3.471  1.00  0.00           C  
ATOM    558  C   SER    34      -2.709  -6.803  -1.978  1.00  0.00           C  
ATOM    559  O   SER    34      -3.213  -7.644  -1.230  1.00  0.00           O  
ATOM    560  CB  SER    34      -1.872  -7.260  -4.319  1.00  0.00           C  
ATOM    561  OG  SER    34      -1.500  -8.593  -4.011  1.00  0.00           O  
ATOM    562  H   SER    34      -2.980  -5.006  -4.628  1.00  0.00           H  
ATOM    563  HA  SER    34      -3.884  -7.503  -3.627  1.00  0.00           H  
ATOM    564  HB2 SER    34      -2.132  -7.237  -5.377  1.00  0.00           H  
ATOM    565  HB3 SER    34      -1.007  -6.610  -4.188  1.00  0.00           H  
ATOM    566  HG  SER    34      -1.281  -8.649  -3.093  1.00  0.00           H  
ATOM    567  N   ASN    35      -1.923  -5.822  -1.515  1.00  0.00           N  
ATOM    568  CA  ASN    35      -1.575  -5.675  -0.096  1.00  0.00           C  
ATOM    569  C   ASN    35      -2.835  -5.523   0.781  1.00  0.00           C  
ATOM    570  O   ASN    35      -2.968  -6.213   1.795  1.00  0.00           O  
ATOM    571  CB  ASN    35      -0.633  -4.474   0.095  1.00  0.00           C  
ATOM    572  CG  ASN    35       0.705  -4.566  -0.623  1.00  0.00           C  
ATOM    573  OD1 ASN    35       1.114  -5.583  -1.161  1.00  0.00           O  
ATOM    574  ND2 ASN    35       1.456  -3.490  -0.629  1.00  0.00           N  
ATOM    575  H   ASN    35      -1.546  -5.148  -2.168  1.00  0.00           H  
ATOM    576  HA  ASN    35      -1.058  -6.583   0.223  1.00  0.00           H  
ATOM    577  HB2 ASN    35      -1.133  -3.561  -0.230  1.00  0.00           H  
ATOM    578  HB3 ASN    35      -0.421  -4.353   1.158  1.00  0.00           H  
ATOM    579 HD21 ASN    35       2.347  -3.510  -1.103  1.00  0.00           H  
ATOM    580 HD22 ASN    35       1.140  -2.648  -0.164  1.00  0.00           H  
ATOM    581  N   SER    36      -3.795  -4.692   0.359  1.00  0.00           N  
ATOM    582  CA  SER    36      -5.096  -4.551   1.026  1.00  0.00           C  
ATOM    583  C   SER    36      -5.915  -5.848   1.031  1.00  0.00           C  
ATOM    584  O   SER    36      -6.517  -6.189   2.047  1.00  0.00           O  
ATOM    585  CB  SER    36      -5.917  -3.447   0.354  1.00  0.00           C  
ATOM    586  OG  SER    36      -5.359  -2.174   0.610  1.00  0.00           O  
ATOM    587  H   SER    36      -3.639  -4.149  -0.480  1.00  0.00           H  
ATOM    588  HA  SER    36      -4.918  -4.276   2.067  1.00  0.00           H  
ATOM    589  HB2 SER    36      -5.961  -3.596  -0.724  1.00  0.00           H  
ATOM    590  HB3 SER    36      -6.944  -3.456   0.714  1.00  0.00           H  
ATOM    591  HG  SER    36      -5.448  -1.997   1.541  1.00  0.00           H  
ATOM    592  N   SER    37      -5.920  -6.610  -0.066  1.00  0.00           N  
ATOM    593  CA  SER    37      -6.642  -7.886  -0.166  1.00  0.00           C  
ATOM    594  C   SER    37      -6.114  -8.933   0.822  1.00  0.00           C  
ATOM    595  O   SER    37      -6.898  -9.568   1.528  1.00  0.00           O  
ATOM    596  CB  SER    37      -6.579  -8.405  -1.605  1.00  0.00           C  
ATOM    597  OG  SER    37      -7.375  -9.566  -1.773  1.00  0.00           O  
ATOM    598  H   SER    37      -5.411  -6.293  -0.882  1.00  0.00           H  
ATOM    599  HA  SER    37      -7.689  -7.695   0.075  1.00  0.00           H  
ATOM    600  HB2 SER    37      -6.953  -7.638  -2.282  1.00  0.00           H  
ATOM    601  HB3 SER    37      -5.556  -8.630  -1.908  1.00  0.00           H  
ATOM    602  HG  SER    37      -7.011 -10.262  -1.244  1.00  0.00           H  
ATOM    603  N   ASP    38      -4.792  -9.077   0.952  1.00  0.00           N  
ATOM    604  CA  ASP    38      -4.221  -9.989   1.948  1.00  0.00           C  
ATOM    605  C   ASP    38      -4.340  -9.450   3.390  1.00  0.00           C  
ATOM    606  O   ASP    38      -4.419 -10.242   4.328  1.00  0.00           O  
ATOM    607  CB  ASP    38      -2.779 -10.372   1.590  1.00  0.00           C  
ATOM    608  CG  ASP    38      -2.573 -10.827   0.137  1.00  0.00           C  
ATOM    609  OD1 ASP    38      -3.333 -11.696  -0.349  1.00  0.00           O  
ATOM    610  OD2 ASP    38      -1.603 -10.366  -0.506  1.00  0.00           O1-
ATOM    611  H   ASP    38      -4.166  -8.544   0.362  1.00  0.00           H  
ATOM    612  HA  ASP    38      -4.792 -10.917   1.905  1.00  0.00           H  
ATOM    613  HB2 ASP    38      -2.134  -9.511   1.745  1.00  0.00           H  
ATOM    614  HB3 ASP    38      -2.419 -11.158   2.255  1.00  0.00           H  
ATOM    615  N   ALA    39      -4.449  -8.132   3.602  1.00  0.00           N  
ATOM    616  CA  ALA    39      -4.807  -7.563   4.908  1.00  0.00           C  
ATOM    617  C   ALA    39      -6.240  -7.925   5.333  1.00  0.00           C  
ATOM    618  O   ALA    39      -6.490  -8.191   6.511  1.00  0.00           O  
ATOM    619  CB  ALA    39      -4.658  -6.041   4.865  1.00  0.00           C  
ATOM    620  H   ALA    39      -4.373  -7.502   2.813  1.00  0.00           H  
ATOM    621  HA  ALA    39      -4.112  -7.953   5.653  1.00  0.00           H  
ATOM    622  HB1 ALA    39      -5.454  -5.562   4.295  1.00  0.00           H  
ATOM    623  HB2 ALA    39      -4.679  -5.617   5.869  1.00  0.00           H  
ATOM    624  HB3 ALA    39      -3.720  -5.742   4.405  1.00  0.00           H  
ATOM    625  N   LEU    40      -7.172  -7.937   4.377  1.00  0.00           N  
ATOM    626  CA  LEU    40      -8.555  -8.383   4.561  1.00  0.00           C  
ATOM    627  C   LEU    40      -8.621  -9.907   4.803  1.00  0.00           C  
ATOM    628  O   LEU    40      -9.366 -10.347   5.678  1.00  0.00           O  
ATOM    629  CB  LEU    40      -9.399  -7.910   3.364  1.00  0.00           C  
ATOM    630  CG  LEU    40      -9.545  -6.375   3.271  1.00  0.00           C  
ATOM    631  CD1 LEU    40      -9.915  -5.935   1.858  1.00  0.00           C  
ATOM    632  CD2 LEU    40     -10.641  -5.852   4.194  1.00  0.00           C  
ATOM    633  H   LEU    40      -6.897  -7.670   3.440  1.00  0.00           H  
ATOM    634  HA  LEU    40      -8.962  -7.899   5.443  1.00  0.00           H  
ATOM    635  HB2 LEU    40      -8.948  -8.285   2.446  1.00  0.00           H  
ATOM    636  HB3 LEU    40     -10.391  -8.356   3.413  1.00  0.00           H  
ATOM    637  HG  LEU    40      -8.608  -5.889   3.542  1.00  0.00           H  
ATOM    638 HD11 LEU    40     -10.877  -6.342   1.548  1.00  0.00           H  
ATOM    639 HD12 LEU    40      -9.981  -4.849   1.803  1.00  0.00           H  
ATOM    640 HD13 LEU    40      -9.169  -6.251   1.131  1.00  0.00           H  
ATOM    641 HD21 LEU    40     -10.482  -6.153   5.226  1.00  0.00           H  
ATOM    642 HD22 LEU    40     -10.694  -4.764   4.166  1.00  0.00           H  
ATOM    643 HD23 LEU    40     -11.610  -6.232   3.887  1.00  0.00           H  
ATOM    644  N   ASP    41      -7.767 -10.704   4.146  1.00  0.00           N  
ATOM    645  CA  ASP    41      -7.595 -12.132   4.470  1.00  0.00           C  
ATOM    646  C   ASP    41      -7.057 -12.356   5.892  1.00  0.00           C  
ATOM    647  O   ASP    41      -7.575 -13.211   6.612  1.00  0.00           O  
ATOM    648  CB  ASP    41      -6.661 -12.838   3.472  1.00  0.00           C  
ATOM    649  CG  ASP    41      -7.228 -13.032   2.058  1.00  0.00           C  
ATOM    650  OD1 ASP    41      -8.468 -13.039   1.885  1.00  0.00           O  
ATOM    651  OD2 ASP    41      -6.424 -13.280   1.129  1.00  0.00           O1-
ATOM    652  H   ASP    41      -7.178 -10.305   3.427  1.00  0.00           H  
ATOM    653  HA  ASP    41      -8.575 -12.612   4.435  1.00  0.00           H  
ATOM    654  HB2 ASP    41      -5.708 -12.318   3.405  1.00  0.00           H  
ATOM    655  HB3 ASP    41      -6.424 -13.839   3.836  1.00  0.00           H  
ATOM    656  N   LYS    42      -6.044 -11.591   6.321  1.00  0.00           N  
ATOM    657  CA  LYS    42      -5.429 -11.720   7.653  1.00  0.00           C  
ATOM    658  C   LYS    42      -6.429 -11.470   8.781  1.00  0.00           C  
ATOM    659  O   LYS    42      -6.492 -12.274   9.712  1.00  0.00           O  
ATOM    660  CB  LYS    42      -4.219 -10.779   7.770  1.00  0.00           C  
ATOM    661  CG  LYS    42      -2.977 -11.345   7.065  1.00  0.00           C  
ATOM    662  CD  LYS    42      -1.860 -10.294   6.985  1.00  0.00           C  
ATOM    663  CE  LYS    42      -0.641 -10.874   6.259  1.00  0.00           C  
ATOM    664  NZ  LYS    42       0.476  -9.895   6.186  1.00  0.00           N1+
ATOM    665  H   LYS    42      -5.644 -10.918   5.681  1.00  0.00           H  
ATOM    666  HA  LYS    42      -5.079 -12.749   7.762  1.00  0.00           H  
ATOM    667  HB2 LYS    42      -4.474  -9.801   7.361  1.00  0.00           H  
ATOM    668  HB3 LYS    42      -3.968 -10.614   8.819  1.00  0.00           H  
ATOM    669  HG2 LYS    42      -2.624 -12.226   7.604  1.00  0.00           H  
ATOM    670  HG3 LYS    42      -3.232 -11.686   6.062  1.00  0.00           H  
ATOM    671  HD2 LYS    42      -2.219  -9.410   6.456  1.00  0.00           H  
ATOM    672  HD3 LYS    42      -1.582  -9.972   7.989  1.00  0.00           H  
ATOM    673  HE2 LYS    42      -0.284 -11.769   6.770  1.00  0.00           H  
ATOM    674  HE3 LYS    42      -0.910 -11.169   5.244  1.00  0.00           H  
ATOM    675  HZ1 LYS    42       0.757  -9.635   7.121  1.00  0.00           H  
ATOM    676  HZ2 LYS    42       1.260 -10.311   5.705  1.00  0.00           H  
ATOM    677  HZ3 LYS    42       0.172  -9.071   5.686  1.00  0.00           H  
ATOM    678  N   ILE    43      -7.250 -10.416   8.690  1.00  0.00           N  
ATOM    679  CA  ILE    43      -8.324 -10.197   9.673  1.00  0.00           C  
ATOM    680  C   ILE    43      -9.377 -11.308   9.592  1.00  0.00           C  
ATOM    681  O   ILE    43      -9.689 -11.902  10.621  1.00  0.00           O  
ATOM    682  CB  ILE    43      -8.921  -8.773   9.606  1.00  0.00           C  
ATOM    683  CG2 ILE    43      -9.567  -8.425   8.262  1.00  0.00           C  
ATOM    684  CG1 ILE    43      -9.960  -8.499  10.711  1.00  0.00           C  
ATOM    685  CD1 ILE    43      -9.361  -8.511  12.120  1.00  0.00           C  
ATOM    686  H   ILE    43      -7.176  -9.789   7.900  1.00  0.00           H  
ATOM    687  HA  ILE    43      -7.850 -10.284  10.653  1.00  0.00           H  
ATOM    688  HB  ILE    43      -8.104  -8.074   9.750  1.00  0.00           H  
ATOM    689 HG21 ILE    43     -10.441  -9.038   8.044  1.00  0.00           H  
ATOM    690 HG22 ILE    43      -9.880  -7.382   8.232  1.00  0.00           H  
ATOM    691 HG23 ILE    43      -8.844  -8.565   7.469  1.00  0.00           H  
ATOM    692 HG12 ILE    43     -10.393  -7.514  10.547  1.00  0.00           H  
ATOM    693 HG13 ILE    43     -10.799  -9.189  10.651  1.00  0.00           H  
ATOM    694 HD11 ILE    43      -8.465  -7.894  12.180  1.00  0.00           H  
ATOM    695 HD12 ILE    43     -10.080  -8.120  12.839  1.00  0.00           H  
ATOM    696 HD13 ILE    43      -9.096  -9.520  12.436  1.00  0.00           H  
ATOM    697  N   ARG    44      -9.859 -11.669   8.393  1.00  0.00           N  
ATOM    698  CA  ARG    44     -10.884 -12.714   8.225  1.00  0.00           C  
ATOM    699  C   ARG    44     -10.440 -14.077   8.763  1.00  0.00           C  
ATOM    700  O   ARG    44     -11.265 -14.820   9.283  1.00  0.00           O  
ATOM    701  CB  ARG    44     -11.305 -12.801   6.748  1.00  0.00           C  
ATOM    702  CG  ARG    44     -12.594 -13.623   6.570  1.00  0.00           C  
ATOM    703  CD  ARG    44     -13.162 -13.537   5.149  1.00  0.00           C  
ATOM    704  NE  ARG    44     -12.286 -14.181   4.151  1.00  0.00           N  
ATOM    705  CZ  ARG    44     -12.454 -14.171   2.840  1.00  0.00           C  
ATOM    706  NH1 ARG    44     -13.486 -13.609   2.275  1.00  0.00           N  
ATOM    707  NH2 ARG    44     -11.581 -14.739   2.060  1.00  0.00           N1+
ATOM    708  H   ARG    44      -9.536 -11.184   7.565  1.00  0.00           H  
ATOM    709  HA  ARG    44     -11.750 -12.386   8.801  1.00  0.00           H  
ATOM    710  HB2 ARG    44     -11.481 -11.797   6.369  1.00  0.00           H  
ATOM    711  HB3 ARG    44     -10.497 -13.214   6.143  1.00  0.00           H  
ATOM    712  HG2 ARG    44     -12.420 -14.670   6.822  1.00  0.00           H  
ATOM    713  HG3 ARG    44     -13.354 -13.266   7.267  1.00  0.00           H  
ATOM    714  HD2 ARG    44     -14.137 -14.023   5.113  1.00  0.00           H  
ATOM    715  HD3 ARG    44     -13.316 -12.495   4.868  1.00  0.00           H  
ATOM    716  HE  ARG    44     -11.464 -14.636   4.521  1.00  0.00           H  
ATOM    717 HH11 ARG    44     -14.183 -13.149   2.842  1.00  0.00           H  
ATOM    718 HH12 ARG    44     -13.596 -13.613   1.270  1.00  0.00           H  
ATOM    719 HH21 ARG    44     -10.754 -15.171   2.445  1.00  0.00           H  
ATOM    720 HH22 ARG    44     -11.682 -14.694   1.057  1.00  0.00           H  
ATOM    721  N   TYR    45      -9.151 -14.408   8.679  1.00  0.00           N  
ATOM    722  CA  TYR    45      -8.600 -15.642   9.243  1.00  0.00           C  
ATOM    723  C   TYR    45      -8.570 -15.630  10.782  1.00  0.00           C  
ATOM    724  O   TYR    45      -8.961 -16.615  11.410  1.00  0.00           O  
ATOM    725  CB  TYR    45      -7.211 -15.895   8.649  1.00  0.00           C  
ATOM    726  CG  TYR    45      -6.635 -17.244   9.036  1.00  0.00           C  
ATOM    727  CD1 TYR    45      -7.191 -18.416   8.491  1.00  0.00           C  
ATOM    728  CE1 TYR    45      -6.691 -19.678   8.866  1.00  0.00           C  
ATOM    729  CZ  TYR    45      -5.625 -19.768   9.788  1.00  0.00           C  
ATOM    730  OH  TYR    45      -5.135 -20.983  10.158  1.00  0.00           O  
ATOM    731  CE2 TYR    45      -5.064 -18.590  10.327  1.00  0.00           C  
ATOM    732  CD2 TYR    45      -5.570 -17.330   9.954  1.00  0.00           C  
ATOM    733  H   TYR    45      -8.513 -13.773   8.215  1.00  0.00           H  
ATOM    734  HA  TYR    45      -9.250 -16.462   8.932  1.00  0.00           H  
ATOM    735  HB2 TYR    45      -7.264 -15.859   7.560  1.00  0.00           H  
ATOM    736  HB3 TYR    45      -6.522 -15.100   8.941  1.00  0.00           H  
ATOM    737  HD1 TYR    45      -8.010 -18.354   7.790  1.00  0.00           H  
ATOM    738  HE1 TYR    45      -7.127 -20.572   8.447  1.00  0.00           H  
ATOM    739  HH  TYR    45      -5.579 -21.705   9.742  1.00  0.00           H  
ATOM    740  HE2 TYR    45      -4.249 -18.653  11.033  1.00  0.00           H  
ATOM    741  HD2 TYR    45      -5.144 -16.434  10.382  1.00  0.00           H  
ATOM    742  N   GLU    46      -8.179 -14.517  11.412  1.00  0.00           N  
ATOM    743  CA  GLU    46      -8.223 -14.375  12.878  1.00  0.00           C  
ATOM    744  C   GLU    46      -9.659 -14.328  13.435  1.00  0.00           C  
ATOM    745  O   GLU    46      -9.911 -14.820  14.537  1.00  0.00           O  
ATOM    746  CB  GLU    46      -7.441 -13.129  13.333  1.00  0.00           C  
ATOM    747  CG  GLU    46      -5.923 -13.287  13.135  1.00  0.00           C  
ATOM    748  CD  GLU    46      -5.075 -12.221  13.860  1.00  0.00           C  
ATOM    749  OE1 GLU    46      -5.622 -11.352  14.582  1.00  0.00           O  
ATOM    750  OE2 GLU    46      -3.828 -12.277  13.743  1.00  0.00           O1-
ATOM    751  H   GLU    46      -7.876 -13.720  10.867  1.00  0.00           H  
ATOM    752  HA  GLU    46      -7.747 -15.252  13.321  1.00  0.00           H  
ATOM    753  HB2 GLU    46      -7.796 -12.242  12.805  1.00  0.00           H  
ATOM    754  HB3 GLU    46      -7.644 -12.954  14.391  1.00  0.00           H  
ATOM    755  HG2 GLU    46      -5.602 -14.258  13.512  1.00  0.00           H  
ATOM    756  HG3 GLU    46      -5.674 -13.270  12.074  1.00  0.00           H  
ATOM    757  N   THR    47     -10.625 -13.789  12.686  1.00  0.00           N  
ATOM    758  CA  THR    47     -12.027 -13.699  13.134  1.00  0.00           C  
ATOM    759  C   THR    47     -12.759 -15.050  13.128  1.00  0.00           C  
ATOM    760  O   THR    47     -13.806 -15.169  13.766  1.00  0.00           O  
ATOM    761  CB  THR    47     -12.832 -12.652  12.349  1.00  0.00           C  
ATOM    762  CG2 THR    47     -12.191 -11.260  12.337  1.00  0.00           C  
ATOM    763  OG1 THR    47     -13.043 -13.061  11.019  1.00  0.00           O  
ATOM    764  H   THR    47     -10.378 -13.380  11.794  1.00  0.00           H  
ATOM    765  HA  THR    47     -12.009 -13.355  14.165  1.00  0.00           H  
ATOM    766  HB  THR    47     -13.825 -12.557  12.791  1.00  0.00           H  
ATOM    767 HG21 THR    47     -11.117 -11.270  12.505  1.00  0.00           H  
ATOM    768 HG22 THR    47     -12.375 -10.743  11.398  1.00  0.00           H  
ATOM    769 HG23 THR    47     -12.609 -10.640  13.124  1.00  0.00           H  
ATOM    770  HG1 THR    47     -12.204 -13.215  10.611  1.00  0.00           H  
ATOM    771  N   LEU    48     -12.202 -16.091  12.487  1.00  0.00           N  
ATOM    772  CA  LEU    48     -12.701 -17.473  12.586  1.00  0.00           C  
ATOM    773  C   LEU    48     -12.593 -18.015  14.020  1.00  0.00           C  
ATOM    774  O   LEU    48     -13.531 -18.639  14.521  1.00  0.00           O  
ATOM    775  CB  LEU    48     -11.913 -18.413  11.649  1.00  0.00           C  
ATOM    776  CG  LEU    48     -12.023 -18.123  10.143  1.00  0.00           C  
ATOM    777  CD1 LEU    48     -11.055 -19.017   9.368  1.00  0.00           C  
ATOM    778  CD2 LEU    48     -13.435 -18.358   9.605  1.00  0.00           C  
ATOM    779  H   LEU    48     -11.341 -15.940  11.980  1.00  0.00           H  
ATOM    780  HA  LEU    48     -13.756 -17.481  12.308  1.00  0.00           H  
ATOM    781  HB2 LEU    48     -10.861 -18.388  11.934  1.00  0.00           H  
ATOM    782  HB3 LEU    48     -12.233 -19.442  11.822  1.00  0.00           H  
ATOM    783  HG  LEU    48     -11.743 -17.091   9.963  1.00  0.00           H  
ATOM    784 HD11 LEU    48     -11.290 -20.074   9.501  1.00  0.00           H  
ATOM    785 HD12 LEU    48     -11.085 -18.800   8.300  1.00  0.00           H  
ATOM    786 HD13 LEU    48     -10.027 -18.862   9.700  1.00  0.00           H  
ATOM    787 HD21 LEU    48     -14.155 -17.679  10.061  1.00  0.00           H  
ATOM    788 HD22 LEU    48     -13.478 -18.188   8.528  1.00  0.00           H  
ATOM    789 HD23 LEU    48     -13.771 -19.378   9.793  1.00  0.00           H  
ATOM    790  N   THR    49     -11.451 -17.786  14.675  1.00  0.00           N  
ATOM    791  CA  THR    49     -11.156 -18.277  16.032  1.00  0.00           C  
ATOM    792  C   THR    49     -11.524 -17.271  17.128  1.00  0.00           C  
ATOM    793  O   THR    49     -11.752 -17.676  18.269  1.00  0.00           O  
ATOM    794  CB  THR    49      -9.680 -18.689  16.162  1.00  0.00           C  
ATOM    795  CG2 THR    49      -9.297 -19.794  15.175  1.00  0.00           C  
ATOM    796  OG1 THR    49      -8.824 -17.592  15.931  1.00  0.00           O  
ATOM    797  H   THR    49     -10.723 -17.258  14.213  1.00  0.00           H  
ATOM    798  HA  THR    49     -11.752 -19.172  16.224  1.00  0.00           H  
ATOM    799  HB  THR    49      -9.492 -19.051  17.175  1.00  0.00           H  
ATOM    800 HG21 THR    49      -9.389 -19.466  14.139  1.00  0.00           H  
ATOM    801 HG22 THR    49      -8.266 -20.115  15.327  1.00  0.00           H  
ATOM    802 HG23 THR    49      -9.934 -20.670  15.303  1.00  0.00           H  
ATOM    803  HG1 THR    49      -7.930 -17.875  16.050  1.00  0.00           H  
ATOM    804  N   ASP    50     -11.641 -15.980  16.799  1.00  0.00           N  
ATOM    805  CA  ASP    50     -12.036 -14.915  17.729  1.00  0.00           C  
ATOM    806  C   ASP    50     -12.909 -13.840  17.041  1.00  0.00           C  
ATOM    807  O   ASP    50     -12.386 -12.845  16.531  1.00  0.00           O  
ATOM    808  CB  ASP    50     -10.769 -14.326  18.371  1.00  0.00           C  
ATOM    809  CG  ASP    50     -11.058 -13.258  19.437  1.00  0.00           C  
ATOM    810  OD1 ASP    50     -12.243 -12.991  19.756  1.00  0.00           O  
ATOM    811  OD2 ASP    50     -10.079 -12.698  19.983  1.00  0.00           O1-
ATOM    812  H   ASP    50     -11.427 -15.708  15.849  1.00  0.00           H  
ATOM    813  HA  ASP    50     -12.625 -15.344  18.540  1.00  0.00           H  
ATOM    814  HB2 ASP    50     -10.194 -15.119  18.851  1.00  0.00           H  
ATOM    815  HB3 ASP    50     -10.118 -13.893  17.609  1.00  0.00           H  
ATOM    816  N   PRO    51     -14.248 -13.997  17.021  1.00  0.00           N  
ATOM    817  CA  PRO    51     -15.161 -13.052  16.369  1.00  0.00           C  
ATOM    818  C   PRO    51     -15.101 -11.608  16.895  1.00  0.00           C  
ATOM    819  O   PRO    51     -15.460 -10.682  16.164  1.00  0.00           O  
ATOM    820  CD  PRO    51     -14.971 -15.198  17.415  1.00  0.00           C  
ATOM    821  CG  PRO    51     -16.287 -15.149  16.647  1.00  0.00           C  
ATOM    822  CB  PRO    51     -16.559 -13.650  16.554  1.00  0.00           C  
ATOM    823  HD2 PRO    51     -15.147 -15.169  18.491  1.00  0.00           H  
ATOM    824  HD3 PRO    51     -14.434 -16.117  17.180  1.00  0.00           H  
ATOM    825  HG2 PRO    51     -17.088 -15.702  17.138  1.00  0.00           H  
ATOM    826  HG3 PRO    51     -16.150 -15.563  15.647  1.00  0.00           H  
ATOM    827  HB2 PRO    51     -17.017 -13.306  17.484  1.00  0.00           H  
ATOM    828  HB3 PRO    51     -17.234 -13.399  15.735  1.00  0.00           H  
ATOM    829  HA  PRO    51     -14.917 -13.041  15.305  1.00  0.00           H  
ATOM    830  N   SER    52     -14.610 -11.382  18.123  1.00  0.00           N  
ATOM    831  CA  SER    52     -14.468 -10.035  18.707  1.00  0.00           C  
ATOM    832  C   SER    52     -13.474  -9.141  17.946  1.00  0.00           C  
ATOM    833  O   SER    52     -13.528  -7.913  18.052  1.00  0.00           O  
ATOM    834  CB  SER    52     -14.087 -10.118  20.191  1.00  0.00           C  
ATOM    835  OG  SER    52     -12.727 -10.461  20.384  1.00  0.00           O  
ATOM    836  H   SER    52     -14.286 -12.165  18.674  1.00  0.00           H  
ATOM    837  HA  SER    52     -15.448  -9.559  18.647  1.00  0.00           H  
ATOM    838  HB2 SER    52     -14.255  -9.150  20.665  1.00  0.00           H  
ATOM    839  HB3 SER    52     -14.719 -10.835  20.716  1.00  0.00           H  
ATOM    840  HG  SER    52     -12.586 -11.368  20.125  1.00  0.00           H  
ATOM    841  N   LYS    53     -12.621  -9.734  17.099  1.00  0.00           N  
ATOM    842  CA  LYS    53     -11.719  -9.041  16.163  1.00  0.00           C  
ATOM    843  C   LYS    53     -12.463  -8.120  15.172  1.00  0.00           C  
ATOM    844  O   LYS    53     -11.857  -7.167  14.680  1.00  0.00           O  
ATOM    845  CB  LYS    53     -10.904 -10.113  15.416  1.00  0.00           C  
ATOM    846  CG  LYS    53      -9.934 -10.947  16.272  1.00  0.00           C  
ATOM    847  CD  LYS    53      -8.574 -10.280  16.490  1.00  0.00           C  
ATOM    848  CE  LYS    53      -7.671 -11.232  17.284  1.00  0.00           C  
ATOM    849  NZ  LYS    53      -6.251 -10.809  17.223  1.00  0.00           N1+
ATOM    850  H   LYS    53     -12.633 -10.745  17.056  1.00  0.00           H  
ATOM    851  HA  LYS    53     -11.041  -8.418  16.748  1.00  0.00           H  
ATOM    852  HB2 LYS    53     -11.609 -10.819  14.985  1.00  0.00           H  
ATOM    853  HB3 LYS    53     -10.362  -9.678  14.577  1.00  0.00           H  
ATOM    854  HG2 LYS    53     -10.384 -11.196  17.233  1.00  0.00           H  
ATOM    855  HG3 LYS    53      -9.774 -11.898  15.762  1.00  0.00           H  
ATOM    856  HD2 LYS    53      -8.124 -10.062  15.521  1.00  0.00           H  
ATOM    857  HD3 LYS    53      -8.685  -9.330  17.015  1.00  0.00           H  
ATOM    858  HE2 LYS    53      -7.994 -11.284  18.325  1.00  0.00           H  
ATOM    859  HE3 LYS    53      -7.727 -12.244  16.882  1.00  0.00           H  
ATOM    860  HZ1 LYS    53      -5.936 -10.867  16.257  1.00  0.00           H  
ATOM    861  HZ2 LYS    53      -6.153  -9.862  17.560  1.00  0.00           H  
ATOM    862  HZ3 LYS    53      -5.689 -11.428  17.788  1.00  0.00           H  
ATOM    863  N   LEU    54     -13.755  -8.364  14.901  1.00  0.00           N  
ATOM    864  CA  LEU    54     -14.624  -7.501  14.079  1.00  0.00           C  
ATOM    865  C   LEU    54     -15.344  -6.371  14.845  1.00  0.00           C  
ATOM    866  O   LEU    54     -16.043  -5.581  14.213  1.00  0.00           O  
ATOM    867  CB  LEU    54     -15.672  -8.338  13.316  1.00  0.00           C  
ATOM    868  CG  LEU    54     -15.157  -9.300  12.236  1.00  0.00           C  
ATOM    869  CD1 LEU    54     -16.331  -9.880  11.449  1.00  0.00           C  
ATOM    870  CD2 LEU    54     -14.208  -8.630  11.236  1.00  0.00           C  
ATOM    871  H   LEU    54     -14.192  -9.159  15.349  1.00  0.00           H  
ATOM    872  HA  LEU    54     -14.010  -6.979  13.345  1.00  0.00           H  
ATOM    873  HB2 LEU    54     -16.275  -8.898  14.033  1.00  0.00           H  
ATOM    874  HB3 LEU    54     -16.365  -7.659  12.827  1.00  0.00           H  
ATOM    875  HG  LEU    54     -14.654 -10.126  12.730  1.00  0.00           H  
ATOM    876 HD11 LEU    54     -16.876  -9.111  10.902  1.00  0.00           H  
ATOM    877 HD12 LEU    54     -15.991 -10.622  10.726  1.00  0.00           H  
ATOM    878 HD13 LEU    54     -17.039 -10.378  12.113  1.00  0.00           H  
ATOM    879 HD21 LEU    54     -13.268  -8.335  11.704  1.00  0.00           H  
ATOM    880 HD22 LEU    54     -13.954  -9.304  10.417  1.00  0.00           H  
ATOM    881 HD23 LEU    54     -14.655  -7.740  10.793  1.00  0.00           H  
ATOM    882  N   ASP    55     -15.193  -6.237  16.167  1.00  0.00           N  
ATOM    883  CA  ASP    55     -15.882  -5.180  16.938  1.00  0.00           C  
ATOM    884  C   ASP    55     -15.478  -3.750  16.511  1.00  0.00           C  
ATOM    885  O   ASP    55     -16.242  -2.799  16.696  1.00  0.00           O  
ATOM    886  CB  ASP    55     -15.648  -5.367  18.447  1.00  0.00           C  
ATOM    887  CG  ASP    55     -16.297  -6.622  19.063  1.00  0.00           C  
ATOM    888  OD1 ASP    55     -17.121  -7.301  18.405  1.00  0.00           O  
ATOM    889  OD2 ASP    55     -16.022  -6.904  20.253  1.00  0.00           O1-
ATOM    890  H   ASP    55     -14.621  -6.898  16.676  1.00  0.00           H  
ATOM    891  HA  ASP    55     -16.953  -5.264  16.742  1.00  0.00           H  
ATOM    892  HB2 ASP    55     -14.578  -5.392  18.659  1.00  0.00           H  
ATOM    893  HB3 ASP    55     -16.046  -4.512  18.994  1.00  0.00           H  
ATOM    894  N   SER    56     -14.301  -3.601  15.898  1.00  0.00           N  
ATOM    895  CA  SER    56     -13.786  -2.375  15.271  1.00  0.00           C  
ATOM    896  C   SER    56     -14.306  -2.111  13.844  1.00  0.00           C  
ATOM    897  O   SER    56     -14.051  -1.039  13.289  1.00  0.00           O  
ATOM    898  CB  SER    56     -12.261  -2.470  15.260  1.00  0.00           C  
ATOM    899  OG  SER    56     -11.845  -3.662  14.615  1.00  0.00           O  
ATOM    900  H   SER    56     -13.726  -4.425  15.792  1.00  0.00           H  
ATOM    901  HA  SER    56     -14.070  -1.517  15.883  1.00  0.00           H  
ATOM    902  HB2 SER    56     -11.812  -1.605  14.776  1.00  0.00           H  
ATOM    903  HB3 SER    56     -11.883  -2.486  16.283  1.00  0.00           H  
ATOM    904  HG  SER    56     -10.952  -3.841  14.887  1.00  0.00           H  
ATOM    905  N   GLY    57     -15.039  -3.057  13.244  1.00  0.00           N  
ATOM    906  CA  GLY    57     -15.675  -2.943  11.926  1.00  0.00           C  
ATOM    907  C   GLY    57     -15.886  -4.309  11.264  1.00  0.00           C  
ATOM    908  O   GLY    57     -14.913  -5.023  11.007  1.00  0.00           O  
ATOM    909  H   GLY    57     -15.227  -3.906  13.762  1.00  0.00           H  
ATOM    910  HA2 GLY    57     -16.629  -2.426  12.039  1.00  0.00           H  
ATOM    911  HA3 GLY    57     -15.062  -2.338  11.256  1.00  0.00           H  
ATOM    912  N   LYS    58     -17.143  -4.680  10.985  1.00  0.00           N  
ATOM    913  CA  LYS    58     -17.514  -5.998  10.427  1.00  0.00           C  
ATOM    914  C   LYS    58     -17.310  -6.120   8.917  1.00  0.00           C  
ATOM    915  O   LYS    58     -16.954  -7.193   8.434  1.00  0.00           O  
ATOM    916  CB  LYS    58     -18.975  -6.325  10.783  1.00  0.00           C  
ATOM    917  CG  LYS    58     -19.163  -6.636  12.275  1.00  0.00           C  
ATOM    918  CD  LYS    58     -20.634  -6.930  12.590  1.00  0.00           C  
ATOM    919  CE  LYS    58     -20.795  -7.296  14.070  1.00  0.00           C  
ATOM    920  NZ  LYS    58     -22.216  -7.573  14.410  1.00  0.00           N1+
ATOM    921  H   LYS    58     -17.895  -4.048  11.220  1.00  0.00           H  
ATOM    922  HA  LYS    58     -16.877  -6.755  10.880  1.00  0.00           H  
ATOM    923  HB2 LYS    58     -19.623  -5.497  10.489  1.00  0.00           H  
ATOM    924  HB3 LYS    58     -19.311  -7.191  10.210  1.00  0.00           H  
ATOM    925  HG2 LYS    58     -18.563  -7.505  12.543  1.00  0.00           H  
ATOM    926  HG3 LYS    58     -18.810  -5.805  12.886  1.00  0.00           H  
ATOM    927  HD2 LYS    58     -21.245  -6.058  12.351  1.00  0.00           H  
ATOM    928  HD3 LYS    58     -20.992  -7.749  11.965  1.00  0.00           H  
ATOM    929  HE2 LYS    58     -20.200  -8.178  14.311  1.00  0.00           H  
ATOM    930  HE3 LYS    58     -20.437  -6.484  14.704  1.00  0.00           H  
ATOM    931  HZ1 LYS    58     -22.553  -8.345  13.853  1.00  0.00           H  
ATOM    932  HZ2 LYS    58     -22.287  -7.810  15.389  1.00  0.00           H  
ATOM    933  HZ3 LYS    58     -22.775  -6.753  14.222  1.00  0.00           H  
ATOM    934  N   GLU    59     -17.551  -5.047   8.163  1.00  0.00           N  
ATOM    935  CA  GLU    59     -17.426  -5.048   6.700  1.00  0.00           C  
ATOM    936  C   GLU    59     -15.958  -5.151   6.257  1.00  0.00           C  
ATOM    937  O   GLU    59     -15.106  -4.403   6.740  1.00  0.00           O  
ATOM    938  CB  GLU    59     -18.115  -3.804   6.114  1.00  0.00           C  
ATOM    939  CG  GLU    59     -18.042  -3.747   4.580  1.00  0.00           C  
ATOM    940  CD  GLU    59     -19.062  -2.754   3.984  1.00  0.00           C  
ATOM    941  OE1 GLU    59     -19.690  -3.086   2.949  1.00  0.00           O  
ATOM    942  OE2 GLU    59     -19.261  -1.649   4.546  1.00  0.00           O1-
ATOM    943  H   GLU    59     -17.833  -4.187   8.610  1.00  0.00           H  
ATOM    944  HA  GLU    59     -17.961  -5.924   6.325  1.00  0.00           H  
ATOM    945  HB2 GLU    59     -19.160  -3.804   6.431  1.00  0.00           H  
ATOM    946  HB3 GLU    59     -17.672  -2.899   6.531  1.00  0.00           H  
ATOM    947  HG2 GLU    59     -17.045  -3.460   4.246  1.00  0.00           H  
ATOM    948  HG3 GLU    59     -18.247  -4.732   4.157  1.00  0.00           H  
ATOM    949  N   LEU    60     -15.674  -6.059   5.320  1.00  0.00           N  
ATOM    950  CA  LEU    60     -14.356  -6.267   4.715  1.00  0.00           C  
ATOM    951  C   LEU    60     -14.390  -5.817   3.246  1.00  0.00           C  
ATOM    952  O   LEU    60     -14.965  -6.500   2.399  1.00  0.00           O  
ATOM    953  CB  LEU    60     -13.936  -7.740   4.894  1.00  0.00           C  
ATOM    954  CG  LEU    60     -13.815  -8.207   6.360  1.00  0.00           C  
ATOM    955  CD1 LEU    60     -13.273  -9.635   6.384  1.00  0.00           C  
ATOM    956  CD2 LEU    60     -12.873  -7.346   7.203  1.00  0.00           C  
ATOM    957  H   LEU    60     -16.429  -6.628   4.966  1.00  0.00           H  
ATOM    958  HA  LEU    60     -13.599  -5.668   5.211  1.00  0.00           H  
ATOM    959  HB2 LEU    60     -14.650  -8.384   4.379  1.00  0.00           H  
ATOM    960  HB3 LEU    60     -12.983  -7.907   4.391  1.00  0.00           H  
ATOM    961  HG  LEU    60     -14.802  -8.203   6.826  1.00  0.00           H  
ATOM    962 HD11 LEU    60     -12.282  -9.685   5.930  1.00  0.00           H  
ATOM    963 HD12 LEU    60     -13.194 -10.017   7.402  1.00  0.00           H  
ATOM    964 HD13 LEU    60     -13.926 -10.311   5.832  1.00  0.00           H  
ATOM    965 HD21 LEU    60     -13.256  -6.336   7.338  1.00  0.00           H  
ATOM    966 HD22 LEU    60     -12.744  -7.764   8.203  1.00  0.00           H  
ATOM    967 HD23 LEU    60     -11.887  -7.272   6.746  1.00  0.00           H  
ATOM    968  N   HIS    61     -13.806  -4.651   2.949  1.00  0.00           N  
ATOM    969  CA  HIS    61     -13.826  -4.023   1.615  1.00  0.00           C  
ATOM    970  C   HIS    61     -12.624  -3.102   1.354  1.00  0.00           C  
ATOM    971  O   HIS    61     -11.882  -2.743   2.270  1.00  0.00           O  
ATOM    972  CB  HIS    61     -15.156  -3.270   1.384  1.00  0.00           C  
ATOM    973  CG  HIS    61     -15.390  -1.985   2.155  1.00  0.00           C  
ATOM    974  ND1 HIS    61     -14.785  -1.592   3.313  1.00  0.00           N  
ATOM    975  CE1 HIS    61     -15.364  -0.400   3.684  1.00  0.00           C  
ATOM    976  NE2 HIS    61     -16.301  -0.086   2.777  1.00  0.00           N  
ATOM    977  CD2 HIS    61     -16.348  -1.022   1.815  1.00  0.00           C  
ATOM    978  H   HIS    61     -13.330  -4.149   3.686  1.00  0.00           H  
ATOM    979  HA  HIS    61     -13.755  -4.818   0.872  1.00  0.00           H  
ATOM    980  HB2 HIS    61     -15.251  -3.028   0.325  1.00  0.00           H  
ATOM    981  HB3 HIS    61     -15.992  -3.937   1.598  1.00  0.00           H  
ATOM    982  HE1 HIS    61     -15.113   0.180   4.560  1.00  0.00           H  
ATOM    983  HD2 HIS    61     -17.046  -0.979   0.991  1.00  0.00           H  
ATOM    984  HD1 HIS    61     -14.050  -2.079   3.807  1.00  0.00           H  
ATOM    985  N   ILE    62     -12.464  -2.709   0.088  1.00  0.00           N  
ATOM    986  CA  ILE    62     -11.493  -1.726  -0.409  1.00  0.00           C  
ATOM    987  C   ILE    62     -12.260  -0.537  -1.007  1.00  0.00           C  
ATOM    988  O   ILE    62     -13.261  -0.720  -1.707  1.00  0.00           O  
ATOM    989  CB  ILE    62     -10.537  -2.374  -1.444  1.00  0.00           C  
ATOM    990  CG2 ILE    62      -9.553  -1.343  -2.033  1.00  0.00           C  
ATOM    991  CG1 ILE    62      -9.777  -3.569  -0.819  1.00  0.00           C  
ATOM    992  CD1 ILE    62      -8.849  -4.326  -1.776  1.00  0.00           C  
ATOM    993  H   ILE    62     -13.112  -3.071  -0.602  1.00  0.00           H  
ATOM    994  HA  ILE    62     -10.899  -1.366   0.426  1.00  0.00           H  
ATOM    995  HB  ILE    62     -11.143  -2.759  -2.264  1.00  0.00           H  
ATOM    996 HG21 ILE    62      -8.920  -0.910  -1.258  1.00  0.00           H  
ATOM    997 HG22 ILE    62      -8.899  -1.792  -2.779  1.00  0.00           H  
ATOM    998 HG23 ILE    62     -10.056  -0.526  -2.550  1.00  0.00           H  
ATOM    999 HG12 ILE    62      -9.209  -3.230   0.048  1.00  0.00           H  
ATOM   1000 HG13 ILE    62     -10.497  -4.296  -0.446  1.00  0.00           H  
ATOM   1001 HD11 ILE    62      -7.996  -3.722  -2.083  1.00  0.00           H  
ATOM   1002 HD12 ILE    62      -8.448  -5.219  -1.295  1.00  0.00           H  
ATOM   1003 HD13 ILE    62      -9.382  -4.646  -2.671  1.00  0.00           H  
ATOM   1004  N   ASN    63     -11.813   0.695  -0.762  1.00  0.00           N  
ATOM   1005  CA  ASN    63     -12.364   1.904  -1.384  1.00  0.00           C  
ATOM   1006  C   ASN    63     -11.252   2.692  -2.093  1.00  0.00           C  
ATOM   1007  O   ASN    63     -10.216   2.987  -1.496  1.00  0.00           O  
ATOM   1008  CB  ASN    63     -13.114   2.777  -0.356  1.00  0.00           C  
ATOM   1009  CG  ASN    63     -14.239   2.120   0.443  1.00  0.00           C  
ATOM   1010  OD1 ASN    63     -14.642   2.617   1.483  1.00  0.00           O  
ATOM   1011  ND2 ASN    63     -14.791   1.004   0.023  1.00  0.00           N  
ATOM   1012  H   ASN    63     -10.992   0.802  -0.178  1.00  0.00           H  
ATOM   1013  HA  ASN    63     -13.086   1.630  -2.151  1.00  0.00           H  
ATOM   1014  HB2 ASN    63     -12.407   3.192   0.359  1.00  0.00           H  
ATOM   1015  HB3 ASN    63     -13.537   3.639  -0.870  1.00  0.00           H  
ATOM   1016 HD21 ASN    63     -15.519   0.580   0.581  1.00  0.00           H  
ATOM   1017 HD22 ASN    63     -14.448   0.540  -0.808  1.00  0.00           H  
ATOM   1018  N   LEU    64     -11.477   3.041  -3.362  1.00  0.00           N  
ATOM   1019  CA  LEU    64     -10.587   3.871  -4.177  1.00  0.00           C  
ATOM   1020  C   LEU    64     -11.171   5.284  -4.265  1.00  0.00           C  
ATOM   1021  O   LEU    64     -12.259   5.476  -4.809  1.00  0.00           O  
ATOM   1022  CB  LEU    64     -10.397   3.243  -5.570  1.00  0.00           C  
ATOM   1023  CG  LEU    64      -9.904   1.786  -5.572  1.00  0.00           C  
ATOM   1024  CD1 LEU    64      -9.773   1.303  -7.013  1.00  0.00           C  
ATOM   1025  CD2 LEU    64      -8.548   1.616  -4.890  1.00  0.00           C  
ATOM   1026  H   LEU    64     -12.365   2.781  -3.775  1.00  0.00           H  
ATOM   1027  HA  LEU    64      -9.603   3.943  -3.712  1.00  0.00           H  
ATOM   1028  HB2 LEU    64     -11.341   3.281  -6.113  1.00  0.00           H  
ATOM   1029  HB3 LEU    64      -9.703   3.860  -6.144  1.00  0.00           H  
ATOM   1030  HG  LEU    64     -10.635   1.155  -5.065  1.00  0.00           H  
ATOM   1031 HD11 LEU    64      -9.018   1.867  -7.562  1.00  0.00           H  
ATOM   1032 HD12 LEU    64      -9.492   0.251  -7.046  1.00  0.00           H  
ATOM   1033 HD13 LEU    64     -10.718   1.403  -7.548  1.00  0.00           H  
ATOM   1034 HD21 LEU    64      -8.595   1.874  -3.833  1.00  0.00           H  
ATOM   1035 HD22 LEU    64      -8.203   0.583  -4.948  1.00  0.00           H  
ATOM   1036 HD23 LEU    64      -7.793   2.246  -5.358  1.00  0.00           H  
ATOM   1037  N   ILE    65     -10.464   6.261  -3.700  1.00  0.00           N  
ATOM   1038  CA  ILE    65     -10.972   7.616  -3.458  1.00  0.00           C  
ATOM   1039  C   ILE    65     -10.050   8.648  -4.132  1.00  0.00           C  
ATOM   1040  O   ILE    65      -9.070   9.085  -3.519  1.00  0.00           O  
ATOM   1041  CB  ILE    65     -11.174   7.867  -1.942  1.00  0.00           C  
ATOM   1042  CG2 ILE    65     -11.866   9.228  -1.738  1.00  0.00           C  
ATOM   1043  CG1 ILE    65     -11.972   6.724  -1.264  1.00  0.00           C  
ATOM   1044  CD1 ILE    65     -12.260   6.932   0.227  1.00  0.00           C  
ATOM   1045  H   ILE    65      -9.577   6.025  -3.272  1.00  0.00           H  
ATOM   1046  HA  ILE    65     -11.962   7.725  -3.889  1.00  0.00           H  
ATOM   1047  HB  ILE    65     -10.201   7.904  -1.457  1.00  0.00           H  
ATOM   1048 HG21 ILE    65     -12.874   9.225  -2.156  1.00  0.00           H  
ATOM   1049 HG22 ILE    65     -11.948   9.481  -0.682  1.00  0.00           H  
ATOM   1050 HG23 ILE    65     -11.321  10.052  -2.199  1.00  0.00           H  
ATOM   1051 HG12 ILE    65     -12.911   6.560  -1.792  1.00  0.00           H  
ATOM   1052 HG13 ILE    65     -11.415   5.790  -1.346  1.00  0.00           H  
ATOM   1053 HD11 ILE    65     -12.973   7.739   0.394  1.00  0.00           H  
ATOM   1054 HD12 ILE    65     -12.691   6.029   0.662  1.00  0.00           H  
ATOM   1055 HD13 ILE    65     -11.347   7.163   0.777  1.00  0.00           H  
ATOM   1056  N   PRO    66     -10.306   9.027  -5.399  1.00  0.00           N  
ATOM   1057  CA  PRO    66      -9.616  10.138  -6.051  1.00  0.00           C  
ATOM   1058  C   PRO    66     -10.105  11.497  -5.520  1.00  0.00           C  
ATOM   1059  O   PRO    66     -11.278  11.667  -5.175  1.00  0.00           O  
ATOM   1060  CD  PRO    66     -11.277   8.433  -6.312  1.00  0.00           C  
ATOM   1061  CG  PRO    66     -11.291   9.322  -7.556  1.00  0.00           C  
ATOM   1062  CB  PRO    66      -9.906   9.967  -7.543  1.00  0.00           C  
ATOM   1063  HD2 PRO    66     -12.283   8.377  -5.896  1.00  0.00           H  
ATOM   1064  HD3 PRO    66     -10.955   7.423  -6.570  1.00  0.00           H  
ATOM   1065  HG2 PRO    66     -12.057  10.093  -7.456  1.00  0.00           H  
ATOM   1066  HG3 PRO    66     -11.494   8.767  -8.472  1.00  0.00           H  
ATOM   1067  HB2 PRO    66      -9.869  10.899  -8.110  1.00  0.00           H  
ATOM   1068  HB3 PRO    66      -9.178   9.284  -7.980  1.00  0.00           H  
ATOM   1069  HA  PRO    66      -8.540  10.061  -5.896  1.00  0.00           H  
ATOM   1070  N   ASN    67      -9.204  12.479  -5.473  1.00  0.00           N  
ATOM   1071  CA  ASN    67      -9.470  13.860  -5.073  1.00  0.00           C  
ATOM   1072  C   ASN    67      -8.586  14.816  -5.896  1.00  0.00           C  
ATOM   1073  O   ASN    67      -7.379  14.916  -5.665  1.00  0.00           O  
ATOM   1074  CB  ASN    67      -9.231  13.976  -3.556  1.00  0.00           C  
ATOM   1075  CG  ASN    67      -9.577  15.347  -2.996  1.00  0.00           C  
ATOM   1076  OD1 ASN    67      -9.202  16.383  -3.526  1.00  0.00           O  
ATOM   1077  ND2 ASN    67     -10.305  15.403  -1.905  1.00  0.00           N  
ATOM   1078  H   ASN    67      -8.250  12.261  -5.732  1.00  0.00           H  
ATOM   1079  HA  ASN    67     -10.514  14.105  -5.272  1.00  0.00           H  
ATOM   1080  HB2 ASN    67      -9.819  13.219  -3.034  1.00  0.00           H  
ATOM   1081  HB3 ASN    67      -8.189  13.766  -3.320  1.00  0.00           H  
ATOM   1082 HD21 ASN    67     -10.511  16.300  -1.491  1.00  0.00           H  
ATOM   1083 HD22 ASN    67     -10.620  14.554  -1.460  1.00  0.00           H  
ATOM   1084  N   LYS    68      -9.175  15.515  -6.871  1.00  0.00           N  
ATOM   1085  CA  LYS    68      -8.459  16.437  -7.776  1.00  0.00           C  
ATOM   1086  C   LYS    68      -8.092  17.784  -7.148  1.00  0.00           C  
ATOM   1087  O   LYS    68      -7.179  18.445  -7.642  1.00  0.00           O  
ATOM   1088  CB  LYS    68      -9.279  16.630  -9.063  1.00  0.00           C  
ATOM   1089  CG  LYS    68      -9.258  15.367  -9.936  1.00  0.00           C  
ATOM   1090  CD  LYS    68     -10.078  15.559 -11.215  1.00  0.00           C  
ATOM   1091  CE  LYS    68     -10.036  14.285 -12.066  1.00  0.00           C  
ATOM   1092  NZ  LYS    68     -10.748  14.479 -13.356  1.00  0.00           N1+
ATOM   1093  H   LYS    68     -10.167  15.371  -7.036  1.00  0.00           H  
ATOM   1094  HA  LYS    68      -7.506  15.987  -8.050  1.00  0.00           H  
ATOM   1095  HB2 LYS    68     -10.306  16.901  -8.814  1.00  0.00           H  
ATOM   1096  HB3 LYS    68      -8.875  17.460  -9.645  1.00  0.00           H  
ATOM   1097  HG2 LYS    68      -8.229  15.122 -10.200  1.00  0.00           H  
ATOM   1098  HG3 LYS    68      -9.648  14.517  -9.374  1.00  0.00           H  
ATOM   1099  HD2 LYS    68     -11.110  15.803 -10.961  1.00  0.00           H  
ATOM   1100  HD3 LYS    68      -9.680  16.401 -11.782  1.00  0.00           H  
ATOM   1101  HE2 LYS    68      -9.006  14.000 -12.282  1.00  0.00           H  
ATOM   1102  HE3 LYS    68     -10.498  13.457 -11.528  1.00  0.00           H  
ATOM   1103  HZ1 LYS    68     -10.311  15.227 -13.875  1.00  0.00           H  
ATOM   1104  HZ2 LYS    68     -10.707  13.625 -13.893  1.00  0.00           H  
ATOM   1105  HZ3 LYS    68     -11.713  14.714 -13.172  1.00  0.00           H  
ATOM   1106  N   GLN    69      -8.749  18.187  -6.058  1.00  0.00           N  
ATOM   1107  CA  GLN    69      -8.448  19.434  -5.343  1.00  0.00           C  
ATOM   1108  C   GLN    69      -7.146  19.320  -4.527  1.00  0.00           C  
ATOM   1109  O   GLN    69      -6.307  20.221  -4.568  1.00  0.00           O  
ATOM   1110  CB  GLN    69      -9.630  19.839  -4.444  1.00  0.00           C  
ATOM   1111  CG  GLN    69     -10.902  20.214  -5.230  1.00  0.00           C  
ATOM   1112  CD  GLN    69     -11.646  19.024  -5.840  1.00  0.00           C  
ATOM   1113  OE1 GLN    69     -12.219  19.172  -7.015  1.00  0.00           O  
ATOM   1114  NE2 GLN    69     -11.721  17.939  -5.281  1.00  0.00           N  
ATOM   1115  H   GLN    69      -9.479  17.594  -5.687  1.00  0.00           H  
ATOM   1116  HA  GLN    69      -8.301  20.229  -6.077  1.00  0.00           H  
ATOM   1117  HB2 GLN    69      -9.840  19.062  -3.708  1.00  0.00           H  
ATOM   1118  HB3 GLN    69      -9.338  20.712  -3.859  1.00  0.00           H  
ATOM   1119  HG2 GLN    69     -11.599  20.720  -4.560  1.00  0.00           H  
ATOM   1120  HG3 GLN    69     -10.660  20.931  -6.015  1.00  0.00           H  
ATOM   1121 HE21 GLN    69     -12.212  17.181  -5.737  1.00  0.00           H  
ATOM   1122 HE22 GLN    69     -11.297  17.799  -4.376  1.00  0.00           H  
ATOM   1123  N   ASP    70      -6.946  18.192  -3.841  1.00  0.00           N  
ATOM   1124  CA  ASP    70      -5.706  17.849  -3.125  1.00  0.00           C  
ATOM   1125  C   ASP    70      -4.656  17.143  -4.012  1.00  0.00           C  
ATOM   1126  O   ASP    70      -3.503  16.988  -3.603  1.00  0.00           O  
ATOM   1127  CB  ASP    70      -6.047  16.981  -1.900  1.00  0.00           C  
ATOM   1128  CG  ASP    70      -6.934  17.669  -0.843  1.00  0.00           C  
ATOM   1129  OD1 ASP    70      -7.023  18.920  -0.805  1.00  0.00           O  
ATOM   1130  OD2 ASP    70      -7.514  16.949   0.005  1.00  0.00           O1-
ATOM   1131  H   ASP    70      -7.688  17.503  -3.831  1.00  0.00           H  
ATOM   1132  HA  ASP    70      -5.232  18.765  -2.766  1.00  0.00           H  
ATOM   1133  HB2 ASP    70      -6.540  16.062  -2.220  1.00  0.00           H  
ATOM   1134  HB3 ASP    70      -5.132  16.673  -1.392  1.00  0.00           H  
ATOM   1135  N   ARG    71      -5.050  16.717  -5.222  1.00  0.00           N  
ATOM   1136  CA  ARG    71      -4.276  15.880  -6.162  1.00  0.00           C  
ATOM   1137  C   ARG    71      -3.820  14.549  -5.535  1.00  0.00           C  
ATOM   1138  O   ARG    71      -2.662  14.140  -5.671  1.00  0.00           O  
ATOM   1139  CB  ARG    71      -3.141  16.697  -6.816  1.00  0.00           C  
ATOM   1140  CG  ARG    71      -2.653  16.062  -8.133  1.00  0.00           C  
ATOM   1141  CD  ARG    71      -1.139  16.185  -8.320  1.00  0.00           C  
ATOM   1142  NE  ARG    71      -0.696  17.574  -8.552  1.00  0.00           N  
ATOM   1143  CZ  ARG    71       0.517  18.053  -8.338  1.00  0.00           C  
ATOM   1144  NH1 ARG    71       1.489  17.314  -7.884  1.00  0.00           N  
ATOM   1145  NH2 ARG    71       0.782  19.301  -8.591  1.00  0.00           N1+
ATOM   1146  H   ARG    71      -6.009  16.903  -5.478  1.00  0.00           H  
ATOM   1147  HA  ARG    71      -4.987  15.620  -6.947  1.00  0.00           H  
ATOM   1148  HB2 ARG    71      -3.480  17.713  -7.026  1.00  0.00           H  
ATOM   1149  HB3 ARG    71      -2.319  16.803  -6.107  1.00  0.00           H  
ATOM   1150  HG2 ARG    71      -2.901  15.002  -8.174  1.00  0.00           H  
ATOM   1151  HG3 ARG    71      -3.182  16.517  -8.970  1.00  0.00           H  
ATOM   1152  HD2 ARG    71      -0.666  15.805  -7.418  1.00  0.00           H  
ATOM   1153  HD3 ARG    71      -0.802  15.567  -9.153  1.00  0.00           H  
ATOM   1154  HE  ARG    71      -1.392  18.194  -8.939  1.00  0.00           H  
ATOM   1155 HH11 ARG    71       1.333  16.331  -7.686  1.00  0.00           H  
ATOM   1156 HH12 ARG    71       2.405  17.700  -7.697  1.00  0.00           H  
ATOM   1157 HH21 ARG    71       0.070  19.913  -8.963  1.00  0.00           H  
ATOM   1158 HH22 ARG    71       1.711  19.668  -8.442  1.00  0.00           H  
ATOM   1159  N   THR    72      -4.734  13.868  -4.840  1.00  0.00           N  
ATOM   1160  CA  THR    72      -4.474  12.580  -4.176  1.00  0.00           C  
ATOM   1161  C   THR    72      -5.360  11.448  -4.691  1.00  0.00           C  
ATOM   1162  O   THR    72      -6.542  11.642  -4.976  1.00  0.00           O  
ATOM   1163  CB  THR    72      -4.575  12.656  -2.641  1.00  0.00           C  
ATOM   1164  CG2 THR    72      -3.602  13.652  -2.020  1.00  0.00           C  
ATOM   1165  OG1 THR    72      -5.874  13.019  -2.226  1.00  0.00           O  
ATOM   1166  H   THR    72      -5.670  14.245  -4.776  1.00  0.00           H  
ATOM   1167  HA  THR    72      -3.461  12.297  -4.419  1.00  0.00           H  
ATOM   1168  HB  THR    72      -4.361  11.672  -2.221  1.00  0.00           H  
ATOM   1169 HG21 THR    72      -3.797  14.671  -2.349  1.00  0.00           H  
ATOM   1170 HG22 THR    72      -3.672  13.641  -0.932  1.00  0.00           H  
ATOM   1171 HG23 THR    72      -2.575  13.407  -2.279  1.00  0.00           H  
ATOM   1172  HG1 THR    72      -6.493  12.411  -2.600  1.00  0.00           H  
ATOM   1173  N   LEU    73      -4.795  10.240  -4.777  1.00  0.00           N  
ATOM   1174  CA  LEU    73      -5.547   8.985  -4.883  1.00  0.00           C  
ATOM   1175  C   LEU    73      -5.371   8.201  -3.579  1.00  0.00           C  
ATOM   1176  O   LEU    73      -4.252   7.820  -3.236  1.00  0.00           O  
ATOM   1177  CB  LEU    73      -5.087   8.188  -6.119  1.00  0.00           C  
ATOM   1178  CG  LEU    73      -5.758   6.805  -6.257  1.00  0.00           C  
ATOM   1179  CD1 LEU    73      -7.259   6.910  -6.532  1.00  0.00           C  
ATOM   1180  CD2 LEU    73      -5.114   6.018  -7.395  1.00  0.00           C  
ATOM   1181  H   LEU    73      -3.810  10.163  -4.558  1.00  0.00           H  
ATOM   1182  HA  LEU    73      -6.610   9.193  -5.000  1.00  0.00           H  
ATOM   1183  HB2 LEU    73      -5.271   8.774  -7.020  1.00  0.00           H  
ATOM   1184  HB3 LEU    73      -4.005   8.055  -6.070  1.00  0.00           H  
ATOM   1185  HG  LEU    73      -5.611   6.217  -5.351  1.00  0.00           H  
ATOM   1186 HD11 LEU    73      -7.462   7.512  -7.419  1.00  0.00           H  
ATOM   1187 HD12 LEU    73      -7.702   5.926  -6.693  1.00  0.00           H  
ATOM   1188 HD13 LEU    73      -7.791   7.360  -5.694  1.00  0.00           H  
ATOM   1189 HD21 LEU    73      -4.044   5.906  -7.230  1.00  0.00           H  
ATOM   1190 HD22 LEU    73      -5.538   5.017  -7.478  1.00  0.00           H  
ATOM   1191 HD23 LEU    73      -5.246   6.517  -8.354  1.00  0.00           H  
ATOM   1192  N   THR    74      -6.459   7.963  -2.849  1.00  0.00           N  
ATOM   1193  CA  THR    74      -6.423   7.233  -1.573  1.00  0.00           C  
ATOM   1194  C   THR    74      -6.999   5.827  -1.719  1.00  0.00           C  
ATOM   1195  O   THR    74      -8.140   5.664  -2.148  1.00  0.00           O  
ATOM   1196  CB  THR    74      -7.131   8.020  -0.465  1.00  0.00           C  
ATOM   1197  CG2 THR    74      -7.037   7.320   0.888  1.00  0.00           C  
ATOM   1198  OG1 THR    74      -6.519   9.281  -0.311  1.00  0.00           O  
ATOM   1199  H   THR    74      -7.357   8.298  -3.173  1.00  0.00           H  
ATOM   1200  HA  THR    74      -5.394   7.129  -1.245  1.00  0.00           H  
ATOM   1201  HB  THR    74      -8.175   8.188  -0.719  1.00  0.00           H  
ATOM   1202 HG21 THR    74      -6.001   7.112   1.158  1.00  0.00           H  
ATOM   1203 HG22 THR    74      -7.468   7.937   1.677  1.00  0.00           H  
ATOM   1204 HG23 THR    74      -7.575   6.373   0.898  1.00  0.00           H  
ATOM   1205  HG1 THR    74      -6.615   9.759  -1.121  1.00  0.00           H  
ATOM   1206  N   ILE    75      -6.219   4.813  -1.342  1.00  0.00           N  
ATOM   1207  CA  ILE    75      -6.629   3.407  -1.270  1.00  0.00           C  
ATOM   1208  C   ILE    75      -6.910   3.072   0.200  1.00  0.00           C  
ATOM   1209  O   ILE    75      -5.978   2.929   0.994  1.00  0.00           O  
ATOM   1210  CB  ILE    75      -5.555   2.477  -1.891  1.00  0.00           C  
ATOM   1211  CG2 ILE    75      -6.006   1.006  -1.786  1.00  0.00           C  
ATOM   1212  CG1 ILE    75      -5.247   2.786  -3.378  1.00  0.00           C  
ATOM   1213  CD1 ILE    75      -4.219   3.903  -3.609  1.00  0.00           C  
ATOM   1214  H   ILE    75      -5.289   5.031  -1.007  1.00  0.00           H  
ATOM   1215  HA  ILE    75      -7.550   3.257  -1.836  1.00  0.00           H  
ATOM   1216  HB  ILE    75      -4.626   2.569  -1.328  1.00  0.00           H  
ATOM   1217 HG21 ILE    75      -6.958   0.842  -2.291  1.00  0.00           H  
ATOM   1218 HG22 ILE    75      -5.276   0.335  -2.240  1.00  0.00           H  
ATOM   1219 HG23 ILE    75      -6.117   0.672  -0.754  1.00  0.00           H  
ATOM   1220 HG12 ILE    75      -4.846   1.893  -3.858  1.00  0.00           H  
ATOM   1221 HG13 ILE    75      -6.167   3.021  -3.912  1.00  0.00           H  
ATOM   1222 HD11 ILE    75      -3.322   3.747  -3.012  1.00  0.00           H  
ATOM   1223 HD12 ILE    75      -3.918   3.934  -4.656  1.00  0.00           H  
ATOM   1224 HD13 ILE    75      -4.610   4.889  -3.366  1.00  0.00           H  
ATOM   1225  N   VAL    76      -8.187   2.995   0.577  1.00  0.00           N  
ATOM   1226  CA  VAL    76      -8.645   2.591   1.920  1.00  0.00           C  
ATOM   1227  C   VAL    76      -8.953   1.095   1.942  1.00  0.00           C  
ATOM   1228  O   VAL    76      -9.548   0.579   0.997  1.00  0.00           O  
ATOM   1229  CB  VAL    76      -9.908   3.366   2.356  1.00  0.00           C  
ATOM   1230  CG1 VAL    76     -10.277   3.097   3.821  1.00  0.00           C  
ATOM   1231  CG2 VAL    76      -9.775   4.882   2.187  1.00  0.00           C  
ATOM   1232  H   VAL    76      -8.902   3.131  -0.128  1.00  0.00           H  
ATOM   1233  HA  VAL    76      -7.862   2.796   2.649  1.00  0.00           H  
ATOM   1234  HB  VAL    76     -10.744   3.044   1.738  1.00  0.00           H  
ATOM   1235 HG11 VAL    76      -9.443   3.318   4.490  1.00  0.00           H  
ATOM   1236 HG12 VAL    76     -11.121   3.712   4.134  1.00  0.00           H  
ATOM   1237 HG13 VAL    76     -10.576   2.064   3.991  1.00  0.00           H  
ATOM   1238 HG21 VAL    76      -9.615   5.158   1.145  1.00  0.00           H  
ATOM   1239 HG22 VAL    76     -10.681   5.395   2.512  1.00  0.00           H  
ATOM   1240 HG23 VAL    76      -8.949   5.272   2.775  1.00  0.00           H  
ATOM   1241  N   ASP    77      -8.644   0.414   3.042  1.00  0.00           N  
ATOM   1242  CA  ASP    77      -9.172  -0.910   3.370  1.00  0.00           C  
ATOM   1243  C   ASP    77      -9.610  -1.003   4.843  1.00  0.00           C  
ATOM   1244  O   ASP    77      -9.221  -0.194   5.690  1.00  0.00           O  
ATOM   1245  CB  ASP    77      -8.158  -2.003   2.996  1.00  0.00           C  
ATOM   1246  CG  ASP    77      -6.874  -2.008   3.843  1.00  0.00           C  
ATOM   1247  OD1 ASP    77      -6.973  -2.163   5.082  1.00  0.00           O  
ATOM   1248  OD2 ASP    77      -5.768  -1.952   3.249  1.00  0.00           O1-
ATOM   1249  H   ASP    77      -8.112   0.880   3.766  1.00  0.00           H  
ATOM   1250  HA  ASP    77     -10.074  -1.075   2.784  1.00  0.00           H  
ATOM   1251  HB2 ASP    77      -8.619  -2.988   3.081  1.00  0.00           H  
ATOM   1252  HB3 ASP    77      -7.896  -1.883   1.946  1.00  0.00           H  
ATOM   1253  N   THR    78     -10.424  -2.014   5.141  1.00  0.00           N  
ATOM   1254  CA  THR    78     -10.807  -2.426   6.502  1.00  0.00           C  
ATOM   1255  C   THR    78     -10.111  -3.732   6.916  1.00  0.00           C  
ATOM   1256  O   THR    78     -10.687  -4.569   7.618  1.00  0.00           O  
ATOM   1257  CB  THR    78     -12.332  -2.505   6.644  1.00  0.00           C  
ATOM   1258  CG2 THR    78     -13.002  -1.141   6.492  1.00  0.00           C  
ATOM   1259  OG1 THR    78     -12.872  -3.359   5.665  1.00  0.00           O  
ATOM   1260  H   THR    78     -10.743  -2.605   4.386  1.00  0.00           H  
ATOM   1261  HA  THR    78     -10.462  -1.686   7.224  1.00  0.00           H  
ATOM   1262  HB  THR    78     -12.600  -2.900   7.626  1.00  0.00           H  
ATOM   1263 HG21 THR    78     -12.816  -0.704   5.510  1.00  0.00           H  
ATOM   1264 HG22 THR    78     -14.082  -1.218   6.621  1.00  0.00           H  
ATOM   1265 HG23 THR    78     -12.632  -0.439   7.241  1.00  0.00           H  
ATOM   1266  HG1 THR    78     -13.733  -3.630   5.962  1.00  0.00           H  
ATOM   1267  N   GLY    79      -8.866  -3.934   6.469  1.00  0.00           N  
ATOM   1268  CA  GLY    79      -8.054  -5.110   6.790  1.00  0.00           C  
ATOM   1269  C   GLY    79      -7.633  -5.186   8.259  1.00  0.00           C  
ATOM   1270  O   GLY    79      -8.172  -4.493   9.122  1.00  0.00           O  
ATOM   1271  H   GLY    79      -8.426  -3.214   5.907  1.00  0.00           H  
ATOM   1272  HA2 GLY    79      -8.597  -6.016   6.537  1.00  0.00           H  
ATOM   1273  HA3 GLY    79      -7.165  -5.082   6.160  1.00  0.00           H  
ATOM   1274  N   ILE    80      -6.651  -6.035   8.563  1.00  0.00           N  
ATOM   1275  CA  ILE    80      -6.102  -6.174   9.922  1.00  0.00           C  
ATOM   1276  C   ILE    80      -5.413  -4.892  10.431  1.00  0.00           C  
ATOM   1277  O   ILE    80      -5.490  -4.589  11.622  1.00  0.00           O  
ATOM   1278  CB  ILE    80      -5.194  -7.423   9.986  1.00  0.00           C  
ATOM   1279  CG2 ILE    80      -3.959  -7.313   9.073  1.00  0.00           C  
ATOM   1280  CG1 ILE    80      -4.791  -7.734  11.440  1.00  0.00           C  
ATOM   1281  CD1 ILE    80      -4.315  -9.177  11.642  1.00  0.00           C  
ATOM   1282  H   ILE    80      -6.264  -6.619   7.833  1.00  0.00           H  
ATOM   1283  HA  ILE    80      -6.948  -6.345  10.590  1.00  0.00           H  
ATOM   1284  HB  ILE    80      -5.785  -8.265   9.626  1.00  0.00           H  
ATOM   1285 HG21 ILE    80      -3.279  -6.533   9.406  1.00  0.00           H  
ATOM   1286 HG22 ILE    80      -3.392  -8.242   9.057  1.00  0.00           H  
ATOM   1287 HG23 ILE    80      -4.235  -7.095   8.042  1.00  0.00           H  
ATOM   1288 HG12 ILE    80      -4.014  -7.047  11.774  1.00  0.00           H  
ATOM   1289 HG13 ILE    80      -5.645  -7.575  12.100  1.00  0.00           H  
ATOM   1290 HD11 ILE    80      -3.409  -9.389  11.075  1.00  0.00           H  
ATOM   1291 HD12 ILE    80      -4.092  -9.366  12.692  1.00  0.00           H  
ATOM   1292 HD13 ILE    80      -5.078  -9.893  11.337  1.00  0.00           H  
ATOM   1293  N   GLY    81      -4.801  -4.106   9.534  1.00  0.00           N  
ATOM   1294  CA  GLY    81      -3.974  -2.947   9.886  1.00  0.00           C  
ATOM   1295  C   GLY    81      -2.619  -3.331  10.499  1.00  0.00           C  
ATOM   1296  O   GLY    81      -2.284  -4.510  10.637  1.00  0.00           O  
ATOM   1297  H   GLY    81      -4.811  -4.387   8.565  1.00  0.00           H  
ATOM   1298  HA2 GLY    81      -3.800  -2.370   8.981  1.00  0.00           H  
ATOM   1299  HA3 GLY    81      -4.514  -2.295  10.570  1.00  0.00           H  
ATOM   1300  N   MET    82      -1.821  -2.328  10.864  1.00  0.00           N  
ATOM   1301  CA  MET    82      -0.456  -2.494  11.382  1.00  0.00           C  
ATOM   1302  C   MET    82      -0.286  -1.840  12.756  1.00  0.00           C  
ATOM   1303  O   MET    82      -0.721  -0.706  12.976  1.00  0.00           O  
ATOM   1304  CB  MET    82       0.547  -1.915  10.370  1.00  0.00           C  
ATOM   1305  CG  MET    82       0.607  -2.741   9.081  1.00  0.00           C  
ATOM   1306  SD  MET    82       1.635  -2.040   7.761  1.00  0.00           S  
ATOM   1307  CE  MET    82       0.550  -0.706   7.183  1.00  0.00           C  
ATOM   1308  H   MET    82      -2.137  -1.378  10.717  1.00  0.00           H  
ATOM   1309  HA  MET    82      -0.216  -3.552  11.510  1.00  0.00           H  
ATOM   1310  HB2 MET    82       0.268  -0.890  10.136  1.00  0.00           H  
ATOM   1311  HB3 MET    82       1.546  -1.858  10.802  1.00  0.00           H  
ATOM   1312  HG2 MET    82       0.988  -3.737   9.309  1.00  0.00           H  
ATOM   1313  HG3 MET    82      -0.390  -2.874   8.670  1.00  0.00           H  
ATOM   1314  HE1 MET    82       0.373   0.024   7.971  1.00  0.00           H  
ATOM   1315  HE2 MET    82       1.005  -0.192   6.337  1.00  0.00           H  
ATOM   1316  HE3 MET    82      -0.409  -1.109   6.863  1.00  0.00           H  
ATOM   1317  N   THR    83       0.372  -2.540  13.683  1.00  0.00           N  
ATOM   1318  CA  THR    83       0.917  -1.925  14.906  1.00  0.00           C  
ATOM   1319  C   THR    83       2.125  -1.047  14.571  1.00  0.00           C  
ATOM   1320  O   THR    83       2.713  -1.166  13.491  1.00  0.00           O  
ATOM   1321  CB  THR    83       1.354  -2.972  15.944  1.00  0.00           C  
ATOM   1322  CG2 THR    83       0.237  -3.933  16.338  1.00  0.00           C  
ATOM   1323  OG1 THR    83       2.452  -3.721  15.479  1.00  0.00           O  
ATOM   1324  H   THR    83       0.695  -3.472  13.454  1.00  0.00           H  
ATOM   1325  HA  THR    83       0.146  -1.296  15.355  1.00  0.00           H  
ATOM   1326  HB  THR    83       1.686  -2.465  16.850  1.00  0.00           H  
ATOM   1327 HG21 THR    83      -0.092  -4.543  15.496  1.00  0.00           H  
ATOM   1328 HG22 THR    83       0.561  -4.609  17.130  1.00  0.00           H  
ATOM   1329 HG23 THR    83      -0.623  -3.379  16.710  1.00  0.00           H  
ATOM   1330  HG1 THR    83       2.159  -4.284  14.768  1.00  0.00           H  
ATOM   1331  N   LYS    84       2.571  -0.212  15.513  1.00  0.00           N  
ATOM   1332  CA  LYS    84       3.822   0.555  15.376  1.00  0.00           C  
ATOM   1333  C   LYS    84       5.041  -0.351  15.120  1.00  0.00           C  
ATOM   1334  O   LYS    84       5.922   0.000  14.333  1.00  0.00           O  
ATOM   1335  CB  LYS    84       3.994   1.416  16.635  1.00  0.00           C  
ATOM   1336  CG  LYS    84       5.057   2.498  16.431  1.00  0.00           C  
ATOM   1337  CD  LYS    84       5.258   3.346  17.691  1.00  0.00           C  
ATOM   1338  CE  LYS    84       6.272   4.450  17.379  1.00  0.00           C  
ATOM   1339  NZ  LYS    84       6.563   5.290  18.564  1.00  0.00           N1+
ATOM   1340  H   LYS    84       2.057  -0.140  16.386  1.00  0.00           H  
ATOM   1341  HA  LYS    84       3.698   1.215  14.515  1.00  0.00           H  
ATOM   1342  HB2 LYS    84       3.047   1.896  16.880  1.00  0.00           H  
ATOM   1343  HB3 LYS    84       4.246   0.789  17.493  1.00  0.00           H  
ATOM   1344  HG2 LYS    84       6.007   2.037  16.169  1.00  0.00           H  
ATOM   1345  HG3 LYS    84       4.772   3.136  15.592  1.00  0.00           H  
ATOM   1346  HD2 LYS    84       4.313   3.781  18.012  1.00  0.00           H  
ATOM   1347  HD3 LYS    84       5.616   2.719  18.509  1.00  0.00           H  
ATOM   1348  HE2 LYS    84       7.213   4.018  17.036  1.00  0.00           H  
ATOM   1349  HE3 LYS    84       5.905   5.095  16.579  1.00  0.00           H  
ATOM   1350  HZ1 LYS    84       6.936   4.717  19.307  1.00  0.00           H  
ATOM   1351  HZ2 LYS    84       7.257   5.989  18.305  1.00  0.00           H  
ATOM   1352  HZ3 LYS    84       5.722   5.751  18.877  1.00  0.00           H  
ATOM   1353  N   ALA    85       5.063  -1.541  15.728  1.00  0.00           N  
ATOM   1354  CA  ALA    85       6.110  -2.548  15.545  1.00  0.00           C  
ATOM   1355  C   ALA    85       6.112  -3.167  14.131  1.00  0.00           C  
ATOM   1356  O   ALA    85       7.183  -3.398  13.570  1.00  0.00           O  
ATOM   1357  CB  ALA    85       5.935  -3.622  16.626  1.00  0.00           C  
ATOM   1358  H   ALA    85       4.288  -1.782  16.330  1.00  0.00           H  
ATOM   1359  HA  ALA    85       7.077  -2.065  15.699  1.00  0.00           H  
ATOM   1360  HB1 ALA    85       4.973  -4.127  16.542  1.00  0.00           H  
ATOM   1361  HB2 ALA    85       6.714  -4.382  16.552  1.00  0.00           H  
ATOM   1362  HB3 ALA    85       5.997  -3.188  17.624  1.00  0.00           H  
ATOM   1363  N   ASP    86       4.937  -3.390  13.533  1.00  0.00           N  
ATOM   1364  CA  ASP    86       4.796  -3.819  12.131  1.00  0.00           C  
ATOM   1365  C   ASP    86       5.129  -2.704  11.123  1.00  0.00           C  
ATOM   1366  O   ASP    86       5.621  -2.978  10.029  1.00  0.00           O  
ATOM   1367  CB  ASP    86       3.359  -4.293  11.865  1.00  0.00           C  
ATOM   1368  CG  ASP    86       2.879  -5.396  12.813  1.00  0.00           C  
ATOM   1369  OD1 ASP    86       3.610  -6.395  13.009  1.00  0.00           O  
ATOM   1370  OD2 ASP    86       1.755  -5.243  13.351  1.00  0.00           O1-
ATOM   1371  H   ASP    86       4.090  -3.188  14.049  1.00  0.00           H  
ATOM   1372  HA  ASP    86       5.477  -4.652  11.951  1.00  0.00           H  
ATOM   1373  HB2 ASP    86       2.670  -3.454  11.951  1.00  0.00           H  
ATOM   1374  HB3 ASP    86       3.266  -4.665  10.844  1.00  0.00           H  
ATOM   1375  N   LEU    87       4.833  -1.451  11.481  1.00  0.00           N  
ATOM   1376  CA  LEU    87       4.946  -0.283  10.608  1.00  0.00           C  
ATOM   1377  C   LEU    87       6.399   0.195  10.407  1.00  0.00           C  
ATOM   1378  O   LEU    87       6.752   0.626   9.308  1.00  0.00           O  
ATOM   1379  CB  LEU    87       4.049   0.812  11.214  1.00  0.00           C  
ATOM   1380  CG  LEU    87       3.872   2.086  10.371  1.00  0.00           C  
ATOM   1381  CD1 LEU    87       3.207   1.783   9.028  1.00  0.00           C  
ATOM   1382  CD2 LEU    87       2.987   3.056  11.157  1.00  0.00           C  
ATOM   1383  H   LEU    87       4.412  -1.307  12.390  1.00  0.00           H  
ATOM   1384  HA  LEU    87       4.548  -0.567   9.633  1.00  0.00           H  
ATOM   1385  HB2 LEU    87       3.060   0.390  11.398  1.00  0.00           H  
ATOM   1386  HB3 LEU    87       4.441   1.086  12.195  1.00  0.00           H  
ATOM   1387  HG  LEU    87       4.836   2.565  10.197  1.00  0.00           H  
ATOM   1388 HD11 LEU    87       2.297   1.197   9.154  1.00  0.00           H  
ATOM   1389 HD12 LEU    87       2.940   2.693   8.492  1.00  0.00           H  
ATOM   1390 HD13 LEU    87       3.872   1.217   8.378  1.00  0.00           H  
ATOM   1391 HD21 LEU    87       2.808   3.981  10.610  1.00  0.00           H  
ATOM   1392 HD22 LEU    87       2.015   2.617  11.383  1.00  0.00           H  
ATOM   1393 HD23 LEU    87       3.450   3.328  12.106  1.00  0.00           H  
ATOM   1394  N   ILE    88       7.234   0.129  11.453  1.00  0.00           N  
ATOM   1395  CA  ILE    88       8.641   0.574  11.428  1.00  0.00           C  
ATOM   1396  C   ILE    88       9.594  -0.609  11.183  1.00  0.00           C  
ATOM   1397  O   ILE    88      10.231  -0.696  10.131  1.00  0.00           O  
ATOM   1398  CB  ILE    88       8.997   1.357  12.715  1.00  0.00           C  
ATOM   1399  CG2 ILE    88      10.471   1.808  12.689  1.00  0.00           C  
ATOM   1400  CG1 ILE    88       8.084   2.590  12.910  1.00  0.00           C  
ATOM   1401  CD1 ILE    88       8.124   3.141  14.338  1.00  0.00           C  
ATOM   1402  H   ILE    88       6.875  -0.232  12.326  1.00  0.00           H  
ATOM   1403  HA  ILE    88       8.784   1.267  10.595  1.00  0.00           H  
ATOM   1404  HB  ILE    88       8.853   0.694  13.570  1.00  0.00           H  
ATOM   1405 HG21 ILE    88      10.679   2.441  11.825  1.00  0.00           H  
ATOM   1406 HG22 ILE    88      10.731   2.379  13.579  1.00  0.00           H  
ATOM   1407 HG23 ILE    88      11.169   0.972  12.664  1.00  0.00           H  
ATOM   1408 HG12 ILE    88       8.362   3.371  12.203  1.00  0.00           H  
ATOM   1409 HG13 ILE    88       7.045   2.342  12.696  1.00  0.00           H  
ATOM   1410 HD11 ILE    88       9.098   3.553  14.589  1.00  0.00           H  
ATOM   1411 HD12 ILE    88       7.390   3.936  14.465  1.00  0.00           H  
ATOM   1412 HD13 ILE    88       7.906   2.358  15.063  1.00  0.00           H  
ATOM   1413  N   ASN    89       9.691  -1.523  12.155  1.00  0.00           N  
ATOM   1414  CA  ASN    89      10.433  -2.786  12.067  1.00  0.00           C  
ATOM   1415  C   ASN    89       9.604  -3.859  11.325  1.00  0.00           C  
ATOM   1416  O   ASN    89       8.611  -3.542  10.675  1.00  0.00           O  
ATOM   1417  CB  ASN    89      10.846  -3.204  13.495  1.00  0.00           C  
ATOM   1418  CG  ASN    89      11.894  -2.280  14.091  1.00  0.00           C  
ATOM   1419  OD1 ASN    89      11.601  -1.219  14.620  1.00  0.00           O  
ATOM   1420  ND2 ASN    89      13.153  -2.652  14.028  1.00  0.00           N  
ATOM   1421  H   ASN    89       9.141  -1.380  12.990  1.00  0.00           H  
ATOM   1422  HA  ASN    89      11.338  -2.635  11.474  1.00  0.00           H  
ATOM   1423  HB2 ASN    89       9.975  -3.222  14.152  1.00  0.00           H  
ATOM   1424  HB3 ASN    89      11.248  -4.218  13.509  1.00  0.00           H  
ATOM   1425 HD21 ASN    89      13.866  -2.053  14.419  1.00  0.00           H  
ATOM   1426 HD22 ASN    89      13.406  -3.528  13.595  1.00  0.00           H  
ATOM   1427  N   ASN    90      10.025  -5.128  11.396  1.00  0.00           N  
ATOM   1428  CA  ASN    90       9.398  -6.301  10.773  1.00  0.00           C  
ATOM   1429  C   ASN    90       9.306  -6.192   9.243  1.00  0.00           C  
ATOM   1430  O   ASN    90      10.177  -6.705   8.544  1.00  0.00           O  
ATOM   1431  CB  ASN    90       8.058  -6.660  11.457  1.00  0.00           C  
ATOM   1432  CG  ASN    90       8.156  -6.935  12.952  1.00  0.00           C  
ATOM   1433  OD1 ASN    90       9.216  -7.172  13.516  1.00  0.00           O  
ATOM   1434  ND2 ASN    90       7.042  -6.939  13.650  1.00  0.00           N  
ATOM   1435  H   ASN    90      10.842  -5.315  11.959  1.00  0.00           H  
ATOM   1436  HA  ASN    90      10.085  -7.128  10.961  1.00  0.00           H  
ATOM   1437  HB2 ASN    90       7.333  -5.860  11.303  1.00  0.00           H  
ATOM   1438  HB3 ASN    90       7.633  -7.547  10.986  1.00  0.00           H  
ATOM   1439 HD21 ASN    90       7.079  -7.126  14.641  1.00  0.00           H  
ATOM   1440 HD22 ASN    90       6.153  -6.751  13.204  1.00  0.00           H  
ATOM   1441  N   LEU    91       8.311  -5.477   8.711  1.00  0.00           N  
ATOM   1442  CA  LEU    91       8.167  -5.201   7.277  1.00  0.00           C  
ATOM   1443  C   LEU    91       9.341  -4.370   6.723  1.00  0.00           C  
ATOM   1444  O   LEU    91       9.758  -4.582   5.588  1.00  0.00           O  
ATOM   1445  CB  LEU    91       6.820  -4.499   7.030  1.00  0.00           C  
ATOM   1446  CG  LEU    91       5.576  -5.268   7.517  1.00  0.00           C  
ATOM   1447  CD1 LEU    91       4.315  -4.491   7.148  1.00  0.00           C  
ATOM   1448  CD2 LEU    91       5.465  -6.665   6.906  1.00  0.00           C  
ATOM   1449  H   LEU    91       7.658  -5.027   9.338  1.00  0.00           H  
ATOM   1450  HA  LEU    91       8.164  -6.149   6.743  1.00  0.00           H  
ATOM   1451  HB2 LEU    91       6.838  -3.523   7.518  1.00  0.00           H  
ATOM   1452  HB3 LEU    91       6.718  -4.299   5.962  1.00  0.00           H  
ATOM   1453  HG  LEU    91       5.609  -5.364   8.603  1.00  0.00           H  
ATOM   1454 HD11 LEU    91       4.204  -4.392   6.068  1.00  0.00           H  
ATOM   1455 HD12 LEU    91       3.419  -4.980   7.533  1.00  0.00           H  
ATOM   1456 HD13 LEU    91       4.340  -3.486   7.569  1.00  0.00           H  
ATOM   1457 HD21 LEU    91       6.263  -7.316   7.261  1.00  0.00           H  
ATOM   1458 HD22 LEU    91       4.525  -7.143   7.182  1.00  0.00           H  
ATOM   1459 HD23 LEU    91       5.514  -6.631   5.817  1.00  0.00           H  
ATOM   1460  N   GLY    92       9.938  -3.498   7.541  1.00  0.00           N  
ATOM   1461  CA  GLY    92      11.187  -2.794   7.223  1.00  0.00           C  
ATOM   1462  C   GLY    92      12.443  -3.683   7.228  1.00  0.00           C  
ATOM   1463  O   GLY    92      13.469  -3.286   6.675  1.00  0.00           O  
ATOM   1464  H   GLY    92       9.547  -3.361   8.463  1.00  0.00           H  
ATOM   1465  HA2 GLY    92      11.097  -2.303   6.252  1.00  0.00           H  
ATOM   1466  HA3 GLY    92      11.328  -2.001   7.957  1.00  0.00           H  
ATOM   1467  N   THR    93      12.370  -4.879   7.825  1.00  0.00           N  
ATOM   1468  CA  THR    93      13.489  -5.828   7.979  1.00  0.00           C  
ATOM   1469  C   THR    93      13.443  -6.935   6.922  1.00  0.00           C  
ATOM   1470  O   THR    93      14.417  -7.146   6.199  1.00  0.00           O  
ATOM   1471  CB  THR    93      13.492  -6.441   9.394  1.00  0.00           C  
ATOM   1472  CG2 THR    93      14.740  -7.283   9.667  1.00  0.00           C  
ATOM   1473  OG1 THR    93      13.449  -5.426  10.377  1.00  0.00           O  
ATOM   1474  H   THR    93      11.476  -5.162   8.204  1.00  0.00           H  
ATOM   1475  HA  THR    93      14.432  -5.292   7.853  1.00  0.00           H  
ATOM   1476  HB  THR    93      12.608  -7.062   9.540  1.00  0.00           H  
ATOM   1477 HG21 THR    93      15.651  -6.699   9.532  1.00  0.00           H  
ATOM   1478 HG22 THR    93      14.738  -7.658  10.691  1.00  0.00           H  
ATOM   1479 HG23 THR    93      14.800  -8.152   9.012  1.00  0.00           H  
ATOM   1480  HG1 THR    93      12.692  -4.885  10.211  1.00  0.00           H  
ATOM   1481  N   ILE    94      12.302  -7.625   6.782  1.00  0.00           N  
ATOM   1482  CA  ILE    94      12.128  -8.748   5.839  1.00  0.00           C  
ATOM   1483  C   ILE    94      12.186  -8.309   4.365  1.00  0.00           C  
ATOM   1484  O   ILE    94      12.467  -9.124   3.488  1.00  0.00           O  
ATOM   1485  CB  ILE    94      10.826  -9.534   6.131  1.00  0.00           C  
ATOM   1486  CG2 ILE    94      10.815 -10.041   7.585  1.00  0.00           C  
ATOM   1487  CG1 ILE    94       9.564  -8.723   5.751  1.00  0.00           C  
ATOM   1488  CD1 ILE    94       8.236  -9.382   6.136  1.00  0.00           C  
ATOM   1489  H   ILE    94      11.518  -7.393   7.378  1.00  0.00           H  
ATOM   1490  HA  ILE    94      12.966  -9.430   5.993  1.00  0.00           H  
ATOM   1491  HB  ILE    94      10.833 -10.423   5.497  1.00  0.00           H  
ATOM   1492 HG21 ILE    94      10.692  -9.233   8.304  1.00  0.00           H  
ATOM   1493 HG22 ILE    94      10.008 -10.754   7.753  1.00  0.00           H  
ATOM   1494 HG23 ILE    94      11.746 -10.556   7.826  1.00  0.00           H  
ATOM   1495 HG12 ILE    94       9.613  -7.735   6.201  1.00  0.00           H  
ATOM   1496 HG13 ILE    94       9.535  -8.558   4.674  1.00  0.00           H  
ATOM   1497 HD11 ILE    94       8.103  -9.414   7.217  1.00  0.00           H  
ATOM   1498 HD12 ILE    94       7.398  -8.822   5.721  1.00  0.00           H  
ATOM   1499 HD13 ILE    94       8.175 -10.400   5.752  1.00  0.00           H  
ATOM   1500  N   ALA    95      11.967  -7.020   4.085  1.00  0.00           N  
ATOM   1501  CA  ALA    95      12.079  -6.444   2.746  1.00  0.00           C  
ATOM   1502  C   ALA    95      13.508  -6.488   2.170  1.00  0.00           C  
ATOM   1503  O   ALA    95      13.658  -6.395   0.953  1.00  0.00           O  
ATOM   1504  CB  ALA    95      11.550  -5.008   2.797  1.00  0.00           C  
ATOM   1505  H   ALA    95      11.737  -6.394   4.845  1.00  0.00           H  
ATOM   1506  HA  ALA    95      11.440  -7.018   2.072  1.00  0.00           H  
ATOM   1507  HB1 ALA    95      12.065  -4.419   3.557  1.00  0.00           H  
ATOM   1508  HB2 ALA    95      11.675  -4.500   1.839  1.00  0.00           H  
ATOM   1509  HB3 ALA    95      10.486  -4.995   3.031  1.00  0.00           H  
ATOM   1510  N   LYS    96      14.556  -6.649   2.994  1.00  0.00           N  
ATOM   1511  CA  LYS    96      15.964  -6.638   2.552  1.00  0.00           C  
ATOM   1512  C   LYS    96      16.270  -7.735   1.523  1.00  0.00           C  
ATOM   1513  O   LYS    96      16.811  -7.446   0.454  1.00  0.00           O  
ATOM   1514  CB  LYS    96      16.866  -6.751   3.794  1.00  0.00           C  
ATOM   1515  CG  LYS    96      18.345  -6.482   3.481  1.00  0.00           C  
ATOM   1516  CD  LYS    96      19.221  -6.738   4.714  1.00  0.00           C  
ATOM   1517  CE  LYS    96      20.669  -6.320   4.433  1.00  0.00           C  
ATOM   1518  NZ  LYS    96      21.573  -6.652   5.566  1.00  0.00           N1+
ATOM   1519  H   LYS    96      14.378  -6.745   3.984  1.00  0.00           H  
ATOM   1520  HA  LYS    96      16.147  -5.670   2.080  1.00  0.00           H  
ATOM   1521  HB2 LYS    96      16.537  -6.034   4.547  1.00  0.00           H  
ATOM   1522  HB3 LYS    96      16.752  -7.737   4.248  1.00  0.00           H  
ATOM   1523  HG2 LYS    96      18.697  -7.109   2.662  1.00  0.00           H  
ATOM   1524  HG3 LYS    96      18.456  -5.448   3.152  1.00  0.00           H  
ATOM   1525  HD2 LYS    96      18.838  -6.179   5.569  1.00  0.00           H  
ATOM   1526  HD3 LYS    96      19.178  -7.795   4.981  1.00  0.00           H  
ATOM   1527  HE2 LYS    96      21.044  -6.805   3.531  1.00  0.00           H  
ATOM   1528  HE3 LYS    96      20.718  -5.244   4.269  1.00  0.00           H  
ATOM   1529  HZ1 LYS    96      21.569  -7.649   5.725  1.00  0.00           H  
ATOM   1530  HZ2 LYS    96      22.510  -6.348   5.342  1.00  0.00           H  
ATOM   1531  HZ3 LYS    96      21.257  -6.172   6.397  1.00  0.00           H  
ATOM   1532  N   SER    97      15.888  -8.980   1.813  1.00  0.00           N  
ATOM   1533  CA  SER    97      16.107 -10.136   0.929  1.00  0.00           C  
ATOM   1534  C   SER    97      15.231 -10.078  -0.328  1.00  0.00           C  
ATOM   1535  O   SER    97      15.724 -10.332  -1.428  1.00  0.00           O  
ATOM   1536  CB  SER    97      15.863 -11.439   1.702  1.00  0.00           C  
ATOM   1537  OG  SER    97      14.545 -11.484   2.223  1.00  0.00           O  
ATOM   1538  H   SER    97      15.405  -9.151   2.684  1.00  0.00           H  
ATOM   1539  HA  SER    97      17.150 -10.127   0.609  1.00  0.00           H  
ATOM   1540  HB2 SER    97      16.022 -12.305   1.058  1.00  0.00           H  
ATOM   1541  HB3 SER    97      16.569 -11.525   2.528  1.00  0.00           H  
ATOM   1542  HG  SER    97      14.427 -12.302   2.682  1.00  0.00           H  
ATOM   1543  N   GLY    98      13.966  -9.663  -0.196  1.00  0.00           N  
ATOM   1544  CA  GLY    98      13.055  -9.444  -1.324  1.00  0.00           C  
ATOM   1545  C   GLY    98      13.553  -8.346  -2.270  1.00  0.00           C  
ATOM   1546  O   GLY    98      13.588  -8.536  -3.484  1.00  0.00           O  
ATOM   1547  H   GLY    98      13.621  -9.467   0.734  1.00  0.00           H  
ATOM   1548  HA2 GLY    98      12.909 -10.375  -1.874  1.00  0.00           H  
ATOM   1549  HA3 GLY    98      12.083  -9.149  -0.929  1.00  0.00           H  
ATOM   1550  N   THR    99      14.041  -7.235  -1.715  1.00  0.00           N  
ATOM   1551  CA  THR    99      14.657  -6.138  -2.475  1.00  0.00           C  
ATOM   1552  C   THR    99      15.888  -6.617  -3.243  1.00  0.00           C  
ATOM   1553  O   THR    99      15.967  -6.412  -4.453  1.00  0.00           O  
ATOM   1554  CB  THR    99      15.037  -4.964  -1.560  1.00  0.00           C  
ATOM   1555  CG2 THR    99      15.716  -3.841  -2.334  1.00  0.00           C  
ATOM   1556  OG1 THR    99      13.895  -4.411  -0.954  1.00  0.00           O  
ATOM   1557  H   THR    99      14.010  -7.144  -0.707  1.00  0.00           H  
ATOM   1558  HA  THR    99      13.923  -5.787  -3.204  1.00  0.00           H  
ATOM   1559  HB  THR    99      15.701  -5.295  -0.761  1.00  0.00           H  
ATOM   1560 HG21 THR    99      15.188  -3.621  -3.262  1.00  0.00           H  
ATOM   1561 HG22 THR    99      15.743  -2.930  -1.741  1.00  0.00           H  
ATOM   1562 HG23 THR    99      16.744  -4.099  -2.584  1.00  0.00           H  
ATOM   1563  HG1 THR    99      13.553  -5.046  -0.339  1.00  0.00           H  
ATOM   1564  N   LYS   100      16.827  -7.308  -2.578  1.00  0.00           N  
ATOM   1565  CA  LYS   100      18.031  -7.869  -3.214  1.00  0.00           C  
ATOM   1566  C   LYS   100      17.677  -8.814  -4.367  1.00  0.00           C  
ATOM   1567  O   LYS   100      18.212  -8.661  -5.463  1.00  0.00           O  
ATOM   1568  CB  LYS   100      18.892  -8.546  -2.133  1.00  0.00           C  
ATOM   1569  CG  LYS   100      20.145  -9.245  -2.688  1.00  0.00           C  
ATOM   1570  CD  LYS   100      21.063  -9.692  -1.540  1.00  0.00           C  
ATOM   1571  CE  LYS   100      22.197 -10.636  -1.967  1.00  0.00           C  
ATOM   1572  NZ  LYS   100      23.094 -10.047  -2.992  1.00  0.00           N1+
ATOM   1573  H   LYS   100      16.704  -7.465  -1.585  1.00  0.00           H  
ATOM   1574  HA  LYS   100      18.601  -7.036  -3.631  1.00  0.00           H  
ATOM   1575  HB2 LYS   100      19.194  -7.789  -1.408  1.00  0.00           H  
ATOM   1576  HB3 LYS   100      18.294  -9.271  -1.579  1.00  0.00           H  
ATOM   1577  HG2 LYS   100      19.858 -10.117  -3.278  1.00  0.00           H  
ATOM   1578  HG3 LYS   100      20.685  -8.575  -3.359  1.00  0.00           H  
ATOM   1579  HD2 LYS   100      21.482  -8.813  -1.048  1.00  0.00           H  
ATOM   1580  HD3 LYS   100      20.466 -10.204  -0.783  1.00  0.00           H  
ATOM   1581  HE2 LYS   100      22.797 -10.899  -1.096  1.00  0.00           H  
ATOM   1582  HE3 LYS   100      21.788 -11.567  -2.361  1.00  0.00           H  
ATOM   1583  HZ1 LYS   100      22.601 -10.009  -3.881  1.00  0.00           H  
ATOM   1584  HZ2 LYS   100      23.384  -9.120  -2.717  1.00  0.00           H  
ATOM   1585  HZ3 LYS   100      23.904 -10.638  -3.111  1.00  0.00           H  
ATOM   1586  N   ALA   101      16.729  -9.727  -4.154  1.00  0.00           N  
ATOM   1587  CA  ALA   101      16.256 -10.651  -5.183  1.00  0.00           C  
ATOM   1588  C   ALA   101      15.591  -9.931  -6.376  1.00  0.00           C  
ATOM   1589  O   ALA   101      15.861 -10.284  -7.524  1.00  0.00           O  
ATOM   1590  CB  ALA   101      15.313 -11.658  -4.519  1.00  0.00           C  
ATOM   1591  H   ALA   101      16.311  -9.793  -3.235  1.00  0.00           H  
ATOM   1592  HA  ALA   101      17.120 -11.199  -5.566  1.00  0.00           H  
ATOM   1593  HB1 ALA   101      14.466 -11.161  -4.046  1.00  0.00           H  
ATOM   1594  HB2 ALA   101      14.921 -12.371  -5.245  1.00  0.00           H  
ATOM   1595  HB3 ALA   101      15.831 -12.229  -3.749  1.00  0.00           H  
ATOM   1596  N   PHE   102      14.787  -8.889  -6.134  1.00  0.00           N  
ATOM   1597  CA  PHE   102      14.184  -8.075  -7.195  1.00  0.00           C  
ATOM   1598  C   PHE   102      15.235  -7.298  -8.003  1.00  0.00           C  
ATOM   1599  O   PHE   102      15.215  -7.327  -9.232  1.00  0.00           O  
ATOM   1600  CB  PHE   102      13.150  -7.116  -6.588  1.00  0.00           C  
ATOM   1601  CG  PHE   102      12.486  -6.169  -7.576  1.00  0.00           C  
ATOM   1602  CD1 PHE   102      11.915  -6.648  -8.772  1.00  0.00           C  
ATOM   1603  CE1 PHE   102      11.300  -5.759  -9.672  1.00  0.00           C  
ATOM   1604  CZ  PHE   102      11.256  -4.387  -9.378  1.00  0.00           C  
ATOM   1605  CE2 PHE   102      11.828  -3.903  -8.193  1.00  0.00           C  
ATOM   1606  CD2 PHE   102      12.436  -4.793  -7.291  1.00  0.00           C  
ATOM   1607  H   PHE   102      14.593  -8.634  -5.174  1.00  0.00           H  
ATOM   1608  HA  PHE   102      13.669  -8.752  -7.878  1.00  0.00           H  
ATOM   1609  HB2 PHE   102      12.364  -7.680  -6.092  1.00  0.00           H  
ATOM   1610  HB3 PHE   102      13.621  -6.527  -5.799  1.00  0.00           H  
ATOM   1611  HD1 PHE   102      11.948  -7.698  -9.013  1.00  0.00           H  
ATOM   1612  HE1 PHE   102      10.860  -6.130 -10.586  1.00  0.00           H  
ATOM   1613  HZ  PHE   102      10.783  -3.693 -10.053  1.00  0.00           H  
ATOM   1614  HE2 PHE   102      11.790  -2.846  -7.978  1.00  0.00           H  
ATOM   1615  HD2 PHE   102      12.867  -4.419  -6.376  1.00  0.00           H  
ATOM   1616  N   MET   103      16.193  -6.647  -7.337  1.00  0.00           N  
ATOM   1617  CA  MET   103      17.252  -5.881  -8.009  1.00  0.00           C  
ATOM   1618  C   MET   103      18.203  -6.781  -8.819  1.00  0.00           C  
ATOM   1619  O   MET   103      18.636  -6.402  -9.907  1.00  0.00           O  
ATOM   1620  CB  MET   103      17.997  -4.998  -6.992  1.00  0.00           C  
ATOM   1621  CG  MET   103      17.044  -3.982  -6.334  1.00  0.00           C  
ATOM   1622  SD  MET   103      17.618  -2.264  -6.260  1.00  0.00           S  
ATOM   1623  CE  MET   103      18.347  -2.244  -4.605  1.00  0.00           C  
ATOM   1624  H   MET   103      16.187  -6.666  -6.324  1.00  0.00           H  
ATOM   1625  HA  MET   103      16.776  -5.217  -8.731  1.00  0.00           H  
ATOM   1626  HB2 MET   103      18.482  -5.606  -6.227  1.00  0.00           H  
ATOM   1627  HB3 MET   103      18.795  -4.462  -7.508  1.00  0.00           H  
ATOM   1628  HG2 MET   103      16.103  -3.942  -6.883  1.00  0.00           H  
ATOM   1629  HG3 MET   103      16.781  -4.289  -5.326  1.00  0.00           H  
ATOM   1630  HE1 MET   103      19.160  -2.966  -4.527  1.00  0.00           H  
ATOM   1631  HE2 MET   103      18.730  -1.256  -4.380  1.00  0.00           H  
ATOM   1632  HE3 MET   103      17.592  -2.474  -3.859  1.00  0.00           H  
ATOM   1633  N   GLU   104      18.459  -8.009  -8.359  1.00  0.00           N  
ATOM   1634  CA  GLU   104      19.160  -9.040  -9.139  1.00  0.00           C  
ATOM   1635  C   GLU   104      18.329  -9.559 -10.325  1.00  0.00           C  
ATOM   1636  O   GLU   104      18.880  -9.772 -11.407  1.00  0.00           O  
ATOM   1637  CB  GLU   104      19.564 -10.202  -8.222  1.00  0.00           C  
ATOM   1638  CG  GLU   104      20.731  -9.805  -7.303  1.00  0.00           C  
ATOM   1639  CD  GLU   104      21.072 -10.862  -6.236  1.00  0.00           C  
ATOM   1640  OE1 GLU   104      20.432 -11.939  -6.159  1.00  0.00           O  
ATOM   1641  OE2 GLU   104      22.020 -10.608  -5.455  1.00  0.00           O1-
ATOM   1642  H   GLU   104      18.094  -8.277  -7.454  1.00  0.00           H  
ATOM   1643  HA  GLU   104      20.069  -8.601  -9.556  1.00  0.00           H  
ATOM   1644  HB2 GLU   104      18.704 -10.526  -7.634  1.00  0.00           H  
ATOM   1645  HB3 GLU   104      19.871 -11.065  -8.817  1.00  0.00           H  
ATOM   1646  HG2 GLU   104      21.624  -9.618  -7.899  1.00  0.00           H  
ATOM   1647  HG3 GLU   104      20.508  -8.874  -6.782  1.00  0.00           H  
ATOM   1648  N   ALA   105      17.009  -9.709 -10.177  1.00  0.00           N  
ATOM   1649  CA  ALA   105      16.121 -10.082 -11.278  1.00  0.00           C  
ATOM   1650  C   ALA   105      16.072  -9.001 -12.376  1.00  0.00           C  
ATOM   1651  O   ALA   105      16.105  -9.332 -13.562  1.00  0.00           O  
ATOM   1652  CB  ALA   105      14.727 -10.396 -10.722  1.00  0.00           C  
ATOM   1653  H   ALA   105      16.593  -9.537  -9.271  1.00  0.00           H  
ATOM   1654  HA  ALA   105      16.508 -10.999 -11.724  1.00  0.00           H  
ATOM   1655  HB1 ALA   105      14.267  -9.528 -10.251  1.00  0.00           H  
ATOM   1656  HB2 ALA   105      14.056 -10.733 -11.512  1.00  0.00           H  
ATOM   1657  HB3 ALA   105      14.775 -11.190  -9.976  1.00  0.00           H  
ATOM   1658  N   LEU   106      16.065  -7.714 -12.010  1.00  0.00           N  
ATOM   1659  CA  LEU   106      16.163  -6.596 -12.960  1.00  0.00           C  
ATOM   1660  C   LEU   106      17.480  -6.641 -13.761  1.00  0.00           C  
ATOM   1661  O   LEU   106      17.460  -6.472 -14.981  1.00  0.00           O  
ATOM   1662  CB  LEU   106      16.022  -5.256 -12.215  1.00  0.00           C  
ATOM   1663  CG  LEU   106      14.623  -4.956 -11.637  1.00  0.00           C  
ATOM   1664  CD1 LEU   106      14.706  -3.706 -10.762  1.00  0.00           C  
ATOM   1665  CD2 LEU   106      13.578  -4.697 -12.723  1.00  0.00           C  
ATOM   1666  H   LEU   106      16.023  -7.493 -11.023  1.00  0.00           H  
ATOM   1667  HA  LEU   106      15.351  -6.692 -13.682  1.00  0.00           H  
ATOM   1668  HB2 LEU   106      16.755  -5.227 -11.408  1.00  0.00           H  
ATOM   1669  HB3 LEU   106      16.298  -4.439 -12.885  1.00  0.00           H  
ATOM   1670  HG  LEU   106      14.283  -5.787 -11.023  1.00  0.00           H  
ATOM   1671 HD11 LEU   106      15.076  -2.854 -11.332  1.00  0.00           H  
ATOM   1672 HD12 LEU   106      13.733  -3.433 -10.356  1.00  0.00           H  
ATOM   1673 HD13 LEU   106      15.377  -3.853  -9.917  1.00  0.00           H  
ATOM   1674 HD21 LEU   106      13.384  -5.597 -13.304  1.00  0.00           H  
ATOM   1675 HD22 LEU   106      12.624  -4.395 -12.290  1.00  0.00           H  
ATOM   1676 HD23 LEU   106      13.893  -3.913 -13.412  1.00  0.00           H  
ATOM   1677  N   GLN   107      18.611  -6.952 -13.115  1.00  0.00           N  
ATOM   1678  CA  GLN   107      19.899  -7.177 -13.796  1.00  0.00           C  
ATOM   1679  C   GLN   107      19.878  -8.417 -14.710  1.00  0.00           C  
ATOM   1680  O   GLN   107      20.507  -8.412 -15.770  1.00  0.00           O  
ATOM   1681  CB  GLN   107      21.031  -7.298 -12.761  1.00  0.00           C  
ATOM   1682  CG  GLN   107      21.347  -5.992 -12.014  1.00  0.00           C  
ATOM   1683  CD  GLN   107      22.165  -5.010 -12.855  1.00  0.00           C  
ATOM   1684  OE1 GLN   107      23.429  -4.808 -12.546  1.00  0.00           O  
ATOM   1685  NE2 GLN   107      21.686  -4.401 -13.803  1.00  0.00           N  
ATOM   1686  H   GLN   107      18.576  -7.095 -12.115  1.00  0.00           H  
ATOM   1687  HA  GLN   107      20.086  -6.327 -14.452  1.00  0.00           H  
ATOM   1688  HB2 GLN   107      20.773  -8.063 -12.030  1.00  0.00           H  
ATOM   1689  HB3 GLN   107      21.942  -7.657 -13.243  1.00  0.00           H  
ATOM   1690  HG2 GLN   107      20.436  -5.502 -11.670  1.00  0.00           H  
ATOM   1691  HG3 GLN   107      21.921  -6.226 -11.116  1.00  0.00           H  
ATOM   1692 HE21 GLN   107      22.268  -3.764 -14.327  1.00  0.00           H  
ATOM   1693 HE22 GLN   107      20.717  -4.531 -14.054  1.00  0.00           H  
ATOM   1694  N   ALA   108      19.117  -9.455 -14.346  1.00  0.00           N  
ATOM   1695  CA  ALA   108      18.858 -10.641 -15.167  1.00  0.00           C  
ATOM   1696  C   ALA   108      17.828 -10.418 -16.306  1.00  0.00           C  
ATOM   1697  O   ALA   108      17.520 -11.357 -17.045  1.00  0.00           O  
ATOM   1698  CB  ALA   108      18.449 -11.792 -14.236  1.00  0.00           C  
ATOM   1699  H   ALA   108      18.640  -9.403 -13.456  1.00  0.00           H  
ATOM   1700  HA  ALA   108      19.794 -10.932 -15.647  1.00  0.00           H  
ATOM   1701  HB1 ALA   108      17.493 -11.598 -13.752  1.00  0.00           H  
ATOM   1702  HB2 ALA   108      18.352 -12.729 -14.786  1.00  0.00           H  
ATOM   1703  HB3 ALA   108      19.193 -11.950 -13.455  1.00  0.00           H  
ATOM   1704  N   GLY   109      17.303  -9.197 -16.476  1.00  0.00           N  
ATOM   1705  CA  GLY   109      16.412  -8.808 -17.576  1.00  0.00           C  
ATOM   1706  C   GLY   109      14.907  -8.818 -17.264  1.00  0.00           C  
ATOM   1707  O   GLY   109      14.102  -8.690 -18.189  1.00  0.00           O  
ATOM   1708  H   GLY   109      17.582  -8.466 -15.835  1.00  0.00           H  
ATOM   1709  HA2 GLY   109      16.678  -7.790 -17.861  1.00  0.00           H  
ATOM   1710  HA3 GLY   109      16.594  -9.422 -18.460  1.00  0.00           H  
ATOM   1711  N   ALA   110      14.504  -8.950 -15.995  1.00  0.00           N  
ATOM   1712  CA  ALA   110      13.126  -8.691 -15.559  1.00  0.00           C  
ATOM   1713  C   ALA   110      12.738  -7.204 -15.723  1.00  0.00           C  
ATOM   1714  O   ALA   110      13.600  -6.339 -15.908  1.00  0.00           O  
ATOM   1715  CB  ALA   110      12.971  -9.141 -14.100  1.00  0.00           C  
ATOM   1716  H   ALA   110      15.203  -9.081 -15.275  1.00  0.00           H  
ATOM   1717  HA  ALA   110      12.452  -9.291 -16.174  1.00  0.00           H  
ATOM   1718  HB1 ALA   110      13.543  -8.506 -13.427  1.00  0.00           H  
ATOM   1719  HB2 ALA   110      11.934  -9.075 -13.774  1.00  0.00           H  
ATOM   1720  HB3 ALA   110      13.295 -10.173 -13.962  1.00  0.00           H  
ATOM   1721  N   ASP   111      11.443  -6.892 -15.615  1.00  0.00           N  
ATOM   1722  CA  ASP   111      10.920  -5.516 -15.618  1.00  0.00           C  
ATOM   1723  C   ASP   111      10.162  -5.179 -14.319  1.00  0.00           C  
ATOM   1724  O   ASP   111       9.824  -6.059 -13.520  1.00  0.00           O  
ATOM   1725  CB  ASP   111      10.078  -5.258 -16.877  1.00  0.00           C  
ATOM   1726  CG  ASP   111       8.653  -5.816 -16.773  1.00  0.00           C  
ATOM   1727  OD1 ASP   111       8.417  -6.963 -17.218  1.00  0.00           O  
ATOM   1728  OD2 ASP   111       7.778  -5.079 -16.255  1.00  0.00           O1-
ATOM   1729  H   ASP   111      10.775  -7.635 -15.465  1.00  0.00           H  
ATOM   1730  HA  ASP   111      11.750  -4.809 -15.654  1.00  0.00           H  
ATOM   1731  HB2 ASP   111      10.008  -4.185 -17.056  1.00  0.00           H  
ATOM   1732  HB3 ASP   111      10.569  -5.674 -17.758  1.00  0.00           H  
ATOM   1733  N   ILE   112       9.902  -3.886 -14.101  1.00  0.00           N  
ATOM   1734  CA  ILE   112       9.387  -3.356 -12.829  1.00  0.00           C  
ATOM   1735  C   ILE   112       8.000  -3.917 -12.450  1.00  0.00           C  
ATOM   1736  O   ILE   112       7.692  -4.007 -11.261  1.00  0.00           O  
ATOM   1737  CB  ILE   112       9.465  -1.806 -12.842  1.00  0.00           C  
ATOM   1738  CG2 ILE   112       8.624  -1.144 -11.736  1.00  0.00           C  
ATOM   1739  CG1 ILE   112      10.950  -1.377 -12.717  1.00  0.00           C  
ATOM   1740  CD1 ILE   112      11.214   0.122 -12.913  1.00  0.00           C  
ATOM   1741  H   ILE   112      10.171  -3.216 -14.806  1.00  0.00           H  
ATOM   1742  HA  ILE   112      10.061  -3.720 -12.056  1.00  0.00           H  
ATOM   1743  HB  ILE   112       9.083  -1.449 -13.798  1.00  0.00           H  
ATOM   1744 HG21 ILE   112       8.916  -1.496 -10.746  1.00  0.00           H  
ATOM   1745 HG22 ILE   112       8.731  -0.062 -11.743  1.00  0.00           H  
ATOM   1746 HG23 ILE   112       7.558  -1.328 -11.864  1.00  0.00           H  
ATOM   1747 HG12 ILE   112      11.341  -1.681 -11.746  1.00  0.00           H  
ATOM   1748 HG13 ILE   112      11.549  -1.910 -13.456  1.00  0.00           H  
ATOM   1749 HD11 ILE   112      10.772   0.727 -12.122  1.00  0.00           H  
ATOM   1750 HD12 ILE   112      12.285   0.324 -12.904  1.00  0.00           H  
ATOM   1751 HD13 ILE   112      10.820   0.470 -13.867  1.00  0.00           H  
ATOM   1752  N   SER   113       7.188  -4.398 -13.398  1.00  0.00           N  
ATOM   1753  CA  SER   113       5.893  -5.031 -13.089  1.00  0.00           C  
ATOM   1754  C   SER   113       6.017  -6.353 -12.314  1.00  0.00           C  
ATOM   1755  O   SER   113       5.027  -6.806 -11.741  1.00  0.00           O  
ATOM   1756  CB  SER   113       5.060  -5.260 -14.356  1.00  0.00           C  
ATOM   1757  OG  SER   113       5.636  -6.241 -15.197  1.00  0.00           O  
ATOM   1758  H   SER   113       7.484  -4.372 -14.366  1.00  0.00           H  
ATOM   1759  HA  SER   113       5.334  -4.338 -12.457  1.00  0.00           H  
ATOM   1760  HB2 SER   113       4.061  -5.603 -14.085  1.00  0.00           H  
ATOM   1761  HB3 SER   113       4.914  -4.336 -14.909  1.00  0.00           H  
ATOM   1762  HG  SER   113       6.435  -5.890 -15.580  1.00  0.00           H  
ATOM   1763  N   MET   114       7.202  -6.968 -12.244  1.00  0.00           N  
ATOM   1764  CA  MET   114       7.443  -8.198 -11.474  1.00  0.00           C  
ATOM   1765  C   MET   114       7.669  -7.955  -9.968  1.00  0.00           C  
ATOM   1766  O   MET   114       7.772  -8.914  -9.206  1.00  0.00           O  
ATOM   1767  CB  MET   114       8.601  -8.994 -12.103  1.00  0.00           C  
ATOM   1768  CG  MET   114       8.334  -9.300 -13.585  1.00  0.00           C  
ATOM   1769  SD  MET   114       9.507 -10.433 -14.382  1.00  0.00           S  
ATOM   1770  CE  MET   114       8.986 -12.015 -13.666  1.00  0.00           C  
ATOM   1771  H   MET   114       7.990  -6.559 -12.731  1.00  0.00           H  
ATOM   1772  HA  MET   114       6.555  -8.830 -11.544  1.00  0.00           H  
ATOM   1773  HB2 MET   114       9.539  -8.446 -12.006  1.00  0.00           H  
ATOM   1774  HB3 MET   114       8.733  -9.928 -11.558  1.00  0.00           H  
ATOM   1775  HG2 MET   114       7.334  -9.716 -13.709  1.00  0.00           H  
ATOM   1776  HG3 MET   114       8.353  -8.376 -14.164  1.00  0.00           H  
ATOM   1777  HE1 MET   114       7.937 -12.208 -13.887  1.00  0.00           H  
ATOM   1778  HE2 MET   114       9.581 -12.827 -14.082  1.00  0.00           H  
ATOM   1779  HE3 MET   114       9.123 -12.012 -12.585  1.00  0.00           H  
ATOM   1780  N   ILE   115       7.710  -6.694  -9.517  1.00  0.00           N  
ATOM   1781  CA  ILE   115       8.030  -6.276  -8.138  1.00  0.00           C  
ATOM   1782  C   ILE   115       7.193  -6.973  -7.045  1.00  0.00           C  
ATOM   1783  O   ILE   115       7.712  -7.300  -5.976  1.00  0.00           O  
ATOM   1784  CB  ILE   115       7.920  -4.735  -8.048  1.00  0.00           C  
ATOM   1785  CG2 ILE   115       6.477  -4.232  -8.269  1.00  0.00           C  
ATOM   1786  CG1 ILE   115       8.516  -4.223  -6.722  1.00  0.00           C  
ATOM   1787  CD1 ILE   115       8.587  -2.696  -6.606  1.00  0.00           C  
ATOM   1788  H   ILE   115       7.585  -5.953 -10.194  1.00  0.00           H  
ATOM   1789  HA  ILE   115       9.070  -6.557  -7.968  1.00  0.00           H  
ATOM   1790  HB  ILE   115       8.533  -4.319  -8.846  1.00  0.00           H  
ATOM   1791 HG21 ILE   115       5.811  -4.488  -7.448  1.00  0.00           H  
ATOM   1792 HG22 ILE   115       6.456  -3.152  -8.391  1.00  0.00           H  
ATOM   1793 HG23 ILE   115       6.038  -4.647  -9.177  1.00  0.00           H  
ATOM   1794 HG12 ILE   115       7.969  -4.612  -5.867  1.00  0.00           H  
ATOM   1795 HG13 ILE   115       9.527  -4.616  -6.626  1.00  0.00           H  
ATOM   1796 HD11 ILE   115       7.595  -2.253  -6.524  1.00  0.00           H  
ATOM   1797 HD12 ILE   115       9.142  -2.405  -5.715  1.00  0.00           H  
ATOM   1798 HD13 ILE   115       9.087  -2.256  -7.469  1.00  0.00           H  
ATOM   1799  N   GLY   116       5.916  -7.260  -7.318  1.00  0.00           N  
ATOM   1800  CA  GLY   116       4.999  -7.909  -6.372  1.00  0.00           C  
ATOM   1801  C   GLY   116       5.390  -9.340  -5.996  1.00  0.00           C  
ATOM   1802  O   GLY   116       5.120  -9.786  -4.880  1.00  0.00           O  
ATOM   1803  H   GLY   116       5.543  -6.989  -8.216  1.00  0.00           H  
ATOM   1804  HA2 GLY   116       4.897  -7.298  -5.474  1.00  0.00           H  
ATOM   1805  HA3 GLY   116       4.018  -7.963  -6.841  1.00  0.00           H  
ATOM   1806  N   GLN   117       6.097 -10.041  -6.889  1.00  0.00           N  
ATOM   1807  CA  GLN   117       6.575 -11.414  -6.677  1.00  0.00           C  
ATOM   1808  C   GLN   117       7.659 -11.504  -5.586  1.00  0.00           C  
ATOM   1809  O   GLN   117       7.919 -12.583  -5.053  1.00  0.00           O  
ATOM   1810  CB  GLN   117       7.106 -11.979  -8.006  1.00  0.00           C  
ATOM   1811  CG  GLN   117       6.061 -11.940  -9.137  1.00  0.00           C  
ATOM   1812  CD  GLN   117       6.591 -12.454 -10.475  1.00  0.00           C  
ATOM   1813  OE1 GLN   117       7.576 -13.173 -10.577  1.00  0.00           O  
ATOM   1814  NE2 GLN   117       5.939 -12.115 -11.568  1.00  0.00           N  
ATOM   1815  H   GLN   117       6.340  -9.596  -7.764  1.00  0.00           H  
ATOM   1816  HA  GLN   117       5.729 -12.025  -6.354  1.00  0.00           H  
ATOM   1817  HB2 GLN   117       7.996 -11.427  -8.311  1.00  0.00           H  
ATOM   1818  HB3 GLN   117       7.431 -13.010  -7.854  1.00  0.00           H  
ATOM   1819  HG2 GLN   117       5.192 -12.537  -8.859  1.00  0.00           H  
ATOM   1820  HG3 GLN   117       5.704 -10.922  -9.295  1.00  0.00           H  
ATOM   1821 HE21 GLN   117       6.260 -12.453 -12.463  1.00  0.00           H  
ATOM   1822 HE22 GLN   117       5.118 -11.530 -11.508  1.00  0.00           H  
ATOM   1823  N   PHE   118       8.271 -10.366  -5.239  1.00  0.00           N  
ATOM   1824  CA  PHE   118       9.332 -10.232  -4.239  1.00  0.00           C  
ATOM   1825  C   PHE   118       8.847  -9.622  -2.907  1.00  0.00           C  
ATOM   1826  O   PHE   118       9.651  -9.400  -2.003  1.00  0.00           O  
ATOM   1827  CB  PHE   118      10.477  -9.430  -4.871  1.00  0.00           C  
ATOM   1828  CG  PHE   118      11.020 -10.044  -6.150  1.00  0.00           C  
ATOM   1829  CD1 PHE   118      12.008 -11.042  -6.089  1.00  0.00           C  
ATOM   1830  CE1 PHE   118      12.498 -11.627  -7.270  1.00  0.00           C  
ATOM   1831  CZ  PHE   118      11.989 -11.225  -8.516  1.00  0.00           C  
ATOM   1832  CE2 PHE   118      10.998 -10.232  -8.583  1.00  0.00           C  
ATOM   1833  CD2 PHE   118      10.522  -9.636  -7.402  1.00  0.00           C  
ATOM   1834  H   PHE   118       7.992  -9.522  -5.720  1.00  0.00           H  
ATOM   1835  HA  PHE   118       9.730 -11.217  -3.988  1.00  0.00           H  
ATOM   1836  HB2 PHE   118      10.150  -8.411  -5.083  1.00  0.00           H  
ATOM   1837  HB3 PHE   118      11.295  -9.341  -4.160  1.00  0.00           H  
ATOM   1838  HD1 PHE   118      12.390 -11.365  -5.132  1.00  0.00           H  
ATOM   1839  HE1 PHE   118      13.260 -12.391  -7.219  1.00  0.00           H  
ATOM   1840  HZ  PHE   118      12.357 -11.681  -9.423  1.00  0.00           H  
ATOM   1841  HE2 PHE   118      10.604  -9.922  -9.540  1.00  0.00           H  
ATOM   1842  HD2 PHE   118       9.762  -8.872  -7.458  1.00  0.00           H  
ATOM   1843  N   GLY   119       7.545  -9.340  -2.770  1.00  0.00           N  
ATOM   1844  CA  GLY   119       6.926  -8.818  -1.541  1.00  0.00           C  
ATOM   1845  C   GLY   119       7.180  -7.330  -1.249  1.00  0.00           C  
ATOM   1846  O   GLY   119       6.765  -6.840  -0.200  1.00  0.00           O  
ATOM   1847  H   GLY   119       6.929  -9.544  -3.547  1.00  0.00           H  
ATOM   1848  HA2 GLY   119       5.849  -8.969  -1.619  1.00  0.00           H  
ATOM   1849  HA3 GLY   119       7.258  -9.408  -0.684  1.00  0.00           H  
ATOM   1850  N   VAL   120       7.835  -6.603  -2.164  1.00  0.00           N  
ATOM   1851  CA  VAL   120       8.205  -5.176  -2.026  1.00  0.00           C  
ATOM   1852  C   VAL   120       7.382  -4.253  -2.941  1.00  0.00           C  
ATOM   1853  O   VAL   120       7.762  -3.112  -3.201  1.00  0.00           O  
ATOM   1854  CB  VAL   120       9.733  -4.971  -2.151  1.00  0.00           C  
ATOM   1855  CG1 VAL   120      10.483  -5.792  -1.096  1.00  0.00           C  
ATOM   1856  CG2 VAL   120      10.291  -5.316  -3.535  1.00  0.00           C  
ATOM   1857  H   VAL   120       8.141  -7.073  -3.005  1.00  0.00           H  
ATOM   1858  HA  VAL   120       7.945  -4.839  -1.021  1.00  0.00           H  
ATOM   1859  HB  VAL   120       9.962  -3.923  -1.956  1.00  0.00           H  
ATOM   1860 HG11 VAL   120      10.367  -6.865  -1.250  1.00  0.00           H  
ATOM   1861 HG12 VAL   120      11.550  -5.581  -1.122  1.00  0.00           H  
ATOM   1862 HG13 VAL   120      10.131  -5.560  -0.090  1.00  0.00           H  
ATOM   1863 HG21 VAL   120       9.874  -4.667  -4.302  1.00  0.00           H  
ATOM   1864 HG22 VAL   120      11.373  -5.185  -3.566  1.00  0.00           H  
ATOM   1865 HG23 VAL   120      10.077  -6.348  -3.814  1.00  0.00           H  
ATOM   1866  N   GLY   121       6.226  -4.730  -3.417  1.00  0.00           N  
ATOM   1867  CA  GLY   121       5.372  -4.049  -4.398  1.00  0.00           C  
ATOM   1868  C   GLY   121       4.849  -2.672  -3.983  1.00  0.00           C  
ATOM   1869  O   GLY   121       4.565  -1.853  -4.854  1.00  0.00           O  
ATOM   1870  H   GLY   121       5.960  -5.667  -3.149  1.00  0.00           H  
ATOM   1871  HA2 GLY   121       5.924  -3.933  -5.326  1.00  0.00           H  
ATOM   1872  HA3 GLY   121       4.520  -4.692  -4.622  1.00  0.00           H  
ATOM   1873  N   PHE   122       4.791  -2.365  -2.685  1.00  0.00           N  
ATOM   1874  CA  PHE   122       4.396  -1.044  -2.177  1.00  0.00           C  
ATOM   1875  C   PHE   122       5.223   0.105  -2.775  1.00  0.00           C  
ATOM   1876  O   PHE   122       4.666   1.145  -3.131  1.00  0.00           O  
ATOM   1877  CB  PHE   122       4.514  -1.052  -0.649  1.00  0.00           C  
ATOM   1878  CG  PHE   122       4.423   0.318   0.001  1.00  0.00           C  
ATOM   1879  CD1 PHE   122       3.178   0.962   0.130  1.00  0.00           C  
ATOM   1880  CE1 PHE   122       3.098   2.243   0.702  1.00  0.00           C  
ATOM   1881  CZ  PHE   122       4.266   2.886   1.146  1.00  0.00           C  
ATOM   1882  CE2 PHE   122       5.512   2.249   1.017  1.00  0.00           C  
ATOM   1883  CD2 PHE   122       5.591   0.967   0.446  1.00  0.00           C  
ATOM   1884  H   PHE   122       5.073  -3.064  -2.013  1.00  0.00           H  
ATOM   1885  HA  PHE   122       3.351  -0.874  -2.447  1.00  0.00           H  
ATOM   1886  HB2 PHE   122       3.729  -1.688  -0.247  1.00  0.00           H  
ATOM   1887  HB3 PHE   122       5.457  -1.512  -0.348  1.00  0.00           H  
ATOM   1888  HD1 PHE   122       2.280   0.478  -0.221  1.00  0.00           H  
ATOM   1889  HE1 PHE   122       2.140   2.733   0.796  1.00  0.00           H  
ATOM   1890  HZ  PHE   122       4.203   3.871   1.584  1.00  0.00           H  
ATOM   1891  HE2 PHE   122       6.410   2.745   1.355  1.00  0.00           H  
ATOM   1892  HD2 PHE   122       6.553   0.487   0.343  1.00  0.00           H  
ATOM   1893  N   TYR   123       6.534  -0.084  -2.951  1.00  0.00           N  
ATOM   1894  CA  TYR   123       7.419   0.972  -3.454  1.00  0.00           C  
ATOM   1895  C   TYR   123       7.158   1.349  -4.922  1.00  0.00           C  
ATOM   1896  O   TYR   123       7.561   2.432  -5.346  1.00  0.00           O  
ATOM   1897  CB  TYR   123       8.883   0.599  -3.187  1.00  0.00           C  
ATOM   1898  CG  TYR   123       9.181   0.438  -1.706  1.00  0.00           C  
ATOM   1899  CD1 TYR   123       9.205   1.572  -0.871  1.00  0.00           C  
ATOM   1900  CE1 TYR   123       9.418   1.430   0.514  1.00  0.00           C  
ATOM   1901  CZ  TYR   123       9.602   0.144   1.070  1.00  0.00           C  
ATOM   1902  OH  TYR   123       9.780  -0.010   2.410  1.00  0.00           O  
ATOM   1903  CE2 TYR   123       9.590  -0.990   0.232  1.00  0.00           C  
ATOM   1904  CD2 TYR   123       9.380  -0.841  -1.152  1.00  0.00           C  
ATOM   1905  H   TYR   123       6.947  -0.970  -2.691  1.00  0.00           H  
ATOM   1906  HA  TYR   123       7.205   1.873  -2.876  1.00  0.00           H  
ATOM   1907  HB2 TYR   123       9.142  -0.320  -3.716  1.00  0.00           H  
ATOM   1908  HB3 TYR   123       9.547   1.371  -3.580  1.00  0.00           H  
ATOM   1909  HD1 TYR   123       9.043   2.557  -1.285  1.00  0.00           H  
ATOM   1910  HE1 TYR   123       9.428   2.305   1.146  1.00  0.00           H  
ATOM   1911  HH  TYR   123       9.779   0.808   2.882  1.00  0.00           H  
ATOM   1912  HE2 TYR   123       9.734  -1.976   0.650  1.00  0.00           H  
ATOM   1913  HD2 TYR   123       9.365  -1.713  -1.785  1.00  0.00           H  
ATOM   1914  N   SER   124       6.403   0.541  -5.680  1.00  0.00           N  
ATOM   1915  CA  SER   124       5.908   0.925  -7.013  1.00  0.00           C  
ATOM   1916  C   SER   124       4.948   2.126  -6.981  1.00  0.00           C  
ATOM   1917  O   SER   124       4.762   2.779  -8.005  1.00  0.00           O  
ATOM   1918  CB  SER   124       5.234  -0.254  -7.714  1.00  0.00           C  
ATOM   1919  OG  SER   124       3.992  -0.569  -7.119  1.00  0.00           O  
ATOM   1920  H   SER   124       6.062  -0.323  -5.281  1.00  0.00           H  
ATOM   1921  HA  SER   124       6.774   1.212  -7.612  1.00  0.00           H  
ATOM   1922  HB2 SER   124       5.058  -0.015  -8.763  1.00  0.00           H  
ATOM   1923  HB3 SER   124       5.878  -1.130  -7.696  1.00  0.00           H  
ATOM   1924  HG  SER   124       4.150  -0.950  -6.263  1.00  0.00           H  
ATOM   1925  N   ALA   125       4.409   2.501  -5.813  1.00  0.00           N  
ATOM   1926  CA  ALA   125       3.680   3.754  -5.626  1.00  0.00           C  
ATOM   1927  C   ALA   125       4.499   4.983  -6.072  1.00  0.00           C  
ATOM   1928  O   ALA   125       3.951   5.915  -6.660  1.00  0.00           O  
ATOM   1929  CB  ALA   125       3.291   3.857  -4.150  1.00  0.00           C  
ATOM   1930  H   ALA   125       4.589   1.938  -4.991  1.00  0.00           H  
ATOM   1931  HA  ALA   125       2.768   3.722  -6.223  1.00  0.00           H  
ATOM   1932  HB1 ALA   125       4.168   3.827  -3.501  1.00  0.00           H  
ATOM   1933  HB2 ALA   125       2.773   4.791  -3.946  1.00  0.00           H  
ATOM   1934  HB3 ALA   125       2.630   3.041  -3.856  1.00  0.00           H  
ATOM   1935  N   TYR   126       5.822   4.963  -5.883  1.00  0.00           N  
ATOM   1936  CA  TYR   126       6.732   6.040  -6.293  1.00  0.00           C  
ATOM   1937  C   TYR   126       7.005   6.095  -7.810  1.00  0.00           C  
ATOM   1938  O   TYR   126       7.717   6.989  -8.273  1.00  0.00           O  
ATOM   1939  CB  TYR   126       8.011   5.982  -5.448  1.00  0.00           C  
ATOM   1940  CG  TYR   126       7.756   6.273  -3.979  1.00  0.00           C  
ATOM   1941  CD1 TYR   126       7.794   7.603  -3.515  1.00  0.00           C  
ATOM   1942  CE1 TYR   126       7.515   7.891  -2.165  1.00  0.00           C  
ATOM   1943  CZ  TYR   126       7.182   6.844  -1.278  1.00  0.00           C  
ATOM   1944  OH  TYR   126       6.913   7.107   0.024  1.00  0.00           O  
ATOM   1945  CE2 TYR   126       7.129   5.514  -1.745  1.00  0.00           C  
ATOM   1946  CD2 TYR   126       7.428   5.229  -3.091  1.00  0.00           C  
ATOM   1947  H   TYR   126       6.233   4.151  -5.442  1.00  0.00           H  
ATOM   1948  HA  TYR   126       6.246   6.990  -6.061  1.00  0.00           H  
ATOM   1949  HB2 TYR   126       8.495   5.009  -5.550  1.00  0.00           H  
ATOM   1950  HB3 TYR   126       8.733   6.713  -5.809  1.00  0.00           H  
ATOM   1951  HD1 TYR   126       8.030   8.410  -4.194  1.00  0.00           H  
ATOM   1952  HE1 TYR   126       7.551   8.913  -1.816  1.00  0.00           H  
ATOM   1953  HH  TYR   126       6.926   8.033   0.228  1.00  0.00           H  
ATOM   1954  HE2 TYR   126       6.869   4.711  -1.070  1.00  0.00           H  
ATOM   1955  HD2 TYR   126       7.385   4.209  -3.440  1.00  0.00           H  
ATOM   1956  N   LEU   127       6.383   5.222  -8.618  1.00  0.00           N  
ATOM   1957  CA  LEU   127       6.231   5.445 -10.063  1.00  0.00           C  
ATOM   1958  C   LEU   127       5.346   6.671 -10.339  1.00  0.00           C  
ATOM   1959  O   LEU   127       5.673   7.456 -11.233  1.00  0.00           O  
ATOM   1960  CB  LEU   127       5.623   4.202 -10.747  1.00  0.00           C  
ATOM   1961  CG  LEU   127       6.522   2.952 -10.738  1.00  0.00           C  
ATOM   1962  CD1 LEU   127       5.744   1.708 -11.163  1.00  0.00           C  
ATOM   1963  CD2 LEU   127       7.704   3.117 -11.697  1.00  0.00           C  
ATOM   1964  H   LEU   127       5.827   4.485  -8.203  1.00  0.00           H  
ATOM   1965  HA  LEU   127       7.214   5.648 -10.490  1.00  0.00           H  
ATOM   1966  HB2 LEU   127       4.668   3.970 -10.274  1.00  0.00           H  
ATOM   1967  HB3 LEU   127       5.371   4.439 -11.781  1.00  0.00           H  
ATOM   1968  HG  LEU   127       6.889   2.783  -9.727  1.00  0.00           H  
ATOM   1969 HD11 LEU   127       5.469   1.738 -12.215  1.00  0.00           H  
ATOM   1970 HD12 LEU   127       6.340   0.808 -11.012  1.00  0.00           H  
ATOM   1971 HD13 LEU   127       4.828   1.591 -10.584  1.00  0.00           H  
ATOM   1972 HD21 LEU   127       8.350   3.943 -11.406  1.00  0.00           H  
ATOM   1973 HD22 LEU   127       8.327   2.223 -11.713  1.00  0.00           H  
ATOM   1974 HD23 LEU   127       7.370   3.302 -12.719  1.00  0.00           H  
ATOM   1975  N   VAL   128       4.276   6.853  -9.552  1.00  0.00           N  
ATOM   1976  CA  VAL   128       3.215   7.859  -9.771  1.00  0.00           C  
ATOM   1977  C   VAL   128       3.120   8.931  -8.681  1.00  0.00           C  
ATOM   1978  O   VAL   128       2.645  10.032  -8.956  1.00  0.00           O  
ATOM   1979  CB  VAL   128       1.839   7.184  -9.964  1.00  0.00           C  
ATOM   1980  CG1 VAL   128       1.879   6.174 -11.113  1.00  0.00           C  
ATOM   1981  CG2 VAL   128       1.305   6.469  -8.715  1.00  0.00           C  
ATOM   1982  H   VAL   128       4.119   6.187  -8.808  1.00  0.00           H  
ATOM   1983  HA  VAL   128       3.434   8.396 -10.692  1.00  0.00           H  
ATOM   1984  HB  VAL   128       1.119   7.958 -10.236  1.00  0.00           H  
ATOM   1985 HG11 VAL   128       2.516   5.318 -10.889  1.00  0.00           H  
ATOM   1986 HG12 VAL   128       0.885   5.783 -11.323  1.00  0.00           H  
ATOM   1987 HG13 VAL   128       2.248   6.639 -12.027  1.00  0.00           H  
ATOM   1988 HG21 VAL   128       1.206   7.135  -7.859  1.00  0.00           H  
ATOM   1989 HG22 VAL   128       0.311   6.066  -8.903  1.00  0.00           H  
ATOM   1990 HG23 VAL   128       1.944   5.636  -8.422  1.00  0.00           H  
ATOM   1991  N   ALA   129       3.570   8.638  -7.459  1.00  0.00           N  
ATOM   1992  CA  ALA   129       3.496   9.527  -6.303  1.00  0.00           C  
ATOM   1993  C   ALA   129       4.806  10.294  -6.051  1.00  0.00           C  
ATOM   1994  O   ALA   129       5.897   9.725  -6.126  1.00  0.00           O  
ATOM   1995  CB  ALA   129       3.072   8.701  -5.083  1.00  0.00           C  
ATOM   1996  H   ALA   129       3.936   7.709  -7.294  1.00  0.00           H  
ATOM   1997  HA  ALA   129       2.712  10.257  -6.471  1.00  0.00           H  
ATOM   1998  HB1 ALA   129       3.832   7.969  -4.807  1.00  0.00           H  
ATOM   1999  HB2 ALA   129       2.901   9.341  -4.220  1.00  0.00           H  
ATOM   2000  HB3 ALA   129       2.144   8.162  -5.276  1.00  0.00           H  
ATOM   2001  N   GLU   130       4.701  11.584  -5.723  1.00  0.00           N  
ATOM   2002  CA  GLU   130       5.811  12.407  -5.211  1.00  0.00           C  
ATOM   2003  C   GLU   130       5.970  12.287  -3.680  1.00  0.00           C  
ATOM   2004  O   GLU   130       7.064  12.498  -3.152  1.00  0.00           O  
ATOM   2005  CB  GLU   130       5.636  13.872  -5.654  1.00  0.00           C  
ATOM   2006  CG  GLU   130       4.341  14.546  -5.171  1.00  0.00           C  
ATOM   2007  CD  GLU   130       4.280  16.046  -5.528  1.00  0.00           C  
ATOM   2008  OE1 GLU   130       4.608  16.431  -6.676  1.00  0.00           O  
ATOM   2009  OE2 GLU   130       3.877  16.855  -4.659  1.00  0.00           O1-
ATOM   2010  H   GLU   130       3.774  11.989  -5.680  1.00  0.00           H  
ATOM   2011  HA  GLU   130       6.746  12.056  -5.651  1.00  0.00           H  
ATOM   2012  HB2 GLU   130       6.493  14.452  -5.306  1.00  0.00           H  
ATOM   2013  HB3 GLU   130       5.676  13.920  -6.742  1.00  0.00           H  
ATOM   2014  HG2 GLU   130       3.478  14.070  -5.629  1.00  0.00           H  
ATOM   2015  HG3 GLU   130       4.223  14.447  -4.092  1.00  0.00           H  
ATOM   2016  N   LYS   131       4.895  11.901  -2.978  1.00  0.00           N  
ATOM   2017  CA  LYS   131       4.857  11.571  -1.545  1.00  0.00           C  
ATOM   2018  C   LYS   131       3.782  10.513  -1.289  1.00  0.00           C  
ATOM   2019  O   LYS   131       2.744  10.509  -1.951  1.00  0.00           O  
ATOM   2020  CB  LYS   131       4.622  12.852  -0.717  1.00  0.00           C  
ATOM   2021  CG  LYS   131       4.635  12.605   0.801  1.00  0.00           C  
ATOM   2022  CD  LYS   131       4.391  13.869   1.629  1.00  0.00           C  
ATOM   2023  CE  LYS   131       2.934  14.338   1.532  1.00  0.00           C  
ATOM   2024  NZ  LYS   131       2.599  15.289   2.620  1.00  0.00           N1+
ATOM   2025  H   LYS   131       4.035  11.752  -3.488  1.00  0.00           H  
ATOM   2026  HA  LYS   131       5.814  11.130  -1.273  1.00  0.00           H  
ATOM   2027  HB2 LYS   131       5.396  13.581  -0.959  1.00  0.00           H  
ATOM   2028  HB3 LYS   131       3.679  13.310  -1.008  1.00  0.00           H  
ATOM   2029  HG2 LYS   131       3.895  11.862   1.097  1.00  0.00           H  
ATOM   2030  HG3 LYS   131       5.603  12.194   1.080  1.00  0.00           H  
ATOM   2031  HD2 LYS   131       4.634  13.641   2.666  1.00  0.00           H  
ATOM   2032  HD3 LYS   131       5.071  14.667   1.327  1.00  0.00           H  
ATOM   2033  HE2 LYS   131       2.717  14.788   0.563  1.00  0.00           H  
ATOM   2034  HE3 LYS   131       2.276  13.482   1.661  1.00  0.00           H  
ATOM   2035  HZ1 LYS   131       3.184  16.109   2.551  1.00  0.00           H  
ATOM   2036  HZ2 LYS   131       1.628  15.556   2.555  1.00  0.00           H  
ATOM   2037  HZ3 LYS   131       2.764  14.833   3.515  1.00  0.00           H  
ATOM   2038  N   VAL   132       4.019   9.632  -0.320  1.00  0.00           N  
ATOM   2039  CA  VAL   132       3.022   8.673   0.173  1.00  0.00           C  
ATOM   2040  C   VAL   132       2.840   8.851   1.678  1.00  0.00           C  
ATOM   2041  O   VAL   132       3.820   8.900   2.426  1.00  0.00           O  
ATOM   2042  CB  VAL   132       3.385   7.221  -0.198  1.00  0.00           C  
ATOM   2043  CG1 VAL   132       2.315   6.231   0.280  1.00  0.00           C  
ATOM   2044  CG2 VAL   132       3.553   7.051  -1.714  1.00  0.00           C  
ATOM   2045  H   VAL   132       4.898   9.684   0.181  1.00  0.00           H  
ATOM   2046  HA  VAL   132       2.057   8.886  -0.287  1.00  0.00           H  
ATOM   2047  HB  VAL   132       4.327   6.952   0.277  1.00  0.00           H  
ATOM   2048 HG11 VAL   132       1.325   6.506  -0.082  1.00  0.00           H  
ATOM   2049 HG12 VAL   132       2.527   5.221  -0.070  1.00  0.00           H  
ATOM   2050 HG13 VAL   132       2.266   6.181   1.366  1.00  0.00           H  
ATOM   2051 HG21 VAL   132       4.390   7.636  -2.095  1.00  0.00           H  
ATOM   2052 HG22 VAL   132       3.752   6.012  -1.977  1.00  0.00           H  
ATOM   2053 HG23 VAL   132       2.661   7.370  -2.251  1.00  0.00           H  
ATOM   2054  N   THR   133       1.586   8.921   2.121  1.00  0.00           N  
ATOM   2055  CA  THR   133       1.196   8.890   3.537  1.00  0.00           C  
ATOM   2056  C   THR   133       0.360   7.640   3.785  1.00  0.00           C  
ATOM   2057  O   THR   133      -0.652   7.437   3.119  1.00  0.00           O  
ATOM   2058  CB  THR   133       0.409  10.148   3.940  1.00  0.00           C  
ATOM   2059  CG2 THR   133       0.026  10.169   5.419  1.00  0.00           C  
ATOM   2060  OG1 THR   133       1.151  11.318   3.676  1.00  0.00           O  
ATOM   2061  H   THR   133       0.836   8.877   1.442  1.00  0.00           H  
ATOM   2062  HA  THR   133       2.084   8.839   4.162  1.00  0.00           H  
ATOM   2063  HB  THR   133      -0.499  10.222   3.347  1.00  0.00           H  
ATOM   2064 HG21 THR   133       0.905  10.102   6.062  1.00  0.00           H  
ATOM   2065 HG22 THR   133      -0.496  11.092   5.673  1.00  0.00           H  
ATOM   2066 HG23 THR   133      -0.642   9.349   5.683  1.00  0.00           H  
ATOM   2067  HG1 THR   133       1.913  11.330   4.237  1.00  0.00           H  
ATOM   2068  N   VAL   134       0.756   6.800   4.740  1.00  0.00           N  
ATOM   2069  CA  VAL   134       0.017   5.589   5.119  1.00  0.00           C  
ATOM   2070  C   VAL   134      -0.520   5.741   6.536  1.00  0.00           C  
ATOM   2071  O   VAL   134       0.230   5.649   7.510  1.00  0.00           O  
ATOM   2072  CB  VAL   134       0.847   4.305   4.931  1.00  0.00           C  
ATOM   2073  CG1 VAL   134      -0.011   3.073   5.236  1.00  0.00           C  
ATOM   2074  CG2 VAL   134       1.360   4.200   3.491  1.00  0.00           C  
ATOM   2075  H   VAL   134       1.573   7.040   5.289  1.00  0.00           H  
ATOM   2076  HA  VAL   134      -0.840   5.469   4.463  1.00  0.00           H  
ATOM   2077  HB  VAL   134       1.707   4.309   5.600  1.00  0.00           H  
ATOM   2078 HG11 VAL   134      -0.920   3.068   4.633  1.00  0.00           H  
ATOM   2079 HG12 VAL   134       0.525   2.150   5.021  1.00  0.00           H  
ATOM   2080 HG13 VAL   134      -0.305   3.023   6.285  1.00  0.00           H  
ATOM   2081 HG21 VAL   134       2.124   4.951   3.292  1.00  0.00           H  
ATOM   2082 HG22 VAL   134       1.813   3.230   3.291  1.00  0.00           H  
ATOM   2083 HG23 VAL   134       0.558   4.344   2.769  1.00  0.00           H  
ATOM   2084  N   ILE   135      -1.824   5.987   6.650  1.00  0.00           N  
ATOM   2085  CA  ILE   135      -2.540   5.926   7.927  1.00  0.00           C  
ATOM   2086  C   ILE   135      -2.911   4.463   8.203  1.00  0.00           C  
ATOM   2087  O   ILE   135      -3.335   3.753   7.293  1.00  0.00           O  
ATOM   2088  CB  ILE   135      -3.784   6.842   7.950  1.00  0.00           C  
ATOM   2089  CG2 ILE   135      -4.353   6.924   9.376  1.00  0.00           C  
ATOM   2090  CG1 ILE   135      -3.556   8.255   7.362  1.00  0.00           C  
ATOM   2091  CD1 ILE   135      -2.476   9.088   8.058  1.00  0.00           C  
ATOM   2092  H   ILE   135      -2.380   6.040   5.806  1.00  0.00           H  
ATOM   2093  HA  ILE   135      -1.869   6.282   8.702  1.00  0.00           H  
ATOM   2094  HB  ILE   135      -4.555   6.389   7.334  1.00  0.00           H  
ATOM   2095 HG21 ILE   135      -3.614   7.292  10.088  1.00  0.00           H  
ATOM   2096 HG22 ILE   135      -5.210   7.598   9.415  1.00  0.00           H  
ATOM   2097 HG23 ILE   135      -4.702   5.959   9.741  1.00  0.00           H  
ATOM   2098 HG12 ILE   135      -3.312   8.176   6.302  1.00  0.00           H  
ATOM   2099 HG13 ILE   135      -4.495   8.808   7.397  1.00  0.00           H  
ATOM   2100 HD11 ILE   135      -1.501   8.608   7.995  1.00  0.00           H  
ATOM   2101 HD12 ILE   135      -2.387  10.069   7.590  1.00  0.00           H  
ATOM   2102 HD13 ILE   135      -2.717   9.249   9.108  1.00  0.00           H  
ATOM   2103  N   THR   136      -2.761   3.988   9.436  1.00  0.00           N  
ATOM   2104  CA  THR   136      -3.066   2.593   9.797  1.00  0.00           C  
ATOM   2105  C   THR   136      -3.518   2.454  11.248  1.00  0.00           C  
ATOM   2106  O   THR   136      -3.121   3.242  12.111  1.00  0.00           O  
ATOM   2107  CB  THR   136      -1.872   1.678   9.480  1.00  0.00           C  
ATOM   2108  CG2 THR   136      -0.668   1.941  10.384  1.00  0.00           C  
ATOM   2109  OG1 THR   136      -2.241   0.326   9.628  1.00  0.00           O  
ATOM   2110  H   THR   136      -2.395   4.595  10.159  1.00  0.00           H  
ATOM   2111  HA  THR   136      -3.917   2.275   9.194  1.00  0.00           H  
ATOM   2112  HB  THR   136      -1.571   1.814   8.441  1.00  0.00           H  
ATOM   2113 HG21 THR   136      -0.859   1.682  11.426  1.00  0.00           H  
ATOM   2114 HG22 THR   136       0.191   1.358  10.063  1.00  0.00           H  
ATOM   2115 HG23 THR   136      -0.367   2.989  10.351  1.00  0.00           H  
ATOM   2116  HG1 THR   136      -2.810   0.093   8.905  1.00  0.00           H  
ATOM   2117  N   LYS   137      -4.366   1.456  11.512  1.00  0.00           N  
ATOM   2118  CA  LYS   137      -4.952   1.153  12.823  1.00  0.00           C  
ATOM   2119  C   LYS   137      -5.119  -0.359  12.991  1.00  0.00           C  
ATOM   2120  O   LYS   137      -5.896  -0.981  12.268  1.00  0.00           O  
ATOM   2121  CB  LYS   137      -6.291   1.906  12.939  1.00  0.00           C  
ATOM   2122  CG  LYS   137      -7.068   1.655  14.239  1.00  0.00           C  
ATOM   2123  CD  LYS   137      -6.305   2.060  15.505  1.00  0.00           C  
ATOM   2124  CE  LYS   137      -7.169   1.972  16.770  1.00  0.00           C  
ATOM   2125  NZ  LYS   137      -7.595   0.580  17.056  1.00  0.00           N1+
ATOM   2126  H   LYS   137      -4.650   0.863  10.742  1.00  0.00           H  
ATOM   2127  HA  LYS   137      -4.274   1.508  13.602  1.00  0.00           H  
ATOM   2128  HB2 LYS   137      -6.113   2.977  12.843  1.00  0.00           H  
ATOM   2129  HB3 LYS   137      -6.933   1.642  12.096  1.00  0.00           H  
ATOM   2130  HG2 LYS   137      -7.995   2.227  14.189  1.00  0.00           H  
ATOM   2131  HG3 LYS   137      -7.355   0.606  14.303  1.00  0.00           H  
ATOM   2132  HD2 LYS   137      -5.415   1.444  15.630  1.00  0.00           H  
ATOM   2133  HD3 LYS   137      -5.961   3.083  15.391  1.00  0.00           H  
ATOM   2134  HE2 LYS   137      -6.609   2.349  17.625  1.00  0.00           H  
ATOM   2135  HE3 LYS   137      -8.055   2.601  16.671  1.00  0.00           H  
ATOM   2136  HZ1 LYS   137      -8.195   0.253  16.311  1.00  0.00           H  
ATOM   2137  HZ2 LYS   137      -6.777  -0.016  17.109  1.00  0.00           H  
ATOM   2138  HZ3 LYS   137      -8.094   0.547  17.933  1.00  0.00           H  
ATOM   2139  N   HIS   138      -4.418  -0.940  13.962  1.00  0.00           N  
ATOM   2140  CA  HIS   138      -4.599  -2.329  14.410  1.00  0.00           C  
ATOM   2141  C   HIS   138      -5.549  -2.404  15.618  1.00  0.00           C  
ATOM   2142  O   HIS   138      -5.746  -1.408  16.314  1.00  0.00           O  
ATOM   2143  CB  HIS   138      -3.216  -2.927  14.706  1.00  0.00           C  
ATOM   2144  CG  HIS   138      -3.241  -4.390  15.061  1.00  0.00           C  
ATOM   2145  ND1 HIS   138      -3.574  -5.427  14.193  1.00  0.00           N1+
ATOM   2146  CE1 HIS   138      -3.469  -6.559  14.907  1.00  0.00           C  
ATOM   2147  NE2 HIS   138      -3.116  -6.280  16.173  1.00  0.00           N  
ATOM   2148  CD2 HIS   138      -2.957  -4.917  16.284  1.00  0.00           C  
ATOM   2149  H   HIS   138      -3.791  -0.363  14.504  1.00  0.00           H  
ATOM   2150  HA  HIS   138      -5.048  -2.915  13.607  1.00  0.00           H  
ATOM   2151  HB2 HIS   138      -2.592  -2.830  13.821  1.00  0.00           H  
ATOM   2152  HB3 HIS   138      -2.721  -2.369  15.502  1.00  0.00           H  
ATOM   2153  HE1 HIS   138      -3.669  -7.550  14.525  1.00  0.00           H  
ATOM   2154  HE2 HIS   138      -3.025  -6.948  16.933  1.00  0.00           H  
ATOM   2155  HD2 HIS   138      -2.661  -4.450  17.210  1.00  0.00           H  
ATOM   2156  HD1 HIS   138      -3.829  -5.345  13.217  1.00  0.00           H  
ATOM   2157  N   ASN   139      -6.138  -3.568  15.904  1.00  0.00           N  
ATOM   2158  CA  ASN   139      -7.034  -3.744  17.060  1.00  0.00           C  
ATOM   2159  C   ASN   139      -6.327  -3.538  18.415  1.00  0.00           C  
ATOM   2160  O   ASN   139      -6.899  -2.940  19.326  1.00  0.00           O  
ATOM   2161  CB  ASN   139      -7.675  -5.145  17.000  1.00  0.00           C  
ATOM   2162  CG  ASN   139      -8.824  -5.256  16.015  1.00  0.00           C  
ATOM   2163  OD1 ASN   139      -9.437  -4.281  15.610  1.00  0.00           O  
ATOM   2164  ND2 ASN   139      -9.176  -6.454  15.618  1.00  0.00           N  
ATOM   2165  H   ASN   139      -5.970  -4.366  15.309  1.00  0.00           H  
ATOM   2166  HA  ASN   139      -7.812  -2.979  17.013  1.00  0.00           H  
ATOM   2167  HB2 ASN   139      -6.918  -5.900  16.775  1.00  0.00           H  
ATOM   2168  HB3 ASN   139      -8.084  -5.410  17.976  1.00  0.00           H  
ATOM   2169 HD21 ASN   139      -9.981  -6.568  15.015  1.00  0.00           H  
ATOM   2170 HD22 ASN   139      -8.683  -7.265  15.962  1.00  0.00           H  
ATOM   2171  N   ASP   140      -5.087  -4.014  18.543  1.00  0.00           N  
ATOM   2172  CA  ASP   140      -4.304  -4.005  19.792  1.00  0.00           C  
ATOM   2173  C   ASP   140      -3.403  -2.760  19.975  1.00  0.00           C  
ATOM   2174  O   ASP   140      -2.542  -2.747  20.857  1.00  0.00           O  
ATOM   2175  CB  ASP   140      -3.490  -5.308  19.910  1.00  0.00           C  
ATOM   2176  CG  ASP   140      -4.309  -6.586  19.660  1.00  0.00           C  
ATOM   2177  OD1 ASP   140      -5.379  -6.761  20.291  1.00  0.00           O  
ATOM   2178  OD2 ASP   140      -3.865  -7.427  18.843  1.00  0.00           O1-
ATOM   2179  H   ASP   140      -4.688  -4.502  17.756  1.00  0.00           H  
ATOM   2180  HA  ASP   140      -4.998  -3.994  20.635  1.00  0.00           H  
ATOM   2181  HB2 ASP   140      -2.639  -5.298  19.230  1.00  0.00           H  
ATOM   2182  HB3 ASP   140      -3.065  -5.388  20.911  1.00  0.00           H  
ATOM   2183  N   ASP   141      -3.554  -1.722  19.143  1.00  0.00           N  
ATOM   2184  CA  ASP   141      -2.681  -0.535  19.124  1.00  0.00           C  
ATOM   2185  C   ASP   141      -3.428   0.742  18.670  1.00  0.00           C  
ATOM   2186  O   ASP   141      -4.576   0.693  18.222  1.00  0.00           O  
ATOM   2187  CB  ASP   141      -1.451  -0.845  18.244  1.00  0.00           C  
ATOM   2188  CG  ASP   141      -0.205   0.020  18.508  1.00  0.00           C  
ATOM   2189  OD1 ASP   141      -0.222   0.905  19.396  1.00  0.00           O  
ATOM   2190  OD2 ASP   141       0.803  -0.194  17.795  1.00  0.00           O1-
ATOM   2191  H   ASP   141      -4.296  -1.756  18.459  1.00  0.00           H  
ATOM   2192  HA  ASP   141      -2.359  -0.344  20.150  1.00  0.00           H  
ATOM   2193  HB2 ASP   141      -1.131  -1.873  18.412  1.00  0.00           H  
ATOM   2194  HB3 ASP   141      -1.711  -0.778  17.186  1.00  0.00           H  
ATOM   2195  N   GLU   142      -2.789   1.902  18.816  1.00  0.00           N  
ATOM   2196  CA  GLU   142      -3.300   3.219  18.406  1.00  0.00           C  
ATOM   2197  C   GLU   142      -3.292   3.422  16.873  1.00  0.00           C  
ATOM   2198  O   GLU   142      -2.794   2.587  16.115  1.00  0.00           O  
ATOM   2199  CB  GLU   142      -2.495   4.327  19.114  1.00  0.00           C  
ATOM   2200  CG  GLU   142      -2.572   4.224  20.647  1.00  0.00           C  
ATOM   2201  CD  GLU   142      -1.983   5.458  21.356  1.00  0.00           C  
ATOM   2202  OE1 GLU   142      -2.402   6.602  21.058  1.00  0.00           O  
ATOM   2203  OE2 GLU   142      -1.127   5.289  22.259  1.00  0.00           O1-
ATOM   2204  H   GLU   142      -1.846   1.865  19.187  1.00  0.00           H  
ATOM   2205  HA  GLU   142      -4.339   3.295  18.732  1.00  0.00           H  
ATOM   2206  HB2 GLU   142      -1.451   4.289  18.801  1.00  0.00           H  
ATOM   2207  HB3 GLU   142      -2.867   5.304  18.801  1.00  0.00           H  
ATOM   2208  HG2 GLU   142      -3.610   4.127  20.963  1.00  0.00           H  
ATOM   2209  HG3 GLU   142      -2.052   3.331  20.997  1.00  0.00           H  
ATOM   2210  N   GLN   143      -3.862   4.539  16.401  1.00  0.00           N  
ATOM   2211  CA  GLN   143      -3.782   4.960  14.998  1.00  0.00           C  
ATOM   2212  C   GLN   143      -2.466   5.711  14.727  1.00  0.00           C  
ATOM   2213  O   GLN   143      -2.107   6.625  15.473  1.00  0.00           O  
ATOM   2214  CB  GLN   143      -5.019   5.806  14.639  1.00  0.00           C  
ATOM   2215  CG  GLN   143      -5.225   5.969  13.122  1.00  0.00           C  
ATOM   2216  CD  GLN   143      -6.651   6.403  12.781  1.00  0.00           C  
ATOM   2217  OE1 GLN   143      -7.624   5.715  13.061  1.00  0.00           O  
ATOM   2218  NE2 GLN   143      -6.837   7.539  12.149  1.00  0.00           N  
ATOM   2219  H   GLN   143      -4.260   5.193  17.059  1.00  0.00           H  
ATOM   2220  HA  GLN   143      -3.815   4.064  14.379  1.00  0.00           H  
ATOM   2221  HB2 GLN   143      -5.901   5.333  15.071  1.00  0.00           H  
ATOM   2222  HB3 GLN   143      -4.957   6.789  15.110  1.00  0.00           H  
ATOM   2223  HG2 GLN   143      -4.499   6.659  12.694  1.00  0.00           H  
ATOM   2224  HG3 GLN   143      -5.061   5.018  12.618  1.00  0.00           H  
ATOM   2225 HE21 GLN   143      -7.773   7.847  11.918  1.00  0.00           H  
ATOM   2226 HE22 GLN   143      -6.046   8.139  11.920  1.00  0.00           H  
ATOM   2227  N   TYR   144      -1.762   5.362  13.649  1.00  0.00           N  
ATOM   2228  CA  TYR   144      -0.474   5.957  13.266  1.00  0.00           C  
ATOM   2229  C   TYR   144      -0.479   6.463  11.827  1.00  0.00           C  
ATOM   2230  O   TYR   144      -1.144   5.894  10.962  1.00  0.00           O  
ATOM   2231  CB  TYR   144       0.677   4.961  13.467  1.00  0.00           C  
ATOM   2232  CG  TYR   144       0.899   4.567  14.909  1.00  0.00           C  
ATOM   2233  CD1 TYR   144       1.734   5.340  15.740  1.00  0.00           C  
ATOM   2234  CE1 TYR   144       1.892   4.995  17.096  1.00  0.00           C  
ATOM   2235  CZ  TYR   144       1.215   3.872  17.623  1.00  0.00           C  
ATOM   2236  OH  TYR   144       1.368   3.526  18.930  1.00  0.00           O  
ATOM   2237  CE2 TYR   144       0.384   3.105  16.781  1.00  0.00           C  
ATOM   2238  CD2 TYR   144       0.234   3.444  15.429  1.00  0.00           C  
ATOM   2239  H   TYR   144      -2.124   4.624  13.057  1.00  0.00           H  
ATOM   2240  HA  TYR   144      -0.272   6.824  13.894  1.00  0.00           H  
ATOM   2241  HB2 TYR   144       0.498   4.060  12.877  1.00  0.00           H  
ATOM   2242  HB3 TYR   144       1.611   5.382  13.089  1.00  0.00           H  
ATOM   2243  HD1 TYR   144       2.247   6.203  15.344  1.00  0.00           H  
ATOM   2244  HE1 TYR   144       2.528   5.592  17.732  1.00  0.00           H  
ATOM   2245  HH  TYR   144       0.898   2.734  19.160  1.00  0.00           H  
ATOM   2246  HE2 TYR   144      -0.163   2.263  17.163  1.00  0.00           H  
ATOM   2247  HD2 TYR   144      -0.414   2.854  14.799  1.00  0.00           H  
ATOM   2248  N   ALA   145       0.305   7.509  11.579  1.00  0.00           N  
ATOM   2249  CA  ALA   145       0.587   8.063  10.262  1.00  0.00           C  
ATOM   2250  C   ALA   145       2.074   7.872   9.922  1.00  0.00           C  
ATOM   2251  O   ALA   145       2.944   8.519  10.508  1.00  0.00           O  
ATOM   2252  CB  ALA   145       0.158   9.536  10.257  1.00  0.00           C  
ATOM   2253  H   ALA   145       0.811   7.914  12.357  1.00  0.00           H  
ATOM   2254  HA  ALA   145      -0.000   7.552   9.498  1.00  0.00           H  
ATOM   2255  HB1 ALA   145       0.705  10.119  10.996  1.00  0.00           H  
ATOM   2256  HB2 ALA   145       0.327   9.992   9.281  1.00  0.00           H  
ATOM   2257  HB3 ALA   145      -0.900   9.638  10.492  1.00  0.00           H  
ATOM   2258  N   TRP   146       2.361   6.978   8.977  1.00  0.00           N  
ATOM   2259  CA  TRP   146       3.651   6.873   8.290  1.00  0.00           C  
ATOM   2260  C   TRP   146       3.677   7.835   7.094  1.00  0.00           C  
ATOM   2261  O   TRP   146       2.656   8.007   6.427  1.00  0.00           O  
ATOM   2262  CB  TRP   146       3.861   5.411   7.881  1.00  0.00           C  
ATOM   2263  CG  TRP   146       5.097   5.055   7.111  1.00  0.00           C  
ATOM   2264  CD1 TRP   146       6.167   4.408   7.625  1.00  0.00           C  
ATOM   2265  NE1 TRP   146       7.107   4.200   6.637  1.00  0.00           N  
ATOM   2266  CE2 TRP   146       6.684   4.693   5.424  1.00  0.00           C  
ATOM   2267  CZ2 TRP   146       7.259   4.704   4.147  1.00  0.00           C  
ATOM   2268  CH2 TRP   146       6.557   5.294   3.085  1.00  0.00           C  
ATOM   2269  CZ3 TRP   146       5.295   5.864   3.315  1.00  0.00           C  
ATOM   2270  CE3 TRP   146       4.718   5.835   4.600  1.00  0.00           C  
ATOM   2271  CD2 TRP   146       5.399   5.254   5.692  1.00  0.00           C  
ATOM   2272  H   TRP   146       1.592   6.463   8.567  1.00  0.00           H  
ATOM   2273  HA  TRP   146       4.441   7.142   8.984  1.00  0.00           H  
ATOM   2274  HB2 TRP   146       3.869   4.810   8.788  1.00  0.00           H  
ATOM   2275  HB3 TRP   146       3.007   5.061   7.303  1.00  0.00           H  
ATOM   2276  HD1 TRP   146       6.256   4.091   8.653  1.00  0.00           H  
ATOM   2277  HE1 TRP   146       7.987   3.733   6.813  1.00  0.00           H  
ATOM   2278  HZ2 TRP   146       8.227   4.259   3.982  1.00  0.00           H  
ATOM   2279  HH2 TRP   146       6.985   5.304   2.093  1.00  0.00           H  
ATOM   2280  HZ3 TRP   146       4.754   6.314   2.497  1.00  0.00           H  
ATOM   2281  HE3 TRP   146       3.735   6.258   4.740  1.00  0.00           H  
ATOM   2282  N   GLU   147       4.813   8.460   6.790  1.00  0.00           N  
ATOM   2283  CA  GLU   147       4.937   9.412   5.674  1.00  0.00           C  
ATOM   2284  C   GLU   147       6.357   9.436   5.087  1.00  0.00           C  
ATOM   2285  O   GLU   147       7.335   9.500   5.835  1.00  0.00           O  
ATOM   2286  CB  GLU   147       4.494  10.811   6.150  1.00  0.00           C  
ATOM   2287  CG  GLU   147       4.545  11.883   5.053  1.00  0.00           C  
ATOM   2288  CD  GLU   147       4.066  13.257   5.562  1.00  0.00           C  
ATOM   2289  OE1 GLU   147       4.628  13.776   6.556  1.00  0.00           O  
ATOM   2290  OE2 GLU   147       3.156  13.850   4.936  1.00  0.00           O1-
ATOM   2291  H   GLU   147       5.630   8.298   7.365  1.00  0.00           H  
ATOM   2292  HA  GLU   147       4.273   9.094   4.873  1.00  0.00           H  
ATOM   2293  HB2 GLU   147       3.474  10.753   6.534  1.00  0.00           H  
ATOM   2294  HB3 GLU   147       5.112  11.120   6.993  1.00  0.00           H  
ATOM   2295  HG2 GLU   147       5.559  12.021   4.680  1.00  0.00           H  
ATOM   2296  HG3 GLU   147       3.937  11.578   4.200  1.00  0.00           H  
ATOM   2297  N   SER   148       6.480   9.442   3.754  1.00  0.00           N  
ATOM   2298  CA  SER   148       7.763   9.600   3.051  1.00  0.00           C  
ATOM   2299  C   SER   148       7.616  10.216   1.656  1.00  0.00           C  
ATOM   2300  O   SER   148       6.767   9.807   0.859  1.00  0.00           O  
ATOM   2301  CB  SER   148       8.480   8.253   2.929  1.00  0.00           C  
ATOM   2302  OG  SER   148       9.716   8.403   2.250  1.00  0.00           O  
ATOM   2303  H   SER   148       5.643   9.382   3.188  1.00  0.00           H  
ATOM   2304  HA  SER   148       8.393  10.273   3.638  1.00  0.00           H  
ATOM   2305  HB2 SER   148       8.653   7.816   3.907  1.00  0.00           H  
ATOM   2306  HB3 SER   148       7.868   7.546   2.376  1.00  0.00           H  
ATOM   2307  HG  SER   148      10.336   8.825   2.831  1.00  0.00           H  
ATOM   2308  N   SER   149       8.510  11.156   1.342  1.00  0.00           N  
ATOM   2309  CA  SER   149       8.726  11.737   0.005  1.00  0.00           C  
ATOM   2310  C   SER   149       9.944  11.115  -0.708  1.00  0.00           C  
ATOM   2311  O   SER   149      10.574  11.767  -1.544  1.00  0.00           O  
ATOM   2312  CB  SER   149       8.878  13.263   0.101  1.00  0.00           C  
ATOM   2313  OG  SER   149       7.792  13.855   0.796  1.00  0.00           O  
ATOM   2314  H   SER   149       9.164  11.439   2.058  1.00  0.00           H  
ATOM   2315  HA  SER   149       7.866  11.534  -0.629  1.00  0.00           H  
ATOM   2316  HB2 SER   149       9.801  13.527   0.620  1.00  0.00           H  
ATOM   2317  HB3 SER   149       8.926  13.711  -0.893  1.00  0.00           H  
ATOM   2318  HG  SER   149       7.930  14.790   0.822  1.00  0.00           H  
ATOM   2319  N   ALA   150      10.322   9.883  -0.338  1.00  0.00           N  
ATOM   2320  CA  ALA   150      11.631   9.280  -0.612  1.00  0.00           C  
ATOM   2321  C   ALA   150      12.790  10.132  -0.037  1.00  0.00           C  
ATOM   2322  O   ALA   150      12.648  10.741   1.025  1.00  0.00           O  
ATOM   2323  CB  ALA   150      11.741   8.920  -2.106  1.00  0.00           C  
ATOM   2324  H   ALA   150       9.754   9.412   0.353  1.00  0.00           H  
ATOM   2325  HA  ALA   150      11.645   8.346  -0.050  1.00  0.00           H  
ATOM   2326  HB1 ALA   150      11.851   9.803  -2.735  1.00  0.00           H  
ATOM   2327  HB2 ALA   150      12.598   8.273  -2.294  1.00  0.00           H  
ATOM   2328  HB3 ALA   150      10.853   8.387  -2.445  1.00  0.00           H  
ATOM   2329  N   GLY   151      13.960  10.148  -0.688  1.00  0.00           N  
ATOM   2330  CA  GLY   151      15.151  10.868  -0.209  1.00  0.00           C  
ATOM   2331  C   GLY   151      15.918  10.156   0.918  1.00  0.00           C  
ATOM   2332  O   GLY   151      16.687  10.794   1.637  1.00  0.00           O  
ATOM   2333  H   GLY   151      14.037   9.642  -1.558  1.00  0.00           H  
ATOM   2334  HA2 GLY   151      15.830  10.997  -1.052  1.00  0.00           H  
ATOM   2335  HA3 GLY   151      14.876  11.872   0.119  1.00  0.00           H  
ATOM   2336  N   GLY   152      15.711   8.845   1.085  1.00  0.00           N  
ATOM   2337  CA  GLY   152      16.414   8.001   2.062  1.00  0.00           C  
ATOM   2338  C   GLY   152      15.804   7.956   3.470  1.00  0.00           C  
ATOM   2339  O   GLY   152      16.346   7.262   4.332  1.00  0.00           O  
ATOM   2340  H   GLY   152      15.053   8.388   0.470  1.00  0.00           H  
ATOM   2341  HA2 GLY   152      16.426   6.983   1.671  1.00  0.00           H  
ATOM   2342  HA3 GLY   152      17.459   8.306   2.141  1.00  0.00           H  
ATOM   2343  N   SER   153      14.675   8.631   3.716  1.00  0.00           N  
ATOM   2344  CA  SER   153      14.031   8.690   5.038  1.00  0.00           C  
ATOM   2345  C   SER   153      12.497   8.693   4.998  1.00  0.00           C  
ATOM   2346  O   SER   153      11.863   9.007   3.987  1.00  0.00           O  
ATOM   2347  CB  SER   153      14.553   9.902   5.825  1.00  0.00           C  
ATOM   2348  OG  SER   153      14.183  11.125   5.206  1.00  0.00           O  
ATOM   2349  H   SER   153      14.245   9.155   2.966  1.00  0.00           H  
ATOM   2350  HA  SER   153      14.297   7.784   5.581  1.00  0.00           H  
ATOM   2351  HB2 SER   153      14.161   9.905   6.842  1.00  0.00           H  
ATOM   2352  HB3 SER   153      15.639   9.862   5.914  1.00  0.00           H  
ATOM   2353  HG  SER   153      14.587  11.164   4.352  1.00  0.00           H  
ATOM   2354  N   PHE   154      11.903   8.343   6.139  1.00  0.00           N  
ATOM   2355  CA  PHE   154      10.469   8.369   6.423  1.00  0.00           C  
ATOM   2356  C   PHE   154      10.213   8.863   7.853  1.00  0.00           C  
ATOM   2357  O   PHE   154      11.122   8.903   8.685  1.00  0.00           O  
ATOM   2358  CB  PHE   154       9.859   6.978   6.182  1.00  0.00           C  
ATOM   2359  CG  PHE   154      10.302   5.866   7.119  1.00  0.00           C  
ATOM   2360  CD1 PHE   154       9.519   5.530   8.242  1.00  0.00           C  
ATOM   2361  CE1 PHE   154       9.874   4.434   9.051  1.00  0.00           C  
ATOM   2362  CZ  PHE   154      11.020   3.678   8.746  1.00  0.00           C  
ATOM   2363  CE2 PHE   154      11.818   4.027   7.642  1.00  0.00           C  
ATOM   2364  CD2 PHE   154      11.459   5.118   6.831  1.00  0.00           C  
ATOM   2365  H   PHE   154      12.501   8.089   6.917  1.00  0.00           H  
ATOM   2366  HA  PHE   154       9.992   9.082   5.749  1.00  0.00           H  
ATOM   2367  HB2 PHE   154       8.771   7.045   6.228  1.00  0.00           H  
ATOM   2368  HB3 PHE   154      10.084   6.659   5.166  1.00  0.00           H  
ATOM   2369  HD1 PHE   154       8.627   6.096   8.469  1.00  0.00           H  
ATOM   2370  HE1 PHE   154       9.265   4.171   9.904  1.00  0.00           H  
ATOM   2371  HZ  PHE   154      11.293   2.838   9.367  1.00  0.00           H  
ATOM   2372  HE2 PHE   154      12.704   3.454   7.412  1.00  0.00           H  
ATOM   2373  HD2 PHE   154      12.071   5.373   5.978  1.00  0.00           H  
ATOM   2374  N   THR   155       8.970   9.230   8.155  1.00  0.00           N  
ATOM   2375  CA  THR   155       8.522   9.585   9.510  1.00  0.00           C  
ATOM   2376  C   THR   155       7.370   8.696   9.969  1.00  0.00           C  
ATOM   2377  O   THR   155       6.620   8.171   9.145  1.00  0.00           O  
ATOM   2378  CB  THR   155       8.136  11.069   9.651  1.00  0.00           C  
ATOM   2379  CG2 THR   155       9.185  12.037   9.105  1.00  0.00           C  
ATOM   2380  OG1 THR   155       6.917  11.359   9.003  1.00  0.00           O  
ATOM   2381  H   THR   155       8.265   9.192   7.428  1.00  0.00           H  
ATOM   2382  HA  THR   155       9.339   9.393  10.199  1.00  0.00           H  
ATOM   2383  HB  THR   155       7.993  11.287  10.709  1.00  0.00           H  
ATOM   2384 HG21 THR   155       9.300  11.948   8.024  1.00  0.00           H  
ATOM   2385 HG22 THR   155       8.916  13.070   9.324  1.00  0.00           H  
ATOM   2386 HG23 THR   155      10.158  11.848   9.557  1.00  0.00           H  
ATOM   2387  HG1 THR   155       7.024  11.187   8.079  1.00  0.00           H  
ATOM   2388  N   VAL   156       7.217   8.550  11.288  1.00  0.00           N  
ATOM   2389  CA  VAL   156       6.041   7.952  11.941  1.00  0.00           C  
ATOM   2390  C   VAL   156       5.612   8.816  13.128  1.00  0.00           C  
ATOM   2391  O   VAL   156       6.447   9.358  13.858  1.00  0.00           O  
ATOM   2392  CB  VAL   156       6.266   6.476  12.345  1.00  0.00           C  
ATOM   2393  CG1 VAL   156       5.055   5.868  13.070  1.00  0.00           C  
ATOM   2394  CG2 VAL   156       6.531   5.603  11.114  1.00  0.00           C  
ATOM   2395  H   VAL   156       7.898   8.988  11.896  1.00  0.00           H  
ATOM   2396  HA  VAL   156       5.218   7.970  11.230  1.00  0.00           H  
ATOM   2397  HB  VAL   156       7.126   6.408  13.010  1.00  0.00           H  
ATOM   2398 HG11 VAL   156       4.142   5.974  12.482  1.00  0.00           H  
ATOM   2399 HG12 VAL   156       5.202   4.803  13.257  1.00  0.00           H  
ATOM   2400 HG13 VAL   156       4.884   6.324  14.045  1.00  0.00           H  
ATOM   2401 HG21 VAL   156       7.477   5.857  10.638  1.00  0.00           H  
ATOM   2402 HG22 VAL   156       6.580   4.546  11.371  1.00  0.00           H  
ATOM   2403 HG23 VAL   156       5.739   5.714  10.374  1.00  0.00           H  
ATOM   2404  N   ARG   157       4.298   8.954  13.314  1.00  0.00           N  
ATOM   2405  CA  ARG   157       3.661   9.712  14.404  1.00  0.00           C  
ATOM   2406  C   ARG   157       2.301   9.115  14.771  1.00  0.00           C  
ATOM   2407  O   ARG   157       1.653   8.500  13.924  1.00  0.00           O  
ATOM   2408  CB  ARG   157       3.550  11.194  13.985  1.00  0.00           C  
ATOM   2409  CG  ARG   157       2.554  11.426  12.834  1.00  0.00           C  
ATOM   2410  CD  ARG   157       2.735  12.784  12.147  1.00  0.00           C  
ATOM   2411  NE  ARG   157       3.908  12.789  11.247  1.00  0.00           N  
ATOM   2412  CZ  ARG   157       4.345  13.810  10.532  1.00  0.00           C  
ATOM   2413  NH1 ARG   157       3.827  15.000  10.635  1.00  0.00           N  
ATOM   2414  NH2 ARG   157       5.319  13.657   9.687  1.00  0.00           N1+
ATOM   2415  H   ARG   157       3.675   8.494  12.664  1.00  0.00           H  
ATOM   2416  HA  ARG   157       4.294   9.644  15.291  1.00  0.00           H  
ATOM   2417  HB2 ARG   157       3.257  11.802  14.841  1.00  0.00           H  
ATOM   2418  HB3 ARG   157       4.538  11.550  13.694  1.00  0.00           H  
ATOM   2419  HG2 ARG   157       2.669  10.649  12.081  1.00  0.00           H  
ATOM   2420  HG3 ARG   157       1.530  11.343  13.200  1.00  0.00           H  
ATOM   2421  HD2 ARG   157       1.855  12.999  11.541  1.00  0.00           H  
ATOM   2422  HD3 ARG   157       2.814  13.583  12.884  1.00  0.00           H  
ATOM   2423  HE  ARG   157       4.352  11.892  11.105  1.00  0.00           H  
ATOM   2424 HH11 ARG   157       3.060  15.162  11.270  1.00  0.00           H  
ATOM   2425 HH12 ARG   157       4.167  15.760  10.064  1.00  0.00           H  
ATOM   2426 HH21 ARG   157       5.762  12.752   9.557  1.00  0.00           H  
ATOM   2427 HH22 ARG   157       5.590  14.411   9.073  1.00  0.00           H  
ATOM   2428  N   THR   158       1.846   9.323  16.004  1.00  0.00           N  
ATOM   2429  CA  THR   158       0.452   9.048  16.398  1.00  0.00           C  
ATOM   2430  C   THR   158      -0.479   9.984  15.626  1.00  0.00           C  
ATOM   2431  O   THR   158      -0.285  11.201  15.629  1.00  0.00           O  
ATOM   2432  CB  THR   158       0.253   9.241  17.910  1.00  0.00           C  
ATOM   2433  CG2 THR   158      -1.161   8.893  18.375  1.00  0.00           C  
ATOM   2434  OG1 THR   158       1.157   8.429  18.631  1.00  0.00           O  
ATOM   2435  H   THR   158       2.426   9.811  16.671  1.00  0.00           H  
ATOM   2436  HA  THR   158       0.221   8.012  16.143  1.00  0.00           H  
ATOM   2437  HB  THR   158       0.470  10.276  18.180  1.00  0.00           H  
ATOM   2438 HG21 THR   158      -1.429   7.870  18.108  1.00  0.00           H  
ATOM   2439 HG22 THR   158      -1.247   8.980  19.459  1.00  0.00           H  
ATOM   2440 HG23 THR   158      -1.913   9.556  17.946  1.00  0.00           H  
ATOM   2441  HG1 THR   158       0.894   7.525  18.532  1.00  0.00           H  
ATOM   2442  N   ASP   159      -1.475   9.434  14.936  1.00  0.00           N  
ATOM   2443  CA  ASP   159      -2.394  10.211  14.102  1.00  0.00           C  
ATOM   2444  C   ASP   159      -3.486  10.908  14.936  1.00  0.00           C  
ATOM   2445  O   ASP   159      -4.139  10.281  15.776  1.00  0.00           O  
ATOM   2446  CB  ASP   159      -3.018   9.295  13.045  1.00  0.00           C  
ATOM   2447  CG  ASP   159      -3.941  10.047  12.075  1.00  0.00           C  
ATOM   2448  OD1 ASP   159      -3.751  11.266  11.859  1.00  0.00           O  
ATOM   2449  OD2 ASP   159      -4.876   9.409  11.548  1.00  0.00           O1-
ATOM   2450  H   ASP   159      -1.621   8.434  14.994  1.00  0.00           H  
ATOM   2451  HA  ASP   159      -1.810  10.972  13.579  1.00  0.00           H  
ATOM   2452  HB2 ASP   159      -2.241   8.806  12.460  1.00  0.00           H  
ATOM   2453  HB3 ASP   159      -3.586   8.506  13.537  1.00  0.00           H  
ATOM   2454  N   THR   160      -3.710  12.198  14.680  1.00  0.00           N  
ATOM   2455  CA  THR   160      -4.761  13.026  15.302  1.00  0.00           C  
ATOM   2456  C   THR   160      -5.980  13.259  14.391  1.00  0.00           C  
ATOM   2457  O   THR   160      -6.939  13.917  14.804  1.00  0.00           O  
ATOM   2458  CB  THR   160      -4.182  14.371  15.769  1.00  0.00           C  
ATOM   2459  CG2 THR   160      -3.071  14.193  16.805  1.00  0.00           C  
ATOM   2460  OG1 THR   160      -3.652  15.089  14.671  1.00  0.00           O  
ATOM   2461  H   THR   160      -3.148  12.642  13.967  1.00  0.00           H  
ATOM   2462  HA  THR   160      -5.150  12.520  16.188  1.00  0.00           H  
ATOM   2463  HB  THR   160      -4.968  14.980  16.220  1.00  0.00           H  
ATOM   2464 HG21 THR   160      -2.213  13.655  16.398  1.00  0.00           H  
ATOM   2465 HG22 THR   160      -2.711  15.159  17.161  1.00  0.00           H  
ATOM   2466 HG23 THR   160      -3.430  13.637  17.672  1.00  0.00           H  
ATOM   2467  HG1 THR   160      -4.357  15.289  14.074  1.00  0.00           H  
ATOM   2468  N   GLY   161      -5.968  12.723  13.163  1.00  0.00           N  
ATOM   2469  CA  GLY   161      -7.074  12.780  12.200  1.00  0.00           C  
ATOM   2470  C   GLY   161      -8.280  11.894  12.552  1.00  0.00           C  
ATOM   2471  O   GLY   161      -8.402  11.369  13.662  1.00  0.00           O  
ATOM   2472  H   GLY   161      -5.151  12.194  12.879  1.00  0.00           H  
ATOM   2473  HA2 GLY   161      -7.410  13.812  12.088  1.00  0.00           H  
ATOM   2474  HA3 GLY   161      -6.683  12.470  11.231  1.00  0.00           H  
ATOM   2475  N   GLU   162      -9.192  11.725  11.591  1.00  0.00           N  
ATOM   2476  CA  GLU   162     -10.421  10.930  11.751  1.00  0.00           C  
ATOM   2477  C   GLU   162     -10.126   9.454  12.112  1.00  0.00           C  
ATOM   2478  O   GLU   162      -9.328   8.808  11.423  1.00  0.00           O  
ATOM   2479  CB  GLU   162     -11.253  10.979  10.458  1.00  0.00           C  
ATOM   2480  CG  GLU   162     -11.909  12.342  10.189  1.00  0.00           C  
ATOM   2481  CD  GLU   162     -12.991  12.713  11.224  1.00  0.00           C  
ATOM   2482  OE1 GLU   162     -13.827  11.849  11.585  1.00  0.00           O  
ATOM   2483  OE2 GLU   162     -13.026  13.885  11.671  1.00  0.00           O1-
ATOM   2484  H   GLU   162      -9.046  12.178  10.701  1.00  0.00           H  
ATOM   2485  HA  GLU   162     -10.977  11.408  12.555  1.00  0.00           H  
ATOM   2486  HB2 GLU   162     -10.625  10.711   9.607  1.00  0.00           H  
ATOM   2487  HB3 GLU   162     -12.035  10.217  10.489  1.00  0.00           H  
ATOM   2488  HG2 GLU   162     -11.155  13.129  10.156  1.00  0.00           H  
ATOM   2489  HG3 GLU   162     -12.384  12.329   9.208  1.00  0.00           H  
ATOM   2490  N   PRO   163     -10.765   8.883  13.155  1.00  0.00           N  
ATOM   2491  CA  PRO   163     -10.591   7.479  13.514  1.00  0.00           C  
ATOM   2492  C   PRO   163     -11.220   6.558  12.459  1.00  0.00           C  
ATOM   2493  O   PRO   163     -12.394   6.700  12.108  1.00  0.00           O  
ATOM   2494  CD  PRO   163     -11.698   9.524  14.072  1.00  0.00           C  
ATOM   2495  CG  PRO   163     -12.311   8.404  14.913  1.00  0.00           C  
ATOM   2496  CB  PRO   163     -11.234   7.321  14.895  1.00  0.00           C  
ATOM   2497  HD2 PRO   163     -12.481  10.072  13.547  1.00  0.00           H  
ATOM   2498  HD3 PRO   163     -11.151  10.224  14.705  1.00  0.00           H  
ATOM   2499  HG2 PRO   163     -13.217   8.032  14.432  1.00  0.00           H  
ATOM   2500  HG3 PRO   163     -12.575   8.727  15.921  1.00  0.00           H  
ATOM   2501  HB2 PRO   163     -11.636   6.325  15.081  1.00  0.00           H  
ATOM   2502  HB3 PRO   163     -10.494   7.528  15.670  1.00  0.00           H  
ATOM   2503  HA  PRO   163      -9.527   7.264  13.605  1.00  0.00           H  
ATOM   2504  N   MET   164     -10.439   5.593  11.965  1.00  0.00           N  
ATOM   2505  CA  MET   164     -10.844   4.626  10.927  1.00  0.00           C  
ATOM   2506  C   MET   164     -11.102   3.203  11.467  1.00  0.00           C  
ATOM   2507  O   MET   164     -11.315   2.271  10.693  1.00  0.00           O  
ATOM   2508  CB  MET   164      -9.890   4.690   9.714  1.00  0.00           C  
ATOM   2509  CG  MET   164      -8.401   4.783  10.066  1.00  0.00           C  
ATOM   2510  SD  MET   164      -7.272   4.745   8.649  1.00  0.00           S  
ATOM   2511  CE  MET   164      -7.251   2.965   8.334  1.00  0.00           C  
ATOM   2512  H   MET   164      -9.487   5.535  12.304  1.00  0.00           H  
ATOM   2513  HA  MET   164     -11.819   4.913  10.530  1.00  0.00           H  
ATOM   2514  HB2 MET   164     -10.059   3.837   9.056  1.00  0.00           H  
ATOM   2515  HB3 MET   164     -10.148   5.566   9.117  1.00  0.00           H  
ATOM   2516  HG2 MET   164      -8.227   5.745  10.541  1.00  0.00           H  
ATOM   2517  HG3 MET   164      -8.112   4.010  10.779  1.00  0.00           H  
ATOM   2518  HE1 MET   164      -8.201   2.628   7.918  1.00  0.00           H  
ATOM   2519  HE2 MET   164      -6.460   2.745   7.626  1.00  0.00           H  
ATOM   2520  HE3 MET   164      -7.058   2.421   9.258  1.00  0.00           H  
ATOM   2521  N   GLY   165     -11.134   3.031  12.796  1.00  0.00           N  
ATOM   2522  CA  GLY   165     -11.542   1.801  13.492  1.00  0.00           C  
ATOM   2523  C   GLY   165     -10.490   0.688  13.460  1.00  0.00           C  
ATOM   2524  O   GLY   165      -9.916   0.351  14.500  1.00  0.00           O  
ATOM   2525  H   GLY   165     -10.947   3.839  13.372  1.00  0.00           H  
ATOM   2526  HA2 GLY   165     -11.760   2.054  14.530  1.00  0.00           H  
ATOM   2527  HA3 GLY   165     -12.474   1.425  13.066  1.00  0.00           H  
ATOM   2528  N   ARG   166     -10.235   0.138  12.268  1.00  0.00           N  
ATOM   2529  CA  ARG   166      -9.226  -0.889  11.957  1.00  0.00           C  
ATOM   2530  C   ARG   166      -8.991  -0.973  10.439  1.00  0.00           C  
ATOM   2531  O   ARG   166      -9.946  -0.919   9.664  1.00  0.00           O  
ATOM   2532  CB  ARG   166      -9.712  -2.243  12.498  1.00  0.00           C  
ATOM   2533  CG  ARG   166      -8.704  -3.396  12.344  1.00  0.00           C  
ATOM   2534  CD  ARG   166      -9.400  -4.759  12.298  1.00  0.00           C  
ATOM   2535  NE  ARG   166     -10.245  -4.889  11.093  1.00  0.00           N  
ATOM   2536  CZ  ARG   166     -11.560  -5.011  11.044  1.00  0.00           C  
ATOM   2537  NH1 ARG   166     -12.323  -5.005  12.095  1.00  0.00           N  
ATOM   2538  NH2 ARG   166     -12.176  -5.132   9.910  1.00  0.00           N1+
ATOM   2539  H   ARG   166     -10.751   0.501  11.476  1.00  0.00           H  
ATOM   2540  HA  ARG   166      -8.305  -0.603  12.457  1.00  0.00           H  
ATOM   2541  HB2 ARG   166      -9.931  -2.154  13.559  1.00  0.00           H  
ATOM   2542  HB3 ARG   166     -10.661  -2.486  12.018  1.00  0.00           H  
ATOM   2543  HG2 ARG   166      -8.100  -3.303  11.446  1.00  0.00           H  
ATOM   2544  HG3 ARG   166      -7.990  -3.368  13.169  1.00  0.00           H  
ATOM   2545  HD2 ARG   166      -8.643  -5.542  12.261  1.00  0.00           H  
ATOM   2546  HD3 ARG   166      -9.983  -4.942  13.195  1.00  0.00           H  
ATOM   2547  HE  ARG   166      -9.737  -4.857  10.216  1.00  0.00           H  
ATOM   2548 HH11 ARG   166     -11.939  -4.844  13.018  1.00  0.00           H  
ATOM   2549 HH12 ARG   166     -13.327  -5.084  11.984  1.00  0.00           H  
ATOM   2550 HH21 ARG   166     -11.657  -5.088   9.039  1.00  0.00           H  
ATOM   2551 HH22 ARG   166     -13.185  -5.213   9.886  1.00  0.00           H  
ATOM   2552  N   GLY   167      -7.735  -1.137  10.026  1.00  0.00           N  
ATOM   2553  CA  GLY   167      -7.306  -1.285   8.629  1.00  0.00           C  
ATOM   2554  C   GLY   167      -6.184  -0.318   8.250  1.00  0.00           C  
ATOM   2555  O   GLY   167      -5.534   0.258   9.127  1.00  0.00           O  
ATOM   2556  H   GLY   167      -7.005  -1.157  10.727  1.00  0.00           H  
ATOM   2557  HA2 GLY   167      -6.928  -2.296   8.487  1.00  0.00           H  
ATOM   2558  HA3 GLY   167      -8.136  -1.161   7.934  1.00  0.00           H  
ATOM   2559  N   THR   168      -5.975  -0.120   6.950  1.00  0.00           N  
ATOM   2560  CA  THR   168      -4.928   0.754   6.394  1.00  0.00           C  
ATOM   2561  C   THR   168      -5.461   1.646   5.265  1.00  0.00           C  
ATOM   2562  O   THR   168      -6.375   1.282   4.526  1.00  0.00           O  
ATOM   2563  CB  THR   168      -3.717  -0.086   5.959  1.00  0.00           C  
ATOM   2564  CG2 THR   168      -2.604   0.697   5.268  1.00  0.00           C  
ATOM   2565  OG1 THR   168      -3.121  -0.655   7.105  1.00  0.00           O  
ATOM   2566  H   THR   168      -6.536  -0.641   6.284  1.00  0.00           H  
ATOM   2567  HA  THR   168      -4.585   1.438   7.169  1.00  0.00           H  
ATOM   2568  HB  THR   168      -4.067  -0.877   5.304  1.00  0.00           H  
ATOM   2569 HG21 THR   168      -2.277   1.532   5.886  1.00  0.00           H  
ATOM   2570 HG22 THR   168      -1.735   0.064   5.079  1.00  0.00           H  
ATOM   2571 HG23 THR   168      -2.915   1.089   4.300  1.00  0.00           H  
ATOM   2572  HG1 THR   168      -2.655  -1.437   6.841  1.00  0.00           H  
ATOM   2573  N   LYS   169      -4.896   2.851   5.148  1.00  0.00           N  
ATOM   2574  CA  LYS   169      -5.248   3.910   4.193  1.00  0.00           C  
ATOM   2575  C   LYS   169      -3.966   4.462   3.565  1.00  0.00           C  
ATOM   2576  O   LYS   169      -3.227   5.202   4.212  1.00  0.00           O  
ATOM   2577  CB  LYS   169      -6.062   4.975   4.954  1.00  0.00           C  
ATOM   2578  CG  LYS   169      -6.326   6.265   4.158  1.00  0.00           C  
ATOM   2579  CD  LYS   169      -6.899   7.406   5.012  1.00  0.00           C  
ATOM   2580  CE  LYS   169      -8.259   7.075   5.640  1.00  0.00           C  
ATOM   2581  NZ  LYS   169      -8.777   8.220   6.437  1.00  0.00           N1+
ATOM   2582  H   LYS   169      -4.169   3.087   5.813  1.00  0.00           H  
ATOM   2583  HA  LYS   169      -5.874   3.510   3.402  1.00  0.00           H  
ATOM   2584  HB2 LYS   169      -7.009   4.531   5.260  1.00  0.00           H  
ATOM   2585  HB3 LYS   169      -5.540   5.222   5.873  1.00  0.00           H  
ATOM   2586  HG2 LYS   169      -5.413   6.650   3.710  1.00  0.00           H  
ATOM   2587  HG3 LYS   169      -6.988   6.044   3.326  1.00  0.00           H  
ATOM   2588  HD2 LYS   169      -6.184   7.662   5.795  1.00  0.00           H  
ATOM   2589  HD3 LYS   169      -6.994   8.295   4.387  1.00  0.00           H  
ATOM   2590  HE2 LYS   169      -8.985   6.831   4.864  1.00  0.00           H  
ATOM   2591  HE3 LYS   169      -8.190   6.211   6.297  1.00  0.00           H  
ATOM   2592  HZ1 LYS   169      -8.884   9.029   5.841  1.00  0.00           H  
ATOM   2593  HZ2 LYS   169      -9.672   7.977   6.837  1.00  0.00           H  
ATOM   2594  HZ3 LYS   169      -8.127   8.434   7.180  1.00  0.00           H  
ATOM   2595  N   VAL   170      -3.701   4.102   2.310  1.00  0.00           N  
ATOM   2596  CA  VAL   170      -2.560   4.597   1.521  1.00  0.00           C  
ATOM   2597  C   VAL   170      -2.992   5.818   0.706  1.00  0.00           C  
ATOM   2598  O   VAL   170      -3.687   5.680  -0.299  1.00  0.00           O  
ATOM   2599  CB  VAL   170      -1.980   3.494   0.609  1.00  0.00           C  
ATOM   2600  CG1 VAL   170      -0.765   4.005  -0.177  1.00  0.00           C  
ATOM   2601  CG2 VAL   170      -1.544   2.258   1.407  1.00  0.00           C  
ATOM   2602  H   VAL   170      -4.363   3.499   1.836  1.00  0.00           H  
ATOM   2603  HA  VAL   170      -1.760   4.906   2.196  1.00  0.00           H  
ATOM   2604  HB  VAL   170      -2.739   3.174  -0.105  1.00  0.00           H  
ATOM   2605 HG11 VAL   170       0.003   4.399   0.487  1.00  0.00           H  
ATOM   2606 HG12 VAL   170      -0.310   3.208  -0.764  1.00  0.00           H  
ATOM   2607 HG13 VAL   170      -1.032   4.792  -0.881  1.00  0.00           H  
ATOM   2608 HG21 VAL   170      -2.388   1.788   1.912  1.00  0.00           H  
ATOM   2609 HG22 VAL   170      -1.107   1.506   0.753  1.00  0.00           H  
ATOM   2610 HG23 VAL   170      -0.801   2.506   2.164  1.00  0.00           H  
ATOM   2611  N   ILE   171      -2.596   7.013   1.140  1.00  0.00           N  
ATOM   2612  CA  ILE   171      -2.789   8.281   0.424  1.00  0.00           C  
ATOM   2613  C   ILE   171      -1.590   8.502  -0.509  1.00  0.00           C  
ATOM   2614  O   ILE   171      -0.463   8.687  -0.042  1.00  0.00           O  
ATOM   2615  CB  ILE   171      -2.938   9.467   1.407  1.00  0.00           C  
ATOM   2616  CG2 ILE   171      -3.216  10.768   0.626  1.00  0.00           C  
ATOM   2617  CG1 ILE   171      -4.026   9.226   2.481  1.00  0.00           C  
ATOM   2618  CD1 ILE   171      -4.043  10.274   3.601  1.00  0.00           C  
ATOM   2619  H   ILE   171      -2.026   7.052   1.978  1.00  0.00           H  
ATOM   2620  HA  ILE   171      -3.701   8.228  -0.173  1.00  0.00           H  
ATOM   2621  HB  ILE   171      -1.993   9.588   1.930  1.00  0.00           H  
ATOM   2622 HG21 ILE   171      -4.160  10.710   0.085  1.00  0.00           H  
ATOM   2623 HG22 ILE   171      -3.271  11.631   1.288  1.00  0.00           H  
ATOM   2624 HG23 ILE   171      -2.437  11.004  -0.099  1.00  0.00           H  
ATOM   2625 HG12 ILE   171      -5.009   9.177   2.015  1.00  0.00           H  
ATOM   2626 HG13 ILE   171      -3.869   8.260   2.960  1.00  0.00           H  
ATOM   2627 HD11 ILE   171      -4.328  11.260   3.236  1.00  0.00           H  
ATOM   2628 HD12 ILE   171      -4.762   9.995   4.372  1.00  0.00           H  
ATOM   2629 HD13 ILE   171      -3.066  10.355   4.079  1.00  0.00           H  
ATOM   2630  N   LEU   172      -1.822   8.494  -1.821  1.00  0.00           N  
ATOM   2631  CA  LEU   172      -0.825   8.836  -2.838  1.00  0.00           C  
ATOM   2632  C   LEU   172      -0.952  10.311  -3.227  1.00  0.00           C  
ATOM   2633  O   LEU   172      -1.926  10.685  -3.880  1.00  0.00           O  
ATOM   2634  CB  LEU   172      -1.019   7.952  -4.083  1.00  0.00           C  
ATOM   2635  CG  LEU   172      -1.024   6.437  -3.830  1.00  0.00           C  
ATOM   2636  CD1 LEU   172      -1.232   5.729  -5.162  1.00  0.00           C  
ATOM   2637  CD2 LEU   172       0.293   5.966  -3.226  1.00  0.00           C  
ATOM   2638  H   LEU   172      -2.761   8.304  -2.148  1.00  0.00           H  
ATOM   2639  HA  LEU   172       0.185   8.670  -2.459  1.00  0.00           H  
ATOM   2640  HB2 LEU   172      -1.959   8.210  -4.573  1.00  0.00           H  
ATOM   2641  HB3 LEU   172      -0.240   8.193  -4.809  1.00  0.00           H  
ATOM   2642  HG  LEU   172      -1.844   6.168  -3.163  1.00  0.00           H  
ATOM   2643 HD11 LEU   172      -0.424   5.940  -5.865  1.00  0.00           H  
ATOM   2644 HD12 LEU   172      -1.284   4.651  -5.028  1.00  0.00           H  
ATOM   2645 HD13 LEU   172      -2.168   6.043  -5.625  1.00  0.00           H  
ATOM   2646 HD21 LEU   172       0.431   6.365  -2.223  1.00  0.00           H  
ATOM   2647 HD22 LEU   172       0.332   4.880  -3.143  1.00  0.00           H  
ATOM   2648 HD23 LEU   172       1.136   6.292  -3.835  1.00  0.00           H  
ATOM   2649  N   HIS   173       0.025  11.144  -2.878  1.00  0.00           N  
ATOM   2650  CA  HIS   173       0.156  12.501  -3.420  1.00  0.00           C  
ATOM   2651  C   HIS   173       0.831  12.404  -4.788  1.00  0.00           C  
ATOM   2652  O   HIS   173       2.025  12.110  -4.880  1.00  0.00           O  
ATOM   2653  CB  HIS   173       0.933  13.398  -2.445  1.00  0.00           C  
ATOM   2654  CG  HIS   173       0.348  13.439  -1.051  1.00  0.00           C  
ATOM   2655  ND1 HIS   173      -0.478  14.409  -0.565  1.00  0.00           N  
ATOM   2656  CE1 HIS   173      -0.836  14.020   0.708  1.00  0.00           C  
ATOM   2657  NE2 HIS   173      -0.240  12.846   0.974  1.00  0.00           N  
ATOM   2658  CD2 HIS   173       0.507  12.455  -0.070  1.00  0.00           C  
ATOM   2659  H   HIS   173       0.813  10.781  -2.356  1.00  0.00           H  
ATOM   2660  HA  HIS   173      -0.830  12.947  -3.556  1.00  0.00           H  
ATOM   2661  HB2 HIS   173       1.960  13.049  -2.368  1.00  0.00           H  
ATOM   2662  HB3 HIS   173       0.990  14.417  -2.831  1.00  0.00           H  
ATOM   2663  HE1 HIS   173      -1.490  14.563   1.374  1.00  0.00           H  
ATOM   2664  HE2 HIS   173      -0.329  12.336   1.843  1.00  0.00           H  
ATOM   2665  HD2 HIS   173       1.061  11.527  -0.068  1.00  0.00           H  
ATOM   2666  N   LEU   174       0.056  12.565  -5.860  1.00  0.00           N  
ATOM   2667  CA  LEU   174       0.509  12.273  -7.222  1.00  0.00           C  
ATOM   2668  C   LEU   174       1.478  13.332  -7.766  1.00  0.00           C  
ATOM   2669  O   LEU   174       1.387  14.517  -7.437  1.00  0.00           O  
ATOM   2670  CB  LEU   174      -0.700  12.077  -8.151  1.00  0.00           C  
ATOM   2671  CG  LEU   174      -1.609  10.891  -7.771  1.00  0.00           C  
ATOM   2672  CD1 LEU   174      -2.796  10.851  -8.725  1.00  0.00           C  
ATOM   2673  CD2 LEU   174      -0.894   9.540  -7.853  1.00  0.00           C  
ATOM   2674  H   LEU   174      -0.914  12.823  -5.730  1.00  0.00           H  
ATOM   2675  HA  LEU   174       1.053  11.334  -7.204  1.00  0.00           H  
ATOM   2676  HB2 LEU   174      -1.290  12.996  -8.160  1.00  0.00           H  
ATOM   2677  HB3 LEU   174      -0.352  11.940  -9.177  1.00  0.00           H  
ATOM   2678  HG  LEU   174      -1.991  11.031  -6.759  1.00  0.00           H  
ATOM   2679 HD11 LEU   174      -2.485  10.658  -9.751  1.00  0.00           H  
ATOM   2680 HD12 LEU   174      -3.510  10.077  -8.442  1.00  0.00           H  
ATOM   2681 HD13 LEU   174      -3.323  11.804  -8.715  1.00  0.00           H  
ATOM   2682 HD21 LEU   174      -0.109   9.449  -7.103  1.00  0.00           H  
ATOM   2683 HD22 LEU   174      -1.588   8.717  -7.678  1.00  0.00           H  
ATOM   2684 HD23 LEU   174      -0.440   9.388  -8.833  1.00  0.00           H  
ATOM   2685  N   LYS   175       2.383  12.907  -8.650  1.00  0.00           N  
ATOM   2686  CA  LYS   175       3.222  13.797  -9.467  1.00  0.00           C  
ATOM   2687  C   LYS   175       2.345  14.611 -10.429  1.00  0.00           C  
ATOM   2688  O   LYS   175       1.277  14.158 -10.844  1.00  0.00           O  
ATOM   2689  CB  LYS   175       4.262  12.968 -10.238  1.00  0.00           C  
ATOM   2690  CG  LYS   175       5.238  12.207  -9.325  1.00  0.00           C  
ATOM   2691  CD  LYS   175       6.067  11.195 -10.122  1.00  0.00           C  
ATOM   2692  CE  LYS   175       6.871  10.309  -9.167  1.00  0.00           C  
ATOM   2693  NZ  LYS   175       7.636   9.273  -9.905  1.00  0.00           N1+
ATOM   2694  H   LYS   175       2.413  11.918  -8.868  1.00  0.00           H  
ATOM   2695  HA  LYS   175       3.744  14.488  -8.802  1.00  0.00           H  
ATOM   2696  HB2 LYS   175       3.735  12.256 -10.871  1.00  0.00           H  
ATOM   2697  HB3 LYS   175       4.832  13.610 -10.910  1.00  0.00           H  
ATOM   2698  HG2 LYS   175       5.894  12.910  -8.812  1.00  0.00           H  
ATOM   2699  HG3 LYS   175       4.685  11.679  -8.552  1.00  0.00           H  
ATOM   2700  HD2 LYS   175       5.408  10.569 -10.725  1.00  0.00           H  
ATOM   2701  HD3 LYS   175       6.730  11.717 -10.814  1.00  0.00           H  
ATOM   2702  HE2 LYS   175       7.539  10.891  -8.531  1.00  0.00           H  
ATOM   2703  HE3 LYS   175       6.180   9.766  -8.531  1.00  0.00           H  
ATOM   2704  HZ1 LYS   175       8.353   9.708 -10.466  1.00  0.00           H  
ATOM   2705  HZ2 LYS   175       8.057   8.633  -9.242  1.00  0.00           H  
ATOM   2706  HZ3 LYS   175       7.003   8.753 -10.498  1.00  0.00           H  
ATOM   2707  N   GLU   176       2.790  15.810 -10.799  1.00  0.00           N  
ATOM   2708  CA  GLU   176       1.994  16.768 -11.586  1.00  0.00           C  
ATOM   2709  C   GLU   176       1.597  16.251 -12.984  1.00  0.00           C  
ATOM   2710  O   GLU   176       0.539  16.602 -13.505  1.00  0.00           O  
ATOM   2711  CB  GLU   176       2.785  18.084 -11.679  1.00  0.00           C  
ATOM   2712  CG  GLU   176       1.993  19.225 -12.332  1.00  0.00           C  
ATOM   2713  CD  GLU   176       2.723  20.575 -12.196  1.00  0.00           C  
ATOM   2714  OE1 GLU   176       3.889  20.694 -12.646  1.00  0.00           O  
ATOM   2715  OE2 GLU   176       2.128  21.534 -11.650  1.00  0.00           O1-
ATOM   2716  H   GLU   176       3.685  16.122 -10.452  1.00  0.00           H  
ATOM   2717  HA  GLU   176       1.073  16.958 -11.032  1.00  0.00           H  
ATOM   2718  HB2 GLU   176       3.076  18.389 -10.672  1.00  0.00           H  
ATOM   2719  HB3 GLU   176       3.716  17.921 -12.226  1.00  0.00           H  
ATOM   2720  HG2 GLU   176       1.833  19.036 -13.394  1.00  0.00           H  
ATOM   2721  HG3 GLU   176       1.008  19.311 -11.872  1.00  0.00           H  
ATOM   2722  N   ASP   177       2.412  15.377 -13.577  1.00  0.00           N  
ATOM   2723  CA  ASP   177       2.171  14.715 -14.865  1.00  0.00           C  
ATOM   2724  C   ASP   177       1.418  13.368 -14.755  1.00  0.00           C  
ATOM   2725  O   ASP   177       1.197  12.711 -15.772  1.00  0.00           O  
ATOM   2726  CB  ASP   177       3.501  14.563 -15.635  1.00  0.00           C  
ATOM   2727  CG  ASP   177       4.636  13.811 -14.911  1.00  0.00           C  
ATOM   2728  OD1 ASP   177       4.576  13.604 -13.677  1.00  0.00           O  
ATOM   2729  OD2 ASP   177       5.629  13.461 -15.594  1.00  0.00           O1-
ATOM   2730  H   ASP   177       3.259  15.104 -13.095  1.00  0.00           H  
ATOM   2731  HA  ASP   177       1.534  15.357 -15.476  1.00  0.00           H  
ATOM   2732  HB2 ASP   177       3.327  14.077 -16.596  1.00  0.00           H  
ATOM   2733  HB3 ASP   177       3.881  15.556 -15.877  1.00  0.00           H  
ATOM   2734  N   GLN   178       1.004  12.946 -13.550  1.00  0.00           N  
ATOM   2735  CA  GLN   178       0.356  11.647 -13.286  1.00  0.00           C  
ATOM   2736  C   GLN   178      -1.099  11.757 -12.791  1.00  0.00           C  
ATOM   2737  O   GLN   178      -1.656  10.797 -12.258  1.00  0.00           O  
ATOM   2738  CB  GLN   178       1.240  10.779 -12.368  1.00  0.00           C  
ATOM   2739  CG  GLN   178       2.675  10.558 -12.890  1.00  0.00           C  
ATOM   2740  CD  GLN   178       2.816   9.849 -14.241  1.00  0.00           C  
ATOM   2741  OE1 GLN   178       1.824   9.140 -14.737  1.00  0.00           O  
ATOM   2742  NE2 GLN   178       3.856   9.908 -14.880  1.00  0.00           N  
ATOM   2743  H   GLN   178       1.200  13.532 -12.748  1.00  0.00           H  
ATOM   2744  HA  GLN   178       0.241  11.103 -14.223  1.00  0.00           H  
ATOM   2745  HB2 GLN   178       1.298  11.243 -11.382  1.00  0.00           H  
ATOM   2746  HB3 GLN   178       0.775   9.805 -12.208  1.00  0.00           H  
ATOM   2747  HG2 GLN   178       3.185  11.516 -12.963  1.00  0.00           H  
ATOM   2748  HG3 GLN   178       3.240   9.988 -12.158  1.00  0.00           H  
ATOM   2749 HE21 GLN   178       3.904   9.460 -15.783  1.00  0.00           H  
ATOM   2750 HE22 GLN   178       4.616  10.488 -14.554  1.00  0.00           H  
ATOM   2751  N   THR   179      -1.751  12.902 -13.011  1.00  0.00           N  
ATOM   2752  CA  THR   179      -3.166  13.151 -12.662  1.00  0.00           C  
ATOM   2753  C   THR   179      -4.174  12.291 -13.436  1.00  0.00           C  
ATOM   2754  O   THR   179      -5.351  12.262 -13.076  1.00  0.00           O  
ATOM   2755  CB  THR   179      -3.524  14.633 -12.857  1.00  0.00           C  
ATOM   2756  CG2 THR   179      -2.711  15.536 -11.932  1.00  0.00           C  
ATOM   2757  OG1 THR   179      -3.280  15.024 -14.192  1.00  0.00           O  
ATOM   2758  H   THR   179      -1.259  13.651 -13.477  1.00  0.00           H  
ATOM   2759  HA  THR   179      -3.295  12.904 -11.606  1.00  0.00           H  
ATOM   2760  HB  THR   179      -4.582  14.795 -12.644  1.00  0.00           H  
ATOM   2761 HG21 THR   179      -1.642  15.484 -12.143  1.00  0.00           H  
ATOM   2762 HG22 THR   179      -3.016  16.578 -12.028  1.00  0.00           H  
ATOM   2763 HG23 THR   179      -2.855  15.243 -10.894  1.00  0.00           H  
ATOM   2764  HG1 THR   179      -3.532  15.930 -14.292  1.00  0.00           H  
ATOM   2765  N   GLU   180      -3.743  11.529 -14.450  1.00  0.00           N  
ATOM   2766  CA  GLU   180      -4.589  10.554 -15.157  1.00  0.00           C  
ATOM   2767  C   GLU   180      -5.213   9.523 -14.199  1.00  0.00           C  
ATOM   2768  O   GLU   180      -6.367   9.134 -14.376  1.00  0.00           O  
ATOM   2769  CB  GLU   180      -3.781   9.863 -16.273  1.00  0.00           C  
ATOM   2770  CG  GLU   180      -2.683   8.904 -15.783  1.00  0.00           C  
ATOM   2771  CD  GLU   180      -1.891   8.309 -16.958  1.00  0.00           C  
ATOM   2772  OE1 GLU   180      -0.970   8.984 -17.477  1.00  0.00           O  
ATOM   2773  OE2 GLU   180      -2.196   7.162 -17.366  1.00  0.00           O1-
ATOM   2774  H   GLU   180      -2.769  11.581 -14.712  1.00  0.00           H  
ATOM   2775  HA  GLU   180      -5.403  11.111 -15.625  1.00  0.00           H  
ATOM   2776  HB2 GLU   180      -4.472   9.308 -16.910  1.00  0.00           H  
ATOM   2777  HB3 GLU   180      -3.341  10.627 -16.916  1.00  0.00           H  
ATOM   2778  HG2 GLU   180      -1.986   9.418 -15.119  1.00  0.00           H  
ATOM   2779  HG3 GLU   180      -3.105   8.073 -15.219  1.00  0.00           H  
ATOM   2780  N   TYR   181      -4.500   9.142 -13.133  1.00  0.00           N  
ATOM   2781  CA  TYR   181      -4.966   8.199 -12.109  1.00  0.00           C  
ATOM   2782  C   TYR   181      -5.997   8.798 -11.130  1.00  0.00           C  
ATOM   2783  O   TYR   181      -6.326   8.178 -10.120  1.00  0.00           O  
ATOM   2784  CB  TYR   181      -3.750   7.572 -11.407  1.00  0.00           C  
ATOM   2785  CG  TYR   181      -2.766   6.927 -12.371  1.00  0.00           C  
ATOM   2786  CD1 TYR   181      -3.183   5.857 -13.185  1.00  0.00           C  
ATOM   2787  CE1 TYR   181      -2.295   5.290 -14.118  1.00  0.00           C  
ATOM   2788  CZ  TYR   181      -0.985   5.789 -14.244  1.00  0.00           C  
ATOM   2789  OH  TYR   181      -0.141   5.243 -15.160  1.00  0.00           O  
ATOM   2790  CE2 TYR   181      -0.561   6.849 -13.418  1.00  0.00           C  
ATOM   2791  CD2 TYR   181      -1.450   7.417 -12.483  1.00  0.00           C  
ATOM   2792  H   TYR   181      -3.570   9.522 -13.023  1.00  0.00           H  
ATOM   2793  HA  TYR   181      -5.497   7.393 -12.619  1.00  0.00           H  
ATOM   2794  HB2 TYR   181      -3.233   8.330 -10.816  1.00  0.00           H  
ATOM   2795  HB3 TYR   181      -4.076   6.807 -10.701  1.00  0.00           H  
ATOM   2796  HD1 TYR   181      -4.190   5.474 -13.108  1.00  0.00           H  
ATOM   2797  HE1 TYR   181      -2.614   4.480 -14.752  1.00  0.00           H  
ATOM   2798  HH  TYR   181       0.644   5.755 -15.280  1.00  0.00           H  
ATOM   2799  HE2 TYR   181       0.441   7.241 -13.507  1.00  0.00           H  
ATOM   2800  HD2 TYR   181      -1.117   8.235 -11.862  1.00  0.00           H  
ATOM   2801  N   LEU   182      -6.525   9.990 -11.432  1.00  0.00           N  
ATOM   2802  CA  LEU   182      -7.698  10.596 -10.791  1.00  0.00           C  
ATOM   2803  C   LEU   182      -8.959  10.529 -11.675  1.00  0.00           C  
ATOM   2804  O   LEU   182     -10.053  10.823 -11.197  1.00  0.00           O  
ATOM   2805  CB  LEU   182      -7.372  12.049 -10.394  1.00  0.00           C  
ATOM   2806  CG  LEU   182      -6.118  12.205  -9.517  1.00  0.00           C  
ATOM   2807  CD1 LEU   182      -5.782  13.679  -9.312  1.00  0.00           C  
ATOM   2808  CD2 LEU   182      -6.316  11.578  -8.138  1.00  0.00           C  
ATOM   2809  H   LEU   182      -6.162  10.468 -12.247  1.00  0.00           H  
ATOM   2810  HA  LEU   182      -7.949  10.049  -9.883  1.00  0.00           H  
ATOM   2811  HB2 LEU   182      -7.245  12.642 -11.300  1.00  0.00           H  
ATOM   2812  HB3 LEU   182      -8.228  12.483  -9.875  1.00  0.00           H  
ATOM   2813  HG  LEU   182      -5.265  11.740 -10.010  1.00  0.00           H  
ATOM   2814 HD11 LEU   182      -6.571  14.178  -8.757  1.00  0.00           H  
ATOM   2815 HD12 LEU   182      -4.858  13.795  -8.745  1.00  0.00           H  
ATOM   2816 HD13 LEU   182      -5.651  14.196 -10.263  1.00  0.00           H  
ATOM   2817 HD21 LEU   182      -6.472  10.501  -8.201  1.00  0.00           H  
ATOM   2818 HD22 LEU   182      -5.438  11.737  -7.515  1.00  0.00           H  
ATOM   2819 HD23 LEU   182      -7.175  12.009  -7.624  1.00  0.00           H  
ATOM   2820  N   GLU   183      -8.843  10.155 -12.954  1.00  0.00           N  
ATOM   2821  CA  GLU   183     -10.000   9.936 -13.832  1.00  0.00           C  
ATOM   2822  C   GLU   183     -10.705   8.612 -13.500  1.00  0.00           C  
ATOM   2823  O   GLU   183     -10.069   7.558 -13.458  1.00  0.00           O  
ATOM   2824  CB  GLU   183      -9.593   9.943 -15.315  1.00  0.00           C  
ATOM   2825  CG  GLU   183      -8.974  11.267 -15.783  1.00  0.00           C  
ATOM   2826  CD  GLU   183      -8.662  11.283 -17.294  1.00  0.00           C  
ATOM   2827  OE1 GLU   183      -7.636  11.885 -17.693  1.00  0.00           O  
ATOM   2828  OE2 GLU   183      -9.455  10.748 -18.106  1.00  0.00           O1-
ATOM   2829  H   GLU   183      -7.930   9.913 -13.316  1.00  0.00           H  
ATOM   2830  HA  GLU   183     -10.710  10.753 -13.684  1.00  0.00           H  
ATOM   2831  HB2 GLU   183      -8.891   9.134 -15.513  1.00  0.00           H  
ATOM   2832  HB3 GLU   183     -10.476   9.730 -15.919  1.00  0.00           H  
ATOM   2833  HG2 GLU   183      -9.652  12.093 -15.570  1.00  0.00           H  
ATOM   2834  HG3 GLU   183      -8.052  11.467 -15.235  1.00  0.00           H  
ATOM   2835  N   GLU   184     -12.034   8.638 -13.341  1.00  0.00           N  
ATOM   2836  CA  GLU   184     -12.839   7.440 -13.051  1.00  0.00           C  
ATOM   2837  C   GLU   184     -12.617   6.344 -14.103  1.00  0.00           C  
ATOM   2838  O   GLU   184     -12.329   5.199 -13.755  1.00  0.00           O  
ATOM   2839  CB  GLU   184     -14.326   7.839 -12.952  1.00  0.00           C  
ATOM   2840  CG  GLU   184     -15.265   6.637 -12.742  1.00  0.00           C  
ATOM   2841  CD  GLU   184     -16.765   6.990 -12.752  1.00  0.00           C  
ATOM   2842  OE1 GLU   184     -17.142   8.181 -12.642  1.00  0.00           O  
ATOM   2843  OE2 GLU   184     -17.578   6.043 -12.888  1.00  0.00           O1-
ATOM   2844  H   GLU   184     -12.515   9.524 -13.393  1.00  0.00           H  
ATOM   2845  HA  GLU   184     -12.519   7.050 -12.083  1.00  0.00           H  
ATOM   2846  HB2 GLU   184     -14.453   8.544 -12.129  1.00  0.00           H  
ATOM   2847  HB3 GLU   184     -14.622   8.372 -13.857  1.00  0.00           H  
ATOM   2848  HG2 GLU   184     -15.134   5.904 -13.534  1.00  0.00           H  
ATOM   2849  HG3 GLU   184     -15.035   6.140 -11.800  1.00  0.00           H  
ATOM   2850  N   ARG   185     -12.684   6.704 -15.392  1.00  0.00           N  
ATOM   2851  CA  ARG   185     -12.489   5.781 -16.523  1.00  0.00           C  
ATOM   2852  C   ARG   185     -11.115   5.102 -16.523  1.00  0.00           C  
ATOM   2853  O   ARG   185     -11.019   3.915 -16.833  1.00  0.00           O  
ATOM   2854  CB  ARG   185     -12.782   6.513 -17.849  1.00  0.00           C  
ATOM   2855  CG  ARG   185     -11.845   7.689 -18.174  1.00  0.00           C  
ATOM   2856  CD  ARG   185     -12.327   8.431 -19.422  1.00  0.00           C  
ATOM   2857  NE  ARG   185     -11.441   9.569 -19.708  1.00  0.00           N  
ATOM   2858  CZ  ARG   185     -11.397  10.337 -20.775  1.00  0.00           C  
ATOM   2859  NH1 ARG   185     -12.220  10.203 -21.775  1.00  0.00           N  
ATOM   2860  NH2 ARG   185     -10.491  11.267 -20.823  1.00  0.00           N1+
ATOM   2861  H   ARG   185     -12.902   7.666 -15.607  1.00  0.00           H  
ATOM   2862  HA  ARG   185     -13.234   4.990 -16.416  1.00  0.00           H  
ATOM   2863  HB2 ARG   185     -12.747   5.795 -18.669  1.00  0.00           H  
ATOM   2864  HB3 ARG   185     -13.811   6.873 -17.820  1.00  0.00           H  
ATOM   2865  HG2 ARG   185     -11.810   8.384 -17.335  1.00  0.00           H  
ATOM   2866  HG3 ARG   185     -10.826   7.336 -18.333  1.00  0.00           H  
ATOM   2867  HD2 ARG   185     -12.335   7.760 -20.282  1.00  0.00           H  
ATOM   2868  HD3 ARG   185     -13.343   8.803 -19.286  1.00  0.00           H  
ATOM   2869  HE  ARG   185     -10.769   9.795 -18.977  1.00  0.00           H  
ATOM   2870 HH11 ARG   185     -12.927   9.483 -21.748  1.00  0.00           H  
ATOM   2871 HH12 ARG   185     -12.159  10.809 -22.579  1.00  0.00           H  
ATOM   2872 HH21 ARG   185      -9.855  11.372 -20.038  1.00  0.00           H  
ATOM   2873 HH22 ARG   185     -10.406  11.882 -21.618  1.00  0.00           H  
ATOM   2874  N   ARG   186     -10.063   5.828 -16.126  1.00  0.00           N  
ATOM   2875  CA  ARG   186      -8.680   5.330 -16.055  1.00  0.00           C  
ATOM   2876  C   ARG   186      -8.492   4.375 -14.876  1.00  0.00           C  
ATOM   2877  O   ARG   186      -7.951   3.289 -15.053  1.00  0.00           O  
ATOM   2878  CB  ARG   186      -7.724   6.534 -15.983  1.00  0.00           C  
ATOM   2879  CG  ARG   186      -6.235   6.189 -16.114  1.00  0.00           C  
ATOM   2880  CD  ARG   186      -5.872   5.632 -17.494  1.00  0.00           C  
ATOM   2881  NE  ARG   186      -4.418   5.441 -17.598  1.00  0.00           N  
ATOM   2882  CZ  ARG   186      -3.755   4.312 -17.715  1.00  0.00           C  
ATOM   2883  NH1 ARG   186      -4.297   3.153 -17.936  1.00  0.00           N  
ATOM   2884  NH2 ARG   186      -2.467   4.327 -17.602  1.00  0.00           N1+
ATOM   2885  H   ARG   186     -10.224   6.783 -15.839  1.00  0.00           H  
ATOM   2886  HA  ARG   186      -8.492   4.777 -16.976  1.00  0.00           H  
ATOM   2887  HB2 ARG   186      -7.982   7.252 -16.763  1.00  0.00           H  
ATOM   2888  HB3 ARG   186      -7.877   7.055 -15.037  1.00  0.00           H  
ATOM   2889  HG2 ARG   186      -5.647   7.089 -15.938  1.00  0.00           H  
ATOM   2890  HG3 ARG   186      -5.936   5.487 -15.335  1.00  0.00           H  
ATOM   2891  HD2 ARG   186      -6.384   4.691 -17.679  1.00  0.00           H  
ATOM   2892  HD3 ARG   186      -6.183   6.325 -18.277  1.00  0.00           H  
ATOM   2893  HE  ARG   186      -3.848   6.278 -17.497  1.00  0.00           H  
ATOM   2894 HH11 ARG   186      -5.287   3.059 -18.153  1.00  0.00           H  
ATOM   2895 HH12 ARG   186      -3.693   2.337 -17.978  1.00  0.00           H  
ATOM   2896 HH21 ARG   186      -1.988   5.210 -17.446  1.00  0.00           H  
ATOM   2897 HH22 ARG   186      -1.947   3.458 -17.674  1.00  0.00           H  
ATOM   2898  N   ILE   187      -8.999   4.736 -13.694  1.00  0.00           N  
ATOM   2899  CA  ILE   187      -8.961   3.871 -12.503  1.00  0.00           C  
ATOM   2900  C   ILE   187      -9.741   2.571 -12.764  1.00  0.00           C  
ATOM   2901  O   ILE   187      -9.228   1.476 -12.528  1.00  0.00           O  
ATOM   2902  CB  ILE   187      -9.509   4.619 -11.265  1.00  0.00           C  
ATOM   2903  CG2 ILE   187      -9.544   3.673 -10.051  1.00  0.00           C  
ATOM   2904  CG1 ILE   187      -8.676   5.875 -10.915  1.00  0.00           C  
ATOM   2905  CD1 ILE   187      -9.471   6.883 -10.074  1.00  0.00           C  
ATOM   2906  H   ILE   187      -9.451   5.638 -13.610  1.00  0.00           H  
ATOM   2907  HA  ILE   187      -7.919   3.605 -12.313  1.00  0.00           H  
ATOM   2908  HB  ILE   187     -10.529   4.940 -11.484  1.00  0.00           H  
ATOM   2909 HG21 ILE   187      -8.603   3.140  -9.940  1.00  0.00           H  
ATOM   2910 HG22 ILE   187      -9.710   4.211  -9.120  1.00  0.00           H  
ATOM   2911 HG23 ILE   187     -10.335   2.927 -10.126  1.00  0.00           H  
ATOM   2912 HG12 ILE   187      -7.759   5.592 -10.397  1.00  0.00           H  
ATOM   2913 HG13 ILE   187      -8.351   6.390 -11.818  1.00  0.00           H  
ATOM   2914 HD11 ILE   187      -9.727   6.486  -9.092  1.00  0.00           H  
ATOM   2915 HD12 ILE   187      -8.896   7.792  -9.911  1.00  0.00           H  
ATOM   2916 HD13 ILE   187     -10.396   7.175 -10.573  1.00  0.00           H  
ATOM   2917  N   LYS   188     -10.954   2.686 -13.318  1.00  0.00           N  
ATOM   2918  CA  LYS   188     -11.848   1.565 -13.645  1.00  0.00           C  
ATOM   2919  C   LYS   188     -11.225   0.599 -14.659  1.00  0.00           C  
ATOM   2920  O   LYS   188     -11.284  -0.612 -14.456  1.00  0.00           O  
ATOM   2921  CB  LYS   188     -13.179   2.163 -14.127  1.00  0.00           C  
ATOM   2922  CG  LYS   188     -14.333   1.156 -14.231  1.00  0.00           C  
ATOM   2923  CD  LYS   188     -15.650   1.824 -14.672  1.00  0.00           C  
ATOM   2924  CE  LYS   188     -16.117   2.918 -13.698  1.00  0.00           C  
ATOM   2925  NZ  LYS   188     -17.398   3.542 -14.123  1.00  0.00           N1+
ATOM   2926  H   LYS   188     -11.300   3.618 -13.511  1.00  0.00           H  
ATOM   2927  HA  LYS   188     -12.028   1.016 -12.718  1.00  0.00           H  
ATOM   2928  HB2 LYS   188     -13.449   2.923 -13.398  1.00  0.00           H  
ATOM   2929  HB3 LYS   188     -13.041   2.680 -15.079  1.00  0.00           H  
ATOM   2930  HG2 LYS   188     -14.080   0.371 -14.945  1.00  0.00           H  
ATOM   2931  HG3 LYS   188     -14.477   0.662 -13.270  1.00  0.00           H  
ATOM   2932  HD2 LYS   188     -15.525   2.248 -15.669  1.00  0.00           H  
ATOM   2933  HD3 LYS   188     -16.423   1.059 -14.758  1.00  0.00           H  
ATOM   2934  HE2 LYS   188     -16.233   2.520 -12.690  1.00  0.00           H  
ATOM   2935  HE3 LYS   188     -15.391   3.724 -13.644  1.00  0.00           H  
ATOM   2936  HZ1 LYS   188     -17.590   4.347 -13.532  1.00  0.00           H  
ATOM   2937  HZ2 LYS   188     -17.321   3.860 -15.077  1.00  0.00           H  
ATOM   2938  HZ3 LYS   188     -18.152   2.876 -14.044  1.00  0.00           H  
ATOM   2939  N   GLU   189     -10.555   1.120 -15.691  1.00  0.00           N  
ATOM   2940  CA  GLU   189      -9.770   0.329 -16.651  1.00  0.00           C  
ATOM   2941  C   GLU   189      -8.678  -0.500 -15.957  1.00  0.00           C  
ATOM   2942  O   GLU   189      -8.572  -1.702 -16.196  1.00  0.00           O  
ATOM   2943  CB  GLU   189      -9.165   1.275 -17.708  1.00  0.00           C  
ATOM   2944  CG  GLU   189      -8.215   0.592 -18.705  1.00  0.00           C  
ATOM   2945  CD  GLU   189      -7.486   1.616 -19.596  1.00  0.00           C  
ATOM   2946  OE1 GLU   189      -6.800   2.518 -19.055  1.00  0.00           O  
ATOM   2947  OE2 GLU   189      -7.552   1.487 -20.842  1.00  0.00           O1-
ATOM   2948  H   GLU   189     -10.537   2.125 -15.796  1.00  0.00           H  
ATOM   2949  HA  GLU   189     -10.449  -0.362 -17.153  1.00  0.00           H  
ATOM   2950  HB2 GLU   189      -9.972   1.755 -18.262  1.00  0.00           H  
ATOM   2951  HB3 GLU   189      -8.634   2.081 -17.203  1.00  0.00           H  
ATOM   2952  HG2 GLU   189      -7.428   0.027 -18.206  1.00  0.00           H  
ATOM   2953  HG3 GLU   189      -8.765  -0.115 -19.327  1.00  0.00           H  
ATOM   2954  N   ILE   190      -7.883   0.112 -15.075  1.00  0.00           N  
ATOM   2955  CA  ILE   190      -6.758  -0.553 -14.396  1.00  0.00           C  
ATOM   2956  C   ILE   190      -7.257  -1.644 -13.436  1.00  0.00           C  
ATOM   2957  O   ILE   190      -6.739  -2.761 -13.447  1.00  0.00           O  
ATOM   2958  CB  ILE   190      -5.878   0.496 -13.684  1.00  0.00           C  
ATOM   2959  CG2 ILE   190      -4.761  -0.160 -12.853  1.00  0.00           C  
ATOM   2960  CG1 ILE   190      -5.251   1.466 -14.712  1.00  0.00           C  
ATOM   2961  CD1 ILE   190      -4.847   2.801 -14.084  1.00  0.00           C  
ATOM   2962  H   ILE   190      -8.021   1.099 -14.900  1.00  0.00           H  
ATOM   2963  HA  ILE   190      -6.148  -1.044 -15.158  1.00  0.00           H  
ATOM   2964  HB  ILE   190      -6.515   1.067 -13.007  1.00  0.00           H  
ATOM   2965 HG21 ILE   190      -4.129  -0.777 -13.486  1.00  0.00           H  
ATOM   2966 HG22 ILE   190      -4.119   0.592 -12.396  1.00  0.00           H  
ATOM   2967 HG23 ILE   190      -5.137  -0.775 -12.036  1.00  0.00           H  
ATOM   2968 HG12 ILE   190      -4.398   1.000 -15.207  1.00  0.00           H  
ATOM   2969 HG13 ILE   190      -5.949   1.691 -15.517  1.00  0.00           H  
ATOM   2970 HD11 ILE   190      -4.012   2.694 -13.393  1.00  0.00           H  
ATOM   2971 HD12 ILE   190      -4.555   3.498 -14.867  1.00  0.00           H  
ATOM   2972 HD13 ILE   190      -5.675   3.255 -13.540  1.00  0.00           H  
ATOM   2973  N   VAL   191      -8.314  -1.368 -12.662  1.00  0.00           N  
ATOM   2974  CA  VAL   191      -8.951  -2.362 -11.776  1.00  0.00           C  
ATOM   2975  C   VAL   191      -9.505  -3.546 -12.580  1.00  0.00           C  
ATOM   2976  O   VAL   191      -9.277  -4.696 -12.208  1.00  0.00           O  
ATOM   2977  CB  VAL   191     -10.045  -1.705 -10.909  1.00  0.00           C  
ATOM   2978  CG1 VAL   191     -10.845  -2.715 -10.073  1.00  0.00           C  
ATOM   2979  CG2 VAL   191      -9.428  -0.708  -9.923  1.00  0.00           C  
ATOM   2980  H   VAL   191      -8.716  -0.440 -12.699  1.00  0.00           H  
ATOM   2981  HA  VAL   191      -8.176  -2.752 -11.114  1.00  0.00           H  
ATOM   2982  HB  VAL   191     -10.738  -1.166 -11.558  1.00  0.00           H  
ATOM   2983 HG11 VAL   191     -10.193  -3.326  -9.448  1.00  0.00           H  
ATOM   2984 HG12 VAL   191     -11.545  -2.206  -9.410  1.00  0.00           H  
ATOM   2985 HG13 VAL   191     -11.442  -3.386 -10.691  1.00  0.00           H  
ATOM   2986 HG21 VAL   191      -8.825   0.049 -10.421  1.00  0.00           H  
ATOM   2987 HG22 VAL   191     -10.207  -0.182  -9.373  1.00  0.00           H  
ATOM   2988 HG23 VAL   191      -8.785  -1.208  -9.198  1.00  0.00           H  
ATOM   2989  N   LYS   192     -10.162  -3.288 -13.719  1.00  0.00           N  
ATOM   2990  CA  LYS   192     -10.673  -4.323 -14.637  1.00  0.00           C  
ATOM   2991  C   LYS   192      -9.553  -5.144 -15.298  1.00  0.00           C  
ATOM   2992  O   LYS   192      -9.725  -6.342 -15.520  1.00  0.00           O  
ATOM   2993  CB  LYS   192     -11.572  -3.628 -15.675  1.00  0.00           C  
ATOM   2994  CG  LYS   192     -12.267  -4.600 -16.639  1.00  0.00           C  
ATOM   2995  CD  LYS   192     -13.205  -3.837 -17.584  1.00  0.00           C  
ATOM   2996  CE  LYS   192     -13.867  -4.808 -18.567  1.00  0.00           C  
ATOM   2997  NZ  LYS   192     -14.780  -4.102 -19.503  1.00  0.00           N1+
ATOM   2998  H   LYS   192     -10.310  -2.322 -13.982  1.00  0.00           H  
ATOM   2999  HA  LYS   192     -11.289  -5.009 -14.053  1.00  0.00           H  
ATOM   3000  HB2 LYS   192     -12.336  -3.055 -15.149  1.00  0.00           H  
ATOM   3001  HB3 LYS   192     -10.990  -2.904 -16.247  1.00  0.00           H  
ATOM   3002  HG2 LYS   192     -11.530  -5.143 -17.232  1.00  0.00           H  
ATOM   3003  HG3 LYS   192     -12.829  -5.343 -16.073  1.00  0.00           H  
ATOM   3004  HD2 LYS   192     -13.967  -3.311 -17.007  1.00  0.00           H  
ATOM   3005  HD3 LYS   192     -12.643  -3.080 -18.132  1.00  0.00           H  
ATOM   3006  HE2 LYS   192     -13.110  -5.333 -19.151  1.00  0.00           H  
ATOM   3007  HE3 LYS   192     -14.439  -5.565 -18.028  1.00  0.00           H  
ATOM   3008  HZ1 LYS   192     -14.257  -3.419 -20.034  1.00  0.00           H  
ATOM   3009  HZ2 LYS   192     -15.198  -4.769 -20.135  1.00  0.00           H  
ATOM   3010  HZ3 LYS   192     -15.507  -3.636 -18.979  1.00  0.00           H  
ATOM   3011  N   LYS   193      -8.406  -4.525 -15.594  1.00  0.00           N  
ATOM   3012  CA  LYS   193      -7.230  -5.164 -16.214  1.00  0.00           C  
ATOM   3013  C   LYS   193      -6.454  -6.068 -15.245  1.00  0.00           C  
ATOM   3014  O   LYS   193      -6.046  -7.163 -15.634  1.00  0.00           O  
ATOM   3015  CB  LYS   193      -6.334  -4.053 -16.793  1.00  0.00           C  
ATOM   3016  CG  LYS   193      -5.233  -4.581 -17.725  1.00  0.00           C  
ATOM   3017  CD  LYS   193      -4.283  -3.475 -18.209  1.00  0.00           C  
ATOM   3018  CE  LYS   193      -4.991  -2.354 -18.984  1.00  0.00           C  
ATOM   3019  NZ  LYS   193      -4.012  -1.359 -19.492  1.00  0.00           N1+
ATOM   3020  H   LYS   193      -8.341  -3.533 -15.402  1.00  0.00           H  
ATOM   3021  HA  LYS   193      -7.586  -5.781 -17.041  1.00  0.00           H  
ATOM   3022  HB2 LYS   193      -6.967  -3.372 -17.361  1.00  0.00           H  
ATOM   3023  HB3 LYS   193      -5.891  -3.465 -15.988  1.00  0.00           H  
ATOM   3024  HG2 LYS   193      -4.636  -5.337 -17.216  1.00  0.00           H  
ATOM   3025  HG3 LYS   193      -5.687  -5.079 -18.583  1.00  0.00           H  
ATOM   3026  HD2 LYS   193      -3.764  -3.045 -17.352  1.00  0.00           H  
ATOM   3027  HD3 LYS   193      -3.513  -3.924 -18.838  1.00  0.00           H  
ATOM   3028  HE2 LYS   193      -5.557  -2.758 -19.824  1.00  0.00           H  
ATOM   3029  HE3 LYS   193      -5.692  -1.820 -18.343  1.00  0.00           H  
ATOM   3030  HZ1 LYS   193      -3.439  -1.017 -18.723  1.00  0.00           H  
ATOM   3031  HZ2 LYS   193      -3.410  -1.793 -20.176  1.00  0.00           H  
ATOM   3032  HZ3 LYS   193      -4.500  -0.583 -19.916  1.00  0.00           H  
ATOM   3033  N   HIS   194      -6.244  -5.613 -14.006  1.00  0.00           N  
ATOM   3034  CA  HIS   194      -5.261  -6.186 -13.067  1.00  0.00           C  
ATOM   3035  C   HIS   194      -5.819  -6.711 -11.731  1.00  0.00           C  
ATOM   3036  O   HIS   194      -5.130  -7.488 -11.067  1.00  0.00           O  
ATOM   3037  CB  HIS   194      -4.201  -5.111 -12.783  1.00  0.00           C  
ATOM   3038  CG  HIS   194      -3.317  -4.721 -13.947  1.00  0.00           C  
ATOM   3039  ND1 HIS   194      -2.770  -5.570 -14.865  1.00  0.00           N  
ATOM   3040  CE1 HIS   194      -1.946  -4.808 -15.666  1.00  0.00           C  
ATOM   3041  NE2 HIS   194      -1.985  -3.540 -15.227  1.00  0.00           N  
ATOM   3042  CD2 HIS   194      -2.800  -3.441 -14.165  1.00  0.00           C  
ATOM   3043  H   HIS   194      -6.638  -4.713 -13.763  1.00  0.00           H  
ATOM   3044  HA  HIS   194      -4.757  -7.040 -13.522  1.00  0.00           H  
ATOM   3045  HB2 HIS   194      -4.671  -4.211 -12.385  1.00  0.00           H  
ATOM   3046  HB3 HIS   194      -3.541  -5.466 -11.998  1.00  0.00           H  
ATOM   3047  HE1 HIS   194      -1.364  -5.171 -16.501  1.00  0.00           H  
ATOM   3048  HE2 HIS   194      -1.469  -2.772 -15.635  1.00  0.00           H  
ATOM   3049  HD2 HIS   194      -2.932  -2.519 -13.624  1.00  0.00           H  
ATOM   3050  N   SER   195      -7.030  -6.313 -11.330  1.00  0.00           N  
ATOM   3051  CA  SER   195      -7.604  -6.571  -9.993  1.00  0.00           C  
ATOM   3052  C   SER   195      -9.033  -7.145 -10.041  1.00  0.00           C  
ATOM   3053  O   SER   195      -9.796  -7.045  -9.078  1.00  0.00           O  
ATOM   3054  CB  SER   195      -7.533  -5.299  -9.138  1.00  0.00           C  
ATOM   3055  OG  SER   195      -6.191  -4.843  -9.027  1.00  0.00           O  
ATOM   3056  H   SER   195      -7.569  -5.719 -11.946  1.00  0.00           H  
ATOM   3057  HA  SER   195      -7.021  -7.339  -9.482  1.00  0.00           H  
ATOM   3058  HB2 SER   195      -8.137  -4.505  -9.575  1.00  0.00           H  
ATOM   3059  HB3 SER   195      -7.921  -5.477  -8.136  1.00  0.00           H  
ATOM   3060  HG  SER   195      -5.861  -4.686  -9.899  1.00  0.00           H  
ATOM   3061  N   GLN   196      -9.405  -7.762 -11.162  1.00  0.00           N  
ATOM   3062  CA  GLN   196     -10.753  -8.261 -11.461  1.00  0.00           C  
ATOM   3063  C   GLN   196     -11.190  -9.499 -10.646  1.00  0.00           C  
ATOM   3064  O   GLN   196     -12.387  -9.778 -10.568  1.00  0.00           O  
ATOM   3065  CB  GLN   196     -10.880  -8.507 -12.979  1.00  0.00           C  
ATOM   3066  CG  GLN   196      -9.993  -9.609 -13.601  1.00  0.00           C  
ATOM   3067  CD  GLN   196      -8.610  -9.126 -14.055  1.00  0.00           C  
ATOM   3068  OE1 GLN   196      -7.811  -8.621 -13.283  1.00  0.00           O  
ATOM   3069  NE2 GLN   196      -8.243  -9.277 -15.308  1.00  0.00           N  
ATOM   3070  H   GLN   196      -8.719  -7.847 -11.903  1.00  0.00           H  
ATOM   3071  HA  GLN   196     -11.452  -7.463 -11.205  1.00  0.00           H  
ATOM   3072  HB2 GLN   196     -11.919  -8.764 -13.189  1.00  0.00           H  
ATOM   3073  HB3 GLN   196     -10.724  -7.564 -13.501  1.00  0.00           H  
ATOM   3074  HG2 GLN   196      -9.868 -10.448 -12.920  1.00  0.00           H  
ATOM   3075  HG3 GLN   196     -10.509 -10.014 -14.472  1.00  0.00           H  
ATOM   3076 HE21 GLN   196      -7.338  -8.933 -15.598  1.00  0.00           H  
ATOM   3077 HE22 GLN   196      -8.873  -9.693 -15.977  1.00  0.00           H  
ATOM   3078  N   PHE   197     -10.251 -10.226 -10.026  1.00  0.00           N  
ATOM   3079  CA  PHE   197     -10.512 -11.443  -9.233  1.00  0.00           C  
ATOM   3080  C   PHE   197     -10.174 -11.304  -7.735  1.00  0.00           C  
ATOM   3081  O   PHE   197     -10.019 -12.304  -7.027  1.00  0.00           O  
ATOM   3082  CB  PHE   197      -9.831 -12.654  -9.896  1.00  0.00           C  
ATOM   3083  CG  PHE   197     -10.269 -12.960 -11.320  1.00  0.00           C  
ATOM   3084  CD1 PHE   197     -11.639 -13.066 -11.637  1.00  0.00           C  
ATOM   3085  CE1 PHE   197     -12.040 -13.381 -12.946  1.00  0.00           C  
ATOM   3086  CZ  PHE   197     -11.076 -13.601 -13.944  1.00  0.00           C  
ATOM   3087  CE2 PHE   197      -9.710 -13.506 -13.632  1.00  0.00           C  
ATOM   3088  CD2 PHE   197      -9.307 -13.187 -12.323  1.00  0.00           C  
ATOM   3089  H   PHE   197      -9.289  -9.935 -10.123  1.00  0.00           H  
ATOM   3090  HA  PHE   197     -11.582 -11.648  -9.217  1.00  0.00           H  
ATOM   3091  HB2 PHE   197      -8.749 -12.511  -9.878  1.00  0.00           H  
ATOM   3092  HB3 PHE   197     -10.021 -13.556  -9.313  1.00  0.00           H  
ATOM   3093  HD1 PHE   197     -12.393 -12.914 -10.880  1.00  0.00           H  
ATOM   3094  HE1 PHE   197     -13.091 -13.459 -13.184  1.00  0.00           H  
ATOM   3095  HZ  PHE   197     -11.385 -13.845 -14.950  1.00  0.00           H  
ATOM   3096  HE2 PHE   197      -8.968 -13.678 -14.398  1.00  0.00           H  
ATOM   3097  HD2 PHE   197      -8.253 -13.120 -12.093  1.00  0.00           H  
ATOM   3098  N   ILE   198     -10.070 -10.072  -7.227  1.00  0.00           N  
ATOM   3099  CA  ILE   198      -9.912  -9.784  -5.792  1.00  0.00           C  
ATOM   3100  C   ILE   198     -11.155 -10.254  -5.010  1.00  0.00           C  
ATOM   3101  O   ILE   198     -12.290 -10.042  -5.439  1.00  0.00           O  
ATOM   3102  CB  ILE   198      -9.610  -8.281  -5.594  1.00  0.00           C  
ATOM   3103  CG2 ILE   198      -9.672  -7.843  -4.120  1.00  0.00           C  
ATOM   3104  CG1 ILE   198      -8.251  -7.887  -6.221  1.00  0.00           C  
ATOM   3105  CD1 ILE   198      -6.994  -8.451  -5.544  1.00  0.00           C  
ATOM   3106  H   ILE   198     -10.205  -9.285  -7.846  1.00  0.00           H  
ATOM   3107  HA  ILE   198      -9.065 -10.365  -5.424  1.00  0.00           H  
ATOM   3108  HB  ILE   198     -10.380  -7.718  -6.123  1.00  0.00           H  
ATOM   3109 HG21 ILE   198      -9.081  -8.497  -3.482  1.00  0.00           H  
ATOM   3110 HG22 ILE   198      -9.291  -6.829  -3.996  1.00  0.00           H  
ATOM   3111 HG23 ILE   198     -10.693  -7.839  -3.739  1.00  0.00           H  
ATOM   3112 HG12 ILE   198      -8.227  -8.177  -7.270  1.00  0.00           H  
ATOM   3113 HG13 ILE   198      -8.180  -6.803  -6.225  1.00  0.00           H  
ATOM   3114 HD11 ILE   198      -6.977  -9.540  -5.549  1.00  0.00           H  
ATOM   3115 HD12 ILE   198      -6.098  -8.112  -6.065  1.00  0.00           H  
ATOM   3116 HD13 ILE   198      -6.908  -8.115  -4.513  1.00  0.00           H  
ATOM   3117  N   GLY   199     -10.944 -10.894  -3.854  1.00  0.00           N  
ATOM   3118  CA  GLY   199     -11.987 -11.562  -3.057  1.00  0.00           C  
ATOM   3119  C   GLY   199     -12.891 -10.646  -2.216  1.00  0.00           C  
ATOM   3120  O   GLY   199     -13.622 -11.143  -1.355  1.00  0.00           O  
ATOM   3121  H   GLY   199      -9.989 -11.011  -3.545  1.00  0.00           H  
ATOM   3122  HA2 GLY   199     -12.615 -12.168  -3.712  1.00  0.00           H  
ATOM   3123  HA3 GLY   199     -11.490 -12.259  -2.381  1.00  0.00           H  
ATOM   3124  N   TYR   200     -12.838  -9.332  -2.443  1.00  0.00           N  
ATOM   3125  CA  TYR   200     -13.508  -8.287  -1.657  1.00  0.00           C  
ATOM   3126  C   TYR   200     -14.073  -7.181  -2.566  1.00  0.00           C  
ATOM   3127  O   TYR   200     -13.526  -6.961  -3.653  1.00  0.00           O  
ATOM   3128  CB  TYR   200     -12.516  -7.689  -0.646  1.00  0.00           C  
ATOM   3129  CG  TYR   200     -11.947  -8.712   0.315  1.00  0.00           C  
ATOM   3130  CD1 TYR   200     -12.704  -9.111   1.433  1.00  0.00           C  
ATOM   3131  CE1 TYR   200     -12.224 -10.124   2.283  1.00  0.00           C  
ATOM   3132  CZ  TYR   200     -10.984 -10.739   2.011  1.00  0.00           C  
ATOM   3133  OH  TYR   200     -10.545 -11.731   2.822  1.00  0.00           O  
ATOM   3134  CE2 TYR   200     -10.217 -10.325   0.900  1.00  0.00           C  
ATOM   3135  CD2 TYR   200     -10.697  -9.306   0.057  1.00  0.00           C  
ATOM   3136  H   TYR   200     -12.255  -9.015  -3.205  1.00  0.00           H  
ATOM   3137  HA  TYR   200     -14.323  -8.755  -1.110  1.00  0.00           H  
ATOM   3138  HB2 TYR   200     -11.693  -7.198  -1.169  1.00  0.00           H  
ATOM   3139  HB3 TYR   200     -13.003  -6.909  -0.059  1.00  0.00           H  
ATOM   3140  HD1 TYR   200     -13.667  -8.662   1.628  1.00  0.00           H  
ATOM   3141  HE1 TYR   200     -12.810 -10.436   3.134  1.00  0.00           H  
ATOM   3142  HH  TYR   200      -9.754 -12.154   2.493  1.00  0.00           H  
ATOM   3143  HE2 TYR   200      -9.265 -10.789   0.689  1.00  0.00           H  
ATOM   3144  HD2 TYR   200     -10.115  -9.005  -0.802  1.00  0.00           H  
ATOM   3145  N   PRO   201     -15.127  -6.451  -2.147  1.00  0.00           N  
ATOM   3146  CA  PRO   201     -15.647  -5.311  -2.901  1.00  0.00           C  
ATOM   3147  C   PRO   201     -14.585  -4.216  -3.082  1.00  0.00           C  
ATOM   3148  O   PRO   201     -13.901  -3.854  -2.124  1.00  0.00           O  
ATOM   3149  CD  PRO   201     -15.947  -6.680  -0.967  1.00  0.00           C  
ATOM   3150  CG  PRO   201     -17.277  -5.994  -1.261  1.00  0.00           C  
ATOM   3151  CB  PRO   201     -16.860  -4.797  -2.113  1.00  0.00           C  
ATOM   3152  HD2 PRO   201     -15.461  -6.219  -0.109  1.00  0.00           H  
ATOM   3153  HD3 PRO   201     -16.126  -7.730  -0.742  1.00  0.00           H  
ATOM   3154  HG2 PRO   201     -17.817  -5.709  -0.358  1.00  0.00           H  
ATOM   3155  HG3 PRO   201     -17.917  -6.658  -1.845  1.00  0.00           H  
ATOM   3156  HB2 PRO   201     -16.591  -3.967  -1.456  1.00  0.00           H  
ATOM   3157  HB3 PRO   201     -17.664  -4.452  -2.764  1.00  0.00           H  
ATOM   3158  HA  PRO   201     -15.979  -5.675  -3.875  1.00  0.00           H  
ATOM   3159  N   ILE   202     -14.473  -3.672  -4.298  1.00  0.00           N  
ATOM   3160  CA  ILE   202     -13.631  -2.513  -4.631  1.00  0.00           C  
ATOM   3161  C   ILE   202     -14.551  -1.375  -5.089  1.00  0.00           C  
ATOM   3162  O   ILE   202     -15.007  -1.354  -6.233  1.00  0.00           O  
ATOM   3163  CB  ILE   202     -12.548  -2.861  -5.685  1.00  0.00           C  
ATOM   3164  CG2 ILE   202     -11.699  -1.610  -5.993  1.00  0.00           C  
ATOM   3165  CG1 ILE   202     -11.644  -4.023  -5.213  1.00  0.00           C  
ATOM   3166  CD1 ILE   202     -10.594  -4.463  -6.241  1.00  0.00           C  
ATOM   3167  H   ILE   202     -15.064  -4.029  -5.036  1.00  0.00           H  
ATOM   3168  HA  ILE   202     -13.098  -2.171  -3.745  1.00  0.00           H  
ATOM   3169  HB  ILE   202     -13.042  -3.175  -6.606  1.00  0.00           H  
ATOM   3170 HG21 ILE   202     -11.155  -1.276  -5.108  1.00  0.00           H  
ATOM   3171 HG22 ILE   202     -10.966  -1.805  -6.775  1.00  0.00           H  
ATOM   3172 HG23 ILE   202     -12.288  -0.769  -6.356  1.00  0.00           H  
ATOM   3173 HG12 ILE   202     -11.138  -3.751  -4.288  1.00  0.00           H  
ATOM   3174 HG13 ILE   202     -12.253  -4.895  -4.978  1.00  0.00           H  
ATOM   3175 HD11 ILE   202      -9.850  -3.690  -6.426  1.00  0.00           H  
ATOM   3176 HD12 ILE   202     -10.056  -5.337  -5.880  1.00  0.00           H  
ATOM   3177 HD13 ILE   202     -11.055  -4.729  -7.193  1.00  0.00           H  
ATOM   3178  N   THR   203     -14.855  -0.440  -4.188  1.00  0.00           N  
ATOM   3179  CA  THR   203     -15.745   0.699  -4.473  1.00  0.00           C  
ATOM   3180  C   THR   203     -14.936   1.897  -4.968  1.00  0.00           C  
ATOM   3181  O   THR   203     -14.191   2.502  -4.199  1.00  0.00           O  
ATOM   3182  CB  THR   203     -16.586   1.082  -3.245  1.00  0.00           C  
ATOM   3183  CG2 THR   203     -17.631   2.152  -3.568  1.00  0.00           C  
ATOM   3184  OG1 THR   203     -17.289  -0.051  -2.777  1.00  0.00           O  
ATOM   3185  H   THR   203     -14.464  -0.513  -3.258  1.00  0.00           H  
ATOM   3186  HA  THR   203     -16.450   0.417  -5.258  1.00  0.00           H  
ATOM   3187  HB  THR   203     -15.942   1.432  -2.438  1.00  0.00           H  
ATOM   3188 HG21 THR   203     -18.306   1.827  -4.360  1.00  0.00           H  
ATOM   3189 HG22 THR   203     -18.238   2.378  -2.690  1.00  0.00           H  
ATOM   3190 HG23 THR   203     -17.179   3.090  -3.888  1.00  0.00           H  
ATOM   3191  HG1 THR   203     -17.867  -0.354  -3.460  1.00  0.00           H  
ATOM   3192  N   LEU   204     -15.085   2.259  -6.244  1.00  0.00           N  
ATOM   3193  CA  LEU   204     -14.529   3.489  -6.818  1.00  0.00           C  
ATOM   3194  C   LEU   204     -15.465   4.677  -6.538  1.00  0.00           C  
ATOM   3195  O   LEU   204     -16.593   4.719  -7.033  1.00  0.00           O  
ATOM   3196  CB  LEU   204     -14.268   3.254  -8.316  1.00  0.00           C  
ATOM   3197  CG  LEU   204     -13.790   4.483  -9.113  1.00  0.00           C  
ATOM   3198  CD1 LEU   204     -12.564   5.148  -8.490  1.00  0.00           C  
ATOM   3199  CD2 LEU   204     -13.426   4.032 -10.527  1.00  0.00           C  
ATOM   3200  H   LEU   204     -15.697   1.712  -6.832  1.00  0.00           H  
ATOM   3201  HA  LEU   204     -13.568   3.692  -6.348  1.00  0.00           H  
ATOM   3202  HB2 LEU   204     -13.527   2.457  -8.409  1.00  0.00           H  
ATOM   3203  HB3 LEU   204     -15.175   2.869  -8.785  1.00  0.00           H  
ATOM   3204  HG  LEU   204     -14.591   5.220  -9.183  1.00  0.00           H  
ATOM   3205 HD11 LEU   204     -11.782   4.419  -8.283  1.00  0.00           H  
ATOM   3206 HD12 LEU   204     -12.152   5.913  -9.148  1.00  0.00           H  
ATOM   3207 HD13 LEU   204     -12.807   5.644  -7.552  1.00  0.00           H  
ATOM   3208 HD21 LEU   204     -14.292   3.611 -11.040  1.00  0.00           H  
ATOM   3209 HD22 LEU   204     -13.070   4.868 -11.128  1.00  0.00           H  
ATOM   3210 HD23 LEU   204     -12.644   3.273 -10.525  1.00  0.00           H  
ATOM   3211  N   PHE   205     -15.006   5.629  -5.726  1.00  0.00           N  
ATOM   3212  CA  PHE   205     -15.781   6.806  -5.323  1.00  0.00           C  
ATOM   3213  C   PHE   205     -15.851   7.852  -6.451  1.00  0.00           C  
ATOM   3214  O   PHE   205     -14.907   8.024  -7.227  1.00  0.00           O  
ATOM   3215  CB  PHE   205     -15.195   7.425  -4.041  1.00  0.00           C  
ATOM   3216  CG  PHE   205     -15.541   6.750  -2.717  1.00  0.00           C  
ATOM   3217  CD1 PHE   205     -15.667   5.350  -2.594  1.00  0.00           C  
ATOM   3218  CE1 PHE   205     -16.005   4.768  -1.359  1.00  0.00           C  
ATOM   3219  CZ  PHE   205     -16.188   5.576  -0.227  1.00  0.00           C  
ATOM   3220  CE2 PHE   205     -16.048   6.969  -0.334  1.00  0.00           C  
ATOM   3221  CD2 PHE   205     -15.729   7.553  -1.573  1.00  0.00           C  
ATOM   3222  H   PHE   205     -14.066   5.544  -5.359  1.00  0.00           H  
ATOM   3223  HA  PHE   205     -16.805   6.494  -5.104  1.00  0.00           H  
ATOM   3224  HB2 PHE   205     -14.112   7.480  -4.123  1.00  0.00           H  
ATOM   3225  HB3 PHE   205     -15.528   8.462  -3.962  1.00  0.00           H  
ATOM   3226  HD1 PHE   205     -15.517   4.701  -3.439  1.00  0.00           H  
ATOM   3227  HE1 PHE   205     -16.111   3.697  -1.281  1.00  0.00           H  
ATOM   3228  HZ  PHE   205     -16.435   5.126   0.723  1.00  0.00           H  
ATOM   3229  HE2 PHE   205     -16.185   7.593   0.537  1.00  0.00           H  
ATOM   3230  HD2 PHE   205     -15.626   8.626  -1.640  1.00  0.00           H  
ATOM   3231  N   VAL   206     -16.973   8.576  -6.510  1.00  0.00           N  
ATOM   3232  CA  VAL   206     -17.229   9.681  -7.453  1.00  0.00           C  
ATOM   3233  C   VAL   206     -17.109  11.030  -6.733  1.00  0.00           C  
ATOM   3234  O   VAL   206     -17.634  11.201  -5.631  1.00  0.00           O  
ATOM   3235  CB  VAL   206     -18.607   9.515  -8.125  1.00  0.00           C  
ATOM   3236  CG1 VAL   206     -18.929  10.658  -9.095  1.00  0.00           C  
ATOM   3237  CG2 VAL   206     -18.680   8.201  -8.914  1.00  0.00           C  
ATOM   3238  H   VAL   206     -17.696   8.391  -5.829  1.00  0.00           H  
ATOM   3239  HA  VAL   206     -16.478   9.664  -8.245  1.00  0.00           H  
ATOM   3240  HB  VAL   206     -19.380   9.494  -7.355  1.00  0.00           H  
ATOM   3241 HG11 VAL   206     -18.151  10.769  -9.852  1.00  0.00           H  
ATOM   3242 HG12 VAL   206     -19.869  10.477  -9.616  1.00  0.00           H  
ATOM   3243 HG13 VAL   206     -19.039  11.616  -8.586  1.00  0.00           H  
ATOM   3244 HG21 VAL   206     -18.544   7.332  -8.269  1.00  0.00           H  
ATOM   3245 HG22 VAL   206     -19.649   8.085  -9.400  1.00  0.00           H  
ATOM   3246 HG23 VAL   206     -17.915   8.158  -9.690  1.00  0.00           H  
ATOM   3247  N   GLU   207     -16.410  11.988  -7.352  1.00  0.00           N  
ATOM   3248  CA  GLU   207     -16.204  13.362  -6.845  1.00  0.00           C  
ATOM   3249  C   GLU   207     -17.399  14.297  -7.117  1.00  0.00           C  
ATOM   3250  O   GLU   207     -17.811  14.436  -8.292  1.00  0.00           O  
ATOM   3251  CB  GLU   207     -14.902  13.945  -7.425  1.00  0.00           C  
ATOM   3252  CG  GLU   207     -13.648  13.191  -6.957  1.00  0.00           C  
ATOM   3253  CD  GLU   207     -12.374  13.762  -7.614  1.00  0.00           C  
ATOM   3254  OE1 GLU   207     -11.947  14.885  -7.253  1.00  0.00           O  
ATOM   3255  OE2 GLU   207     -11.796  13.090  -8.500  1.00  0.00           O1-
ATOM   3256  OXT GLU   207     -17.915  14.897  -6.147  1.00  0.00           O1-
ATOM   3257  H   GLU   207     -16.013  11.779  -8.256  1.00  0.00           H  
ATOM   3258  HA  GLU   207     -16.081  13.310  -5.762  1.00  0.00           H  
ATOM   3259  HB2 GLU   207     -14.952  13.938  -8.516  1.00  0.00           H  
ATOM   3260  HB3 GLU   207     -14.812  14.993  -7.134  1.00  0.00           H  
ATOM   3261  HG2 GLU   207     -13.546  13.262  -5.874  1.00  0.00           H  
ATOM   3262  HG3 GLU   207     -13.716  12.130  -7.197  1.00  0.00           H  
END   
