# Supplementary material for: ModBind, a Rapid Simulation-Based Predictor of Ligand Binding and Off-Rates
Source: J Chem Inf Model. 2024 Dec 16;65(1):265–74. doi: 10.1021/acs.jcim.4c01805 (PMC11733936; doi:10.1021/acs.jcim.4c01805)
Supplement: Supplementary file 2 — ci4c01805_si_002.zip [file ci4c01805_si_002.zip › SI_ModBind_Validation/Koff/HSP90_Koff/M62_protein.pdb]

TITLE     M62_protein
REMARK   4      COMPLIES WITH FORMAT V. 3.0, 1-DEC-2006
REMARK 888
REMARK 888 WRITTEN BY MAESTRO (A PRODUCT OF SCHRODINGER, LLC)
ATOM      1  N   VAL     1       6.862  14.209  16.342  1.00  0.00           N1+
ATOM      2  CA  VAL     1       7.105  13.350  15.147  1.00  0.00           C  
ATOM      3  C   VAL     1       8.465  12.669  15.268  1.00  0.00           C  
ATOM      4  O   VAL     1       9.443  13.324  15.624  1.00  0.00           O  
ATOM      5  CB  VAL     1       7.017  14.136  13.818  1.00  0.00           C  
ATOM      6  CG1 VAL     1       7.227  13.236  12.590  1.00  0.00           C  
ATOM      7  CG2 VAL     1       5.649  14.816  13.662  1.00  0.00           C  
ATOM      8  H1  VAL     1       7.578  14.921  16.382  1.00  0.00           H  
ATOM      9  H2  VAL     1       6.912  13.643  17.177  1.00  0.00           H  
ATOM     10  H3  VAL     1       5.953  14.641  16.276  1.00  0.00           H  
ATOM     11  HA  VAL     1       6.333  12.578  15.155  1.00  0.00           H  
ATOM     12  HB  VAL     1       7.783  14.913  13.804  1.00  0.00           H  
ATOM     13 HG11 VAL     1       6.548  12.382  12.596  1.00  0.00           H  
ATOM     14 HG12 VAL     1       7.057  13.784  11.663  1.00  0.00           H  
ATOM     15 HG13 VAL     1       8.246  12.852  12.535  1.00  0.00           H  
ATOM     16 HG21 VAL     1       5.493  15.583  14.421  1.00  0.00           H  
ATOM     17 HG22 VAL     1       5.553  15.306  12.692  1.00  0.00           H  
ATOM     18 HG23 VAL     1       4.840  14.094  13.753  1.00  0.00           H  
ATOM     19  N   GLU     2       8.546  11.367  14.985  1.00  0.00           N  
ATOM     20  CA  GLU     2       9.812  10.615  14.950  1.00  0.00           C  
ATOM     21  C   GLU     2      10.258  10.361  13.501  1.00  0.00           C  
ATOM     22  O   GLU     2       9.467   9.896  12.677  1.00  0.00           O  
ATOM     23  CB  GLU     2       9.674   9.304  15.738  1.00  0.00           C  
ATOM     24  CG  GLU     2       9.447   9.549  17.236  1.00  0.00           C  
ATOM     25  CD  GLU     2       9.370   8.231  18.023  1.00  0.00           C  
ATOM     26  OE1 GLU     2       8.357   7.500  17.894  1.00  0.00           O  
ATOM     27  OE2 GLU     2      10.304   7.929  18.804  1.00  0.00           O1-
ATOM     28  H   GLU     2       7.713  10.868  14.701  1.00  0.00           H  
ATOM     29  HA  GLU     2      10.607  11.185  15.434  1.00  0.00           H  
ATOM     30  HB2 GLU     2       8.858   8.705  15.329  1.00  0.00           H  
ATOM     31  HB3 GLU     2      10.585   8.717  15.615  1.00  0.00           H  
ATOM     32  HG2 GLU     2      10.253  10.160  17.645  1.00  0.00           H  
ATOM     33  HG3 GLU     2       8.520  10.099  17.401  1.00  0.00           H  
ATOM     34  N   THR     3      11.523  10.665  13.192  1.00  0.00           N  
ATOM     35  CA  THR     3      12.143  10.482  11.865  1.00  0.00           C  
ATOM     36  C   THR     3      13.111   9.296  11.874  1.00  0.00           C  
ATOM     37  O   THR     3      13.851   9.100  12.842  1.00  0.00           O  
ATOM     38  CB  THR     3      12.865  11.765  11.409  1.00  0.00           C  
ATOM     39  CG2 THR     3      13.473  11.664  10.007  1.00  0.00           C  
ATOM     40  OG1 THR     3      11.952  12.845  11.386  1.00  0.00           O  
ATOM     41  H   THR     3      12.122  11.012  13.926  1.00  0.00           H  
ATOM     42  HA  THR     3      11.367  10.268  11.129  1.00  0.00           H  
ATOM     43  HB  THR     3      13.653  12.018  12.120  1.00  0.00           H  
ATOM     44 HG21 THR     3      12.726  11.373   9.268  1.00  0.00           H  
ATOM     45 HG22 THR     3      13.889  12.622   9.694  1.00  0.00           H  
ATOM     46 HG23 THR     3      14.288  10.941   9.961  1.00  0.00           H  
ATOM     47  HG1 THR     3      11.612  12.967  12.260  1.00  0.00           H  
ATOM     48  N   PHE     4      13.134   8.523  10.787  1.00  0.00           N  
ATOM     49  CA  PHE     4      13.901   7.284  10.636  1.00  0.00           C  
ATOM     50  C   PHE     4      14.548   7.194   9.248  1.00  0.00           C  
ATOM     51  O   PHE     4      13.951   7.604   8.251  1.00  0.00           O  
ATOM     52  CB  PHE     4      12.967   6.081  10.838  1.00  0.00           C  
ATOM     53  CG  PHE     4      12.197   6.068  12.145  1.00  0.00           C  
ATOM     54  CD1 PHE     4      10.913   6.647  12.211  1.00  0.00           C  
ATOM     55  CE1 PHE     4      10.214   6.671  13.429  1.00  0.00           C  
ATOM     56  CZ  PHE     4      10.787   6.107  14.580  1.00  0.00           C  
ATOM     57  CE2 PHE     4      12.060   5.514  14.514  1.00  0.00           C  
ATOM     58  CD2 PHE     4      12.767   5.497  13.297  1.00  0.00           C  
ATOM     59  H   PHE     4      12.516   8.763  10.020  1.00  0.00           H  
ATOM     60  HA  PHE     4      14.698   7.241  11.381  1.00  0.00           H  
ATOM     61  HB2 PHE     4      12.240   6.066  10.027  1.00  0.00           H  
ATOM     62  HB3 PHE     4      13.529   5.149  10.755  1.00  0.00           H  
ATOM     63  HD1 PHE     4      10.470   7.093  11.332  1.00  0.00           H  
ATOM     64  HE1 PHE     4       9.240   7.133  13.480  1.00  0.00           H  
ATOM     65  HZ  PHE     4      10.250   6.131  15.517  1.00  0.00           H  
ATOM     66  HE2 PHE     4      12.499   5.079  15.400  1.00  0.00           H  
ATOM     67  HD2 PHE     4      13.750   5.051  13.254  1.00  0.00           H  
ATOM     68  N   ALA     5      15.747   6.617   9.161  1.00  0.00           N  
ATOM     69  CA  ALA     5      16.330   6.194   7.888  1.00  0.00           C  
ATOM     70  C   ALA     5      15.695   4.875   7.402  1.00  0.00           C  
ATOM     71  O   ALA     5      15.397   3.989   8.210  1.00  0.00           O  
ATOM     72  CB  ALA     5      17.848   6.061   8.053  1.00  0.00           C  
ATOM     73  H   ALA     5      16.198   6.299  10.007  1.00  0.00           H  
ATOM     74  HA  ALA     5      16.152   6.968   7.140  1.00  0.00           H  
ATOM     75  HB1 ALA     5      18.106   5.312   8.803  1.00  0.00           H  
ATOM     76  HB2 ALA     5      18.320   5.765   7.115  1.00  0.00           H  
ATOM     77  HB3 ALA     5      18.294   7.008   8.359  1.00  0.00           H  
ATOM     78  N   PHE     6      15.535   4.711   6.086  1.00  0.00           N  
ATOM     79  CA  PHE     6      15.233   3.405   5.487  1.00  0.00           C  
ATOM     80  C   PHE     6      16.412   2.424   5.623  1.00  0.00           C  
ATOM     81  O   PHE     6      17.565   2.820   5.823  1.00  0.00           O  
ATOM     82  CB  PHE     6      14.869   3.566   4.001  1.00  0.00           C  
ATOM     83  CG  PHE     6      13.479   4.105   3.738  1.00  0.00           C  
ATOM     84  CD1 PHE     6      12.349   3.335   4.079  1.00  0.00           C  
ATOM     85  CE1 PHE     6      11.057   3.815   3.800  1.00  0.00           C  
ATOM     86  CZ  PHE     6      10.893   5.066   3.182  1.00  0.00           C  
ATOM     87  CE2 PHE     6      12.019   5.833   2.838  1.00  0.00           C  
ATOM     88  CD2 PHE     6      13.309   5.346   3.105  1.00  0.00           C  
ATOM     89  H   PHE     6      15.794   5.467   5.467  1.00  0.00           H  
ATOM     90  HA  PHE     6      14.384   2.962   6.012  1.00  0.00           H  
ATOM     91  HB2 PHE     6      15.608   4.198   3.507  1.00  0.00           H  
ATOM     92  HB3 PHE     6      14.919   2.607   3.484  1.00  0.00           H  
ATOM     93  HD1 PHE     6      12.469   2.369   4.547  1.00  0.00           H  
ATOM     94  HE1 PHE     6      10.195   3.218   4.058  1.00  0.00           H  
ATOM     95  HZ  PHE     6       9.905   5.439   2.957  1.00  0.00           H  
ATOM     96  HE2 PHE     6      11.897   6.785   2.345  1.00  0.00           H  
ATOM     97  HD2 PHE     6      14.165   5.919   2.796  1.00  0.00           H  
ATOM     98  N   GLN     7      16.129   1.133   5.429  1.00  0.00           N  
ATOM     99  CA  GLN     7      17.151   0.143   5.078  1.00  0.00           C  
ATOM    100  C   GLN     7      17.903   0.573   3.807  1.00  0.00           C  
ATOM    101  O   GLN     7      17.291   1.105   2.878  1.00  0.00           O  
ATOM    102  CB  GLN     7      16.483  -1.227   4.862  1.00  0.00           C  
ATOM    103  CG  GLN     7      16.012  -1.899   6.162  1.00  0.00           C  
ATOM    104  CD  GLN     7      17.145  -2.187   7.149  1.00  0.00           C  
ATOM    105  OE1 GLN     7      16.997  -2.047   8.354  1.00  0.00           O  
ATOM    106  NE2 GLN     7      18.328  -2.561   6.694  1.00  0.00           N  
ATOM    107  H   GLN     7      15.164   0.866   5.300  1.00  0.00           H  
ATOM    108  HA  GLN     7      17.879   0.101   5.889  1.00  0.00           H  
ATOM    109  HB2 GLN     7      15.636  -1.114   4.188  1.00  0.00           H  
ATOM    110  HB3 GLN     7      17.159  -1.902   4.342  1.00  0.00           H  
ATOM    111  HG2 GLN     7      15.262  -1.278   6.654  1.00  0.00           H  
ATOM    112  HG3 GLN     7      15.518  -2.843   5.927  1.00  0.00           H  
ATOM    113 HE21 GLN     7      19.086  -2.702   7.345  1.00  0.00           H  
ATOM    114 HE22 GLN     7      18.480  -2.673   5.699  1.00  0.00           H  
ATOM    115  N   ALA     8      19.214   0.320   3.736  1.00  0.00           N  
ATOM    116  CA  ALA     8      20.048   0.702   2.591  1.00  0.00           C  
ATOM    117  C   ALA     8      19.552   0.079   1.271  1.00  0.00           C  
ATOM    118  O   ALA     8      19.562   0.728   0.224  1.00  0.00           O  
ATOM    119  CB  ALA     8      21.495   0.291   2.895  1.00  0.00           C  
ATOM    120  H   ALA     8      19.667  -0.141   4.512  1.00  0.00           H  
ATOM    121  HA  ALA     8      20.008   1.788   2.488  1.00  0.00           H  
ATOM    122  HB1 ALA     8      21.582  -0.787   3.041  1.00  0.00           H  
ATOM    123  HB2 ALA     8      22.162   0.570   2.079  1.00  0.00           H  
ATOM    124  HB3 ALA     8      21.861   0.780   3.798  1.00  0.00           H  
ATOM    125  N   GLU     9      19.042  -1.153   1.338  1.00  0.00           N  
ATOM    126  CA  GLU     9      18.393  -1.857   0.231  1.00  0.00           C  
ATOM    127  C   GLU     9      17.135  -1.111  -0.257  1.00  0.00           C  
ATOM    128  O   GLU     9      16.966  -0.883  -1.454  1.00  0.00           O  
ATOM    129  CB  GLU     9      18.022  -3.285   0.679  1.00  0.00           C  
ATOM    130  CG  GLU     9      19.207  -4.145   1.162  1.00  0.00           C  
ATOM    131  CD  GLU     9      19.506  -4.080   2.678  1.00  0.00           C  
ATOM    132  OE1 GLU     9      19.123  -3.100   3.363  1.00  0.00           O  
ATOM    133  OE2 GLU     9      20.148  -5.025   3.192  1.00  0.00           O1-
ATOM    134  H   GLU     9      19.076  -1.642   2.226  1.00  0.00           H  
ATOM    135  HA  GLU     9      19.100  -1.917  -0.599  1.00  0.00           H  
ATOM    136  HB2 GLU     9      17.247  -3.257   1.448  1.00  0.00           H  
ATOM    137  HB3 GLU     9      17.564  -3.802  -0.164  1.00  0.00           H  
ATOM    138  HG2 GLU     9      18.987  -5.189   0.933  1.00  0.00           H  
ATOM    139  HG3 GLU     9      20.112  -3.901   0.605  1.00  0.00           H  
ATOM    140  N   ILE    10      16.270  -0.682   0.669  1.00  0.00           N  
ATOM    141  CA  ILE    10      14.996  -0.006   0.371  1.00  0.00           C  
ATOM    142  C   ILE    10      15.230   1.417  -0.157  1.00  0.00           C  
ATOM    143  O   ILE    10      14.579   1.832  -1.114  1.00  0.00           O  
ATOM    144  CB  ILE    10      14.070  -0.035   1.611  1.00  0.00           C  
ATOM    145  CG2 ILE    10      12.794   0.799   1.391  1.00  0.00           C  
ATOM    146  CG1 ILE    10      13.713  -1.500   1.955  1.00  0.00           C  
ATOM    147  CD1 ILE    10      12.903  -1.664   3.246  1.00  0.00           C  
ATOM    148  H   ILE    10      16.490  -0.848   1.640  1.00  0.00           H  
ATOM    149  HA  ILE    10      14.500  -0.568  -0.422  1.00  0.00           H  
ATOM    150  HB  ILE    10      14.607   0.395   2.457  1.00  0.00           H  
ATOM    151 HG21 ILE    10      12.248   0.465   0.508  1.00  0.00           H  
ATOM    152 HG22 ILE    10      12.118   0.737   2.242  1.00  0.00           H  
ATOM    153 HG23 ILE    10      13.009   1.860   1.272  1.00  0.00           H  
ATOM    154 HG12 ILE    10      13.169  -1.960   1.128  1.00  0.00           H  
ATOM    155 HG13 ILE    10      14.624  -2.088   2.072  1.00  0.00           H  
ATOM    156 HD11 ILE    10      11.870  -1.344   3.121  1.00  0.00           H  
ATOM    157 HD12 ILE    10      12.885  -2.710   3.541  1.00  0.00           H  
ATOM    158 HD13 ILE    10      13.333  -1.097   4.072  1.00  0.00           H  
ATOM    159  N   ALA    11      16.204   2.148   0.393  1.00  0.00           N  
ATOM    160  CA  ALA    11      16.607   3.459  -0.120  1.00  0.00           C  
ATOM    161  C   ALA    11      17.108   3.373  -1.576  1.00  0.00           C  
ATOM    162  O   ALA    11      16.736   4.200  -2.414  1.00  0.00           O  
ATOM    163  CB  ALA    11      17.677   4.036   0.815  1.00  0.00           C  
ATOM    164  H   ALA    11      16.720   1.763   1.174  1.00  0.00           H  
ATOM    165  HA  ALA    11      15.736   4.118  -0.096  1.00  0.00           H  
ATOM    166  HB1 ALA    11      18.562   3.400   0.852  1.00  0.00           H  
ATOM    167  HB2 ALA    11      17.993   5.027   0.488  1.00  0.00           H  
ATOM    168  HB3 ALA    11      17.300   4.133   1.833  1.00  0.00           H  
ATOM    169  N   GLN    12      17.893   2.338  -1.902  1.00  0.00           N  
ATOM    170  CA  GLN    12      18.337   2.042  -3.267  1.00  0.00           C  
ATOM    171  C   GLN    12      17.158   1.672  -4.187  1.00  0.00           C  
ATOM    172  O   GLN    12      17.085   2.169  -5.311  1.00  0.00           O  
ATOM    173  CB  GLN    12      19.407   0.938  -3.206  1.00  0.00           C  
ATOM    174  CG  GLN    12      20.004   0.582  -4.578  1.00  0.00           C  
ATOM    175  CD  GLN    12      21.065  -0.522  -4.513  1.00  0.00           C  
ATOM    176  OE1 GLN    12      21.420  -1.052  -3.468  1.00  0.00           O  
ATOM    177  NE2 GLN    12      21.622  -0.914  -5.639  1.00  0.00           N  
ATOM    178  H   GLN    12      18.166   1.691  -1.174  1.00  0.00           H  
ATOM    179  HA  GLN    12      18.804   2.944  -3.669  1.00  0.00           H  
ATOM    180  HB2 GLN    12      20.210   1.261  -2.542  1.00  0.00           H  
ATOM    181  HB3 GLN    12      18.987   0.040  -2.754  1.00  0.00           H  
ATOM    182  HG2 GLN    12      19.227   0.246  -5.265  1.00  0.00           H  
ATOM    183  HG3 GLN    12      20.453   1.470  -5.024  1.00  0.00           H  
ATOM    184 HE21 GLN    12      22.325  -1.639  -5.618  1.00  0.00           H  
ATOM    185 HE22 GLN    12      21.347  -0.494  -6.514  1.00  0.00           H  
ATOM    186  N   LEU    13      16.204   0.865  -3.709  1.00  0.00           N  
ATOM    187  CA  LEU    13      14.998   0.472  -4.450  1.00  0.00           C  
ATOM    188  C   LEU    13      14.097   1.661  -4.803  1.00  0.00           C  
ATOM    189  O   LEU    13      13.682   1.801  -5.952  1.00  0.00           O  
ATOM    190  CB  LEU    13      14.235  -0.571  -3.618  1.00  0.00           C  
ATOM    191  CG  LEU    13      12.876  -1.010  -4.192  1.00  0.00           C  
ATOM    192  CD1 LEU    13      13.046  -1.697  -5.544  1.00  0.00           C  
ATOM    193  CD2 LEU    13      12.172  -1.980  -3.245  1.00  0.00           C  
ATOM    194  H   LEU    13      16.322   0.483  -2.779  1.00  0.00           H  
ATOM    195  HA  LEU    13      15.325   0.007  -5.382  1.00  0.00           H  
ATOM    196  HB2 LEU    13      14.883  -1.432  -3.501  1.00  0.00           H  
ATOM    197  HB3 LEU    13      14.067  -0.181  -2.617  1.00  0.00           H  
ATOM    198  HG  LEU    13      12.212  -0.154  -4.306  1.00  0.00           H  
ATOM    199 HD11 LEU    13      13.762  -2.517  -5.487  1.00  0.00           H  
ATOM    200 HD12 LEU    13      12.095  -2.104  -5.881  1.00  0.00           H  
ATOM    201 HD13 LEU    13      13.391  -1.005  -6.312  1.00  0.00           H  
ATOM    202 HD21 LEU    13      12.056  -1.548  -2.251  1.00  0.00           H  
ATOM    203 HD22 LEU    13      11.175  -2.233  -3.607  1.00  0.00           H  
ATOM    204 HD23 LEU    13      12.726  -2.912  -3.139  1.00  0.00           H  
ATOM    205  N   MET    14      13.803   2.534  -3.838  1.00  0.00           N  
ATOM    206  CA  MET    14      12.979   3.726  -4.070  1.00  0.00           C  
ATOM    207  C   MET    14      13.664   4.691  -5.046  1.00  0.00           C  
ATOM    208  O   MET    14      13.011   5.215  -5.949  1.00  0.00           O  
ATOM    209  CB  MET    14      12.665   4.414  -2.735  1.00  0.00           C  
ATOM    210  CG  MET    14      11.784   3.531  -1.841  1.00  0.00           C  
ATOM    211  SD  MET    14      11.575   4.160  -0.156  1.00  0.00           S  
ATOM    212  CE  MET    14      10.352   5.463  -0.447  1.00  0.00           C  
ATOM    213  H   MET    14      14.165   2.375  -2.905  1.00  0.00           H  
ATOM    214  HA  MET    14      12.037   3.411  -4.524  1.00  0.00           H  
ATOM    215  HB2 MET    14      13.595   4.648  -2.214  1.00  0.00           H  
ATOM    216  HB3 MET    14      12.161   5.365  -2.911  1.00  0.00           H  
ATOM    217  HG2 MET    14      10.801   3.401  -2.294  1.00  0.00           H  
ATOM    218  HG3 MET    14      12.203   2.530  -1.749  1.00  0.00           H  
ATOM    219  HE1 MET    14       9.444   5.004  -0.824  1.00  0.00           H  
ATOM    220  HE2 MET    14      10.116   5.993   0.475  1.00  0.00           H  
ATOM    221  HE3 MET    14      10.713   6.179  -1.181  1.00  0.00           H  
ATOM    222  N   SER    15      14.988   4.858  -4.936  1.00  0.00           N  
ATOM    223  CA  SER    15      15.783   5.637  -5.898  1.00  0.00           C  
ATOM    224  C   SER    15      15.736   5.027  -7.304  1.00  0.00           C  
ATOM    225  O   SER    15      15.518   5.751  -8.275  1.00  0.00           O  
ATOM    226  CB  SER    15      17.242   5.761  -5.437  1.00  0.00           C  
ATOM    227  OG  SER    15      17.328   6.391  -4.169  1.00  0.00           O  
ATOM    228  H   SER    15      15.480   4.381  -4.193  1.00  0.00           H  
ATOM    229  HA  SER    15      15.356   6.640  -5.953  1.00  0.00           H  
ATOM    230  HB2 SER    15      17.724   4.785  -5.373  1.00  0.00           H  
ATOM    231  HB3 SER    15      17.815   6.354  -6.151  1.00  0.00           H  
ATOM    232  HG  SER    15      16.982   5.799  -3.515  1.00  0.00           H  
ATOM    233  N   LEU    16      15.866   3.700  -7.429  1.00  0.00           N  
ATOM    234  CA  LEU    16      15.752   2.972  -8.698  1.00  0.00           C  
ATOM    235  C   LEU    16      14.374   3.183  -9.337  1.00  0.00           C  
ATOM    236  O   LEU    16      14.300   3.559 -10.506  1.00  0.00           O  
ATOM    237  CB  LEU    16      16.087   1.484  -8.454  1.00  0.00           C  
ATOM    238  CG  LEU    16      16.058   0.574  -9.702  1.00  0.00           C  
ATOM    239  CD1 LEU    16      16.937  -0.655  -9.459  1.00  0.00           C  
ATOM    240  CD2 LEU    16      14.660   0.048 -10.053  1.00  0.00           C  
ATOM    241  H   LEU    16      16.046   3.153  -6.596  1.00  0.00           H  
ATOM    242  HA  LEU    16      16.501   3.380  -9.379  1.00  0.00           H  
ATOM    243  HB2 LEU    16      17.090   1.453  -8.027  1.00  0.00           H  
ATOM    244  HB3 LEU    16      15.439   1.062  -7.687  1.00  0.00           H  
ATOM    245  HG  LEU    16      16.465   1.117 -10.556  1.00  0.00           H  
ATOM    246 HD11 LEU    16      16.583  -1.234  -8.606  1.00  0.00           H  
ATOM    247 HD12 LEU    16      16.951  -1.315 -10.327  1.00  0.00           H  
ATOM    248 HD13 LEU    16      17.970  -0.368  -9.257  1.00  0.00           H  
ATOM    249 HD21 LEU    16      13.969   0.821 -10.375  1.00  0.00           H  
ATOM    250 HD22 LEU    16      14.711  -0.649 -10.888  1.00  0.00           H  
ATOM    251 HD23 LEU    16      14.204  -0.477  -9.211  1.00  0.00           H  
ATOM    252  N   ILE    17      13.289   2.992  -8.579  1.00  0.00           N  
ATOM    253  CA  ILE    17      11.906   3.128  -9.064  1.00  0.00           C  
ATOM    254  C   ILE    17      11.613   4.558  -9.545  1.00  0.00           C  
ATOM    255  O   ILE    17      10.962   4.738 -10.576  1.00  0.00           O  
ATOM    256  CB  ILE    17      10.922   2.652  -7.965  1.00  0.00           C  
ATOM    257  CG2 ILE    17       9.474   3.090  -8.246  1.00  0.00           C  
ATOM    258  CG1 ILE    17      10.997   1.111  -7.848  1.00  0.00           C  
ATOM    259  CD1 ILE    17      10.246   0.537  -6.641  1.00  0.00           C  
ATOM    260  H   ILE    17      13.420   2.695  -7.620  1.00  0.00           H  
ATOM    261  HA  ILE    17      11.792   2.478  -9.934  1.00  0.00           H  
ATOM    262  HB  ILE    17      11.222   3.092  -7.012  1.00  0.00           H  
ATOM    263 HG21 ILE    17       9.157   2.745  -9.228  1.00  0.00           H  
ATOM    264 HG22 ILE    17       8.775   2.688  -7.517  1.00  0.00           H  
ATOM    265 HG23 ILE    17       9.347   4.172  -8.205  1.00  0.00           H  
ATOM    266 HG12 ILE    17      10.621   0.646  -8.761  1.00  0.00           H  
ATOM    267 HG13 ILE    17      12.037   0.795  -7.768  1.00  0.00           H  
ATOM    268 HD11 ILE    17       9.168   0.609  -6.770  1.00  0.00           H  
ATOM    269 HD12 ILE    17      10.476  -0.519  -6.512  1.00  0.00           H  
ATOM    270 HD13 ILE    17      10.521   1.052  -5.720  1.00  0.00           H  
ATOM    271  N   ILE    18      12.115   5.579  -8.841  1.00  0.00           N  
ATOM    272  CA  ILE    18      11.941   6.990  -9.217  1.00  0.00           C  
ATOM    273  C   ILE    18      12.783   7.358 -10.455  1.00  0.00           C  
ATOM    274  O   ILE    18      12.281   8.039 -11.352  1.00  0.00           O  
ATOM    275  CB  ILE    18      12.240   7.898  -7.996  1.00  0.00           C  
ATOM    276  CG2 ILE    18      12.356   9.385  -8.381  1.00  0.00           C  
ATOM    277  CG1 ILE    18      11.127   7.719  -6.934  1.00  0.00           C  
ATOM    278  CD1 ILE    18      11.476   8.295  -5.555  1.00  0.00           C  
ATOM    279  H   ILE    18      12.642   5.377  -8.001  1.00  0.00           H  
ATOM    280  HA  ILE    18      10.895   7.143  -9.495  1.00  0.00           H  
ATOM    281  HB  ILE    18      13.193   7.588  -7.563  1.00  0.00           H  
ATOM    282 HG21 ILE    18      11.457   9.734  -8.889  1.00  0.00           H  
ATOM    283 HG22 ILE    18      12.505  10.017  -7.507  1.00  0.00           H  
ATOM    284 HG23 ILE    18      13.208   9.582  -9.032  1.00  0.00           H  
ATOM    285 HG12 ILE    18      10.197   8.164  -7.290  1.00  0.00           H  
ATOM    286 HG13 ILE    18      10.910   6.660  -6.795  1.00  0.00           H  
ATOM    287 HD11 ILE    18      11.571   9.380  -5.573  1.00  0.00           H  
ATOM    288 HD12 ILE    18      10.695   8.054  -4.835  1.00  0.00           H  
ATOM    289 HD13 ILE    18      12.410   7.880  -5.177  1.00  0.00           H  
ATOM    290  N   ASN    19      14.046   6.917 -10.526  1.00  0.00           N  
ATOM    291  CA  ASN    19      14.991   7.325 -11.577  1.00  0.00           C  
ATOM    292  C   ASN    19      14.877   6.521 -12.889  1.00  0.00           C  
ATOM    293  O   ASN    19      15.187   7.055 -13.956  1.00  0.00           O  
ATOM    294  CB  ASN    19      16.427   7.256 -11.023  1.00  0.00           C  
ATOM    295  CG  ASN    19      16.714   8.233  -9.889  1.00  0.00           C  
ATOM    296  OD1 ASN    19      17.776   8.010  -9.148  1.00  0.00           O  
ATOM    297  ND2 ASN    19      16.023   9.220  -9.669  1.00  0.00           N  
ATOM    298  H   ASN    19      14.406   6.349  -9.769  1.00  0.00           H  
ATOM    299  HA  ASN    19      14.783   8.361 -11.856  1.00  0.00           H  
ATOM    300  HB2 ASN    19      16.651   6.244 -10.682  1.00  0.00           H  
ATOM    301  HB3 ASN    19      17.143   7.472 -11.818  1.00  0.00           H  
ATOM    302 HD21 ASN    19      16.274   9.838  -8.911  1.00  0.00           H  
ATOM    303 HD22 ASN    19      15.212   9.411 -10.238  1.00  0.00           H  
ATOM    304  N   THR    20      14.455   5.253 -12.840  1.00  0.00           N  
ATOM    305  CA  THR    20      14.357   4.379 -14.026  1.00  0.00           C  
ATOM    306  C   THR    20      13.211   4.810 -14.944  1.00  0.00           C  
ATOM    307  O   THR    20      12.068   4.955 -14.499  1.00  0.00           O  
ATOM    308  CB  THR    20      14.188   2.900 -13.631  1.00  0.00           C  
ATOM    309  CG2 THR    20      14.081   1.952 -14.828  1.00  0.00           C  
ATOM    310  OG1 THR    20      15.315   2.478 -12.895  1.00  0.00           O  
ATOM    311  H   THR    20      14.205   4.856 -11.944  1.00  0.00           H  
ATOM    312  HA  THR    20      15.293   4.469 -14.583  1.00  0.00           H  
ATOM    313  HB  THR    20      13.307   2.777 -12.999  1.00  0.00           H  
ATOM    314 HG21 THR    20      14.917   2.080 -15.517  1.00  0.00           H  
ATOM    315 HG22 THR    20      14.081   0.912 -14.500  1.00  0.00           H  
ATOM    316 HG23 THR    20      13.157   2.099 -15.387  1.00  0.00           H  
ATOM    317  HG1 THR    20      15.306   2.931 -12.063  1.00  0.00           H  
ATOM    318  N   PHE    21      13.491   4.975 -16.241  1.00  0.00           N  
ATOM    319  CA  PHE    21      12.462   5.215 -17.255  1.00  0.00           C  
ATOM    320  C   PHE    21      11.609   3.952 -17.471  1.00  0.00           C  
ATOM    321  O   PHE    21      12.116   2.920 -17.917  1.00  0.00           O  
ATOM    322  CB  PHE    21      13.117   5.690 -18.560  1.00  0.00           C  
ATOM    323  CG  PHE    21      12.113   5.961 -19.666  1.00  0.00           C  
ATOM    324  CD1 PHE    21      11.413   7.182 -19.697  1.00  0.00           C  
ATOM    325  CE1 PHE    21      10.456   7.423 -20.699  1.00  0.00           C  
ATOM    326  CZ  PHE    21      10.195   6.442 -21.671  1.00  0.00           C  
ATOM    327  CE2 PHE    21      10.893   5.222 -21.644  1.00  0.00           C  
ATOM    328  CD2 PHE    21      11.852   4.981 -20.644  1.00  0.00           C  
ATOM    329  H   PHE    21      14.442   4.846 -16.556  1.00  0.00           H  
ATOM    330  HA  PHE    21      11.815   6.021 -16.900  1.00  0.00           H  
ATOM    331  HB2 PHE    21      13.683   6.605 -18.376  1.00  0.00           H  
ATOM    332  HB3 PHE    21      13.843   4.954 -18.909  1.00  0.00           H  
ATOM    333  HD1 PHE    21      11.603   7.936 -18.947  1.00  0.00           H  
ATOM    334  HE1 PHE    21       9.918   8.360 -20.719  1.00  0.00           H  
ATOM    335  HZ  PHE    21       9.456   6.624 -22.438  1.00  0.00           H  
ATOM    336  HE2 PHE    21      10.690   4.468 -22.390  1.00  0.00           H  
ATOM    337  HD2 PHE    21      12.377   4.037 -20.624  1.00  0.00           H  
ATOM    338  N   TYR    22      10.316   4.034 -17.145  1.00  0.00           N  
ATOM    339  CA  TYR    22       9.362   2.925 -17.239  1.00  0.00           C  
ATOM    340  C   TYR    22       7.935   3.468 -17.414  1.00  0.00           C  
ATOM    341  O   TYR    22       7.386   4.095 -16.505  1.00  0.00           O  
ATOM    342  CB  TYR    22       9.501   2.045 -15.985  1.00  0.00           C  
ATOM    343  CG  TYR    22       8.686   0.768 -16.019  1.00  0.00           C  
ATOM    344  CD1 TYR    22       9.114  -0.306 -16.823  1.00  0.00           C  
ATOM    345  CE1 TYR    22       8.371  -1.501 -16.860  1.00  0.00           C  
ATOM    346  CZ  TYR    22       7.201  -1.625 -16.081  1.00  0.00           C  
ATOM    347  OH  TYR    22       6.453  -2.755 -16.147  1.00  0.00           O  
ATOM    348  CE2 TYR    22       6.777  -0.552 -15.269  1.00  0.00           C  
ATOM    349  CD2 TYR    22       7.516   0.645 -15.240  1.00  0.00           C  
ATOM    350  H   TYR    22       9.966   4.910 -16.785  1.00  0.00           H  
ATOM    351  HA  TYR    22       9.606   2.325 -18.119  1.00  0.00           H  
ATOM    352  HB2 TYR    22      10.544   1.754 -15.853  1.00  0.00           H  
ATOM    353  HB3 TYR    22       9.244   2.615 -15.090  1.00  0.00           H  
ATOM    354  HD1 TYR    22      10.010  -0.215 -17.419  1.00  0.00           H  
ATOM    355  HE1 TYR    22       8.690  -2.315 -17.495  1.00  0.00           H  
ATOM    356  HH  TYR    22       6.926  -3.510 -16.481  1.00  0.00           H  
ATOM    357  HE2 TYR    22       5.882  -0.649 -14.672  1.00  0.00           H  
ATOM    358  HD2 TYR    22       7.182   1.463 -14.619  1.00  0.00           H  
ATOM    359  N   SER    23       7.349   3.271 -18.599  1.00  0.00           N  
ATOM    360  CA  SER    23       6.058   3.869 -18.994  1.00  0.00           C  
ATOM    361  C   SER    23       4.830   3.132 -18.442  1.00  0.00           C  
ATOM    362  O   SER    23       3.766   3.733 -18.281  1.00  0.00           O  
ATOM    363  CB  SER    23       5.952   3.914 -20.524  1.00  0.00           C  
ATOM    364  OG  SER    23       7.058   4.607 -21.085  1.00  0.00           O  
ATOM    365  H   SER    23       7.864   2.780 -19.316  1.00  0.00           H  
ATOM    366  HA  SER    23       6.022   4.895 -18.622  1.00  0.00           H  
ATOM    367  HB2 SER    23       5.926   2.907 -20.944  1.00  0.00           H  
ATOM    368  HB3 SER    23       5.035   4.417 -20.834  1.00  0.00           H  
ATOM    369  HG  SER    23       6.947   4.646 -22.023  1.00  0.00           H  
ATOM    370  N   ASN    24       4.959   1.840 -18.125  1.00  0.00           N  
ATOM    371  CA  ASN    24       3.886   0.964 -17.626  1.00  0.00           C  
ATOM    372  C   ASN    24       3.606   1.171 -16.116  1.00  0.00           C  
ATOM    373  O   ASN    24       3.503   0.223 -15.336  1.00  0.00           O  
ATOM    374  CB  ASN    24       4.249  -0.474 -18.038  1.00  0.00           C  
ATOM    375  CG  ASN    24       3.191  -1.505 -17.682  1.00  0.00           C  
ATOM    376  OD1 ASN    24       3.583  -2.605 -17.081  1.00  0.00           O  
ATOM    377  ND2 ASN    24       2.010  -1.344 -17.960  1.00  0.00           N  
ATOM    378  H   ASN    24       5.868   1.417 -18.248  1.00  0.00           H  
ATOM    379  HA  ASN    24       2.966   1.238 -18.147  1.00  0.00           H  
ATOM    380  HB2 ASN    24       4.400  -0.521 -19.117  1.00  0.00           H  
ATOM    381  HB3 ASN    24       5.197  -0.763 -17.593  1.00  0.00           H  
ATOM    382 HD21 ASN    24       1.344  -2.059 -17.710  1.00  0.00           H  
ATOM    383 HD22 ASN    24       1.706  -0.507 -18.434  1.00  0.00           H  
ATOM    384  N   LYS    25       3.510   2.437 -15.687  1.00  0.00           N  
ATOM    385  CA  LYS    25       3.405   2.857 -14.278  1.00  0.00           C  
ATOM    386  C   LYS    25       2.148   2.343 -13.571  1.00  0.00           C  
ATOM    387  O   LYS    25       2.181   2.103 -12.368  1.00  0.00           O  
ATOM    388  CB  LYS    25       3.454   4.389 -14.192  1.00  0.00           C  
ATOM    389  CG  LYS    25       4.796   4.965 -14.664  1.00  0.00           C  
ATOM    390  CD  LYS    25       4.800   6.492 -14.527  1.00  0.00           C  
ATOM    391  CE  LYS    25       6.160   7.116 -14.866  1.00  0.00           C  
ATOM    392  NZ  LYS    25       7.186   6.814 -13.833  1.00  0.00           N1+
ATOM    393  H   LYS    25       3.589   3.169 -16.381  1.00  0.00           H  
ATOM    394  HA  LYS    25       4.268   2.451 -13.754  1.00  0.00           H  
ATOM    395  HB2 LYS    25       2.642   4.823 -14.777  1.00  0.00           H  
ATOM    396  HB3 LYS    25       3.287   4.698 -13.160  1.00  0.00           H  
ATOM    397  HG2 LYS    25       5.608   4.526 -14.084  1.00  0.00           H  
ATOM    398  HG3 LYS    25       4.973   4.701 -15.705  1.00  0.00           H  
ATOM    399  HD2 LYS    25       4.050   6.899 -15.206  1.00  0.00           H  
ATOM    400  HD3 LYS    25       4.497   6.789 -13.522  1.00  0.00           H  
ATOM    401  HE2 LYS    25       6.511   6.773 -15.839  1.00  0.00           H  
ATOM    402  HE3 LYS    25       6.059   8.200 -14.929  1.00  0.00           H  
ATOM    403  HZ1 LYS    25       6.853   7.131 -12.931  1.00  0.00           H  
ATOM    404  HZ2 LYS    25       7.346   5.817 -13.802  1.00  0.00           H  
ATOM    405  HZ3 LYS    25       8.049   7.286 -14.063  1.00  0.00           H  
ATOM    406  N   GLU    26       1.069   2.139 -14.325  1.00  0.00           N  
ATOM    407  CA  GLU    26      -0.283   1.764 -13.875  1.00  0.00           C  
ATOM    408  C   GLU    26      -0.358   0.530 -12.954  1.00  0.00           C  
ATOM    409  O   GLU    26      -1.314   0.392 -12.188  1.00  0.00           O  
ATOM    410  CB  GLU    26      -1.158   1.555 -15.123  1.00  0.00           C  
ATOM    411  CG  GLU    26      -0.727   0.371 -16.008  1.00  0.00           C  
ATOM    412  CD  GLU    26      -1.562   0.266 -17.296  1.00  0.00           C  
ATOM    413  OE1 GLU    26      -1.846   1.306 -17.936  1.00  0.00           O  
ATOM    414  OE2 GLU    26      -1.934  -0.867 -17.681  1.00  0.00           O1-
ATOM    415  H   GLU    26       1.163   2.339 -15.311  1.00  0.00           H  
ATOM    416  HA  GLU    26      -0.680   2.612 -13.316  1.00  0.00           H  
ATOM    417  HB2 GLU    26      -2.193   1.413 -14.814  1.00  0.00           H  
ATOM    418  HB3 GLU    26      -1.148   2.477 -15.704  1.00  0.00           H  
ATOM    419  HG2 GLU    26       0.319   0.468 -16.300  1.00  0.00           H  
ATOM    420  HG3 GLU    26      -0.815  -0.571 -15.466  1.00  0.00           H  
ATOM    421  N   ILE    27       0.661  -0.339 -12.976  1.00  0.00           N  
ATOM    422  CA  ILE    27       0.773  -1.511 -12.095  1.00  0.00           C  
ATOM    423  C   ILE    27       0.833  -1.157 -10.600  1.00  0.00           C  
ATOM    424  O   ILE    27       0.570  -2.028  -9.772  1.00  0.00           O  
ATOM    425  CB  ILE    27       1.962  -2.409 -12.519  1.00  0.00           C  
ATOM    426  CG2 ILE    27       1.755  -2.883 -13.968  1.00  0.00           C  
ATOM    427  CG1 ILE    27       3.363  -1.762 -12.365  1.00  0.00           C  
ATOM    428  CD1 ILE    27       4.011  -1.990 -10.992  1.00  0.00           C  
ATOM    429  H   ILE    27       1.427  -0.161 -13.610  1.00  0.00           H  
ATOM    430  HA  ILE    27      -0.142  -2.093 -12.227  1.00  0.00           H  
ATOM    431  HB  ILE    27       1.938  -3.311 -11.904  1.00  0.00           H  
ATOM    432 HG21 ILE    27       1.835  -2.063 -14.682  1.00  0.00           H  
ATOM    433 HG22 ILE    27       2.500  -3.628 -14.248  1.00  0.00           H  
ATOM    434 HG23 ILE    27       0.776  -3.345 -14.098  1.00  0.00           H  
ATOM    435 HG12 ILE    27       4.039  -2.191 -13.106  1.00  0.00           H  
ATOM    436 HG13 ILE    27       3.330  -0.696 -12.591  1.00  0.00           H  
ATOM    437 HD11 ILE    27       4.033  -3.048 -10.732  1.00  0.00           H  
ATOM    438 HD12 ILE    27       5.042  -1.636 -10.996  1.00  0.00           H  
ATOM    439 HD13 ILE    27       3.500  -1.460 -10.190  1.00  0.00           H  
ATOM    440  N   PHE    28       1.110   0.102 -10.229  1.00  0.00           N  
ATOM    441  CA  PHE    28       1.113   0.543  -8.828  1.00  0.00           C  
ATOM    442  C   PHE    28      -0.219   0.225  -8.115  1.00  0.00           C  
ATOM    443  O   PHE    28      -0.228  -0.202  -6.958  1.00  0.00           O  
ATOM    444  CB  PHE    28       1.431   2.051  -8.751  1.00  0.00           C  
ATOM    445  CG  PHE    28       0.228   2.962  -8.956  1.00  0.00           C  
ATOM    446  CD1 PHE    28      -0.185   3.322 -10.249  1.00  0.00           C  
ATOM    447  CE1 PHE    28      -1.370   4.050 -10.443  1.00  0.00           C  
ATOM    448  CZ  PHE    28      -2.161   4.414  -9.342  1.00  0.00           C  
ATOM    449  CE2 PHE    28      -1.756   4.056  -8.046  1.00  0.00           C  
ATOM    450  CD2 PHE    28      -0.555   3.350  -7.851  1.00  0.00           C  
ATOM    451  H   PHE    28       1.316   0.787 -10.945  1.00  0.00           H  
ATOM    452  HA  PHE    28       1.905  -0.009  -8.329  1.00  0.00           H  
ATOM    453  HB2 PHE    28       1.846   2.264  -7.766  1.00  0.00           H  
ATOM    454  HB3 PHE    28       2.218   2.317  -9.459  1.00  0.00           H  
ATOM    455  HD1 PHE    28       0.387   3.025 -11.108  1.00  0.00           H  
ATOM    456  HE1 PHE    28      -1.680   4.306 -11.443  1.00  0.00           H  
ATOM    457  HZ  PHE    28      -3.084   4.954  -9.493  1.00  0.00           H  
ATOM    458  HE2 PHE    28      -2.378   4.306  -7.201  1.00  0.00           H  
ATOM    459  HD2 PHE    28      -0.262   3.063  -6.852  1.00  0.00           H  
ATOM    460  N   LEU    29      -1.350   0.397  -8.812  1.00  0.00           N  
ATOM    461  CA  LEU    29      -2.687   0.235  -8.241  1.00  0.00           C  
ATOM    462  C   LEU    29      -3.002  -1.241  -7.956  1.00  0.00           C  
ATOM    463  O   LEU    29      -3.574  -1.557  -6.913  1.00  0.00           O  
ATOM    464  CB  LEU    29      -3.700   0.895  -9.193  1.00  0.00           C  
ATOM    465  CG  LEU    29      -5.150   0.924  -8.673  1.00  0.00           C  
ATOM    466  CD1 LEU    29      -5.279   1.657  -7.336  1.00  0.00           C  
ATOM    467  CD2 LEU    29      -6.055   1.632  -9.680  1.00  0.00           C  
ATOM    468  H   LEU    29      -1.282   0.724  -9.766  1.00  0.00           H  
ATOM    469  HA  LEU    29      -2.693   0.772  -7.291  1.00  0.00           H  
ATOM    470  HB2 LEU    29      -3.382   1.916  -9.403  1.00  0.00           H  
ATOM    471  HB3 LEU    29      -3.672   0.374 -10.149  1.00  0.00           H  
ATOM    472  HG  LEU    29      -5.513  -0.096  -8.558  1.00  0.00           H  
ATOM    473 HD11 LEU    29      -4.841   2.654  -7.381  1.00  0.00           H  
ATOM    474 HD12 LEU    29      -6.324   1.766  -7.051  1.00  0.00           H  
ATOM    475 HD13 LEU    29      -4.792   1.113  -6.527  1.00  0.00           H  
ATOM    476 HD21 LEU    29      -6.035   1.135 -10.648  1.00  0.00           H  
ATOM    477 HD22 LEU    29      -7.091   1.624  -9.341  1.00  0.00           H  
ATOM    478 HD23 LEU    29      -5.759   2.671  -9.831  1.00  0.00           H  
ATOM    479  N   ARG    30      -2.549  -2.147  -8.836  1.00  0.00           N  
ATOM    480  CA  ARG    30      -2.617  -3.605  -8.646  1.00  0.00           C  
ATOM    481  C   ARG    30      -1.890  -4.029  -7.371  1.00  0.00           C  
ATOM    482  O   ARG    30      -2.451  -4.772  -6.571  1.00  0.00           O  
ATOM    483  CB  ARG    30      -2.010  -4.298  -9.879  1.00  0.00           C  
ATOM    484  CG  ARG    30      -2.083  -5.834  -9.818  1.00  0.00           C  
ATOM    485  CD  ARG    30      -1.278  -6.465 -10.964  1.00  0.00           C  
ATOM    486  NE  ARG    30       0.171  -6.312 -10.737  1.00  0.00           N  
ATOM    487  CZ  ARG    30       1.154  -6.454 -11.601  1.00  0.00           C  
ATOM    488  NH1 ARG    30       0.975  -6.722 -12.863  1.00  0.00           N  
ATOM    489  NH2 ARG    30       2.361  -6.326 -11.152  1.00  0.00           N1+
ATOM    490  H   ARG    30      -2.053  -1.810  -9.648  1.00  0.00           H  
ATOM    491  HA  ARG    30      -3.668  -3.886  -8.560  1.00  0.00           H  
ATOM    492  HB2 ARG    30      -2.517  -3.947 -10.778  1.00  0.00           H  
ATOM    493  HB3 ARG    30      -0.971  -3.995  -9.990  1.00  0.00           H  
ATOM    494  HG2 ARG    30      -1.685  -6.220  -8.879  1.00  0.00           H  
ATOM    495  HG3 ARG    30      -3.122  -6.162  -9.858  1.00  0.00           H  
ATOM    496  HD2 ARG    30      -1.502  -7.529 -11.037  1.00  0.00           H  
ATOM    497  HD3 ARG    30      -1.545  -6.015 -11.920  1.00  0.00           H  
ATOM    498  HE  ARG    30       0.448  -6.144  -9.775  1.00  0.00           H  
ATOM    499 HH11 ARG    30       0.038  -6.832 -13.224  1.00  0.00           H  
ATOM    500 HH12 ARG    30       1.765  -6.836 -13.481  1.00  0.00           H  
ATOM    501 HH21 ARG    30       2.482  -6.136 -10.157  1.00  0.00           H  
ATOM    502 HH22 ARG    30       3.181  -6.477 -11.727  1.00  0.00           H  
ATOM    503  N   GLU    31      -0.667  -3.542  -7.159  1.00  0.00           N  
ATOM    504  CA  GLU    31       0.127  -3.884  -5.972  1.00  0.00           C  
ATOM    505  C   GLU    31      -0.538  -3.410  -4.672  1.00  0.00           C  
ATOM    506  O   GLU    31      -0.661  -4.186  -3.725  1.00  0.00           O  
ATOM    507  CB  GLU    31       1.552  -3.307  -6.081  1.00  0.00           C  
ATOM    508  CG  GLU    31       2.376  -3.862  -7.255  1.00  0.00           C  
ATOM    509  CD  GLU    31       2.290  -5.390  -7.374  1.00  0.00           C  
ATOM    510  OE1 GLU    31       2.508  -6.086  -6.357  1.00  0.00           O  
ATOM    511  OE2 GLU    31       1.994  -5.891  -8.484  1.00  0.00           O1-
ATOM    512  H   GLU    31      -0.254  -2.925  -7.846  1.00  0.00           H  
ATOM    513  HA  GLU    31       0.161  -4.971  -5.894  1.00  0.00           H  
ATOM    514  HB2 GLU    31       1.515  -2.220  -6.158  1.00  0.00           H  
ATOM    515  HB3 GLU    31       2.089  -3.520  -5.155  1.00  0.00           H  
ATOM    516  HG2 GLU    31       2.035  -3.421  -8.190  1.00  0.00           H  
ATOM    517  HG3 GLU    31       3.421  -3.573  -7.145  1.00  0.00           H  
ATOM    518  N   LEU    32      -1.029  -2.167  -4.628  1.00  0.00           N  
ATOM    519  CA  LEU    32      -1.676  -1.618  -3.432  1.00  0.00           C  
ATOM    520  C   LEU    32      -3.016  -2.308  -3.118  1.00  0.00           C  
ATOM    521  O   LEU    32      -3.262  -2.640  -1.959  1.00  0.00           O  
ATOM    522  CB  LEU    32      -1.825  -0.096  -3.581  1.00  0.00           C  
ATOM    523  CG  LEU    32      -0.475   0.648  -3.652  1.00  0.00           C  
ATOM    524  CD1 LEU    32      -0.723   2.118  -3.970  1.00  0.00           C  
ATOM    525  CD2 LEU    32       0.313   0.570  -2.344  1.00  0.00           C  
ATOM    526  H   LEU    32      -0.926  -1.568  -5.437  1.00  0.00           H  
ATOM    527  HA  LEU    32      -1.030  -1.821  -2.577  1.00  0.00           H  
ATOM    528  HB2 LEU    32      -2.406   0.115  -4.481  1.00  0.00           H  
ATOM    529  HB3 LEU    32      -2.410   0.303  -2.750  1.00  0.00           H  
ATOM    530  HG  LEU    32       0.140   0.232  -4.449  1.00  0.00           H  
ATOM    531 HD11 LEU    32      -1.237   2.622  -3.152  1.00  0.00           H  
ATOM    532 HD12 LEU    32       0.215   2.644  -4.149  1.00  0.00           H  
ATOM    533 HD13 LEU    32      -1.333   2.226  -4.867  1.00  0.00           H  
ATOM    534 HD21 LEU    32       0.668  -0.441  -2.148  1.00  0.00           H  
ATOM    535 HD22 LEU    32       1.197   1.209  -2.380  1.00  0.00           H  
ATOM    536 HD23 LEU    32      -0.290   0.881  -1.492  1.00  0.00           H  
ATOM    537  N   ILE    33      -3.842  -2.602  -4.130  1.00  0.00           N  
ATOM    538  CA  ILE    33      -5.089  -3.376  -3.967  1.00  0.00           C  
ATOM    539  C   ILE    33      -4.786  -4.816  -3.521  1.00  0.00           C  
ATOM    540  O   ILE    33      -5.482  -5.342  -2.647  1.00  0.00           O  
ATOM    541  CB  ILE    33      -5.925  -3.324  -5.269  1.00  0.00           C  
ATOM    542  CG2 ILE    33      -7.068  -4.357  -5.278  1.00  0.00           C  
ATOM    543  CG1 ILE    33      -6.505  -1.901  -5.459  1.00  0.00           C  
ATOM    544  CD1 ILE    33      -7.167  -1.679  -6.824  1.00  0.00           C  
ATOM    545  H   ILE    33      -3.587  -2.318  -5.068  1.00  0.00           H  
ATOM    546  HA  ILE    33      -5.672  -2.913  -3.168  1.00  0.00           H  
ATOM    547  HB  ILE    33      -5.270  -3.553  -6.110  1.00  0.00           H  
ATOM    548 HG21 ILE    33      -7.742  -4.219  -4.433  1.00  0.00           H  
ATOM    549 HG22 ILE    33      -7.664  -4.285  -6.185  1.00  0.00           H  
ATOM    550 HG23 ILE    33      -6.701  -5.382  -5.253  1.00  0.00           H  
ATOM    551 HG12 ILE    33      -7.221  -1.676  -4.667  1.00  0.00           H  
ATOM    552 HG13 ILE    33      -5.711  -1.162  -5.354  1.00  0.00           H  
ATOM    553 HD11 ILE    33      -8.120  -2.200  -6.904  1.00  0.00           H  
ATOM    554 HD12 ILE    33      -7.364  -0.620  -6.986  1.00  0.00           H  
ATOM    555 HD13 ILE    33      -6.525  -2.024  -7.635  1.00  0.00           H  
ATOM    556  N   SER    34      -3.736  -5.448  -4.051  1.00  0.00           N  
ATOM    557  CA  SER    34      -3.294  -6.786  -3.633  1.00  0.00           C  
ATOM    558  C   SER    34      -2.857  -6.808  -2.161  1.00  0.00           C  
ATOM    559  O   SER    34      -3.285  -7.678  -1.402  1.00  0.00           O  
ATOM    560  CB  SER    34      -2.169  -7.277  -4.555  1.00  0.00           C  
ATOM    561  OG  SER    34      -1.804  -8.616  -4.269  1.00  0.00           O  
ATOM    562  H   SER    34      -3.196  -4.981  -4.768  1.00  0.00           H  
ATOM    563  HA  SER    34      -4.144  -7.462  -3.745  1.00  0.00           H  
ATOM    564  HB2 SER    34      -2.495  -7.242  -5.595  1.00  0.00           H  
ATOM    565  HB3 SER    34      -1.284  -6.645  -4.478  1.00  0.00           H  
ATOM    566  HG  SER    34      -1.474  -8.663  -3.382  1.00  0.00           H  
ATOM    567  N   ASN    35      -2.084  -5.811  -1.718  1.00  0.00           N  
ATOM    568  CA  ASN    35      -1.674  -5.671  -0.318  1.00  0.00           C  
ATOM    569  C   ASN    35      -2.879  -5.430   0.619  1.00  0.00           C  
ATOM    570  O   ASN    35      -2.957  -6.043   1.684  1.00  0.00           O  
ATOM    571  CB  ASN    35      -0.639  -4.542  -0.200  1.00  0.00           C  
ATOM    572  CG  ASN    35       0.664  -4.765  -0.958  1.00  0.00           C  
ATOM    573  OD1 ASN    35       0.982  -5.836  -1.455  1.00  0.00           O  
ATOM    574  ND2 ASN    35       1.481  -3.743  -1.048  1.00  0.00           N  
ATOM    575  H   ASN    35      -1.754  -5.118  -2.379  1.00  0.00           H  
ATOM    576  HA  ASN    35      -1.203  -6.607  -0.006  1.00  0.00           H  
ATOM    577  HB2 ASN    35      -1.083  -3.614  -0.559  1.00  0.00           H  
ATOM    578  HB3 ASN    35      -0.385  -4.388   0.850  1.00  0.00           H  
ATOM    579 HD21 ASN    35       2.357  -3.849  -1.538  1.00  0.00           H  
ATOM    580 HD22 ASN    35       1.238  -2.864  -0.609  1.00  0.00           H  
ATOM    581  N   SER    36      -3.861  -4.618   0.207  1.00  0.00           N  
ATOM    582  CA  SER    36      -5.138  -4.473   0.927  1.00  0.00           C  
ATOM    583  C   SER    36      -5.915  -5.793   1.008  1.00  0.00           C  
ATOM    584  O   SER    36      -6.409  -6.149   2.075  1.00  0.00           O  
ATOM    585  CB  SER    36      -6.024  -3.414   0.263  1.00  0.00           C  
ATOM    586  OG  SER    36      -5.510  -2.116   0.478  1.00  0.00           O  
ATOM    587  H   SER    36      -3.756  -4.121  -0.668  1.00  0.00           H  
ATOM    588  HA  SER    36      -4.924  -4.161   1.950  1.00  0.00           H  
ATOM    589  HB2 SER    36      -6.102  -3.584  -0.810  1.00  0.00           H  
ATOM    590  HB3 SER    36      -7.038  -3.453   0.659  1.00  0.00           H  
ATOM    591  HG  SER    36      -5.584  -1.921   1.407  1.00  0.00           H  
ATOM    592  N   SER    37      -5.985  -6.556  -0.088  1.00  0.00           N  
ATOM    593  CA  SER    37      -6.633  -7.875  -0.123  1.00  0.00           C  
ATOM    594  C   SER    37      -5.947  -8.885   0.811  1.00  0.00           C  
ATOM    595  O   SER    37      -6.628  -9.648   1.494  1.00  0.00           O  
ATOM    596  CB  SER    37      -6.681  -8.380  -1.569  1.00  0.00           C  
ATOM    597  OG  SER    37      -7.480  -9.544  -1.693  1.00  0.00           O  
ATOM    598  H   SER    37      -5.559  -6.220  -0.943  1.00  0.00           H  
ATOM    599  HA  SER    37      -7.661  -7.746   0.219  1.00  0.00           H  
ATOM    600  HB2 SER    37      -7.113  -7.611  -2.209  1.00  0.00           H  
ATOM    601  HB3 SER    37      -5.683  -8.592  -1.953  1.00  0.00           H  
ATOM    602  HG  SER    37      -7.084 -10.238  -1.186  1.00  0.00           H  
ATOM    603  N   ASP    38      -4.615  -8.848   0.932  1.00  0.00           N  
ATOM    604  CA  ASP    38      -3.862  -9.654   1.905  1.00  0.00           C  
ATOM    605  C   ASP    38      -4.162  -9.265   3.367  1.00  0.00           C  
ATOM    606  O   ASP    38      -4.315 -10.145   4.216  1.00  0.00           O  
ATOM    607  CB  ASP    38      -2.351  -9.555   1.628  1.00  0.00           C  
ATOM    608  CG  ASP    38      -1.887 -10.196   0.306  1.00  0.00           C  
ATOM    609  OD1 ASP    38      -2.574 -11.095  -0.237  1.00  0.00           O  
ATOM    610  OD2 ASP    38      -0.774  -9.848  -0.157  1.00  0.00           O1-
ATOM    611  H   ASP    38      -4.090  -8.220   0.337  1.00  0.00           H  
ATOM    612  HA  ASP    38      -4.168 -10.696   1.789  1.00  0.00           H  
ATOM    613  HB2 ASP    38      -2.037  -8.512   1.631  1.00  0.00           H  
ATOM    614  HB3 ASP    38      -1.792 -10.044   2.427  1.00  0.00           H  
ATOM    615  N   ALA    39      -4.303  -7.971   3.679  1.00  0.00           N  
ATOM    616  CA  ALA    39      -4.717  -7.518   5.012  1.00  0.00           C  
ATOM    617  C   ALA    39      -6.167  -7.911   5.350  1.00  0.00           C  
ATOM    618  O   ALA    39      -6.458  -8.245   6.501  1.00  0.00           O  
ATOM    619  CB  ALA    39      -4.548  -6.000   5.101  1.00  0.00           C  
ATOM    620  H   ALA    39      -4.167  -7.276   2.957  1.00  0.00           H  
ATOM    621  HA  ALA    39      -4.057  -7.977   5.751  1.00  0.00           H  
ATOM    622  HB1 ALA    39      -5.180  -5.481   4.381  1.00  0.00           H  
ATOM    623  HB2 ALA    39      -4.801  -5.625   6.093  1.00  0.00           H  
ATOM    624  HB3 ALA    39      -3.520  -5.709   4.905  1.00  0.00           H  
ATOM    625  N   LEU    40      -7.067  -7.874   4.361  1.00  0.00           N  
ATOM    626  CA  LEU    40      -8.457  -8.328   4.477  1.00  0.00           C  
ATOM    627  C   LEU    40      -8.540  -9.857   4.663  1.00  0.00           C  
ATOM    628  O   LEU    40      -9.283 -10.324   5.526  1.00  0.00           O  
ATOM    629  CB  LEU    40      -9.255  -7.836   3.257  1.00  0.00           C  
ATOM    630  CG  LEU    40      -9.473  -6.309   3.228  1.00  0.00           C  
ATOM    631  CD1 LEU    40      -9.799  -5.827   1.817  1.00  0.00           C  
ATOM    632  CD2 LEU    40     -10.644  -5.889   4.117  1.00  0.00           C  
ATOM    633  H   LEU    40      -6.761  -7.552   3.452  1.00  0.00           H  
ATOM    634  HA  LEU    40      -8.901  -7.874   5.358  1.00  0.00           H  
ATOM    635  HB2 LEU    40      -8.738  -8.152   2.351  1.00  0.00           H  
ATOM    636  HB3 LEU    40     -10.228  -8.324   3.232  1.00  0.00           H  
ATOM    637  HG  LEU    40      -8.573  -5.795   3.564  1.00  0.00           H  
ATOM    638 HD11 LEU    40     -10.727  -6.260   1.446  1.00  0.00           H  
ATOM    639 HD12 LEU    40      -9.910  -4.743   1.800  1.00  0.00           H  
ATOM    640 HD13 LEU    40      -9.009  -6.079   1.112  1.00  0.00           H  
ATOM    641 HD21 LEU    40     -10.512  -6.215   5.146  1.00  0.00           H  
ATOM    642 HD22 LEU    40     -10.764  -4.806   4.123  1.00  0.00           H  
ATOM    643 HD23 LEU    40     -11.578  -6.315   3.755  1.00  0.00           H  
ATOM    644  N   ASP    41      -7.713 -10.637   3.957  1.00  0.00           N  
ATOM    645  CA  ASP    41      -7.570 -12.084   4.182  1.00  0.00           C  
ATOM    646  C   ASP    41      -7.052 -12.408   5.590  1.00  0.00           C  
ATOM    647  O   ASP    41      -7.572 -13.319   6.239  1.00  0.00           O  
ATOM    648  CB  ASP    41      -6.627 -12.713   3.138  1.00  0.00           C  
ATOM    649  CG  ASP    41      -7.223 -12.882   1.731  1.00  0.00           C  
ATOM    650  OD1 ASP    41      -8.465 -12.824   1.572  1.00  0.00           O  
ATOM    651  OD2 ASP    41      -6.444 -13.172   0.790  1.00  0.00           O1-
ATOM    652  H   ASP    41      -7.127 -10.213   3.248  1.00  0.00           H  
ATOM    653  HA  ASP    41      -8.555 -12.548   4.108  1.00  0.00           H  
ATOM    654  HB2 ASP    41      -5.707 -12.134   3.058  1.00  0.00           H  
ATOM    655  HB3 ASP    41      -6.327 -13.712   3.459  1.00  0.00           H  
ATOM    656  N   LYS    42      -6.053 -11.665   6.088  1.00  0.00           N  
ATOM    657  CA  LYS    42      -5.448 -11.919   7.402  1.00  0.00           C  
ATOM    658  C   LYS    42      -6.426 -11.665   8.555  1.00  0.00           C  
ATOM    659  O   LYS    42      -6.527 -12.508   9.447  1.00  0.00           O  
ATOM    660  CB  LYS    42      -4.135 -11.129   7.533  1.00  0.00           C  
ATOM    661  CG  LYS    42      -3.341 -11.578   8.769  1.00  0.00           C  
ATOM    662  CD  LYS    42      -1.918 -10.999   8.784  1.00  0.00           C  
ATOM    663  CE  LYS    42      -1.204 -11.418  10.074  1.00  0.00           C  
ATOM    664  NZ  LYS    42       0.180 -10.878  10.138  1.00  0.00           N1+
ATOM    665  H   LYS    42      -5.650 -10.938   5.510  1.00  0.00           H  
ATOM    666  HA  LYS    42      -5.192 -12.981   7.424  1.00  0.00           H  
ATOM    667  HB2 LYS    42      -3.528 -11.302   6.643  1.00  0.00           H  
ATOM    668  HB3 LYS    42      -4.330 -10.057   7.570  1.00  0.00           H  
ATOM    669  HG2 LYS    42      -3.867 -11.283   9.677  1.00  0.00           H  
ATOM    670  HG3 LYS    42      -3.278 -12.667   8.792  1.00  0.00           H  
ATOM    671  HD2 LYS    42      -1.364 -11.354   7.914  1.00  0.00           H  
ATOM    672  HD3 LYS    42      -1.952  -9.912   8.714  1.00  0.00           H  
ATOM    673  HE2 LYS    42      -1.753 -11.064  10.947  1.00  0.00           H  
ATOM    674  HE3 LYS    42      -1.158 -12.505  10.147  1.00  0.00           H  
ATOM    675  HZ1 LYS    42       0.152  -9.869  10.109  1.00  0.00           H  
ATOM    676  HZ2 LYS    42       0.615 -11.176  11.000  1.00  0.00           H  
ATOM    677  HZ3 LYS    42       0.715 -11.224   9.355  1.00  0.00           H  
ATOM    678  N   ILE    43      -7.205 -10.574   8.518  1.00  0.00           N  
ATOM    679  CA  ILE    43      -8.279 -10.365   9.508  1.00  0.00           C  
ATOM    680  C   ILE    43      -9.374 -11.437   9.373  1.00  0.00           C  
ATOM    681  O   ILE    43      -9.747 -12.032  10.380  1.00  0.00           O  
ATOM    682  CB  ILE    43      -8.828  -8.916   9.503  1.00  0.00           C  
ATOM    683  CG2 ILE    43      -9.526  -8.517   8.200  1.00  0.00           C  
ATOM    684  CG1 ILE    43      -9.805  -8.632  10.662  1.00  0.00           C  
ATOM    685  CD1 ILE    43      -9.130  -8.626  12.037  1.00  0.00           C  
ATOM    686  H   ILE    43      -7.108  -9.914   7.758  1.00  0.00           H  
ATOM    687  HA  ILE    43      -7.813 -10.515  10.484  1.00  0.00           H  
ATOM    688  HB  ILE    43      -7.985  -8.242   9.623  1.00  0.00           H  
ATOM    689 HG21 ILE    43     -10.424  -9.102   8.005  1.00  0.00           H  
ATOM    690 HG22 ILE    43      -9.815  -7.466   8.210  1.00  0.00           H  
ATOM    691 HG23 ILE    43      -8.844  -8.649   7.370  1.00  0.00           H  
ATOM    692 HG12 ILE    43     -10.248  -7.648  10.516  1.00  0.00           H  
ATOM    693 HG13 ILE    43     -10.645  -9.325  10.655  1.00  0.00           H  
ATOM    694 HD11 ILE    43      -8.250  -7.982  12.047  1.00  0.00           H  
ATOM    695 HD12 ILE    43      -9.821  -8.247  12.788  1.00  0.00           H  
ATOM    696 HD13 ILE    43      -8.823  -9.626  12.344  1.00  0.00           H  
ATOM    697  N   ARG    44      -9.821 -11.765   8.148  1.00  0.00           N  
ATOM    698  CA  ARG    44     -10.862 -12.783   7.899  1.00  0.00           C  
ATOM    699  C   ARG    44     -10.472 -14.173   8.414  1.00  0.00           C  
ATOM    700  O   ARG    44     -11.335 -14.903   8.894  1.00  0.00           O  
ATOM    701  CB  ARG    44     -11.190 -12.823   6.397  1.00  0.00           C  
ATOM    702  CG  ARG    44     -12.430 -13.680   6.082  1.00  0.00           C  
ATOM    703  CD  ARG    44     -12.792 -13.661   4.593  1.00  0.00           C  
ATOM    704  NE  ARG    44     -11.787 -14.358   3.764  1.00  0.00           N  
ATOM    705  CZ  ARG    44     -11.794 -14.465   2.447  1.00  0.00           C  
ATOM    706  NH1 ARG    44     -12.766 -13.995   1.716  1.00  0.00           N  
ATOM    707  NH2 ARG    44     -10.816 -15.062   1.830  1.00  0.00           N1+
ATOM    708  H   ARG    44      -9.450 -11.272   7.346  1.00  0.00           H  
ATOM    709  HA  ARG    44     -11.756 -12.461   8.437  1.00  0.00           H  
ATOM    710  HB2 ARG    44     -11.375 -11.811   6.043  1.00  0.00           H  
ATOM    711  HB3 ARG    44     -10.327 -13.184   5.835  1.00  0.00           H  
ATOM    712  HG2 ARG    44     -12.278 -14.715   6.388  1.00  0.00           H  
ATOM    713  HG3 ARG    44     -13.280 -13.314   6.659  1.00  0.00           H  
ATOM    714  HD2 ARG    44     -13.755 -14.151   4.445  1.00  0.00           H  
ATOM    715  HD3 ARG    44     -12.901 -12.634   4.243  1.00  0.00           H  
ATOM    716  HE  ARG    44     -10.999 -14.740   4.267  1.00  0.00           H  
ATOM    717 HH11 ARG    44     -13.535 -13.512   2.155  1.00  0.00           H  
ATOM    718 HH12 ARG    44     -12.743 -14.077   0.710  1.00  0.00           H  
ATOM    719 HH21 ARG    44     -10.020 -15.407   2.348  1.00  0.00           H  
ATOM    720 HH22 ARG    44     -10.797 -15.113   0.822  1.00  0.00           H  
ATOM    721  N   TYR    45      -9.192 -14.542   8.336  1.00  0.00           N  
ATOM    722  CA  TYR    45      -8.673 -15.786   8.906  1.00  0.00           C  
ATOM    723  C   TYR    45      -8.689 -15.773  10.444  1.00  0.00           C  
ATOM    724  O   TYR    45      -9.233 -16.686  11.068  1.00  0.00           O  
ATOM    725  CB  TYR    45      -7.260 -16.044   8.362  1.00  0.00           C  
ATOM    726  CG  TYR    45      -6.575 -17.245   8.987  1.00  0.00           C  
ATOM    727  CD1 TYR    45      -6.992 -18.546   8.646  1.00  0.00           C  
ATOM    728  CE1 TYR    45      -6.387 -19.665   9.251  1.00  0.00           C  
ATOM    729  CZ  TYR    45      -5.357 -19.482  10.202  1.00  0.00           C  
ATOM    730  OH  TYR    45      -4.765 -20.555  10.794  1.00  0.00           O  
ATOM    731  CE2 TYR    45      -4.940 -18.177  10.540  1.00  0.00           C  
ATOM    732  CD2 TYR    45      -5.548 -17.062   9.934  1.00  0.00           C  
ATOM    733  H   TYR    45      -8.532 -13.913   7.897  1.00  0.00           H  
ATOM    734  HA  TYR    45      -9.313 -16.607   8.577  1.00  0.00           H  
ATOM    735  HB2 TYR    45      -7.303 -16.195   7.283  1.00  0.00           H  
ATOM    736  HB3 TYR    45      -6.634 -15.162   8.512  1.00  0.00           H  
ATOM    737  HD1 TYR    45      -7.785 -18.691   7.927  1.00  0.00           H  
ATOM    738  HE1 TYR    45      -6.715 -20.659   8.987  1.00  0.00           H  
ATOM    739  HH  TYR    45      -5.116 -21.382  10.502  1.00  0.00           H  
ATOM    740  HE2 TYR    45      -4.155 -18.031  11.267  1.00  0.00           H  
ATOM    741  HD2 TYR    45      -5.229 -16.066  10.208  1.00  0.00           H  
ATOM    742  N   GLU    46      -8.137 -14.731  11.073  1.00  0.00           N  
ATOM    743  CA  GLU    46      -8.037 -14.639  12.540  1.00  0.00           C  
ATOM    744  C   GLU    46      -9.400 -14.495  13.248  1.00  0.00           C  
ATOM    745  O   GLU    46      -9.557 -14.940  14.385  1.00  0.00           O  
ATOM    746  CB  GLU    46      -7.118 -13.473  12.931  1.00  0.00           C  
ATOM    747  CG  GLU    46      -5.641 -13.754  12.599  1.00  0.00           C  
ATOM    748  CD  GLU    46      -4.684 -12.671  13.134  1.00  0.00           C  
ATOM    749  OE1 GLU    46      -5.006 -12.014  14.156  1.00  0.00           O  
ATOM    750  OE2 GLU    46      -3.576 -12.514  12.568  1.00  0.00           O1-
ATOM    751  H   GLU    46      -7.722 -13.989  10.525  1.00  0.00           H  
ATOM    752  HA  GLU    46      -7.592 -15.566  12.908  1.00  0.00           H  
ATOM    753  HB2 GLU    46      -7.444 -12.554  12.441  1.00  0.00           H  
ATOM    754  HB3 GLU    46      -7.213 -13.297  14.003  1.00  0.00           H  
ATOM    755  HG2 GLU    46      -5.335 -14.706  13.033  1.00  0.00           H  
ATOM    756  HG3 GLU    46      -5.502 -13.845  11.522  1.00  0.00           H  
ATOM    757  N   THR    47     -10.411 -13.919  12.594  1.00  0.00           N  
ATOM    758  CA  THR    47     -11.760 -13.767  13.171  1.00  0.00           C  
ATOM    759  C   THR    47     -12.559 -15.074  13.222  1.00  0.00           C  
ATOM    760  O   THR    47     -13.577 -15.132  13.916  1.00  0.00           O  
ATOM    761  CB  THR    47     -12.564 -12.683  12.447  1.00  0.00           C  
ATOM    762  CG2 THR    47     -11.910 -11.306  12.588  1.00  0.00           C  
ATOM    763  OG1 THR    47     -12.724 -13.001  11.083  1.00  0.00           O  
ATOM    764  H   THR    47     -10.242 -13.550  11.668  1.00  0.00           H  
ATOM    765  HA  THR    47     -11.642 -13.435  14.200  1.00  0.00           H  
ATOM    766  HB  THR    47     -13.568 -12.620  12.869  1.00  0.00           H  
ATOM    767 HG21 THR    47     -10.822 -11.334  12.557  1.00  0.00           H  
ATOM    768 HG22 THR    47     -12.236 -10.632  11.800  1.00  0.00           H  
ATOM    769 HG23 THR    47     -12.194 -10.855  13.536  1.00  0.00           H  
ATOM    770  HG1 THR    47     -11.874 -12.998  10.670  1.00  0.00           H  
ATOM    771  N   LEU    48     -12.097 -16.149  12.567  1.00  0.00           N  
ATOM    772  CA  LEU    48     -12.665 -17.496  12.726  1.00  0.00           C  
ATOM    773  C   LEU    48     -12.345 -18.093  14.107  1.00  0.00           C  
ATOM    774  O   LEU    48     -13.180 -18.803  14.674  1.00  0.00           O  
ATOM    775  CB  LEU    48     -12.143 -18.433  11.618  1.00  0.00           C  
ATOM    776  CG  LEU    48     -12.463 -17.991  10.179  1.00  0.00           C  
ATOM    777  CD1 LEU    48     -11.774 -18.922   9.181  1.00  0.00           C  
ATOM    778  CD2 LEU    48     -13.967 -17.994   9.884  1.00  0.00           C  
ATOM    779  H   LEU    48     -11.260 -16.055  12.007  1.00  0.00           H  
ATOM    780  HA  LEU    48     -13.751 -17.429  12.648  1.00  0.00           H  
ATOM    781  HB2 LEU    48     -11.062 -18.536  11.724  1.00  0.00           H  
ATOM    782  HB3 LEU    48     -12.547 -19.435  11.775  1.00  0.00           H  
ATOM    783  HG  LEU    48     -12.077 -16.987  10.023  1.00  0.00           H  
ATOM    784 HD11 LEU    48     -12.124 -19.950   9.284  1.00  0.00           H  
ATOM    785 HD12 LEU    48     -11.959 -18.607   8.154  1.00  0.00           H  
ATOM    786 HD13 LEU    48     -10.693 -18.922   9.329  1.00  0.00           H  
ATOM    787 HD21 LEU    48     -14.496 -17.265  10.497  1.00  0.00           H  
ATOM    788 HD22 LEU    48     -14.163 -17.733   8.844  1.00  0.00           H  
ATOM    789 HD23 LEU    48     -14.409 -18.973  10.070  1.00  0.00           H  
ATOM    790  N   THR    49     -11.158 -17.807  14.655  1.00  0.00           N  
ATOM    791  CA  THR    49     -10.715 -18.283  15.979  1.00  0.00           C  
ATOM    792  C   THR    49     -10.978 -17.268  17.100  1.00  0.00           C  
ATOM    793  O   THR    49     -11.145 -17.669  18.254  1.00  0.00           O  
ATOM    794  CB  THR    49      -9.231 -18.690  15.967  1.00  0.00           C  
ATOM    795  CG2 THR    49      -8.931 -19.776  14.932  1.00  0.00           C  
ATOM    796  OG1 THR    49      -8.398 -17.587  15.683  1.00  0.00           O  
ATOM    797  H   THR    49     -10.517 -17.216  14.144  1.00  0.00           H  
ATOM    798  HA  THR    49     -11.279 -19.179  16.242  1.00  0.00           H  
ATOM    799  HB  THR    49      -8.954 -19.067  16.953  1.00  0.00           H  
ATOM    800 HG21 THR    49      -9.109 -19.429  13.913  1.00  0.00           H  
ATOM    801 HG22 THR    49      -7.891 -20.097  14.990  1.00  0.00           H  
ATOM    802 HG23 THR    49      -9.554 -20.655  15.096  1.00  0.00           H  
ATOM    803  HG1 THR    49      -7.498 -17.872  15.720  1.00  0.00           H  
ATOM    804  N   ASP    50     -11.083 -15.971  16.782  1.00  0.00           N  
ATOM    805  CA  ASP    50     -11.442 -14.904  17.728  1.00  0.00           C  
ATOM    806  C   ASP    50     -12.363 -13.841  17.082  1.00  0.00           C  
ATOM    807  O   ASP    50     -11.879 -12.824  16.570  1.00  0.00           O  
ATOM    808  CB  ASP    50     -10.158 -14.296  18.319  1.00  0.00           C  
ATOM    809  CG  ASP    50     -10.425 -13.244  19.411  1.00  0.00           C  
ATOM    810  OD1 ASP    50     -11.602 -13.006  19.785  1.00  0.00           O  
ATOM    811  OD2 ASP    50      -9.435 -12.669  19.919  1.00  0.00           O1-
ATOM    812  H   ASP    50     -10.915 -15.700  15.823  1.00  0.00           H  
ATOM    813  HA  ASP    50     -11.987 -15.339  18.567  1.00  0.00           H  
ATOM    814  HB2 ASP    50      -9.547 -15.083  18.764  1.00  0.00           H  
ATOM    815  HB3 ASP    50      -9.552 -13.843  17.534  1.00  0.00           H  
ATOM    816  N   PRO    51     -13.699 -14.043  17.102  1.00  0.00           N  
ATOM    817  CA  PRO    51     -14.671 -13.137  16.482  1.00  0.00           C  
ATOM    818  C   PRO    51     -14.653 -11.694  17.008  1.00  0.00           C  
ATOM    819  O   PRO    51     -15.071 -10.781  16.293  1.00  0.00           O  
ATOM    820  CD  PRO    51     -14.369 -15.259  17.546  1.00  0.00           C  
ATOM    821  CG  PRO    51     -15.720 -15.269  16.835  1.00  0.00           C  
ATOM    822  CB  PRO    51     -16.042 -13.783  16.721  1.00  0.00           C  
ATOM    823  HD2 PRO    51     -14.501 -15.216  18.628  1.00  0.00           H  
ATOM    824  HD3 PRO    51     -13.817 -16.167  17.304  1.00  0.00           H  
ATOM    825  HG2 PRO    51     -16.481 -15.835  17.373  1.00  0.00           H  
ATOM    826  HG3 PRO    51     -15.613 -15.703  15.839  1.00  0.00           H  
ATOM    827  HB2 PRO    51     -16.485 -13.437  17.658  1.00  0.00           H  
ATOM    828  HB3 PRO    51     -16.749 -13.571  15.919  1.00  0.00           H  
ATOM    829  HA  PRO    51     -14.468 -13.113  15.411  1.00  0.00           H  
ATOM    830  N   SER    52     -14.137 -11.454  18.222  1.00  0.00           N  
ATOM    831  CA  SER    52     -14.057 -10.109  18.821  1.00  0.00           C  
ATOM    832  C   SER    52     -13.163  -9.143  18.027  1.00  0.00           C  
ATOM    833  O   SER    52     -13.315  -7.925  18.133  1.00  0.00           O  
ATOM    834  CB  SER    52     -13.595 -10.192  20.282  1.00  0.00           C  
ATOM    835  OG  SER    52     -12.210 -10.476  20.398  1.00  0.00           O  
ATOM    836  H   SER    52     -13.766 -12.226  18.759  1.00  0.00           H  
ATOM    837  HA  SER    52     -15.068  -9.699  18.817  1.00  0.00           H  
ATOM    838  HB2 SER    52     -13.781  -9.238  20.777  1.00  0.00           H  
ATOM    839  HB3 SER    52     -14.166 -10.942  20.829  1.00  0.00           H  
ATOM    840  HG  SER    52     -12.045 -11.377  20.133  1.00  0.00           H  
ATOM    841  N   LYS    53     -12.284  -9.664  17.156  1.00  0.00           N  
ATOM    842  CA  LYS    53     -11.447  -8.877  16.236  1.00  0.00           C  
ATOM    843  C   LYS    53     -12.249  -8.113  15.162  1.00  0.00           C  
ATOM    844  O   LYS    53     -11.695  -7.194  14.560  1.00  0.00           O  
ATOM    845  CB  LYS    53     -10.374  -9.804  15.629  1.00  0.00           C  
ATOM    846  CG  LYS    53      -9.329 -10.234  16.670  1.00  0.00           C  
ATOM    847  CD  LYS    53      -8.297 -11.200  16.068  1.00  0.00           C  
ATOM    848  CE  LYS    53      -7.221 -11.518  17.112  1.00  0.00           C  
ATOM    849  NZ  LYS    53      -6.220 -12.487  16.598  1.00  0.00           N1+
ATOM    850  H   LYS    53     -12.211 -10.671  17.103  1.00  0.00           H  
ATOM    851  HA  LYS    53     -10.938  -8.114  16.828  1.00  0.00           H  
ATOM    852  HB2 LYS    53     -10.839 -10.694  15.212  1.00  0.00           H  
ATOM    853  HB3 LYS    53      -9.863  -9.305  14.808  1.00  0.00           H  
ATOM    854  HG2 LYS    53      -8.825  -9.351  17.063  1.00  0.00           H  
ATOM    855  HG3 LYS    53      -9.818 -10.716  17.518  1.00  0.00           H  
ATOM    856  HD2 LYS    53      -8.794 -12.116  15.744  1.00  0.00           H  
ATOM    857  HD3 LYS    53      -7.837 -10.758  15.182  1.00  0.00           H  
ATOM    858  HE2 LYS    53      -6.700 -10.607  17.408  1.00  0.00           H  
ATOM    859  HE3 LYS    53      -7.672 -11.935  18.013  1.00  0.00           H  
ATOM    860  HZ1 LYS    53      -5.793 -12.139  15.743  1.00  0.00           H  
ATOM    861  HZ2 LYS    53      -5.502 -12.633  17.292  1.00  0.00           H  
ATOM    862  HZ3 LYS    53      -6.676 -13.366  16.399  1.00  0.00           H  
ATOM    863  N   LEU    54     -13.537  -8.435  14.957  1.00  0.00           N  
ATOM    864  CA  LEU    54     -14.487  -7.651  14.146  1.00  0.00           C  
ATOM    865  C   LEU    54     -15.252  -6.559  14.921  1.00  0.00           C  
ATOM    866  O   LEU    54     -15.983  -5.791  14.297  1.00  0.00           O  
ATOM    867  CB  LEU    54     -15.499  -8.573  13.433  1.00  0.00           C  
ATOM    868  CG  LEU    54     -14.936  -9.495  12.341  1.00  0.00           C  
ATOM    869  CD1 LEU    54     -16.086 -10.216  11.635  1.00  0.00           C  
ATOM    870  CD2 LEU    54     -14.123  -8.752  11.274  1.00  0.00           C  
ATOM    871  H   LEU    54     -13.922  -9.206  15.488  1.00  0.00           H  
ATOM    872  HA  LEU    54     -13.935  -7.100  13.385  1.00  0.00           H  
ATOM    873  HB2 LEU    54     -16.016  -9.179  14.179  1.00  0.00           H  
ATOM    874  HB3 LEU    54     -16.275  -7.963  12.975  1.00  0.00           H  
ATOM    875  HG  LEU    54     -14.315 -10.243  12.823  1.00  0.00           H  
ATOM    876 HD11 LEU    54     -16.742  -9.517  11.115  1.00  0.00           H  
ATOM    877 HD12 LEU    54     -15.710 -10.930  10.901  1.00  0.00           H  
ATOM    878 HD13 LEU    54     -16.693 -10.775  12.347  1.00  0.00           H  
ATOM    879 HD21 LEU    54     -13.203  -8.334  11.682  1.00  0.00           H  
ATOM    880 HD22 LEU    54     -13.829  -9.422  10.465  1.00  0.00           H  
ATOM    881 HD23 LEU    54     -14.692  -7.938  10.827  1.00  0.00           H  
ATOM    882  N   ASP    55     -15.100  -6.426  16.244  1.00  0.00           N  
ATOM    883  CA  ASP    55     -15.794  -5.374  17.017  1.00  0.00           C  
ATOM    884  C   ASP    55     -15.370  -3.948  16.602  1.00  0.00           C  
ATOM    885  O   ASP    55     -16.124  -2.989  16.782  1.00  0.00           O  
ATOM    886  CB  ASP    55     -15.579  -5.568  18.529  1.00  0.00           C  
ATOM    887  CG  ASP    55     -16.189  -6.852  19.124  1.00  0.00           C  
ATOM    888  OD1 ASP    55     -16.992  -7.546  18.454  1.00  0.00           O  
ATOM    889  OD2 ASP    55     -15.906  -7.144  20.309  1.00  0.00           O1-
ATOM    890  H   ASP    55     -14.501  -7.067  16.748  1.00  0.00           H  
ATOM    891  HA  ASP    55     -16.863  -5.452  16.810  1.00  0.00           H  
ATOM    892  HB2 ASP    55     -14.513  -5.555  18.760  1.00  0.00           H  
ATOM    893  HB3 ASP    55     -16.017  -4.732  19.075  1.00  0.00           H  
ATOM    894  N   SER    56     -14.183  -3.813  16.000  1.00  0.00           N  
ATOM    895  CA  SER    56     -13.650  -2.594  15.378  1.00  0.00           C  
ATOM    896  C   SER    56     -14.167  -2.326  13.950  1.00  0.00           C  
ATOM    897  O   SER    56     -13.873  -1.272  13.382  1.00  0.00           O  
ATOM    898  CB  SER    56     -12.124  -2.697  15.389  1.00  0.00           C  
ATOM    899  OG  SER    56     -11.692  -3.875  14.725  1.00  0.00           O  
ATOM    900  H   SER    56     -13.619  -4.644  15.896  1.00  0.00           H  
ATOM    901  HA  SER    56     -13.934  -1.734  15.987  1.00  0.00           H  
ATOM    902  HB2 SER    56     -11.670  -1.821  14.933  1.00  0.00           H  
ATOM    903  HB3 SER    56     -11.762  -2.733  16.417  1.00  0.00           H  
ATOM    904  HG  SER    56     -10.778  -4.013  14.946  1.00  0.00           H  
ATOM    905  N   GLY    57     -14.944  -3.250  13.368  1.00  0.00           N  
ATOM    906  CA  GLY    57     -15.602  -3.130  12.062  1.00  0.00           C  
ATOM    907  C   GLY    57     -15.815  -4.497  11.400  1.00  0.00           C  
ATOM    908  O   GLY    57     -14.842  -5.207  11.130  1.00  0.00           O  
ATOM    909  H   GLY    57     -15.155  -4.086  13.898  1.00  0.00           H  
ATOM    910  HA2 GLY    57     -16.557  -2.620  12.194  1.00  0.00           H  
ATOM    911  HA3 GLY    57     -15.005  -2.518  11.384  1.00  0.00           H  
ATOM    912  N   LYS    58     -17.073  -4.879  11.142  1.00  0.00           N  
ATOM    913  CA  LYS    58     -17.437  -6.202  10.595  1.00  0.00           C  
ATOM    914  C   LYS    58     -17.223  -6.311   9.084  1.00  0.00           C  
ATOM    915  O   LYS    58     -16.845  -7.370   8.585  1.00  0.00           O  
ATOM    916  CB  LYS    58     -18.905  -6.521  10.932  1.00  0.00           C  
ATOM    917  CG  LYS    58     -19.167  -6.646  12.441  1.00  0.00           C  
ATOM    918  CD  LYS    58     -20.646  -6.961  12.705  1.00  0.00           C  
ATOM    919  CE  LYS    58     -20.913  -7.044  14.211  1.00  0.00           C  
ATOM    920  NZ  LYS    58     -22.348  -7.314  14.496  1.00  0.00           N1+
ATOM    921  H   LYS    58     -17.828  -4.242  11.355  1.00  0.00           H  
ATOM    922  HA  LYS    58     -16.811  -6.960  11.062  1.00  0.00           H  
ATOM    923  HB2 LYS    58     -19.554  -5.751  10.511  1.00  0.00           H  
ATOM    924  HB3 LYS    58     -19.194  -7.457  10.450  1.00  0.00           H  
ATOM    925  HG2 LYS    58     -18.542  -7.433  12.862  1.00  0.00           H  
ATOM    926  HG3 LYS    58     -18.893  -5.721  12.949  1.00  0.00           H  
ATOM    927  HD2 LYS    58     -21.273  -6.185  12.261  1.00  0.00           H  
ATOM    928  HD3 LYS    58     -20.919  -7.902  12.224  1.00  0.00           H  
ATOM    929  HE2 LYS    58     -20.310  -7.834  14.662  1.00  0.00           H  
ATOM    930  HE3 LYS    58     -20.633  -6.109  14.699  1.00  0.00           H  
ATOM    931  HZ1 LYS    58     -22.616  -8.193  14.076  1.00  0.00           H  
ATOM    932  HZ2 LYS    58     -22.490  -7.361  15.495  1.00  0.00           H  
ATOM    933  HZ3 LYS    58     -22.914  -6.571  14.111  1.00  0.00           H  
ATOM    934  N   GLU    59     -17.490  -5.232   8.357  1.00  0.00           N  
ATOM    935  CA  GLU    59     -17.451  -5.176   6.894  1.00  0.00           C  
ATOM    936  C   GLU    59     -16.008  -5.233   6.358  1.00  0.00           C  
ATOM    937  O   GLU    59     -15.134  -4.502   6.831  1.00  0.00           O  
ATOM    938  CB  GLU    59     -18.162  -3.906   6.389  1.00  0.00           C  
ATOM    939  CG  GLU    59     -19.656  -3.806   6.759  1.00  0.00           C  
ATOM    940  CD  GLU    59     -19.965  -3.449   8.232  1.00  0.00           C  
ATOM    941  OE1 GLU    59     -19.073  -2.964   8.969  1.00  0.00           O  
ATOM    942  OE2 GLU    59     -21.127  -3.657   8.660  1.00  0.00           O1-
ATOM    943  H   GLU    59     -17.823  -4.400   8.831  1.00  0.00           H  
ATOM    944  HA  GLU    59     -17.995  -6.041   6.511  1.00  0.00           H  
ATOM    945  HB2 GLU    59     -17.633  -3.014   6.728  1.00  0.00           H  
ATOM    946  HB3 GLU    59     -18.103  -3.889   5.301  1.00  0.00           H  
ATOM    947  HG2 GLU    59     -20.119  -3.033   6.145  1.00  0.00           H  
ATOM    948  HG3 GLU    59     -20.163  -4.738   6.508  1.00  0.00           H  
ATOM    949  N   LEU    60     -15.766  -6.072   5.344  1.00  0.00           N  
ATOM    950  CA  LEU    60     -14.462  -6.264   4.692  1.00  0.00           C  
ATOM    951  C   LEU    60     -14.522  -5.778   3.235  1.00  0.00           C  
ATOM    952  O   LEU    60     -15.172  -6.406   2.397  1.00  0.00           O  
ATOM    953  CB  LEU    60     -14.038  -7.743   4.806  1.00  0.00           C  
ATOM    954  CG  LEU    60     -13.886  -8.278   6.244  1.00  0.00           C  
ATOM    955  CD1 LEU    60     -13.380  -9.719   6.186  1.00  0.00           C  
ATOM    956  CD2 LEU    60     -12.897  -7.476   7.094  1.00  0.00           C  
ATOM    957  H   LEU    60     -16.533  -6.627   4.993  1.00  0.00           H  
ATOM    958  HA  LEU    60     -13.689  -5.685   5.188  1.00  0.00           H  
ATOM    959  HB2 LEU    60     -14.762  -8.365   4.278  1.00  0.00           H  
ATOM    960  HB3 LEU    60     -13.095  -7.886   4.278  1.00  0.00           H  
ATOM    961  HG  LEU    60     -14.858  -8.271   6.739  1.00  0.00           H  
ATOM    962 HD11 LEU    60     -12.403  -9.772   5.703  1.00  0.00           H  
ATOM    963 HD12 LEU    60     -13.281 -10.149   7.183  1.00  0.00           H  
ATOM    964 HD13 LEU    60     -14.062 -10.356   5.622  1.00  0.00           H  
ATOM    965 HD21 LEU    60     -13.240  -6.457   7.266  1.00  0.00           H  
ATOM    966 HD22 LEU    60     -12.765  -7.929   8.077  1.00  0.00           H  
ATOM    967 HD23 LEU    60     -11.917  -7.423   6.620  1.00  0.00           H  
ATOM    968  N   HIS    61     -13.876  -4.647   2.935  1.00  0.00           N  
ATOM    969  CA  HIS    61     -13.947  -3.973   1.628  1.00  0.00           C  
ATOM    970  C   HIS    61     -12.728  -3.078   1.339  1.00  0.00           C  
ATOM    971  O   HIS    61     -11.890  -2.830   2.211  1.00  0.00           O  
ATOM    972  CB  HIS    61     -15.255  -3.160   1.547  1.00  0.00           C  
ATOM    973  CG  HIS    61     -15.336  -2.008   2.520  1.00  0.00           C  
ATOM    974  ND1 HIS    61     -14.807  -0.732   2.316  1.00  0.00           N  
ATOM    975  CE1 HIS    61     -15.080  -0.034   3.431  1.00  0.00           C  
ATOM    976  NE2 HIS    61     -15.756  -0.796   4.306  1.00  0.00           N  
ATOM    977  CD2 HIS    61     -15.919  -2.047   3.753  1.00  0.00           C  
ATOM    978  H   HIS    61     -13.348  -4.181   3.662  1.00  0.00           H  
ATOM    979  HA  HIS    61     -13.961  -4.731   0.845  1.00  0.00           H  
ATOM    980  HB2 HIS    61     -15.393  -2.762   0.540  1.00  0.00           H  
ATOM    981  HB3 HIS    61     -16.110  -3.816   1.716  1.00  0.00           H  
ATOM    982  HE1 HIS    61     -14.798   0.996   3.598  1.00  0.00           H  
ATOM    983  HE2 HIS    61     -16.076  -0.505   5.219  1.00  0.00           H  
ATOM    984  HD2 HIS    61     -16.416  -2.850   4.273  1.00  0.00           H  
ATOM    985  N   ILE    62     -12.646  -2.602   0.094  1.00  0.00           N  
ATOM    986  CA  ILE    62     -11.660  -1.643  -0.423  1.00  0.00           C  
ATOM    987  C   ILE    62     -12.404  -0.423  -0.989  1.00  0.00           C  
ATOM    988  O   ILE    62     -13.432  -0.564  -1.659  1.00  0.00           O  
ATOM    989  CB  ILE    62     -10.749  -2.318  -1.483  1.00  0.00           C  
ATOM    990  CG2 ILE    62      -9.813  -1.307  -2.179  1.00  0.00           C  
ATOM    991  CG1 ILE    62      -9.939  -3.470  -0.842  1.00  0.00           C  
ATOM    992  CD1 ILE    62      -9.037  -4.255  -1.803  1.00  0.00           C  
ATOM    993  H   ILE    62     -13.368  -2.879  -0.560  1.00  0.00           H  
ATOM    994  HA  ILE    62     -11.039  -1.304   0.402  1.00  0.00           H  
ATOM    995  HB  ILE    62     -11.389  -2.753  -2.252  1.00  0.00           H  
ATOM    996 HG21 ILE    62      -9.155  -0.816  -1.462  1.00  0.00           H  
ATOM    997 HG22 ILE    62      -9.184  -1.789  -2.926  1.00  0.00           H  
ATOM    998 HG23 ILE    62     -10.357  -0.534  -2.721  1.00  0.00           H  
ATOM    999 HG12 ILE    62      -9.338  -3.084  -0.018  1.00  0.00           H  
ATOM   1000 HG13 ILE    62     -10.629  -4.190  -0.405  1.00  0.00           H  
ATOM   1001 HD11 ILE    62      -8.198  -3.654  -2.153  1.00  0.00           H  
ATOM   1002 HD12 ILE    62      -8.615  -5.130  -1.307  1.00  0.00           H  
ATOM   1003 HD13 ILE    62      -9.595  -4.605  -2.671  1.00  0.00           H  
ATOM   1004  N   ASN    63     -11.892   0.791  -0.769  1.00  0.00           N  
ATOM   1005  CA  ASN    63     -12.388   2.007  -1.426  1.00  0.00           C  
ATOM   1006  C   ASN    63     -11.256   2.710  -2.188  1.00  0.00           C  
ATOM   1007  O   ASN    63     -10.165   2.905  -1.648  1.00  0.00           O  
ATOM   1008  CB  ASN    63     -13.076   2.974  -0.440  1.00  0.00           C  
ATOM   1009  CG  ASN    63     -14.123   2.380   0.493  1.00  0.00           C  
ATOM   1010  OD1 ASN    63     -14.336   2.867   1.594  1.00  0.00           O  
ATOM   1011  ND2 ASN    63     -14.799   1.318   0.122  1.00  0.00           N  
ATOM   1012  H   ASN    63     -11.047   0.867  -0.215  1.00  0.00           H  
ATOM   1013  HA  ASN    63     -13.135   1.738  -2.168  1.00  0.00           H  
ATOM   1014  HB2 ASN    63     -12.328   3.472   0.175  1.00  0.00           H  
ATOM   1015  HB3 ASN    63     -13.553   3.774  -1.006  1.00  0.00           H  
ATOM   1016 HD21 ASN    63     -15.453   0.896   0.767  1.00  0.00           H  
ATOM   1017 HD22 ASN    63     -14.589   0.862  -0.755  1.00  0.00           H  
ATOM   1018  N   LEU    64     -11.537   3.120  -3.423  1.00  0.00           N  
ATOM   1019  CA  LEU    64     -10.656   3.951  -4.244  1.00  0.00           C  
ATOM   1020  C   LEU    64     -11.237   5.364  -4.302  1.00  0.00           C  
ATOM   1021  O   LEU    64     -12.354   5.563  -4.784  1.00  0.00           O  
ATOM   1022  CB  LEU    64     -10.491   3.330  -5.644  1.00  0.00           C  
ATOM   1023  CG  LEU    64      -9.927   1.897  -5.647  1.00  0.00           C  
ATOM   1024  CD1 LEU    64      -9.809   1.405  -7.087  1.00  0.00           C  
ATOM   1025  CD2 LEU    64      -8.547   1.809  -4.996  1.00  0.00           C  
ATOM   1026  H   LEU    64     -12.464   2.936  -3.788  1.00  0.00           H  
ATOM   1027  HA  LEU    64      -9.664   4.024  -3.796  1.00  0.00           H  
ATOM   1028  HB2 LEU    64     -11.455   3.323  -6.151  1.00  0.00           H  
ATOM   1029  HB3 LEU    64      -9.844   3.974  -6.243  1.00  0.00           H  
ATOM   1030  HG  LEU    64     -10.611   1.238  -5.114  1.00  0.00           H  
ATOM   1031 HD11 LEU    64      -9.081   1.988  -7.652  1.00  0.00           H  
ATOM   1032 HD12 LEU    64      -9.496   0.362  -7.120  1.00  0.00           H  
ATOM   1033 HD13 LEU    64     -10.765   1.471  -7.606  1.00  0.00           H  
ATOM   1034 HD21 LEU    64      -8.593   2.016  -3.928  1.00  0.00           H  
ATOM   1035 HD22 LEU    64      -8.121   0.811  -5.101  1.00  0.00           H  
ATOM   1036 HD23 LEU    64      -7.855   2.520  -5.445  1.00  0.00           H  
ATOM   1037  N   ILE    65     -10.494   6.337  -3.777  1.00  0.00           N  
ATOM   1038  CA  ILE    65     -10.970   7.708  -3.560  1.00  0.00           C  
ATOM   1039  C   ILE    65     -10.019   8.694  -4.260  1.00  0.00           C  
ATOM   1040  O   ILE    65      -9.037   9.137  -3.651  1.00  0.00           O  
ATOM   1041  CB  ILE    65     -11.172   7.989  -2.048  1.00  0.00           C  
ATOM   1042  CG2 ILE    65     -11.810   9.381  -1.865  1.00  0.00           C  
ATOM   1043  CG1 ILE    65     -12.026   6.890  -1.368  1.00  0.00           C  
ATOM   1044  CD1 ILE    65     -12.337   7.128   0.114  1.00  0.00           C  
ATOM   1045  H   ILE    65      -9.590   6.098  -3.388  1.00  0.00           H  
ATOM   1046  HA  ILE    65     -11.958   7.837  -3.993  1.00  0.00           H  
ATOM   1047  HB  ILE    65     -10.202   7.992  -1.556  1.00  0.00           H  
ATOM   1048 HG21 ILE    65     -12.814   9.414  -2.292  1.00  0.00           H  
ATOM   1049 HG22 ILE    65     -11.889   9.650  -0.813  1.00  0.00           H  
ATOM   1050 HG23 ILE    65     -11.228  10.176  -2.332  1.00  0.00           H  
ATOM   1051 HG12 ILE    65     -12.960   6.756  -1.911  1.00  0.00           H  
ATOM   1052 HG13 ILE    65     -11.506   5.933  -1.427  1.00  0.00           H  
ATOM   1053 HD11 ILE    65     -13.020   7.966   0.255  1.00  0.00           H  
ATOM   1054 HD12 ILE    65     -12.814   6.250   0.550  1.00  0.00           H  
ATOM   1055 HD13 ILE    65     -11.427   7.329   0.681  1.00  0.00           H  
ATOM   1056  N   PRO    66     -10.248   9.016  -5.548  1.00  0.00           N  
ATOM   1057  CA  PRO    66      -9.540  10.093  -6.236  1.00  0.00           C  
ATOM   1058  C   PRO    66     -10.004  11.473  -5.741  1.00  0.00           C  
ATOM   1059  O   PRO    66     -11.174  11.672  -5.401  1.00  0.00           O  
ATOM   1060  CD  PRO    66     -11.222   8.402  -6.446  1.00  0.00           C  
ATOM   1061  CG  PRO    66     -11.240   9.264  -7.708  1.00  0.00           C  
ATOM   1062  CB  PRO    66      -9.846   9.891  -7.722  1.00  0.00           C  
ATOM   1063  HD2 PRO    66     -12.227   8.351  -6.031  1.00  0.00           H  
ATOM   1064  HD3 PRO    66     -10.897   7.387  -6.682  1.00  0.00           H  
ATOM   1065  HG2 PRO    66     -11.996  10.045  -7.616  1.00  0.00           H  
ATOM   1066  HG3 PRO    66     -11.460   8.693  -8.611  1.00  0.00           H  
ATOM   1067  HB2 PRO    66      -9.804  10.810  -8.310  1.00  0.00           H  
ATOM   1068  HB3 PRO    66      -9.130   9.191  -8.151  1.00  0.00           H  
ATOM   1069  HA  PRO    66      -8.464  10.000  -6.082  1.00  0.00           H  
ATOM   1070  N   ASN    67      -9.084  12.438  -5.721  1.00  0.00           N  
ATOM   1071  CA  ASN    67      -9.321  13.819  -5.304  1.00  0.00           C  
ATOM   1072  C   ASN    67      -8.444  14.772  -6.136  1.00  0.00           C  
ATOM   1073  O   ASN    67      -7.235  14.886  -5.911  1.00  0.00           O  
ATOM   1074  CB  ASN    67      -9.044  13.907  -3.794  1.00  0.00           C  
ATOM   1075  CG  ASN    67      -9.356  15.266  -3.190  1.00  0.00           C  
ATOM   1076  OD1 ASN    67      -9.178  16.315  -3.791  1.00  0.00           O  
ATOM   1077  ND2 ASN    67      -9.832  15.293  -1.967  1.00  0.00           N  
ATOM   1078  H   ASN    67      -8.135  12.198  -5.976  1.00  0.00           H  
ATOM   1079  HA  ASN    67     -10.366  14.082  -5.476  1.00  0.00           H  
ATOM   1080  HB2 ASN    67      -9.632  13.150  -3.272  1.00  0.00           H  
ATOM   1081  HB3 ASN    67      -8.000  13.674  -3.588  1.00  0.00           H  
ATOM   1082 HD21 ASN    67      -9.997  16.183  -1.518  1.00  0.00           H  
ATOM   1083 HD22 ASN    67      -9.971  14.433  -1.456  1.00  0.00           H  
ATOM   1084  N   LYS    68      -9.048  15.458  -7.109  1.00  0.00           N  
ATOM   1085  CA  LYS    68      -8.364  16.376  -8.038  1.00  0.00           C  
ATOM   1086  C   LYS    68      -7.985  17.721  -7.413  1.00  0.00           C  
ATOM   1087  O   LYS    68      -7.047  18.361  -7.887  1.00  0.00           O  
ATOM   1088  CB  LYS    68      -9.245  16.570  -9.284  1.00  0.00           C  
ATOM   1089  CG  LYS    68      -9.316  15.289 -10.134  1.00  0.00           C  
ATOM   1090  CD  LYS    68     -10.378  15.407 -11.230  1.00  0.00           C  
ATOM   1091  CE  LYS    68     -10.491  14.089 -12.003  1.00  0.00           C  
ATOM   1092  NZ  LYS    68     -11.570  14.156 -13.024  1.00  0.00           N1+
ATOM   1093  H   LYS    68     -10.040  15.295  -7.262  1.00  0.00           H  
ATOM   1094  HA  LYS    68      -7.424  15.925  -8.347  1.00  0.00           H  
ATOM   1095  HB2 LYS    68     -10.247  16.873  -8.975  1.00  0.00           H  
ATOM   1096  HB3 LYS    68      -8.858  17.380  -9.904  1.00  0.00           H  
ATOM   1097  HG2 LYS    68      -8.341  15.084 -10.576  1.00  0.00           H  
ATOM   1098  HG3 LYS    68      -9.555  14.434  -9.501  1.00  0.00           H  
ATOM   1099  HD2 LYS    68     -11.342  15.647 -10.778  1.00  0.00           H  
ATOM   1100  HD3 LYS    68     -10.130  16.226 -11.907  1.00  0.00           H  
ATOM   1101  HE2 LYS    68      -9.548  13.848 -12.495  1.00  0.00           H  
ATOM   1102  HE3 LYS    68     -10.716  13.269 -11.323  1.00  0.00           H  
ATOM   1103  HZ1 LYS    68     -11.370  14.896 -13.682  1.00  0.00           H  
ATOM   1104  HZ2 LYS    68     -11.626  13.274 -13.511  1.00  0.00           H  
ATOM   1105  HZ3 LYS    68     -12.449  14.341 -12.563  1.00  0.00           H  
ATOM   1106  N   GLN    69      -8.667  18.143  -6.346  1.00  0.00           N  
ATOM   1107  CA  GLN    69      -8.377  19.394  -5.633  1.00  0.00           C  
ATOM   1108  C   GLN    69      -7.103  19.280  -4.775  1.00  0.00           C  
ATOM   1109  O   GLN    69      -6.267  20.185  -4.783  1.00  0.00           O  
ATOM   1110  CB  GLN    69      -9.584  19.813  -4.772  1.00  0.00           C  
ATOM   1111  CG  GLN    69     -10.834  20.184  -5.597  1.00  0.00           C  
ATOM   1112  CD  GLN    69     -11.586  18.991  -6.195  1.00  0.00           C  
ATOM   1113  OE1 GLN    69     -12.237  19.159  -7.326  1.00  0.00           O  
ATOM   1114  NE2 GLN    69     -11.603  17.888  -5.668  1.00  0.00           N  
ATOM   1115  H   GLN    69      -9.418  17.565  -5.997  1.00  0.00           H  
ATOM   1116  HA  GLN    69      -8.203  20.181  -6.370  1.00  0.00           H  
ATOM   1117  HB2 GLN    69      -9.816  19.047  -4.031  1.00  0.00           H  
ATOM   1118  HB3 GLN    69      -9.304  20.693  -4.191  1.00  0.00           H  
ATOM   1119  HG2 GLN    69     -11.538  20.716  -4.956  1.00  0.00           H  
ATOM   1120  HG3 GLN    69     -10.566  20.878  -6.395  1.00  0.00           H  
ATOM   1121 HE21 GLN    69     -12.104  17.133  -6.116  1.00  0.00           H  
ATOM   1122 HE22 GLN    69     -11.130  17.733  -4.789  1.00  0.00           H  
ATOM   1123  N   ASP    70      -6.923  18.153  -4.083  1.00  0.00           N  
ATOM   1124  CA  ASP    70      -5.709  17.829  -3.311  1.00  0.00           C  
ATOM   1125  C   ASP    70      -4.610  17.141  -4.153  1.00  0.00           C  
ATOM   1126  O   ASP    70      -3.465  17.028  -3.706  1.00  0.00           O  
ATOM   1127  CB  ASP    70      -6.086  16.961  -2.098  1.00  0.00           C  
ATOM   1128  CG  ASP    70      -7.027  17.640  -1.079  1.00  0.00           C  
ATOM   1129  OD1 ASP    70      -7.184  18.885  -1.086  1.00  0.00           O  
ATOM   1130  OD2 ASP    70      -7.584  16.923  -0.216  1.00  0.00           O1-
ATOM   1131  H   ASP    70      -7.660  17.459  -4.098  1.00  0.00           H  
ATOM   1132  HA  ASP    70      -5.266  18.752  -2.933  1.00  0.00           H  
ATOM   1133  HB2 ASP    70      -6.549  16.032  -2.432  1.00  0.00           H  
ATOM   1134  HB3 ASP    70      -5.187  16.672  -1.552  1.00  0.00           H  
ATOM   1135  N   ARG    71      -4.951  16.688  -5.370  1.00  0.00           N  
ATOM   1136  CA  ARG    71      -4.119  15.876  -6.284  1.00  0.00           C  
ATOM   1137  C   ARG    71      -3.662  14.551  -5.650  1.00  0.00           C  
ATOM   1138  O   ARG    71      -2.492  14.162  -5.745  1.00  0.00           O  
ATOM   1139  CB  ARG    71      -2.995  16.735  -6.904  1.00  0.00           C  
ATOM   1140  CG  ARG    71      -2.537  16.196  -8.271  1.00  0.00           C  
ATOM   1141  CD  ARG    71      -1.447  17.072  -8.903  1.00  0.00           C  
ATOM   1142  NE  ARG    71      -0.134  16.870  -8.263  1.00  0.00           N  
ATOM   1143  CZ  ARG    71       0.883  17.709  -8.221  1.00  0.00           C  
ATOM   1144  NH1 ARG    71       0.836  18.903  -8.740  1.00  0.00           N  
ATOM   1145  NH2 ARG    71       1.983  17.327  -7.654  1.00  0.00           N1+
ATOM   1146  H   ARG    71      -5.906  16.842  -5.660  1.00  0.00           H  
ATOM   1147  HA  ARG    71      -4.801  15.599  -7.089  1.00  0.00           H  
ATOM   1148  HB2 ARG    71      -3.360  17.754  -7.047  1.00  0.00           H  
ATOM   1149  HB3 ARG    71      -2.150  16.813  -6.217  1.00  0.00           H  
ATOM   1150  HG2 ARG    71      -2.175  15.172  -8.179  1.00  0.00           H  
ATOM   1151  HG3 ARG    71      -3.393  16.155  -8.945  1.00  0.00           H  
ATOM   1152  HD2 ARG    71      -1.331  16.829  -9.958  1.00  0.00           H  
ATOM   1153  HD3 ARG    71      -1.736  18.122  -8.855  1.00  0.00           H  
ATOM   1154  HE  ARG    71       0.026  15.946  -7.879  1.00  0.00           H  
ATOM   1155 HH11 ARG    71      -0.010  19.225  -9.184  1.00  0.00           H  
ATOM   1156 HH12 ARG    71       1.643  19.509  -8.707  1.00  0.00           H  
ATOM   1157 HH21 ARG    71       2.047  16.398  -7.255  1.00  0.00           H  
ATOM   1158 HH22 ARG    71       2.786  17.936  -7.580  1.00  0.00           H  
ATOM   1159  N   THR    72      -4.593  13.854  -4.994  1.00  0.00           N  
ATOM   1160  CA  THR    72      -4.345  12.573  -4.312  1.00  0.00           C  
ATOM   1161  C   THR    72      -5.246  11.442  -4.809  1.00  0.00           C  
ATOM   1162  O   THR    72      -6.408  11.655  -5.161  1.00  0.00           O  
ATOM   1163  CB  THR    72      -4.446  12.670  -2.777  1.00  0.00           C  
ATOM   1164  CG2 THR    72      -3.535  13.731  -2.164  1.00  0.00           C  
ATOM   1165  OG1 THR    72      -5.761  12.969  -2.365  1.00  0.00           O  
ATOM   1166  H   THR    72      -5.541  14.207  -4.990  1.00  0.00           H  
ATOM   1167  HA  THR    72      -3.335  12.276  -4.563  1.00  0.00           H  
ATOM   1168  HB  THR    72      -4.181  11.704  -2.342  1.00  0.00           H  
ATOM   1169 HG21 THR    72      -3.812  14.735  -2.478  1.00  0.00           H  
ATOM   1170 HG22 THR    72      -3.584  13.705  -1.075  1.00  0.00           H  
ATOM   1171 HG23 THR    72      -2.498  13.571  -2.444  1.00  0.00           H  
ATOM   1172  HG1 THR    72      -5.977  13.840  -2.660  1.00  0.00           H  
ATOM   1173  N   LEU    73      -4.716  10.216  -4.802  1.00  0.00           N  
ATOM   1174  CA  LEU    73      -5.492   8.979  -4.922  1.00  0.00           C  
ATOM   1175  C   LEU    73      -5.331   8.177  -3.627  1.00  0.00           C  
ATOM   1176  O   LEU    73      -4.221   7.765  -3.287  1.00  0.00           O  
ATOM   1177  CB  LEU    73      -5.048   8.195  -6.174  1.00  0.00           C  
ATOM   1178  CG  LEU    73      -5.713   6.811  -6.325  1.00  0.00           C  
ATOM   1179  CD1 LEU    73      -7.224   6.908  -6.546  1.00  0.00           C  
ATOM   1180  CD2 LEU    73      -5.100   6.070  -7.511  1.00  0.00           C  
ATOM   1181  H   LEU    73      -3.748  10.122  -4.520  1.00  0.00           H  
ATOM   1182  HA  LEU    73      -6.551   9.209  -5.033  1.00  0.00           H  
ATOM   1183  HB2 LEU    73      -5.251   8.794  -7.062  1.00  0.00           H  
ATOM   1184  HB3 LEU    73      -3.964   8.066  -6.143  1.00  0.00           H  
ATOM   1185  HG  LEU    73      -5.526   6.200  -5.441  1.00  0.00           H  
ATOM   1186 HD11 LEU    73      -7.463   7.531  -7.409  1.00  0.00           H  
ATOM   1187 HD12 LEU    73      -7.663   5.924  -6.718  1.00  0.00           H  
ATOM   1188 HD13 LEU    73      -7.730   7.329  -5.679  1.00  0.00           H  
ATOM   1189 HD21 LEU    73      -4.025   5.957  -7.382  1.00  0.00           H  
ATOM   1190 HD22 LEU    73      -5.525   5.072  -7.621  1.00  0.00           H  
ATOM   1191 HD23 LEU    73      -5.264   6.606  -8.446  1.00  0.00           H  
ATOM   1192  N   THR    74      -6.427   7.965  -2.901  1.00  0.00           N  
ATOM   1193  CA  THR    74      -6.415   7.229  -1.629  1.00  0.00           C  
ATOM   1194  C   THR    74      -6.989   5.825  -1.795  1.00  0.00           C  
ATOM   1195  O   THR    74      -8.120   5.664  -2.255  1.00  0.00           O  
ATOM   1196  CB  THR    74      -7.145   8.013  -0.531  1.00  0.00           C  
ATOM   1197  CG2 THR    74      -7.097   7.302   0.818  1.00  0.00           C  
ATOM   1198  OG1 THR    74      -6.525   9.267  -0.350  1.00  0.00           O  
ATOM   1199  H   THR    74      -7.315   8.329  -3.225  1.00  0.00           H  
ATOM   1200  HA  THR    74      -5.391   7.123  -1.282  1.00  0.00           H  
ATOM   1201  HB  THR    74      -8.180   8.194  -0.813  1.00  0.00           H  
ATOM   1202 HG21 THR    74      -6.071   7.083   1.117  1.00  0.00           H  
ATOM   1203 HG22 THR    74      -7.547   7.917   1.598  1.00  0.00           H  
ATOM   1204 HG23 THR    74      -7.643   6.360   0.803  1.00  0.00           H  
ATOM   1205  HG1 THR    74      -6.599   9.758  -1.155  1.00  0.00           H  
ATOM   1206  N   ILE    75      -6.216   4.812  -1.396  1.00  0.00           N  
ATOM   1207  CA  ILE    75      -6.624   3.405  -1.331  1.00  0.00           C  
ATOM   1208  C   ILE    75      -6.926   3.072   0.136  1.00  0.00           C  
ATOM   1209  O   ILE    75      -6.009   2.961   0.953  1.00  0.00           O  
ATOM   1210  CB  ILE    75      -5.542   2.473  -1.936  1.00  0.00           C  
ATOM   1211  CG2 ILE    75      -6.005   1.005  -1.849  1.00  0.00           C  
ATOM   1212  CG1 ILE    75      -5.205   2.789  -3.415  1.00  0.00           C  
ATOM   1213  CD1 ILE    75      -4.155   3.891  -3.616  1.00  0.00           C  
ATOM   1214  H   ILE    75      -5.294   5.032  -1.038  1.00  0.00           H  
ATOM   1215  HA  ILE    75      -7.536   3.257  -1.911  1.00  0.00           H  
ATOM   1216  HB  ILE    75      -4.624   2.556  -1.353  1.00  0.00           H  
ATOM   1217 HG21 ILE    75      -6.946   0.851  -2.379  1.00  0.00           H  
ATOM   1218 HG22 ILE    75      -5.268   0.331  -2.289  1.00  0.00           H  
ATOM   1219 HG23 ILE    75      -6.143   0.668  -0.822  1.00  0.00           H  
ATOM   1220 HG12 ILE    75      -4.806   1.893  -3.894  1.00  0.00           H  
ATOM   1221 HG13 ILE    75      -6.111   3.039  -3.965  1.00  0.00           H  
ATOM   1222 HD11 ILE    75      -3.272   3.716  -3.001  1.00  0.00           H  
ATOM   1223 HD12 ILE    75      -3.832   3.927  -4.656  1.00  0.00           H  
ATOM   1224 HD13 ILE    75      -4.537   4.880  -3.371  1.00  0.00           H  
ATOM   1225  N   VAL    76      -8.211   2.960   0.481  1.00  0.00           N  
ATOM   1226  CA  VAL    76      -8.700   2.585   1.819  1.00  0.00           C  
ATOM   1227  C   VAL    76      -9.010   1.089   1.865  1.00  0.00           C  
ATOM   1228  O   VAL    76      -9.551   0.547   0.903  1.00  0.00           O  
ATOM   1229  CB  VAL    76      -9.978   3.363   2.210  1.00  0.00           C  
ATOM   1230  CG1 VAL    76     -10.303   3.221   3.704  1.00  0.00           C  
ATOM   1231  CG2 VAL    76      -9.905   4.862   1.898  1.00  0.00           C  
ATOM   1232  H   VAL    76      -8.909   3.066  -0.245  1.00  0.00           H  
ATOM   1233  HA  VAL    76      -7.932   2.808   2.560  1.00  0.00           H  
ATOM   1234  HB  VAL    76     -10.819   2.958   1.650  1.00  0.00           H  
ATOM   1235 HG11 VAL    76      -9.469   3.548   4.327  1.00  0.00           H  
ATOM   1236 HG12 VAL    76     -11.172   3.821   3.976  1.00  0.00           H  
ATOM   1237 HG13 VAL    76     -10.543   2.195   3.980  1.00  0.00           H  
ATOM   1238 HG21 VAL    76      -9.782   5.050   0.830  1.00  0.00           H  
ATOM   1239 HG22 VAL    76     -10.821   5.371   2.200  1.00  0.00           H  
ATOM   1240 HG23 VAL    76      -9.079   5.335   2.423  1.00  0.00           H  
ATOM   1241  N   ASP    77      -8.767   0.441   2.998  1.00  0.00           N  
ATOM   1242  CA  ASP    77      -9.292  -0.886   3.322  1.00  0.00           C  
ATOM   1243  C   ASP    77      -9.718  -0.993   4.798  1.00  0.00           C  
ATOM   1244  O   ASP    77      -9.335  -0.183   5.648  1.00  0.00           O  
ATOM   1245  CB  ASP    77      -8.273  -1.972   2.939  1.00  0.00           C  
ATOM   1246  CG  ASP    77      -6.970  -1.938   3.754  1.00  0.00           C  
ATOM   1247  OD1 ASP    77      -7.037  -2.092   4.997  1.00  0.00           O  
ATOM   1248  OD2 ASP    77      -5.882  -1.846   3.132  1.00  0.00           O1-
ATOM   1249  H   ASP    77      -8.278   0.927   3.740  1.00  0.00           H  
ATOM   1250  HA  ASP    77     -10.198  -1.045   2.739  1.00  0.00           H  
ATOM   1251  HB2 ASP    77      -8.716  -2.962   3.055  1.00  0.00           H  
ATOM   1252  HB3 ASP    77      -8.037  -1.870   1.881  1.00  0.00           H  
ATOM   1253  N   THR    78     -10.511  -2.020   5.095  1.00  0.00           N  
ATOM   1254  CA  THR    78     -10.881  -2.449   6.455  1.00  0.00           C  
ATOM   1255  C   THR    78     -10.170  -3.751   6.857  1.00  0.00           C  
ATOM   1256  O   THR    78     -10.727  -4.589   7.571  1.00  0.00           O  
ATOM   1257  CB  THR    78     -12.408  -2.533   6.610  1.00  0.00           C  
ATOM   1258  CG2 THR    78     -13.073  -1.162   6.505  1.00  0.00           C  
ATOM   1259  OG1 THR    78     -12.969  -3.362   5.619  1.00  0.00           O  
ATOM   1260  H   THR    78     -10.830  -2.608   4.337  1.00  0.00           H  
ATOM   1261  HA  THR    78     -10.533  -1.715   7.184  1.00  0.00           H  
ATOM   1262  HB  THR    78     -12.664  -2.950   7.585  1.00  0.00           H  
ATOM   1263 HG21 THR    78     -12.922  -0.712   5.523  1.00  0.00           H  
ATOM   1264 HG22 THR    78     -14.148  -1.237   6.675  1.00  0.00           H  
ATOM   1265 HG23 THR    78     -12.672  -0.474   7.250  1.00  0.00           H  
ATOM   1266  HG1 THR    78     -13.839  -3.610   5.908  1.00  0.00           H  
ATOM   1267  N   GLY    79      -8.925  -3.938   6.394  1.00  0.00           N  
ATOM   1268  CA  GLY    79      -8.086  -5.097   6.717  1.00  0.00           C  
ATOM   1269  C   GLY    79      -7.631  -5.137   8.180  1.00  0.00           C  
ATOM   1270  O   GLY    79      -8.155  -4.420   9.033  1.00  0.00           O  
ATOM   1271  H   GLY    79      -8.505  -3.213   5.825  1.00  0.00           H  
ATOM   1272  HA2 GLY    79      -8.624  -6.015   6.498  1.00  0.00           H  
ATOM   1273  HA3 GLY    79      -7.214  -5.071   6.064  1.00  0.00           H  
ATOM   1274  N   ILE    80      -6.648  -5.985   8.490  1.00  0.00           N  
ATOM   1275  CA  ILE    80      -6.103  -6.116   9.852  1.00  0.00           C  
ATOM   1276  C   ILE    80      -5.411  -4.834  10.366  1.00  0.00           C  
ATOM   1277  O   ILE    80      -5.502  -4.534  11.556  1.00  0.00           O  
ATOM   1278  CB  ILE    80      -5.191  -7.363   9.936  1.00  0.00           C  
ATOM   1279  CG2 ILE    80      -3.935  -7.248   9.056  1.00  0.00           C  
ATOM   1280  CG1 ILE    80      -4.818  -7.657  11.402  1.00  0.00           C  
ATOM   1281  CD1 ILE    80      -4.331  -9.091  11.631  1.00  0.00           C  
ATOM   1282  H   ILE    80      -6.272  -6.587   7.770  1.00  0.00           H  
ATOM   1283  HA  ILE    80      -6.958  -6.291  10.508  1.00  0.00           H  
ATOM   1284  HB  ILE    80      -5.764  -8.212   9.563  1.00  0.00           H  
ATOM   1285 HG21 ILE    80      -3.229  -6.523   9.456  1.00  0.00           H  
ATOM   1286 HG22 ILE    80      -3.415  -8.201   8.997  1.00  0.00           H  
ATOM   1287 HG23 ILE    80      -4.175  -6.956   8.035  1.00  0.00           H  
ATOM   1288 HG12 ILE    80      -4.054  -6.961  11.747  1.00  0.00           H  
ATOM   1289 HG13 ILE    80      -5.687  -7.500  12.042  1.00  0.00           H  
ATOM   1290 HD11 ILE    80      -3.408  -9.289  11.089  1.00  0.00           H  
ATOM   1291 HD12 ILE    80      -4.135  -9.272  12.688  1.00  0.00           H  
ATOM   1292 HD13 ILE    80      -5.077  -9.819  11.308  1.00  0.00           H  
ATOM   1293  N   GLY    81      -4.779  -4.054   9.482  1.00  0.00           N  
ATOM   1294  CA  GLY    81      -3.963  -2.886   9.842  1.00  0.00           C  
ATOM   1295  C   GLY    81      -2.581  -3.245  10.416  1.00  0.00           C  
ATOM   1296  O   GLY    81      -2.250  -4.417  10.610  1.00  0.00           O  
ATOM   1297  H   GLY    81      -4.776  -4.335   8.512  1.00  0.00           H  
ATOM   1298  HA2 GLY    81      -3.825  -2.287   8.945  1.00  0.00           H  
ATOM   1299  HA3 GLY    81      -4.498  -2.257  10.551  1.00  0.00           H  
ATOM   1300  N   MET    82      -1.757  -2.229  10.679  1.00  0.00           N  
ATOM   1301  CA  MET    82      -0.358  -2.372  11.116  1.00  0.00           C  
ATOM   1302  C   MET    82      -0.089  -1.711  12.474  1.00  0.00           C  
ATOM   1303  O   MET    82      -0.661  -0.670  12.806  1.00  0.00           O  
ATOM   1304  CB  MET    82       0.569  -1.782  10.045  1.00  0.00           C  
ATOM   1305  CG  MET    82       0.591  -2.622   8.765  1.00  0.00           C  
ATOM   1306  SD  MET    82       1.386  -1.816   7.351  1.00  0.00           S  
ATOM   1307  CE  MET    82       0.145  -0.542   6.997  1.00  0.00           C  
ATOM   1308  H   MET    82      -2.080  -1.286  10.499  1.00  0.00           H  
ATOM   1309  HA  MET    82      -0.098  -3.427  11.229  1.00  0.00           H  
ATOM   1310  HB2 MET    82       0.234  -0.773   9.822  1.00  0.00           H  
ATOM   1311  HB3 MET    82       1.587  -1.674  10.416  1.00  0.00           H  
ATOM   1312  HG2 MET    82       1.112  -3.559   8.959  1.00  0.00           H  
ATOM   1313  HG3 MET    82      -0.419  -2.886   8.463  1.00  0.00           H  
ATOM   1314  HE1 MET    82       0.094   0.191   7.799  1.00  0.00           H  
ATOM   1315  HE2 MET    82       0.382  -0.009   6.083  1.00  0.00           H  
ATOM   1316  HE3 MET    82      -0.832  -0.998   6.881  1.00  0.00           H  
ATOM   1317  N   THR    83       0.807  -2.315  13.256  1.00  0.00           N  
ATOM   1318  CA  THR    83       1.359  -1.729  14.491  1.00  0.00           C  
ATOM   1319  C   THR    83       2.467  -0.712  14.193  1.00  0.00           C  
ATOM   1320  O   THR    83       3.020  -0.668  13.088  1.00  0.00           O  
ATOM   1321  CB  THR    83       1.929  -2.810  15.425  1.00  0.00           C  
ATOM   1322  CG2 THR    83       0.912  -3.888  15.793  1.00  0.00           C  
ATOM   1323  OG1 THR    83       3.055  -3.434  14.853  1.00  0.00           O  
ATOM   1324  H   THR    83       1.238  -3.171  12.924  1.00  0.00           H  
ATOM   1325  HA  THR    83       0.557  -1.211  15.020  1.00  0.00           H  
ATOM   1326  HB  THR    83       2.270  -2.349  16.352  1.00  0.00           H  
ATOM   1327 HG21 THR    83       0.578  -4.452  14.922  1.00  0.00           H  
ATOM   1328 HG22 THR    83       1.332  -4.597  16.506  1.00  0.00           H  
ATOM   1329 HG23 THR    83       0.037  -3.435  16.256  1.00  0.00           H  
ATOM   1330  HG1 THR    83       2.771  -3.938  14.097  1.00  0.00           H  
ATOM   1331  N   LYS    84       2.872   0.064  15.205  1.00  0.00           N  
ATOM   1332  CA  LYS    84       4.065   0.927  15.138  1.00  0.00           C  
ATOM   1333  C   LYS    84       5.341   0.133  14.808  1.00  0.00           C  
ATOM   1334  O   LYS    84       6.169   0.585  14.016  1.00  0.00           O  
ATOM   1335  CB  LYS    84       4.187   1.685  16.470  1.00  0.00           C  
ATOM   1336  CG  LYS    84       5.237   2.798  16.391  1.00  0.00           C  
ATOM   1337  CD  LYS    84       5.332   3.611  17.686  1.00  0.00           C  
ATOM   1338  CE  LYS    84       6.356   4.733  17.481  1.00  0.00           C  
ATOM   1339  NZ  LYS    84       6.502   5.594  18.679  1.00  0.00           N1+
ATOM   1340  H   LYS    84       2.379   0.001  16.091  1.00  0.00           H  
ATOM   1341  HA  LYS    84       3.896   1.650  14.337  1.00  0.00           H  
ATOM   1342  HB2 LYS    84       3.224   2.125  16.719  1.00  0.00           H  
ATOM   1343  HB3 LYS    84       4.425   0.996  17.282  1.00  0.00           H  
ATOM   1344  HG2 LYS    84       6.211   2.364  16.182  1.00  0.00           H  
ATOM   1345  HG3 LYS    84       4.999   3.460  15.557  1.00  0.00           H  
ATOM   1346  HD2 LYS    84       4.359   4.030  17.942  1.00  0.00           H  
ATOM   1347  HD3 LYS    84       5.631   2.967  18.514  1.00  0.00           H  
ATOM   1348  HE2 LYS    84       7.336   4.315  17.251  1.00  0.00           H  
ATOM   1349  HE3 LYS    84       6.069   5.366  16.640  1.00  0.00           H  
ATOM   1350  HZ1 LYS    84       6.823   5.043  19.462  1.00  0.00           H  
ATOM   1351  HZ2 LYS    84       7.189   6.319  18.477  1.00  0.00           H  
ATOM   1352  HZ3 LYS    84       5.618   6.026  18.904  1.00  0.00           H  
ATOM   1353  N   ALA    85       5.476  -1.076  15.360  1.00  0.00           N  
ATOM   1354  CA  ALA    85       6.603  -1.972  15.092  1.00  0.00           C  
ATOM   1355  C   ALA    85       6.635  -2.473  13.635  1.00  0.00           C  
ATOM   1356  O   ALA    85       7.716  -2.610  13.062  1.00  0.00           O  
ATOM   1357  CB  ALA    85       6.540  -3.137  16.086  1.00  0.00           C  
ATOM   1358  H   ALA    85       4.746  -1.410  15.972  1.00  0.00           H  
ATOM   1359  HA  ALA    85       7.527  -1.421  15.275  1.00  0.00           H  
ATOM   1360  HB1 ALA    85       5.624  -3.718  15.968  1.00  0.00           H  
ATOM   1361  HB2 ALA    85       7.382  -3.816  15.946  1.00  0.00           H  
ATOM   1362  HB3 ALA    85       6.577  -2.779  17.115  1.00  0.00           H  
ATOM   1363  N   ASP    86       5.477  -2.694  13.006  1.00  0.00           N  
ATOM   1364  CA  ASP    86       5.387  -3.055  11.584  1.00  0.00           C  
ATOM   1365  C   ASP    86       5.813  -1.912  10.656  1.00  0.00           C  
ATOM   1366  O   ASP    86       6.550  -2.149   9.694  1.00  0.00           O  
ATOM   1367  CB  ASP    86       3.964  -3.513  11.239  1.00  0.00           C  
ATOM   1368  CG  ASP    86       3.499  -4.726  12.049  1.00  0.00           C  
ATOM   1369  OD1 ASP    86       4.293  -5.683  12.222  1.00  0.00           O  
ATOM   1370  OD2 ASP    86       2.337  -4.701  12.521  1.00  0.00           O1-
ATOM   1371  H   ASP    86       4.615  -2.567  13.519  1.00  0.00           H  
ATOM   1372  HA  ASP    86       6.071  -3.878  11.399  1.00  0.00           H  
ATOM   1373  HB2 ASP    86       3.265  -2.697  11.413  1.00  0.00           H  
ATOM   1374  HB3 ASP    86       3.886  -3.767  10.182  1.00  0.00           H  
ATOM   1375  N   LEU    87       5.397  -0.678  10.963  1.00  0.00           N  
ATOM   1376  CA  LEU    87       5.747   0.521  10.194  1.00  0.00           C  
ATOM   1377  C   LEU    87       7.249   0.850  10.249  1.00  0.00           C  
ATOM   1378  O   LEU    87       7.829   1.231   9.231  1.00  0.00           O  
ATOM   1379  CB  LEU    87       4.933   1.718  10.719  1.00  0.00           C  
ATOM   1380  CG  LEU    87       3.417   1.653  10.456  1.00  0.00           C  
ATOM   1381  CD1 LEU    87       2.747   2.815  11.194  1.00  0.00           C  
ATOM   1382  CD2 LEU    87       3.097   1.738   8.961  1.00  0.00           C  
ATOM   1383  H   LEU    87       4.802  -0.560  11.772  1.00  0.00           H  
ATOM   1384  HA  LEU    87       5.501   0.342   9.146  1.00  0.00           H  
ATOM   1385  HB2 LEU    87       5.105   1.815  11.793  1.00  0.00           H  
ATOM   1386  HB3 LEU    87       5.318   2.641  10.281  1.00  0.00           H  
ATOM   1387  HG  LEU    87       3.009   0.721  10.846  1.00  0.00           H  
ATOM   1388 HD11 LEU    87       2.911   2.743  12.269  1.00  0.00           H  
ATOM   1389 HD12 LEU    87       3.131   3.781  10.867  1.00  0.00           H  
ATOM   1390 HD13 LEU    87       1.671   2.817  11.036  1.00  0.00           H  
ATOM   1391 HD21 LEU    87       3.414   0.838   8.434  1.00  0.00           H  
ATOM   1392 HD22 LEU    87       2.028   1.843   8.784  1.00  0.00           H  
ATOM   1393 HD23 LEU    87       3.591   2.587   8.491  1.00  0.00           H  
ATOM   1394  N   ILE    88       7.876   0.724  11.426  1.00  0.00           N  
ATOM   1395  CA  ILE    88       9.280   1.111  11.645  1.00  0.00           C  
ATOM   1396  C   ILE    88      10.256  -0.043  11.352  1.00  0.00           C  
ATOM   1397  O   ILE    88      11.275   0.173  10.692  1.00  0.00           O  
ATOM   1398  CB  ILE    88       9.470   1.678  13.074  1.00  0.00           C  
ATOM   1399  CG2 ILE    88      10.944   2.045  13.342  1.00  0.00           C  
ATOM   1400  CG1 ILE    88       8.581   2.925  13.301  1.00  0.00           C  
ATOM   1401  CD1 ILE    88       8.522   3.374  14.764  1.00  0.00           C  
ATOM   1402  H   ILE    88       7.341   0.417  12.228  1.00  0.00           H  
ATOM   1403  HA  ILE    88       9.533   1.917  10.954  1.00  0.00           H  
ATOM   1404  HB  ILE    88       9.174   0.908  13.789  1.00  0.00           H  
ATOM   1405 HG21 ILE    88      11.296   2.800  12.638  1.00  0.00           H  
ATOM   1406 HG22 ILE    88      11.086   2.443  14.345  1.00  0.00           H  
ATOM   1407 HG23 ILE    88      11.616   1.193  13.272  1.00  0.00           H  
ATOM   1408 HG12 ILE    88       8.922   3.752  12.676  1.00  0.00           H  
ATOM   1409 HG13 ILE    88       7.556   2.722  12.992  1.00  0.00           H  
ATOM   1410 HD11 ILE    88       9.473   3.772  15.111  1.00  0.00           H  
ATOM   1411 HD12 ILE    88       7.775   4.157  14.890  1.00  0.00           H  
ATOM   1412 HD13 ILE    88       8.263   2.541  15.415  1.00  0.00           H  
ATOM   1413  N   ASN    89       9.968  -1.256  11.841  1.00  0.00           N  
ATOM   1414  CA  ASN    89      10.925  -2.370  11.887  1.00  0.00           C  
ATOM   1415  C   ASN    89      10.524  -3.580  11.030  1.00  0.00           C  
ATOM   1416  O   ASN    89      11.269  -3.949  10.120  1.00  0.00           O  
ATOM   1417  CB  ASN    89      11.172  -2.787  13.351  1.00  0.00           C  
ATOM   1418  CG  ASN    89      11.779  -1.685  14.202  1.00  0.00           C  
ATOM   1419  OD1 ASN    89      11.139  -1.310  15.287  1.00  0.00           O  
ATOM   1420  ND2 ASN    89      12.843  -1.155  13.910  1.00  0.00           N  
ATOM   1421  H   ASN    89       9.090  -1.387  12.326  1.00  0.00           H  
ATOM   1422  HA  ASN    89      11.889  -2.050  11.484  1.00  0.00           H  
ATOM   1423  HB2 ASN    89      10.242  -3.115  13.817  1.00  0.00           H  
ATOM   1424  HB3 ASN    89      11.845  -3.645  13.388  1.00  0.00           H  
ATOM   1425 HD21 ASN    89      13.212  -0.428  14.505  1.00  0.00           H  
ATOM   1426 HD22 ASN    89      13.343  -1.439  13.080  1.00  0.00           H  
ATOM   1427  N   ASN    90       9.394  -4.233  11.326  1.00  0.00           N  
ATOM   1428  CA  ASN    90       9.158  -5.619  10.893  1.00  0.00           C  
ATOM   1429  C   ASN    90       9.063  -5.758   9.366  1.00  0.00           C  
ATOM   1430  O   ASN    90       9.773  -6.571   8.772  1.00  0.00           O  
ATOM   1431  CB  ASN    90       7.906  -6.213  11.574  1.00  0.00           C  
ATOM   1432  CG  ASN    90       7.874  -6.087  13.091  1.00  0.00           C  
ATOM   1433  OD1 ASN    90       8.890  -6.115  13.772  1.00  0.00           O  
ATOM   1434  ND2 ASN    90       6.705  -5.955  13.673  1.00  0.00           N  
ATOM   1435  H   ASN    90       8.794  -3.858  12.051  1.00  0.00           H  
ATOM   1436  HA  ASN    90      10.019  -6.207  11.217  1.00  0.00           H  
ATOM   1437  HB2 ASN    90       7.001  -5.779  11.153  1.00  0.00           H  
ATOM   1438  HB3 ASN    90       7.847  -7.277  11.341  1.00  0.00           H  
ATOM   1439 HD21 ASN    90       6.654  -5.879  14.678  1.00  0.00           H  
ATOM   1440 HD22 ASN    90       5.853  -5.922  13.117  1.00  0.00           H  
ATOM   1441  N   LEU    91       8.226  -4.940   8.718  1.00  0.00           N  
ATOM   1442  CA  LEU    91       8.011  -5.009   7.269  1.00  0.00           C  
ATOM   1443  C   LEU    91       9.246  -4.536   6.487  1.00  0.00           C  
ATOM   1444  O   LEU    91       9.587  -5.131   5.467  1.00  0.00           O  
ATOM   1445  CB  LEU    91       6.753  -4.209   6.887  1.00  0.00           C  
ATOM   1446  CG  LEU    91       5.462  -4.685   7.582  1.00  0.00           C  
ATOM   1447  CD1 LEU    91       4.294  -3.794   7.171  1.00  0.00           C  
ATOM   1448  CD2 LEU    91       5.102  -6.130   7.228  1.00  0.00           C  
ATOM   1449  H   LEU    91       7.691  -4.262   9.245  1.00  0.00           H  
ATOM   1450  HA  LEU    91       7.854  -6.053   6.995  1.00  0.00           H  
ATOM   1451  HB2 LEU    91       6.916  -3.155   7.121  1.00  0.00           H  
ATOM   1452  HB3 LEU    91       6.613  -4.254   5.806  1.00  0.00           H  
ATOM   1453  HG  LEU    91       5.579  -4.609   8.663  1.00  0.00           H  
ATOM   1454 HD11 LEU    91       4.058  -3.910   6.115  1.00  0.00           H  
ATOM   1455 HD12 LEU    91       3.398  -4.049   7.737  1.00  0.00           H  
ATOM   1456 HD13 LEU    91       4.508  -2.742   7.360  1.00  0.00           H  
ATOM   1457 HD21 LEU    91       5.825  -6.835   7.639  1.00  0.00           H  
ATOM   1458 HD22 LEU    91       4.129  -6.405   7.636  1.00  0.00           H  
ATOM   1459 HD23 LEU    91       5.066  -6.281   6.149  1.00  0.00           H  
ATOM   1460  N   GLY    92       9.965  -3.532   7.003  1.00  0.00           N  
ATOM   1461  CA  GLY    92      11.241  -3.077   6.440  1.00  0.00           C  
ATOM   1462  C   GLY    92      12.340  -4.143   6.529  1.00  0.00           C  
ATOM   1463  O   GLY    92      13.080  -4.346   5.569  1.00  0.00           O  
ATOM   1464  H   GLY    92       9.648  -3.100   7.860  1.00  0.00           H  
ATOM   1465  HA2 GLY    92      11.097  -2.774   5.402  1.00  0.00           H  
ATOM   1466  HA3 GLY    92      11.568  -2.192   6.985  1.00  0.00           H  
ATOM   1467  N   THR    93      12.405  -4.883   7.639  1.00  0.00           N  
ATOM   1468  CA  THR    93      13.351  -5.999   7.833  1.00  0.00           C  
ATOM   1469  C   THR    93      13.043  -7.170   6.894  1.00  0.00           C  
ATOM   1470  O   THR    93      13.951  -7.704   6.255  1.00  0.00           O  
ATOM   1471  CB  THR    93      13.349  -6.470   9.299  1.00  0.00           C  
ATOM   1472  CG2 THR    93      14.321  -7.621   9.566  1.00  0.00           C  
ATOM   1473  OG1 THR    93      13.742  -5.413  10.148  1.00  0.00           O  
ATOM   1474  H   THR    93      11.760  -4.681   8.392  1.00  0.00           H  
ATOM   1475  HA  THR    93      14.352  -5.635   7.593  1.00  0.00           H  
ATOM   1476  HB  THR    93      12.345  -6.777   9.597  1.00  0.00           H  
ATOM   1477 HG21 THR    93      15.333  -7.368   9.246  1.00  0.00           H  
ATOM   1478 HG22 THR    93      14.361  -7.857  10.630  1.00  0.00           H  
ATOM   1479 HG23 THR    93      14.027  -8.537   9.054  1.00  0.00           H  
ATOM   1480  HG1 THR    93      13.079  -4.737  10.107  1.00  0.00           H  
ATOM   1481  N   ILE    94      11.763  -7.538   6.750  1.00  0.00           N  
ATOM   1482  CA  ILE    94      11.306  -8.593   5.826  1.00  0.00           C  
ATOM   1483  C   ILE    94      11.580  -8.208   4.362  1.00  0.00           C  
ATOM   1484  O   ILE    94      12.003  -9.047   3.564  1.00  0.00           O  
ATOM   1485  CB  ILE    94       9.808  -8.898   6.088  1.00  0.00           C  
ATOM   1486  CG2 ILE    94       9.177  -9.755   4.974  1.00  0.00           C  
ATOM   1487  CG1 ILE    94       9.646  -9.612   7.451  1.00  0.00           C  
ATOM   1488  CD1 ILE    94       8.208  -9.592   7.992  1.00  0.00           C  
ATOM   1489  H   ILE    94      11.057  -7.061   7.297  1.00  0.00           H  
ATOM   1490  HA  ILE    94      11.884  -9.497   6.030  1.00  0.00           H  
ATOM   1491  HB  ILE    94       9.269  -7.950   6.125  1.00  0.00           H  
ATOM   1492 HG21 ILE    94       9.736 -10.678   4.817  1.00  0.00           H  
ATOM   1493 HG22 ILE    94       8.150 -10.031   5.210  1.00  0.00           H  
ATOM   1494 HG23 ILE    94       9.125  -9.226   4.022  1.00  0.00           H  
ATOM   1495 HG12 ILE    94       9.997 -10.642   7.377  1.00  0.00           H  
ATOM   1496 HG13 ILE    94      10.281  -9.142   8.201  1.00  0.00           H  
ATOM   1497 HD11 ILE    94       7.522 -10.154   7.361  1.00  0.00           H  
ATOM   1498 HD12 ILE    94       8.169 -10.035   8.988  1.00  0.00           H  
ATOM   1499 HD13 ILE    94       7.832  -8.572   8.073  1.00  0.00           H  
ATOM   1500  N   ALA    95      11.394  -6.934   4.003  1.00  0.00           N  
ATOM   1501  CA  ALA    95      11.596  -6.432   2.645  1.00  0.00           C  
ATOM   1502  C   ALA    95      13.063  -6.435   2.165  1.00  0.00           C  
ATOM   1503  O   ALA    95      13.283  -6.346   0.957  1.00  0.00           O  
ATOM   1504  CB  ALA    95      10.974  -5.033   2.554  1.00  0.00           C  
ATOM   1505  H   ALA    95      11.046  -6.282   4.694  1.00  0.00           H  
ATOM   1506  HA  ALA    95      11.043  -7.082   1.963  1.00  0.00           H  
ATOM   1507  HB1 ALA    95      11.371  -4.371   3.321  1.00  0.00           H  
ATOM   1508  HB2 ALA    95      11.161  -4.570   1.584  1.00  0.00           H  
ATOM   1509  HB3 ALA    95       9.893  -5.079   2.687  1.00  0.00           H  
ATOM   1510  N   LYS    96      14.073  -6.571   3.043  1.00  0.00           N  
ATOM   1511  CA  LYS    96      15.505  -6.565   2.663  1.00  0.00           C  
ATOM   1512  C   LYS    96      15.847  -7.638   1.621  1.00  0.00           C  
ATOM   1513  O   LYS    96      16.421  -7.328   0.575  1.00  0.00           O  
ATOM   1514  CB  LYS    96      16.400  -6.764   3.901  1.00  0.00           C  
ATOM   1515  CG  LYS    96      16.333  -5.607   4.909  1.00  0.00           C  
ATOM   1516  CD  LYS    96      17.128  -5.901   6.191  1.00  0.00           C  
ATOM   1517  CE  LYS    96      18.642  -5.953   5.935  1.00  0.00           C  
ATOM   1518  NZ  LYS    96      19.402  -6.229   7.180  1.00  0.00           N1+
ATOM   1519  H   LYS    96      13.848  -6.662   4.024  1.00  0.00           H  
ATOM   1520  HA  LYS    96      15.731  -5.591   2.224  1.00  0.00           H  
ATOM   1521  HB2 LYS    96      16.131  -7.695   4.402  1.00  0.00           H  
ATOM   1522  HB3 LYS    96      17.431  -6.882   3.567  1.00  0.00           H  
ATOM   1523  HG2 LYS    96      16.685  -4.683   4.448  1.00  0.00           H  
ATOM   1524  HG3 LYS    96      15.297  -5.434   5.188  1.00  0.00           H  
ATOM   1525  HD2 LYS    96      16.909  -5.132   6.930  1.00  0.00           H  
ATOM   1526  HD3 LYS    96      16.787  -6.842   6.625  1.00  0.00           H  
ATOM   1527  HE2 LYS    96      18.900  -6.727   5.213  1.00  0.00           H  
ATOM   1528  HE3 LYS    96      18.985  -5.003   5.529  1.00  0.00           H  
ATOM   1529  HZ1 LYS    96      19.128  -7.127   7.551  1.00  0.00           H  
ATOM   1530  HZ2 LYS    96      20.390  -6.237   6.971  1.00  0.00           H  
ATOM   1531  HZ3 LYS    96      19.207  -5.509   7.861  1.00  0.00           H  
ATOM   1532  N   SER    97      15.472  -8.891   1.885  1.00  0.00           N  
ATOM   1533  CA  SER    97      15.755 -10.038   1.007  1.00  0.00           C  
ATOM   1534  C   SER    97      14.933  -9.999  -0.285  1.00  0.00           C  
ATOM   1535  O   SER    97      15.468 -10.279  -1.359  1.00  0.00           O  
ATOM   1536  CB  SER    97      15.513 -11.347   1.766  1.00  0.00           C  
ATOM   1537  OG  SER    97      14.170 -11.435   2.218  1.00  0.00           O  
ATOM   1538  H   SER    97      14.964  -9.078   2.738  1.00  0.00           H  
ATOM   1539  HA  SER    97      16.811 -10.003   0.733  1.00  0.00           H  
ATOM   1540  HB2 SER    97      15.732 -12.207   1.131  1.00  0.00           H  
ATOM   1541  HB3 SER    97      16.178 -11.413   2.628  1.00  0.00           H  
ATOM   1542  HG  SER    97      14.057 -12.252   2.678  1.00  0.00           H  
ATOM   1543  N   GLY    98      13.667  -9.568  -0.213  1.00  0.00           N  
ATOM   1544  CA  GLY    98      12.814  -9.343  -1.384  1.00  0.00           C  
ATOM   1545  C   GLY    98      13.354  -8.237  -2.294  1.00  0.00           C  
ATOM   1546  O   GLY    98      13.412  -8.400  -3.510  1.00  0.00           O  
ATOM   1547  H   GLY    98      13.286  -9.351   0.697  1.00  0.00           H  
ATOM   1548  HA2 GLY    98      12.695 -10.271  -1.947  1.00  0.00           H  
ATOM   1549  HA3 GLY    98      11.826  -9.051  -1.031  1.00  0.00           H  
ATOM   1550  N   THR    99      13.845  -7.145  -1.705  1.00  0.00           N  
ATOM   1551  CA  THR    99      14.470  -6.026  -2.423  1.00  0.00           C  
ATOM   1552  C   THR    99      15.763  -6.454  -3.122  1.00  0.00           C  
ATOM   1553  O   THR    99      15.937  -6.190  -4.313  1.00  0.00           O  
ATOM   1554  CB  THR    99      14.748  -4.857  -1.466  1.00  0.00           C  
ATOM   1555  CG2 THR    99      15.435  -3.700  -2.171  1.00  0.00           C  
ATOM   1556  OG1 THR    99      13.546  -4.357  -0.929  1.00  0.00           O  
ATOM   1557  H   THR    99      13.793  -7.077  -0.696  1.00  0.00           H  
ATOM   1558  HA  THR    99      13.771  -5.688  -3.192  1.00  0.00           H  
ATOM   1559  HB  THR    99      15.367  -5.178  -0.627  1.00  0.00           H  
ATOM   1560 HG21 THR    99      15.038  -3.561  -3.176  1.00  0.00           H  
ATOM   1561 HG22 THR    99      15.287  -2.776  -1.617  1.00  0.00           H  
ATOM   1562 HG23 THR    99      16.507  -3.863  -2.253  1.00  0.00           H  
ATOM   1563  HG1 THR    99      13.193  -5.012  -0.341  1.00  0.00           H  
ATOM   1564  N   LYS   100      16.645  -7.179  -2.417  1.00  0.00           N  
ATOM   1565  CA  LYS   100      17.871  -7.774  -2.976  1.00  0.00           C  
ATOM   1566  C   LYS   100      17.555  -8.682  -4.172  1.00  0.00           C  
ATOM   1567  O   LYS   100      18.121  -8.492  -5.249  1.00  0.00           O  
ATOM   1568  CB  LYS   100      18.609  -8.511  -1.842  1.00  0.00           C  
ATOM   1569  CG  LYS   100      19.801  -9.362  -2.310  1.00  0.00           C  
ATOM   1570  CD  LYS   100      20.529  -9.984  -1.107  1.00  0.00           C  
ATOM   1571  CE  LYS   100      21.510 -11.098  -1.502  1.00  0.00           C  
ATOM   1572  NZ  LYS   100      22.610 -10.620  -2.379  1.00  0.00           N1+
ATOM   1573  H   LYS   100      16.441  -7.368  -1.444  1.00  0.00           H  
ATOM   1574  HA  LYS   100      18.508  -6.963  -3.333  1.00  0.00           H  
ATOM   1575  HB2 LYS   100      18.951  -7.777  -1.111  1.00  0.00           H  
ATOM   1576  HB3 LYS   100      17.909  -9.157  -1.311  1.00  0.00           H  
ATOM   1577  HG2 LYS   100      19.459 -10.167  -2.961  1.00  0.00           H  
ATOM   1578  HG3 LYS   100      20.491  -8.754  -2.896  1.00  0.00           H  
ATOM   1579  HD2 LYS   100      21.048  -9.206  -0.545  1.00  0.00           H  
ATOM   1580  HD3 LYS   100      19.793 -10.410  -0.423  1.00  0.00           H  
ATOM   1581  HE2 LYS   100      21.952 -11.529  -0.603  1.00  0.00           H  
ATOM   1582  HE3 LYS   100      20.983 -11.906  -2.012  1.00  0.00           H  
ATOM   1583  HZ1 LYS   100      22.231 -10.350  -3.285  1.00  0.00           H  
ATOM   1584  HZ2 LYS   100      23.072  -9.828  -1.957  1.00  0.00           H  
ATOM   1585  HZ3 LYS   100      23.275 -11.365  -2.524  1.00  0.00           H  
ATOM   1586  N   ALA   101      16.614  -9.611  -4.010  1.00  0.00           N  
ATOM   1587  CA  ALA   101      16.200 -10.534  -5.066  1.00  0.00           C  
ATOM   1588  C   ALA   101      15.574  -9.817  -6.278  1.00  0.00           C  
ATOM   1589  O   ALA   101      15.891 -10.159  -7.418  1.00  0.00           O  
ATOM   1590  CB  ALA   101      15.239 -11.558  -4.452  1.00  0.00           C  
ATOM   1591  H   ALA   101      16.170  -9.704  -3.105  1.00  0.00           H  
ATOM   1592  HA  ALA   101      17.088 -11.067  -5.415  1.00  0.00           H  
ATOM   1593  HB1 ALA   101      14.360 -11.075  -4.024  1.00  0.00           H  
ATOM   1594  HB2 ALA   101      14.898 -12.276  -5.198  1.00  0.00           H  
ATOM   1595  HB3 ALA   101      15.726 -12.122  -3.655  1.00  0.00           H  
ATOM   1596  N   PHE   102      14.743  -8.791  -6.055  1.00  0.00           N  
ATOM   1597  CA  PHE   102      14.129  -8.003  -7.126  1.00  0.00           C  
ATOM   1598  C   PHE   102      15.164  -7.207  -7.935  1.00  0.00           C  
ATOM   1599  O   PHE   102      15.163  -7.278  -9.163  1.00  0.00           O  
ATOM   1600  CB  PHE   102      13.058  -7.077  -6.533  1.00  0.00           C  
ATOM   1601  CG  PHE   102      12.378  -6.149  -7.528  1.00  0.00           C  
ATOM   1602  CD1 PHE   102      11.860  -6.640  -8.744  1.00  0.00           C  
ATOM   1603  CE1 PHE   102      11.225  -5.770  -9.647  1.00  0.00           C  
ATOM   1604  CZ  PHE   102      11.109  -4.405  -9.338  1.00  0.00           C  
ATOM   1605  CE2 PHE   102      11.630  -3.909  -8.135  1.00  0.00           C  
ATOM   1606  CD2 PHE   102      12.257  -4.781  -7.229  1.00  0.00           C  
ATOM   1607  H   PHE   102      14.513  -8.549  -5.100  1.00  0.00           H  
ATOM   1608  HA  PHE   102      13.641  -8.703  -7.806  1.00  0.00           H  
ATOM   1609  HB2 PHE   102      12.283  -7.669  -6.052  1.00  0.00           H  
ATOM   1610  HB3 PHE   102      13.501  -6.476  -5.737  1.00  0.00           H  
ATOM   1611  HD1 PHE   102      11.949  -7.684  -8.997  1.00  0.00           H  
ATOM   1612  HE1 PHE   102      10.826  -6.149 -10.577  1.00  0.00           H  
ATOM   1613  HZ  PHE   102      10.617  -3.725 -10.013  1.00  0.00           H  
ATOM   1614  HE2 PHE   102      11.536  -2.858  -7.910  1.00  0.00           H  
ATOM   1615  HD2 PHE   102      12.645  -4.400  -6.297  1.00  0.00           H  
ATOM   1616  N   MET   103      16.088  -6.495  -7.280  1.00  0.00           N  
ATOM   1617  CA  MET   103      17.127  -5.724  -7.980  1.00  0.00           C  
ATOM   1618  C   MET   103      18.125  -6.622  -8.733  1.00  0.00           C  
ATOM   1619  O   MET   103      18.557  -6.275  -9.832  1.00  0.00           O  
ATOM   1620  CB  MET   103      17.839  -4.768  -7.011  1.00  0.00           C  
ATOM   1621  CG  MET   103      16.873  -3.700  -6.471  1.00  0.00           C  
ATOM   1622  SD  MET   103      17.635  -2.312  -5.580  1.00  0.00           S  
ATOM   1623  CE  MET   103      18.554  -3.198  -4.292  1.00  0.00           C  
ATOM   1624  H   MET   103      16.078  -6.481  -6.267  1.00  0.00           H  
ATOM   1625  HA  MET   103      16.638  -5.115  -8.740  1.00  0.00           H  
ATOM   1626  HB2 MET   103      18.288  -5.326  -6.188  1.00  0.00           H  
ATOM   1627  HB3 MET   103      18.658  -4.268  -7.531  1.00  0.00           H  
ATOM   1628  HG2 MET   103      16.312  -3.265  -7.298  1.00  0.00           H  
ATOM   1629  HG3 MET   103      16.130  -4.150  -5.815  1.00  0.00           H  
ATOM   1630  HE1 MET   103      19.477  -3.606  -4.704  1.00  0.00           H  
ATOM   1631  HE2 MET   103      18.810  -2.522  -3.476  1.00  0.00           H  
ATOM   1632  HE3 MET   103      17.967  -4.023  -3.896  1.00  0.00           H  
ATOM   1633  N   GLU   104      18.434  -7.813  -8.212  1.00  0.00           N  
ATOM   1634  CA  GLU   104      19.204  -8.835  -8.940  1.00  0.00           C  
ATOM   1635  C   GLU   104      18.436  -9.393 -10.154  1.00  0.00           C  
ATOM   1636  O   GLU   104      19.025  -9.575 -11.222  1.00  0.00           O  
ATOM   1637  CB  GLU   104      19.601  -9.966  -7.979  1.00  0.00           C  
ATOM   1638  CG  GLU   104      20.713  -9.524  -7.012  1.00  0.00           C  
ATOM   1639  CD  GLU   104      20.989 -10.525  -5.874  1.00  0.00           C  
ATOM   1640  OE1 GLU   104      20.410 -11.638  -5.838  1.00  0.00           O  
ATOM   1641  OE2 GLU   104      21.825 -10.202  -4.996  1.00  0.00           O1-
ATOM   1642  H   GLU   104      18.066  -8.061  -7.303  1.00  0.00           H  
ATOM   1643  HA  GLU   104      20.117  -8.374  -9.323  1.00  0.00           H  
ATOM   1644  HB2 GLU   104      18.723 -10.304  -7.426  1.00  0.00           H  
ATOM   1645  HB3 GLU   104      19.957 -10.831  -8.542  1.00  0.00           H  
ATOM   1646  HG2 GLU   104      21.640  -9.363  -7.563  1.00  0.00           H  
ATOM   1647  HG3 GLU   104      20.460  -8.570  -6.551  1.00  0.00           H  
ATOM   1648  N   ALA   105      17.119  -9.606 -10.039  1.00  0.00           N  
ATOM   1649  CA  ALA   105      16.273 -10.030 -11.155  1.00  0.00           C  
ATOM   1650  C   ALA   105      16.155  -8.954 -12.251  1.00  0.00           C  
ATOM   1651  O   ALA   105      16.187  -9.286 -13.437  1.00  0.00           O  
ATOM   1652  CB  ALA   105      14.900 -10.441 -10.611  1.00  0.00           C  
ATOM   1653  H   ALA   105      16.676  -9.452  -9.142  1.00  0.00           H  
ATOM   1654  HA  ALA   105      16.726 -10.917 -11.600  1.00  0.00           H  
ATOM   1655  HB1 ALA   105      14.386  -9.609 -10.130  1.00  0.00           H  
ATOM   1656  HB2 ALA   105      14.255 -10.807 -11.410  1.00  0.00           H  
ATOM   1657  HB3 ALA   105      14.994 -11.241  -9.876  1.00  0.00           H  
ATOM   1658  N   LEU   106      16.081  -7.666 -11.888  1.00  0.00           N  
ATOM   1659  CA  LEU   106      16.097  -6.547 -12.842  1.00  0.00           C  
ATOM   1660  C   LEU   106      17.397  -6.526 -13.669  1.00  0.00           C  
ATOM   1661  O   LEU   106      17.342  -6.376 -14.890  1.00  0.00           O  
ATOM   1662  CB  LEU   106      15.898  -5.212 -12.095  1.00  0.00           C  
ATOM   1663  CG  LEU   106      14.476  -4.954 -11.551  1.00  0.00           C  
ATOM   1664  CD1 LEU   106      14.506  -3.713 -10.659  1.00  0.00           C  
ATOM   1665  CD2 LEU   106      13.459  -4.698 -12.664  1.00  0.00           C  
ATOM   1666  H   LEU   106      16.036  -7.444 -10.901  1.00  0.00           H  
ATOM   1667  HA  LEU   106      15.280  -6.683 -13.550  1.00  0.00           H  
ATOM   1668  HB2 LEU   106      16.611  -5.163 -11.271  1.00  0.00           H  
ATOM   1669  HB3 LEU   106      16.165  -4.385 -12.755  1.00  0.00           H  
ATOM   1670  HG  LEU   106      14.136  -5.802 -10.960  1.00  0.00           H  
ATOM   1671 HD11 LEU   106      14.910  -2.860 -11.202  1.00  0.00           H  
ATOM   1672 HD12 LEU   106      13.512  -3.440 -10.311  1.00  0.00           H  
ATOM   1673 HD13 LEU   106      15.125  -3.865  -9.777  1.00  0.00           H  
ATOM   1674 HD21 LEU   106      13.298  -5.594 -13.260  1.00  0.00           H  
ATOM   1675 HD22 LEU   106      12.488  -4.418 -12.255  1.00  0.00           H  
ATOM   1676 HD23 LEU   106      13.779  -3.900 -13.334  1.00  0.00           H  
ATOM   1677  N   GLN   107      18.557  -6.762 -13.042  1.00  0.00           N  
ATOM   1678  CA  GLN   107      19.839  -6.924 -13.749  1.00  0.00           C  
ATOM   1679  C   GLN   107      19.878  -8.185 -14.639  1.00  0.00           C  
ATOM   1680  O   GLN   107      20.505  -8.170 -15.699  1.00  0.00           O  
ATOM   1681  CB  GLN   107      20.999  -6.943 -12.738  1.00  0.00           C  
ATOM   1682  CG  GLN   107      21.228  -5.593 -12.036  1.00  0.00           C  
ATOM   1683  CD  GLN   107      21.625  -4.466 -12.990  1.00  0.00           C  
ATOM   1684  OE1 GLN   107      22.722  -4.591 -13.712  1.00  0.00           O  
ATOM   1685  NE2 GLN   107      20.943  -3.459 -13.125  1.00  0.00           N  
ATOM   1686  H   GLN   107      18.550  -6.896 -12.040  1.00  0.00           H  
ATOM   1687  HA  GLN   107      19.961  -6.077 -14.426  1.00  0.00           H  
ATOM   1688  HB2 GLN   107      20.821  -7.710 -11.984  1.00  0.00           H  
ATOM   1689  HB3 GLN   107      21.924  -7.235 -13.240  1.00  0.00           H  
ATOM   1690  HG2 GLN   107      20.339  -5.300 -11.479  1.00  0.00           H  
ATOM   1691  HG3 GLN   107      22.024  -5.702 -11.299  1.00  0.00           H  
ATOM   1692 HE21 GLN   107      21.236  -2.746 -13.776  1.00  0.00           H  
ATOM   1693 HE22 GLN   107      20.091  -3.348 -12.593  1.00  0.00           H  
ATOM   1694  N   ALA   108      19.178  -9.256 -14.248  1.00  0.00           N  
ATOM   1695  CA  ALA   108      19.006 -10.479 -15.041  1.00  0.00           C  
ATOM   1696  C   ALA   108      17.969 -10.364 -16.189  1.00  0.00           C  
ATOM   1697  O   ALA   108      17.792 -11.321 -16.948  1.00  0.00           O  
ATOM   1698  CB  ALA   108      18.667 -11.629 -14.083  1.00  0.00           C  
ATOM   1699  H   ALA   108      18.694  -9.211 -13.361  1.00  0.00           H  
ATOM   1700  HA  ALA   108      19.963 -10.720 -15.506  1.00  0.00           H  
ATOM   1701  HB1 ALA   108      17.691 -11.493 -13.622  1.00  0.00           H  
ATOM   1702  HB2 ALA   108      18.650 -12.586 -14.607  1.00  0.00           H  
ATOM   1703  HB3 ALA   108      19.406 -11.710 -13.285  1.00  0.00           H  
ATOM   1704  N   GLY   109      17.297  -9.213 -16.345  1.00  0.00           N  
ATOM   1705  CA  GLY   109      16.376  -8.918 -17.453  1.00  0.00           C  
ATOM   1706  C   GLY   109      14.879  -8.875 -17.100  1.00  0.00           C  
ATOM   1707  O   GLY   109      14.053  -8.788 -18.012  1.00  0.00           O  
ATOM   1708  H   GLY   109      17.480  -8.465 -15.690  1.00  0.00           H  
ATOM   1709  HA2 GLY   109      16.645  -7.934 -17.837  1.00  0.00           H  
ATOM   1710  HA3 GLY   109      16.517  -9.609 -18.285  1.00  0.00           H  
ATOM   1711  N   ALA   110      14.505  -8.919 -15.817  1.00  0.00           N  
ATOM   1712  CA  ALA   110      13.140  -8.614 -15.364  1.00  0.00           C  
ATOM   1713  C   ALA   110      12.754  -7.140 -15.630  1.00  0.00           C  
ATOM   1714  O   ALA   110      13.618  -6.293 -15.880  1.00  0.00           O  
ATOM   1715  CB  ALA   110      13.018  -8.952 -13.873  1.00  0.00           C  
ATOM   1716  H   ALA   110      15.219  -9.023 -15.107  1.00  0.00           H  
ATOM   1717  HA  ALA   110      12.448  -9.251 -15.918  1.00  0.00           H  
ATOM   1718  HB1 ALA   110      13.631  -8.293 -13.262  1.00  0.00           H  
ATOM   1719  HB2 ALA   110      11.997  -8.830 -13.516  1.00  0.00           H  
ATOM   1720  HB3 ALA   110      13.315  -9.982 -13.672  1.00  0.00           H  
ATOM   1721  N   ASP   111      11.462  -6.816 -15.524  1.00  0.00           N  
ATOM   1722  CA  ASP   111      10.944  -5.438 -15.560  1.00  0.00           C  
ATOM   1723  C   ASP   111      10.148  -5.094 -14.286  1.00  0.00           C  
ATOM   1724  O   ASP   111       9.808  -5.972 -13.490  1.00  0.00           O  
ATOM   1725  CB  ASP   111      10.141  -5.194 -16.846  1.00  0.00           C  
ATOM   1726  CG  ASP   111       8.715  -5.754 -16.792  1.00  0.00           C  
ATOM   1727  OD1 ASP   111       8.478  -6.872 -17.304  1.00  0.00           O  
ATOM   1728  OD2 ASP   111       7.831  -5.048 -16.245  1.00  0.00           O1-
ATOM   1729  H   ASP   111      10.795  -7.549 -15.322  1.00  0.00           H  
ATOM   1730  HA  ASP   111      11.779  -4.736 -15.574  1.00  0.00           H  
ATOM   1731  HB2 ASP   111      10.074  -4.122 -17.033  1.00  0.00           H  
ATOM   1732  HB3 ASP   111      10.663  -5.612 -17.708  1.00  0.00           H  
ATOM   1733  N   ILE   112       9.862  -3.805 -14.074  1.00  0.00           N  
ATOM   1734  CA  ILE   112       9.321  -3.298 -12.802  1.00  0.00           C  
ATOM   1735  C   ILE   112       7.927  -3.864 -12.460  1.00  0.00           C  
ATOM   1736  O   ILE   112       7.592  -3.966 -11.280  1.00  0.00           O  
ATOM   1737  CB  ILE   112       9.409  -1.749 -12.775  1.00  0.00           C  
ATOM   1738  CG2 ILE   112       8.536  -1.109 -11.679  1.00  0.00           C  
ATOM   1739  CG1 ILE   112      10.892  -1.335 -12.586  1.00  0.00           C  
ATOM   1740  CD1 ILE   112      11.174   0.166 -12.740  1.00  0.00           C  
ATOM   1741  H   ILE   112      10.130  -3.126 -14.772  1.00  0.00           H  
ATOM   1742  HA  ILE   112       9.977  -3.681 -12.024  1.00  0.00           H  
ATOM   1743  HB  ILE   112       9.064  -1.366 -13.735  1.00  0.00           H  
ATOM   1744 HG21 ILE   112       8.788  -1.493 -10.690  1.00  0.00           H  
ATOM   1745 HG22 ILE   112       8.658  -0.030 -11.650  1.00  0.00           H  
ATOM   1746 HG23 ILE   112       7.473  -1.277 -11.851  1.00  0.00           H  
ATOM   1747 HG12 ILE   112      11.248  -1.665 -11.609  1.00  0.00           H  
ATOM   1748 HG13 ILE   112      11.512  -1.858 -13.316  1.00  0.00           H  
ATOM   1749 HD11 ILE   112      10.721   0.754 -11.943  1.00  0.00           H  
ATOM   1750 HD12 ILE   112      12.247   0.357 -12.704  1.00  0.00           H  
ATOM   1751 HD13 ILE   112      10.803   0.541 -13.693  1.00  0.00           H  
ATOM   1752  N   SER   113       7.137  -4.338 -13.431  1.00  0.00           N  
ATOM   1753  CA  SER   113       5.847  -4.996 -13.146  1.00  0.00           C  
ATOM   1754  C   SER   113       5.988  -6.344 -12.425  1.00  0.00           C  
ATOM   1755  O   SER   113       5.002  -6.837 -11.873  1.00  0.00           O  
ATOM   1756  CB  SER   113       5.012  -5.178 -14.416  1.00  0.00           C  
ATOM   1757  OG  SER   113       5.589  -6.113 -15.309  1.00  0.00           O  
ATOM   1758  H   SER   113       7.451  -4.303 -14.393  1.00  0.00           H  
ATOM   1759  HA  SER   113       5.283  -4.337 -12.485  1.00  0.00           H  
ATOM   1760  HB2 SER   113       4.019  -5.546 -14.154  1.00  0.00           H  
ATOM   1761  HB3 SER   113       4.849  -4.229 -14.921  1.00  0.00           H  
ATOM   1762  HG  SER   113       6.407  -5.759 -15.648  1.00  0.00           H  
ATOM   1763  N   MET   114       7.188  -6.935 -12.372  1.00  0.00           N  
ATOM   1764  CA  MET   114       7.465  -8.176 -11.636  1.00  0.00           C  
ATOM   1765  C   MET   114       7.673  -7.962 -10.122  1.00  0.00           C  
ATOM   1766  O   MET   114       7.811  -8.940  -9.391  1.00  0.00           O  
ATOM   1767  CB  MET   114       8.660  -8.908 -12.272  1.00  0.00           C  
ATOM   1768  CG  MET   114       8.376  -9.293 -13.733  1.00  0.00           C  
ATOM   1769  SD  MET   114       9.726 -10.133 -14.614  1.00  0.00           S  
ATOM   1770  CE  MET   114       9.884 -11.659 -13.645  1.00  0.00           C  
ATOM   1771  H   MET   114       7.966  -6.489 -12.842  1.00  0.00           H  
ATOM   1772  HA  MET   114       6.601  -8.836 -11.729  1.00  0.00           H  
ATOM   1773  HB2 MET   114       9.557  -8.290 -12.217  1.00  0.00           H  
ATOM   1774  HB3 MET   114       8.876  -9.811 -11.701  1.00  0.00           H  
ATOM   1775  HG2 MET   114       7.494  -9.932 -13.781  1.00  0.00           H  
ATOM   1776  HG3 MET   114       8.142  -8.403 -14.318  1.00  0.00           H  
ATOM   1777  HE1 MET   114       8.931 -12.185 -13.612  1.00  0.00           H  
ATOM   1778  HE2 MET   114      10.624 -12.315 -14.103  1.00  0.00           H  
ATOM   1779  HE3 MET   114      10.207 -11.443 -12.627  1.00  0.00           H  
ATOM   1780  N   ILE   115       7.661  -6.717  -9.628  1.00  0.00           N  
ATOM   1781  CA  ILE   115       7.941  -6.352  -8.223  1.00  0.00           C  
ATOM   1782  C   ILE   115       7.088  -7.115  -7.188  1.00  0.00           C  
ATOM   1783  O   ILE   115       7.581  -7.469  -6.115  1.00  0.00           O  
ATOM   1784  CB  ILE   115       7.798  -4.819  -8.063  1.00  0.00           C  
ATOM   1785  CG2 ILE   115       6.346  -4.334  -8.265  1.00  0.00           C  
ATOM   1786  CG1 ILE   115       8.372  -4.365  -6.706  1.00  0.00           C  
ATOM   1787  CD1 ILE   115       8.455  -2.844  -6.531  1.00  0.00           C  
ATOM   1788  H   ILE   115       7.516  -5.954 -10.276  1.00  0.00           H  
ATOM   1789  HA  ILE   115       8.981  -6.623  -8.039  1.00  0.00           H  
ATOM   1790  HB  ILE   115       8.406  -4.352  -8.836  1.00  0.00           H  
ATOM   1791 HG21 ILE   115       5.686  -4.640  -7.455  1.00  0.00           H  
ATOM   1792 HG22 ILE   115       6.304  -3.250  -8.336  1.00  0.00           H  
ATOM   1793 HG23 ILE   115       5.919  -4.716  -9.192  1.00  0.00           H  
ATOM   1794 HG12 ILE   115       7.803  -4.783  -5.879  1.00  0.00           H  
ATOM   1795 HG13 ILE   115       9.378  -4.771  -6.606  1.00  0.00           H  
ATOM   1796 HD11 ILE   115       7.466  -2.401  -6.425  1.00  0.00           H  
ATOM   1797 HD12 ILE   115       9.017  -2.590  -5.632  1.00  0.00           H  
ATOM   1798 HD13 ILE   115       8.952  -2.372  -7.378  1.00  0.00           H  
ATOM   1799  N   GLY   116       5.831  -7.428  -7.520  1.00  0.00           N  
ATOM   1800  CA  GLY   116       4.906  -8.156  -6.643  1.00  0.00           C  
ATOM   1801  C   GLY   116       5.315  -9.604  -6.357  1.00  0.00           C  
ATOM   1802  O   GLY   116       4.962 -10.150  -5.312  1.00  0.00           O  
ATOM   1803  H   GLY   116       5.482  -7.131  -8.420  1.00  0.00           H  
ATOM   1804  HA2 GLY   116       4.790  -7.613  -5.703  1.00  0.00           H  
ATOM   1805  HA3 GLY   116       3.927  -8.174  -7.122  1.00  0.00           H  
ATOM   1806  N   GLN   117       6.122 -10.212  -7.235  1.00  0.00           N  
ATOM   1807  CA  GLN   117       6.653 -11.574  -7.073  1.00  0.00           C  
ATOM   1808  C   GLN   117       7.695 -11.676  -5.940  1.00  0.00           C  
ATOM   1809  O   GLN   117       7.994 -12.776  -5.473  1.00  0.00           O  
ATOM   1810  CB  GLN   117       7.266 -12.052  -8.403  1.00  0.00           C  
ATOM   1811  CG  GLN   117       6.276 -12.002  -9.583  1.00  0.00           C  
ATOM   1812  CD  GLN   117       6.890 -12.426 -10.918  1.00  0.00           C  
ATOM   1813  OE1 GLN   117       6.222 -12.149 -12.018  1.00  0.00           O  
ATOM   1814  NE2 GLN   117       7.962 -13.014 -11.011  1.00  0.00           N  
ATOM   1815  H   GLN   117       6.420  -9.695  -8.051  1.00  0.00           H  
ATOM   1816  HA  GLN   117       5.824 -12.237  -6.819  1.00  0.00           H  
ATOM   1817  HB2 GLN   117       8.146 -11.450  -8.635  1.00  0.00           H  
ATOM   1818  HB3 GLN   117       7.625 -13.075  -8.277  1.00  0.00           H  
ATOM   1819  HG2 GLN   117       5.420 -12.646  -9.377  1.00  0.00           H  
ATOM   1820  HG3 GLN   117       5.883 -10.994  -9.716  1.00  0.00           H  
ATOM   1821 HE21 GLN   117       8.304 -13.279 -11.923  1.00  0.00           H  
ATOM   1822 HE22 GLN   117       8.489 -13.239 -10.180  1.00  0.00           H  
ATOM   1823  N   PHE   118       8.233 -10.537  -5.487  1.00  0.00           N  
ATOM   1824  CA  PHE   118       9.282 -10.432  -4.466  1.00  0.00           C  
ATOM   1825  C   PHE   118       8.782  -9.876  -3.117  1.00  0.00           C  
ATOM   1826  O   PHE   118       9.575  -9.721  -2.187  1.00  0.00           O  
ATOM   1827  CB  PHE   118      10.437  -9.601  -5.043  1.00  0.00           C  
ATOM   1828  CG  PHE   118      11.013 -10.157  -6.333  1.00  0.00           C  
ATOM   1829  CD1 PHE   118      12.017 -11.143  -6.292  1.00  0.00           C  
ATOM   1830  CE1 PHE   118      12.534 -11.678  -7.485  1.00  0.00           C  
ATOM   1831  CZ  PHE   118      12.036 -11.242  -8.724  1.00  0.00           C  
ATOM   1832  CE2 PHE   118      11.033 -10.259  -8.770  1.00  0.00           C  
ATOM   1833  CD2 PHE   118      10.529  -9.711  -7.577  1.00  0.00           C  
ATOM   1834  H   PHE   118       7.925  -9.672  -5.911  1.00  0.00           H  
ATOM   1835  HA  PHE   118       9.682 -11.422  -4.244  1.00  0.00           H  
ATOM   1836  HB2 PHE   118      10.108  -8.576  -5.220  1.00  0.00           H  
ATOM   1837  HB3 PHE   118      11.243  -9.534  -4.313  1.00  0.00           H  
ATOM   1838  HD1 PHE   118      12.390 -11.494  -5.341  1.00  0.00           H  
ATOM   1839  HE1 PHE   118      13.309 -12.430  -7.449  1.00  0.00           H  
ATOM   1840  HZ  PHE   118      12.423 -11.661  -9.641  1.00  0.00           H  
ATOM   1841  HE2 PHE   118      10.650  -9.919  -9.721  1.00  0.00           H  
ATOM   1842  HD2 PHE   118       9.759  -8.955  -7.617  1.00  0.00           H  
ATOM   1843  N   GLY   119       7.483  -9.574  -2.983  1.00  0.00           N  
ATOM   1844  CA  GLY   119       6.872  -9.102  -1.731  1.00  0.00           C  
ATOM   1845  C   GLY   119       7.216  -7.656  -1.337  1.00  0.00           C  
ATOM   1846  O   GLY   119       7.089  -7.294  -0.168  1.00  0.00           O  
ATOM   1847  H   GLY   119       6.869  -9.730  -3.771  1.00  0.00           H  
ATOM   1848  HA2 GLY   119       5.789  -9.175  -1.834  1.00  0.00           H  
ATOM   1849  HA3 GLY   119       7.147  -9.771  -0.913  1.00  0.00           H  
ATOM   1850  N   VAL   120       7.657  -6.829  -2.294  1.00  0.00           N  
ATOM   1851  CA  VAL   120       8.050  -5.415  -2.083  1.00  0.00           C  
ATOM   1852  C   VAL   120       7.239  -4.437  -2.950  1.00  0.00           C  
ATOM   1853  O   VAL   120       7.659  -3.310  -3.210  1.00  0.00           O  
ATOM   1854  CB  VAL   120       9.583  -5.224  -2.183  1.00  0.00           C  
ATOM   1855  CG1 VAL   120      10.314  -6.113  -1.172  1.00  0.00           C  
ATOM   1856  CG2 VAL   120      10.154  -5.501  -3.579  1.00  0.00           C  
ATOM   1857  H   VAL   120       7.749  -7.196  -3.230  1.00  0.00           H  
ATOM   1858  HA  VAL   120       7.779  -5.120  -1.068  1.00  0.00           H  
ATOM   1859  HB  VAL   120       9.822  -4.191  -1.927  1.00  0.00           H  
ATOM   1860 HG11 VAL   120      10.220  -7.171  -1.415  1.00  0.00           H  
ATOM   1861 HG12 VAL   120      11.376  -5.882  -1.145  1.00  0.00           H  
ATOM   1862 HG13 VAL   120       9.924  -5.968  -0.165  1.00  0.00           H  
ATOM   1863 HG21 VAL   120       9.770  -4.791  -4.308  1.00  0.00           H  
ATOM   1864 HG22 VAL   120      11.240  -5.403  -3.586  1.00  0.00           H  
ATOM   1865 HG23 VAL   120       9.911  -6.505  -3.925  1.00  0.00           H  
ATOM   1866  N   GLY   121       6.046  -4.858  -3.390  1.00  0.00           N  
ATOM   1867  CA  GLY   121       5.203  -4.144  -4.358  1.00  0.00           C  
ATOM   1868  C   GLY   121       4.722  -2.752  -3.934  1.00  0.00           C  
ATOM   1869  O   GLY   121       4.439  -1.932  -4.803  1.00  0.00           O  
ATOM   1870  H   GLY   121       5.744  -5.782  -3.117  1.00  0.00           H  
ATOM   1871  HA2 GLY   121       5.745  -4.047  -5.295  1.00  0.00           H  
ATOM   1872  HA3 GLY   121       4.329  -4.760  -4.569  1.00  0.00           H  
ATOM   1873  N   PHE   122       4.684  -2.434  -2.635  1.00  0.00           N  
ATOM   1874  CA  PHE   122       4.289  -1.104  -2.142  1.00  0.00           C  
ATOM   1875  C   PHE   122       5.152   0.030  -2.714  1.00  0.00           C  
ATOM   1876  O   PHE   122       4.624   1.083  -3.073  1.00  0.00           O  
ATOM   1877  CB  PHE   122       4.339  -1.100  -0.611  1.00  0.00           C  
ATOM   1878  CG  PHE   122       4.272   0.276   0.032  1.00  0.00           C  
ATOM   1879  CD1 PHE   122       3.040   0.948   0.150  1.00  0.00           C  
ATOM   1880  CE1 PHE   122       2.984   2.235   0.716  1.00  0.00           C  
ATOM   1881  CZ  PHE   122       4.163   2.853   1.167  1.00  0.00           C  
ATOM   1882  CE2 PHE   122       5.396   2.187   1.050  1.00  0.00           C  
ATOM   1883  CD2 PHE   122       5.450   0.901   0.487  1.00  0.00           C  
ATOM   1884  H   PHE   122       4.959  -3.130  -1.957  1.00  0.00           H  
ATOM   1885  HA  PHE   122       3.259  -0.918  -2.453  1.00  0.00           H  
ATOM   1886  HB2 PHE   122       3.498  -1.689  -0.254  1.00  0.00           H  
ATOM   1887  HB3 PHE   122       5.239  -1.605  -0.256  1.00  0.00           H  
ATOM   1888  HD1 PHE   122       2.133   0.481  -0.202  1.00  0.00           H  
ATOM   1889  HE1 PHE   122       2.036   2.745   0.804  1.00  0.00           H  
ATOM   1890  HZ  PHE   122       4.121   3.840   1.602  1.00  0.00           H  
ATOM   1891  HE2 PHE   122       6.302   2.662   1.397  1.00  0.00           H  
ATOM   1892  HD2 PHE   122       6.401   0.396   0.398  1.00  0.00           H  
ATOM   1893  N   TYR   123       6.463  -0.184  -2.863  1.00  0.00           N  
ATOM   1894  CA  TYR   123       7.382   0.852  -3.343  1.00  0.00           C  
ATOM   1895  C   TYR   123       7.146   1.243  -4.814  1.00  0.00           C  
ATOM   1896  O   TYR   123       7.567   2.324  -5.225  1.00  0.00           O  
ATOM   1897  CB  TYR   123       8.831   0.437  -3.046  1.00  0.00           C  
ATOM   1898  CG  TYR   123       9.077   0.211  -1.563  1.00  0.00           C  
ATOM   1899  CD1 TYR   123       9.085   1.309  -0.678  1.00  0.00           C  
ATOM   1900  CE1 TYR   123       9.216   1.103   0.708  1.00  0.00           C  
ATOM   1901  CZ  TYR   123       9.335  -0.208   1.218  1.00  0.00           C  
ATOM   1902  OH  TYR   123       9.420  -0.421   2.559  1.00  0.00           O  
ATOM   1903  CE2 TYR   123       9.352  -1.305   0.331  1.00  0.00           C  
ATOM   1904  CD2 TYR   123       9.222  -1.095  -1.056  1.00  0.00           C  
ATOM   1905  H   TYR   123       6.852  -1.079  -2.597  1.00  0.00           H  
ATOM   1906  HA  TYR   123       7.181   1.755  -2.763  1.00  0.00           H  
ATOM   1907  HB2 TYR   123       9.085  -0.468  -3.603  1.00  0.00           H  
ATOM   1908  HB3 TYR   123       9.521   1.208  -3.390  1.00  0.00           H  
ATOM   1909  HD1 TYR   123       8.965   2.313  -1.057  1.00  0.00           H  
ATOM   1910  HE1 TYR   123       9.207   1.949   1.381  1.00  0.00           H  
ATOM   1911  HH  TYR   123       9.403  -1.337   2.791  1.00  0.00           H  
ATOM   1912  HE2 TYR   123       9.450  -2.312   0.710  1.00  0.00           H  
ATOM   1913  HD2 TYR   123       9.220  -1.941  -1.725  1.00  0.00           H  
ATOM   1914  N   SER   124       6.388   0.449  -5.587  1.00  0.00           N  
ATOM   1915  CA  SER   124       5.910   0.839  -6.925  1.00  0.00           C  
ATOM   1916  C   SER   124       4.963   2.051  -6.906  1.00  0.00           C  
ATOM   1917  O   SER   124       4.793   2.702  -7.933  1.00  0.00           O  
ATOM   1918  CB  SER   124       5.227  -0.334  -7.635  1.00  0.00           C  
ATOM   1919  OG  SER   124       3.964  -0.624  -7.071  1.00  0.00           O  
ATOM   1920  H   SER   124       6.032  -0.413  -5.195  1.00  0.00           H  
ATOM   1921  HA  SER   124       6.785   1.116  -7.516  1.00  0.00           H  
ATOM   1922  HB2 SER   124       5.079  -0.100  -8.689  1.00  0.00           H  
ATOM   1923  HB3 SER   124       5.853  -1.221  -7.597  1.00  0.00           H  
ATOM   1924  HG  SER   124       4.093  -1.009  -6.212  1.00  0.00           H  
ATOM   1925  N   ALA   125       4.414   2.435  -5.746  1.00  0.00           N  
ATOM   1926  CA  ALA   125       3.673   3.685  -5.572  1.00  0.00           C  
ATOM   1927  C   ALA   125       4.482   4.915  -6.028  1.00  0.00           C  
ATOM   1928  O   ALA   125       3.931   5.832  -6.635  1.00  0.00           O  
ATOM   1929  CB  ALA   125       3.292   3.799  -4.094  1.00  0.00           C  
ATOM   1930  H   ALA   125       4.581   1.874  -4.920  1.00  0.00           H  
ATOM   1931  HA  ALA   125       2.759   3.638  -6.165  1.00  0.00           H  
ATOM   1932  HB1 ALA   125       4.172   3.779  -3.450  1.00  0.00           H  
ATOM   1933  HB2 ALA   125       2.771   4.732  -3.897  1.00  0.00           H  
ATOM   1934  HB3 ALA   125       2.637   2.982  -3.789  1.00  0.00           H  
ATOM   1935  N   TYR   126       5.803   4.910  -5.822  1.00  0.00           N  
ATOM   1936  CA  TYR   126       6.708   5.996  -6.218  1.00  0.00           C  
ATOM   1937  C   TYR   126       6.985   6.064  -7.734  1.00  0.00           C  
ATOM   1938  O   TYR   126       7.684   6.973  -8.190  1.00  0.00           O  
ATOM   1939  CB  TYR   126       7.985   5.930  -5.367  1.00  0.00           C  
ATOM   1940  CG  TYR   126       7.726   6.225  -3.899  1.00  0.00           C  
ATOM   1941  CD1 TYR   126       7.813   7.550  -3.426  1.00  0.00           C  
ATOM   1942  CE1 TYR   126       7.536   7.843  -2.077  1.00  0.00           C  
ATOM   1943  CZ  TYR   126       7.153   6.807  -1.198  1.00  0.00           C  
ATOM   1944  OH  TYR   126       6.891   7.075   0.106  1.00  0.00           O  
ATOM   1945  CE2 TYR   126       7.046   5.484  -1.675  1.00  0.00           C  
ATOM   1946  CD2 TYR   126       7.347   5.192  -3.018  1.00  0.00           C  
ATOM   1947  H   TYR   126       6.214   4.107  -5.365  1.00  0.00           H  
ATOM   1948  HA  TYR   126       6.216   6.939  -5.977  1.00  0.00           H  
ATOM   1949  HB2 TYR   126       8.461   4.954  -5.465  1.00  0.00           H  
ATOM   1950  HB3 TYR   126       8.714   6.655  -5.728  1.00  0.00           H  
ATOM   1951  HD1 TYR   126       8.089   8.350  -4.098  1.00  0.00           H  
ATOM   1952  HE1 TYR   126       7.612   8.861  -1.722  1.00  0.00           H  
ATOM   1953  HH  TYR   126       6.934   7.998   0.315  1.00  0.00           H  
ATOM   1954  HE2 TYR   126       6.747   4.689  -1.007  1.00  0.00           H  
ATOM   1955  HD2 TYR   126       7.265   4.176  -3.372  1.00  0.00           H  
ATOM   1956  N   LEU   127       6.381   5.184  -8.547  1.00  0.00           N  
ATOM   1957  CA  LEU   127       6.245   5.402  -9.994  1.00  0.00           C  
ATOM   1958  C   LEU   127       5.367   6.630 -10.284  1.00  0.00           C  
ATOM   1959  O   LEU   127       5.724   7.426 -11.157  1.00  0.00           O  
ATOM   1960  CB  LEU   127       5.636   4.157 -10.677  1.00  0.00           C  
ATOM   1961  CG  LEU   127       6.539   2.911 -10.662  1.00  0.00           C  
ATOM   1962  CD1 LEU   127       5.759   1.665 -11.079  1.00  0.00           C  
ATOM   1963  CD2 LEU   127       7.720   3.076 -11.624  1.00  0.00           C  
ATOM   1964  H   LEU   127       5.833   4.439  -8.137  1.00  0.00           H  
ATOM   1965  HA  LEU   127       7.233   5.599 -10.412  1.00  0.00           H  
ATOM   1966  HB2 LEU   127       4.681   3.926 -10.202  1.00  0.00           H  
ATOM   1967  HB3 LEU   127       5.384   4.391 -11.712  1.00  0.00           H  
ATOM   1968  HG  LEU   127       6.907   2.748  -9.650  1.00  0.00           H  
ATOM   1969 HD11 LEU   127       5.488   1.688 -12.132  1.00  0.00           H  
ATOM   1970 HD12 LEU   127       6.349   0.764 -10.916  1.00  0.00           H  
ATOM   1971 HD13 LEU   127       4.839   1.556 -10.503  1.00  0.00           H  
ATOM   1972 HD21 LEU   127       8.356   3.915 -11.348  1.00  0.00           H  
ATOM   1973 HD22 LEU   127       8.357   2.193 -11.623  1.00  0.00           H  
ATOM   1974 HD23 LEU   127       7.385   3.238 -12.649  1.00  0.00           H  
ATOM   1975  N   VAL   128       4.274   6.802  -9.529  1.00  0.00           N  
ATOM   1976  CA  VAL   128       3.233   7.830  -9.750  1.00  0.00           C  
ATOM   1977  C   VAL   128       3.161   8.896  -8.650  1.00  0.00           C  
ATOM   1978  O   VAL   128       2.732  10.019  -8.916  1.00  0.00           O  
ATOM   1979  CB  VAL   128       1.845   7.182  -9.952  1.00  0.00           C  
ATOM   1980  CG1 VAL   128       1.865   6.181 -11.110  1.00  0.00           C  
ATOM   1981  CG2 VAL   128       1.295   6.467  -8.710  1.00  0.00           C  
ATOM   1982  H   VAL   128       4.092   6.125  -8.802  1.00  0.00           H  
ATOM   1983  HA  VAL   128       3.464   8.364 -10.669  1.00  0.00           H  
ATOM   1984  HB  VAL   128       1.139   7.971 -10.217  1.00  0.00           H  
ATOM   1985 HG11 VAL   128       2.490   5.313 -10.894  1.00  0.00           H  
ATOM   1986 HG12 VAL   128       0.864   5.807 -11.320  1.00  0.00           H  
ATOM   1987 HG13 VAL   128       2.240   6.645 -12.023  1.00  0.00           H  
ATOM   1988 HG21 VAL   128       1.204   7.128  -7.849  1.00  0.00           H  
ATOM   1989 HG22 VAL   128       0.296   6.080  -8.905  1.00  0.00           H  
ATOM   1990 HG23 VAL   128       1.920   5.622  -8.419  1.00  0.00           H  
ATOM   1991  N   ALA   129       3.586   8.573  -7.427  1.00  0.00           N  
ATOM   1992  CA  ALA   129       3.527   9.449  -6.260  1.00  0.00           C  
ATOM   1993  C   ALA   129       4.850  10.197  -6.002  1.00  0.00           C  
ATOM   1994  O   ALA   129       5.932   9.613  -6.077  1.00  0.00           O  
ATOM   1995  CB  ALA   129       3.099   8.613  -5.050  1.00  0.00           C  
ATOM   1996  H   ALA   129       3.921   7.631  -7.271  1.00  0.00           H  
ATOM   1997  HA  ALA   129       2.748  10.187  -6.421  1.00  0.00           H  
ATOM   1998  HB1 ALA   129       3.861   7.883  -4.773  1.00  0.00           H  
ATOM   1999  HB2 ALA   129       2.916   9.246  -4.184  1.00  0.00           H  
ATOM   2000  HB3 ALA   129       2.177   8.069  -5.255  1.00  0.00           H  
ATOM   2001  N   GLU   130       4.763  11.488  -5.668  1.00  0.00           N  
ATOM   2002  CA  GLU   130       5.888  12.297  -5.161  1.00  0.00           C  
ATOM   2003  C   GLU   130       6.044  12.191  -3.629  1.00  0.00           C  
ATOM   2004  O   GLU   130       7.138  12.400  -3.100  1.00  0.00           O  
ATOM   2005  CB  GLU   130       5.735  13.762  -5.613  1.00  0.00           C  
ATOM   2006  CG  GLU   130       4.435  14.448  -5.162  1.00  0.00           C  
ATOM   2007  CD  GLU   130       4.372  15.936  -5.548  1.00  0.00           C  
ATOM   2008  OE1 GLU   130       4.916  16.337  -6.606  1.00  0.00           O  
ATOM   2009  OE2 GLU   130       3.737  16.726  -4.809  1.00  0.00           O1-
ATOM   2010  H   GLU   130       3.842  11.906  -5.625  1.00  0.00           H  
ATOM   2011  HA  GLU   130       6.819  11.929  -5.597  1.00  0.00           H  
ATOM   2012  HB2 GLU   130       6.589  14.337  -5.251  1.00  0.00           H  
ATOM   2013  HB3 GLU   130       5.798  13.803  -6.699  1.00  0.00           H  
ATOM   2014  HG2 GLU   130       3.576  13.964  -5.623  1.00  0.00           H  
ATOM   2015  HG3 GLU   130       4.304  14.370  -4.083  1.00  0.00           H  
ATOM   2016  N   LYS   131       4.964  11.823  -2.926  1.00  0.00           N  
ATOM   2017  CA  LYS   131       4.917  11.503  -1.493  1.00  0.00           C  
ATOM   2018  C   LYS   131       3.834  10.452  -1.243  1.00  0.00           C  
ATOM   2019  O   LYS   131       2.809  10.442  -1.924  1.00  0.00           O  
ATOM   2020  CB  LYS   131       4.675  12.790  -0.673  1.00  0.00           C  
ATOM   2021  CG  LYS   131       4.709  12.558   0.847  1.00  0.00           C  
ATOM   2022  CD  LYS   131       4.426  13.824   1.665  1.00  0.00           C  
ATOM   2023  CE  LYS   131       2.943  14.214   1.599  1.00  0.00           C  
ATOM   2024  NZ  LYS   131       2.593  15.186   2.663  1.00  0.00           N1+
ATOM   2025  H   LYS   131       4.106  11.675  -3.439  1.00  0.00           H  
ATOM   2026  HA  LYS   131       5.871  11.061  -1.211  1.00  0.00           H  
ATOM   2027  HB2 LYS   131       5.437  13.527  -0.929  1.00  0.00           H  
ATOM   2028  HB3 LYS   131       3.723  13.233  -0.958  1.00  0.00           H  
ATOM   2029  HG2 LYS   131       4.002  11.791   1.159  1.00  0.00           H  
ATOM   2030  HG3 LYS   131       5.695  12.189   1.120  1.00  0.00           H  
ATOM   2031  HD2 LYS   131       4.703  13.624   2.699  1.00  0.00           H  
ATOM   2032  HD3 LYS   131       5.057  14.649   1.334  1.00  0.00           H  
ATOM   2033  HE2 LYS   131       2.677  14.622   0.623  1.00  0.00           H  
ATOM   2034  HE3 LYS   131       2.332  13.330   1.771  1.00  0.00           H  
ATOM   2035  HZ1 LYS   131       3.123  16.035   2.539  1.00  0.00           H  
ATOM   2036  HZ2 LYS   131       1.605  15.392   2.627  1.00  0.00           H  
ATOM   2037  HZ3 LYS   131       2.819  14.780   3.569  1.00  0.00           H  
ATOM   2038  N   VAL   132       4.050   9.584  -0.258  1.00  0.00           N  
ATOM   2039  CA  VAL   132       3.032   8.649   0.236  1.00  0.00           C  
ATOM   2040  C   VAL   132       2.840   8.843   1.737  1.00  0.00           C  
ATOM   2041  O   VAL   132       3.812   8.904   2.495  1.00  0.00           O  
ATOM   2042  CB  VAL   132       3.364   7.187  -0.125  1.00  0.00           C  
ATOM   2043  CG1 VAL   132       2.267   6.227   0.352  1.00  0.00           C  
ATOM   2044  CG2 VAL   132       3.535   7.004  -1.639  1.00  0.00           C  
ATOM   2045  H   VAL   132       4.919   9.638   0.257  1.00  0.00           H  
ATOM   2046  HA  VAL   132       2.073   8.879  -0.230  1.00  0.00           H  
ATOM   2047  HB  VAL   132       4.297   6.899   0.358  1.00  0.00           H  
ATOM   2048 HG11 VAL   132       1.285   6.525  -0.014  1.00  0.00           H  
ATOM   2049 HG12 VAL   132       2.453   5.210   0.005  1.00  0.00           H  
ATOM   2050 HG13 VAL   132       2.211   6.180   1.438  1.00  0.00           H  
ATOM   2051 HG21 VAL   132       4.387   7.566  -2.020  1.00  0.00           H  
ATOM   2052 HG22 VAL   132       3.709   5.959  -1.895  1.00  0.00           H  
ATOM   2053 HG23 VAL   132       2.652   7.342  -2.181  1.00  0.00           H  
ATOM   2054  N   THR   133       1.579   8.914   2.166  1.00  0.00           N  
ATOM   2055  CA  THR   133       1.171   8.899   3.575  1.00  0.00           C  
ATOM   2056  C   THR   133       0.327   7.652   3.824  1.00  0.00           C  
ATOM   2057  O   THR   133      -0.667   7.429   3.136  1.00  0.00           O  
ATOM   2058  CB  THR   133       0.394  10.173   3.950  1.00  0.00           C  
ATOM   2059  CG2 THR   133      -0.043  10.205   5.415  1.00  0.00           C  
ATOM   2060  OG1 THR   133       1.174  11.328   3.719  1.00  0.00           O  
ATOM   2061  H   THR   133       0.837   8.860   1.478  1.00  0.00           H  
ATOM   2062  HA  THR   133       2.051   8.847   4.213  1.00  0.00           H  
ATOM   2063  HB  THR   133      -0.490  10.266   3.323  1.00  0.00           H  
ATOM   2064 HG21 THR   133       0.809  10.115   6.089  1.00  0.00           H  
ATOM   2065 HG22 THR   133      -0.552  11.140   5.650  1.00  0.00           H  
ATOM   2066 HG23 THR   133      -0.739   9.400   5.650  1.00  0.00           H  
ATOM   2067  HG1 THR   133       1.922  11.309   4.298  1.00  0.00           H  
ATOM   2068  N   VAL   134       0.703   6.833   4.804  1.00  0.00           N  
ATOM   2069  CA  VAL   134      -0.021   5.613   5.184  1.00  0.00           C  
ATOM   2070  C   VAL   134      -0.598   5.801   6.584  1.00  0.00           C  
ATOM   2071  O   VAL   134       0.126   5.721   7.578  1.00  0.00           O  
ATOM   2072  CB  VAL   134       0.868   4.356   5.075  1.00  0.00           C  
ATOM   2073  CG1 VAL   134       0.083   3.090   5.436  1.00  0.00           C  
ATOM   2074  CG2 VAL   134       1.415   4.178   3.653  1.00  0.00           C  
ATOM   2075  H   VAL   134       1.506   7.090   5.366  1.00  0.00           H  
ATOM   2076  HA  VAL   134      -0.859   5.446   4.509  1.00  0.00           H  
ATOM   2077  HB  VAL   134       1.717   4.442   5.751  1.00  0.00           H  
ATOM   2078 HG11 VAL   134      -0.800   2.982   4.806  1.00  0.00           H  
ATOM   2079 HG12 VAL   134       0.697   2.200   5.296  1.00  0.00           H  
ATOM   2080 HG13 VAL   134      -0.243   3.082   6.476  1.00  0.00           H  
ATOM   2081 HG21 VAL   134       2.092   4.987   3.387  1.00  0.00           H  
ATOM   2082 HG22 VAL   134       1.979   3.250   3.556  1.00  0.00           H  
ATOM   2083 HG23 VAL   134       0.614   4.162   2.915  1.00  0.00           H  
ATOM   2084  N   ILE   135      -1.903   6.071   6.661  1.00  0.00           N  
ATOM   2085  CA  ILE   135      -2.647   6.026   7.926  1.00  0.00           C  
ATOM   2086  C   ILE   135      -3.056   4.572   8.188  1.00  0.00           C  
ATOM   2087  O   ILE   135      -3.491   3.879   7.267  1.00  0.00           O  
ATOM   2088  CB  ILE   135      -3.872   6.970   7.941  1.00  0.00           C  
ATOM   2089  CG2 ILE   135      -4.390   7.120   9.382  1.00  0.00           C  
ATOM   2090  CG1 ILE   135      -3.640   8.356   7.297  1.00  0.00           C  
ATOM   2091  CD1 ILE   135      -2.557   9.216   7.955  1.00  0.00           C  
ATOM   2092  H   ILE   135      -2.440   6.125   5.805  1.00  0.00           H  
ATOM   2093  HA  ILE   135      -1.981   6.363   8.714  1.00  0.00           H  
ATOM   2094  HB  ILE   135      -4.671   6.507   7.367  1.00  0.00           H  
ATOM   2095 HG21 ILE   135      -3.631   7.534  10.046  1.00  0.00           H  
ATOM   2096 HG22 ILE   135      -5.256   7.781   9.418  1.00  0.00           H  
ATOM   2097 HG23 ILE   135      -4.704   6.170   9.813  1.00  0.00           H  
ATOM   2098 HG12 ILE   135      -3.400   8.233   6.240  1.00  0.00           H  
ATOM   2099 HG13 ILE   135      -4.578   8.912   7.311  1.00  0.00           H  
ATOM   2100 HD11 ILE   135      -1.588   8.720   7.935  1.00  0.00           H  
ATOM   2101 HD12 ILE   135      -2.451  10.166   7.432  1.00  0.00           H  
ATOM   2102 HD13 ILE   135      -2.806   9.444   8.991  1.00  0.00           H  
ATOM   2103  N   THR   136      -2.914   4.077   9.416  1.00  0.00           N  
ATOM   2104  CA  THR   136      -3.230   2.676   9.743  1.00  0.00           C  
ATOM   2105  C   THR   136      -3.596   2.482  11.213  1.00  0.00           C  
ATOM   2106  O   THR   136      -3.116   3.213  12.086  1.00  0.00           O  
ATOM   2107  CB  THR   136      -2.071   1.751   9.331  1.00  0.00           C  
ATOM   2108  CG2 THR   136      -0.809   1.995  10.157  1.00  0.00           C  
ATOM   2109  OG1 THR   136      -2.428   0.397   9.489  1.00  0.00           O  
ATOM   2110  H   THR   136      -2.539   4.664  10.149  1.00  0.00           H  
ATOM   2111  HA  THR   136      -4.117   2.403   9.173  1.00  0.00           H  
ATOM   2112  HB  THR   136      -1.836   1.898   8.277  1.00  0.00           H  
ATOM   2113 HG21 THR   136      -0.930   1.718  11.205  1.00  0.00           H  
ATOM   2114 HG22 THR   136       0.026   1.418   9.772  1.00  0.00           H  
ATOM   2115 HG23 THR   136      -0.511   3.043  10.122  1.00  0.00           H  
ATOM   2116  HG1 THR   136      -3.020   0.163   8.784  1.00  0.00           H  
ATOM   2117  N   LYS   137      -4.450   1.488  11.480  1.00  0.00           N  
ATOM   2118  CA  LYS   137      -4.947   1.110  12.807  1.00  0.00           C  
ATOM   2119  C   LYS   137      -5.061  -0.414  12.918  1.00  0.00           C  
ATOM   2120  O   LYS   137      -5.946  -1.019  12.310  1.00  0.00           O  
ATOM   2121  CB  LYS   137      -6.295   1.827  13.037  1.00  0.00           C  
ATOM   2122  CG  LYS   137      -7.008   1.480  14.353  1.00  0.00           C  
ATOM   2123  CD  LYS   137      -6.187   1.816  15.604  1.00  0.00           C  
ATOM   2124  CE  LYS   137      -6.979   1.617  16.902  1.00  0.00           C  
ATOM   2125  NZ  LYS   137      -7.327   0.193  17.124  1.00  0.00           N1+
ATOM   2126  H   LYS   137      -4.803   0.953  10.697  1.00  0.00           H  
ATOM   2127  HA  LYS   137      -4.235   1.449  13.563  1.00  0.00           H  
ATOM   2128  HB2 LYS   137      -6.138   2.905  13.001  1.00  0.00           H  
ATOM   2129  HB3 LYS   137      -6.972   1.604  12.210  1.00  0.00           H  
ATOM   2130  HG2 LYS   137      -7.944   2.039  14.384  1.00  0.00           H  
ATOM   2131  HG3 LYS   137      -7.284   0.427  14.364  1.00  0.00           H  
ATOM   2132  HD2 LYS   137      -5.275   1.220  15.638  1.00  0.00           H  
ATOM   2133  HD3 LYS   137      -5.874   2.855  15.547  1.00  0.00           H  
ATOM   2134  HE2 LYS   137      -6.393   1.970  17.751  1.00  0.00           H  
ATOM   2135  HE3 LYS   137      -7.895   2.209  16.886  1.00  0.00           H  
ATOM   2136  HZ1 LYS   137      -6.481  -0.364  17.093  1.00  0.00           H  
ATOM   2137  HZ2 LYS   137      -7.771   0.083  18.024  1.00  0.00           H  
ATOM   2138  HZ3 LYS   137      -7.955  -0.117  16.395  1.00  0.00           H  
ATOM   2139  N   HIS   138      -4.186  -1.031  13.712  1.00  0.00           N  
ATOM   2140  CA  HIS   138      -4.315  -2.428  14.158  1.00  0.00           C  
ATOM   2141  C   HIS   138      -5.193  -2.539  15.419  1.00  0.00           C  
ATOM   2142  O   HIS   138      -5.350  -1.566  16.158  1.00  0.00           O  
ATOM   2143  CB  HIS   138      -2.915  -3.030  14.358  1.00  0.00           C  
ATOM   2144  CG  HIS   138      -2.937  -4.462  14.825  1.00  0.00           C  
ATOM   2145  ND1 HIS   138      -3.530  -5.525  14.143  1.00  0.00           N1+
ATOM   2146  CE1 HIS   138      -3.379  -6.605  14.925  1.00  0.00           C  
ATOM   2147  NE2 HIS   138      -2.750  -6.267  16.061  1.00  0.00           N  
ATOM   2148  CD2 HIS   138      -2.459  -4.920  16.015  1.00  0.00           C  
ATOM   2149  H   HIS   138      -3.468  -0.473  14.153  1.00  0.00           H  
ATOM   2150  HA  HIS   138      -4.808  -3.001  13.376  1.00  0.00           H  
ATOM   2151  HB2 HIS   138      -2.374  -3.008  13.415  1.00  0.00           H  
ATOM   2152  HB3 HIS   138      -2.338  -2.430  15.065  1.00  0.00           H  
ATOM   2153  HE1 HIS   138      -3.740  -7.596  14.689  1.00  0.00           H  
ATOM   2154  HE2 HIS   138      -2.576  -6.889  16.849  1.00  0.00           H  
ATOM   2155  HD2 HIS   138      -1.967  -4.416  16.832  1.00  0.00           H  
ATOM   2156  HD1 HIS   138      -3.969  -5.490  13.231  1.00  0.00           H  
ATOM   2157  N   ASN   139      -5.765  -3.712  15.700  1.00  0.00           N  
ATOM   2158  CA  ASN   139      -6.611  -3.931  16.886  1.00  0.00           C  
ATOM   2159  C   ASN   139      -5.848  -3.791  18.222  1.00  0.00           C  
ATOM   2160  O   ASN   139      -6.390  -3.235  19.179  1.00  0.00           O  
ATOM   2161  CB  ASN   139      -7.284  -5.315  16.780  1.00  0.00           C  
ATOM   2162  CG  ASN   139      -8.496  -5.351  15.863  1.00  0.00           C  
ATOM   2163  OD1 ASN   139      -9.111  -4.347  15.537  1.00  0.00           O  
ATOM   2164  ND2 ASN   139      -8.906  -6.524  15.440  1.00  0.00           N  
ATOM   2165  H   ASN   139      -5.625  -4.489  15.071  1.00  0.00           H  
ATOM   2166  HA  ASN   139      -7.377  -3.153  16.907  1.00  0.00           H  
ATOM   2167  HB2 ASN   139      -6.558  -6.067  16.466  1.00  0.00           H  
ATOM   2168  HB3 ASN   139      -7.637  -5.631  17.763  1.00  0.00           H  
ATOM   2169 HD21 ASN   139      -9.744  -6.593  14.877  1.00  0.00           H  
ATOM   2170 HD22 ASN   139      -8.415  -7.361  15.720  1.00  0.00           H  
ATOM   2171  N   ASP   140      -4.596  -4.260  18.294  1.00  0.00           N  
ATOM   2172  CA  ASP   140      -3.773  -4.269  19.521  1.00  0.00           C  
ATOM   2173  C   ASP   140      -2.944  -2.982  19.751  1.00  0.00           C  
ATOM   2174  O   ASP   140      -2.108  -2.939  20.656  1.00  0.00           O  
ATOM   2175  CB  ASP   140      -2.853  -5.506  19.545  1.00  0.00           C  
ATOM   2176  CG  ASP   140      -3.560  -6.841  19.268  1.00  0.00           C  
ATOM   2177  OD1 ASP   140      -4.670  -7.081  19.802  1.00  0.00           O  
ATOM   2178  OD2 ASP   140      -2.980  -7.668  18.523  1.00  0.00           O1-
ATOM   2179  H   ASP   140      -4.212  -4.713  17.479  1.00  0.00           H  
ATOM   2180  HA  ASP   140      -4.440  -4.355  20.382  1.00  0.00           H  
ATOM   2181  HB2 ASP   140      -2.034  -5.390  18.836  1.00  0.00           H  
ATOM   2182  HB3 ASP   140      -2.381  -5.595  20.524  1.00  0.00           H  
ATOM   2183  N   ASP   141      -3.128  -1.941  18.931  1.00  0.00           N  
ATOM   2184  CA  ASP   141      -2.290  -0.730  18.922  1.00  0.00           C  
ATOM   2185  C   ASP   141      -3.099   0.537  18.558  1.00  0.00           C  
ATOM   2186  O   ASP   141      -4.269   0.464  18.175  1.00  0.00           O  
ATOM   2187  CB  ASP   141      -1.097  -0.976  17.971  1.00  0.00           C  
ATOM   2188  CG  ASP   141       0.150  -0.112  18.235  1.00  0.00           C  
ATOM   2189  OD1 ASP   141       0.137   0.766  19.132  1.00  0.00           O  
ATOM   2190  OD2 ASP   141       1.152  -0.304  17.504  1.00  0.00           O1-
ATOM   2191  H   ASP   141      -3.855  -2.000  18.233  1.00  0.00           H  
ATOM   2192  HA  ASP   141      -1.922  -0.566  19.937  1.00  0.00           H  
ATOM   2193  HB2 ASP   141      -0.762  -2.010  18.058  1.00  0.00           H  
ATOM   2194  HB3 ASP   141      -1.403  -0.846  16.932  1.00  0.00           H  
ATOM   2195  N   GLU   142      -2.494   1.714  18.712  1.00  0.00           N  
ATOM   2196  CA  GLU   142      -3.082   3.018  18.362  1.00  0.00           C  
ATOM   2197  C   GLU   142      -3.144   3.258  16.835  1.00  0.00           C  
ATOM   2198  O   GLU   142      -2.656   2.454  16.035  1.00  0.00           O  
ATOM   2199  CB  GLU   142      -2.308   4.148  19.068  1.00  0.00           C  
ATOM   2200  CG  GLU   142      -2.265   3.977  20.595  1.00  0.00           C  
ATOM   2201  CD  GLU   142      -1.767   5.237  21.334  1.00  0.00           C  
ATOM   2202  OE1 GLU   142      -0.902   5.978  20.809  1.00  0.00           O  
ATOM   2203  OE2 GLU   142      -2.234   5.487  22.474  1.00  0.00           O1-
ATOM   2204  H   GLU   142      -1.532   1.706  19.032  1.00  0.00           H  
ATOM   2205  HA  GLU   142      -4.110   3.036  18.730  1.00  0.00           H  
ATOM   2206  HB2 GLU   142      -1.291   4.203  18.681  1.00  0.00           H  
ATOM   2207  HB3 GLU   142      -2.769   5.109  18.833  1.00  0.00           H  
ATOM   2208  HG2 GLU   142      -3.262   3.740  20.968  1.00  0.00           H  
ATOM   2209  HG3 GLU   142      -1.619   3.143  20.870  1.00  0.00           H  
ATOM   2210  N   GLN   143      -3.760   4.371  16.415  1.00  0.00           N  
ATOM   2211  CA  GLN   143      -3.724   4.834  15.022  1.00  0.00           C  
ATOM   2212  C   GLN   143      -2.456   5.660  14.753  1.00  0.00           C  
ATOM   2213  O   GLN   143      -2.141   6.585  15.509  1.00  0.00           O  
ATOM   2214  CB  GLN   143      -5.001   5.626  14.694  1.00  0.00           C  
ATOM   2215  CG  GLN   143      -5.171   5.889  13.187  1.00  0.00           C  
ATOM   2216  CD  GLN   143      -6.603   6.300  12.846  1.00  0.00           C  
ATOM   2217  OE1 GLN   143      -7.558   5.592  13.133  1.00  0.00           O  
ATOM   2218  NE2 GLN   143      -6.820   7.435  12.226  1.00  0.00           N  
ATOM   2219  H   GLN   143      -4.151   4.999  17.102  1.00  0.00           H  
ATOM   2220  HA  GLN   143      -3.722   3.957  14.377  1.00  0.00           H  
ATOM   2221  HB2 GLN   143      -5.861   5.068  15.065  1.00  0.00           H  
ATOM   2222  HB3 GLN   143      -5.010   6.574  15.235  1.00  0.00           H  
ATOM   2223  HG2 GLN   143      -4.461   6.631  12.825  1.00  0.00           H  
ATOM   2224  HG3 GLN   143      -4.970   4.980  12.623  1.00  0.00           H  
ATOM   2225 HE21 GLN   143      -7.769   7.727  12.025  1.00  0.00           H  
ATOM   2226 HE22 GLN   143      -6.050   8.059  11.996  1.00  0.00           H  
ATOM   2227  N   TYR   144      -1.755   5.370  13.656  1.00  0.00           N  
ATOM   2228  CA  TYR   144      -0.512   6.049  13.268  1.00  0.00           C  
ATOM   2229  C   TYR   144      -0.570   6.579  11.839  1.00  0.00           C  
ATOM   2230  O   TYR   144      -1.226   5.997  10.974  1.00  0.00           O  
ATOM   2231  CB  TYR   144       0.701   5.122  13.432  1.00  0.00           C  
ATOM   2232  CG  TYR   144       0.910   4.626  14.846  1.00  0.00           C  
ATOM   2233  CD1 TYR   144       1.645   5.391  15.772  1.00  0.00           C  
ATOM   2234  CE1 TYR   144       1.794   4.940  17.098  1.00  0.00           C  
ATOM   2235  CZ  TYR   144       1.211   3.718  17.498  1.00  0.00           C  
ATOM   2236  OH  TYR   144       1.374   3.263  18.770  1.00  0.00           O  
ATOM   2237  CE2 TYR   144       0.476   2.961  16.561  1.00  0.00           C  
ATOM   2238  CD2 TYR   144       0.332   3.409  15.240  1.00  0.00           C  
ATOM   2239  H   TYR   144      -2.084   4.624  13.055  1.00  0.00           H  
ATOM   2240  HA  TYR   144      -0.352   6.915  13.910  1.00  0.00           H  
ATOM   2241  HB2 TYR   144       0.599   4.259  12.772  1.00  0.00           H  
ATOM   2242  HB3 TYR   144       1.612   5.632  13.115  1.00  0.00           H  
ATOM   2243  HD1 TYR   144       2.090   6.329  15.473  1.00  0.00           H  
ATOM   2244  HE1 TYR   144       2.356   5.530  17.807  1.00  0.00           H  
ATOM   2245  HH  TYR   144       0.974   2.412  18.917  1.00  0.00           H  
ATOM   2246  HE2 TYR   144      -0.004   2.043  16.839  1.00  0.00           H  
ATOM   2247  HD2 TYR   144      -0.244   2.824  14.539  1.00  0.00           H  
ATOM   2248  N   ALA   145       0.169   7.661  11.601  1.00  0.00           N  
ATOM   2249  CA  ALA   145       0.461   8.210  10.286  1.00  0.00           C  
ATOM   2250  C   ALA   145       1.955   8.016   9.969  1.00  0.00           C  
ATOM   2251  O   ALA   145       2.819   8.691  10.535  1.00  0.00           O  
ATOM   2252  CB  ALA   145       0.025   9.680  10.271  1.00  0.00           C  
ATOM   2253  H   ALA   145       0.665   8.074  12.383  1.00  0.00           H  
ATOM   2254  HA  ALA   145      -0.116   7.694   9.517  1.00  0.00           H  
ATOM   2255  HB1 ALA   145       0.562  10.270  11.012  1.00  0.00           H  
ATOM   2256  HB2 ALA   145       0.200  10.133   9.294  1.00  0.00           H  
ATOM   2257  HB3 ALA   145      -1.038   9.776  10.495  1.00  0.00           H  
ATOM   2258  N   TRP   146       2.260   7.077   9.074  1.00  0.00           N  
ATOM   2259  CA  TRP   146       3.566   6.963   8.417  1.00  0.00           C  
ATOM   2260  C   TRP   146       3.614   7.891   7.196  1.00  0.00           C  
ATOM   2261  O   TRP   146       2.605   8.053   6.508  1.00  0.00           O  
ATOM   2262  CB  TRP   146       3.810   5.492   8.059  1.00  0.00           C  
ATOM   2263  CG  TRP   146       5.057   5.166   7.290  1.00  0.00           C  
ATOM   2264  CD1 TRP   146       6.176   4.612   7.809  1.00  0.00           C  
ATOM   2265  NE1 TRP   146       7.120   4.437   6.818  1.00  0.00           N  
ATOM   2266  CE2 TRP   146       6.653   4.866   5.597  1.00  0.00           C  
ATOM   2267  CZ2 TRP   146       7.214   4.879   4.313  1.00  0.00           C  
ATOM   2268  CH2 TRP   146       6.452   5.361   3.239  1.00  0.00           C  
ATOM   2269  CZ3 TRP   146       5.149   5.840   3.466  1.00  0.00           C  
ATOM   2270  CE3 TRP   146       4.594   5.819   4.759  1.00  0.00           C  
ATOM   2271  CD2 TRP   146       5.329   5.333   5.862  1.00  0.00           C  
ATOM   2272  H   TRP   146       1.502   6.538   8.675  1.00  0.00           H  
ATOM   2273  HA  TRP   146       4.340   7.261   9.119  1.00  0.00           H  
ATOM   2274  HB2 TRP   146       3.837   4.919   8.985  1.00  0.00           H  
ATOM   2275  HB3 TRP   146       2.965   5.099   7.496  1.00  0.00           H  
ATOM   2276  HD1 TRP   146       6.305   4.341   8.845  1.00  0.00           H  
ATOM   2277  HE1 TRP   146       8.030   4.035   6.998  1.00  0.00           H  
ATOM   2278  HZ2 TRP   146       8.211   4.501   4.153  1.00  0.00           H  
ATOM   2279  HH2 TRP   146       6.863   5.360   2.240  1.00  0.00           H  
ATOM   2280  HZ3 TRP   146       4.564   6.213   2.639  1.00  0.00           H  
ATOM   2281  HE3 TRP   146       3.585   6.175   4.901  1.00  0.00           H  
ATOM   2282  N   GLU   147       4.760   8.505   6.901  1.00  0.00           N  
ATOM   2283  CA  GLU   147       4.912   9.448   5.781  1.00  0.00           C  
ATOM   2284  C   GLU   147       6.340   9.433   5.205  1.00  0.00           C  
ATOM   2285  O   GLU   147       7.313   9.467   5.963  1.00  0.00           O  
ATOM   2286  CB  GLU   147       4.493  10.858   6.256  1.00  0.00           C  
ATOM   2287  CG  GLU   147       4.619  11.955   5.189  1.00  0.00           C  
ATOM   2288  CD  GLU   147       4.164  13.334   5.699  1.00  0.00           C  
ATOM   2289  OE1 GLU   147       4.671  13.818   6.728  1.00  0.00           O  
ATOM   2290  OE2 GLU   147       3.327  14.002   5.044  1.00  0.00           O1-
ATOM   2291  H   GLU   147       5.566   8.343   7.491  1.00  0.00           H  
ATOM   2292  HA  GLU   147       4.247   9.145   4.974  1.00  0.00           H  
ATOM   2293  HB2 GLU   147       3.458  10.824   6.600  1.00  0.00           H  
ATOM   2294  HB3 GLU   147       5.084  11.134   7.128  1.00  0.00           H  
ATOM   2295  HG2 GLU   147       5.651  12.066   4.858  1.00  0.00           H  
ATOM   2296  HG3 GLU   147       4.034  11.687   4.308  1.00  0.00           H  
ATOM   2297  N   SER   148       6.475   9.430   3.874  1.00  0.00           N  
ATOM   2298  CA  SER   148       7.767   9.571   3.181  1.00  0.00           C  
ATOM   2299  C   SER   148       7.637  10.176   1.779  1.00  0.00           C  
ATOM   2300  O   SER   148       6.787   9.770   0.979  1.00  0.00           O  
ATOM   2301  CB  SER   148       8.474   8.217   3.072  1.00  0.00           C  
ATOM   2302  OG  SER   148       9.719   8.355   2.407  1.00  0.00           O  
ATOM   2303  H   SER   148       5.642   9.388   3.300  1.00  0.00           H  
ATOM   2304  HA  SER   148       8.397  10.242   3.769  1.00  0.00           H  
ATOM   2305  HB2 SER   148       8.633   7.777   4.053  1.00  0.00           H  
ATOM   2306  HB3 SER   148       7.865   7.518   2.506  1.00  0.00           H  
ATOM   2307  HG  SER   148      10.337   8.773   2.993  1.00  0.00           H  
ATOM   2308  N   SER   149       8.546  11.102   1.462  1.00  0.00           N  
ATOM   2309  CA  SER   149       8.777  11.664   0.121  1.00  0.00           C  
ATOM   2310  C   SER   149       9.977  11.002  -0.591  1.00  0.00           C  
ATOM   2311  O   SER   149      10.612  11.622  -1.447  1.00  0.00           O  
ATOM   2312  CB  SER   149       8.970  13.186   0.206  1.00  0.00           C  
ATOM   2313  OG  SER   149       7.890  13.816   0.881  1.00  0.00           O  
ATOM   2314  H   SER   149       9.198  11.385   2.179  1.00  0.00           H  
ATOM   2315  HA  SER   149       7.910  11.482  -0.511  1.00  0.00           H  
ATOM   2316  HB2 SER   149       9.893  13.426   0.737  1.00  0.00           H  
ATOM   2317  HB3 SER   149       9.047  13.626  -0.790  1.00  0.00           H  
ATOM   2318  HG  SER   149       8.091  14.734   0.977  1.00  0.00           H  
ATOM   2319  N   ALA   150      10.333   9.769  -0.200  1.00  0.00           N  
ATOM   2320  CA  ALA   150      11.622   9.123  -0.484  1.00  0.00           C  
ATOM   2321  C   ALA   150      12.819   9.946   0.060  1.00  0.00           C  
ATOM   2322  O   ALA   150      12.698  10.623   1.086  1.00  0.00           O  
ATOM   2323  CB  ALA   150      11.701   8.740  -1.975  1.00  0.00           C  
ATOM   2324  H   ALA   150       9.763   9.325   0.508  1.00  0.00           H  
ATOM   2325  HA  ALA   150      11.617   8.196   0.091  1.00  0.00           H  
ATOM   2326  HB1 ALA   150      11.837   9.612  -2.616  1.00  0.00           H  
ATOM   2327  HB2 ALA   150      12.531   8.060  -2.165  1.00  0.00           H  
ATOM   2328  HB3 ALA   150      10.791   8.237  -2.300  1.00  0.00           H  
ATOM   2329  N   GLY   151      13.993   9.871  -0.582  1.00  0.00           N  
ATOM   2330  CA  GLY   151      15.213  10.572  -0.144  1.00  0.00           C  
ATOM   2331  C   GLY   151      15.976   9.884   0.999  1.00  0.00           C  
ATOM   2332  O   GLY   151      16.765  10.532   1.691  1.00  0.00           O  
ATOM   2333  H   GLY   151      14.050   9.312  -1.421  1.00  0.00           H  
ATOM   2334  HA2 GLY   151      15.883  10.646  -1.000  1.00  0.00           H  
ATOM   2335  HA3 GLY   151      14.974  11.596   0.146  1.00  0.00           H  
ATOM   2336  N   GLY   152      15.745   8.584   1.216  1.00  0.00           N  
ATOM   2337  CA  GLY   152      16.445   7.763   2.215  1.00  0.00           C  
ATOM   2338  C   GLY   152      15.858   7.797   3.635  1.00  0.00           C  
ATOM   2339  O   GLY   152      16.402   7.135   4.522  1.00  0.00           O  
ATOM   2340  H   GLY   152      15.072   8.118   0.624  1.00  0.00           H  
ATOM   2341  HA2 GLY   152      16.423   6.730   1.868  1.00  0.00           H  
ATOM   2342  HA3 GLY   152      17.499   8.043   2.262  1.00  0.00           H  
ATOM   2343  N   SER   153      14.745   8.504   3.863  1.00  0.00           N  
ATOM   2344  CA  SER   153      14.103   8.626   5.181  1.00  0.00           C  
ATOM   2345  C   SER   153      12.568   8.647   5.134  1.00  0.00           C  
ATOM   2346  O   SER   153      11.942   8.937   4.111  1.00  0.00           O  
ATOM   2347  CB  SER   153      14.641   9.862   5.920  1.00  0.00           C  
ATOM   2348  OG  SER   153      14.295  11.064   5.250  1.00  0.00           O  
ATOM   2349  H   SER   153      14.318   9.000   3.093  1.00  0.00           H  
ATOM   2350  HA  SER   153      14.358   7.739   5.761  1.00  0.00           H  
ATOM   2351  HB2 SER   153      14.242   9.913   6.933  1.00  0.00           H  
ATOM   2352  HB3 SER   153      15.725   9.808   6.018  1.00  0.00           H  
ATOM   2353  HG  SER   153      14.716  11.069   4.403  1.00  0.00           H  
ATOM   2354  N   PHE   154      11.963   8.335   6.280  1.00  0.00           N  
ATOM   2355  CA  PHE   154      10.524   8.361   6.545  1.00  0.00           C  
ATOM   2356  C   PHE   154      10.244   8.878   7.963  1.00  0.00           C  
ATOM   2357  O   PHE   154      11.156   9.020   8.782  1.00  0.00           O  
ATOM   2358  CB  PHE   154       9.923   6.962   6.326  1.00  0.00           C  
ATOM   2359  CG  PHE   154      10.350   5.885   7.310  1.00  0.00           C  
ATOM   2360  CD1 PHE   154       9.568   5.618   8.452  1.00  0.00           C  
ATOM   2361  CE1 PHE   154       9.916   4.567   9.319  1.00  0.00           C  
ATOM   2362  CZ  PHE   154      11.056   3.786   9.054  1.00  0.00           C  
ATOM   2363  CE2 PHE   154      11.851   4.063   7.929  1.00  0.00           C  
ATOM   2364  CD2 PHE   154      11.499   5.110   7.059  1.00  0.00           C  
ATOM   2365  H   PHE   154      12.553   8.105   7.071  1.00  0.00           H  
ATOM   2366  HA  PHE   154      10.049   9.059   5.853  1.00  0.00           H  
ATOM   2367  HB2 PHE   154       8.834   7.027   6.349  1.00  0.00           H  
ATOM   2368  HB3 PHE   154      10.168   6.619   5.322  1.00  0.00           H  
ATOM   2369  HD1 PHE   154       8.683   6.204   8.654  1.00  0.00           H  
ATOM   2370  HE1 PHE   154       9.308   4.356  10.186  1.00  0.00           H  
ATOM   2371  HZ  PHE   154      11.327   2.979   9.720  1.00  0.00           H  
ATOM   2372  HE2 PHE   154      12.729   3.468   7.730  1.00  0.00           H  
ATOM   2373  HD2 PHE   154      12.111   5.313   6.192  1.00  0.00           H  
ATOM   2374  N   THR   155       8.976   9.148   8.270  1.00  0.00           N  
ATOM   2375  CA  THR   155       8.516   9.540   9.610  1.00  0.00           C  
ATOM   2376  C   THR   155       7.348   8.678  10.082  1.00  0.00           C  
ATOM   2377  O   THR   155       6.608   8.121   9.267  1.00  0.00           O  
ATOM   2378  CB  THR   155       8.133  11.026   9.695  1.00  0.00           C  
ATOM   2379  CG2 THR   155       9.179  11.983   9.127  1.00  0.00           C  
ATOM   2380  OG1 THR   155       6.925  11.274   9.013  1.00  0.00           O  
ATOM   2381  H   THR   155       8.269   9.031   7.555  1.00  0.00           H  
ATOM   2382  HA  THR   155       9.324   9.357  10.314  1.00  0.00           H  
ATOM   2383  HB  THR   155       7.969  11.279  10.741  1.00  0.00           H  
ATOM   2384 HG21 THR   155       9.306  11.861   8.051  1.00  0.00           H  
ATOM   2385 HG22 THR   155       8.900  13.021   9.310  1.00  0.00           H  
ATOM   2386 HG23 THR   155      10.149  11.818   9.595  1.00  0.00           H  
ATOM   2387  HG1 THR   155       7.056  11.070   8.098  1.00  0.00           H  
ATOM   2388  N   VAL   156       7.168   8.594  11.402  1.00  0.00           N  
ATOM   2389  CA  VAL   156       5.990   8.009  12.064  1.00  0.00           C  
ATOM   2390  C   VAL   156       5.542   8.920  13.210  1.00  0.00           C  
ATOM   2391  O   VAL   156       6.367   9.497  13.927  1.00  0.00           O  
ATOM   2392  CB  VAL   156       6.240   6.560  12.544  1.00  0.00           C  
ATOM   2393  CG1 VAL   156       5.021   5.952  13.256  1.00  0.00           C  
ATOM   2394  CG2 VAL   156       6.574   5.631  11.371  1.00  0.00           C  
ATOM   2395  H   VAL   156       7.838   9.060  12.002  1.00  0.00           H  
ATOM   2396  HA  VAL   156       5.169   7.983  11.346  1.00  0.00           H  
ATOM   2397  HB  VAL   156       7.076   6.548  13.243  1.00  0.00           H  
ATOM   2398 HG11 VAL   156       4.127   6.008  12.634  1.00  0.00           H  
ATOM   2399 HG12 VAL   156       5.188   4.901  13.493  1.00  0.00           H  
ATOM   2400 HG13 VAL   156       4.804   6.446  14.203  1.00  0.00           H  
ATOM   2401 HG21 VAL   156       7.512   5.909  10.891  1.00  0.00           H  
ATOM   2402 HG22 VAL   156       6.683   4.596  11.694  1.00  0.00           H  
ATOM   2403 HG23 VAL   156       5.786   5.660  10.619  1.00  0.00           H  
ATOM   2404  N   ARG   157       4.224   9.056  13.380  1.00  0.00           N  
ATOM   2405  CA  ARG   157       3.569   9.822  14.454  1.00  0.00           C  
ATOM   2406  C   ARG   157       2.209   9.213  14.808  1.00  0.00           C  
ATOM   2407  O   ARG   157       1.561   8.618  13.946  1.00  0.00           O  
ATOM   2408  CB  ARG   157       3.458  11.301  14.028  1.00  0.00           C  
ATOM   2409  CG  ARG   157       2.467  11.534  12.872  1.00  0.00           C  
ATOM   2410  CD  ARG   157       2.682  12.864  12.137  1.00  0.00           C  
ATOM   2411  NE  ARG   157       3.834  12.797  11.213  1.00  0.00           N  
ATOM   2412  CZ  ARG   157       4.069  13.615  10.214  1.00  0.00           C  
ATOM   2413  NH1 ARG   157       3.437  14.740  10.047  1.00  0.00           N  
ATOM   2414  NH2 ARG   157       4.955  13.302   9.333  1.00  0.00           N1+
ATOM   2415  H   ARG   157       3.610   8.569  12.739  1.00  0.00           H  
ATOM   2416  HA  ARG   157       4.193   9.762  15.348  1.00  0.00           H  
ATOM   2417  HB2 ARG   157       3.161  11.913  14.881  1.00  0.00           H  
ATOM   2418  HB3 ARG   157       4.448  11.657  13.742  1.00  0.00           H  
ATOM   2419  HG2 ARG   157       2.555  10.731  12.143  1.00  0.00           H  
ATOM   2420  HG3 ARG   157       1.443  11.488  13.244  1.00  0.00           H  
ATOM   2421  HD2 ARG   157       1.795  13.074  11.540  1.00  0.00           H  
ATOM   2422  HD3 ARG   157       2.792  13.692  12.836  1.00  0.00           H  
ATOM   2423  HE  ARG   157       4.407  11.969  11.290  1.00  0.00           H  
ATOM   2424 HH11 ARG   157       2.729  15.028  10.706  1.00  0.00           H  
ATOM   2425 HH12 ARG   157       3.637  15.321   9.244  1.00  0.00           H  
ATOM   2426 HH21 ARG   157       5.522  12.466   9.425  1.00  0.00           H  
ATOM   2427 HH22 ARG   157       5.000  13.797   8.443  1.00  0.00           H  
ATOM   2428  N   THR   158       1.757   9.381  16.049  1.00  0.00           N  
ATOM   2429  CA  THR   158       0.368   9.073  16.443  1.00  0.00           C  
ATOM   2430  C   THR   158      -0.582  10.006  15.690  1.00  0.00           C  
ATOM   2431  O   THR   158      -0.393  11.223  15.698  1.00  0.00           O  
ATOM   2432  CB  THR   158       0.169   9.244  17.958  1.00  0.00           C  
ATOM   2433  CG2 THR   158      -1.238   8.856  18.422  1.00  0.00           C  
ATOM   2434  OG1 THR   158       1.097   8.449  18.668  1.00  0.00           O  
ATOM   2435  H   THR   158       2.336   9.850  16.730  1.00  0.00           H  
ATOM   2436  HA  THR   158       0.154   8.037  16.173  1.00  0.00           H  
ATOM   2437  HB  THR   158       0.361  10.281  18.239  1.00  0.00           H  
ATOM   2438 HG21 THR   158      -1.481   7.830  18.142  1.00  0.00           H  
ATOM   2439 HG22 THR   158      -1.322   8.926  19.508  1.00  0.00           H  
ATOM   2440 HG23 THR   158      -2.006   9.507  18.004  1.00  0.00           H  
ATOM   2441  HG1 THR   158       0.841   7.542  18.587  1.00  0.00           H  
ATOM   2442  N   ASP   159      -1.586   9.455  15.010  1.00  0.00           N  
ATOM   2443  CA  ASP   159      -2.501  10.242  14.180  1.00  0.00           C  
ATOM   2444  C   ASP   159      -3.548  10.999  15.023  1.00  0.00           C  
ATOM   2445  O   ASP   159      -4.220  10.411  15.875  1.00  0.00           O  
ATOM   2446  CB  ASP   159      -3.180   9.325  13.158  1.00  0.00           C  
ATOM   2447  CG  ASP   159      -4.078  10.090  12.175  1.00  0.00           C  
ATOM   2448  OD1 ASP   159      -3.864  11.303  11.958  1.00  0.00           O  
ATOM   2449  OD2 ASP   159      -5.014   9.463  11.635  1.00  0.00           O1-
ATOM   2450  H   ASP   159      -1.728   8.454  15.058  1.00  0.00           H  
ATOM   2451  HA  ASP   159      -1.902  10.970  13.627  1.00  0.00           H  
ATOM   2452  HB2 ASP   159      -2.433   8.784  12.579  1.00  0.00           H  
ATOM   2453  HB3 ASP   159      -3.779   8.578  13.679  1.00  0.00           H  
ATOM   2454  N   THR   160      -3.714  12.297  14.762  1.00  0.00           N  
ATOM   2455  CA  THR   160      -4.741  13.167  15.370  1.00  0.00           C  
ATOM   2456  C   THR   160      -6.004  13.324  14.503  1.00  0.00           C  
ATOM   2457  O   THR   160      -6.966  13.969  14.931  1.00  0.00           O  
ATOM   2458  CB  THR   160      -4.153  14.547  15.708  1.00  0.00           C  
ATOM   2459  CG2 THR   160      -2.989  14.453  16.697  1.00  0.00           C  
ATOM   2460  OG1 THR   160      -3.683  15.183  14.536  1.00  0.00           O  
ATOM   2461  H   THR   160      -3.140  12.711  14.041  1.00  0.00           H  
ATOM   2462  HA  THR   160      -5.079  12.725  16.309  1.00  0.00           H  
ATOM   2463  HB  THR   160      -4.922  15.182  16.149  1.00  0.00           H  
ATOM   2464 HG21 THR   160      -2.148  13.891  16.289  1.00  0.00           H  
ATOM   2465 HG22 THR   160      -2.622  15.445  16.962  1.00  0.00           H  
ATOM   2466 HG23 THR   160      -3.299  13.961  17.620  1.00  0.00           H  
ATOM   2467  HG1 THR   160      -4.416  15.321  13.954  1.00  0.00           H  
ATOM   2468  N   GLY   161      -6.030  12.733  13.301  1.00  0.00           N  
ATOM   2469  CA  GLY   161      -7.197  12.671  12.412  1.00  0.00           C  
ATOM   2470  C   GLY   161      -8.320  11.740  12.900  1.00  0.00           C  
ATOM   2471  O   GLY   161      -8.282  11.203  14.010  1.00  0.00           O  
ATOM   2472  H   GLY   161      -5.207  12.224  12.998  1.00  0.00           H  
ATOM   2473  HA2 GLY   161      -7.600  13.674  12.263  1.00  0.00           H  
ATOM   2474  HA3 GLY   161      -6.854  12.321  11.438  1.00  0.00           H  
ATOM   2475  N   GLU   162      -9.348  11.554  12.066  1.00  0.00           N  
ATOM   2476  CA  GLU   162     -10.532  10.745  12.402  1.00  0.00           C  
ATOM   2477  C   GLU   162     -10.198   9.252  12.645  1.00  0.00           C  
ATOM   2478  O   GLU   162      -9.375   8.677  11.921  1.00  0.00           O  
ATOM   2479  CB  GLU   162     -11.630  10.910  11.333  1.00  0.00           C  
ATOM   2480  CG  GLU   162     -11.244  10.437   9.922  1.00  0.00           C  
ATOM   2481  CD  GLU   162     -12.430  10.543   8.949  1.00  0.00           C  
ATOM   2482  OE1 GLU   162     -13.444   9.825   9.128  1.00  0.00           O  
ATOM   2483  OE2 GLU   162     -12.355  11.333   7.977  1.00  0.00           O1-
ATOM   2484  H   GLU   162      -9.332  12.004  11.163  1.00  0.00           H  
ATOM   2485  HA  GLU   162     -10.919  11.184  13.322  1.00  0.00           H  
ATOM   2486  HB2 GLU   162     -12.522  10.374  11.662  1.00  0.00           H  
ATOM   2487  HB3 GLU   162     -11.923  11.960  11.288  1.00  0.00           H  
ATOM   2488  HG2 GLU   162     -10.408  11.020   9.536  1.00  0.00           H  
ATOM   2489  HG3 GLU   162     -10.928   9.395   9.927  1.00  0.00           H  
ATOM   2490  N   PRO   163     -10.826   8.592  13.640  1.00  0.00           N  
ATOM   2491  CA  PRO   163     -10.573   7.185  13.941  1.00  0.00           C  
ATOM   2492  C   PRO   163     -11.134   6.259  12.847  1.00  0.00           C  
ATOM   2493  O   PRO   163     -12.326   6.284  12.531  1.00  0.00           O  
ATOM   2494  CD  PRO   163     -11.784   9.147  14.589  1.00  0.00           C  
ATOM   2495  CG  PRO   163     -12.352   7.959  15.365  1.00  0.00           C  
ATOM   2496  CB  PRO   163     -11.216   6.938  15.309  1.00  0.00           C  
ATOM   2497  HD2 PRO   163     -12.583   9.700  14.093  1.00  0.00           H  
ATOM   2498  HD3 PRO   163     -11.263   9.827  15.265  1.00  0.00           H  
ATOM   2499  HG2 PRO   163     -13.230   7.565  14.852  1.00  0.00           H  
ATOM   2500  HG3 PRO   163     -12.645   8.218  16.382  1.00  0.00           H  
ATOM   2501  HB2 PRO   163     -11.566   5.914  15.451  1.00  0.00           H  
ATOM   2502  HB3 PRO   163     -10.493   7.150  16.098  1.00  0.00           H  
ATOM   2503  HA  PRO   163      -9.498   7.026  14.036  1.00  0.00           H  
ATOM   2504  N   MET   164     -10.271   5.406  12.292  1.00  0.00           N  
ATOM   2505  CA  MET   164     -10.609   4.398  11.275  1.00  0.00           C  
ATOM   2506  C   MET   164     -11.271   3.136  11.857  1.00  0.00           C  
ATOM   2507  O   MET   164     -11.839   2.337  11.113  1.00  0.00           O  
ATOM   2508  CB  MET   164      -9.325   3.994  10.529  1.00  0.00           C  
ATOM   2509  CG  MET   164      -8.744   5.137   9.688  1.00  0.00           C  
ATOM   2510  SD  MET   164      -7.131   4.783   8.930  1.00  0.00           S  
ATOM   2511  CE  MET   164      -7.529   3.333   7.921  1.00  0.00           C  
ATOM   2512  H   MET   164      -9.305   5.444  12.596  1.00  0.00           H  
ATOM   2513  HA  MET   164     -11.308   4.832  10.558  1.00  0.00           H  
ATOM   2514  HB2 MET   164      -8.575   3.646  11.243  1.00  0.00           H  
ATOM   2515  HB3 MET   164      -9.538   3.147   9.875  1.00  0.00           H  
ATOM   2516  HG2 MET   164      -9.444   5.405   8.896  1.00  0.00           H  
ATOM   2517  HG3 MET   164      -8.615   6.031  10.299  1.00  0.00           H  
ATOM   2518  HE1 MET   164      -8.318   3.557   7.204  1.00  0.00           H  
ATOM   2519  HE2 MET   164      -6.636   3.040   7.381  1.00  0.00           H  
ATOM   2520  HE3 MET   164      -7.838   2.492   8.541  1.00  0.00           H  
ATOM   2521  N   GLY   165     -11.165   2.917  13.172  1.00  0.00           N  
ATOM   2522  CA  GLY   165     -11.556   1.676  13.852  1.00  0.00           C  
ATOM   2523  C   GLY   165     -10.526   0.558  13.656  1.00  0.00           C  
ATOM   2524  O   GLY   165      -9.911   0.108  14.627  1.00  0.00           O  
ATOM   2525  H   GLY   165     -10.698   3.620  13.727  1.00  0.00           H  
ATOM   2526  HA2 GLY   165     -11.664   1.886  14.917  1.00  0.00           H  
ATOM   2527  HA3 GLY   165     -12.533   1.338  13.502  1.00  0.00           H  
ATOM   2528  N   ARG   166     -10.296   0.155  12.397  1.00  0.00           N  
ATOM   2529  CA  ARG   166      -9.284  -0.827  11.958  1.00  0.00           C  
ATOM   2530  C   ARG   166      -8.991  -0.701  10.453  1.00  0.00           C  
ATOM   2531  O   ARG   166      -9.863  -0.291   9.686  1.00  0.00           O  
ATOM   2532  CB  ARG   166      -9.798  -2.242  12.280  1.00  0.00           C  
ATOM   2533  CG  ARG   166      -8.719  -3.341  12.228  1.00  0.00           C  
ATOM   2534  CD  ARG   166      -9.323  -4.749  12.229  1.00  0.00           C  
ATOM   2535  NE  ARG   166     -10.180  -4.967  11.048  1.00  0.00           N  
ATOM   2536  CZ  ARG   166     -11.494  -5.123  11.035  1.00  0.00           C  
ATOM   2537  NH1 ARG   166     -12.225  -5.131  12.110  1.00  0.00           N  
ATOM   2538  NH2 ARG   166     -12.138  -5.256   9.916  1.00  0.00           N1+
ATOM   2539  H   ARG   166     -10.837   0.594  11.662  1.00  0.00           H  
ATOM   2540  HA  ARG   166      -8.374  -0.629  12.519  1.00  0.00           H  
ATOM   2541  HB2 ARG   166     -10.213  -2.260  13.283  1.00  0.00           H  
ATOM   2542  HB3 ARG   166     -10.630  -2.473  11.615  1.00  0.00           H  
ATOM   2543  HG2 ARG   166      -8.094  -3.251  11.344  1.00  0.00           H  
ATOM   2544  HG3 ARG   166      -8.041  -3.228  13.074  1.00  0.00           H  
ATOM   2545  HD2 ARG   166      -8.521  -5.485  12.206  1.00  0.00           H  
ATOM   2546  HD3 ARG   166      -9.879  -4.938  13.142  1.00  0.00           H  
ATOM   2547  HE  ARG   166      -9.694  -4.934  10.159  1.00  0.00           H  
ATOM   2548 HH11 ARG   166     -11.814  -4.983  13.024  1.00  0.00           H  
ATOM   2549 HH12 ARG   166     -13.231  -5.227  12.030  1.00  0.00           H  
ATOM   2550 HH21 ARG   166     -11.645  -5.197   9.031  1.00  0.00           H  
ATOM   2551 HH22 ARG   166     -13.145  -5.361   9.920  1.00  0.00           H  
ATOM   2552  N   GLY   167      -7.793  -1.103  10.028  1.00  0.00           N  
ATOM   2553  CA  GLY   167      -7.375  -1.205   8.624  1.00  0.00           C  
ATOM   2554  C   GLY   167      -6.385  -0.117   8.210  1.00  0.00           C  
ATOM   2555  O   GLY   167      -5.825   0.578   9.061  1.00  0.00           O  
ATOM   2556  H   GLY   167      -7.117  -1.389  10.725  1.00  0.00           H  
ATOM   2557  HA2 GLY   167      -6.880  -2.165   8.487  1.00  0.00           H  
ATOM   2558  HA3 GLY   167      -8.231  -1.202   7.948  1.00  0.00           H  
ATOM   2559  N   THR   168      -6.164   0.022   6.902  1.00  0.00           N  
ATOM   2560  CA  THR   168      -5.105   0.869   6.328  1.00  0.00           C  
ATOM   2561  C   THR   168      -5.621   1.776   5.206  1.00  0.00           C  
ATOM   2562  O   THR   168      -6.547   1.437   4.469  1.00  0.00           O  
ATOM   2563  CB  THR   168      -3.926  -0.009   5.881  1.00  0.00           C  
ATOM   2564  CG2 THR   168      -2.798   0.735   5.167  1.00  0.00           C  
ATOM   2565  OG1 THR   168      -3.346  -0.574   7.034  1.00  0.00           O  
ATOM   2566  H   THR   168      -6.665  -0.580   6.258  1.00  0.00           H  
ATOM   2567  HA  THR   168      -4.728   1.547   7.094  1.00  0.00           H  
ATOM   2568  HB  THR   168      -4.301  -0.805   5.243  1.00  0.00           H  
ATOM   2569 HG21 THR   168      -2.429   1.563   5.773  1.00  0.00           H  
ATOM   2570 HG22 THR   168      -1.957   0.073   4.962  1.00  0.00           H  
ATOM   2571 HG23 THR   168      -3.116   1.134   4.205  1.00  0.00           H  
ATOM   2572  HG1 THR   168      -2.930  -1.392   6.789  1.00  0.00           H  
ATOM   2573  N   LYS   169      -5.023   2.966   5.094  1.00  0.00           N  
ATOM   2574  CA  LYS   169      -5.364   4.044   4.161  1.00  0.00           C  
ATOM   2575  C   LYS   169      -4.072   4.590   3.544  1.00  0.00           C  
ATOM   2576  O   LYS   169      -3.365   5.387   4.163  1.00  0.00           O  
ATOM   2577  CB  LYS   169      -6.177   5.094   4.940  1.00  0.00           C  
ATOM   2578  CG  LYS   169      -6.528   6.354   4.135  1.00  0.00           C  
ATOM   2579  CD  LYS   169      -7.159   7.464   4.990  1.00  0.00           C  
ATOM   2580  CE  LYS   169      -8.495   7.048   5.627  1.00  0.00           C  
ATOM   2581  NZ  LYS   169      -9.104   8.167   6.395  1.00  0.00           N1+
ATOM   2582  H   LYS   169      -4.287   3.179   5.758  1.00  0.00           H  
ATOM   2583  HA  LYS   169      -5.991   3.664   3.358  1.00  0.00           H  
ATOM   2584  HB2 LYS   169      -7.096   4.622   5.287  1.00  0.00           H  
ATOM   2585  HB3 LYS   169      -5.629   5.376   5.834  1.00  0.00           H  
ATOM   2586  HG2 LYS   169      -5.639   6.775   3.669  1.00  0.00           H  
ATOM   2587  HG3 LYS   169      -7.193   6.083   3.320  1.00  0.00           H  
ATOM   2588  HD2 LYS   169      -6.457   7.767   5.768  1.00  0.00           H  
ATOM   2589  HD3 LYS   169      -7.315   8.342   4.361  1.00  0.00           H  
ATOM   2590  HE2 LYS   169      -9.198   6.725   4.858  1.00  0.00           H  
ATOM   2591  HE3 LYS   169      -8.358   6.212   6.312  1.00  0.00           H  
ATOM   2592  HZ1 LYS   169      -9.274   8.951   5.781  1.00  0.00           H  
ATOM   2593  HZ2 LYS   169      -9.980   7.867   6.799  1.00  0.00           H  
ATOM   2594  HZ3 LYS   169      -8.477   8.452   7.135  1.00  0.00           H  
ATOM   2595  N   VAL   170      -3.751   4.133   2.334  1.00  0.00           N  
ATOM   2596  CA  VAL   170      -2.592   4.590   1.549  1.00  0.00           C  
ATOM   2597  C   VAL   170      -2.999   5.801   0.708  1.00  0.00           C  
ATOM   2598  O   VAL   170      -3.674   5.660  -0.311  1.00  0.00           O  
ATOM   2599  CB  VAL   170      -2.017   3.457   0.668  1.00  0.00           C  
ATOM   2600  CG1 VAL   170      -0.779   3.937  -0.102  1.00  0.00           C  
ATOM   2601  CG2 VAL   170      -1.616   2.231   1.498  1.00  0.00           C  
ATOM   2602  H   VAL   170      -4.386   3.484   1.884  1.00  0.00           H  
ATOM   2603  HA  VAL   170      -1.797   4.898   2.232  1.00  0.00           H  
ATOM   2604  HB  VAL   170      -2.769   3.137  -0.054  1.00  0.00           H  
ATOM   2605 HG11 VAL   170      -0.018   4.332   0.571  1.00  0.00           H  
ATOM   2606 HG12 VAL   170      -0.325   3.125  -0.669  1.00  0.00           H  
ATOM   2607 HG13 VAL   170      -1.021   4.717  -0.824  1.00  0.00           H  
ATOM   2608 HG21 VAL   170      -2.482   1.771   1.973  1.00  0.00           H  
ATOM   2609 HG22 VAL   170      -1.156   1.467   0.873  1.00  0.00           H  
ATOM   2610 HG23 VAL   170      -0.905   2.488   2.282  1.00  0.00           H  
ATOM   2611  N   ILE   171      -2.608   6.997   1.144  1.00  0.00           N  
ATOM   2612  CA  ILE   171      -2.797   8.263   0.428  1.00  0.00           C  
ATOM   2613  C   ILE   171      -1.585   8.487  -0.487  1.00  0.00           C  
ATOM   2614  O   ILE   171      -0.472   8.715  -0.005  1.00  0.00           O  
ATOM   2615  CB  ILE   171      -2.969   9.445   1.415  1.00  0.00           C  
ATOM   2616  CG2 ILE   171      -3.221  10.750   0.636  1.00  0.00           C  
ATOM   2617  CG1 ILE   171      -4.088   9.198   2.456  1.00  0.00           C  
ATOM   2618  CD1 ILE   171      -4.110  10.217   3.602  1.00  0.00           C  
ATOM   2619  H   ILE   171      -2.057   7.039   1.993  1.00  0.00           H  
ATOM   2620  HA  ILE   171      -3.700   8.208  -0.182  1.00  0.00           H  
ATOM   2621  HB  ILE   171      -2.038   9.558   1.967  1.00  0.00           H  
ATOM   2622 HG21 ILE   171      -4.140  10.693   0.053  1.00  0.00           H  
ATOM   2623 HG22 ILE   171      -3.310  11.606   1.303  1.00  0.00           H  
ATOM   2624 HG23 ILE   171      -2.412  10.997  -0.052  1.00  0.00           H  
ATOM   2625 HG12 ILE   171      -5.060   9.177   1.966  1.00  0.00           H  
ATOM   2626 HG13 ILE   171      -3.960   8.219   2.915  1.00  0.00           H  
ATOM   2627 HD11 ILE   171      -4.368  11.218   3.256  1.00  0.00           H  
ATOM   2628 HD12 ILE   171      -4.851   9.934   4.350  1.00  0.00           H  
ATOM   2629 HD13 ILE   171      -3.143  10.269   4.103  1.00  0.00           H  
ATOM   2630  N   LEU   172      -1.790   8.427  -1.802  1.00  0.00           N  
ATOM   2631  CA  LEU   172      -0.780   8.775  -2.804  1.00  0.00           C  
ATOM   2632  C   LEU   172      -0.906  10.251  -3.180  1.00  0.00           C  
ATOM   2633  O   LEU   172      -1.902  10.638  -3.792  1.00  0.00           O  
ATOM   2634  CB  LEU   172      -0.957   7.900  -4.059  1.00  0.00           C  
ATOM   2635  CG  LEU   172      -0.979   6.385  -3.818  1.00  0.00           C  
ATOM   2636  CD1 LEU   172      -1.121   5.689  -5.166  1.00  0.00           C  
ATOM   2637  CD2 LEU   172       0.307   5.902  -3.154  1.00  0.00           C  
ATOM   2638  H   LEU   172      -2.718   8.206  -2.143  1.00  0.00           H  
ATOM   2639  HA  LEU   172       0.225   8.604  -2.411  1.00  0.00           H  
ATOM   2640  HB2 LEU   172      -1.884   8.170  -4.567  1.00  0.00           H  
ATOM   2641  HB3 LEU   172      -0.162   8.141  -4.766  1.00  0.00           H  
ATOM   2642  HG  LEU   172      -1.831   6.115  -3.194  1.00  0.00           H  
ATOM   2643 HD11 LEU   172      -0.270   5.889  -5.819  1.00  0.00           H  
ATOM   2644 HD12 LEU   172      -1.202   4.611  -5.043  1.00  0.00           H  
ATOM   2645 HD13 LEU   172      -2.022   6.026  -5.679  1.00  0.00           H  
ATOM   2646 HD21 LEU   172       0.394   6.285  -2.139  1.00  0.00           H  
ATOM   2647 HD22 LEU   172       0.341   4.815  -3.087  1.00  0.00           H  
ATOM   2648 HD23 LEU   172       1.177   6.239  -3.714  1.00  0.00           H  
ATOM   2649  N   HIS   173       0.097  11.074  -2.869  1.00  0.00           N  
ATOM   2650  CA  HIS   173       0.216  12.431  -3.407  1.00  0.00           C  
ATOM   2651  C   HIS   173       0.880  12.344  -4.781  1.00  0.00           C  
ATOM   2652  O   HIS   173       2.070  12.040  -4.886  1.00  0.00           O  
ATOM   2653  CB  HIS   173       0.994  13.331  -2.436  1.00  0.00           C  
ATOM   2654  CG  HIS   173       0.394  13.391  -1.049  1.00  0.00           C  
ATOM   2655  ND1 HIS   173      -0.438  14.368  -0.585  1.00  0.00           N  
ATOM   2656  CE1 HIS   173      -0.812  13.996   0.687  1.00  0.00           C  
ATOM   2657  NE2 HIS   173      -0.220  12.824   0.974  1.00  0.00           N  
ATOM   2658  CD2 HIS   173       0.542  12.419  -0.055  1.00  0.00           C  
ATOM   2659  H   HIS   173       0.901  10.701  -2.379  1.00  0.00           H  
ATOM   2660  HA  HIS   173      -0.771  12.872  -3.538  1.00  0.00           H  
ATOM   2661  HB2 HIS   173       2.018  12.974  -2.348  1.00  0.00           H  
ATOM   2662  HB3 HIS   173       1.061  14.346  -2.831  1.00  0.00           H  
ATOM   2663  HE1 HIS   173      -1.475  14.547   1.338  1.00  0.00           H  
ATOM   2664  HE2 HIS   173      -0.323  12.323   1.846  1.00  0.00           H  
ATOM   2665  HD2 HIS   173       1.094  11.490  -0.035  1.00  0.00           H  
ATOM   2666  N   LEU   174       0.097  12.529  -5.844  1.00  0.00           N  
ATOM   2667  CA  LEU   174       0.536  12.251  -7.213  1.00  0.00           C  
ATOM   2668  C   LEU   174       1.461  13.343  -7.766  1.00  0.00           C  
ATOM   2669  O   LEU   174       1.330  14.527  -7.435  1.00  0.00           O  
ATOM   2670  CB  LEU   174      -0.681  12.014  -8.126  1.00  0.00           C  
ATOM   2671  CG  LEU   174      -1.577  10.831  -7.707  1.00  0.00           C  
ATOM   2672  CD1 LEU   174      -2.767  10.744  -8.659  1.00  0.00           C  
ATOM   2673  CD2 LEU   174      -0.843   9.487  -7.747  1.00  0.00           C  
ATOM   2674  H   LEU   174      -0.867  12.802  -5.705  1.00  0.00           H  
ATOM   2675  HA  LEU   174       1.112  11.330  -7.206  1.00  0.00           H  
ATOM   2676  HB2 LEU   174      -1.282  12.924  -8.155  1.00  0.00           H  
ATOM   2677  HB3 LEU   174      -0.338  11.854  -9.150  1.00  0.00           H  
ATOM   2678  HG  LEU   174      -1.960  10.998  -6.700  1.00  0.00           H  
ATOM   2679 HD11 LEU   174      -2.455  10.522  -9.679  1.00  0.00           H  
ATOM   2680 HD12 LEU   174      -3.470   9.970  -8.350  1.00  0.00           H  
ATOM   2681 HD13 LEU   174      -3.307  11.690  -8.678  1.00  0.00           H  
ATOM   2682 HD21 LEU   174      -0.052   9.436  -7.000  1.00  0.00           H  
ATOM   2683 HD22 LEU   174      -1.524   8.661  -7.539  1.00  0.00           H  
ATOM   2684 HD23 LEU   174      -0.393   9.307  -8.724  1.00  0.00           H  
ATOM   2685  N   LYS   175       2.378  12.938  -8.650  1.00  0.00           N  
ATOM   2686  CA  LYS   175       3.213  13.838  -9.462  1.00  0.00           C  
ATOM   2687  C   LYS   175       2.346  14.628 -10.452  1.00  0.00           C  
ATOM   2688  O   LYS   175       1.287  14.160 -10.876  1.00  0.00           O  
ATOM   2689  CB  LYS   175       4.278  13.017 -10.210  1.00  0.00           C  
ATOM   2690  CG  LYS   175       5.246  12.259  -9.288  1.00  0.00           C  
ATOM   2691  CD  LYS   175       6.070  11.227 -10.070  1.00  0.00           C  
ATOM   2692  CE  LYS   175       6.859  10.341  -9.101  1.00  0.00           C  
ATOM   2693  NZ  LYS   175       7.610   9.280  -9.820  1.00  0.00           N1+
ATOM   2694  H   LYS   175       2.435  11.950  -8.859  1.00  0.00           H  
ATOM   2695  HA  LYS   175       3.713  14.543  -8.794  1.00  0.00           H  
ATOM   2696  HB2 LYS   175       3.772  12.308 -10.863  1.00  0.00           H  
ATOM   2697  HB3 LYS   175       4.859  13.669 -10.864  1.00  0.00           H  
ATOM   2698  HG2 LYS   175       5.911  12.964  -8.791  1.00  0.00           H  
ATOM   2699  HG3 LYS   175       4.693  11.749  -8.503  1.00  0.00           H  
ATOM   2700  HD2 LYS   175       5.407  10.600 -10.668  1.00  0.00           H  
ATOM   2701  HD3 LYS   175       6.741  11.733 -10.766  1.00  0.00           H  
ATOM   2702  HE2 LYS   175       7.531  10.921  -8.468  1.00  0.00           H  
ATOM   2703  HE3 LYS   175       6.153   9.818  -8.467  1.00  0.00           H  
ATOM   2704  HZ1 LYS   175       8.339   9.694 -10.382  1.00  0.00           H  
ATOM   2705  HZ2 LYS   175       8.014   8.641  -9.146  1.00  0.00           H  
ATOM   2706  HZ3 LYS   175       6.971   8.763 -10.411  1.00  0.00           H  
ATOM   2707  N   GLU   176       2.797  15.816 -10.848  1.00  0.00           N  
ATOM   2708  CA  GLU   176       2.025  16.749 -11.691  1.00  0.00           C  
ATOM   2709  C   GLU   176       1.669  16.199 -13.089  1.00  0.00           C  
ATOM   2710  O   GLU   176       0.670  16.610 -13.680  1.00  0.00           O  
ATOM   2711  CB  GLU   176       2.786  18.083 -11.800  1.00  0.00           C  
ATOM   2712  CG  GLU   176       4.106  18.000 -12.592  1.00  0.00           C  
ATOM   2713  CD  GLU   176       4.901  19.323 -12.617  1.00  0.00           C  
ATOM   2714  OE1 GLU   176       4.394  20.384 -12.174  1.00  0.00           O  
ATOM   2715  OE2 GLU   176       6.061  19.313 -13.100  1.00  0.00           O1-
ATOM   2716  H   GLU   176       3.689  16.137 -10.499  1.00  0.00           H  
ATOM   2717  HA  GLU   176       1.084  16.943 -11.173  1.00  0.00           H  
ATOM   2718  HB2 GLU   176       2.135  18.823 -12.268  1.00  0.00           H  
ATOM   2719  HB3 GLU   176       2.986  18.459 -10.795  1.00  0.00           H  
ATOM   2720  HG2 GLU   176       4.752  17.230 -12.172  1.00  0.00           H  
ATOM   2721  HG3 GLU   176       3.920  17.721 -13.629  1.00  0.00           H  
ATOM   2722  N   ASP   177       2.456  15.256 -13.614  1.00  0.00           N  
ATOM   2723  CA  ASP   177       2.251  14.572 -14.897  1.00  0.00           C  
ATOM   2724  C   ASP   177       1.456  13.252 -14.775  1.00  0.00           C  
ATOM   2725  O   ASP   177       1.106  12.648 -15.791  1.00  0.00           O  
ATOM   2726  CB  ASP   177       3.621  14.313 -15.554  1.00  0.00           C  
ATOM   2727  CG  ASP   177       4.570  13.435 -14.716  1.00  0.00           C  
ATOM   2728  OD1 ASP   177       4.782  13.726 -13.517  1.00  0.00           O  
ATOM   2729  OD2 ASP   177       5.106  12.444 -15.264  1.00  0.00           O1-
ATOM   2730  H   ASP   177       3.272  14.967 -13.089  1.00  0.00           H  
ATOM   2731  HA  ASP   177       1.685  15.222 -15.566  1.00  0.00           H  
ATOM   2732  HB2 ASP   177       3.487  13.855 -16.535  1.00  0.00           H  
ATOM   2733  HB3 ASP   177       4.123  15.264 -15.736  1.00  0.00           H  
ATOM   2734  N   GLN   178       1.170  12.789 -13.553  1.00  0.00           N  
ATOM   2735  CA  GLN   178       0.567  11.478 -13.253  1.00  0.00           C  
ATOM   2736  C   GLN   178      -0.901  11.579 -12.786  1.00  0.00           C  
ATOM   2737  O   GLN   178      -1.451  10.650 -12.193  1.00  0.00           O  
ATOM   2738  CB  GLN   178       1.475  10.705 -12.276  1.00  0.00           C  
ATOM   2739  CG  GLN   178       2.902  10.495 -12.826  1.00  0.00           C  
ATOM   2740  CD  GLN   178       2.952   9.647 -14.096  1.00  0.00           C  
ATOM   2741  OE1 GLN   178       2.273   8.641 -14.232  1.00  0.00           O  
ATOM   2742  NE2 GLN   178       3.765   9.989 -15.071  1.00  0.00           N  
ATOM   2743  H   GLN   178       1.455  13.349 -12.760  1.00  0.00           H  
ATOM   2744  HA  GLN   178       0.499  10.888 -14.168  1.00  0.00           H  
ATOM   2745  HB2 GLN   178       1.534  11.244 -11.329  1.00  0.00           H  
ATOM   2746  HB3 GLN   178       1.036   9.735 -12.038  1.00  0.00           H  
ATOM   2747  HG2 GLN   178       3.383  11.453 -13.012  1.00  0.00           H  
ATOM   2748  HG3 GLN   178       3.519  10.008 -12.076  1.00  0.00           H  
ATOM   2749 HE21 GLN   178       3.780   9.444 -15.920  1.00  0.00           H  
ATOM   2750 HE22 GLN   178       4.313  10.845 -15.012  1.00  0.00           H  
ATOM   2751  N   THR   179      -1.565  12.701 -13.078  1.00  0.00           N  
ATOM   2752  CA  THR   179      -2.977  12.976 -12.743  1.00  0.00           C  
ATOM   2753  C   THR   179      -3.991  12.122 -13.515  1.00  0.00           C  
ATOM   2754  O   THR   179      -5.171  12.122 -13.164  1.00  0.00           O  
ATOM   2755  CB  THR   179      -3.305  14.460 -12.967  1.00  0.00           C  
ATOM   2756  CG2 THR   179      -2.503  15.359 -12.029  1.00  0.00           C  
ATOM   2757  OG1 THR   179      -3.014  14.832 -14.299  1.00  0.00           O  
ATOM   2758  H   THR   179      -1.073  13.424 -13.584  1.00  0.00           H  
ATOM   2759  HA  THR   179      -3.121  12.748 -11.685  1.00  0.00           H  
ATOM   2760  HB  THR   179      -4.366  14.646 -12.792  1.00  0.00           H  
ATOM   2761 HG21 THR   179      -1.430  15.283 -12.204  1.00  0.00           H  
ATOM   2762 HG22 THR   179      -2.784  16.406 -12.150  1.00  0.00           H  
ATOM   2763 HG23 THR   179      -2.688  15.085 -10.991  1.00  0.00           H  
ATOM   2764  HG1 THR   179      -3.222  15.747 -14.410  1.00  0.00           H  
ATOM   2765  N   GLU   180      -3.570  11.342 -14.519  1.00  0.00           N  
ATOM   2766  CA  GLU   180      -4.457  10.424 -15.254  1.00  0.00           C  
ATOM   2767  C   GLU   180      -5.134   9.394 -14.330  1.00  0.00           C  
ATOM   2768  O   GLU   180      -6.289   9.031 -14.549  1.00  0.00           O  
ATOM   2769  CB  GLU   180      -3.680   9.733 -16.393  1.00  0.00           C  
ATOM   2770  CG  GLU   180      -2.588   8.753 -15.936  1.00  0.00           C  
ATOM   2771  CD  GLU   180      -1.924   8.059 -17.138  1.00  0.00           C  
ATOM   2772  OE1 GLU   180      -1.127   8.708 -17.858  1.00  0.00           O  
ATOM   2773  OE2 GLU   180      -2.221   6.864 -17.379  1.00  0.00           O1-
ATOM   2774  H   GLU   180      -2.594  11.363 -14.776  1.00  0.00           H  
ATOM   2775  HA  GLU   180      -5.245  11.028 -15.708  1.00  0.00           H  
ATOM   2776  HB2 GLU   180      -4.394   9.199 -17.023  1.00  0.00           H  
ATOM   2777  HB3 GLU   180      -3.239  10.497 -17.036  1.00  0.00           H  
ATOM   2778  HG2 GLU   180      -1.820   9.268 -15.357  1.00  0.00           H  
ATOM   2779  HG3 GLU   180      -2.995   7.971 -15.296  1.00  0.00           H  
ATOM   2780  N   TYR   181      -4.464   8.985 -13.248  1.00  0.00           N  
ATOM   2781  CA  TYR   181      -4.989   8.040 -12.256  1.00  0.00           C  
ATOM   2782  C   TYR   181      -6.037   8.652 -11.303  1.00  0.00           C  
ATOM   2783  O   TYR   181      -6.500   7.981 -10.383  1.00  0.00           O  
ATOM   2784  CB  TYR   181      -3.812   7.387 -11.512  1.00  0.00           C  
ATOM   2785  CG  TYR   181      -2.797   6.755 -12.450  1.00  0.00           C  
ATOM   2786  CD1 TYR   181      -3.176   5.667 -13.261  1.00  0.00           C  
ATOM   2787  CE1 TYR   181      -2.259   5.118 -14.180  1.00  0.00           C  
ATOM   2788  CZ  TYR   181      -0.966   5.662 -14.303  1.00  0.00           C  
ATOM   2789  OH  TYR   181      -0.095   5.138 -15.209  1.00  0.00           O  
ATOM   2790  CE2 TYR   181      -0.587   6.748 -13.488  1.00  0.00           C  
ATOM   2791  CD2 TYR   181      -1.497   7.287 -12.558  1.00  0.00           C  
ATOM   2792  H   TYR   181      -3.529   9.339 -13.104  1.00  0.00           H  
ATOM   2793  HA  TYR   181      -5.513   7.248 -12.795  1.00  0.00           H  
ATOM   2794  HB2 TYR   181      -3.313   8.127 -10.884  1.00  0.00           H  
ATOM   2795  HB3 TYR   181      -4.179   6.613 -10.838  1.00  0.00           H  
ATOM   2796  HD1 TYR   181      -4.172   5.257 -13.189  1.00  0.00           H  
ATOM   2797  HE1 TYR   181      -2.545   4.289 -14.807  1.00  0.00           H  
ATOM   2798  HH  TYR   181       0.678   5.672 -15.319  1.00  0.00           H  
ATOM   2799  HE2 TYR   181       0.401   7.168 -13.570  1.00  0.00           H  
ATOM   2800  HD2 TYR   181      -1.192   8.117 -11.938  1.00  0.00           H  
ATOM   2801  N   LEU   182      -6.431   9.910 -11.526  1.00  0.00           N  
ATOM   2802  CA  LEU   182      -7.598  10.554 -10.910  1.00  0.00           C  
ATOM   2803  C   LEU   182      -8.862  10.447 -11.788  1.00  0.00           C  
ATOM   2804  O   LEU   182      -9.961  10.732 -11.312  1.00  0.00           O  
ATOM   2805  CB  LEU   182      -7.267  12.028 -10.603  1.00  0.00           C  
ATOM   2806  CG  LEU   182      -6.024  12.228  -9.714  1.00  0.00           C  
ATOM   2807  CD1 LEU   182      -5.608  13.695  -9.681  1.00  0.00           C  
ATOM   2808  CD2 LEU   182      -6.301  11.784  -8.280  1.00  0.00           C  
ATOM   2809  H   LEU   182      -5.971  10.424 -12.266  1.00  0.00           H  
ATOM   2810  HA  LEU   182      -7.838  10.058  -9.970  1.00  0.00           H  
ATOM   2811  HB2 LEU   182      -7.128  12.563 -11.543  1.00  0.00           H  
ATOM   2812  HB3 LEU   182      -8.127  12.502 -10.127  1.00  0.00           H  
ATOM   2813  HG  LEU   182      -5.183  11.662 -10.113  1.00  0.00           H  
ATOM   2814 HD11 LEU   182      -6.402  14.312  -9.273  1.00  0.00           H  
ATOM   2815 HD12 LEU   182      -4.718  13.844  -9.069  1.00  0.00           H  
ATOM   2816 HD13 LEU   182      -5.382  14.064 -10.681  1.00  0.00           H  
ATOM   2817 HD21 LEU   182      -6.507  10.716  -8.217  1.00  0.00           H  
ATOM   2818 HD22 LEU   182      -5.438  11.981  -7.646  1.00  0.00           H  
ATOM   2819 HD23 LEU   182      -7.152  12.315  -7.855  1.00  0.00           H  
ATOM   2820  N   GLU   183      -8.738  10.060 -13.064  1.00  0.00           N  
ATOM   2821  CA  GLU   183      -9.886   9.862 -13.958  1.00  0.00           C  
ATOM   2822  C   GLU   183     -10.635   8.562 -13.627  1.00  0.00           C  
ATOM   2823  O   GLU   183     -10.046   7.479 -13.589  1.00  0.00           O  
ATOM   2824  CB  GLU   183      -9.464   9.872 -15.440  1.00  0.00           C  
ATOM   2825  CG  GLU   183      -8.845  11.205 -15.886  1.00  0.00           C  
ATOM   2826  CD  GLU   183      -8.511  11.242 -17.391  1.00  0.00           C  
ATOM   2827  OE1 GLU   183      -9.306  10.731 -18.219  1.00  0.00           O  
ATOM   2828  OE2 GLU   183      -7.465  11.825 -17.766  1.00  0.00           O1-
ATOM   2829  H   GLU   183      -7.820   9.829 -13.422  1.00  0.00           H  
ATOM   2830  HA  GLU   183     -10.576  10.697 -13.817  1.00  0.00           H  
ATOM   2831  HB2 GLU   183      -8.759   9.065 -15.635  1.00  0.00           H  
ATOM   2832  HB3 GLU   183     -10.340   9.661 -16.056  1.00  0.00           H  
ATOM   2833  HG2 GLU   183      -9.529  12.027 -15.673  1.00  0.00           H  
ATOM   2834  HG3 GLU   183      -7.931  11.404 -15.323  1.00  0.00           H  
ATOM   2835  N   GLU   184     -11.958   8.650 -13.454  1.00  0.00           N  
ATOM   2836  CA  GLU   184     -12.828   7.514 -13.111  1.00  0.00           C  
ATOM   2837  C   GLU   184     -12.698   6.361 -14.122  1.00  0.00           C  
ATOM   2838  O   GLU   184     -12.503   5.206 -13.740  1.00  0.00           O  
ATOM   2839  CB  GLU   184     -14.272   8.048 -13.017  1.00  0.00           C  
ATOM   2840  CG  GLU   184     -15.335   6.996 -12.666  1.00  0.00           C  
ATOM   2841  CD  GLU   184     -16.779   7.537 -12.750  1.00  0.00           C  
ATOM   2842  OE1 GLU   184     -16.998   8.772 -12.796  1.00  0.00           O  
ATOM   2843  OE2 GLU   184     -17.718   6.706 -12.783  1.00  0.00           O1-
ATOM   2844  H   GLU   184     -12.390   9.561 -13.508  1.00  0.00           H  
ATOM   2845  HA  GLU   184     -12.523   7.147 -12.130  1.00  0.00           H  
ATOM   2846  HB2 GLU   184     -14.306   8.842 -12.269  1.00  0.00           H  
ATOM   2847  HB3 GLU   184     -14.538   8.520 -13.965  1.00  0.00           H  
ATOM   2848  HG2 GLU   184     -15.275   6.148 -13.346  1.00  0.00           H  
ATOM   2849  HG3 GLU   184     -15.168   6.613 -11.660  1.00  0.00           H  
ATOM   2850  N   ARG   185     -12.715   6.684 -15.422  1.00  0.00           N  
ATOM   2851  CA  ARG   185     -12.547   5.724 -16.529  1.00  0.00           C  
ATOM   2852  C   ARG   185     -11.177   5.028 -16.536  1.00  0.00           C  
ATOM   2853  O   ARG   185     -11.100   3.843 -16.857  1.00  0.00           O  
ATOM   2854  CB  ARG   185     -12.855   6.422 -17.869  1.00  0.00           C  
ATOM   2855  CG  ARG   185     -11.890   7.572 -18.210  1.00  0.00           C  
ATOM   2856  CD  ARG   185     -12.279   8.309 -19.492  1.00  0.00           C  
ATOM   2857  NE  ARG   185     -11.334   9.411 -19.737  1.00  0.00           N  
ATOM   2858  CZ  ARG   185     -11.176  10.133 -20.826  1.00  0.00           C  
ATOM   2859  NH1 ARG   185     -11.903   9.974 -21.897  1.00  0.00           N  
ATOM   2860  NH2 ARG   185     -10.251  11.041 -20.815  1.00  0.00           N1+
ATOM   2861  H   ARG   185     -12.853   7.654 -15.666  1.00  0.00           H  
ATOM   2862  HA  ARG   185     -13.298   4.945 -16.389  1.00  0.00           H  
ATOM   2863  HB2 ARG   185     -12.834   5.685 -18.674  1.00  0.00           H  
ATOM   2864  HB3 ARG   185     -13.876   6.803 -17.842  1.00  0.00           H  
ATOM   2865  HG2 ARG   185     -11.859   8.287 -17.389  1.00  0.00           H  
ATOM   2866  HG3 ARG   185     -10.874   7.192 -18.326  1.00  0.00           H  
ATOM   2867  HD2 ARG   185     -12.263   7.624 -20.340  1.00  0.00           H  
ATOM   2868  HD3 ARG   185     -13.287   8.717 -19.415  1.00  0.00           H  
ATOM   2869  HE  ARG   185     -10.720   9.648 -18.962  1.00  0.00           H  
ATOM   2870 HH11 ARG   185     -12.619   9.263 -21.916  1.00  0.00           H  
ATOM   2871 HH12 ARG   185     -11.755  10.553 -22.710  1.00  0.00           H  
ATOM   2872 HH21 ARG   185      -9.691  11.153 -19.970  1.00  0.00           H  
ATOM   2873 HH22 ARG   185     -10.069  11.627 -21.616  1.00  0.00           H  
ATOM   2874  N   ARG   186     -10.104   5.730 -16.142  1.00  0.00           N  
ATOM   2875  CA  ARG   186      -8.734   5.186 -16.062  1.00  0.00           C  
ATOM   2876  C   ARG   186      -8.587   4.232 -14.878  1.00  0.00           C  
ATOM   2877  O   ARG   186      -8.018   3.154 -15.032  1.00  0.00           O  
ATOM   2878  CB  ARG   186      -7.727   6.352 -15.998  1.00  0.00           C  
ATOM   2879  CG  ARG   186      -6.242   5.952 -16.054  1.00  0.00           C  
ATOM   2880  CD  ARG   186      -5.870   5.170 -17.320  1.00  0.00           C  
ATOM   2881  NE  ARG   186      -4.407   5.058 -17.457  1.00  0.00           N  
ATOM   2882  CZ  ARG   186      -3.696   3.978 -17.702  1.00  0.00           C  
ATOM   2883  NH1 ARG   186      -4.194   2.818 -18.005  1.00  0.00           N  
ATOM   2884  NH2 ARG   186      -2.406   4.049 -17.644  1.00  0.00           N1+
ATOM   2885  H   ARG   186     -10.240   6.685 -15.844  1.00  0.00           H  
ATOM   2886  HA  ARG   186      -8.558   4.621 -16.979  1.00  0.00           H  
ATOM   2887  HB2 ARG   186      -7.928   7.040 -16.820  1.00  0.00           H  
ATOM   2888  HB3 ARG   186      -7.894   6.923 -15.085  1.00  0.00           H  
ATOM   2889  HG2 ARG   186      -5.632   6.854 -16.002  1.00  0.00           H  
ATOM   2890  HG3 ARG   186      -5.978   5.368 -15.172  1.00  0.00           H  
ATOM   2891  HD2 ARG   186      -6.315   4.177 -17.280  1.00  0.00           H  
ATOM   2892  HD3 ARG   186      -6.260   5.666 -18.210  1.00  0.00           H  
ATOM   2893  HE  ARG   186      -3.878   5.918 -17.334  1.00  0.00           H  
ATOM   2894 HH11 ARG   186      -5.184   2.711 -18.219  1.00  0.00           H  
ATOM   2895 HH12 ARG   186      -3.562   2.033 -18.138  1.00  0.00           H  
ATOM   2896 HH21 ARG   186      -1.962   4.945 -17.457  1.00  0.00           H  
ATOM   2897 HH22 ARG   186      -1.849   3.216 -17.806  1.00  0.00           H  
ATOM   2898  N   ILE   187      -9.165   4.580 -13.725  1.00  0.00           N  
ATOM   2899  CA  ILE   187      -9.201   3.698 -12.550  1.00  0.00           C  
ATOM   2900  C   ILE   187     -10.010   2.428 -12.864  1.00  0.00           C  
ATOM   2901  O   ILE   187      -9.522   1.323 -12.626  1.00  0.00           O  
ATOM   2902  CB  ILE   187      -9.744   4.442 -11.308  1.00  0.00           C  
ATOM   2903  CG2 ILE   187      -9.811   3.477 -10.111  1.00  0.00           C  
ATOM   2904  CG1 ILE   187      -8.872   5.663 -10.930  1.00  0.00           C  
ATOM   2905  CD1 ILE   187      -9.624   6.677 -10.058  1.00  0.00           C  
ATOM   2906  H   ILE   187      -9.629   5.477 -13.660  1.00  0.00           H  
ATOM   2907  HA  ILE   187      -8.174   3.391 -12.337  1.00  0.00           H  
ATOM   2908  HB  ILE   187     -10.751   4.796 -11.532  1.00  0.00           H  
ATOM   2909 HG21 ILE   187      -8.858   2.971  -9.963  1.00  0.00           H  
ATOM   2910 HG22 ILE   187     -10.037   3.998  -9.184  1.00  0.00           H  
ATOM   2911 HG23 ILE   187     -10.579   2.713 -10.230  1.00  0.00           H  
ATOM   2912 HG12 ILE   187      -7.958   5.340 -10.429  1.00  0.00           H  
ATOM   2913 HG13 ILE   187      -8.539   6.193 -11.822  1.00  0.00           H  
ATOM   2914 HD11 ILE   187      -9.869   6.271  -9.077  1.00  0.00           H  
ATOM   2915 HD12 ILE   187      -9.023   7.570  -9.895  1.00  0.00           H  
ATOM   2916 HD13 ILE   187     -10.550   6.998 -10.535  1.00  0.00           H  
ATOM   2917  N   LYS   188     -11.200   2.562 -13.476  1.00  0.00           N  
ATOM   2918  CA  LYS   188     -12.031   1.425 -13.922  1.00  0.00           C  
ATOM   2919  C   LYS   188     -11.289   0.498 -14.887  1.00  0.00           C  
ATOM   2920  O   LYS   188     -11.327  -0.716 -14.705  1.00  0.00           O  
ATOM   2921  CB  LYS   188     -13.324   1.933 -14.582  1.00  0.00           C  
ATOM   2922  CG  LYS   188     -14.351   2.423 -13.553  1.00  0.00           C  
ATOM   2923  CD  LYS   188     -15.591   2.994 -14.251  1.00  0.00           C  
ATOM   2924  CE  LYS   188     -16.632   3.428 -13.213  1.00  0.00           C  
ATOM   2925  NZ  LYS   188     -17.847   3.987 -13.857  1.00  0.00           N1+
ATOM   2926  H   LYS   188     -11.545   3.495 -13.663  1.00  0.00           H  
ATOM   2927  HA  LYS   188     -12.291   0.834 -13.041  1.00  0.00           H  
ATOM   2928  HB2 LYS   188     -13.093   2.728 -15.291  1.00  0.00           H  
ATOM   2929  HB3 LYS   188     -13.786   1.133 -15.164  1.00  0.00           H  
ATOM   2930  HG2 LYS   188     -14.635   1.600 -12.897  1.00  0.00           H  
ATOM   2931  HG3 LYS   188     -13.902   3.186 -12.921  1.00  0.00           H  
ATOM   2932  HD2 LYS   188     -15.306   3.845 -14.871  1.00  0.00           H  
ATOM   2933  HD3 LYS   188     -16.022   2.245 -14.917  1.00  0.00           H  
ATOM   2934  HE2 LYS   188     -16.929   2.579 -12.596  1.00  0.00           H  
ATOM   2935  HE3 LYS   188     -16.218   4.177 -12.540  1.00  0.00           H  
ATOM   2936  HZ1 LYS   188     -17.592   4.801 -14.402  1.00  0.00           H  
ATOM   2937  HZ2 LYS   188     -18.282   3.296 -14.451  1.00  0.00           H  
ATOM   2938  HZ3 LYS   188     -18.496   4.284 -13.141  1.00  0.00           H  
ATOM   2939  N   GLU   189     -10.584   1.054 -15.872  1.00  0.00           N  
ATOM   2940  CA  GLU   189      -9.771   0.289 -16.827  1.00  0.00           C  
ATOM   2941  C   GLU   189      -8.712  -0.566 -16.114  1.00  0.00           C  
ATOM   2942  O   GLU   189      -8.630  -1.771 -16.356  1.00  0.00           O  
ATOM   2943  CB  GLU   189      -9.127   1.259 -17.836  1.00  0.00           C  
ATOM   2944  CG  GLU   189      -8.212   0.573 -18.862  1.00  0.00           C  
ATOM   2945  CD  GLU   189      -7.475   1.604 -19.734  1.00  0.00           C  
ATOM   2946  OE1 GLU   189      -6.695   2.416 -19.179  1.00  0.00           O  
ATOM   2947  OE2 GLU   189      -7.647   1.586 -20.977  1.00  0.00           O1-
ATOM   2948  H   GLU   189     -10.595   2.061 -15.971  1.00  0.00           H  
ATOM   2949  HA  GLU   189     -10.437  -0.383 -17.372  1.00  0.00           H  
ATOM   2950  HB2 GLU   189      -9.914   1.798 -18.367  1.00  0.00           H  
ATOM   2951  HB3 GLU   189      -8.561   2.018 -17.296  1.00  0.00           H  
ATOM   2952  HG2 GLU   189      -7.440  -0.030 -18.385  1.00  0.00           H  
ATOM   2953  HG3 GLU   189      -8.791  -0.100 -19.495  1.00  0.00           H  
ATOM   2954  N   ILE   190      -7.939   0.027 -15.200  1.00  0.00           N  
ATOM   2955  CA  ILE   190      -6.859  -0.663 -14.477  1.00  0.00           C  
ATOM   2956  C   ILE   190      -7.423  -1.730 -13.526  1.00  0.00           C  
ATOM   2957  O   ILE   190      -6.930  -2.859 -13.505  1.00  0.00           O  
ATOM   2958  CB  ILE   190      -5.974   0.368 -13.745  1.00  0.00           C  
ATOM   2959  CG2 ILE   190      -4.900  -0.315 -12.878  1.00  0.00           C  
ATOM   2960  CG1 ILE   190      -5.286   1.312 -14.757  1.00  0.00           C  
ATOM   2961  CD1 ILE   190      -4.820   2.622 -14.116  1.00  0.00           C  
ATOM   2962  H   ILE   190      -8.066   1.015 -15.025  1.00  0.00           H  
ATOM   2963  HA  ILE   190      -6.236  -1.177 -15.212  1.00  0.00           H  
ATOM   2964  HB  ILE   190      -6.623   0.956 -13.092  1.00  0.00           H  
ATOM   2965 HG21 ILE   190      -4.128  -0.724 -13.515  1.00  0.00           H  
ATOM   2966 HG22 ILE   190      -4.400   0.431 -12.266  1.00  0.00           H  
ATOM   2967 HG23 ILE   190      -5.263  -1.081 -12.193  1.00  0.00           H  
ATOM   2968 HG12 ILE   190      -4.453   0.811 -15.251  1.00  0.00           H  
ATOM   2969 HG13 ILE   190      -5.967   1.582 -15.562  1.00  0.00           H  
ATOM   2970 HD11 ILE   190      -3.991   2.466 -13.426  1.00  0.00           H  
ATOM   2971 HD12 ILE   190      -4.493   3.311 -14.892  1.00  0.00           H  
ATOM   2972 HD13 ILE   190      -5.628   3.109 -13.570  1.00  0.00           H  
ATOM   2973  N   VAL   191      -8.500  -1.425 -12.790  1.00  0.00           N  
ATOM   2974  CA  VAL   191      -9.175  -2.390 -11.903  1.00  0.00           C  
ATOM   2975  C   VAL   191      -9.733  -3.581 -12.693  1.00  0.00           C  
ATOM   2976  O   VAL   191      -9.544  -4.724 -12.280  1.00  0.00           O  
ATOM   2977  CB  VAL   191     -10.261  -1.692 -11.054  1.00  0.00           C  
ATOM   2978  CG1 VAL   191     -11.154  -2.670 -10.277  1.00  0.00           C  
ATOM   2979  CG2 VAL   191      -9.611  -0.765 -10.019  1.00  0.00           C  
ATOM   2980  H   VAL   191      -8.885  -0.491 -12.850  1.00  0.00           H  
ATOM   2981  HA  VAL   191      -8.417  -2.787 -11.225  1.00  0.00           H  
ATOM   2982  HB  VAL   191     -10.897  -1.095 -11.709  1.00  0.00           H  
ATOM   2983 HG11 VAL   191     -10.565  -3.348  -9.658  1.00  0.00           H  
ATOM   2984 HG12 VAL   191     -11.834  -2.135  -9.614  1.00  0.00           H  
ATOM   2985 HG13 VAL   191     -11.779  -3.273 -10.935  1.00  0.00           H  
ATOM   2986 HG21 VAL   191      -8.939  -0.041 -10.479  1.00  0.00           H  
ATOM   2987 HG22 VAL   191     -10.367  -0.200  -9.475  1.00  0.00           H  
ATOM   2988 HG23 VAL   191      -9.028  -1.328  -9.289  1.00  0.00           H  
ATOM   2989  N   LYS   192     -10.342  -3.351 -13.865  1.00  0.00           N  
ATOM   2990  CA  LYS   192     -10.816  -4.418 -14.766  1.00  0.00           C  
ATOM   2991  C   LYS   192      -9.661  -5.250 -15.350  1.00  0.00           C  
ATOM   2992  O   LYS   192      -9.767  -6.472 -15.430  1.00  0.00           O  
ATOM   2993  CB  LYS   192     -11.681  -3.776 -15.866  1.00  0.00           C  
ATOM   2994  CG  LYS   192     -12.337  -4.811 -16.794  1.00  0.00           C  
ATOM   2995  CD  LYS   192     -13.246  -4.124 -17.824  1.00  0.00           C  
ATOM   2996  CE  LYS   192     -13.966  -5.129 -18.736  1.00  0.00           C  
ATOM   2997  NZ  LYS   192     -13.037  -5.822 -19.671  1.00  0.00           N1+
ATOM   2998  H   LYS   192     -10.466  -2.393 -14.168  1.00  0.00           H  
ATOM   2999  HA  LYS   192     -11.449  -5.087 -14.181  1.00  0.00           H  
ATOM   3000  HB2 LYS   192     -12.464  -3.179 -15.396  1.00  0.00           H  
ATOM   3001  HB3 LYS   192     -11.082  -3.080 -16.456  1.00  0.00           H  
ATOM   3002  HG2 LYS   192     -11.577  -5.392 -17.316  1.00  0.00           H  
ATOM   3003  HG3 LYS   192     -12.919  -5.517 -16.200  1.00  0.00           H  
ATOM   3004  HD2 LYS   192     -13.995  -3.532 -17.298  1.00  0.00           H  
ATOM   3005  HD3 LYS   192     -12.669  -3.420 -18.426  1.00  0.00           H  
ATOM   3006  HE2 LYS   192     -14.497  -5.873 -18.141  1.00  0.00           H  
ATOM   3007  HE3 LYS   192     -14.716  -4.609 -19.331  1.00  0.00           H  
ATOM   3008  HZ1 LYS   192     -12.348  -6.337 -19.142  1.00  0.00           H  
ATOM   3009  HZ2 LYS   192     -13.559  -6.461 -20.254  1.00  0.00           H  
ATOM   3010  HZ3 LYS   192     -12.572  -5.140 -20.253  1.00  0.00           H  
ATOM   3011  N   LYS   193      -8.552  -4.603 -15.729  1.00  0.00           N  
ATOM   3012  CA  LYS   193      -7.358  -5.232 -16.325  1.00  0.00           C  
ATOM   3013  C   LYS   193      -6.569  -6.106 -15.339  1.00  0.00           C  
ATOM   3014  O   LYS   193      -6.077  -7.165 -15.728  1.00  0.00           O  
ATOM   3015  CB  LYS   193      -6.482  -4.109 -16.910  1.00  0.00           C  
ATOM   3016  CG  LYS   193      -5.265  -4.605 -17.702  1.00  0.00           C  
ATOM   3017  CD  LYS   193      -4.502  -3.411 -18.290  1.00  0.00           C  
ATOM   3018  CE  LYS   193      -3.265  -3.885 -19.059  1.00  0.00           C  
ATOM   3019  NZ  LYS   193      -2.513  -2.735 -19.624  1.00  0.00           N1+
ATOM   3020  H   LYS   193      -8.539  -3.595 -15.639  1.00  0.00           H  
ATOM   3021  HA  LYS   193      -7.693  -5.870 -17.145  1.00  0.00           H  
ATOM   3022  HB2 LYS   193      -7.094  -3.500 -17.577  1.00  0.00           H  
ATOM   3023  HB3 LYS   193      -6.149  -3.445 -16.111  1.00  0.00           H  
ATOM   3024  HG2 LYS   193      -4.596  -5.180 -17.061  1.00  0.00           H  
ATOM   3025  HG3 LYS   193      -5.589  -5.273 -18.501  1.00  0.00           H  
ATOM   3026  HD2 LYS   193      -5.156  -2.840 -18.951  1.00  0.00           H  
ATOM   3027  HD3 LYS   193      -4.200  -2.736 -17.487  1.00  0.00           H  
ATOM   3028  HE2 LYS   193      -2.599  -4.445 -18.403  1.00  0.00           H  
ATOM   3029  HE3 LYS   193      -3.551  -4.552 -19.873  1.00  0.00           H  
ATOM   3030  HZ1 LYS   193      -2.263  -2.090 -18.877  1.00  0.00           H  
ATOM   3031  HZ2 LYS   193      -1.675  -3.061 -20.081  1.00  0.00           H  
ATOM   3032  HZ3 LYS   193      -3.093  -2.246 -20.290  1.00  0.00           H  
ATOM   3033  N   HIS   194      -6.445  -5.675 -14.079  1.00  0.00           N  
ATOM   3034  CA  HIS   194      -5.497  -6.246 -13.105  1.00  0.00           C  
ATOM   3035  C   HIS   194      -6.109  -6.785 -11.800  1.00  0.00           C  
ATOM   3036  O   HIS   194      -5.463  -7.601 -11.142  1.00  0.00           O  
ATOM   3037  CB  HIS   194      -4.447  -5.174 -12.778  1.00  0.00           C  
ATOM   3038  CG  HIS   194      -3.537  -4.777 -13.918  1.00  0.00           C  
ATOM   3039  ND1 HIS   194      -2.851  -5.635 -14.731  1.00  0.00           N  
ATOM   3040  CE1 HIS   194      -2.050  -4.857 -15.540  1.00  0.00           C  
ATOM   3041  NE2 HIS   194      -2.245  -3.569 -15.211  1.00  0.00           N  
ATOM   3042  CD2 HIS   194      -3.137  -3.471 -14.212  1.00  0.00           C  
ATOM   3043  H   HIS   194      -6.887  -4.798 -13.833  1.00  0.00           H  
ATOM   3044  HA  HIS   194      -4.970  -7.097 -13.542  1.00  0.00           H  
ATOM   3045  HB2 HIS   194      -4.927  -4.280 -12.378  1.00  0.00           H  
ATOM   3046  HB3 HIS   194      -3.802  -5.543 -11.987  1.00  0.00           H  
ATOM   3047  HE1 HIS   194      -1.377  -5.222 -16.301  1.00  0.00           H  
ATOM   3048  HE2 HIS   194      -1.777  -2.785 -15.645  1.00  0.00           H  
ATOM   3049  HD2 HIS   194      -3.394  -2.543 -13.748  1.00  0.00           H  
ATOM   3050  N   SER   195      -7.324  -6.370 -11.424  1.00  0.00           N  
ATOM   3051  CA  SER   195      -7.904  -6.602 -10.081  1.00  0.00           C  
ATOM   3052  C   SER   195      -9.328  -7.191 -10.099  1.00  0.00           C  
ATOM   3053  O   SER   195     -10.001  -7.233  -9.069  1.00  0.00           O  
ATOM   3054  CB  SER   195      -7.855  -5.307  -9.257  1.00  0.00           C  
ATOM   3055  OG  SER   195      -6.525  -4.821  -9.158  1.00  0.00           O  
ATOM   3056  H   SER   195      -7.822  -5.728 -12.025  1.00  0.00           H  
ATOM   3057  HA  SER   195      -7.312  -7.347  -9.546  1.00  0.00           H  
ATOM   3058  HB2 SER   195      -8.476  -4.536  -9.709  1.00  0.00           H  
ATOM   3059  HB3 SER   195      -8.236  -5.465  -8.248  1.00  0.00           H  
ATOM   3060  HG  SER   195      -5.990  -5.489  -8.758  1.00  0.00           H  
ATOM   3061  N   GLN   196      -9.793  -7.681 -11.254  1.00  0.00           N  
ATOM   3062  CA  GLN   196     -11.166  -8.173 -11.465  1.00  0.00           C  
ATOM   3063  C   GLN   196     -11.567  -9.389 -10.599  1.00  0.00           C  
ATOM   3064  O   GLN   196     -12.761  -9.619 -10.396  1.00  0.00           O  
ATOM   3065  CB  GLN   196     -11.364  -8.479 -12.962  1.00  0.00           C  
ATOM   3066  CG  GLN   196     -10.445  -9.593 -13.503  1.00  0.00           C  
ATOM   3067  CD  GLN   196     -10.657  -9.910 -14.984  1.00  0.00           C  
ATOM   3068  OE1 GLN   196     -11.877 -10.130 -15.432  1.00  0.00           O  
ATOM   3069  NE2 GLN   196      -9.722  -9.968 -15.775  1.00  0.00           N  
ATOM   3070  H   GLN   196      -9.192  -7.632 -12.064  1.00  0.00           H  
ATOM   3071  HA  GLN   196     -11.843  -7.358 -11.199  1.00  0.00           H  
ATOM   3072  HB2 GLN   196     -12.406  -8.753 -13.134  1.00  0.00           H  
ATOM   3073  HB3 GLN   196     -11.206  -7.564 -13.533  1.00  0.00           H  
ATOM   3074  HG2 GLN   196      -9.398  -9.332 -13.342  1.00  0.00           H  
ATOM   3075  HG3 GLN   196     -10.621 -10.517 -12.957  1.00  0.00           H  
ATOM   3076 HE21 GLN   196      -9.907 -10.176 -16.745  1.00  0.00           H  
ATOM   3077 HE22 GLN   196      -8.779  -9.795 -15.459  1.00  0.00           H  
ATOM   3078  N   PHE   197     -10.597 -10.156 -10.084  1.00  0.00           N  
ATOM   3079  CA  PHE   197     -10.820 -11.365  -9.271  1.00  0.00           C  
ATOM   3080  C   PHE   197     -10.480 -11.196  -7.774  1.00  0.00           C  
ATOM   3081  O   PHE   197     -10.407 -12.185  -7.041  1.00  0.00           O  
ATOM   3082  CB  PHE   197     -10.096 -12.563  -9.914  1.00  0.00           C  
ATOM   3083  CG  PHE   197     -10.478 -12.863 -11.356  1.00  0.00           C  
ATOM   3084  CD1 PHE   197     -11.833 -13.027 -11.714  1.00  0.00           C  
ATOM   3085  CE1 PHE   197     -12.184 -13.309 -13.047  1.00  0.00           C  
ATOM   3086  CZ  PHE   197     -11.184 -13.439 -14.026  1.00  0.00           C  
ATOM   3087  CE2 PHE   197      -9.831 -13.288 -13.672  1.00  0.00           C  
ATOM   3088  CD2 PHE   197      -9.479 -13.001 -12.340  1.00  0.00           C  
ATOM   3089  H   PHE   197      -9.640  -9.904 -10.283  1.00  0.00           H  
ATOM   3090  HA  PHE   197     -11.883 -11.609  -9.264  1.00  0.00           H  
ATOM   3091  HB2 PHE   197      -9.018 -12.402  -9.858  1.00  0.00           H  
ATOM   3092  HB3 PHE   197     -10.291 -13.470  -9.340  1.00  0.00           H  
ATOM   3093  HD1 PHE   197     -12.612 -12.935 -10.972  1.00  0.00           H  
ATOM   3094  HE1 PHE   197     -13.222 -13.426 -13.318  1.00  0.00           H  
ATOM   3095  HZ  PHE   197     -11.454 -13.654 -15.049  1.00  0.00           H  
ATOM   3096  HE2 PHE   197      -9.062 -13.388 -14.424  1.00  0.00           H  
ATOM   3097  HD2 PHE   197      -8.437 -12.886 -12.079  1.00  0.00           H  
ATOM   3098  N   ILE   198     -10.281  -9.960  -7.295  1.00  0.00           N  
ATOM   3099  CA  ILE   198     -10.095  -9.659  -5.863  1.00  0.00           C  
ATOM   3100  C   ILE   198     -11.353 -10.059  -5.067  1.00  0.00           C  
ATOM   3101  O   ILE   198     -12.481  -9.779  -5.476  1.00  0.00           O  
ATOM   3102  CB  ILE   198      -9.715  -8.171  -5.676  1.00  0.00           C  
ATOM   3103  CG2 ILE   198      -9.792  -7.701  -4.212  1.00  0.00           C  
ATOM   3104  CG1 ILE   198      -8.316  -7.863  -6.267  1.00  0.00           C  
ATOM   3105  CD1 ILE   198      -7.109  -8.421  -5.498  1.00  0.00           C  
ATOM   3106  H   ILE   198     -10.354  -9.177  -7.930  1.00  0.00           H  
ATOM   3107  HA  ILE   198      -9.274 -10.277  -5.498  1.00  0.00           H  
ATOM   3108  HB  ILE   198     -10.438  -7.575  -6.235  1.00  0.00           H  
ATOM   3109 HG21 ILE   198      -9.245  -8.366  -3.543  1.00  0.00           H  
ATOM   3110 HG22 ILE   198      -9.369  -6.702  -4.099  1.00  0.00           H  
ATOM   3111 HG23 ILE   198     -10.820  -7.641  -3.855  1.00  0.00           H  
ATOM   3112 HG12 ILE   198      -8.260  -8.218  -7.295  1.00  0.00           H  
ATOM   3113 HG13 ILE   198      -8.206  -6.783  -6.334  1.00  0.00           H  
ATOM   3114 HD11 ILE   198      -7.143  -9.506  -5.413  1.00  0.00           H  
ATOM   3115 HD12 ILE   198      -6.181  -8.163  -6.008  1.00  0.00           H  
ATOM   3116 HD13 ILE   198      -7.045  -8.004  -4.494  1.00  0.00           H  
ATOM   3117  N   GLY   199     -11.160 -10.720  -3.921  1.00  0.00           N  
ATOM   3118  CA  GLY   199     -12.224 -11.350  -3.120  1.00  0.00           C  
ATOM   3119  C   GLY   199     -13.095 -10.404  -2.277  1.00  0.00           C  
ATOM   3120  O   GLY   199     -13.878 -10.876  -1.450  1.00  0.00           O  
ATOM   3121  H   GLY   199     -10.209 -10.891  -3.628  1.00  0.00           H  
ATOM   3122  HA2 GLY   199     -12.875 -11.932  -3.774  1.00  0.00           H  
ATOM   3123  HA3 GLY   199     -11.752 -12.064  -2.445  1.00  0.00           H  
ATOM   3124  N   TYR   200     -12.963  -9.087  -2.467  1.00  0.00           N  
ATOM   3125  CA  TYR   200     -13.614  -8.032  -1.680  1.00  0.00           C  
ATOM   3126  C   TYR   200     -14.169  -6.923  -2.591  1.00  0.00           C  
ATOM   3127  O   TYR   200     -13.572  -6.664  -3.642  1.00  0.00           O  
ATOM   3128  CB  TYR   200     -12.612  -7.447  -0.670  1.00  0.00           C  
ATOM   3129  CG  TYR   200     -12.020  -8.489   0.256  1.00  0.00           C  
ATOM   3130  CD1 TYR   200     -12.766  -8.942   1.360  1.00  0.00           C  
ATOM   3131  CE1 TYR   200     -12.264  -9.982   2.166  1.00  0.00           C  
ATOM   3132  CZ  TYR   200     -11.019 -10.568   1.863  1.00  0.00           C  
ATOM   3133  OH  TYR   200     -10.557 -11.590   2.623  1.00  0.00           O  
ATOM   3134  CE2 TYR   200     -10.259 -10.095   0.769  1.00  0.00           C  
ATOM   3135  CD2 TYR   200     -10.760  -9.053  -0.030  1.00  0.00           C  
ATOM   3136  H   TYR   200     -12.340  -8.782  -3.201  1.00  0.00           H  
ATOM   3137  HA  TYR   200     -14.428  -8.485  -1.120  1.00  0.00           H  
ATOM   3138  HB2 TYR   200     -11.801  -6.936  -1.192  1.00  0.00           H  
ATOM   3139  HB3 TYR   200     -13.099  -6.687  -0.058  1.00  0.00           H  
ATOM   3140  HD1 TYR   200     -13.734  -8.516   1.576  1.00  0.00           H  
ATOM   3141  HE1 TYR   200     -12.842 -10.339   3.006  1.00  0.00           H  
ATOM   3142  HH  TYR   200      -9.766 -11.986   2.266  1.00  0.00           H  
ATOM   3143  HE2 TYR   200      -9.299 -10.533   0.537  1.00  0.00           H  
ATOM   3144  HD2 TYR   200     -10.187  -8.710  -0.879  1.00  0.00           H  
ATOM   3145  N   PRO   201     -15.266  -6.234  -2.214  1.00  0.00           N  
ATOM   3146  CA  PRO   201     -15.794  -5.107  -2.983  1.00  0.00           C  
ATOM   3147  C   PRO   201     -14.759  -3.984  -3.130  1.00  0.00           C  
ATOM   3148  O   PRO   201     -14.210  -3.516  -2.131  1.00  0.00           O  
ATOM   3149  CD  PRO   201     -16.149  -6.524  -1.093  1.00  0.00           C  
ATOM   3150  CG  PRO   201     -17.481  -5.867  -1.444  1.00  0.00           C  
ATOM   3151  CB  PRO   201     -17.047  -4.633  -2.231  1.00  0.00           C  
ATOM   3152  HD2 PRO   201     -15.728  -6.088  -0.187  1.00  0.00           H  
ATOM   3153  HD3 PRO   201     -16.314  -7.587  -0.921  1.00  0.00           H  
ATOM   3154  HG2 PRO   201     -18.081  -5.626  -0.566  1.00  0.00           H  
ATOM   3155  HG3 PRO   201     -18.066  -6.527  -2.086  1.00  0.00           H  
ATOM   3156  HB2 PRO   201     -16.816  -3.828  -1.531  1.00  0.00           H  
ATOM   3157  HB3 PRO   201     -17.826  -4.273  -2.902  1.00  0.00           H  
ATOM   3158  HA  PRO   201     -16.086  -5.480  -3.967  1.00  0.00           H  
ATOM   3159  N   ILE   202     -14.504  -3.547  -4.368  1.00  0.00           N  
ATOM   3160  CA  ILE   202     -13.680  -2.373  -4.696  1.00  0.00           C  
ATOM   3161  C   ILE   202     -14.629  -1.241  -5.112  1.00  0.00           C  
ATOM   3162  O   ILE   202     -15.112  -1.206  -6.246  1.00  0.00           O  
ATOM   3163  CB  ILE   202     -12.624  -2.708  -5.783  1.00  0.00           C  
ATOM   3164  CG2 ILE   202     -11.855  -1.442  -6.211  1.00  0.00           C  
ATOM   3165  CG1 ILE   202     -11.615  -3.772  -5.288  1.00  0.00           C  
ATOM   3166  CD1 ILE   202     -10.769  -4.394  -6.409  1.00  0.00           C  
ATOM   3167  H   ILE   202     -14.978  -3.997  -5.137  1.00  0.00           H  
ATOM   3168  HA  ILE   202     -13.130  -2.037  -3.817  1.00  0.00           H  
ATOM   3169  HB  ILE   202     -13.143  -3.108  -6.656  1.00  0.00           H  
ATOM   3170 HG21 ILE   202     -11.341  -0.993  -5.361  1.00  0.00           H  
ATOM   3171 HG22 ILE   202     -11.102  -1.662  -6.967  1.00  0.00           H  
ATOM   3172 HG23 ILE   202     -12.497  -0.680  -6.652  1.00  0.00           H  
ATOM   3173 HG12 ILE   202     -10.957  -3.341  -4.533  1.00  0.00           H  
ATOM   3174 HG13 ILE   202     -12.140  -4.588  -4.792  1.00  0.00           H  
ATOM   3175 HD11 ILE   202     -10.132  -3.662  -6.903  1.00  0.00           H  
ATOM   3176 HD12 ILE   202     -10.113  -5.164  -6.006  1.00  0.00           H  
ATOM   3177 HD13 ILE   202     -11.397  -4.861  -7.168  1.00  0.00           H  
ATOM   3178  N   THR   203     -14.932  -0.329  -4.186  1.00  0.00           N  
ATOM   3179  CA  THR   203     -15.840   0.807  -4.425  1.00  0.00           C  
ATOM   3180  C   THR   203     -15.053   2.032  -4.888  1.00  0.00           C  
ATOM   3181  O   THR   203     -14.324   2.637  -4.101  1.00  0.00           O  
ATOM   3182  CB  THR   203     -16.671   1.137  -3.173  1.00  0.00           C  
ATOM   3183  CG2 THR   203     -17.697   2.245  -3.425  1.00  0.00           C  
ATOM   3184  OG1 THR   203     -17.394  -0.008  -2.768  1.00  0.00           O  
ATOM   3185  H   THR   203     -14.500  -0.405  -3.273  1.00  0.00           H  
ATOM   3186  HA  THR   203     -16.551   0.543  -5.212  1.00  0.00           H  
ATOM   3187  HB  THR   203     -16.017   1.429  -2.351  1.00  0.00           H  
ATOM   3188 HG21 THR   203     -18.370   1.987  -4.243  1.00  0.00           H  
ATOM   3189 HG22 THR   203     -18.308   2.417  -2.538  1.00  0.00           H  
ATOM   3190 HG23 THR   203     -17.227   3.197  -3.671  1.00  0.00           H  
ATOM   3191  HG1 THR   203     -16.778  -0.698  -2.571  1.00  0.00           H  
ATOM   3192  N   LEU   204     -15.203   2.421  -6.156  1.00  0.00           N  
ATOM   3193  CA  LEU   204     -14.665   3.677  -6.689  1.00  0.00           C  
ATOM   3194  C   LEU   204     -15.611   4.848  -6.375  1.00  0.00           C  
ATOM   3195  O   LEU   204     -16.763   4.863  -6.817  1.00  0.00           O  
ATOM   3196  CB  LEU   204     -14.397   3.503  -8.193  1.00  0.00           C  
ATOM   3197  CG  LEU   204     -13.949   4.778  -8.931  1.00  0.00           C  
ATOM   3198  CD1 LEU   204     -12.711   5.426  -8.312  1.00  0.00           C  
ATOM   3199  CD2 LEU   204     -13.624   4.408 -10.376  1.00  0.00           C  
ATOM   3200  H   LEU   204     -15.803   1.879  -6.761  1.00  0.00           H  
ATOM   3201  HA  LEU   204     -13.704   3.872  -6.214  1.00  0.00           H  
ATOM   3202  HB2 LEU   204     -13.638   2.728  -8.319  1.00  0.00           H  
ATOM   3203  HB3 LEU   204     -15.297   3.119  -8.677  1.00  0.00           H  
ATOM   3204  HG  LEU   204     -14.757   5.511  -8.944  1.00  0.00           H  
ATOM   3205 HD11 LEU   204     -11.906   4.707  -8.178  1.00  0.00           H  
ATOM   3206 HD12 LEU   204     -12.341   6.239  -8.937  1.00  0.00           H  
ATOM   3207 HD13 LEU   204     -12.930   5.863  -7.341  1.00  0.00           H  
ATOM   3208 HD21 LEU   204     -14.508   4.009 -10.871  1.00  0.00           H  
ATOM   3209 HD22 LEU   204     -13.293   5.275 -10.945  1.00  0.00           H  
ATOM   3210 HD23 LEU   204     -12.839   3.654 -10.437  1.00  0.00           H  
ATOM   3211  N   PHE   205     -15.126   5.826  -5.613  1.00  0.00           N  
ATOM   3212  CA  PHE   205     -15.877   7.027  -5.235  1.00  0.00           C  
ATOM   3213  C   PHE   205     -15.888   8.050  -6.384  1.00  0.00           C  
ATOM   3214  O   PHE   205     -14.870   8.272  -7.046  1.00  0.00           O  
ATOM   3215  CB  PHE   205     -15.290   7.642  -3.952  1.00  0.00           C  
ATOM   3216  CG  PHE   205     -15.653   6.973  -2.630  1.00  0.00           C  
ATOM   3217  CD1 PHE   205     -15.710   5.570  -2.486  1.00  0.00           C  
ATOM   3218  CE1 PHE   205     -16.059   4.992  -1.254  1.00  0.00           C  
ATOM   3219  CZ  PHE   205     -16.325   5.807  -0.142  1.00  0.00           C  
ATOM   3220  CE2 PHE   205     -16.252   7.204  -0.268  1.00  0.00           C  
ATOM   3221  CD2 PHE   205     -15.921   7.783  -1.506  1.00  0.00           C  
ATOM   3222  H   PHE   205     -14.169   5.757  -5.289  1.00  0.00           H  
ATOM   3223  HA  PHE   205     -16.913   6.750  -5.026  1.00  0.00           H  
ATOM   3224  HB2 PHE   205     -14.204   7.682  -4.025  1.00  0.00           H  
ATOM   3225  HB3 PHE   205     -15.611   8.683  -3.883  1.00  0.00           H  
ATOM   3226  HD1 PHE   205     -15.493   4.914  -3.311  1.00  0.00           H  
ATOM   3227  HE1 PHE   205     -16.113   3.917  -1.161  1.00  0.00           H  
ATOM   3228  HZ  PHE   205     -16.581   5.360   0.807  1.00  0.00           H  
ATOM   3229  HE2 PHE   205     -16.454   7.835   0.585  1.00  0.00           H  
ATOM   3230  HD2 PHE   205     -15.869   8.859  -1.588  1.00  0.00           H  
ATOM   3231  N   VAL   206     -17.040   8.694  -6.602  1.00  0.00           N  
ATOM   3232  CA  VAL   206     -17.233   9.761  -7.601  1.00  0.00           C  
ATOM   3233  C   VAL   206     -17.140  11.138  -6.931  1.00  0.00           C  
ATOM   3234  O   VAL   206     -17.746  11.370  -5.882  1.00  0.00           O  
ATOM   3235  CB  VAL   206     -18.567   9.576  -8.354  1.00  0.00           C  
ATOM   3236  CG1 VAL   206     -18.811  10.678  -9.392  1.00  0.00           C  
ATOM   3237  CG2 VAL   206     -18.597   8.229  -9.091  1.00  0.00           C  
ATOM   3238  H   VAL   206     -17.831   8.474  -6.015  1.00  0.00           H  
ATOM   3239  HA  VAL   206     -16.436   9.704  -8.347  1.00  0.00           H  
ATOM   3240  HB  VAL   206     -19.389   9.593  -7.637  1.00  0.00           H  
ATOM   3241 HG11 VAL   206     -17.986  10.746 -10.103  1.00  0.00           H  
ATOM   3242 HG12 VAL   206     -19.720  10.485  -9.963  1.00  0.00           H  
ATOM   3243 HG13 VAL   206     -18.939  11.659  -8.933  1.00  0.00           H  
ATOM   3244 HG21 VAL   206     -18.514   7.388  -8.403  1.00  0.00           H  
ATOM   3245 HG22 VAL   206     -19.530   8.098  -9.640  1.00  0.00           H  
ATOM   3246 HG23 VAL   206     -17.780   8.150  -9.809  1.00  0.00           H  
ATOM   3247  N   GLU   207     -16.371  12.052  -7.530  1.00  0.00           N  
ATOM   3248  CA  GLU   207     -16.115  13.419  -7.034  1.00  0.00           C  
ATOM   3249  C   GLU   207     -17.284  14.392  -7.270  1.00  0.00           C  
ATOM   3250  O   GLU   207     -17.790  14.481  -8.413  1.00  0.00           O  
ATOM   3251  CB  GLU   207     -14.818  13.965  -7.654  1.00  0.00           C  
ATOM   3252  CG  GLU   207     -13.572  13.162  -7.244  1.00  0.00           C  
ATOM   3253  CD  GLU   207     -12.313  13.696  -7.954  1.00  0.00           C  
ATOM   3254  OE1 GLU   207     -11.776  14.750  -7.535  1.00  0.00           O  
ATOM   3255  OE2 GLU   207     -11.866  13.071  -8.944  1.00  0.00           O1-
ATOM   3256  OXT GLU   207     -17.684  15.089  -6.310  1.00  0.00           O1-
ATOM   3257  H   GLU   207     -15.917  11.796  -8.394  1.00  0.00           H  
ATOM   3258  HA  GLU   207     -15.964  13.360  -5.955  1.00  0.00           H  
ATOM   3259  HB2 GLU   207     -14.910  13.975  -8.742  1.00  0.00           H  
ATOM   3260  HB3 GLU   207     -14.681  15.006  -7.353  1.00  0.00           H  
ATOM   3261  HG2 GLU   207     -13.422  13.220  -6.165  1.00  0.00           H  
ATOM   3262  HG3 GLU   207     -13.685  12.106  -7.489  1.00  0.00           H  
END   
