# Supplementary material for: ModBind, a Rapid Simulation-Based Predictor of Ligand Binding and Off-Rates
Source: J Chem Inf Model. 2024 Dec 16;65(1):265–74. doi: 10.1021/acs.jcim.4c01805 (PMC11733936; doi:10.1021/acs.jcim.4c01805)
Supplement: Supplementary file 2 — ci4c01805_si_002.zip [file ci4c01805_si_002.zip › SI_ModBind_Validation/Koff/HSP90_Koff/M12_protein.pdb]

TITLE     M12_protein
REMARK   4      COMPLIES WITH FORMAT V. 3.0, 1-DEC-2006
REMARK 888
REMARK 888 WRITTEN BY MAESTRO (A PRODUCT OF SCHRODINGER, LLC)
ATOM      1  N   VAL     1       7.021  14.344  16.343  1.00  0.00           N1+
ATOM      2  CA  VAL     1       7.133  13.398  15.195  1.00  0.00           C  
ATOM      3  C   VAL     1       8.499  12.718  15.218  1.00  0.00           C  
ATOM      4  O   VAL     1       9.510  13.387  15.427  1.00  0.00           O  
ATOM      5  CB  VAL     1       6.894  14.089  13.830  1.00  0.00           C  
ATOM      6  CG1 VAL     1       6.993  13.109  12.652  1.00  0.00           C  
ATOM      7  CG2 VAL     1       5.506  14.747  13.776  1.00  0.00           C  
ATOM      8  H1  VAL     1       7.747  15.042  16.263  1.00  0.00           H  
ATOM      9  H2  VAL     1       7.143  13.837  17.208  1.00  0.00           H  
ATOM     10  H3  VAL     1       6.115  14.790  16.333  1.00  0.00           H  
ATOM     11  HA  VAL     1       6.368  12.634  15.342  1.00  0.00           H  
ATOM     12  HB  VAL     1       7.643  14.869  13.685  1.00  0.00           H  
ATOM     13 HG11 VAL     1       6.328  12.254  12.777  1.00  0.00           H  
ATOM     14 HG12 VAL     1       6.729  13.594  11.711  1.00  0.00           H  
ATOM     15 HG13 VAL     1       8.006  12.728  12.525  1.00  0.00           H  
ATOM     16 HG21 VAL     1       5.422  15.563  14.494  1.00  0.00           H  
ATOM     17 HG22 VAL     1       5.303  15.170  12.792  1.00  0.00           H  
ATOM     18 HG23 VAL     1       4.718  14.030  14.001  1.00  0.00           H  
ATOM     19  N   GLU     2       8.550  11.398  15.023  1.00  0.00           N  
ATOM     20  CA  GLU     2       9.808  10.636  14.947  1.00  0.00           C  
ATOM     21  C   GLU     2      10.246  10.434  13.485  1.00  0.00           C  
ATOM     22  O   GLU     2       9.439  10.043  12.638  1.00  0.00           O  
ATOM     23  CB  GLU     2       9.663   9.290  15.674  1.00  0.00           C  
ATOM     24  CG  GLU     2       9.349   9.449  17.168  1.00  0.00           C  
ATOM     25  CD  GLU     2       9.288   8.085  17.874  1.00  0.00           C  
ATOM     26  OE1 GLU     2       8.172   7.536  18.042  1.00  0.00           O  
ATOM     27  OE2 GLU     2      10.352   7.560  18.286  1.00  0.00           O1-
ATOM     28  H   GLU     2       7.695  10.887  14.846  1.00  0.00           H  
ATOM     29  HA  GLU     2      10.605  11.179  15.458  1.00  0.00           H  
ATOM     30  HB2 GLU     2       8.878   8.696  15.203  1.00  0.00           H  
ATOM     31  HB3 GLU     2      10.590   8.725  15.565  1.00  0.00           H  
ATOM     32  HG2 GLU     2      10.113  10.059  17.652  1.00  0.00           H  
ATOM     33  HG3 GLU     2       8.397   9.961  17.314  1.00  0.00           H  
ATOM     34  N   THR     3      11.527  10.684  13.194  1.00  0.00           N  
ATOM     35  CA  THR     3      12.142  10.523  11.861  1.00  0.00           C  
ATOM     36  C   THR     3      13.113   9.339  11.852  1.00  0.00           C  
ATOM     37  O   THR     3      13.873   9.142  12.805  1.00  0.00           O  
ATOM     38  CB  THR     3      12.856  11.813  11.416  1.00  0.00           C  
ATOM     39  CG2 THR     3      13.465  11.720  10.014  1.00  0.00           C  
ATOM     40  OG1 THR     3      11.939  12.889  11.395  1.00  0.00           O  
ATOM     41  H   THR     3      12.141  10.967  13.945  1.00  0.00           H  
ATOM     42  HA  THR     3      11.367  10.312  11.124  1.00  0.00           H  
ATOM     43  HB  THR     3      13.642  12.066  12.130  1.00  0.00           H  
ATOM     44 HG21 THR     3      12.720  11.426   9.274  1.00  0.00           H  
ATOM     45 HG22 THR     3      13.874  12.682   9.703  1.00  0.00           H  
ATOM     46 HG23 THR     3      14.285  11.003   9.966  1.00  0.00           H  
ATOM     47  HG1 THR     3      11.586  12.998  12.265  1.00  0.00           H  
ATOM     48  N   PHE     4      13.109   8.567  10.764  1.00  0.00           N  
ATOM     49  CA  PHE     4      13.865   7.324  10.591  1.00  0.00           C  
ATOM     50  C   PHE     4      14.521   7.264   9.206  1.00  0.00           C  
ATOM     51  O   PHE     4      13.942   7.713   8.215  1.00  0.00           O  
ATOM     52  CB  PHE     4      12.917   6.125  10.758  1.00  0.00           C  
ATOM     53  CG  PHE     4      12.136   6.092  12.056  1.00  0.00           C  
ATOM     54  CD1 PHE     4      10.878   6.719  12.132  1.00  0.00           C  
ATOM     55  CE1 PHE     4      10.169   6.726  13.344  1.00  0.00           C  
ATOM     56  CZ  PHE     4      10.704   6.092  14.478  1.00  0.00           C  
ATOM     57  CE2 PHE     4      11.952   5.448  14.400  1.00  0.00           C  
ATOM     58  CD2 PHE     4      12.670   5.451  13.191  1.00  0.00           C  
ATOM     59  H   PHE     4      12.472   8.806  10.014  1.00  0.00           H  
ATOM     60  HA  PHE     4      14.654   7.255  11.342  1.00  0.00           H  
ATOM     61  HB2 PHE     4      12.196   6.130   9.941  1.00  0.00           H  
ATOM     62  HB3 PHE     4      13.472   5.190  10.660  1.00  0.00           H  
ATOM     63  HD1 PHE     4      10.462   7.216  11.268  1.00  0.00           H  
ATOM     64  HE1 PHE     4       9.218   7.231  13.403  1.00  0.00           H  
ATOM     65  HZ  PHE     4      10.159   6.103  15.411  1.00  0.00           H  
ATOM     66  HE2 PHE     4      12.363   4.960  15.272  1.00  0.00           H  
ATOM     67  HD2 PHE     4      13.634   4.966  13.138  1.00  0.00           H  
ATOM     68  N   ALA     5      15.710   6.667   9.117  1.00  0.00           N  
ATOM     69  CA  ALA     5      16.299   6.264   7.840  1.00  0.00           C  
ATOM     70  C   ALA     5      15.719   4.914   7.372  1.00  0.00           C  
ATOM     71  O   ALA     5      15.496   4.013   8.186  1.00  0.00           O  
ATOM     72  CB  ALA     5      17.823   6.205   7.993  1.00  0.00           C  
ATOM     73  H   ALA     5      16.144   6.318   9.959  1.00  0.00           H  
ATOM     74  HA  ALA     5      16.082   7.021   7.085  1.00  0.00           H  
ATOM     75  HB1 ALA     5      18.123   5.476   8.746  1.00  0.00           H  
ATOM     76  HB2 ALA     5      18.300   5.925   7.052  1.00  0.00           H  
ATOM     77  HB3 ALA     5      18.226   7.175   8.287  1.00  0.00           H  
ATOM     78  N   PHE     6      15.529   4.742   6.062  1.00  0.00           N  
ATOM     79  CA  PHE     6      15.340   3.412   5.467  1.00  0.00           C  
ATOM     80  C   PHE     6      16.632   2.578   5.556  1.00  0.00           C  
ATOM     81  O   PHE     6      17.737   3.125   5.644  1.00  0.00           O  
ATOM     82  CB  PHE     6      14.901   3.538   4.000  1.00  0.00           C  
ATOM     83  CG  PHE     6      13.475   4.011   3.787  1.00  0.00           C  
ATOM     84  CD1 PHE     6      12.394   3.197   4.181  1.00  0.00           C  
ATOM     85  CE1 PHE     6      11.072   3.612   3.937  1.00  0.00           C  
ATOM     86  CZ  PHE     6      10.827   4.842   3.300  1.00  0.00           C  
ATOM     87  CE2 PHE     6      11.904   5.655   2.910  1.00  0.00           C  
ATOM     88  CD2 PHE     6      13.224   5.236   3.144  1.00  0.00           C  
ATOM     89  H   PHE     6      15.727   5.513   5.437  1.00  0.00           H  
ATOM     90  HA  PHE     6      14.565   2.880   6.022  1.00  0.00           H  
ATOM     91  HB2 PHE     6      15.584   4.201   3.468  1.00  0.00           H  
ATOM     92  HB3 PHE     6      14.983   2.575   3.496  1.00  0.00           H  
ATOM     93  HD1 PHE     6      12.575   2.247   4.662  1.00  0.00           H  
ATOM     94  HE1 PHE     6      10.245   2.986   4.238  1.00  0.00           H  
ATOM     95  HZ  PHE     6       9.816   5.164   3.103  1.00  0.00           H  
ATOM     96  HE2 PHE     6      11.723   6.593   2.409  1.00  0.00           H  
ATOM     97  HD2 PHE     6      14.041   5.847   2.800  1.00  0.00           H  
ATOM     98  N   GLN     7      16.508   1.250   5.468  1.00  0.00           N  
ATOM     99  CA  GLN     7      17.658   0.383   5.180  1.00  0.00           C  
ATOM    100  C   GLN     7      18.242   0.714   3.795  1.00  0.00           C  
ATOM    101  O   GLN     7      17.509   1.144   2.896  1.00  0.00           O  
ATOM    102  CB  GLN     7      17.271  -1.103   5.285  1.00  0.00           C  
ATOM    103  CG  GLN     7      16.766  -1.478   6.689  1.00  0.00           C  
ATOM    104  CD  GLN     7      17.078  -2.929   7.054  1.00  0.00           C  
ATOM    105  OE1 GLN     7      18.166  -3.270   7.498  1.00  0.00           O  
ATOM    106  NE2 GLN     7      16.148  -3.845   6.893  1.00  0.00           N  
ATOM    107  H   GLN     7      15.585   0.845   5.412  1.00  0.00           H  
ATOM    108  HA  GLN     7      18.431   0.585   5.925  1.00  0.00           H  
ATOM    109  HB2 GLN     7      16.512  -1.354   4.543  1.00  0.00           H  
ATOM    110  HB3 GLN     7      18.146  -1.706   5.032  1.00  0.00           H  
ATOM    111  HG2 GLN     7      17.250  -0.854   7.442  1.00  0.00           H  
ATOM    112  HG3 GLN     7      15.696  -1.285   6.776  1.00  0.00           H  
ATOM    113 HE21 GLN     7      16.345  -4.801   7.148  1.00  0.00           H  
ATOM    114 HE22 GLN     7      15.244  -3.603   6.508  1.00  0.00           H  
ATOM    115  N   ALA     8      19.551   0.512   3.613  1.00  0.00           N  
ATOM    116  CA  ALA     8      20.270   0.903   2.395  1.00  0.00           C  
ATOM    117  C   ALA     8      19.662   0.287   1.118  1.00  0.00           C  
ATOM    118  O   ALA     8      19.557   0.956   0.091  1.00  0.00           O  
ATOM    119  CB  ALA     8      21.741   0.501   2.562  1.00  0.00           C  
ATOM    120  H   ALA     8      20.094   0.128   4.372  1.00  0.00           H  
ATOM    121  HA  ALA     8      20.213   1.989   2.305  1.00  0.00           H  
ATOM    122  HB1 ALA     8      21.848  -0.577   2.694  1.00  0.00           H  
ATOM    123  HB2 ALA     8      22.328   0.788   1.690  1.00  0.00           H  
ATOM    124  HB3 ALA     8      22.185   0.989   3.430  1.00  0.00           H  
ATOM    125  N   GLU     9      19.192  -0.959   1.206  1.00  0.00           N  
ATOM    126  CA  GLU     9      18.475  -1.671   0.147  1.00  0.00           C  
ATOM    127  C   GLU     9      17.188  -0.934  -0.260  1.00  0.00           C  
ATOM    128  O   GLU     9      16.996  -0.617  -1.433  1.00  0.00           O  
ATOM    129  CB  GLU     9      18.139  -3.102   0.616  1.00  0.00           C  
ATOM    130  CG  GLU     9      19.353  -4.020   0.857  1.00  0.00           C  
ATOM    131  CD  GLU     9      20.165  -3.746   2.144  1.00  0.00           C  
ATOM    132  OE1 GLU     9      19.704  -2.996   3.038  1.00  0.00           O  
ATOM    133  OE2 GLU     9      21.280  -4.307   2.270  1.00  0.00           O1-
ATOM    134  H   GLU     9      19.332  -1.465   2.075  1.00  0.00           H  
ATOM    135  HA  GLU     9      19.124  -1.729  -0.729  1.00  0.00           H  
ATOM    136  HB2 GLU     9      17.517  -3.073   1.513  1.00  0.00           H  
ATOM    137  HB3 GLU     9      17.521  -3.581  -0.143  1.00  0.00           H  
ATOM    138  HG2 GLU     9      19.004  -5.051   0.919  1.00  0.00           H  
ATOM    139  HG3 GLU     9      20.026  -3.979  -0.000  1.00  0.00           H  
ATOM    140  N   ILE    10      16.322  -0.608   0.705  1.00  0.00           N  
ATOM    141  CA  ILE    10      15.016   0.031   0.460  1.00  0.00           C  
ATOM    142  C   ILE    10      15.194   1.458  -0.079  1.00  0.00           C  
ATOM    143  O   ILE    10      14.512   1.850  -1.027  1.00  0.00           O  
ATOM    144  CB  ILE    10      14.154   0.004   1.743  1.00  0.00           C  
ATOM    145  CG2 ILE    10      12.837   0.780   1.551  1.00  0.00           C  
ATOM    146  CG1 ILE    10      13.861  -1.452   2.172  1.00  0.00           C  
ATOM    147  CD1 ILE    10      13.290  -1.563   3.588  1.00  0.00           C  
ATOM    148  H   ILE    10      16.557  -0.839   1.660  1.00  0.00           H  
ATOM    149  HA  ILE    10      14.500  -0.549  -0.307  1.00  0.00           H  
ATOM    150  HB  ILE    10      14.719   0.483   2.543  1.00  0.00           H  
ATOM    151 HG21 ILE    10      12.275   0.403   0.696  1.00  0.00           H  
ATOM    152 HG22 ILE    10      12.193   0.705   2.425  1.00  0.00           H  
ATOM    153 HG23 ILE    10      12.999   1.848   1.401  1.00  0.00           H  
ATOM    154 HG12 ILE    10      13.186  -1.929   1.460  1.00  0.00           H  
ATOM    155 HG13 ILE    10      14.776  -2.046   2.153  1.00  0.00           H  
ATOM    156 HD11 ILE    10      12.274  -1.175   3.654  1.00  0.00           H  
ATOM    157 HD12 ILE    10      13.261  -2.608   3.888  1.00  0.00           H  
ATOM    158 HD13 ILE    10      13.909  -1.033   4.312  1.00  0.00           H  
ATOM    159  N   ALA    11      16.155   2.217   0.459  1.00  0.00           N  
ATOM    160  CA  ALA    11      16.508   3.537  -0.067  1.00  0.00           C  
ATOM    161  C   ALA    11      16.944   3.457  -1.546  1.00  0.00           C  
ATOM    162  O   ALA    11      16.463   4.223  -2.383  1.00  0.00           O  
ATOM    163  CB  ALA    11      17.611   4.134   0.818  1.00  0.00           C  
ATOM    164  H   ALA    11      16.703   1.846   1.225  1.00  0.00           H  
ATOM    165  HA  ALA    11      15.626   4.178  -0.002  1.00  0.00           H  
ATOM    166  HB1 ALA    11      18.509   3.514   0.815  1.00  0.00           H  
ATOM    167  HB2 ALA    11      17.894   5.130   0.476  1.00  0.00           H  
ATOM    168  HB3 ALA    11      17.282   4.225   1.853  1.00  0.00           H  
ATOM    169  N   GLN    12      17.801   2.485  -1.882  1.00  0.00           N  
ATOM    170  CA  GLN    12      18.271   2.239  -3.247  1.00  0.00           C  
ATOM    171  C   GLN    12      17.140   1.774  -4.190  1.00  0.00           C  
ATOM    172  O   GLN    12      17.084   2.220  -5.336  1.00  0.00           O  
ATOM    173  CB  GLN    12      19.433   1.236  -3.175  1.00  0.00           C  
ATOM    174  CG  GLN    12      20.188   1.068  -4.499  1.00  0.00           C  
ATOM    175  CD  GLN    12      21.424   0.171  -4.365  1.00  0.00           C  
ATOM    176  OE1 GLN    12      22.317   0.189  -5.334  1.00  0.00           O  
ATOM    177  NE2 GLN    12      21.619  -0.566  -3.408  1.00  0.00           N  
ATOM    178  H   GLN    12      18.150   1.876  -1.154  1.00  0.00           H  
ATOM    179  HA  GLN    12      18.660   3.183  -3.633  1.00  0.00           H  
ATOM    180  HB2 GLN    12      20.139   1.584  -2.419  1.00  0.00           H  
ATOM    181  HB3 GLN    12      19.063   0.269  -2.830  1.00  0.00           H  
ATOM    182  HG2 GLN    12      19.532   0.662  -5.267  1.00  0.00           H  
ATOM    183  HG3 GLN    12      20.518   2.043  -4.859  1.00  0.00           H  
ATOM    184 HE21 GLN    12      22.453  -1.135  -3.382  1.00  0.00           H  
ATOM    185 HE22 GLN    12      20.953  -0.600  -2.650  1.00  0.00           H  
ATOM    186  N   LEU    13      16.199   0.952  -3.707  1.00  0.00           N  
ATOM    187  CA  LEU    13      14.999   0.532  -4.443  1.00  0.00           C  
ATOM    188  C   LEU    13      14.101   1.719  -4.813  1.00  0.00           C  
ATOM    189  O   LEU    13      13.688   1.846  -5.966  1.00  0.00           O  
ATOM    190  CB  LEU    13      14.222  -0.496  -3.599  1.00  0.00           C  
ATOM    191  CG  LEU    13      12.871  -0.944  -4.192  1.00  0.00           C  
ATOM    192  CD1 LEU    13      13.056  -1.669  -5.524  1.00  0.00           C  
ATOM    193  CD2 LEU    13      12.145  -1.886  -3.234  1.00  0.00           C  
ATOM    194  H   LEU    13      16.307   0.608  -2.761  1.00  0.00           H  
ATOM    195  HA  LEU    13      15.331   0.054  -5.366  1.00  0.00           H  
ATOM    196  HB2 LEU    13      14.857  -1.363  -3.443  1.00  0.00           H  
ATOM    197  HB3 LEU    13      14.037  -0.086  -2.609  1.00  0.00           H  
ATOM    198  HG  LEU    13      12.213  -0.088  -4.339  1.00  0.00           H  
ATOM    199 HD11 LEU    13      13.762  -2.494  -5.433  1.00  0.00           H  
ATOM    200 HD12 LEU    13      12.108  -2.077  -5.874  1.00  0.00           H  
ATOM    201 HD13 LEU    13      13.424  -1.000  -6.302  1.00  0.00           H  
ATOM    202 HD21 LEU    13      12.014  -1.431  -2.252  1.00  0.00           H  
ATOM    203 HD22 LEU    13      11.152  -2.140  -3.609  1.00  0.00           H  
ATOM    204 HD23 LEU    13      12.693  -2.818  -3.102  1.00  0.00           H  
ATOM    205  N   MET    14      13.810   2.604  -3.857  1.00  0.00           N  
ATOM    206  CA  MET    14      12.973   3.784  -4.100  1.00  0.00           C  
ATOM    207  C   MET    14      13.638   4.741  -5.101  1.00  0.00           C  
ATOM    208  O   MET    14      12.974   5.205  -6.029  1.00  0.00           O  
ATOM    209  CB  MET    14      12.647   4.481  -2.772  1.00  0.00           C  
ATOM    210  CG  MET    14      11.771   3.591  -1.879  1.00  0.00           C  
ATOM    211  SD  MET    14      11.566   4.200  -0.185  1.00  0.00           S  
ATOM    212  CE  MET    14      10.303   5.469  -0.448  1.00  0.00           C  
ATOM    213  H   MET    14      14.174   2.457  -2.924  1.00  0.00           H  
ATOM    214  HA  MET    14      12.034   3.449  -4.546  1.00  0.00           H  
ATOM    215  HB2 MET    14      13.572   4.727  -2.249  1.00  0.00           H  
ATOM    216  HB3 MET    14      12.134   5.426  -2.957  1.00  0.00           H  
ATOM    217  HG2 MET    14      10.786   3.461  -2.329  1.00  0.00           H  
ATOM    218  HG3 MET    14      12.191   2.591  -1.797  1.00  0.00           H  
ATOM    219  HE1 MET    14       9.371   4.981  -0.717  1.00  0.00           H  
ATOM    220  HE2 MET    14      10.139   6.046   0.461  1.00  0.00           H  
ATOM    221  HE3 MET    14      10.588   6.147  -1.249  1.00  0.00           H  
ATOM    222  N   SER    15      14.955   4.961  -4.994  1.00  0.00           N  
ATOM    223  CA  SER    15      15.725   5.715  -5.996  1.00  0.00           C  
ATOM    224  C   SER    15      15.687   5.062  -7.383  1.00  0.00           C  
ATOM    225  O   SER    15      15.467   5.762  -8.371  1.00  0.00           O  
ATOM    226  CB  SER    15      17.183   5.884  -5.552  1.00  0.00           C  
ATOM    227  OG  SER    15      17.254   6.690  -4.386  1.00  0.00           O  
ATOM    228  H   SER    15      15.460   4.531  -4.231  1.00  0.00           H  
ATOM    229  HA  SER    15      15.277   6.707  -6.088  1.00  0.00           H  
ATOM    230  HB2 SER    15      17.654   4.921  -5.351  1.00  0.00           H  
ATOM    231  HB3 SER    15      17.769   6.373  -6.333  1.00  0.00           H  
ATOM    232  HG  SER    15      16.843   6.222  -3.674  1.00  0.00           H  
ATOM    233  N   LEU    16      15.832   3.734  -7.481  1.00  0.00           N  
ATOM    234  CA  LEU    16      15.731   2.990  -8.743  1.00  0.00           C  
ATOM    235  C   LEU    16      14.352   3.177  -9.394  1.00  0.00           C  
ATOM    236  O   LEU    16      14.275   3.529 -10.571  1.00  0.00           O  
ATOM    237  CB  LEU    16      16.085   1.509  -8.480  1.00  0.00           C  
ATOM    238  CG  LEU    16      16.085   0.587  -9.719  1.00  0.00           C  
ATOM    239  CD1 LEU    16      17.012  -0.605  -9.464  1.00  0.00           C  
ATOM    240  CD2 LEU    16      14.705   0.008 -10.056  1.00  0.00           C  
ATOM    241  H   LEU    16      16.014   3.202  -6.639  1.00  0.00           H  
ATOM    242  HA  LEU    16      16.478   3.398  -9.426  1.00  0.00           H  
ATOM    243  HB2 LEU    16      17.084   1.500  -8.041  1.00  0.00           H  
ATOM    244  HB3 LEU    16      15.435   1.086  -7.714  1.00  0.00           H  
ATOM    245  HG  LEU    16      16.469   1.135 -10.581  1.00  0.00           H  
ATOM    246 HD11 LEU    16      18.033  -0.277  -9.267  1.00  0.00           H  
ATOM    247 HD12 LEU    16      16.682  -1.191  -8.606  1.00  0.00           H  
ATOM    248 HD13 LEU    16      17.052  -1.272 -10.327  1.00  0.00           H  
ATOM    249 HD21 LEU    16      14.000   0.756 -10.407  1.00  0.00           H  
ATOM    250 HD22 LEU    16      14.777  -0.727 -10.858  1.00  0.00           H  
ATOM    251 HD23 LEU    16      14.259  -0.492  -9.195  1.00  0.00           H  
ATOM    252  N   ILE    17      13.272   3.004  -8.625  1.00  0.00           N  
ATOM    253  CA  ILE    17      11.883   3.155  -9.093  1.00  0.00           C  
ATOM    254  C   ILE    17      11.606   4.585  -9.587  1.00  0.00           C  
ATOM    255  O   ILE    17      10.976   4.764 -10.630  1.00  0.00           O  
ATOM    256  CB  ILE    17      10.913   2.715  -7.967  1.00  0.00           C  
ATOM    257  CG2 ILE    17       9.463   3.164  -8.232  1.00  0.00           C  
ATOM    258  CG1 ILE    17      10.971   1.176  -7.813  1.00  0.00           C  
ATOM    259  CD1 ILE    17      10.247   0.648  -6.570  1.00  0.00           C  
ATOM    260  H   ILE    17      13.410   2.729  -7.661  1.00  0.00           H  
ATOM    261  HA  ILE    17      11.744   2.494  -9.951  1.00  0.00           H  
ATOM    262  HB  ILE    17      11.234   3.173  -7.030  1.00  0.00           H  
ATOM    263 HG21 ILE    17       9.122   2.796  -9.197  1.00  0.00           H  
ATOM    264 HG22 ILE    17       8.775   2.792  -7.477  1.00  0.00           H  
ATOM    265 HG23 ILE    17       9.350   4.248  -8.220  1.00  0.00           H  
ATOM    266 HG12 ILE    17      10.564   0.693  -8.703  1.00  0.00           H  
ATOM    267 HG13 ILE    17      12.008   0.848  -7.752  1.00  0.00           H  
ATOM    268 HD11 ILE    17       9.167   0.724  -6.676  1.00  0.00           H  
ATOM    269 HD12 ILE    17      10.475  -0.405  -6.412  1.00  0.00           H  
ATOM    270 HD13 ILE    17      10.546   1.191  -5.673  1.00  0.00           H  
ATOM    271  N   ILE    18      12.091   5.605  -8.870  1.00  0.00           N  
ATOM    272  CA  ILE    18      11.898   7.019  -9.231  1.00  0.00           C  
ATOM    273  C   ILE    18      12.733   7.414 -10.465  1.00  0.00           C  
ATOM    274  O   ILE    18      12.221   8.101 -11.353  1.00  0.00           O  
ATOM    275  CB  ILE    18      12.182   7.915  -8.000  1.00  0.00           C  
ATOM    276  CG2 ILE    18      12.285   9.408  -8.366  1.00  0.00           C  
ATOM    277  CG1 ILE    18      11.066   7.712  -6.945  1.00  0.00           C  
ATOM    278  CD1 ILE    18      11.404   8.266  -5.554  1.00  0.00           C  
ATOM    279  H   ILE    18      12.601   5.403  -8.020  1.00  0.00           H  
ATOM    280  HA  ILE    18      10.850   7.158  -9.508  1.00  0.00           H  
ATOM    281  HB  ILE    18      13.136   7.611  -7.565  1.00  0.00           H  
ATOM    282 HG21 ILE    18      11.386   9.754  -8.877  1.00  0.00           H  
ATOM    283 HG22 ILE    18      12.419  10.030  -7.483  1.00  0.00           H  
ATOM    284 HG23 ILE    18      13.140   9.622  -9.007  1.00  0.00           H  
ATOM    285 HG12 ILE    18      10.135   8.157  -7.298  1.00  0.00           H  
ATOM    286 HG13 ILE    18      10.854   6.650  -6.826  1.00  0.00           H  
ATOM    287 HD11 ILE    18      11.482   9.352  -5.552  1.00  0.00           H  
ATOM    288 HD12 ILE    18      10.627   7.998  -4.839  1.00  0.00           H  
ATOM    289 HD13 ILE    18      12.345   7.858  -5.184  1.00  0.00           H  
ATOM    290  N   ASN    19      14.000   6.989 -10.543  1.00  0.00           N  
ATOM    291  CA  ASN    19      14.937   7.421 -11.591  1.00  0.00           C  
ATOM    292  C   ASN    19      14.816   6.639 -12.914  1.00  0.00           C  
ATOM    293  O   ASN    19      15.107   7.198 -13.975  1.00  0.00           O  
ATOM    294  CB  ASN    19      16.378   7.348 -11.048  1.00  0.00           C  
ATOM    295  CG  ASN    19      16.665   8.292  -9.886  1.00  0.00           C  
ATOM    296  OD1 ASN    19      17.731   8.053  -9.154  1.00  0.00           O  
ATOM    297  ND2 ASN    19      15.970   9.268  -9.634  1.00  0.00           N  
ATOM    298  H   ASN    19      14.368   6.416  -9.794  1.00  0.00           H  
ATOM    299  HA  ASN    19      14.724   8.461 -11.848  1.00  0.00           H  
ATOM    300  HB2 ASN    19      16.612   6.328 -10.739  1.00  0.00           H  
ATOM    301  HB3 ASN    19      17.087   7.593 -11.840  1.00  0.00           H  
ATOM    302 HD21 ASN    19      16.221   9.866  -8.860  1.00  0.00           H  
ATOM    303 HD22 ASN    19      15.154   9.469 -10.193  1.00  0.00           H  
ATOM    304  N   THR    20      14.407   5.366 -12.885  1.00  0.00           N  
ATOM    305  CA  THR    20      14.298   4.523 -14.093  1.00  0.00           C  
ATOM    306  C   THR    20      13.140   4.973 -14.989  1.00  0.00           C  
ATOM    307  O   THR    20      12.001   5.095 -14.530  1.00  0.00           O  
ATOM    308  CB  THR    20      14.143   3.034 -13.737  1.00  0.00           C  
ATOM    309  CG2 THR    20      14.028   2.122 -14.961  1.00  0.00           C  
ATOM    310  OG1 THR    20      15.278   2.597 -13.020  1.00  0.00           O  
ATOM    311  H   THR    20      14.168   4.947 -11.995  1.00  0.00           H  
ATOM    312  HA  THR    20      15.227   4.633 -14.658  1.00  0.00           H  
ATOM    313  HB  THR    20      13.268   2.887 -13.101  1.00  0.00           H  
ATOM    314 HG21 THR    20      14.854   2.278 -15.656  1.00  0.00           H  
ATOM    315 HG22 THR    20      14.041   1.072 -14.665  1.00  0.00           H  
ATOM    316 HG23 THR    20      13.096   2.277 -15.504  1.00  0.00           H  
ATOM    317  HG1 THR    20      15.266   3.015 -12.170  1.00  0.00           H  
ATOM    318  N   PHE    21      13.404   5.179 -16.285  1.00  0.00           N  
ATOM    319  CA  PHE    21      12.358   5.423 -17.283  1.00  0.00           C  
ATOM    320  C   PHE    21      11.527   4.149 -17.514  1.00  0.00           C  
ATOM    321  O   PHE    21      12.049   3.133 -17.981  1.00  0.00           O  
ATOM    322  CB  PHE    21      12.983   5.938 -18.588  1.00  0.00           C  
ATOM    323  CG  PHE    21      11.962   6.208 -19.679  1.00  0.00           C  
ATOM    324  CD1 PHE    21      11.241   7.418 -19.686  1.00  0.00           C  
ATOM    325  CE1 PHE    21      10.272   7.659 -20.678  1.00  0.00           C  
ATOM    326  CZ  PHE    21      10.018   6.689 -21.665  1.00  0.00           C  
ATOM    327  CE2 PHE    21      10.736   5.480 -21.661  1.00  0.00           C  
ATOM    328  CD2 PHE    21      11.706   5.240 -20.670  1.00  0.00           C  
ATOM    329  H   PHE    21      14.353   5.070 -16.614  1.00  0.00           H  
ATOM    330  HA  PHE    21      11.700   6.208 -16.903  1.00  0.00           H  
ATOM    331  HB2 PHE    21      13.532   6.861 -18.393  1.00  0.00           H  
ATOM    332  HB3 PHE    21      13.721   5.226 -18.960  1.00  0.00           H  
ATOM    333  HD1 PHE    21      11.426   8.164 -18.927  1.00  0.00           H  
ATOM    334  HE1 PHE    21       9.720   8.587 -20.679  1.00  0.00           H  
ATOM    335  HZ  PHE    21       9.271   6.872 -22.423  1.00  0.00           H  
ATOM    336  HE2 PHE    21      10.539   4.734 -22.416  1.00  0.00           H  
ATOM    337  HD2 PHE    21      12.247   4.305 -20.669  1.00  0.00           H  
ATOM    338  N   TYR    22      10.236   4.201 -17.176  1.00  0.00           N  
ATOM    339  CA  TYR    22       9.307   3.072 -17.274  1.00  0.00           C  
ATOM    340  C   TYR    22       7.868   3.584 -17.444  1.00  0.00           C  
ATOM    341  O   TYR    22       7.301   4.179 -16.524  1.00  0.00           O  
ATOM    342  CB  TYR    22       9.464   2.189 -16.025  1.00  0.00           C  
ATOM    343  CG  TYR    22       8.682   0.891 -16.072  1.00  0.00           C  
ATOM    344  CD1 TYR    22       9.154  -0.172 -16.868  1.00  0.00           C  
ATOM    345  CE1 TYR    22       8.453  -1.392 -16.905  1.00  0.00           C  
ATOM    346  CZ  TYR    22       7.278  -1.550 -16.140  1.00  0.00           C  
ATOM    347  OH  TYR    22       6.592  -2.720 -16.170  1.00  0.00           O  
ATOM    348  CE2 TYR    22       6.803  -0.483 -15.347  1.00  0.00           C  
ATOM    349  CD2 TYR    22       7.505   0.738 -15.313  1.00  0.00           C  
ATOM    350  H   TYR    22       9.872   5.063 -16.799  1.00  0.00           H  
ATOM    351  HA  TYR    22       9.561   2.481 -18.157  1.00  0.00           H  
ATOM    352  HB2 TYR    22      10.514   1.927 -15.891  1.00  0.00           H  
ATOM    353  HB3 TYR    22       9.189   2.746 -15.127  1.00  0.00           H  
ATOM    354  HD1 TYR    22      10.057  -0.055 -17.449  1.00  0.00           H  
ATOM    355  HE1 TYR    22       8.819  -2.205 -17.515  1.00  0.00           H  
ATOM    356  HH  TYR    22       7.080  -3.444 -16.546  1.00  0.00           H  
ATOM    357  HE2 TYR    22       5.903  -0.602 -14.762  1.00  0.00           H  
ATOM    358  HD2 TYR    22       7.138   1.549 -14.701  1.00  0.00           H  
ATOM    359  N   SER    23       7.292   3.399 -18.636  1.00  0.00           N  
ATOM    360  CA  SER    23       5.994   3.986 -19.022  1.00  0.00           C  
ATOM    361  C   SER    23       4.773   3.237 -18.471  1.00  0.00           C  
ATOM    362  O   SER    23       3.710   3.837 -18.311  1.00  0.00           O  
ATOM    363  CB  SER    23       5.879   4.055 -20.550  1.00  0.00           C  
ATOM    364  OG  SER    23       6.967   4.778 -21.104  1.00  0.00           O  
ATOM    365  H   SER    23       7.819   2.934 -19.361  1.00  0.00           H  
ATOM    366  HA  SER    23       5.951   5.007 -18.637  1.00  0.00           H  
ATOM    367  HB2 SER    23       5.870   3.054 -20.986  1.00  0.00           H  
ATOM    368  HB3 SER    23       4.950   4.544 -20.848  1.00  0.00           H  
ATOM    369  HG  SER    23       6.857   4.820 -22.042  1.00  0.00           H  
ATOM    370  N   ASN    24       4.897   1.942 -18.154  1.00  0.00           N  
ATOM    371  CA  ASN    24       3.804   1.090 -17.659  1.00  0.00           C  
ATOM    372  C   ASN    24       3.531   1.289 -16.147  1.00  0.00           C  
ATOM    373  O   ASN    24       3.400   0.334 -15.380  1.00  0.00           O  
ATOM    374  CB  ASN    24       4.090  -0.367 -18.075  1.00  0.00           C  
ATOM    375  CG  ASN    24       2.906  -1.310 -17.887  1.00  0.00           C  
ATOM    376  OD1 ASN    24       1.743  -0.976 -18.408  1.00  0.00           O  
ATOM    377  ND2 ASN    24       3.007  -2.367 -17.283  1.00  0.00           N  
ATOM    378  H   ASN    24       5.801   1.508 -18.275  1.00  0.00           H  
ATOM    379  HA  ASN    24       2.891   1.399 -18.173  1.00  0.00           H  
ATOM    380  HB2 ASN    24       4.353  -0.399 -19.134  1.00  0.00           H  
ATOM    381  HB3 ASN    24       4.958  -0.750 -17.538  1.00  0.00           H  
ATOM    382 HD21 ASN    24       2.199  -2.965 -17.192  1.00  0.00           H  
ATOM    383 HD22 ASN    24       3.894  -2.636 -16.882  1.00  0.00           H  
ATOM    384  N   LYS    25       3.465   2.554 -15.709  1.00  0.00           N  
ATOM    385  CA  LYS    25       3.367   2.967 -14.297  1.00  0.00           C  
ATOM    386  C   LYS    25       2.119   2.442 -13.582  1.00  0.00           C  
ATOM    387  O   LYS    25       2.160   2.211 -12.377  1.00  0.00           O  
ATOM    388  CB  LYS    25       3.401   4.500 -14.209  1.00  0.00           C  
ATOM    389  CG  LYS    25       4.726   5.097 -14.701  1.00  0.00           C  
ATOM    390  CD  LYS    25       4.718   6.623 -14.545  1.00  0.00           C  
ATOM    391  CE  LYS    25       6.055   7.262 -14.941  1.00  0.00           C  
ATOM    392  NZ  LYS    25       7.136   6.937 -13.971  1.00  0.00           N1+
ATOM    393  H   LYS    25       3.557   3.288 -16.399  1.00  0.00           H  
ATOM    394  HA  LYS    25       4.237   2.567 -13.781  1.00  0.00           H  
ATOM    395  HB2 LYS    25       2.573   4.927 -14.775  1.00  0.00           H  
ATOM    396  HB3 LYS    25       3.253   4.801 -13.172  1.00  0.00           H  
ATOM    397  HG2 LYS    25       5.554   4.658 -14.145  1.00  0.00           H  
ATOM    398  HG3 LYS    25       4.882   4.847 -15.750  1.00  0.00           H  
ATOM    399  HD2 LYS    25       3.929   7.030 -15.178  1.00  0.00           H  
ATOM    400  HD3 LYS    25       4.461   6.902 -13.523  1.00  0.00           H  
ATOM    401  HE2 LYS    25       6.355   6.938 -15.938  1.00  0.00           H  
ATOM    402  HE3 LYS    25       5.962   8.345 -14.975  1.00  0.00           H  
ATOM    403  HZ1 LYS    25       6.853   7.232 -13.046  1.00  0.00           H  
ATOM    404  HZ2 LYS    25       7.297   5.940 -13.972  1.00  0.00           H  
ATOM    405  HZ3 LYS    25       7.986   7.415 -14.236  1.00  0.00           H  
ATOM    406  N   GLU    26       1.036   2.220 -14.330  1.00  0.00           N  
ATOM    407  CA  GLU    26      -0.304   1.836 -13.856  1.00  0.00           C  
ATOM    408  C   GLU    26      -0.356   0.580 -12.964  1.00  0.00           C  
ATOM    409  O   GLU    26      -1.312   0.408 -12.206  1.00  0.00           O  
ATOM    410  CB  GLU    26      -1.221   1.670 -15.082  1.00  0.00           C  
ATOM    411  CG  GLU    26      -0.863   0.481 -15.989  1.00  0.00           C  
ATOM    412  CD  GLU    26      -1.716   0.454 -17.268  1.00  0.00           C  
ATOM    413  OE1 GLU    26      -1.828   1.499 -17.952  1.00  0.00           O  
ATOM    414  OE2 GLU    26      -2.275  -0.613 -17.609  1.00  0.00           O1-
ATOM    415  H   GLU    26       1.119   2.409 -15.319  1.00  0.00           H  
ATOM    416  HA  GLU    26      -0.684   2.671 -13.266  1.00  0.00           H  
ATOM    417  HB2 GLU    26      -2.249   1.559 -14.741  1.00  0.00           H  
ATOM    418  HB3 GLU    26      -1.201   2.598 -15.654  1.00  0.00           H  
ATOM    419  HG2 GLU    26       0.184   0.526 -16.290  1.00  0.00           H  
ATOM    420  HG3 GLU    26      -0.997  -0.465 -15.463  1.00  0.00           H  
ATOM    421  N   ILE    27       0.682  -0.268 -12.993  1.00  0.00           N  
ATOM    422  CA  ILE    27       0.824  -1.440 -12.113  1.00  0.00           C  
ATOM    423  C   ILE    27       0.857  -1.087 -10.615  1.00  0.00           C  
ATOM    424  O   ILE    27       0.605  -1.966  -9.791  1.00  0.00           O  
ATOM    425  CB  ILE    27       2.055  -2.291 -12.511  1.00  0.00           C  
ATOM    426  CG2 ILE    27       1.906  -2.775 -13.963  1.00  0.00           C  
ATOM    427  CG1 ILE    27       3.423  -1.587 -12.312  1.00  0.00           C  
ATOM    428  CD1 ILE    27       4.086  -1.904 -10.964  1.00  0.00           C  
ATOM    429  H   ILE    27       1.445  -0.065 -13.624  1.00  0.00           H  
ATOM    430  HA  ILE    27      -0.066  -2.055 -12.260  1.00  0.00           H  
ATOM    431  HB  ILE    27       2.050  -3.194 -11.898  1.00  0.00           H  
ATOM    432 HG21 ILE    27       1.943  -1.947 -14.672  1.00  0.00           H  
ATOM    433 HG22 ILE    27       2.702  -3.470 -14.229  1.00  0.00           H  
ATOM    434 HG23 ILE    27       0.960  -3.296 -14.110  1.00  0.00           H  
ATOM    435 HG12 ILE    27       4.116  -1.913 -13.089  1.00  0.00           H  
ATOM    436 HG13 ILE    27       3.334  -0.508 -12.443  1.00  0.00           H  
ATOM    437 HD11 ILE    27       4.204  -2.979 -10.823  1.00  0.00           H  
ATOM    438 HD12 ILE    27       5.080  -1.460 -10.914  1.00  0.00           H  
ATOM    439 HD13 ILE    27       3.519  -1.519 -10.118  1.00  0.00           H  
ATOM    440  N   PHE    28       1.100   0.177 -10.239  1.00  0.00           N  
ATOM    441  CA  PHE    28       1.093   0.617  -8.837  1.00  0.00           C  
ATOM    442  C   PHE    28      -0.220   0.256  -8.109  1.00  0.00           C  
ATOM    443  O   PHE    28      -0.201  -0.194  -6.963  1.00  0.00           O  
ATOM    444  CB  PHE    28       1.363   2.133  -8.759  1.00  0.00           C  
ATOM    445  CG  PHE    28       0.140   3.012  -8.982  1.00  0.00           C  
ATOM    446  CD1 PHE    28      -0.276   3.347 -10.284  1.00  0.00           C  
ATOM    447  CE1 PHE    28      -1.467   4.062 -10.494  1.00  0.00           C  
ATOM    448  CZ  PHE    28      -2.261   4.438  -9.399  1.00  0.00           C  
ATOM    449  CE2 PHE    28      -1.857   4.102  -8.097  1.00  0.00           C  
ATOM    450  CD2 PHE    28      -0.652   3.407  -7.886  1.00  0.00           C  
ATOM    451  H   PHE    28       1.295   0.868 -10.951  1.00  0.00           H  
ATOM    452  HA  PHE    28       1.908   0.093  -8.344  1.00  0.00           H  
ATOM    453  HB2 PHE    28       1.757   2.356  -7.769  1.00  0.00           H  
ATOM    454  HB3 PHE    28       2.152   2.420  -9.456  1.00  0.00           H  
ATOM    455  HD1 PHE    28       0.303   3.042 -11.135  1.00  0.00           H  
ATOM    456  HE1 PHE    28      -1.777   4.301 -11.498  1.00  0.00           H  
ATOM    457  HZ  PHE    28      -3.186   4.970  -9.561  1.00  0.00           H  
ATOM    458  HE2 PHE    28      -2.481   4.362  -7.257  1.00  0.00           H  
ATOM    459  HD2 PHE    28      -0.359   3.137  -6.882  1.00  0.00           H  
ATOM    460  N   LEU    29      -1.368   0.421  -8.785  1.00  0.00           N  
ATOM    461  CA  LEU    29      -2.690   0.247  -8.184  1.00  0.00           C  
ATOM    462  C   LEU    29      -2.987  -1.231  -7.884  1.00  0.00           C  
ATOM    463  O   LEU    29      -3.559  -1.546  -6.841  1.00  0.00           O  
ATOM    464  CB  LEU    29      -3.730   0.892  -9.120  1.00  0.00           C  
ATOM    465  CG  LEU    29      -5.166   0.929  -8.568  1.00  0.00           C  
ATOM    466  CD1 LEU    29      -5.266   1.682  -7.239  1.00  0.00           C  
ATOM    467  CD2 LEU    29      -6.092   1.622  -9.569  1.00  0.00           C  
ATOM    468  H   LEU    29      -1.323   0.766  -9.734  1.00  0.00           H  
ATOM    469  HA  LEU    29      -2.681   0.789  -7.237  1.00  0.00           H  
ATOM    470  HB2 LEU    29      -3.418   1.910  -9.352  1.00  0.00           H  
ATOM    471  HB3 LEU    29      -3.726   0.359 -10.071  1.00  0.00           H  
ATOM    472  HG  LEU    29      -5.525  -0.089  -8.429  1.00  0.00           H  
ATOM    473 HD11 LEU    29      -4.835   2.681  -7.310  1.00  0.00           H  
ATOM    474 HD12 LEU    29      -6.305   1.790  -6.932  1.00  0.00           H  
ATOM    475 HD13 LEU    29      -4.757   1.153  -6.434  1.00  0.00           H  
ATOM    476 HD21 LEU    29      -6.078   1.117 -10.534  1.00  0.00           H  
ATOM    477 HD22 LEU    29      -7.123   1.608  -9.216  1.00  0.00           H  
ATOM    478 HD23 LEU    29      -5.806   2.662  -9.732  1.00  0.00           H  
ATOM    479  N   ARG    30      -2.522  -2.136  -8.756  1.00  0.00           N  
ATOM    480  CA  ARG    30      -2.575  -3.595  -8.566  1.00  0.00           C  
ATOM    481  C   ARG    30      -1.857  -4.016  -7.283  1.00  0.00           C  
ATOM    482  O   ARG    30      -2.417  -4.771  -6.494  1.00  0.00           O  
ATOM    483  CB  ARG    30      -1.949  -4.276  -9.796  1.00  0.00           C  
ATOM    484  CG  ARG    30      -1.994  -5.812  -9.742  1.00  0.00           C  
ATOM    485  CD  ARG    30      -1.194  -6.421 -10.901  1.00  0.00           C  
ATOM    486  NE  ARG    30       0.256  -6.238 -10.698  1.00  0.00           N  
ATOM    487  CZ  ARG    30       1.223  -6.329 -11.585  1.00  0.00           C  
ATOM    488  NH1 ARG    30       1.020  -6.552 -12.853  1.00  0.00           N  
ATOM    489  NH2 ARG    30       2.437  -6.196 -11.156  1.00  0.00           N1+
ATOM    490  H   ARG    30      -2.027  -1.796  -9.568  1.00  0.00           H  
ATOM    491  HA  ARG    30      -3.624  -3.889  -8.492  1.00  0.00           H  
ATOM    492  HB2 ARG    30      -2.456  -3.931 -10.698  1.00  0.00           H  
ATOM    493  HB3 ARG    30      -0.914  -3.955  -9.897  1.00  0.00           H  
ATOM    494  HG2 ARG    30      -1.580  -6.195  -8.809  1.00  0.00           H  
ATOM    495  HG3 ARG    30      -3.028  -6.157  -9.775  1.00  0.00           H  
ATOM    496  HD2 ARG    30      -1.396  -7.489 -10.975  1.00  0.00           H  
ATOM    497  HD3 ARG    30      -1.485  -5.973 -11.851  1.00  0.00           H  
ATOM    498  HE  ARG    30       0.551  -6.097  -9.736  1.00  0.00           H  
ATOM    499 HH11 ARG    30       0.077  -6.666 -13.198  1.00  0.00           H  
ATOM    500 HH12 ARG    30       1.796  -6.632 -13.493  1.00  0.00           H  
ATOM    501 HH21 ARG    30       2.575  -6.033 -10.159  1.00  0.00           H  
ATOM    502 HH22 ARG    30       3.248  -6.326 -11.748  1.00  0.00           H  
ATOM    503  N   GLU    31      -0.643  -3.516  -7.052  1.00  0.00           N  
ATOM    504  CA  GLU    31       0.152  -3.867  -5.865  1.00  0.00           C  
ATOM    505  C   GLU    31      -0.495  -3.387  -4.559  1.00  0.00           C  
ATOM    506  O   GLU    31      -0.548  -4.134  -3.580  1.00  0.00           O  
ATOM    507  CB  GLU    31       1.578  -3.304  -5.983  1.00  0.00           C  
ATOM    508  CG  GLU    31       2.374  -3.834  -7.186  1.00  0.00           C  
ATOM    509  CD  GLU    31       2.282  -5.359  -7.341  1.00  0.00           C  
ATOM    510  OE1 GLU    31       2.442  -6.081  -6.332  1.00  0.00           O  
ATOM    511  OE2 GLU    31       2.043  -5.833  -8.478  1.00  0.00           O1-
ATOM    512  H   GLU    31      -0.232  -2.887  -7.729  1.00  0.00           H  
ATOM    513  HA  GLU    31       0.177  -4.955  -5.788  1.00  0.00           H  
ATOM    514  HB2 GLU    31       1.551  -2.214  -6.030  1.00  0.00           H  
ATOM    515  HB3 GLU    31       2.127  -3.548  -5.072  1.00  0.00           H  
ATOM    516  HG2 GLU    31       2.014  -3.368  -8.102  1.00  0.00           H  
ATOM    517  HG3 GLU    31       3.424  -3.553  -7.093  1.00  0.00           H  
ATOM    518  N   LEU    32      -1.043  -2.168  -4.545  1.00  0.00           N  
ATOM    519  CA  LEU    32      -1.729  -1.620  -3.372  1.00  0.00           C  
ATOM    520  C   LEU    32      -3.035  -2.371  -3.069  1.00  0.00           C  
ATOM    521  O   LEU    32      -3.248  -2.781  -1.928  1.00  0.00           O  
ATOM    522  CB  LEU    32      -1.954  -0.112  -3.569  1.00  0.00           C  
ATOM    523  CG  LEU    32      -0.641   0.694  -3.658  1.00  0.00           C  
ATOM    524  CD1 LEU    32      -0.952   2.146  -3.998  1.00  0.00           C  
ATOM    525  CD2 LEU    32       0.152   0.668  -2.350  1.00  0.00           C  
ATOM    526  H   LEU    32      -0.987  -1.596  -5.377  1.00  0.00           H  
ATOM    527  HA  LEU    32      -1.089  -1.769  -2.501  1.00  0.00           H  
ATOM    528  HB2 LEU    32      -2.539   0.045  -4.476  1.00  0.00           H  
ATOM    529  HB3 LEU    32      -2.560   0.280  -2.751  1.00  0.00           H  
ATOM    530  HG  LEU    32      -0.010   0.293  -4.449  1.00  0.00           H  
ATOM    531 HD11 LEU    32      -1.498   2.635  -3.192  1.00  0.00           H  
ATOM    532 HD12 LEU    32      -0.035   2.709  -4.170  1.00  0.00           H  
ATOM    533 HD13 LEU    32      -1.554   2.217  -4.904  1.00  0.00           H  
ATOM    534 HD21 LEU    32       0.554  -0.323  -2.142  1.00  0.00           H  
ATOM    535 HD22 LEU    32       1.005   1.347  -2.397  1.00  0.00           H  
ATOM    536 HD23 LEU    32      -0.463   0.965  -1.501  1.00  0.00           H  
ATOM    537  N   ILE    33      -3.869  -2.636  -4.084  1.00  0.00           N  
ATOM    538  CA  ILE    33      -5.094  -3.445  -3.940  1.00  0.00           C  
ATOM    539  C   ILE    33      -4.762  -4.883  -3.497  1.00  0.00           C  
ATOM    540  O   ILE    33      -5.473  -5.445  -2.663  1.00  0.00           O  
ATOM    541  CB  ILE    33      -5.918  -3.393  -5.250  1.00  0.00           C  
ATOM    542  CG2 ILE    33      -7.033  -4.453  -5.284  1.00  0.00           C  
ATOM    543  CG1 ILE    33      -6.528  -1.981  -5.426  1.00  0.00           C  
ATOM    544  CD1 ILE    33      -7.191  -1.750  -6.789  1.00  0.00           C  
ATOM    545  H   ILE    33      -3.636  -2.298  -5.009  1.00  0.00           H  
ATOM    546  HA  ILE    33      -5.694  -3.001  -3.143  1.00  0.00           H  
ATOM    547  HB  ILE    33      -5.250  -3.594  -6.089  1.00  0.00           H  
ATOM    548 HG21 ILE    33      -7.714  -4.350  -4.440  1.00  0.00           H  
ATOM    549 HG22 ILE    33      -7.628  -4.375  -6.191  1.00  0.00           H  
ATOM    550 HG23 ILE    33      -6.638  -5.468  -5.279  1.00  0.00           H  
ATOM    551 HG12 ILE    33      -7.249  -1.781  -4.633  1.00  0.00           H  
ATOM    552 HG13 ILE    33      -5.749  -1.227  -5.309  1.00  0.00           H  
ATOM    553 HD11 ILE    33      -8.135  -2.286  -6.879  1.00  0.00           H  
ATOM    554 HD12 ILE    33      -7.406  -0.692  -6.935  1.00  0.00           H  
ATOM    555 HD13 ILE    33      -6.542  -2.071  -7.603  1.00  0.00           H  
ATOM    556  N   SER    34      -3.662  -5.468  -3.985  1.00  0.00           N  
ATOM    557  CA  SER    34      -3.184  -6.789  -3.556  1.00  0.00           C  
ATOM    558  C   SER    34      -2.802  -6.810  -2.068  1.00  0.00           C  
ATOM    559  O   SER    34      -3.271  -7.680  -1.331  1.00  0.00           O  
ATOM    560  CB  SER    34      -2.012  -7.237  -4.440  1.00  0.00           C  
ATOM    561  OG  SER    34      -1.612  -8.565  -4.144  1.00  0.00           O  
ATOM    562  H   SER    34      -3.113  -4.974  -4.678  1.00  0.00           H  
ATOM    563  HA  SER    34      -4.004  -7.495  -3.702  1.00  0.00           H  
ATOM    564  HB2 SER    34      -2.302  -7.209  -5.490  1.00  0.00           H  
ATOM    565  HB3 SER    34      -1.152  -6.577  -4.329  1.00  0.00           H  
ATOM    566  HG  SER    34      -1.312  -8.605  -3.247  1.00  0.00           H  
ATOM    567  N   ASN    35      -2.031  -5.827  -1.584  1.00  0.00           N  
ATOM    568  CA  ASN    35      -1.689  -5.724  -0.159  1.00  0.00           C  
ATOM    569  C   ASN    35      -2.934  -5.473   0.717  1.00  0.00           C  
ATOM    570  O   ASN    35      -3.064  -6.090   1.775  1.00  0.00           O  
ATOM    571  CB  ASN    35      -0.600  -4.656   0.064  1.00  0.00           C  
ATOM    572  CG  ASN    35       0.793  -5.070  -0.402  1.00  0.00           C  
ATOM    573  OD1 ASN    35       0.989  -5.962  -1.216  1.00  0.00           O  
ATOM    574  ND2 ASN    35       1.832  -4.464   0.130  1.00  0.00           N  
ATOM    575  H   ASN    35      -1.665  -5.127  -2.217  1.00  0.00           H  
ATOM    576  HA  ASN    35      -1.284  -6.688   0.156  1.00  0.00           H  
ATOM    577  HB2 ASN    35      -0.875  -3.720  -0.425  1.00  0.00           H  
ATOM    578  HB3 ASN    35      -0.528  -4.444   1.131  1.00  0.00           H  
ATOM    579 HD21 ASN    35       2.760  -4.745  -0.149  1.00  0.00           H  
ATOM    580 HD22 ASN    35       1.708  -3.738   0.823  1.00  0.00           H  
ATOM    581  N   SER    36      -3.893  -4.659   0.262  1.00  0.00           N  
ATOM    582  CA  SER    36      -5.198  -4.504   0.925  1.00  0.00           C  
ATOM    583  C   SER    36      -5.981  -5.823   1.002  1.00  0.00           C  
ATOM    584  O   SER    36      -6.504  -6.165   2.062  1.00  0.00           O  
ATOM    585  CB  SER    36      -6.048  -3.456   0.201  1.00  0.00           C  
ATOM    586  OG  SER    36      -5.501  -2.160   0.348  1.00  0.00           O  
ATOM    587  H   SER    36      -3.746  -4.163  -0.608  1.00  0.00           H  
ATOM    588  HA  SER    36      -5.030  -4.167   1.948  1.00  0.00           H  
ATOM    589  HB2 SER    36      -6.118  -3.679  -0.861  1.00  0.00           H  
ATOM    590  HB3 SER    36      -7.067  -3.455   0.583  1.00  0.00           H  
ATOM    591  HG  SER    36      -5.616  -1.889   1.255  1.00  0.00           H  
ATOM    592  N   SER    37      -6.026  -6.603  -0.084  1.00  0.00           N  
ATOM    593  CA  SER    37      -6.676  -7.922  -0.119  1.00  0.00           C  
ATOM    594  C   SER    37      -6.007  -8.928   0.834  1.00  0.00           C  
ATOM    595  O   SER    37      -6.694  -9.646   1.558  1.00  0.00           O  
ATOM    596  CB  SER    37      -6.697  -8.442  -1.561  1.00  0.00           C  
ATOM    597  OG  SER    37      -7.467  -9.627  -1.682  1.00  0.00           O  
ATOM    598  H   SER    37      -5.578  -6.280  -0.933  1.00  0.00           H  
ATOM    599  HA  SER    37      -7.710  -7.791   0.205  1.00  0.00           H  
ATOM    600  HB2 SER    37      -7.141  -7.689  -2.213  1.00  0.00           H  
ATOM    601  HB3 SER    37      -5.690  -8.631  -1.933  1.00  0.00           H  
ATOM    602  HG  SER    37      -7.057 -10.308  -1.167  1.00  0.00           H  
ATOM    603  N   ASP    38      -4.671  -8.931   0.917  1.00  0.00           N  
ATOM    604  CA  ASP    38      -3.923  -9.739   1.893  1.00  0.00           C  
ATOM    605  C   ASP    38      -4.233  -9.340   3.347  1.00  0.00           C  
ATOM    606  O   ASP    38      -4.416 -10.205   4.203  1.00  0.00           O  
ATOM    607  CB  ASP    38      -2.410  -9.630   1.635  1.00  0.00           C  
ATOM    608  CG  ASP    38      -1.919 -10.245   0.311  1.00  0.00           C  
ATOM    609  OD1 ASP    38      -2.606 -11.116  -0.277  1.00  0.00           O  
ATOM    610  OD2 ASP    38      -0.786  -9.906  -0.104  1.00  0.00           O1-
ATOM    611  H   ASP    38      -4.140  -8.337   0.292  1.00  0.00           H  
ATOM    612  HA  ASP    38      -4.227 -10.782   1.775  1.00  0.00           H  
ATOM    613  HB2 ASP    38      -2.106  -8.584   1.658  1.00  0.00           H  
ATOM    614  HB3 ASP    38      -1.859 -10.125   2.436  1.00  0.00           H  
ATOM    615  N   ALA    39      -4.345  -8.042   3.646  1.00  0.00           N  
ATOM    616  CA  ALA    39      -4.720  -7.561   4.976  1.00  0.00           C  
ATOM    617  C   ALA    39      -6.169  -7.912   5.356  1.00  0.00           C  
ATOM    618  O   ALA    39      -6.447  -8.184   6.527  1.00  0.00           O  
ATOM    619  CB  ALA    39      -4.495  -6.052   5.015  1.00  0.00           C  
ATOM    620  H   ALA    39      -4.186  -7.357   2.917  1.00  0.00           H  
ATOM    621  HA  ALA    39      -4.053  -8.022   5.707  1.00  0.00           H  
ATOM    622  HB1 ALA    39      -5.173  -5.523   4.344  1.00  0.00           H  
ATOM    623  HB2 ALA    39      -4.638  -5.648   6.017  1.00  0.00           H  
ATOM    624  HB3 ALA    39      -3.480  -5.820   4.702  1.00  0.00           H  
ATOM    625  N   LEU    40      -7.087  -7.925   4.383  1.00  0.00           N  
ATOM    626  CA  LEU    40      -8.463  -8.397   4.553  1.00  0.00           C  
ATOM    627  C   LEU    40      -8.512  -9.920   4.793  1.00  0.00           C  
ATOM    628  O   LEU    40      -9.233 -10.366   5.685  1.00  0.00           O  
ATOM    629  CB  LEU    40      -9.310  -7.952   3.347  1.00  0.00           C  
ATOM    630  CG  LEU    40      -9.557  -6.430   3.289  1.00  0.00           C  
ATOM    631  CD1 LEU    40      -9.921  -5.984   1.874  1.00  0.00           C  
ATOM    632  CD2 LEU    40     -10.714  -6.017   4.197  1.00  0.00           C  
ATOM    633  H   LEU    40      -6.800  -7.655   3.451  1.00  0.00           H  
ATOM    634  HA  LEU    40      -8.888  -7.926   5.435  1.00  0.00           H  
ATOM    635  HB2 LEU    40      -8.816  -8.280   2.433  1.00  0.00           H  
ATOM    636  HB3 LEU    40     -10.273  -8.460   3.366  1.00  0.00           H  
ATOM    637  HG  LEU    40      -8.659  -5.892   3.594  1.00  0.00           H  
ATOM    638 HD11 LEU    40     -10.855  -6.432   1.538  1.00  0.00           H  
ATOM    639 HD12 LEU    40     -10.039  -4.902   1.830  1.00  0.00           H  
ATOM    640 HD13 LEU    40      -9.146  -6.250   1.156  1.00  0.00           H  
ATOM    641 HD21 LEU    40     -10.546  -6.304   5.233  1.00  0.00           H  
ATOM    642 HD22 LEU    40     -10.868  -4.938   4.173  1.00  0.00           H  
ATOM    643 HD23 LEU    40     -11.642  -6.485   3.877  1.00  0.00           H  
ATOM    644  N   ASP    41      -7.679 -10.713   4.106  1.00  0.00           N  
ATOM    645  CA  ASP    41      -7.524 -12.151   4.382  1.00  0.00           C  
ATOM    646  C   ASP    41      -6.999 -12.430   5.801  1.00  0.00           C  
ATOM    647  O   ASP    41      -7.517 -13.322   6.480  1.00  0.00           O  
ATOM    648  CB  ASP    41      -6.591 -12.823   3.357  1.00  0.00           C  
ATOM    649  CG  ASP    41      -7.160 -12.960   1.934  1.00  0.00           C  
ATOM    650  OD1 ASP    41      -8.398 -12.889   1.751  1.00  0.00           O  
ATOM    651  OD2 ASP    41      -6.364 -13.238   1.005  1.00  0.00           O1-
ATOM    652  H   ASP    41      -7.105 -10.307   3.378  1.00  0.00           H  
ATOM    653  HA  ASP    41      -8.509 -12.618   4.322  1.00  0.00           H  
ATOM    654  HB2 ASP    41      -5.642 -12.292   3.296  1.00  0.00           H  
ATOM    655  HB3 ASP    41      -6.347 -13.835   3.685  1.00  0.00           H  
ATOM    656  N   LYS    42      -6.009 -11.661   6.280  1.00  0.00           N  
ATOM    657  CA  LYS    42      -5.442 -11.812   7.633  1.00  0.00           C  
ATOM    658  C   LYS    42      -6.491 -11.615   8.729  1.00  0.00           C  
ATOM    659  O   LYS    42      -6.610 -12.469   9.609  1.00  0.00           O  
ATOM    660  CB  LYS    42      -4.271 -10.841   7.840  1.00  0.00           C  
ATOM    661  CG  LYS    42      -2.988 -11.270   7.116  1.00  0.00           C  
ATOM    662  CD  LYS    42      -1.905 -10.204   7.318  1.00  0.00           C  
ATOM    663  CE  LYS    42      -0.638 -10.526   6.522  1.00  0.00           C  
ATOM    664  NZ  LYS    42       0.442  -9.554   6.837  1.00  0.00           N1+
ATOM    665  H   LYS    42      -5.612 -10.954   5.675  1.00  0.00           H  
ATOM    666  HA  LYS    42      -5.065 -12.833   7.727  1.00  0.00           H  
ATOM    667  HB2 LYS    42      -4.566  -9.842   7.516  1.00  0.00           H  
ATOM    668  HB3 LYS    42      -4.044 -10.758   8.904  1.00  0.00           H  
ATOM    669  HG2 LYS    42      -2.645 -12.231   7.502  1.00  0.00           H  
ATOM    670  HG3 LYS    42      -3.179 -11.414   6.054  1.00  0.00           H  
ATOM    671  HD2 LYS    42      -2.283  -9.231   7.004  1.00  0.00           H  
ATOM    672  HD3 LYS    42      -1.668 -10.122   8.380  1.00  0.00           H  
ATOM    673  HE2 LYS    42      -0.281 -11.531   6.750  1.00  0.00           H  
ATOM    674  HE3 LYS    42      -0.847 -10.490   5.452  1.00  0.00           H  
ATOM    675  HZ1 LYS    42       0.093  -8.611   6.717  1.00  0.00           H  
ATOM    676  HZ2 LYS    42       0.731  -9.671   7.797  1.00  0.00           H  
ATOM    677  HZ3 LYS    42       1.231  -9.706   6.226  1.00  0.00           H  
ATOM    678  N   ILE    43      -7.281 -10.534   8.673  1.00  0.00           N  
ATOM    679  CA  ILE    43      -8.357 -10.319   9.657  1.00  0.00           C  
ATOM    680  C   ILE    43      -9.453 -11.387   9.515  1.00  0.00           C  
ATOM    681  O   ILE    43      -9.842 -11.976  10.521  1.00  0.00           O  
ATOM    682  CB  ILE    43      -8.892  -8.866   9.641  1.00  0.00           C  
ATOM    683  CG2 ILE    43      -9.562  -8.467   8.321  1.00  0.00           C  
ATOM    684  CG1 ILE    43      -9.876  -8.575  10.792  1.00  0.00           C  
ATOM    685  CD1 ILE    43      -9.200  -8.562  12.167  1.00  0.00           C  
ATOM    686  H   ILE    43      -7.164  -9.865   7.923  1.00  0.00           H  
ATOM    687  HA  ILE    43      -7.898 -10.470  10.635  1.00  0.00           H  
ATOM    688  HB  ILE    43      -8.042  -8.202   9.770  1.00  0.00           H  
ATOM    689 HG21 ILE    43     -10.449  -9.062   8.106  1.00  0.00           H  
ATOM    690 HG22 ILE    43      -9.864  -7.419   8.329  1.00  0.00           H  
ATOM    691 HG23 ILE    43      -8.861  -8.588   7.503  1.00  0.00           H  
ATOM    692 HG12 ILE    43     -10.318  -7.591  10.639  1.00  0.00           H  
ATOM    693 HG13 ILE    43     -10.716  -9.269  10.790  1.00  0.00           H  
ATOM    694 HD11 ILE    43      -8.325  -7.911  12.176  1.00  0.00           H  
ATOM    695 HD12 ILE    43      -9.890  -8.189  12.922  1.00  0.00           H  
ATOM    696 HD13 ILE    43      -8.884  -9.559  12.474  1.00  0.00           H  
ATOM    697  N   ARG    44      -9.877 -11.727   8.287  1.00  0.00           N  
ATOM    698  CA  ARG    44     -10.892 -12.767   8.025  1.00  0.00           C  
ATOM    699  C   ARG    44     -10.489 -14.144   8.567  1.00  0.00           C  
ATOM    700  O   ARG    44     -11.360 -14.912   8.965  1.00  0.00           O  
ATOM    701  CB  ARG    44     -11.180 -12.824   6.514  1.00  0.00           C  
ATOM    702  CG  ARG    44     -12.399 -13.699   6.169  1.00  0.00           C  
ATOM    703  CD  ARG    44     -12.680 -13.738   4.662  1.00  0.00           C  
ATOM    704  NE  ARG    44     -11.635 -14.477   3.925  1.00  0.00           N  
ATOM    705  CZ  ARG    44     -11.569 -14.647   2.616  1.00  0.00           C  
ATOM    706  NH1 ARG    44     -12.490 -14.200   1.808  1.00  0.00           N  
ATOM    707  NH2 ARG    44     -10.568 -15.289   2.087  1.00  0.00           N1+
ATOM    708  H   ARG    44      -9.492 -11.240   7.487  1.00  0.00           H  
ATOM    709  HA  ARG    44     -11.804 -12.456   8.537  1.00  0.00           H  
ATOM    710  HB2 ARG    44     -11.370 -11.816   6.147  1.00  0.00           H  
ATOM    711  HB3 ARG    44     -10.296 -13.177   5.982  1.00  0.00           H  
ATOM    712  HG2 ARG    44     -12.258 -14.723   6.516  1.00  0.00           H  
ATOM    713  HG3 ARG    44     -13.279 -13.320   6.689  1.00  0.00           H  
ATOM    714  HD2 ARG    44     -13.637 -14.229   4.481  1.00  0.00           H  
ATOM    715  HD3 ARG    44     -12.761 -12.726   4.264  1.00  0.00           H  
ATOM    716  HE  ARG    44     -10.882 -14.842   4.490  1.00  0.00           H  
ATOM    717 HH11 ARG    44     -12.398 -14.308   0.808  1.00  0.00           H  
ATOM    718 HH12 ARG    44     -13.286 -13.703   2.181  1.00  0.00           H  
ATOM    719 HH21 ARG    44      -9.810 -15.619   2.666  1.00  0.00           H  
ATOM    720 HH22 ARG    44     -10.489 -15.394   1.089  1.00  0.00           H  
ATOM    721  N   TYR    45      -9.193 -14.465   8.601  1.00  0.00           N  
ATOM    722  CA  TYR    45      -8.679 -15.691   9.218  1.00  0.00           C  
ATOM    723  C   TYR    45      -8.732 -15.652  10.757  1.00  0.00           C  
ATOM    724  O   TYR    45      -9.241 -16.587  11.375  1.00  0.00           O  
ATOM    725  CB  TYR    45      -7.256 -15.953   8.708  1.00  0.00           C  
ATOM    726  CG  TYR    45      -6.600 -17.178   9.320  1.00  0.00           C  
ATOM    727  CD1 TYR    45      -7.071 -18.464   8.989  1.00  0.00           C  
ATOM    728  CE1 TYR    45      -6.478 -19.604   9.567  1.00  0.00           C  
ATOM    729  CZ  TYR    45      -5.405 -19.457  10.477  1.00  0.00           C  
ATOM    730  OH  TYR    45      -4.820 -20.552  11.037  1.00  0.00           O  
ATOM    731  CE2 TYR    45      -4.936 -18.168  10.806  1.00  0.00           C  
ATOM    732  CD2 TYR    45      -5.535 -17.030  10.231  1.00  0.00           C  
ATOM    733  H   TYR    45      -8.521 -13.810   8.224  1.00  0.00           H  
ATOM    734  HA  TYR    45      -9.304 -16.525   8.891  1.00  0.00           H  
ATOM    735  HB2 TYR    45      -7.274 -16.084   7.625  1.00  0.00           H  
ATOM    736  HB3 TYR    45      -6.625 -15.082   8.890  1.00  0.00           H  
ATOM    737  HD1 TYR    45      -7.891 -18.581   8.296  1.00  0.00           H  
ATOM    738  HE1 TYR    45      -6.845 -20.587   9.310  1.00  0.00           H  
ATOM    739  HH  TYR    45      -5.207 -21.366  10.753  1.00  0.00           H  
ATOM    740  HE2 TYR    45      -4.120 -18.051  11.504  1.00  0.00           H  
ATOM    741  HD2 TYR    45      -5.175 -16.047  10.496  1.00  0.00           H  
ATOM    742  N   GLU    46      -8.267 -14.569  11.392  1.00  0.00           N  
ATOM    743  CA  GLU    46      -8.290 -14.433  12.861  1.00  0.00           C  
ATOM    744  C   GLU    46      -9.714 -14.409  13.447  1.00  0.00           C  
ATOM    745  O   GLU    46      -9.941 -14.903  14.551  1.00  0.00           O  
ATOM    746  CB  GLU    46      -7.525 -13.173  13.304  1.00  0.00           C  
ATOM    747  CG  GLU    46      -6.008 -13.306  13.083  1.00  0.00           C  
ATOM    748  CD  GLU    46      -5.170 -12.213  13.782  1.00  0.00           C  
ATOM    749  OE1 GLU    46      -5.729 -11.261  14.378  1.00  0.00           O  
ATOM    750  OE2 GLU    46      -3.920 -12.327  13.768  1.00  0.00           O1-
ATOM    751  H   GLU    46      -7.872 -13.811  10.851  1.00  0.00           H  
ATOM    752  HA  GLU    46      -7.792 -15.307  13.288  1.00  0.00           H  
ATOM    753  HB2 GLU    46      -7.905 -12.294  12.781  1.00  0.00           H  
ATOM    754  HB3 GLU    46      -7.710 -12.999  14.366  1.00  0.00           H  
ATOM    755  HG2 GLU    46      -5.664 -14.268  13.464  1.00  0.00           H  
ATOM    756  HG3 GLU    46      -5.776 -13.295  12.018  1.00  0.00           H  
ATOM    757  N   THR    47     -10.698 -13.887  12.709  1.00  0.00           N  
ATOM    758  CA  THR    47     -12.096 -13.812  13.166  1.00  0.00           C  
ATOM    759  C   THR    47     -12.810 -15.171  13.197  1.00  0.00           C  
ATOM    760  O   THR    47     -13.854 -15.291  13.842  1.00  0.00           O  
ATOM    761  CB  THR    47     -12.902 -12.807  12.334  1.00  0.00           C  
ATOM    762  CG2 THR    47     -12.306 -11.398  12.394  1.00  0.00           C  
ATOM    763  OG1 THR    47     -12.985 -13.217  10.988  1.00  0.00           O  
ATOM    764  H   THR    47     -10.465 -13.482  11.812  1.00  0.00           H  
ATOM    765  HA  THR    47     -12.088 -13.438  14.187  1.00  0.00           H  
ATOM    766  HB  THR    47     -13.927 -12.756  12.705  1.00  0.00           H  
ATOM    767 HG21 THR    47     -11.220 -11.379  12.445  1.00  0.00           H  
ATOM    768 HG22 THR    47     -12.600 -10.807  11.530  1.00  0.00           H  
ATOM    769 HG23 THR    47     -12.658 -10.878  13.279  1.00  0.00           H  
ATOM    770  HG1 THR    47     -12.112 -13.265  10.628  1.00  0.00           H  
ATOM    771  N   LEU    48     -12.247 -16.216  12.571  1.00  0.00           N  
ATOM    772  CA  LEU    48     -12.742 -17.596  12.684  1.00  0.00           C  
ATOM    773  C   LEU    48     -12.485 -18.187  14.082  1.00  0.00           C  
ATOM    774  O   LEU    48     -13.322 -18.928  14.601  1.00  0.00           O  
ATOM    775  CB  LEU    48     -12.083 -18.502  11.623  1.00  0.00           C  
ATOM    776  CG  LEU    48     -12.211 -18.031  10.164  1.00  0.00           C  
ATOM    777  CD1 LEU    48     -11.470 -18.993   9.236  1.00  0.00           C  
ATOM    778  CD2 LEU    48     -13.665 -17.929   9.698  1.00  0.00           C  
ATOM    779  H   LEU    48     -11.387 -16.069  12.059  1.00  0.00           H  
ATOM    780  HA  LEU    48     -13.821 -17.593  12.522  1.00  0.00           H  
ATOM    781  HB2 LEU    48     -11.022 -18.608  11.857  1.00  0.00           H  
ATOM    782  HB3 LEU    48     -12.501 -19.506  11.707  1.00  0.00           H  
ATOM    783  HG  LEU    48     -11.741 -17.056  10.075  1.00  0.00           H  
ATOM    784 HD11 LEU    48     -11.895 -19.997   9.275  1.00  0.00           H  
ATOM    785 HD12 LEU    48     -11.511 -18.653   8.201  1.00  0.00           H  
ATOM    786 HD13 LEU    48     -10.417 -19.067   9.510  1.00  0.00           H  
ATOM    787 HD21 LEU    48     -14.213 -17.177  10.266  1.00  0.00           H  
ATOM    788 HD22 LEU    48     -13.721 -17.636   8.649  1.00  0.00           H  
ATOM    789 HD23 LEU    48     -14.188 -18.880   9.808  1.00  0.00           H  
ATOM    790  N   THR    49     -11.336 -17.865  14.688  1.00  0.00           N  
ATOM    791  CA  THR    49     -10.926 -18.356  16.018  1.00  0.00           C  
ATOM    792  C   THR    49     -11.278 -17.380  17.148  1.00  0.00           C  
ATOM    793  O   THR    49     -11.479 -17.811  18.285  1.00  0.00           O  
ATOM    794  CB  THR    49      -9.422 -18.687  16.052  1.00  0.00           C  
ATOM    795  CG2 THR    49      -9.027 -19.712  14.985  1.00  0.00           C  
ATOM    796  OG1 THR    49      -8.638 -17.533  15.844  1.00  0.00           O  
ATOM    797  H   THR    49     -10.694 -17.247  14.213  1.00  0.00           H  
ATOM    798  HA  THR    49     -11.456 -19.285  16.235  1.00  0.00           H  
ATOM    799  HB  THR    49      -9.165 -19.089  17.033  1.00  0.00           H  
ATOM    800 HG21 THR    49      -9.181 -19.332  13.974  1.00  0.00           H  
ATOM    801 HG22 THR    49      -7.974 -19.984  15.074  1.00  0.00           H  
ATOM    802 HG23 THR    49      -9.610 -20.627  15.089  1.00  0.00           H  
ATOM    803  HG1 THR    49      -7.725 -17.771  15.910  1.00  0.00           H  
ATOM    804  N   ASP    50     -11.415 -16.083  16.849  1.00  0.00           N  
ATOM    805  CA  ASP    50     -11.800 -15.031  17.799  1.00  0.00           C  
ATOM    806  C   ASP    50     -12.718 -13.975  17.139  1.00  0.00           C  
ATOM    807  O   ASP    50     -12.231 -12.972  16.608  1.00  0.00           O  
ATOM    808  CB  ASP    50     -10.523 -14.413  18.396  1.00  0.00           C  
ATOM    809  CG  ASP    50     -10.796 -13.343  19.469  1.00  0.00           C  
ATOM    810  OD1 ASP    50     -11.976 -13.092  19.823  1.00  0.00           O  
ATOM    811  OD2 ASP    50      -9.809 -12.767  19.984  1.00  0.00           O1-
ATOM    812  H   ASP    50     -11.215 -15.791  15.902  1.00  0.00           H  
ATOM    813  HA  ASP    50     -12.349 -15.477  18.630  1.00  0.00           H  
ATOM    814  HB2 ASP    50      -9.915 -15.192  18.856  1.00  0.00           H  
ATOM    815  HB3 ASP    50      -9.909 -13.969  17.610  1.00  0.00           H  
ATOM    816  N   PRO    51     -14.055 -14.161  17.161  1.00  0.00           N  
ATOM    817  CA  PRO    51     -15.010 -13.252  16.518  1.00  0.00           C  
ATOM    818  C   PRO    51     -14.968 -11.795  17.011  1.00  0.00           C  
ATOM    819  O   PRO    51     -15.360 -10.892  16.267  1.00  0.00           O  
ATOM    820  CD  PRO    51     -14.741 -15.368  17.605  1.00  0.00           C  
ATOM    821  CG  PRO    51     -16.083 -15.367  16.876  1.00  0.00           C  
ATOM    822  CB  PRO    51     -16.389 -13.876  16.760  1.00  0.00           C  
ATOM    823  HD2 PRO    51     -14.885 -15.317  18.685  1.00  0.00           H  
ATOM    824  HD3 PRO    51     -14.192 -16.281  17.375  1.00  0.00           H  
ATOM    825  HG2 PRO    51     -16.856 -15.925  17.405  1.00  0.00           H  
ATOM    826  HG3 PRO    51     -15.968 -15.801  15.882  1.00  0.00           H  
ATOM    827  HB2 PRO    51     -16.826 -13.520  17.695  1.00  0.00           H  
ATOM    828  HB3 PRO    51     -17.094 -13.657  15.956  1.00  0.00           H  
ATOM    829  HA  PRO    51     -14.799 -13.256  15.447  1.00  0.00           H  
ATOM    830  N   SER    52     -14.456 -11.533  18.223  1.00  0.00           N  
ATOM    831  CA  SER    52     -14.329 -10.172  18.779  1.00  0.00           C  
ATOM    832  C   SER    52     -13.387  -9.263  17.968  1.00  0.00           C  
ATOM    833  O   SER    52     -13.479  -8.037  18.050  1.00  0.00           O  
ATOM    834  CB  SER    52     -13.882 -10.223  20.247  1.00  0.00           C  
ATOM    835  OG  SER    52     -12.507 -10.540  20.387  1.00  0.00           O  
ATOM    836  H   SER    52     -14.105 -12.298  18.783  1.00  0.00           H  
ATOM    837  HA  SER    52     -15.323  -9.723  18.752  1.00  0.00           H  
ATOM    838  HB2 SER    52     -14.046  -9.250  20.712  1.00  0.00           H  
ATOM    839  HB3 SER    52     -14.478 -10.941  20.811  1.00  0.00           H  
ATOM    840  HG  SER    52     -12.363 -11.451  20.144  1.00  0.00           H  
ATOM    841  N   LYS    53     -12.535  -9.848  17.112  1.00  0.00           N  
ATOM    842  CA  LYS    53     -11.659  -9.146  16.159  1.00  0.00           C  
ATOM    843  C   LYS    53     -12.424  -8.251  15.158  1.00  0.00           C  
ATOM    844  O   LYS    53     -11.825  -7.313  14.633  1.00  0.00           O  
ATOM    845  CB  LYS    53     -10.816 -10.210  15.431  1.00  0.00           C  
ATOM    846  CG  LYS    53      -9.773 -10.935  16.302  1.00  0.00           C  
ATOM    847  CD  LYS    53      -8.461 -10.154  16.445  1.00  0.00           C  
ATOM    848  CE  LYS    53      -7.445 -10.993  17.233  1.00  0.00           C  
ATOM    849  NZ  LYS    53      -6.058 -10.507  17.024  1.00  0.00           N1+
ATOM    850  H   LYS    53     -12.518 -10.859  17.089  1.00  0.00           H  
ATOM    851  HA  LYS    53     -10.994  -8.495  16.729  1.00  0.00           H  
ATOM    852  HB2 LYS    53     -11.490 -10.974  15.052  1.00  0.00           H  
ATOM    853  HB3 LYS    53     -10.324  -9.790  14.555  1.00  0.00           H  
ATOM    854  HG2 LYS    53     -10.184 -11.169  17.285  1.00  0.00           H  
ATOM    855  HG3 LYS    53      -9.557 -11.896  15.832  1.00  0.00           H  
ATOM    856  HD2 LYS    53      -8.069  -9.940  15.449  1.00  0.00           H  
ATOM    857  HD3 LYS    53      -8.626  -9.195  16.937  1.00  0.00           H  
ATOM    858  HE2 LYS    53      -7.685 -10.984  18.297  1.00  0.00           H  
ATOM    859  HE3 LYS    53      -7.472 -12.034  16.909  1.00  0.00           H  
ATOM    860  HZ1 LYS    53      -5.823 -10.619  16.040  1.00  0.00           H  
ATOM    861  HZ2 LYS    53      -5.981  -9.537  17.292  1.00  0.00           H  
ATOM    862  HZ3 LYS    53      -5.419 -11.060  17.577  1.00  0.00           H  
ATOM    863  N   LEU    54     -13.724  -8.497  14.919  1.00  0.00           N  
ATOM    864  CA  LEU    54     -14.614  -7.640  14.110  1.00  0.00           C  
ATOM    865  C   LEU    54     -15.288  -6.487  14.881  1.00  0.00           C  
ATOM    866  O   LEU    54     -15.946  -5.658  14.251  1.00  0.00           O  
ATOM    867  CB  LEU    54     -15.695  -8.486  13.392  1.00  0.00           C  
ATOM    868  CG  LEU    54     -15.192  -9.422  12.282  1.00  0.00           C  
ATOM    869  CD1 LEU    54     -16.354 -10.075  11.534  1.00  0.00           C  
ATOM    870  CD2 LEU    54     -14.320  -8.715  11.236  1.00  0.00           C  
ATOM    871  H   LEU    54     -14.153  -9.282  15.394  1.00  0.00           H  
ATOM    872  HA  LEU    54     -14.018  -7.133  13.352  1.00  0.00           H  
ATOM    873  HB2 LEU    54     -16.232  -9.077  14.136  1.00  0.00           H  
ATOM    874  HB3 LEU    54     -16.449  -7.830  12.962  1.00  0.00           H  
ATOM    875  HG  LEU    54     -14.633 -10.219  12.758  1.00  0.00           H  
ATOM    876 HD11 LEU    54     -16.883  -9.355  10.911  1.00  0.00           H  
ATOM    877 HD12 LEU    54     -15.997 -10.869  10.877  1.00  0.00           H  
ATOM    878 HD13 LEU    54     -17.071 -10.521  12.224  1.00  0.00           H  
ATOM    879 HD21 LEU    54     -13.363  -8.401  11.651  1.00  0.00           H  
ATOM    880 HD22 LEU    54     -14.095  -9.373  10.395  1.00  0.00           H  
ATOM    881 HD23 LEU    54     -14.816  -7.833  10.831  1.00  0.00           H  
ATOM    882  N   ASP    55     -15.132  -6.369  16.205  1.00  0.00           N  
ATOM    883  CA  ASP    55     -15.778  -5.295  16.990  1.00  0.00           C  
ATOM    884  C   ASP    55     -15.320  -3.878  16.580  1.00  0.00           C  
ATOM    885  O   ASP    55     -16.050  -2.902  16.769  1.00  0.00           O  
ATOM    886  CB  ASP    55     -15.542  -5.502  18.498  1.00  0.00           C  
ATOM    887  CG  ASP    55     -16.205  -6.752  19.108  1.00  0.00           C  
ATOM    888  OD1 ASP    55     -17.032  -7.425  18.444  1.00  0.00           O  
ATOM    889  OD2 ASP    55     -15.939  -7.037  20.301  1.00  0.00           O1-
ATOM    890  H   ASP    55     -14.589  -7.059  16.708  1.00  0.00           H  
ATOM    891  HA  ASP    55     -16.852  -5.340  16.800  1.00  0.00           H  
ATOM    892  HB2 ASP    55     -14.472  -5.544  18.707  1.00  0.00           H  
ATOM    893  HB3 ASP    55     -15.925  -4.645  19.054  1.00  0.00           H  
ATOM    894  N   SER    56     -14.132  -3.764  15.978  1.00  0.00           N  
ATOM    895  CA  SER    56     -13.567  -2.542  15.392  1.00  0.00           C  
ATOM    896  C   SER    56     -14.066  -2.220  13.966  1.00  0.00           C  
ATOM    897  O   SER    56     -13.721  -1.172  13.418  1.00  0.00           O  
ATOM    898  CB  SER    56     -12.044  -2.683  15.408  1.00  0.00           C  
ATOM    899  OG  SER    56     -11.643  -3.842  14.695  1.00  0.00           O  
ATOM    900  H   SER    56     -13.589  -4.607  15.859  1.00  0.00           H  
ATOM    901  HA  SER    56     -13.832  -1.692  16.023  1.00  0.00           H  
ATOM    902  HB2 SER    56     -11.564  -1.798  14.996  1.00  0.00           H  
ATOM    903  HB3 SER    56     -11.691  -2.775  16.435  1.00  0.00           H  
ATOM    904  HG  SER    56     -10.735  -4.017  14.917  1.00  0.00           H  
ATOM    905  N   GLY    57     -14.884  -3.097  13.366  1.00  0.00           N  
ATOM    906  CA  GLY    57     -15.514  -2.935  12.049  1.00  0.00           C  
ATOM    907  C   GLY    57     -15.800  -4.288  11.390  1.00  0.00           C  
ATOM    908  O   GLY    57     -14.864  -5.038  11.101  1.00  0.00           O  
ATOM    909  H   GLY    57     -15.137  -3.931  13.882  1.00  0.00           H  
ATOM    910  HA2 GLY    57     -16.438  -2.366  12.165  1.00  0.00           H  
ATOM    911  HA3 GLY    57     -14.868  -2.362  11.382  1.00  0.00           H  
ATOM    912  N   LYS    58     -17.078  -4.620  11.167  1.00  0.00           N  
ATOM    913  CA  LYS    58     -17.516  -5.940  10.669  1.00  0.00           C  
ATOM    914  C   LYS    58     -17.269  -6.113   9.166  1.00  0.00           C  
ATOM    915  O   LYS    58     -16.907  -7.197   8.713  1.00  0.00           O  
ATOM    916  CB  LYS    58     -18.996  -6.138  11.067  1.00  0.00           C  
ATOM    917  CG  LYS    58     -19.486  -7.598  11.090  1.00  0.00           C  
ATOM    918  CD  LYS    58     -20.000  -8.136   9.745  1.00  0.00           C  
ATOM    919  CE  LYS    58     -20.358  -9.622   9.883  1.00  0.00           C  
ATOM    920  NZ  LYS    58     -20.919 -10.173   8.621  1.00  0.00           N1+
ATOM    921  H   LYS    58     -17.799  -3.949  11.395  1.00  0.00           H  
ATOM    922  HA  LYS    58     -16.922  -6.695  11.179  1.00  0.00           H  
ATOM    923  HB2 LYS    58     -19.118  -5.757  12.082  1.00  0.00           H  
ATOM    924  HB3 LYS    58     -19.652  -5.522  10.449  1.00  0.00           H  
ATOM    925  HG2 LYS    58     -18.708  -8.240  11.497  1.00  0.00           H  
ATOM    926  HG3 LYS    58     -20.309  -7.662  11.804  1.00  0.00           H  
ATOM    927  HD2 LYS    58     -20.874  -7.563   9.432  1.00  0.00           H  
ATOM    928  HD3 LYS    58     -19.260  -8.025   8.957  1.00  0.00           H  
ATOM    929  HE2 LYS    58     -19.474 -10.201  10.155  1.00  0.00           H  
ATOM    930  HE3 LYS    58     -21.091  -9.764  10.678  1.00  0.00           H  
ATOM    931  HZ1 LYS    58     -20.240 -10.078   7.880  1.00  0.00           H  
ATOM    932  HZ2 LYS    58     -21.143 -11.150   8.749  1.00  0.00           H  
ATOM    933  HZ3 LYS    58     -21.757  -9.666   8.375  1.00  0.00           H  
ATOM    934  N   GLU    59     -17.457  -5.045   8.399  1.00  0.00           N  
ATOM    935  CA  GLU    59     -17.347  -5.016   6.939  1.00  0.00           C  
ATOM    936  C   GLU    59     -15.904  -5.242   6.446  1.00  0.00           C  
ATOM    937  O   GLU    59     -14.948  -4.730   7.036  1.00  0.00           O  
ATOM    938  CB  GLU    59     -17.883  -3.678   6.395  1.00  0.00           C  
ATOM    939  CG  GLU    59     -19.370  -3.393   6.687  1.00  0.00           C  
ATOM    940  CD  GLU    59     -19.710  -3.011   8.146  1.00  0.00           C  
ATOM    941  OE1 GLU    59     -18.809  -2.618   8.927  1.00  0.00           O  
ATOM    942  OE2 GLU    59     -20.905  -3.104   8.520  1.00  0.00           O1-
ATOM    943  H   GLU    59     -17.760  -4.184   8.843  1.00  0.00           H  
ATOM    944  HA  GLU    59     -17.972  -5.820   6.546  1.00  0.00           H  
ATOM    945  HB2 GLU    59     -17.268  -2.850   6.752  1.00  0.00           H  
ATOM    946  HB3 GLU    59     -17.765  -3.686   5.314  1.00  0.00           H  
ATOM    947  HG2 GLU    59     -19.700  -2.565   6.059  1.00  0.00           H  
ATOM    948  HG3 GLU    59     -19.975  -4.253   6.398  1.00  0.00           H  
ATOM    949  N   LEU    60     -15.753  -5.971   5.334  1.00  0.00           N  
ATOM    950  CA  LEU    60     -14.473  -6.296   4.688  1.00  0.00           C  
ATOM    951  C   LEU    60     -14.505  -5.848   3.214  1.00  0.00           C  
ATOM    952  O   LEU    60     -15.102  -6.521   2.371  1.00  0.00           O  
ATOM    953  CB  LEU    60     -14.182  -7.805   4.840  1.00  0.00           C  
ATOM    954  CG  LEU    60     -14.051  -8.319   6.288  1.00  0.00           C  
ATOM    955  CD1 LEU    60     -13.792  -9.825   6.266  1.00  0.00           C  
ATOM    956  CD2 LEU    60     -12.900  -7.667   7.060  1.00  0.00           C  
ATOM    957  H   LEU    60     -16.584  -6.337   4.892  1.00  0.00           H  
ATOM    958  HA  LEU    60     -13.651  -5.769   5.161  1.00  0.00           H  
ATOM    959  HB2 LEU    60     -14.974  -8.369   4.344  1.00  0.00           H  
ATOM    960  HB3 LEU    60     -13.269  -8.050   4.296  1.00  0.00           H  
ATOM    961  HG  LEU    60     -14.982  -8.139   6.827  1.00  0.00           H  
ATOM    962 HD11 LEU    60     -14.605 -10.358   5.772  1.00  0.00           H  
ATOM    963 HD12 LEU    60     -12.871 -10.060   5.730  1.00  0.00           H  
ATOM    964 HD13 LEU    60     -13.702 -10.230   7.274  1.00  0.00           H  
ATOM    965 HD21 LEU    60     -13.045  -6.595   7.184  1.00  0.00           H  
ATOM    966 HD22 LEU    60     -12.808  -8.088   8.061  1.00  0.00           H  
ATOM    967 HD23 LEU    60     -11.948  -7.813   6.548  1.00  0.00           H  
ATOM    968  N   HIS    61     -13.897  -4.698   2.902  1.00  0.00           N  
ATOM    969  CA  HIS    61     -13.923  -4.083   1.562  1.00  0.00           C  
ATOM    970  C   HIS    61     -12.707  -3.184   1.277  1.00  0.00           C  
ATOM    971  O   HIS    61     -11.880  -2.917   2.154  1.00  0.00           O  
ATOM    972  CB  HIS    61     -15.241  -3.303   1.372  1.00  0.00           C  
ATOM    973  CG  HIS    61     -15.441  -2.149   2.328  1.00  0.00           C  
ATOM    974  ND1 HIS    61     -14.661  -0.992   2.394  1.00  0.00           N  
ATOM    975  CE1 HIS    61     -15.200  -0.234   3.363  1.00  0.00           C  
ATOM    976  NE2 HIS    61     -16.282  -0.840   3.882  1.00  0.00           N  
ATOM    977  CD2 HIS    61     -16.455  -2.044   3.234  1.00  0.00           C  
ATOM    978  H   HIS    61     -13.411  -4.190   3.630  1.00  0.00           H  
ATOM    979  HA  HIS    61     -13.884  -4.876   0.814  1.00  0.00           H  
ATOM    980  HB2 HIS    61     -15.308  -2.910   0.357  1.00  0.00           H  
ATOM    981  HB3 HIS    61     -16.085  -3.986   1.470  1.00  0.00           H  
ATOM    982  HE1 HIS    61     -14.825   0.732   3.668  1.00  0.00           H  
ATOM    983  HE2 HIS    61     -16.871  -0.470   4.614  1.00  0.00           H  
ATOM    984  HD2 HIS    61     -17.275  -2.710   3.453  1.00  0.00           H  
ATOM    985  N   ILE    62     -12.616  -2.728   0.023  1.00  0.00           N  
ATOM    986  CA  ILE    62     -11.631  -1.779  -0.507  1.00  0.00           C  
ATOM    987  C   ILE    62     -12.375  -0.572  -1.103  1.00  0.00           C  
ATOM    988  O   ILE    62     -13.389  -0.729  -1.792  1.00  0.00           O  
ATOM    989  CB  ILE    62     -10.717  -2.474  -1.549  1.00  0.00           C  
ATOM    990  CG2 ILE    62      -9.752  -1.477  -2.223  1.00  0.00           C  
ATOM    991  CG1 ILE    62      -9.942  -3.643  -0.893  1.00  0.00           C  
ATOM    992  CD1 ILE    62      -9.046  -4.448  -1.843  1.00  0.00           C  
ATOM    993  H   ILE    62     -13.329  -3.024  -0.632  1.00  0.00           H  
ATOM    994  HA  ILE    62     -11.012  -1.425   0.314  1.00  0.00           H  
ATOM    995  HB  ILE    62     -11.351  -2.896  -2.329  1.00  0.00           H  
ATOM    996 HG21 ILE    62      -9.097  -1.002  -1.492  1.00  0.00           H  
ATOM    997 HG22 ILE    62      -9.120  -1.967  -2.961  1.00  0.00           H  
ATOM    998 HG23 ILE    62     -10.272  -0.690  -2.769  1.00  0.00           H  
ATOM    999 HG12 ILE    62      -9.345  -3.271  -0.061  1.00  0.00           H  
ATOM   1000 HG13 ILE    62     -10.650  -4.351  -0.464  1.00  0.00           H  
ATOM   1001 HD11 ILE    62      -8.191  -3.865  -2.182  1.00  0.00           H  
ATOM   1002 HD12 ILE    62      -8.649  -5.331  -1.341  1.00  0.00           H  
ATOM   1003 HD13 ILE    62      -9.602  -4.786  -2.717  1.00  0.00           H  
ATOM   1004  N   ASN    63     -11.889   0.649  -0.875  1.00  0.00           N  
ATOM   1005  CA  ASN    63     -12.409   1.866  -1.515  1.00  0.00           C  
ATOM   1006  C   ASN    63     -11.284   2.614  -2.242  1.00  0.00           C  
ATOM   1007  O   ASN    63     -10.191   2.787  -1.696  1.00  0.00           O  
ATOM   1008  CB  ASN    63     -13.133   2.790  -0.513  1.00  0.00           C  
ATOM   1009  CG  ASN    63     -14.179   2.160   0.401  1.00  0.00           C  
ATOM   1010  OD1 ASN    63     -14.446   2.655   1.484  1.00  0.00           O  
ATOM   1011  ND2 ASN    63     -14.803   1.063   0.032  1.00  0.00           N  
ATOM   1012  H   ASN    63     -11.056   0.739  -0.305  1.00  0.00           H  
ATOM   1013  HA  ASN    63     -13.139   1.594  -2.273  1.00  0.00           H  
ATOM   1014  HB2 ASN    63     -12.404   3.290   0.122  1.00  0.00           H  
ATOM   1015  HB3 ASN    63     -13.619   3.593  -1.066  1.00  0.00           H  
ATOM   1016 HD21 ASN    63     -15.465   0.635   0.663  1.00  0.00           H  
ATOM   1017 HD22 ASN    63     -14.554   0.603  -0.834  1.00  0.00           H  
ATOM   1018  N   LEU    64     -11.566   3.084  -3.458  1.00  0.00           N  
ATOM   1019  CA  LEU    64     -10.674   3.919  -4.262  1.00  0.00           C  
ATOM   1020  C   LEU    64     -11.258   5.330  -4.341  1.00  0.00           C  
ATOM   1021  O   LEU    64     -12.368   5.518  -4.844  1.00  0.00           O  
ATOM   1022  CB  LEU    64     -10.479   3.297  -5.658  1.00  0.00           C  
ATOM   1023  CG  LEU    64      -9.960   1.847  -5.656  1.00  0.00           C  
ATOM   1024  CD1 LEU    64      -9.804   1.372  -7.097  1.00  0.00           C  
ATOM   1025  CD2 LEU    64      -8.610   1.712  -4.952  1.00  0.00           C  
ATOM   1026  H   LEU    64     -12.492   2.914  -3.831  1.00  0.00           H  
ATOM   1027  HA  LEU    64      -9.691   3.996  -3.794  1.00  0.00           H  
ATOM   1028  HB2 LEU    64     -11.424   3.320  -6.199  1.00  0.00           H  
ATOM   1029  HB3 LEU    64      -9.795   3.925  -6.231  1.00  0.00           H  
ATOM   1030  HG  LEU    64     -10.684   1.201  -5.159  1.00  0.00           H  
ATOM   1031 HD11 LEU    64      -9.052   1.951  -7.634  1.00  0.00           H  
ATOM   1032 HD12 LEU    64      -9.507   0.324  -7.135  1.00  0.00           H  
ATOM   1033 HD13 LEU    64     -10.744   1.459  -7.644  1.00  0.00           H  
ATOM   1034 HD21 LEU    64      -8.688   1.916  -3.885  1.00  0.00           H  
ATOM   1035 HD22 LEU    64      -8.209   0.703  -5.049  1.00  0.00           H  
ATOM   1036 HD23 LEU    64      -7.882   2.406  -5.370  1.00  0.00           H  
ATOM   1037  N   ILE    65     -10.528   6.313  -3.815  1.00  0.00           N  
ATOM   1038  CA  ILE    65     -11.025   7.676  -3.597  1.00  0.00           C  
ATOM   1039  C   ILE    65     -10.088   8.684  -4.287  1.00  0.00           C  
ATOM   1040  O   ILE    65      -9.098   9.112  -3.683  1.00  0.00           O  
ATOM   1041  CB  ILE    65     -11.233   7.951  -2.085  1.00  0.00           C  
ATOM   1042  CG2 ILE    65     -11.881   9.338  -1.900  1.00  0.00           C  
ATOM   1043  CG1 ILE    65     -12.086   6.846  -1.409  1.00  0.00           C  
ATOM   1044  CD1 ILE    65     -12.339   7.052   0.090  1.00  0.00           C  
ATOM   1045  H   ILE    65      -9.628   6.083  -3.413  1.00  0.00           H  
ATOM   1046  HA  ILE    65     -12.014   7.789  -4.031  1.00  0.00           H  
ATOM   1047  HB  ILE    65     -10.265   7.956  -1.591  1.00  0.00           H  
ATOM   1048 HG21 ILE    65     -12.878   9.370  -2.341  1.00  0.00           H  
ATOM   1049 HG22 ILE    65     -11.977   9.597  -0.847  1.00  0.00           H  
ATOM   1050 HG23 ILE    65     -11.295  10.139  -2.349  1.00  0.00           H  
ATOM   1051 HG12 ILE    65     -13.039   6.743  -1.925  1.00  0.00           H  
ATOM   1052 HG13 ILE    65     -11.586   5.883  -1.506  1.00  0.00           H  
ATOM   1053 HD11 ILE    65     -13.001   7.897   0.277  1.00  0.00           H  
ATOM   1054 HD12 ILE    65     -12.815   6.170   0.520  1.00  0.00           H  
ATOM   1055 HD13 ILE    65     -11.406   7.222   0.627  1.00  0.00           H  
ATOM   1056  N   PRO    66     -10.340   9.043  -5.562  1.00  0.00           N  
ATOM   1057  CA  PRO    66      -9.632  10.126  -6.242  1.00  0.00           C  
ATOM   1058  C   PRO    66     -10.094  11.506  -5.739  1.00  0.00           C  
ATOM   1059  O   PRO    66     -11.253  11.693  -5.353  1.00  0.00           O  
ATOM   1060  CD  PRO    66     -11.330   8.450  -6.458  1.00  0.00           C  
ATOM   1061  CG  PRO    66     -11.336   9.314  -7.720  1.00  0.00           C  
ATOM   1062  CB  PRO    66      -9.936   9.930  -7.728  1.00  0.00           C  
ATOM   1063  HD2 PRO    66     -12.334   8.423  -6.035  1.00  0.00           H  
ATOM   1064  HD3 PRO    66     -11.029   7.430  -6.696  1.00  0.00           H  
ATOM   1065  HG2 PRO    66     -12.084  10.103  -7.630  1.00  0.00           H  
ATOM   1066  HG3 PRO    66     -11.557   8.746  -8.624  1.00  0.00           H  
ATOM   1067  HB2 PRO    66      -9.884  10.849  -8.313  1.00  0.00           H  
ATOM   1068  HB3 PRO    66      -9.225   9.224  -8.158  1.00  0.00           H  
ATOM   1069  HA  PRO    66      -8.557  10.033  -6.089  1.00  0.00           H  
ATOM   1070  N   ASN    67      -9.186  12.482  -5.758  1.00  0.00           N  
ATOM   1071  CA  ASN    67      -9.432  13.871  -5.371  1.00  0.00           C  
ATOM   1072  C   ASN    67      -8.565  14.819  -6.223  1.00  0.00           C  
ATOM   1073  O   ASN    67      -7.358  14.946  -5.993  1.00  0.00           O  
ATOM   1074  CB  ASN    67      -9.156  14.000  -3.860  1.00  0.00           C  
ATOM   1075  CG  ASN    67      -9.488  15.371  -3.292  1.00  0.00           C  
ATOM   1076  OD1 ASN    67      -9.312  16.405  -3.920  1.00  0.00           O  
ATOM   1077  ND2 ASN    67      -9.982  15.428  -2.079  1.00  0.00           N  
ATOM   1078  H   ASN    67      -8.245  12.253  -6.050  1.00  0.00           H  
ATOM   1079  HA  ASN    67     -10.478  14.120  -5.542  1.00  0.00           H  
ATOM   1080  HB2 ASN    67      -9.734  13.249  -3.319  1.00  0.00           H  
ATOM   1081  HB3 ASN    67      -8.109  13.789  -3.648  1.00  0.00           H  
ATOM   1082 HD21 ASN    67     -10.178  16.329  -1.666  1.00  0.00           H  
ATOM   1083 HD22 ASN    67     -10.116  14.585  -1.543  1.00  0.00           H  
ATOM   1084  N   LYS    68      -9.172  15.495  -7.207  1.00  0.00           N  
ATOM   1085  CA  LYS    68      -8.480  16.432  -8.115  1.00  0.00           C  
ATOM   1086  C   LYS    68      -8.075  17.757  -7.463  1.00  0.00           C  
ATOM   1087  O   LYS    68      -7.103  18.367  -7.908  1.00  0.00           O  
ATOM   1088  CB  LYS    68      -9.347  16.685  -9.362  1.00  0.00           C  
ATOM   1089  CG  LYS    68      -9.350  15.482 -10.318  1.00  0.00           C  
ATOM   1090  CD  LYS    68     -10.265  15.737 -11.522  1.00  0.00           C  
ATOM   1091  CE  LYS    68     -10.267  14.527 -12.463  1.00  0.00           C  
ATOM   1092  NZ  LYS    68     -11.112  14.782 -13.662  1.00  0.00           N1+
ATOM   1093  H   LYS    68     -10.166  15.343  -7.352  1.00  0.00           H  
ATOM   1094  HA  LYS    68      -7.548  15.973  -8.430  1.00  0.00           H  
ATOM   1095  HB2 LYS    68     -10.368  16.928  -9.060  1.00  0.00           H  
ATOM   1096  HB3 LYS    68      -8.976  17.554  -9.909  1.00  0.00           H  
ATOM   1097  HG2 LYS    68      -8.335  15.283 -10.663  1.00  0.00           H  
ATOM   1098  HG3 LYS    68      -9.682  14.589  -9.789  1.00  0.00           H  
ATOM   1099  HD2 LYS    68     -11.280  15.939 -11.177  1.00  0.00           H  
ATOM   1100  HD3 LYS    68      -9.928  16.625 -12.058  1.00  0.00           H  
ATOM   1101  HE2 LYS    68      -9.253  14.296 -12.794  1.00  0.00           H  
ATOM   1102  HE3 LYS    68     -10.644  13.643 -11.946  1.00  0.00           H  
ATOM   1103  HZ1 LYS    68     -10.756  15.582 -14.163  1.00  0.00           H  
ATOM   1104  HZ2 LYS    68     -11.094  13.972 -14.265  1.00  0.00           H  
ATOM   1105  HZ3 LYS    68     -12.062  14.962 -13.369  1.00  0.00           H  
ATOM   1106  N   GLN    69      -8.768  18.197  -6.410  1.00  0.00           N  
ATOM   1107  CA  GLN    69      -8.441  19.439  -5.697  1.00  0.00           C  
ATOM   1108  C   GLN    69      -7.149  19.304  -4.866  1.00  0.00           C  
ATOM   1109  O   GLN    69      -6.292  20.187  -4.902  1.00  0.00           O  
ATOM   1110  CB  GLN    69      -9.643  19.857  -4.831  1.00  0.00           C  
ATOM   1111  CG  GLN    69      -9.436  21.198  -4.107  1.00  0.00           C  
ATOM   1112  CD  GLN    69      -9.219  22.370  -5.067  1.00  0.00           C  
ATOM   1113  OE1 GLN    69     -10.011  22.636  -5.964  1.00  0.00           O  
ATOM   1114  NE2 GLN    69      -8.146  23.120  -4.924  1.00  0.00           N  
ATOM   1115  H   GLN    69      -9.536  17.639  -6.062  1.00  0.00           H  
ATOM   1116  HA  GLN    69      -8.270  20.208  -6.452  1.00  0.00           H  
ATOM   1117  HB2 GLN    69     -10.536  19.920  -5.455  1.00  0.00           H  
ATOM   1118  HB3 GLN    69      -9.854  19.086  -4.089  1.00  0.00           H  
ATOM   1119  HG2 GLN    69     -10.323  21.420  -3.512  1.00  0.00           H  
ATOM   1120  HG3 GLN    69      -8.613  21.136  -3.393  1.00  0.00           H  
ATOM   1121 HE21 GLN    69      -7.993  23.895  -5.553  1.00  0.00           H  
ATOM   1122 HE22 GLN    69      -7.472  22.904  -4.203  1.00  0.00           H  
ATOM   1123  N   ASP    70      -6.988  18.184  -4.156  1.00  0.00           N  
ATOM   1124  CA  ASP    70      -5.776  17.852  -3.386  1.00  0.00           C  
ATOM   1125  C   ASP    70      -4.690  17.147  -4.228  1.00  0.00           C  
ATOM   1126  O   ASP    70      -3.550  17.007  -3.777  1.00  0.00           O  
ATOM   1127  CB  ASP    70      -6.157  16.998  -2.164  1.00  0.00           C  
ATOM   1128  CG  ASP    70      -7.080  17.697  -1.143  1.00  0.00           C  
ATOM   1129  OD1 ASP    70      -7.237  18.942  -1.174  1.00  0.00           O  
ATOM   1130  OD2 ASP    70      -7.620  16.995  -0.257  1.00  0.00           O1-
ATOM   1131  H   ASP    70      -7.742  17.508  -4.150  1.00  0.00           H  
ATOM   1132  HA  ASP    70      -5.320  18.773  -3.018  1.00  0.00           H  
ATOM   1133  HB2 ASP    70      -6.636  16.073  -2.489  1.00  0.00           H  
ATOM   1134  HB3 ASP    70      -5.259  16.699  -1.623  1.00  0.00           H  
ATOM   1135  N   ARG    71      -5.038  16.708  -5.449  1.00  0.00           N  
ATOM   1136  CA  ARG    71      -4.225  15.873  -6.356  1.00  0.00           C  
ATOM   1137  C   ARG    71      -3.782  14.551  -5.703  1.00  0.00           C  
ATOM   1138  O   ARG    71      -2.616  14.151  -5.790  1.00  0.00           O  
ATOM   1139  CB  ARG    71      -3.074  16.698  -6.969  1.00  0.00           C  
ATOM   1140  CG  ARG    71      -2.533  16.059  -8.263  1.00  0.00           C  
ATOM   1141  CD  ARG    71      -1.011  16.187  -8.380  1.00  0.00           C  
ATOM   1142  NE  ARG    71      -0.563  17.573  -8.610  1.00  0.00           N  
ATOM   1143  CZ  ARG    71       0.667  18.030  -8.440  1.00  0.00           C  
ATOM   1144  NH1 ARG    71       1.634  17.275  -8.001  1.00  0.00           N  
ATOM   1145  NH2 ARG    71       0.949  19.266  -8.731  1.00  0.00           N1+
ATOM   1146  H   ARG    71      -5.990  16.883  -5.740  1.00  0.00           H  
ATOM   1147  HA  ARG    71      -4.904  15.601  -7.165  1.00  0.00           H  
ATOM   1148  HB2 ARG    71      -3.414  17.709  -7.197  1.00  0.00           H  
ATOM   1149  HB3 ARG    71      -2.282  16.816  -6.229  1.00  0.00           H  
ATOM   1150  HG2 ARG    71      -2.777  14.999  -8.310  1.00  0.00           H  
ATOM   1151  HG3 ARG    71      -3.026  16.512  -9.124  1.00  0.00           H  
ATOM   1152  HD2 ARG    71      -0.578  15.825  -7.451  1.00  0.00           H  
ATOM   1153  HD3 ARG    71      -0.636  15.559  -9.189  1.00  0.00           H  
ATOM   1154  HE  ARG    71      -1.261  18.202  -8.980  1.00  0.00           H  
ATOM   1155 HH11 ARG    71       1.458  16.303  -7.770  1.00  0.00           H  
ATOM   1156 HH12 ARG    71       2.564  17.642  -7.846  1.00  0.00           H  
ATOM   1157 HH21 ARG    71       0.233  19.887  -9.077  1.00  0.00           H  
ATOM   1158 HH22 ARG    71       1.898  19.608  -8.671  1.00  0.00           H  
ATOM   1159  N   THR    72      -4.717  13.869  -5.039  1.00  0.00           N  
ATOM   1160  CA  THR    72      -4.470  12.590  -4.354  1.00  0.00           C  
ATOM   1161  C   THR    72      -5.360  11.457  -4.861  1.00  0.00           C  
ATOM   1162  O   THR    72      -6.526  11.660  -5.204  1.00  0.00           O  
ATOM   1163  CB  THR    72      -4.577  12.687  -2.819  1.00  0.00           C  
ATOM   1164  CG2 THR    72      -3.656  13.739  -2.207  1.00  0.00           C  
ATOM   1165  OG1 THR    72      -5.892  12.997  -2.415  1.00  0.00           O  
ATOM   1166  H   THR    72      -5.658  14.238  -5.012  1.00  0.00           H  
ATOM   1167  HA  THR    72      -3.458  12.292  -4.592  1.00  0.00           H  
ATOM   1168  HB  THR    72      -4.321  11.720  -2.383  1.00  0.00           H  
ATOM   1169 HG21 THR    72      -3.922  14.744  -2.525  1.00  0.00           H  
ATOM   1170 HG22 THR    72      -3.709  13.718  -1.118  1.00  0.00           H  
ATOM   1171 HG23 THR    72      -2.620  13.565  -2.483  1.00  0.00           H  
ATOM   1172  HG1 THR    72      -6.479  12.343  -2.763  1.00  0.00           H  
ATOM   1173  N   LEU    73      -4.814  10.239  -4.875  1.00  0.00           N  
ATOM   1174  CA  LEU    73      -5.581   8.996  -4.992  1.00  0.00           C  
ATOM   1175  C   LEU    73      -5.403   8.197  -3.699  1.00  0.00           C  
ATOM   1176  O   LEU    73      -4.284   7.812  -3.354  1.00  0.00           O  
ATOM   1177  CB  LEU    73      -5.142   8.219  -6.248  1.00  0.00           C  
ATOM   1178  CG  LEU    73      -5.807   6.835  -6.399  1.00  0.00           C  
ATOM   1179  CD1 LEU    73      -7.320   6.927  -6.615  1.00  0.00           C  
ATOM   1180  CD2 LEU    73      -5.198   6.094  -7.586  1.00  0.00           C  
ATOM   1181  H   LEU    73      -3.842  10.152  -4.606  1.00  0.00           H  
ATOM   1182  HA  LEU    73      -6.643   9.217  -5.095  1.00  0.00           H  
ATOM   1183  HB2 LEU    73      -5.349   8.821  -7.134  1.00  0.00           H  
ATOM   1184  HB3 LEU    73      -4.058   8.091  -6.223  1.00  0.00           H  
ATOM   1185  HG  LEU    73      -5.617   6.225  -5.516  1.00  0.00           H  
ATOM   1186 HD11 LEU    73      -7.562   7.548  -7.479  1.00  0.00           H  
ATOM   1187 HD12 LEU    73      -7.756   5.942  -6.784  1.00  0.00           H  
ATOM   1188 HD13 LEU    73      -7.824   7.349  -5.747  1.00  0.00           H  
ATOM   1189 HD21 LEU    73      -4.120   5.992  -7.465  1.00  0.00           H  
ATOM   1190 HD22 LEU    73      -5.613   5.091  -7.687  1.00  0.00           H  
ATOM   1191 HD23 LEU    73      -5.373   6.623  -8.522  1.00  0.00           H  
ATOM   1192  N   THR    74      -6.495   7.963  -2.973  1.00  0.00           N  
ATOM   1193  CA  THR    74      -6.468   7.252  -1.689  1.00  0.00           C  
ATOM   1194  C   THR    74      -7.035   5.841  -1.829  1.00  0.00           C  
ATOM   1195  O   THR    74      -8.180   5.667  -2.251  1.00  0.00           O  
ATOM   1196  CB  THR    74      -7.194   8.051  -0.602  1.00  0.00           C  
ATOM   1197  CG2 THR    74      -7.126   7.368   0.761  1.00  0.00           C  
ATOM   1198  OG1 THR    74      -6.582   9.314  -0.451  1.00  0.00           O  
ATOM   1199  H   THR    74      -7.390   8.305  -3.302  1.00  0.00           H  
ATOM   1200  HA  THR    74      -5.441   7.159  -1.349  1.00  0.00           H  
ATOM   1201  HB  THR    74      -8.233   8.217  -0.877  1.00  0.00           H  
ATOM   1202 HG21 THR    74      -6.094   7.171   1.057  1.00  0.00           H  
ATOM   1203 HG22 THR    74      -7.578   7.993   1.531  1.00  0.00           H  
ATOM   1204 HG23 THR    74      -7.657   6.418   0.770  1.00  0.00           H  
ATOM   1205  HG1 THR    74      -6.665   9.783  -1.267  1.00  0.00           H  
ATOM   1206  N   ILE    75      -6.238   4.838  -1.456  1.00  0.00           N  
ATOM   1207  CA  ILE    75      -6.630   3.426  -1.387  1.00  0.00           C  
ATOM   1208  C   ILE    75      -6.940   3.101   0.081  1.00  0.00           C  
ATOM   1209  O   ILE    75      -6.037   3.087   0.921  1.00  0.00           O  
ATOM   1210  CB  ILE    75      -5.527   2.506  -1.972  1.00  0.00           C  
ATOM   1211  CG2 ILE    75      -5.967   1.032  -1.868  1.00  0.00           C  
ATOM   1212  CG1 ILE    75      -5.173   2.793  -3.453  1.00  0.00           C  
ATOM   1213  CD1 ILE    75      -4.232   3.985  -3.686  1.00  0.00           C  
ATOM   1214  H   ILE    75      -5.309   5.068  -1.123  1.00  0.00           H  
ATOM   1215  HA  ILE    75      -7.534   3.264  -1.977  1.00  0.00           H  
ATOM   1216  HB  ILE    75      -4.617   2.613  -1.382  1.00  0.00           H  
ATOM   1217 HG21 ILE    75      -6.903   0.856  -2.400  1.00  0.00           H  
ATOM   1218 HG22 ILE    75      -5.219   0.363  -2.294  1.00  0.00           H  
ATOM   1219 HG23 ILE    75      -6.106   0.706  -0.837  1.00  0.00           H  
ATOM   1220 HG12 ILE    75      -4.671   1.921  -3.873  1.00  0.00           H  
ATOM   1221 HG13 ILE    75      -6.080   2.923  -4.040  1.00  0.00           H  
ATOM   1222 HD11 ILE    75      -3.381   3.963  -3.006  1.00  0.00           H  
ATOM   1223 HD12 ILE    75      -3.844   3.971  -4.705  1.00  0.00           H  
ATOM   1224 HD13 ILE    75      -4.734   4.941  -3.557  1.00  0.00           H  
ATOM   1225  N   VAL    76      -8.216   2.878   0.400  1.00  0.00           N  
ATOM   1226  CA  VAL    76      -8.701   2.510   1.743  1.00  0.00           C  
ATOM   1227  C   VAL    76      -9.032   1.020   1.790  1.00  0.00           C  
ATOM   1228  O   VAL    76      -9.592   0.485   0.834  1.00  0.00           O  
ATOM   1229  CB  VAL    76      -9.961   3.312   2.138  1.00  0.00           C  
ATOM   1230  CG1 VAL    76     -10.349   3.101   3.608  1.00  0.00           C  
ATOM   1231  CG2 VAL    76      -9.809   4.820   1.914  1.00  0.00           C  
ATOM   1232  H   VAL    76      -8.905   2.908  -0.341  1.00  0.00           H  
ATOM   1233  HA  VAL    76      -7.928   2.718   2.482  1.00  0.00           H  
ATOM   1234  HB  VAL    76     -10.794   2.975   1.524  1.00  0.00           H  
ATOM   1235 HG11 VAL    76      -9.522   3.341   4.278  1.00  0.00           H  
ATOM   1236 HG12 VAL    76     -11.193   3.732   3.887  1.00  0.00           H  
ATOM   1237 HG13 VAL    76     -10.658   2.076   3.813  1.00  0.00           H  
ATOM   1238 HG21 VAL    76      -9.653   5.058   0.862  1.00  0.00           H  
ATOM   1239 HG22 VAL    76     -10.703   5.359   2.228  1.00  0.00           H  
ATOM   1240 HG23 VAL    76      -8.968   5.215   2.480  1.00  0.00           H  
ATOM   1241  N   ASP    77      -8.783   0.366   2.922  1.00  0.00           N  
ATOM   1242  CA  ASP    77      -9.324  -0.956   3.239  1.00  0.00           C  
ATOM   1243  C   ASP    77      -9.633  -1.106   4.735  1.00  0.00           C  
ATOM   1244  O   ASP    77      -9.074  -0.408   5.586  1.00  0.00           O  
ATOM   1245  CB  ASP    77      -8.367  -2.059   2.773  1.00  0.00           C  
ATOM   1246  CG  ASP    77      -7.019  -2.013   3.506  1.00  0.00           C  
ATOM   1247  OD1 ASP    77      -6.968  -2.468   4.674  1.00  0.00           O  
ATOM   1248  OD2 ASP    77      -6.033  -1.552   2.886  1.00  0.00           O1-
ATOM   1249  H   ASP    77      -8.284   0.845   3.662  1.00  0.00           H  
ATOM   1250  HA  ASP    77     -10.273  -1.069   2.716  1.00  0.00           H  
ATOM   1251  HB2 ASP    77      -8.812  -3.044   2.918  1.00  0.00           H  
ATOM   1252  HB3 ASP    77      -8.204  -1.950   1.702  1.00  0.00           H  
ATOM   1253  N   THR    78     -10.520  -2.050   5.050  1.00  0.00           N  
ATOM   1254  CA  THR    78     -10.879  -2.457   6.417  1.00  0.00           C  
ATOM   1255  C   THR    78     -10.158  -3.744   6.852  1.00  0.00           C  
ATOM   1256  O   THR    78     -10.700  -4.548   7.616  1.00  0.00           O  
ATOM   1257  CB  THR    78     -12.408  -2.552   6.568  1.00  0.00           C  
ATOM   1258  CG2 THR    78     -13.098  -1.204   6.366  1.00  0.00           C  
ATOM   1259  OG1 THR    78     -12.952  -3.449   5.629  1.00  0.00           O  
ATOM   1260  H   THR    78     -10.958  -2.562   4.296  1.00  0.00           H  
ATOM   1261  HA  THR    78     -10.546  -1.698   7.126  1.00  0.00           H  
ATOM   1262  HB  THR    78     -12.662  -2.912   7.566  1.00  0.00           H  
ATOM   1263 HG21 THR    78     -12.938  -0.812   5.360  1.00  0.00           H  
ATOM   1264 HG22 THR    78     -14.174  -1.289   6.517  1.00  0.00           H  
ATOM   1265 HG23 THR    78     -12.724  -0.463   7.074  1.00  0.00           H  
ATOM   1266  HG1 THR    78     -13.793  -3.737   5.959  1.00  0.00           H  
ATOM   1267  N   GLY    79      -8.930  -3.965   6.366  1.00  0.00           N  
ATOM   1268  CA  GLY    79      -8.094  -5.121   6.708  1.00  0.00           C  
ATOM   1269  C   GLY    79      -7.610  -5.137   8.164  1.00  0.00           C  
ATOM   1270  O   GLY    79      -8.103  -4.395   9.014  1.00  0.00           O  
ATOM   1271  H   GLY    79      -8.521  -3.277   5.744  1.00  0.00           H  
ATOM   1272  HA2 GLY    79      -8.645  -6.038   6.522  1.00  0.00           H  
ATOM   1273  HA3 GLY    79      -7.233  -5.122   6.040  1.00  0.00           H  
ATOM   1274  N   ILE    80      -6.633  -5.995   8.469  1.00  0.00           N  
ATOM   1275  CA  ILE    80      -6.075  -6.139   9.825  1.00  0.00           C  
ATOM   1276  C   ILE    80      -5.353  -4.873  10.340  1.00  0.00           C  
ATOM   1277  O   ILE    80      -5.363  -4.619  11.544  1.00  0.00           O  
ATOM   1278  CB  ILE    80      -5.194  -7.411   9.886  1.00  0.00           C  
ATOM   1279  CG2 ILE    80      -3.915  -7.294   9.040  1.00  0.00           C  
ATOM   1280  CG1 ILE    80      -4.849  -7.778  11.345  1.00  0.00           C  
ATOM   1281  CD1 ILE    80      -4.364  -9.222  11.514  1.00  0.00           C  
ATOM   1282  H   ILE    80      -6.286  -6.614   7.749  1.00  0.00           H  
ATOM   1283  HA  ILE    80      -6.926  -6.297  10.490  1.00  0.00           H  
ATOM   1284  HB  ILE    80      -5.779  -8.232   9.473  1.00  0.00           H  
ATOM   1285 HG21 ILE    80      -3.214  -6.578   9.461  1.00  0.00           H  
ATOM   1286 HG22 ILE    80      -3.391  -8.246   8.982  1.00  0.00           H  
ATOM   1287 HG23 ILE    80      -4.133  -6.991   8.017  1.00  0.00           H  
ATOM   1288 HG12 ILE    80      -4.093  -7.098  11.737  1.00  0.00           H  
ATOM   1289 HG13 ILE    80      -5.732  -7.650  11.973  1.00  0.00           H  
ATOM   1290 HD11 ILE    80      -3.432  -9.404  10.981  1.00  0.00           H  
ATOM   1291 HD12 ILE    80      -4.183  -9.445  12.566  1.00  0.00           H  
ATOM   1292 HD13 ILE    80      -5.106  -9.934  11.153  1.00  0.00           H  
ATOM   1293  N   GLY    81      -4.784  -4.051   9.448  1.00  0.00           N  
ATOM   1294  CA  GLY    81      -3.961  -2.883   9.803  1.00  0.00           C  
ATOM   1295  C   GLY    81      -2.536  -3.246  10.255  1.00  0.00           C  
ATOM   1296  O   GLY    81      -2.146  -4.415  10.222  1.00  0.00           O  
ATOM   1297  H   GLY    81      -4.847  -4.292   8.469  1.00  0.00           H  
ATOM   1298  HA2 GLY    81      -3.889  -2.243   8.925  1.00  0.00           H  
ATOM   1299  HA3 GLY    81      -4.452  -2.294  10.577  1.00  0.00           H  
ATOM   1300  N   MET    82      -1.742  -2.247  10.651  1.00  0.00           N  
ATOM   1301  CA  MET    82      -0.330  -2.404  11.049  1.00  0.00           C  
ATOM   1302  C   MET    82      -0.032  -1.771  12.415  1.00  0.00           C  
ATOM   1303  O   MET    82      -0.582  -0.723  12.765  1.00  0.00           O  
ATOM   1304  CB  MET    82       0.581  -1.790   9.975  1.00  0.00           C  
ATOM   1305  CG  MET    82       0.579  -2.581   8.664  1.00  0.00           C  
ATOM   1306  SD  MET    82       1.377  -1.723   7.282  1.00  0.00           S  
ATOM   1307  CE  MET    82       0.045  -0.585   6.821  1.00  0.00           C  
ATOM   1308  H   MET    82      -2.105  -1.303  10.630  1.00  0.00           H  
ATOM   1309  HA  MET    82      -0.075  -3.461  11.139  1.00  0.00           H  
ATOM   1310  HB2 MET    82       0.261  -0.768   9.788  1.00  0.00           H  
ATOM   1311  HB3 MET    82       1.608  -1.715  10.334  1.00  0.00           H  
ATOM   1312  HG2 MET    82       1.081  -3.537   8.814  1.00  0.00           H  
ATOM   1313  HG3 MET    82      -0.437  -2.809   8.354  1.00  0.00           H  
ATOM   1314  HE1 MET    82      -0.275   0.011   7.672  1.00  0.00           H  
ATOM   1315  HE2 MET    82       0.391   0.093   6.046  1.00  0.00           H  
ATOM   1316  HE3 MET    82      -0.810  -1.142   6.442  1.00  0.00           H  
ATOM   1317  N   THR    83       0.858  -2.400  13.188  1.00  0.00           N  
ATOM   1318  CA  THR    83       1.406  -1.850  14.443  1.00  0.00           C  
ATOM   1319  C   THR    83       2.545  -0.858  14.182  1.00  0.00           C  
ATOM   1320  O   THR    83       3.109  -0.803  13.083  1.00  0.00           O  
ATOM   1321  CB  THR    83       1.923  -2.956  15.380  1.00  0.00           C  
ATOM   1322  CG2 THR    83       0.869  -4.016  15.697  1.00  0.00           C  
ATOM   1323  OG1 THR    83       3.060  -3.593  14.844  1.00  0.00           O  
ATOM   1324  H   THR    83       1.279  -3.256  12.843  1.00  0.00           H  
ATOM   1325  HA  THR    83       0.610  -1.315  14.964  1.00  0.00           H  
ATOM   1326  HB  THR    83       2.239  -2.515  16.326  1.00  0.00           H  
ATOM   1327 HG21 THR    83       0.553  -4.561  14.807  1.00  0.00           H  
ATOM   1328 HG22 THR    83       1.249  -4.744  16.414  1.00  0.00           H  
ATOM   1329 HG23 THR    83      -0.011  -3.550  16.137  1.00  0.00           H  
ATOM   1330  HG1 THR    83       2.801  -4.073  14.064  1.00  0.00           H  
ATOM   1331  N   LYS    84       2.954  -0.111  15.215  1.00  0.00           N  
ATOM   1332  CA  LYS    84       4.138   0.764  15.165  1.00  0.00           C  
ATOM   1333  C   LYS    84       5.419  -0.007  14.801  1.00  0.00           C  
ATOM   1334  O   LYS    84       6.225   0.469  14.000  1.00  0.00           O  
ATOM   1335  CB  LYS    84       4.284   1.476  16.521  1.00  0.00           C  
ATOM   1336  CG  LYS    84       5.165   2.723  16.390  1.00  0.00           C  
ATOM   1337  CD  LYS    84       5.412   3.412  17.738  1.00  0.00           C  
ATOM   1338  CE  LYS    84       6.258   4.669  17.496  1.00  0.00           C  
ATOM   1339  NZ  LYS    84       6.539   5.410  18.751  1.00  0.00           N1+
ATOM   1340  H   LYS    84       2.451  -0.183  16.094  1.00  0.00           H  
ATOM   1341  HA  LYS    84       3.950   1.508  14.389  1.00  0.00           H  
ATOM   1342  HB2 LYS    84       3.304   1.770  16.890  1.00  0.00           H  
ATOM   1343  HB3 LYS    84       4.691   0.795  17.270  1.00  0.00           H  
ATOM   1344  HG2 LYS    84       6.121   2.452  15.951  1.00  0.00           H  
ATOM   1345  HG3 LYS    84       4.695   3.423  15.698  1.00  0.00           H  
ATOM   1346  HD2 LYS    84       4.464   3.676  18.207  1.00  0.00           H  
ATOM   1347  HD3 LYS    84       5.927   2.733  18.418  1.00  0.00           H  
ATOM   1348  HE2 LYS    84       7.217   4.400  17.057  1.00  0.00           H  
ATOM   1349  HE3 LYS    84       5.759   5.343  16.799  1.00  0.00           H  
ATOM   1350  HZ1 LYS    84       7.032   4.813  19.398  1.00  0.00           H  
ATOM   1351  HZ2 LYS    84       7.122   6.216  18.534  1.00  0.00           H  
ATOM   1352  HZ3 LYS    84       5.675   5.724  19.167  1.00  0.00           H  
ATOM   1353  N   ALA    85       5.580  -1.219  15.339  1.00  0.00           N  
ATOM   1354  CA  ALA    85       6.717  -2.098  15.056  1.00  0.00           C  
ATOM   1355  C   ALA    85       6.750  -2.572  13.590  1.00  0.00           C  
ATOM   1356  O   ALA    85       7.827  -2.689  13.006  1.00  0.00           O  
ATOM   1357  CB  ALA    85       6.657  -3.286  16.024  1.00  0.00           C  
ATOM   1358  H   ALA    85       4.863  -1.567  15.960  1.00  0.00           H  
ATOM   1359  HA  ALA    85       7.636  -1.542  15.251  1.00  0.00           H  
ATOM   1360  HB1 ALA    85       5.744  -3.868  15.889  1.00  0.00           H  
ATOM   1361  HB2 ALA    85       7.503  -3.957  15.872  1.00  0.00           H  
ATOM   1362  HB3 ALA    85       6.688  -2.950  17.061  1.00  0.00           H  
ATOM   1363  N   ASP    86       5.586  -2.797  12.968  1.00  0.00           N  
ATOM   1364  CA  ASP    86       5.491  -3.141  11.544  1.00  0.00           C  
ATOM   1365  C   ASP    86       5.930  -1.985  10.640  1.00  0.00           C  
ATOM   1366  O   ASP    86       6.754  -2.185   9.746  1.00  0.00           O  
ATOM   1367  CB  ASP    86       4.069  -3.600  11.188  1.00  0.00           C  
ATOM   1368  CG  ASP    86       3.599  -4.803  12.009  1.00  0.00           C  
ATOM   1369  OD1 ASP    86       4.395  -5.754  12.204  1.00  0.00           O  
ATOM   1370  OD2 ASP    86       2.431  -4.777  12.467  1.00  0.00           O1-
ATOM   1371  H   ASP    86       4.726  -2.684  13.487  1.00  0.00           H  
ATOM   1372  HA  ASP    86       6.175  -3.961  11.350  1.00  0.00           H  
ATOM   1373  HB2 ASP    86       3.365  -2.783  11.337  1.00  0.00           H  
ATOM   1374  HB3 ASP    86       4.008  -3.870  10.134  1.00  0.00           H  
ATOM   1375  N   LEU    87       5.434  -0.772  10.913  1.00  0.00           N  
ATOM   1376  CA  LEU    87       5.759   0.439  10.155  1.00  0.00           C  
ATOM   1377  C   LEU    87       7.250   0.809  10.223  1.00  0.00           C  
ATOM   1378  O   LEU    87       7.823   1.234   9.217  1.00  0.00           O  
ATOM   1379  CB  LEU    87       4.913   1.607  10.693  1.00  0.00           C  
ATOM   1380  CG  LEU    87       3.402   1.499  10.415  1.00  0.00           C  
ATOM   1381  CD1 LEU    87       2.689   2.616  11.178  1.00  0.00           C  
ATOM   1382  CD2 LEU    87       3.094   1.618   8.919  1.00  0.00           C  
ATOM   1383  H   LEU    87       4.780  -0.683  11.679  1.00  0.00           H  
ATOM   1384  HA  LEU    87       5.524   0.261   9.105  1.00  0.00           H  
ATOM   1385  HB2 LEU    87       5.074   1.690  11.770  1.00  0.00           H  
ATOM   1386  HB3 LEU    87       5.274   2.548  10.275  1.00  0.00           H  
ATOM   1387  HG  LEU    87       3.022   0.544  10.776  1.00  0.00           H  
ATOM   1388 HD11 LEU    87       2.868   2.536  12.250  1.00  0.00           H  
ATOM   1389 HD12 LEU    87       3.023   3.604  10.861  1.00  0.00           H  
ATOM   1390 HD13 LEU    87       1.612   2.570  11.033  1.00  0.00           H  
ATOM   1391 HD21 LEU    87       3.459   0.754   8.364  1.00  0.00           H  
ATOM   1392 HD22 LEU    87       2.023   1.676   8.732  1.00  0.00           H  
ATOM   1393 HD23 LEU    87       3.549   2.506   8.483  1.00  0.00           H  
ATOM   1394  N   ILE    88       7.875   0.665  11.398  1.00  0.00           N  
ATOM   1395  CA  ILE    88       9.273   1.063  11.630  1.00  0.00           C  
ATOM   1396  C   ILE    88      10.272  -0.045  11.253  1.00  0.00           C  
ATOM   1397  O   ILE    88      11.324   0.259  10.686  1.00  0.00           O  
ATOM   1398  CB  ILE    88       9.450   1.542  13.094  1.00  0.00           C  
ATOM   1399  CG2 ILE    88      10.929   1.803  13.448  1.00  0.00           C  
ATOM   1400  CG1 ILE    88       8.618   2.826  13.328  1.00  0.00           C  
ATOM   1401  CD1 ILE    88       8.571   3.281  14.790  1.00  0.00           C  
ATOM   1402  H   ILE    88       7.345   0.324  12.189  1.00  0.00           H  
ATOM   1403  HA  ILE    88       9.506   1.915  10.989  1.00  0.00           H  
ATOM   1404  HB  ILE    88       9.078   0.761  13.760  1.00  0.00           H  
ATOM   1405 HG21 ILE    88      11.372   2.541  12.779  1.00  0.00           H  
ATOM   1406 HG22 ILE    88      11.045   2.172  14.466  1.00  0.00           H  
ATOM   1407 HG23 ILE    88      11.538   0.900  13.402  1.00  0.00           H  
ATOM   1408 HG12 ILE    88       9.001   3.639  12.709  1.00  0.00           H  
ATOM   1409 HG13 ILE    88       7.588   2.668  13.008  1.00  0.00           H  
ATOM   1410 HD11 ILE    88       9.533   3.651  15.138  1.00  0.00           H  
ATOM   1411 HD12 ILE    88       7.854   4.094  14.901  1.00  0.00           H  
ATOM   1412 HD13 ILE    88       8.277   2.464  15.447  1.00  0.00           H  
ATOM   1413  N   ASN    89       9.982  -1.313  11.575  1.00  0.00           N  
ATOM   1414  CA  ASN    89      11.011  -2.358  11.679  1.00  0.00           C  
ATOM   1415  C   ASN    89      10.660  -3.672  10.953  1.00  0.00           C  
ATOM   1416  O   ASN    89      11.423  -4.108  10.088  1.00  0.00           O  
ATOM   1417  CB  ASN    89      11.319  -2.562  13.179  1.00  0.00           C  
ATOM   1418  CG  ASN    89      12.710  -3.129  13.438  1.00  0.00           C  
ATOM   1419  OD1 ASN    89      13.398  -2.642  14.449  1.00  0.00           O  
ATOM   1420  ND2 ASN    89      13.204  -4.002  12.743  1.00  0.00           N  
ATOM   1421  H   ASN    89       9.078  -1.515  11.983  1.00  0.00           H  
ATOM   1422  HA  ASN    89      11.927  -2.005  11.200  1.00  0.00           H  
ATOM   1423  HB2 ASN    89      11.263  -1.607  13.704  1.00  0.00           H  
ATOM   1424  HB3 ASN    89      10.576  -3.206  13.652  1.00  0.00           H  
ATOM   1425 HD21 ASN    89      14.131  -4.341  12.959  1.00  0.00           H  
ATOM   1426 HD22 ASN    89      12.689  -4.393  11.968  1.00  0.00           H  
ATOM   1427  N   ASN    90       9.522  -4.309  11.260  1.00  0.00           N  
ATOM   1428  CA  ASN    90       9.249  -5.681  10.794  1.00  0.00           C  
ATOM   1429  C   ASN    90       9.106  -5.768   9.264  1.00  0.00           C  
ATOM   1430  O   ASN    90       9.697  -6.650   8.636  1.00  0.00           O  
ATOM   1431  CB  ASN    90       8.006  -6.277  11.487  1.00  0.00           C  
ATOM   1432  CG  ASN    90       8.001  -6.183  13.006  1.00  0.00           C  
ATOM   1433  OD1 ASN    90       9.027  -6.245  13.671  1.00  0.00           O  
ATOM   1434  ND2 ASN    90       6.843  -6.045  13.609  1.00  0.00           N  
ATOM   1435  H   ASN    90       8.897  -3.902  11.945  1.00  0.00           H  
ATOM   1436  HA  ASN    90      10.109  -6.294  11.075  1.00  0.00           H  
ATOM   1437  HB2 ASN    90       7.096  -5.837  11.086  1.00  0.00           H  
ATOM   1438  HB3 ASN    90       7.939  -7.337  11.236  1.00  0.00           H  
ATOM   1439 HD21 ASN    90       6.808  -5.995  14.616  1.00  0.00           H  
ATOM   1440 HD22 ASN    90       5.982  -5.993  13.068  1.00  0.00           H  
ATOM   1441  N   LEU    91       8.371  -4.831   8.651  1.00  0.00           N  
ATOM   1442  CA  LEU    91       8.194  -4.782   7.194  1.00  0.00           C  
ATOM   1443  C   LEU    91       9.491  -4.383   6.475  1.00  0.00           C  
ATOM   1444  O   LEU    91       9.817  -4.952   5.437  1.00  0.00           O  
ATOM   1445  CB  LEU    91       7.028  -3.847   6.831  1.00  0.00           C  
ATOM   1446  CG  LEU    91       5.670  -4.290   7.413  1.00  0.00           C  
ATOM   1447  CD1 LEU    91       4.601  -3.259   7.068  1.00  0.00           C  
ATOM   1448  CD2 LEU    91       5.215  -5.649   6.873  1.00  0.00           C  
ATOM   1449  H   LEU    91       7.923  -4.114   9.205  1.00  0.00           H  
ATOM   1450  HA  LEU    91       7.937  -5.781   6.849  1.00  0.00           H  
ATOM   1451  HB2 LEU    91       7.258  -2.837   7.172  1.00  0.00           H  
ATOM   1452  HB3 LEU    91       6.944  -3.780   5.745  1.00  0.00           H  
ATOM   1453  HG  LEU    91       5.739  -4.357   8.498  1.00  0.00           H  
ATOM   1454 HD11 LEU    91       4.451  -3.182   5.991  1.00  0.00           H  
ATOM   1455 HD12 LEU    91       3.647  -3.531   7.518  1.00  0.00           H  
ATOM   1456 HD13 LEU    91       4.866  -2.269   7.442  1.00  0.00           H  
ATOM   1457 HD21 LEU    91       5.864  -6.457   7.209  1.00  0.00           H  
ATOM   1458 HD22 LEU    91       4.213  -5.894   7.226  1.00  0.00           H  
ATOM   1459 HD23 LEU    91       5.197  -5.662   5.783  1.00  0.00           H  
ATOM   1460  N   GLY    92      10.280  -3.478   7.067  1.00  0.00           N  
ATOM   1461  CA  GLY    92      11.608  -3.112   6.563  1.00  0.00           C  
ATOM   1462  C   GLY    92      12.624  -4.261   6.625  1.00  0.00           C  
ATOM   1463  O   GLY    92      13.515  -4.340   5.780  1.00  0.00           O  
ATOM   1464  H   GLY    92       9.974  -3.063   7.936  1.00  0.00           H  
ATOM   1465  HA2 GLY    92      11.516  -2.751   5.539  1.00  0.00           H  
ATOM   1466  HA3 GLY    92      11.988  -2.281   7.158  1.00  0.00           H  
ATOM   1467  N   THR    93      12.480  -5.181   7.583  1.00  0.00           N  
ATOM   1468  CA  THR    93      13.335  -6.375   7.709  1.00  0.00           C  
ATOM   1469  C   THR    93      13.066  -7.384   6.589  1.00  0.00           C  
ATOM   1470  O   THR    93      14.007  -7.825   5.931  1.00  0.00           O  
ATOM   1471  CB  THR    93      13.178  -7.024   9.096  1.00  0.00           C  
ATOM   1472  CG2 THR    93      14.032  -8.283   9.274  1.00  0.00           C  
ATOM   1473  OG1 THR    93      13.599  -6.120  10.094  1.00  0.00           O  
ATOM   1474  H   THR    93      11.728  -5.068   8.250  1.00  0.00           H  
ATOM   1475  HA  THR    93      14.375  -6.056   7.611  1.00  0.00           H  
ATOM   1476  HB  THR    93      12.134  -7.273   9.286  1.00  0.00           H  
ATOM   1477 HG21 THR    93      15.083  -8.085   9.061  1.00  0.00           H  
ATOM   1478 HG22 THR    93      13.967  -8.654  10.298  1.00  0.00           H  
ATOM   1479 HG23 THR    93      13.705  -9.097   8.627  1.00  0.00           H  
ATOM   1480  HG1 THR    93      13.054  -5.348  10.038  1.00  0.00           H  
ATOM   1481  N   ILE    94      11.796  -7.717   6.314  1.00  0.00           N  
ATOM   1482  CA  ILE    94      11.434  -8.649   5.225  1.00  0.00           C  
ATOM   1483  C   ILE    94      11.594  -8.024   3.826  1.00  0.00           C  
ATOM   1484  O   ILE    94      11.914  -8.730   2.870  1.00  0.00           O  
ATOM   1485  CB  ILE    94      10.024  -9.252   5.432  1.00  0.00           C  
ATOM   1486  CG2 ILE    94       9.977 -10.020   6.766  1.00  0.00           C  
ATOM   1487  CG1 ILE    94       8.902  -8.198   5.323  1.00  0.00           C  
ATOM   1488  CD1 ILE    94       7.481  -8.760   5.457  1.00  0.00           C  
ATOM   1489  H   ILE    94      11.050  -7.319   6.867  1.00  0.00           H  
ATOM   1490  HA  ILE    94      12.138  -9.484   5.261  1.00  0.00           H  
ATOM   1491  HB  ILE    94       9.863  -9.983   4.638  1.00  0.00           H  
ATOM   1492 HG21 ILE    94      10.020  -9.347   7.623  1.00  0.00           H  
ATOM   1493 HG22 ILE    94       9.065 -10.610   6.856  1.00  0.00           H  
ATOM   1494 HG23 ILE    94      10.812 -10.717   6.850  1.00  0.00           H  
ATOM   1495 HG12 ILE    94       9.059  -7.448   6.091  1.00  0.00           H  
ATOM   1496 HG13 ILE    94       8.953  -7.676   4.368  1.00  0.00           H  
ATOM   1497 HD11 ILE    94       7.296  -9.159   6.454  1.00  0.00           H  
ATOM   1498 HD12 ILE    94       6.743  -7.977   5.281  1.00  0.00           H  
ATOM   1499 HD13 ILE    94       7.300  -9.554   4.732  1.00  0.00           H  
ATOM   1500  N   ALA    95      11.442  -6.701   3.695  1.00  0.00           N  
ATOM   1501  CA  ALA    95      11.685  -5.988   2.441  1.00  0.00           C  
ATOM   1502  C   ALA    95      13.171  -5.963   2.032  1.00  0.00           C  
ATOM   1503  O   ALA    95      13.463  -5.822   0.846  1.00  0.00           O  
ATOM   1504  CB  ALA    95      11.111  -4.572   2.558  1.00  0.00           C  
ATOM   1505  H   ALA    95      11.160  -6.156   4.500  1.00  0.00           H  
ATOM   1506  HA  ALA    95      11.141  -6.506   1.649  1.00  0.00           H  
ATOM   1507  HB1 ALA    95      11.533  -4.041   3.410  1.00  0.00           H  
ATOM   1508  HB2 ALA    95      11.314  -3.982   1.664  1.00  0.00           H  
ATOM   1509  HB3 ALA    95      10.029  -4.599   2.689  1.00  0.00           H  
ATOM   1510  N   LYS    96      14.115  -6.144   2.969  1.00  0.00           N  
ATOM   1511  CA  LYS    96      15.566  -6.168   2.698  1.00  0.00           C  
ATOM   1512  C   LYS    96      15.959  -7.286   1.722  1.00  0.00           C  
ATOM   1513  O   LYS    96      16.561  -7.023   0.680  1.00  0.00           O  
ATOM   1514  CB  LYS    96      16.310  -6.300   4.040  1.00  0.00           C  
ATOM   1515  CG  LYS    96      17.806  -5.981   3.927  1.00  0.00           C  
ATOM   1516  CD  LYS    96      18.515  -6.231   5.267  1.00  0.00           C  
ATOM   1517  CE  LYS    96      19.958  -5.716   5.226  1.00  0.00           C  
ATOM   1518  NZ  LYS    96      20.618  -5.846   6.551  1.00  0.00           N1+
ATOM   1519  H   LYS    96      13.820  -6.273   3.927  1.00  0.00           H  
ATOM   1520  HA  LYS    96      15.826  -5.209   2.247  1.00  0.00           H  
ATOM   1521  HB2 LYS    96      15.863  -5.621   4.766  1.00  0.00           H  
ATOM   1522  HB3 LYS    96      16.176  -7.303   4.448  1.00  0.00           H  
ATOM   1523  HG2 LYS    96      18.282  -6.577   3.148  1.00  0.00           H  
ATOM   1524  HG3 LYS    96      17.915  -4.936   3.637  1.00  0.00           H  
ATOM   1525  HD2 LYS    96      17.976  -5.730   6.069  1.00  0.00           H  
ATOM   1526  HD3 LYS    96      18.502  -7.296   5.501  1.00  0.00           H  
ATOM   1527  HE2 LYS    96      20.541  -6.248   4.473  1.00  0.00           H  
ATOM   1528  HE3 LYS    96      19.972  -4.659   4.965  1.00  0.00           H  
ATOM   1529  HZ1 LYS    96      20.103  -5.306   7.233  1.00  0.00           H  
ATOM   1530  HZ2 LYS    96      20.638  -6.816   6.829  1.00  0.00           H  
ATOM   1531  HZ3 LYS    96      21.562  -5.492   6.489  1.00  0.00           H  
ATOM   1532  N   SER    97      15.575  -8.526   2.030  1.00  0.00           N  
ATOM   1533  CA  SER    97      15.839  -9.702   1.187  1.00  0.00           C  
ATOM   1534  C   SER    97      14.982  -9.709  -0.087  1.00  0.00           C  
ATOM   1535  O   SER    97      15.483 -10.061  -1.156  1.00  0.00           O  
ATOM   1536  CB  SER    97      15.623 -10.985   1.997  1.00  0.00           C  
ATOM   1537  OG  SER    97      14.299 -11.054   2.503  1.00  0.00           O  
ATOM   1538  H   SER    97      15.048  -8.677   2.879  1.00  0.00           H  
ATOM   1539  HA  SER    97      16.887  -9.675   0.883  1.00  0.00           H  
ATOM   1540  HB2 SER    97      15.816 -11.866   1.384  1.00  0.00           H  
ATOM   1541  HB3 SER    97      16.320 -11.024   2.835  1.00  0.00           H  
ATOM   1542  HG  SER    97      14.200 -11.862   2.985  1.00  0.00           H  
ATOM   1543  N   GLY    98      13.729  -9.239  -0.011  1.00  0.00           N  
ATOM   1544  CA  GLY    98      12.857  -9.051  -1.177  1.00  0.00           C  
ATOM   1545  C   GLY    98      13.443  -8.066  -2.194  1.00  0.00           C  
ATOM   1546  O   GLY    98      13.503  -8.361  -3.386  1.00  0.00           O  
ATOM   1547  H   GLY    98      13.369  -8.970   0.895  1.00  0.00           H  
ATOM   1548  HA2 GLY    98      12.663 -10.012  -1.656  1.00  0.00           H  
ATOM   1549  HA3 GLY    98      11.899  -8.667  -0.828  1.00  0.00           H  
ATOM   1550  N   THR    99      13.977  -6.937  -1.718  1.00  0.00           N  
ATOM   1551  CA  THR    99      14.679  -5.944  -2.547  1.00  0.00           C  
ATOM   1552  C   THR    99      15.909  -6.543  -3.224  1.00  0.00           C  
ATOM   1553  O   THR    99      16.076  -6.392  -4.435  1.00  0.00           O  
ATOM   1554  CB  THR    99      15.118  -4.730  -1.713  1.00  0.00           C  
ATOM   1555  CG2 THR    99      15.897  -3.724  -2.552  1.00  0.00           C  
ATOM   1556  OG1 THR    99      14.004  -4.059  -1.177  1.00  0.00           O  
ATOM   1557  H   THR    99      13.920  -6.756  -0.724  1.00  0.00           H  
ATOM   1558  HA  THR    99      13.990  -5.607  -3.325  1.00  0.00           H  
ATOM   1559  HB  THR    99      15.736  -5.045  -0.872  1.00  0.00           H  
ATOM   1560 HG21 THR    99      15.402  -3.529  -3.503  1.00  0.00           H  
ATOM   1561 HG22 THR    99      15.983  -2.782  -2.022  1.00  0.00           H  
ATOM   1562 HG23 THR    99      16.914  -4.057  -2.764  1.00  0.00           H  
ATOM   1563  HG1 THR    99      13.608  -4.621  -0.523  1.00  0.00           H  
ATOM   1564  N   LYS   100      16.754  -7.257  -2.467  1.00  0.00           N  
ATOM   1565  CA  LYS   100      17.967  -7.908  -2.988  1.00  0.00           C  
ATOM   1566  C   LYS   100      17.638  -8.907  -4.104  1.00  0.00           C  
ATOM   1567  O   LYS   100      18.238  -8.842  -5.178  1.00  0.00           O  
ATOM   1568  CB  LYS   100      18.725  -8.538  -1.807  1.00  0.00           C  
ATOM   1569  CG  LYS   100      19.994  -9.287  -2.237  1.00  0.00           C  
ATOM   1570  CD  LYS   100      20.863  -9.633  -1.016  1.00  0.00           C  
ATOM   1571  CE  LYS   100      22.021 -10.591  -1.335  1.00  0.00           C  
ATOM   1572  NZ  LYS   100      22.896 -10.099  -2.429  1.00  0.00           N1+
ATOM   1573  H   LYS   100      16.557  -7.356  -1.480  1.00  0.00           H  
ATOM   1574  HA  LYS   100      18.598  -7.128  -3.419  1.00  0.00           H  
ATOM   1575  HB2 LYS   100      18.992  -7.746  -1.106  1.00  0.00           H  
ATOM   1576  HB3 LYS   100      18.074  -9.220  -1.259  1.00  0.00           H  
ATOM   1577  HG2 LYS   100      19.726 -10.204  -2.765  1.00  0.00           H  
ATOM   1578  HG3 LYS   100      20.566  -8.677  -2.937  1.00  0.00           H  
ATOM   1579  HD2 LYS   100      21.257  -8.713  -0.581  1.00  0.00           H  
ATOM   1580  HD3 LYS   100      20.241 -10.089  -0.245  1.00  0.00           H  
ATOM   1581  HE2 LYS   100      22.629 -10.742  -0.442  1.00  0.00           H  
ATOM   1582  HE3 LYS   100      21.632 -11.569  -1.622  1.00  0.00           H  
ATOM   1583  HZ1 LYS   100      22.381 -10.128  -3.307  1.00  0.00           H  
ATOM   1584  HZ2 LYS   100      23.195  -9.154  -2.240  1.00  0.00           H  
ATOM   1585  HZ3 LYS   100      23.701 -10.702  -2.516  1.00  0.00           H  
ATOM   1586  N   ALA   101      16.641  -9.767  -3.895  1.00  0.00           N  
ATOM   1587  CA  ALA   101      16.170 -10.718  -4.901  1.00  0.00           C  
ATOM   1588  C   ALA   101      15.574 -10.023  -6.147  1.00  0.00           C  
ATOM   1589  O   ALA   101      15.886 -10.412  -7.274  1.00  0.00           O  
ATOM   1590  CB  ALA   101      15.161 -11.656  -4.232  1.00  0.00           C  
ATOM   1591  H   ALA   101      16.171  -9.759  -2.998  1.00  0.00           H  
ATOM   1592  HA  ALA   101      17.023 -11.315  -5.229  1.00  0.00           H  
ATOM   1593  HB1 ALA   101      14.312 -11.105  -3.824  1.00  0.00           H  
ATOM   1594  HB2 ALA   101      14.775 -12.391  -4.939  1.00  0.00           H  
ATOM   1595  HB3 ALA   101      15.622 -12.204  -3.410  1.00  0.00           H  
ATOM   1596  N   PHE   102      14.776  -8.964  -5.963  1.00  0.00           N  
ATOM   1597  CA  PHE   102      14.194  -8.187  -7.063  1.00  0.00           C  
ATOM   1598  C   PHE   102      15.262  -7.477  -7.910  1.00  0.00           C  
ATOM   1599  O   PHE   102      15.238  -7.576  -9.135  1.00  0.00           O  
ATOM   1600  CB  PHE   102      13.184  -7.178  -6.495  1.00  0.00           C  
ATOM   1601  CG  PHE   102      12.532  -6.252  -7.512  1.00  0.00           C  
ATOM   1602  CD1 PHE   102      11.992  -6.755  -8.715  1.00  0.00           C  
ATOM   1603  CE1 PHE   102      11.373  -5.888  -9.634  1.00  0.00           C  
ATOM   1604  CZ  PHE   102      11.294  -4.514  -9.355  1.00  0.00           C  
ATOM   1605  CE2 PHE   102      11.837  -4.006  -8.163  1.00  0.00           C  
ATOM   1606  CD2 PHE   102      12.450  -4.874  -7.242  1.00  0.00           C  
ATOM   1607  H   PHE   102      14.554  -8.680  -5.017  1.00  0.00           H  
ATOM   1608  HA  PHE   102      13.662  -8.885  -7.711  1.00  0.00           H  
ATOM   1609  HB2 PHE   102      12.388  -7.707  -5.976  1.00  0.00           H  
ATOM   1610  HB3 PHE   102      13.672  -6.570  -5.733  1.00  0.00           H  
ATOM   1611  HD1 PHE   102      12.048  -7.807  -8.944  1.00  0.00           H  
ATOM   1612  HE1 PHE   102      10.959  -6.277 -10.553  1.00  0.00           H  
ATOM   1613  HZ  PHE   102      10.818  -3.840 -10.048  1.00  0.00           H  
ATOM   1614  HE2 PHE   102      11.774  -2.948  -7.958  1.00  0.00           H  
ATOM   1615  HD2 PHE   102      12.855  -4.478  -6.324  1.00  0.00           H  
ATOM   1616  N   MET   103      16.237  -6.810  -7.284  1.00  0.00           N  
ATOM   1617  CA  MET   103      17.322  -6.121  -7.995  1.00  0.00           C  
ATOM   1618  C   MET   103      18.257  -7.087  -8.738  1.00  0.00           C  
ATOM   1619  O   MET   103      18.691  -6.788  -9.851  1.00  0.00           O  
ATOM   1620  CB  MET   103      18.101  -5.224  -7.024  1.00  0.00           C  
ATOM   1621  CG  MET   103      17.262  -4.005  -6.610  1.00  0.00           C  
ATOM   1622  SD  MET   103      18.077  -2.846  -5.476  1.00  0.00           S  
ATOM   1623  CE  MET   103      19.441  -2.268  -6.524  1.00  0.00           C  
ATOM   1624  H   MET   103      16.231  -6.770  -6.272  1.00  0.00           H  
ATOM   1625  HA  MET   103      16.879  -5.484  -8.758  1.00  0.00           H  
ATOM   1626  HB2 MET   103      18.405  -5.790  -6.142  1.00  0.00           H  
ATOM   1627  HB3 MET   103      19.018  -4.878  -7.501  1.00  0.00           H  
ATOM   1628  HG2 MET   103      16.958  -3.446  -7.496  1.00  0.00           H  
ATOM   1629  HG3 MET   103      16.340  -4.330  -6.129  1.00  0.00           H  
ATOM   1630  HE1 MET   103      19.086  -2.055  -7.533  1.00  0.00           H  
ATOM   1631  HE2 MET   103      19.878  -1.361  -6.121  1.00  0.00           H  
ATOM   1632  HE3 MET   103      20.223  -3.024  -6.582  1.00  0.00           H  
ATOM   1633  N   GLU   104      18.514  -8.276  -8.188  1.00  0.00           N  
ATOM   1634  CA  GLU   104      19.230  -9.345  -8.897  1.00  0.00           C  
ATOM   1635  C   GLU   104      18.434  -9.869 -10.111  1.00  0.00           C  
ATOM   1636  O   GLU   104      19.015 -10.096 -11.173  1.00  0.00           O  
ATOM   1637  CB  GLU   104      19.571 -10.479  -7.916  1.00  0.00           C  
ATOM   1638  CG  GLU   104      20.718 -10.071  -6.973  1.00  0.00           C  
ATOM   1639  CD  GLU   104      20.933 -11.028  -5.783  1.00  0.00           C  
ATOM   1640  OE1 GLU   104      20.366 -12.148  -5.750  1.00  0.00           O  
ATOM   1641  OE2 GLU   104      21.715 -10.662  -4.872  1.00  0.00           O1-
ATOM   1642  H   GLU   104      18.146  -8.483  -7.268  1.00  0.00           H  
ATOM   1643  HA  GLU   104      20.165  -8.937  -9.284  1.00  0.00           H  
ATOM   1644  HB2 GLU   104      18.682 -10.756  -7.346  1.00  0.00           H  
ATOM   1645  HB3 GLU   104      19.873 -11.374  -8.464  1.00  0.00           H  
ATOM   1646  HG2 GLU   104      21.650  -9.999  -7.533  1.00  0.00           H  
ATOM   1647  HG3 GLU   104      20.533  -9.079  -6.559  1.00  0.00           H  
ATOM   1648  N   ALA   105      17.104  -9.988 -10.004  1.00  0.00           N  
ATOM   1649  CA  ALA   105      16.237 -10.348 -11.128  1.00  0.00           C  
ATOM   1650  C   ALA   105      16.172  -9.252 -12.213  1.00  0.00           C  
ATOM   1651  O   ALA   105      16.198  -9.569 -13.403  1.00  0.00           O  
ATOM   1652  CB  ALA   105      14.845 -10.700 -10.591  1.00  0.00           C  
ATOM   1653  H   ALA   105      16.666  -9.793  -9.113  1.00  0.00           H  
ATOM   1654  HA  ALA   105      16.644 -11.249 -11.589  1.00  0.00           H  
ATOM   1655  HB1 ALA   105      14.366  -9.850 -10.105  1.00  0.00           H  
ATOM   1656  HB2 ALA   105      14.186 -11.033 -11.394  1.00  0.00           H  
ATOM   1657  HB3 ALA   105      14.901 -11.508  -9.860  1.00  0.00           H  
ATOM   1658  N   LEU   106      16.147  -7.966 -11.835  1.00  0.00           N  
ATOM   1659  CA  LEU   106      16.207  -6.836 -12.776  1.00  0.00           C  
ATOM   1660  C   LEU   106      17.500  -6.867 -13.614  1.00  0.00           C  
ATOM   1661  O   LEU   106      17.443  -6.687 -14.832  1.00  0.00           O  
ATOM   1662  CB  LEU   106      16.082  -5.499 -12.015  1.00  0.00           C  
ATOM   1663  CG  LEU   106      14.679  -5.163 -11.468  1.00  0.00           C  
ATOM   1664  CD1 LEU   106      14.775  -3.951 -10.540  1.00  0.00           C  
ATOM   1665  CD2 LEU   106      13.684  -4.819 -12.580  1.00  0.00           C  
ATOM   1666  H   LEU   106      16.103  -7.755 -10.846  1.00  0.00           H  
ATOM   1667  HA  LEU   106      15.377  -6.928 -13.476  1.00  0.00           H  
ATOM   1668  HB2 LEU   106      16.797  -5.498 -11.192  1.00  0.00           H  
ATOM   1669  HB3 LEU   106      16.396  -4.681 -12.665  1.00  0.00           H  
ATOM   1670  HG  LEU   106      14.284  -6.005 -10.902  1.00  0.00           H  
ATOM   1671 HD11 LEU   106      15.246  -3.105 -11.042  1.00  0.00           H  
ATOM   1672 HD12 LEU   106      13.793  -3.621 -10.205  1.00  0.00           H  
ATOM   1673 HD13 LEU   106      15.356  -4.171  -9.648  1.00  0.00           H  
ATOM   1674 HD21 LEU   106      14.051  -4.014 -13.218  1.00  0.00           H  
ATOM   1675 HD22 LEU   106      13.485  -5.683 -13.210  1.00  0.00           H  
ATOM   1676 HD23 LEU   106      12.723  -4.506 -12.170  1.00  0.00           H  
ATOM   1677  N   GLN   107      18.649  -7.175 -12.998  1.00  0.00           N  
ATOM   1678  CA  GLN   107      19.922  -7.376 -13.713  1.00  0.00           C  
ATOM   1679  C   GLN   107      19.917  -8.630 -14.611  1.00  0.00           C  
ATOM   1680  O   GLN   107      20.548  -8.627 -15.669  1.00  0.00           O  
ATOM   1681  CB  GLN   107      21.083  -7.442 -12.703  1.00  0.00           C  
ATOM   1682  CG  GLN   107      21.364  -6.105 -11.996  1.00  0.00           C  
ATOM   1683  CD  GLN   107      21.970  -5.059 -12.932  1.00  0.00           C  
ATOM   1684  OE1 GLN   107      23.276  -5.045 -13.107  1.00  0.00           O  
ATOM   1685  NE2 GLN   107      21.282  -4.242 -13.531  1.00  0.00           N  
ATOM   1686  H   GLN   107      18.641  -7.327 -11.998  1.00  0.00           H  
ATOM   1687  HA  GLN   107      20.072  -6.529 -14.383  1.00  0.00           H  
ATOM   1688  HB2 GLN   107      20.869  -8.203 -11.951  1.00  0.00           H  
ATOM   1689  HB3 GLN   107      21.995  -7.774 -13.203  1.00  0.00           H  
ATOM   1690  HG2 GLN   107      20.459  -5.706 -11.538  1.00  0.00           H  
ATOM   1691  HG3 GLN   107      22.067  -6.272 -11.179  1.00  0.00           H  
ATOM   1692 HE21 GLN   107      21.727  -3.575 -14.143  1.00  0.00           H  
ATOM   1693 HE22 GLN   107      20.279  -4.242 -13.416  1.00  0.00           H  
ATOM   1694  N   ALA   108      19.185  -9.684 -14.230  1.00  0.00           N  
ATOM   1695  CA  ALA   108      19.004 -10.901 -15.031  1.00  0.00           C  
ATOM   1696  C   ALA   108      18.029 -10.744 -16.226  1.00  0.00           C  
ATOM   1697  O   ALA   108      17.983 -11.623 -17.090  1.00  0.00           O  
ATOM   1698  CB  ALA   108      18.558 -12.032 -14.094  1.00  0.00           C  
ATOM   1699  H   ALA   108      18.696  -9.634 -13.346  1.00  0.00           H  
ATOM   1700  HA  ALA   108      19.974 -11.183 -15.445  1.00  0.00           H  
ATOM   1701  HB1 ALA   108      17.572 -11.842 -13.673  1.00  0.00           H  
ATOM   1702  HB2 ALA   108      18.509 -12.985 -14.623  1.00  0.00           H  
ATOM   1703  HB3 ALA   108      19.257 -12.157 -13.266  1.00  0.00           H  
ATOM   1704  N   GLY   109      17.269  -9.641 -16.298  1.00  0.00           N  
ATOM   1705  CA  GLY   109      16.377  -9.300 -17.419  1.00  0.00           C  
ATOM   1706  C   GLY   109      14.891  -9.116 -17.071  1.00  0.00           C  
ATOM   1707  O   GLY   109      14.083  -8.915 -17.982  1.00  0.00           O  
ATOM   1708  H   GLY   109      17.356  -8.959 -15.557  1.00  0.00           H  
ATOM   1709  HA2 GLY   109      16.733  -8.358 -17.837  1.00  0.00           H  
ATOM   1710  HA3 GLY   109      16.445 -10.029 -18.227  1.00  0.00           H  
ATOM   1711  N   ALA   110      14.505  -9.175 -15.790  1.00  0.00           N  
ATOM   1712  CA  ALA   110      13.155  -8.816 -15.340  1.00  0.00           C  
ATOM   1713  C   ALA   110      12.838  -7.321 -15.573  1.00  0.00           C  
ATOM   1714  O   ALA   110      13.739  -6.497 -15.752  1.00  0.00           O  
ATOM   1715  CB  ALA   110      13.008  -9.183 -13.857  1.00  0.00           C  
ATOM   1716  H   ALA   110      15.201  -9.363 -15.079  1.00  0.00           H  
ATOM   1717  HA  ALA   110      12.438  -9.409 -15.911  1.00  0.00           H  
ATOM   1718  HB1 ALA   110      13.651  -8.569 -13.229  1.00  0.00           H  
ATOM   1719  HB2 ALA   110      11.991  -9.017 -13.504  1.00  0.00           H  
ATOM   1720  HB3 ALA   110      13.252 -10.230 -13.679  1.00  0.00           H  
ATOM   1721  N   ASP   111      11.552  -6.961 -15.522  1.00  0.00           N  
ATOM   1722  CA  ASP   111      11.069  -5.573 -15.563  1.00  0.00           C  
ATOM   1723  C   ASP   111      10.280  -5.205 -14.291  1.00  0.00           C  
ATOM   1724  O   ASP   111       9.922  -6.066 -13.483  1.00  0.00           O  
ATOM   1725  CB  ASP   111      10.255  -5.325 -16.841  1.00  0.00           C  
ATOM   1726  CG  ASP   111       8.847  -5.929 -16.776  1.00  0.00           C  
ATOM   1727  OD1 ASP   111       8.666  -7.102 -17.172  1.00  0.00           O  
ATOM   1728  OD2 ASP   111       7.924  -5.203 -16.330  1.00  0.00           O1-
ATOM   1729  H   ASP   111      10.856  -7.680 -15.379  1.00  0.00           H  
ATOM   1730  HA  ASP   111      11.918  -4.888 -15.591  1.00  0.00           H  
ATOM   1731  HB2 ASP   111      10.158  -4.253 -17.015  1.00  0.00           H  
ATOM   1732  HB3 ASP   111      10.779  -5.723 -17.711  1.00  0.00           H  
ATOM   1733  N   ILE   112      10.005  -3.908 -14.111  1.00  0.00           N  
ATOM   1734  CA  ILE   112       9.421  -3.356 -12.879  1.00  0.00           C  
ATOM   1735  C   ILE   112       8.027  -3.930 -12.550  1.00  0.00           C  
ATOM   1736  O   ILE   112       7.680  -4.012 -11.371  1.00  0.00           O  
ATOM   1737  CB  ILE   112       9.471  -1.807 -12.941  1.00  0.00           C  
ATOM   1738  CG2 ILE   112       8.530  -1.116 -11.937  1.00  0.00           C  
ATOM   1739  CG1 ILE   112      10.931  -1.344 -12.702  1.00  0.00           C  
ATOM   1740  CD1 ILE   112      11.214   0.111 -13.096  1.00  0.00           C  
ATOM   1741  H   ILE   112      10.293  -3.253 -14.823  1.00  0.00           H  
ATOM   1742  HA  ILE   112      10.062  -3.679 -12.061  1.00  0.00           H  
ATOM   1743  HB  ILE   112       9.169  -1.494 -13.941  1.00  0.00           H  
ATOM   1744 HG21 ILE   112       8.735  -1.429 -10.913  1.00  0.00           H  
ATOM   1745 HG22 ILE   112       8.636  -0.034 -11.974  1.00  0.00           H  
ATOM   1746 HG23 ILE   112       7.480  -1.315 -12.152  1.00  0.00           H  
ATOM   1747 HG12 ILE   112      11.202  -1.496 -11.656  1.00  0.00           H  
ATOM   1748 HG13 ILE   112      11.617  -1.969 -13.275  1.00  0.00           H  
ATOM   1749 HD11 ILE   112      10.642   0.821 -12.499  1.00  0.00           H  
ATOM   1750 HD12 ILE   112      12.269   0.348 -12.951  1.00  0.00           H  
ATOM   1751 HD13 ILE   112      10.980   0.285 -14.146  1.00  0.00           H  
ATOM   1752  N   SER   113       7.250  -4.424 -13.522  1.00  0.00           N  
ATOM   1753  CA  SER   113       5.949  -5.064 -13.245  1.00  0.00           C  
ATOM   1754  C   SER   113       6.058  -6.383 -12.462  1.00  0.00           C  
ATOM   1755  O   SER   113       5.056  -6.831 -11.904  1.00  0.00           O  
ATOM   1756  CB  SER   113       5.146  -5.299 -14.532  1.00  0.00           C  
ATOM   1757  OG  SER   113       5.730  -6.295 -15.348  1.00  0.00           O  
ATOM   1758  H   SER   113       7.577  -4.408 -14.480  1.00  0.00           H  
ATOM   1759  HA  SER   113       5.372  -4.371 -12.630  1.00  0.00           H  
ATOM   1760  HB2 SER   113       4.137  -5.627 -14.282  1.00  0.00           H  
ATOM   1761  HB3 SER   113       5.027  -4.378 -15.098  1.00  0.00           H  
ATOM   1762  HG  SER   113       6.553  -5.965 -15.700  1.00  0.00           H  
ATOM   1763  N   MET   114       7.245  -6.999 -12.371  1.00  0.00           N  
ATOM   1764  CA  MET   114       7.482  -8.230 -11.597  1.00  0.00           C  
ATOM   1765  C   MET   114       7.697  -7.987 -10.088  1.00  0.00           C  
ATOM   1766  O   MET   114       7.802  -8.949  -9.327  1.00  0.00           O  
ATOM   1767  CB  MET   114       8.656  -9.019 -12.208  1.00  0.00           C  
ATOM   1768  CG  MET   114       8.370  -9.431 -13.661  1.00  0.00           C  
ATOM   1769  SD  MET   114       9.678 -10.386 -14.484  1.00  0.00           S  
ATOM   1770  CE  MET   114       9.592 -11.958 -13.583  1.00  0.00           C  
ATOM   1771  H   MET   114       8.039  -6.588 -12.845  1.00  0.00           H  
ATOM   1772  HA  MET   114       6.597  -8.865 -11.674  1.00  0.00           H  
ATOM   1773  HB2 MET   114       9.571  -8.428 -12.165  1.00  0.00           H  
ATOM   1774  HB3 MET   114       8.842  -9.914 -11.614  1.00  0.00           H  
ATOM   1775  HG2 MET   114       7.446 -10.008 -13.712  1.00  0.00           H  
ATOM   1776  HG3 MET   114       8.210  -8.543 -14.274  1.00  0.00           H  
ATOM   1777  HE1 MET   114       8.592 -12.384 -13.655  1.00  0.00           H  
ATOM   1778  HE2 MET   114      10.301 -12.669 -14.007  1.00  0.00           H  
ATOM   1779  HE3 MET   114       9.837 -11.817 -12.531  1.00  0.00           H  
ATOM   1780  N   ILE   115       7.730  -6.727  -9.633  1.00  0.00           N  
ATOM   1781  CA  ILE   115       8.035  -6.320  -8.245  1.00  0.00           C  
ATOM   1782  C   ILE   115       7.186  -7.030  -7.172  1.00  0.00           C  
ATOM   1783  O   ILE   115       7.692  -7.362  -6.097  1.00  0.00           O  
ATOM   1784  CB  ILE   115       7.919  -4.780  -8.142  1.00  0.00           C  
ATOM   1785  CG2 ILE   115       6.477  -4.272  -8.360  1.00  0.00           C  
ATOM   1786  CG1 ILE   115       8.497  -4.282  -6.802  1.00  0.00           C  
ATOM   1787  CD1 ILE   115       8.641  -2.759  -6.703  1.00  0.00           C  
ATOM   1788  H   ILE   115       7.609  -5.982 -10.307  1.00  0.00           H  
ATOM   1789  HA  ILE   115       9.073  -6.602  -8.066  1.00  0.00           H  
ATOM   1790  HB  ILE   115       8.537  -4.356  -8.931  1.00  0.00           H  
ATOM   1791 HG21 ILE   115       5.816  -4.518  -7.531  1.00  0.00           H  
ATOM   1792 HG22 ILE   115       6.461  -3.192  -8.487  1.00  0.00           H  
ATOM   1793 HG23 ILE   115       6.032  -4.691  -9.263  1.00  0.00           H  
ATOM   1794 HG12 ILE   115       7.899  -4.632  -5.963  1.00  0.00           H  
ATOM   1795 HG13 ILE   115       9.485  -4.721  -6.671  1.00  0.00           H  
ATOM   1796 HD11 ILE   115       7.670  -2.266  -6.670  1.00  0.00           H  
ATOM   1797 HD12 ILE   115       9.170  -2.485  -5.790  1.00  0.00           H  
ATOM   1798 HD13 ILE   115       9.201  -2.356  -7.547  1.00  0.00           H  
ATOM   1799  N   GLY   116       5.917  -7.327  -7.472  1.00  0.00           N  
ATOM   1800  CA  GLY   116       4.986  -7.990  -6.552  1.00  0.00           C  
ATOM   1801  C   GLY   116       5.373  -9.423  -6.174  1.00  0.00           C  
ATOM   1802  O   GLY   116       5.040  -9.883  -5.081  1.00  0.00           O  
ATOM   1803  H   GLY   116       5.560  -7.054  -8.377  1.00  0.00           H  
ATOM   1804  HA2 GLY   116       4.873  -7.388  -5.649  1.00  0.00           H  
ATOM   1805  HA3 GLY   116       4.009  -8.030  -7.033  1.00  0.00           H  
ATOM   1806  N   GLN   117       6.137 -10.115  -7.028  1.00  0.00           N  
ATOM   1807  CA  GLN   117       6.614 -11.485  -6.782  1.00  0.00           C  
ATOM   1808  C   GLN   117       7.642 -11.562  -5.635  1.00  0.00           C  
ATOM   1809  O   GLN   117       7.849 -12.630  -5.055  1.00  0.00           O  
ATOM   1810  CB  GLN   117       7.226 -12.059  -8.074  1.00  0.00           C  
ATOM   1811  CG  GLN   117       6.247 -12.060  -9.262  1.00  0.00           C  
ATOM   1812  CD  GLN   117       6.854 -12.614 -10.552  1.00  0.00           C  
ATOM   1813  OE1 GLN   117       7.827 -13.357 -10.572  1.00  0.00           O  
ATOM   1814  NE2 GLN   117       6.286 -12.282 -11.694  1.00  0.00           N  
ATOM   1815  H   GLN   117       6.427  -9.668  -7.887  1.00  0.00           H  
ATOM   1816  HA  GLN   117       5.758 -12.101  -6.501  1.00  0.00           H  
ATOM   1817  HB2 GLN   117       8.119 -11.490  -8.341  1.00  0.00           H  
ATOM   1818  HB3 GLN   117       7.565 -13.080  -7.887  1.00  0.00           H  
ATOM   1819  HG2 GLN   117       5.367 -12.655  -9.014  1.00  0.00           H  
ATOM   1820  HG3 GLN   117       5.893 -11.049  -9.466  1.00  0.00           H  
ATOM   1821 HE21 GLN   117       6.660 -12.646 -12.558  1.00  0.00           H  
ATOM   1822 HE22 GLN   117       5.477 -11.679 -11.701  1.00  0.00           H  
ATOM   1823  N   PHE   118       8.269 -10.431  -5.293  1.00  0.00           N  
ATOM   1824  CA  PHE   118       9.319 -10.302  -4.277  1.00  0.00           C  
ATOM   1825  C   PHE   118       8.828  -9.668  -2.959  1.00  0.00           C  
ATOM   1826  O   PHE   118       9.629  -9.404  -2.061  1.00  0.00           O  
ATOM   1827  CB  PHE   118      10.491  -9.529  -4.898  1.00  0.00           C  
ATOM   1828  CG  PHE   118      11.036 -10.158  -6.169  1.00  0.00           C  
ATOM   1829  CD1 PHE   118      11.990 -11.188  -6.090  1.00  0.00           C  
ATOM   1830  CE1 PHE   118      12.483 -11.788  -7.263  1.00  0.00           C  
ATOM   1831  CZ  PHE   118      12.008 -11.370  -8.518  1.00  0.00           C  
ATOM   1832  CE2 PHE   118      11.049 -10.346  -8.602  1.00  0.00           C  
ATOM   1833  CD2 PHE   118      10.569  -9.735  -7.429  1.00  0.00           C  
ATOM   1834  H   PHE   118       8.028  -9.593  -5.804  1.00  0.00           H  
ATOM   1835  HA  PHE   118       9.694 -11.291  -4.009  1.00  0.00           H  
ATOM   1836  HB2 PHE   118      10.188  -8.505  -5.118  1.00  0.00           H  
ATOM   1837  HB3 PHE   118      11.306  -9.455  -4.179  1.00  0.00           H  
ATOM   1838  HD1 PHE   118      12.345 -11.522  -5.127  1.00  0.00           H  
ATOM   1839  HE1 PHE   118      13.220 -12.575  -7.199  1.00  0.00           H  
ATOM   1840  HZ  PHE   118      12.377 -11.838  -9.419  1.00  0.00           H  
ATOM   1841  HE2 PHE   118      10.682 -10.025  -9.566  1.00  0.00           H  
ATOM   1842  HD2 PHE   118       9.831  -8.950  -7.499  1.00  0.00           H  
ATOM   1843  N   GLY   119       7.521  -9.401  -2.831  1.00  0.00           N  
ATOM   1844  CA  GLY   119       6.886  -8.861  -1.617  1.00  0.00           C  
ATOM   1845  C   GLY   119       7.101  -7.361  -1.358  1.00  0.00           C  
ATOM   1846  O   GLY   119       6.521  -6.819  -0.416  1.00  0.00           O  
ATOM   1847  H   GLY   119       6.911  -9.634  -3.603  1.00  0.00           H  
ATOM   1848  HA2 GLY   119       5.814  -9.041  -1.696  1.00  0.00           H  
ATOM   1849  HA3 GLY   119       7.228  -9.420  -0.745  1.00  0.00           H  
ATOM   1850  N   VAL   120       7.887  -6.672  -2.193  1.00  0.00           N  
ATOM   1851  CA  VAL   120       8.205  -5.230  -2.088  1.00  0.00           C  
ATOM   1852  C   VAL   120       7.320  -4.350  -2.992  1.00  0.00           C  
ATOM   1853  O   VAL   120       7.673  -3.218  -3.317  1.00  0.00           O  
ATOM   1854  CB  VAL   120       9.720  -4.974  -2.263  1.00  0.00           C  
ATOM   1855  CG1 VAL   120      10.512  -5.657  -1.143  1.00  0.00           C  
ATOM   1856  CG2 VAL   120      10.281  -5.440  -3.610  1.00  0.00           C  
ATOM   1857  H   VAL   120       8.318  -7.179  -2.952  1.00  0.00           H  
ATOM   1858  HA  VAL   120       7.961  -4.892  -1.079  1.00  0.00           H  
ATOM   1859  HB  VAL   120       9.913  -3.905  -2.176  1.00  0.00           H  
ATOM   1860 HG11 VAL   120      10.428  -6.743  -1.185  1.00  0.00           H  
ATOM   1861 HG12 VAL   120      11.570  -5.406  -1.203  1.00  0.00           H  
ATOM   1862 HG13 VAL   120      10.155  -5.333  -0.166  1.00  0.00           H  
ATOM   1863 HG21 VAL   120       9.800  -4.918  -4.432  1.00  0.00           H  
ATOM   1864 HG22 VAL   120      11.350  -5.236  -3.683  1.00  0.00           H  
ATOM   1865 HG23 VAL   120      10.141  -6.510  -3.763  1.00  0.00           H  
ATOM   1866  N   GLY   121       6.146  -4.857  -3.391  1.00  0.00           N  
ATOM   1867  CA  GLY   121       5.237  -4.219  -4.354  1.00  0.00           C  
ATOM   1868  C   GLY   121       4.734  -2.825  -3.964  1.00  0.00           C  
ATOM   1869  O   GLY   121       4.513  -2.003  -4.851  1.00  0.00           O  
ATOM   1870  H   GLY   121       5.901  -5.784  -3.072  1.00  0.00           H  
ATOM   1871  HA2 GLY   121       5.736  -4.155  -5.319  1.00  0.00           H  
ATOM   1872  HA3 GLY   121       4.374  -4.870  -4.495  1.00  0.00           H  
ATOM   1873  N   PHE   122       4.617  -2.511  -2.668  1.00  0.00           N  
ATOM   1874  CA  PHE   122       4.182  -1.189  -2.186  1.00  0.00           C  
ATOM   1875  C   PHE   122       5.017  -0.033  -2.763  1.00  0.00           C  
ATOM   1876  O   PHE   122       4.462   0.993  -3.160  1.00  0.00           O  
ATOM   1877  CB  PHE   122       4.232  -1.162  -0.649  1.00  0.00           C  
ATOM   1878  CG  PHE   122       4.158   0.235  -0.054  1.00  0.00           C  
ATOM   1879  CD1 PHE   122       2.927   0.917   0.009  1.00  0.00           C  
ATOM   1880  CE1 PHE   122       2.870   2.231   0.504  1.00  0.00           C  
ATOM   1881  CZ  PHE   122       4.044   2.870   0.944  1.00  0.00           C  
ATOM   1882  CE2 PHE   122       5.276   2.191   0.888  1.00  0.00           C  
ATOM   1883  CD2 PHE   122       5.333   0.879   0.389  1.00  0.00           C  
ATOM   1884  H   PHE   122       4.838  -3.216  -1.979  1.00  0.00           H  
ATOM   1885  HA  PHE   122       3.148  -1.036  -2.502  1.00  0.00           H  
ATOM   1886  HB2 PHE   122       3.415  -1.760  -0.245  1.00  0.00           H  
ATOM   1887  HB3 PHE   122       5.151  -1.634  -0.296  1.00  0.00           H  
ATOM   1888  HD1 PHE   122       2.023   0.429  -0.321  1.00  0.00           H  
ATOM   1889  HE1 PHE   122       1.923   2.748   0.554  1.00  0.00           H  
ATOM   1890  HZ  PHE   122       4.000   3.878   1.328  1.00  0.00           H  
ATOM   1891  HE2 PHE   122       6.178   2.679   1.224  1.00  0.00           H  
ATOM   1892  HD2 PHE   122       6.284   0.369   0.337  1.00  0.00           H  
ATOM   1893  N   TYR   123       6.340  -0.201  -2.866  1.00  0.00           N  
ATOM   1894  CA  TYR   123       7.245   0.860  -3.319  1.00  0.00           C  
ATOM   1895  C   TYR   123       7.044   1.249  -4.797  1.00  0.00           C  
ATOM   1896  O   TYR   123       7.468   2.334  -5.198  1.00  0.00           O  
ATOM   1897  CB  TYR   123       8.697   0.476  -2.998  1.00  0.00           C  
ATOM   1898  CG  TYR   123       8.947   0.267  -1.510  1.00  0.00           C  
ATOM   1899  CD1 TYR   123       9.030   1.379  -0.647  1.00  0.00           C  
ATOM   1900  CE1 TYR   123       9.218   1.192   0.737  1.00  0.00           C  
ATOM   1901  CZ  TYR   123       9.318  -0.114   1.266  1.00  0.00           C  
ATOM   1902  OH  TYR   123       9.487  -0.311   2.602  1.00  0.00           O  
ATOM   1903  CE2 TYR   123       9.238  -1.227   0.402  1.00  0.00           C  
ATOM   1904  CD2 TYR   123       9.055  -1.033  -0.982  1.00  0.00           C  
ATOM   1905  H   TYR   123       6.748  -1.078  -2.574  1.00  0.00           H  
ATOM   1906  HA  TYR   123       7.010   1.754  -2.739  1.00  0.00           H  
ATOM   1907  HB2 TYR   123       8.975  -0.428  -3.543  1.00  0.00           H  
ATOM   1908  HB3 TYR   123       9.376   1.256  -3.345  1.00  0.00           H  
ATOM   1909  HD1 TYR   123       8.940   2.380  -1.042  1.00  0.00           H  
ATOM   1910  HE1 TYR   123       9.278   2.051   1.389  1.00  0.00           H  
ATOM   1911  HH  TYR   123       9.525   0.495   3.094  1.00  0.00           H  
ATOM   1912  HE2 TYR   123       9.316  -2.229   0.799  1.00  0.00           H  
ATOM   1913  HD2 TYR   123       8.993  -1.889  -1.632  1.00  0.00           H  
ATOM   1914  N   SER   124       6.318   0.449  -5.593  1.00  0.00           N  
ATOM   1915  CA  SER   124       5.873   0.841  -6.943  1.00  0.00           C  
ATOM   1916  C   SER   124       4.937   2.061  -6.947  1.00  0.00           C  
ATOM   1917  O   SER   124       4.807   2.722  -7.977  1.00  0.00           O  
ATOM   1918  CB  SER   124       5.191  -0.327  -7.662  1.00  0.00           C  
ATOM   1919  OG  SER   124       3.939  -0.632  -7.082  1.00  0.00           O  
ATOM   1920  H   SER   124       5.962  -0.418  -5.214  1.00  0.00           H  
ATOM   1921  HA  SER   124       6.763   1.108  -7.516  1.00  0.00           H  
ATOM   1922  HB2 SER   124       5.031  -0.080  -8.711  1.00  0.00           H  
ATOM   1923  HB3 SER   124       5.821  -1.214  -7.641  1.00  0.00           H  
ATOM   1924  HG  SER   124       4.084  -1.030  -6.232  1.00  0.00           H  
ATOM   1925  N   ALA   125       4.352   2.441  -5.805  1.00  0.00           N  
ATOM   1926  CA  ALA   125       3.616   3.696  -5.641  1.00  0.00           C  
ATOM   1927  C   ALA   125       4.437   4.930  -6.065  1.00  0.00           C  
ATOM   1928  O   ALA   125       3.896   5.864  -6.658  1.00  0.00           O  
ATOM   1929  CB  ALA   125       3.194   3.796  -4.172  1.00  0.00           C  
ATOM   1930  H   ALA   125       4.485   1.869  -4.980  1.00  0.00           H  
ATOM   1931  HA  ALA   125       2.717   3.663  -6.256  1.00  0.00           H  
ATOM   1932  HB1 ALA   125       4.055   3.758  -3.503  1.00  0.00           H  
ATOM   1933  HB2 ALA   125       2.675   4.731  -3.979  1.00  0.00           H  
ATOM   1934  HB3 ALA   125       2.521   2.983  -3.897  1.00  0.00           H  
ATOM   1935  N   TYR   126       5.757   4.915  -5.847  1.00  0.00           N  
ATOM   1936  CA  TYR   126       6.670   6.001  -6.229  1.00  0.00           C  
ATOM   1937  C   TYR   126       6.956   6.081  -7.742  1.00  0.00           C  
ATOM   1938  O   TYR   126       7.657   6.994  -8.186  1.00  0.00           O  
ATOM   1939  CB  TYR   126       7.941   5.924  -5.371  1.00  0.00           C  
ATOM   1940  CG  TYR   126       7.672   6.200  -3.900  1.00  0.00           C  
ATOM   1941  CD1 TYR   126       7.749   7.520  -3.412  1.00  0.00           C  
ATOM   1942  CE1 TYR   126       7.457   7.796  -2.062  1.00  0.00           C  
ATOM   1943  CZ  TYR   126       7.070   6.748  -1.201  1.00  0.00           C  
ATOM   1944  OH  TYR   126       6.786   6.999   0.103  1.00  0.00           O  
ATOM   1945  CE2 TYR   126       6.976   5.429  -1.691  1.00  0.00           C  
ATOM   1946  CD2 TYR   126       7.291   5.155  -3.035  1.00  0.00           C  
ATOM   1947  H   TYR   126       6.162   4.103  -5.400  1.00  0.00           H  
ATOM   1948  HA  TYR   126       6.181   6.946  -5.984  1.00  0.00           H  
ATOM   1949  HB2 TYR   126       8.417   4.948  -5.478  1.00  0.00           H  
ATOM   1950  HB3 TYR   126       8.673   6.652  -5.719  1.00  0.00           H  
ATOM   1951  HD1 TYR   126       8.027   8.329  -4.073  1.00  0.00           H  
ATOM   1952  HE1 TYR   126       7.523   8.810  -1.695  1.00  0.00           H  
ATOM   1953  HH  TYR   126       6.825   7.921   0.321  1.00  0.00           H  
ATOM   1954  HE2 TYR   126       6.676   4.626  -1.034  1.00  0.00           H  
ATOM   1955  HD2 TYR   126       7.216   4.144  -3.400  1.00  0.00           H  
ATOM   1956  N   LEU   127       6.363   5.205  -8.568  1.00  0.00           N  
ATOM   1957  CA  LEU   127       6.226   5.437 -10.013  1.00  0.00           C  
ATOM   1958  C   LEU   127       5.338   6.658 -10.295  1.00  0.00           C  
ATOM   1959  O   LEU   127       5.686   7.463 -11.163  1.00  0.00           O  
ATOM   1960  CB  LEU   127       5.634   4.194 -10.714  1.00  0.00           C  
ATOM   1961  CG  LEU   127       6.543   2.951 -10.705  1.00  0.00           C  
ATOM   1962  CD1 LEU   127       5.776   1.707 -11.151  1.00  0.00           C  
ATOM   1963  CD2 LEU   127       7.737   3.130 -11.646  1.00  0.00           C  
ATOM   1964  H   LEU   127       5.817   4.452  -8.167  1.00  0.00           H  
ATOM   1965  HA  LEU   127       7.214   5.649 -10.426  1.00  0.00           H  
ATOM   1966  HB2 LEU   127       4.677   3.952 -10.251  1.00  0.00           H  
ATOM   1967  HB3 LEU   127       5.391   4.437 -11.749  1.00  0.00           H  
ATOM   1968  HG  LEU   127       6.898   2.774  -9.691  1.00  0.00           H  
ATOM   1969 HD11 LEU   127       5.500   1.755 -12.202  1.00  0.00           H  
ATOM   1970 HD12 LEU   127       6.378   0.809 -11.014  1.00  0.00           H  
ATOM   1971 HD13 LEU   127       4.860   1.573 -10.574  1.00  0.00           H  
ATOM   1972 HD21 LEU   127       8.367   3.967 -11.347  1.00  0.00           H  
ATOM   1973 HD22 LEU   127       8.374   2.246 -11.646  1.00  0.00           H  
ATOM   1974 HD23 LEU   127       7.418   3.306 -12.674  1.00  0.00           H  
ATOM   1975  N   VAL   128       4.241   6.817  -9.541  1.00  0.00           N  
ATOM   1976  CA  VAL   128       3.192   7.836  -9.765  1.00  0.00           C  
ATOM   1977  C   VAL   128       3.113   8.914  -8.680  1.00  0.00           C  
ATOM   1978  O   VAL   128       2.633  10.013  -8.957  1.00  0.00           O  
ATOM   1979  CB  VAL   128       1.804   7.183  -9.959  1.00  0.00           C  
ATOM   1980  CG1 VAL   128       1.832   6.155 -11.094  1.00  0.00           C  
ATOM   1981  CG2 VAL   128       1.246   6.499  -8.704  1.00  0.00           C  
ATOM   1982  H   VAL   128       4.063   6.135  -8.816  1.00  0.00           H  
ATOM   1983  HA  VAL   128       3.419   8.365 -10.688  1.00  0.00           H  
ATOM   1984  HB  VAL   128       1.101   7.966 -10.247  1.00  0.00           H  
ATOM   1985 HG11 VAL   128       2.456   5.293 -10.855  1.00  0.00           H  
ATOM   1986 HG12 VAL   128       0.832   5.777 -11.302  1.00  0.00           H  
ATOM   1987 HG13 VAL   128       2.211   6.602 -12.013  1.00  0.00           H  
ATOM   1988 HG21 VAL   128       1.147   7.182  -7.860  1.00  0.00           H  
ATOM   1989 HG22 VAL   128       0.248   6.107  -8.898  1.00  0.00           H  
ATOM   1990 HG23 VAL   128       1.868   5.662  -8.389  1.00  0.00           H  
ATOM   1991  N   ALA   129       3.574   8.627  -7.461  1.00  0.00           N  
ATOM   1992  CA  ALA   129       3.492   9.520  -6.305  1.00  0.00           C  
ATOM   1993  C   ALA   129       4.804  10.281  -6.032  1.00  0.00           C  
ATOM   1994  O   ALA   129       5.893   9.711  -6.107  1.00  0.00           O  
ATOM   1995  CB  ALA   129       3.044   8.697  -5.093  1.00  0.00           C  
ATOM   1996  H   ALA   129       3.945   7.701  -7.295  1.00  0.00           H  
ATOM   1997  HA  ALA   129       2.716  10.257  -6.486  1.00  0.00           H  
ATOM   1998  HB1 ALA   129       3.798   7.965  -4.802  1.00  0.00           H  
ATOM   1999  HB2 ALA   129       2.855   9.339  -4.235  1.00  0.00           H  
ATOM   2000  HB3 ALA   129       2.120   8.157  -5.304  1.00  0.00           H  
ATOM   2001  N   GLU   130       4.699  11.567  -5.685  1.00  0.00           N  
ATOM   2002  CA  GLU   130       5.812  12.386  -5.166  1.00  0.00           C  
ATOM   2003  C   GLU   130       5.959  12.274  -3.633  1.00  0.00           C  
ATOM   2004  O   GLU   130       7.045  12.505  -3.094  1.00  0.00           O  
ATOM   2005  CB  GLU   130       5.654  13.849  -5.625  1.00  0.00           C  
ATOM   2006  CG  GLU   130       4.373  14.552  -5.146  1.00  0.00           C  
ATOM   2007  CD  GLU   130       4.315  16.031  -5.577  1.00  0.00           C  
ATOM   2008  OE1 GLU   130       4.529  16.343  -6.774  1.00  0.00           O  
ATOM   2009  OE2 GLU   130       4.034  16.900  -4.716  1.00  0.00           O1-
ATOM   2010  H   GLU   130       3.772  11.974  -5.643  1.00  0.00           H  
ATOM   2011  HA  GLU   130       6.748  12.025  -5.596  1.00  0.00           H  
ATOM   2012  HB2 GLU   130       6.521  14.420  -5.288  1.00  0.00           H  
ATOM   2013  HB3 GLU   130       5.692  13.881  -6.714  1.00  0.00           H  
ATOM   2014  HG2 GLU   130       3.497  14.060  -5.561  1.00  0.00           H  
ATOM   2015  HG3 GLU   130       4.281  14.503  -4.061  1.00  0.00           H  
ATOM   2016  N   LYS   131       4.885  11.870  -2.939  1.00  0.00           N  
ATOM   2017  CA  LYS   131       4.842  11.531  -1.508  1.00  0.00           C  
ATOM   2018  C   LYS   131       3.758  10.479  -1.261  1.00  0.00           C  
ATOM   2019  O   LYS   131       2.729  10.477  -1.941  1.00  0.00           O  
ATOM   2020  CB  LYS   131       4.601  12.807  -0.673  1.00  0.00           C  
ATOM   2021  CG  LYS   131       4.636  12.556   0.845  1.00  0.00           C  
ATOM   2022  CD  LYS   131       4.373  13.817   1.675  1.00  0.00           C  
ATOM   2023  CE  LYS   131       2.898  14.238   1.592  1.00  0.00           C  
ATOM   2024  NZ  LYS   131       2.537  15.152   2.703  1.00  0.00           N1+
ATOM   2025  H   LYS   131       4.033  11.705  -3.457  1.00  0.00           H  
ATOM   2026  HA  LYS   131       5.797  11.086  -1.233  1.00  0.00           H  
ATOM   2027  HB2 LYS   131       5.360  13.549  -0.923  1.00  0.00           H  
ATOM   2028  HB3 LYS   131       3.647  13.252  -0.952  1.00  0.00           H  
ATOM   2029  HG2 LYS   131       3.914  11.799   1.148  1.00  0.00           H  
ATOM   2030  HG3 LYS   131       5.613  12.160   1.114  1.00  0.00           H  
ATOM   2031  HD2 LYS   131       4.634  13.597   2.709  1.00  0.00           H  
ATOM   2032  HD3 LYS   131       5.025  14.633   1.364  1.00  0.00           H  
ATOM   2033  HE2 LYS   131       2.667  14.706   0.635  1.00  0.00           H  
ATOM   2034  HE3 LYS   131       2.264  13.360   1.697  1.00  0.00           H  
ATOM   2035  HZ1 LYS   131       3.110  15.982   2.667  1.00  0.00           H  
ATOM   2036  HZ2 LYS   131       1.562  15.406   2.634  1.00  0.00           H  
ATOM   2037  HZ3 LYS   131       2.695  14.671   3.586  1.00  0.00           H  
ATOM   2038  N   VAL   132       3.972   9.605  -0.281  1.00  0.00           N  
ATOM   2039  CA  VAL   132       2.952   8.667   0.209  1.00  0.00           C  
ATOM   2040  C   VAL   132       2.761   8.842   1.713  1.00  0.00           C  
ATOM   2041  O   VAL   132       3.733   8.859   2.473  1.00  0.00           O  
ATOM   2042  CB  VAL   132       3.277   7.208  -0.168  1.00  0.00           C  
ATOM   2043  CG1 VAL   132       2.170   6.252   0.293  1.00  0.00           C  
ATOM   2044  CG2 VAL   132       3.456   7.045  -1.683  1.00  0.00           C  
ATOM   2045  H   VAL   132       4.844   9.650   0.231  1.00  0.00           H  
ATOM   2046  HA  VAL   132       1.994   8.905  -0.255  1.00  0.00           H  
ATOM   2047  HB  VAL   132       4.203   6.906   0.319  1.00  0.00           H  
ATOM   2048 HG11 VAL   132       1.189   6.575  -0.055  1.00  0.00           H  
ATOM   2049 HG12 VAL   132       2.337   5.242  -0.082  1.00  0.00           H  
ATOM   2050 HG13 VAL   132       2.124   6.179   1.378  1.00  0.00           H  
ATOM   2051 HG21 VAL   132       4.321   7.598  -2.049  1.00  0.00           H  
ATOM   2052 HG22 VAL   132       3.615   6.001  -1.956  1.00  0.00           H  
ATOM   2053 HG23 VAL   132       2.584   7.407  -2.226  1.00  0.00           H  
ATOM   2054  N   THR   133       1.502   8.944   2.139  1.00  0.00           N  
ATOM   2055  CA  THR   133       1.092   8.939   3.551  1.00  0.00           C  
ATOM   2056  C   THR   133       0.259   7.687   3.818  1.00  0.00           C  
ATOM   2057  O   THR   133      -0.706   7.411   3.107  1.00  0.00           O  
ATOM   2058  CB  THR   133       0.297  10.204   3.916  1.00  0.00           C  
ATOM   2059  CG2 THR   133      -0.081  10.265   5.396  1.00  0.00           C  
ATOM   2060  OG1 THR   133       1.025  11.374   3.613  1.00  0.00           O  
ATOM   2061  H   THR   133       0.761   8.922   1.450  1.00  0.00           H  
ATOM   2062  HA  THR   133       1.971   8.905   4.195  1.00  0.00           H  
ATOM   2063  HB  THR   133      -0.614  10.250   3.325  1.00  0.00           H  
ATOM   2064 HG21 THR   133       0.801  10.212   6.035  1.00  0.00           H  
ATOM   2065 HG22 THR   133      -0.602  11.194   5.627  1.00  0.00           H  
ATOM   2066 HG23 THR   133      -0.747   9.451   5.681  1.00  0.00           H  
ATOM   2067  HG1 THR   133       1.777  11.426   4.185  1.00  0.00           H  
ATOM   2068  N   VAL   134       0.620   6.925   4.846  1.00  0.00           N  
ATOM   2069  CA  VAL   134      -0.052   5.687   5.261  1.00  0.00           C  
ATOM   2070  C   VAL   134      -0.637   5.909   6.651  1.00  0.00           C  
ATOM   2071  O   VAL   134       0.086   5.870   7.650  1.00  0.00           O  
ATOM   2072  CB  VAL   134       0.927   4.496   5.231  1.00  0.00           C  
ATOM   2073  CG1 VAL   134       0.302   3.202   5.771  1.00  0.00           C  
ATOM   2074  CG2 VAL   134       1.437   4.231   3.808  1.00  0.00           C  
ATOM   2075  H   VAL   134       1.404   7.227   5.413  1.00  0.00           H  
ATOM   2076  HA  VAL   134      -0.871   5.444   4.584  1.00  0.00           H  
ATOM   2077  HB  VAL   134       1.790   4.739   5.847  1.00  0.00           H  
ATOM   2078 HG11 VAL   134      -0.517   2.861   5.138  1.00  0.00           H  
ATOM   2079 HG12 VAL   134       1.049   2.411   5.819  1.00  0.00           H  
ATOM   2080 HG13 VAL   134      -0.081   3.298   6.787  1.00  0.00           H  
ATOM   2081 HG21 VAL   134       1.888   5.121   3.374  1.00  0.00           H  
ATOM   2082 HG22 VAL   134       2.216   3.470   3.804  1.00  0.00           H  
ATOM   2083 HG23 VAL   134       0.637   3.909   3.142  1.00  0.00           H  
ATOM   2084  N   ILE   135      -1.948   6.147   6.720  1.00  0.00           N  
ATOM   2085  CA  ILE   135      -2.686   6.092   7.988  1.00  0.00           C  
ATOM   2086  C   ILE   135      -3.114   4.638   8.219  1.00  0.00           C  
ATOM   2087  O   ILE   135      -3.586   3.983   7.290  1.00  0.00           O  
ATOM   2088  CB  ILE   135      -3.888   7.063   8.022  1.00  0.00           C  
ATOM   2089  CG2 ILE   135      -4.404   7.188   9.467  1.00  0.00           C  
ATOM   2090  CG1 ILE   135      -3.617   8.460   7.416  1.00  0.00           C  
ATOM   2091  CD1 ILE   135      -2.503   9.269   8.092  1.00  0.00           C  
ATOM   2092  H   ILE   135      -2.486   6.167   5.864  1.00  0.00           H  
ATOM   2093  HA  ILE   135      -2.017   6.399   8.788  1.00  0.00           H  
ATOM   2094  HB  ILE   135      -4.693   6.634   7.431  1.00  0.00           H  
ATOM   2095 HG21 ILE   135      -3.645   7.597  10.134  1.00  0.00           H  
ATOM   2096 HG22 ILE   135      -5.272   7.846   9.517  1.00  0.00           H  
ATOM   2097 HG23 ILE   135      -4.705   6.230   9.886  1.00  0.00           H  
ATOM   2098 HG12 ILE   135      -3.385   8.360   6.355  1.00  0.00           H  
ATOM   2099 HG13 ILE   135      -4.538   9.044   7.450  1.00  0.00           H  
ATOM   2100 HD11 ILE   135      -1.550   8.742   8.056  1.00  0.00           H  
ATOM   2101 HD12 ILE   135      -2.366  10.227   7.591  1.00  0.00           H  
ATOM   2102 HD13 ILE   135      -2.740   9.480   9.134  1.00  0.00           H  
ATOM   2103  N   THR   136      -2.951   4.101   9.426  1.00  0.00           N  
ATOM   2104  CA  THR   136      -3.273   2.692   9.719  1.00  0.00           C  
ATOM   2105  C   THR   136      -3.600   2.466  11.193  1.00  0.00           C  
ATOM   2106  O   THR   136      -3.117   3.193  12.066  1.00  0.00           O  
ATOM   2107  CB  THR   136      -2.135   1.765   9.248  1.00  0.00           C  
ATOM   2108  CG2 THR   136      -0.831   2.011  10.002  1.00  0.00           C  
ATOM   2109  OG1 THR   136      -2.465   0.405   9.425  1.00  0.00           O  
ATOM   2110  H   THR   136      -2.547   4.659  10.168  1.00  0.00           H  
ATOM   2111  HA  THR   136      -4.181   2.442   9.170  1.00  0.00           H  
ATOM   2112  HB  THR   136      -1.959   1.914   8.182  1.00  0.00           H  
ATOM   2113 HG21 THR   136      -0.901   1.750  11.058  1.00  0.00           H  
ATOM   2114 HG22 THR   136      -0.027   1.417   9.578  1.00  0.00           H  
ATOM   2115 HG23 THR   136      -0.521   3.054   9.934  1.00  0.00           H  
ATOM   2116  HG1 THR   136      -3.155   0.187   8.813  1.00  0.00           H  
ATOM   2117  N   LYS   137      -4.439   1.461  11.464  1.00  0.00           N  
ATOM   2118  CA  LYS   137      -4.932   1.089  12.794  1.00  0.00           C  
ATOM   2119  C   LYS   137      -5.066  -0.432  12.903  1.00  0.00           C  
ATOM   2120  O   LYS   137      -5.954  -1.026  12.290  1.00  0.00           O  
ATOM   2121  CB  LYS   137      -6.267   1.822  13.036  1.00  0.00           C  
ATOM   2122  CG  LYS   137      -6.980   1.475  14.352  1.00  0.00           C  
ATOM   2123  CD  LYS   137      -6.152   1.788  15.605  1.00  0.00           C  
ATOM   2124  CE  LYS   137      -6.940   1.590  16.907  1.00  0.00           C  
ATOM   2125  NZ  LYS   137      -7.314   0.171  17.118  1.00  0.00           N1+
ATOM   2126  H   LYS   137      -4.788   0.917  10.683  1.00  0.00           H  
ATOM   2127  HA  LYS   137      -4.210   1.418  13.545  1.00  0.00           H  
ATOM   2128  HB2 LYS   137      -6.097   2.899  13.004  1.00  0.00           H  
ATOM   2129  HB3 LYS   137      -6.949   1.610  12.211  1.00  0.00           H  
ATOM   2130  HG2 LYS   137      -7.905   2.050  14.390  1.00  0.00           H  
ATOM   2131  HG3 LYS   137      -7.272   0.426  14.356  1.00  0.00           H  
ATOM   2132  HD2 LYS   137      -5.246   1.183  15.631  1.00  0.00           H  
ATOM   2133  HD3 LYS   137      -5.834   2.825  15.553  1.00  0.00           H  
ATOM   2134  HE2 LYS   137      -6.340   1.922  17.754  1.00  0.00           H  
ATOM   2135  HE3 LYS   137      -7.844   2.200  16.904  1.00  0.00           H  
ATOM   2136  HZ1 LYS   137      -6.480  -0.403  17.072  1.00  0.00           H  
ATOM   2137  HZ2 LYS   137      -7.751   0.062  18.022  1.00  0.00           H  
ATOM   2138  HZ3 LYS   137      -7.956  -0.118  16.393  1.00  0.00           H  
ATOM   2139  N   HIS   138      -4.198  -1.052  13.702  1.00  0.00           N  
ATOM   2140  CA  HIS   138      -4.316  -2.452  14.135  1.00  0.00           C  
ATOM   2141  C   HIS   138      -5.210  -2.581  15.383  1.00  0.00           C  
ATOM   2142  O   HIS   138      -5.385  -1.614  16.123  1.00  0.00           O  
ATOM   2143  CB  HIS   138      -2.906  -3.021  14.359  1.00  0.00           C  
ATOM   2144  CG  HIS   138      -2.900  -4.470  14.769  1.00  0.00           C  
ATOM   2145  ND1 HIS   138      -3.384  -5.527  13.999  1.00  0.00           N1+
ATOM   2146  CE1 HIS   138      -3.247  -6.631  14.751  1.00  0.00           C  
ATOM   2147  NE2 HIS   138      -2.725  -6.314  15.946  1.00  0.00           N  
ATOM   2148  CD2 HIS   138      -2.489  -4.957  15.974  1.00  0.00           C  
ATOM   2149  H   HIS   138      -3.483  -0.494  14.148  1.00  0.00           H  
ATOM   2150  HA  HIS   138      -4.787  -3.025  13.340  1.00  0.00           H  
ATOM   2151  HB2 HIS   138      -2.338  -2.948  13.435  1.00  0.00           H  
ATOM   2152  HB3 HIS   138      -2.369  -2.433  15.106  1.00  0.00           H  
ATOM   2153  HE1 HIS   138      -3.544  -7.625  14.449  1.00  0.00           H  
ATOM   2154  HE2 HIS   138      -2.587  -6.960  16.722  1.00  0.00           H  
ATOM   2155  HD2 HIS   138      -2.079  -4.466  16.844  1.00  0.00           H  
ATOM   2156  HD1 HIS   138      -3.763  -5.474  13.062  1.00  0.00           H  
ATOM   2157  N   ASN   139      -5.776  -3.762  15.652  1.00  0.00           N  
ATOM   2158  CA  ASN   139      -6.628  -3.984  16.834  1.00  0.00           C  
ATOM   2159  C   ASN   139      -5.866  -3.854  18.173  1.00  0.00           C  
ATOM   2160  O   ASN   139      -6.405  -3.309  19.136  1.00  0.00           O  
ATOM   2161  CB  ASN   139      -7.308  -5.364  16.728  1.00  0.00           C  
ATOM   2162  CG  ASN   139      -8.514  -5.392  15.802  1.00  0.00           C  
ATOM   2163  OD1 ASN   139      -9.121  -4.382  15.482  1.00  0.00           O  
ATOM   2164  ND2 ASN   139      -8.930  -6.559  15.366  1.00  0.00           N  
ATOM   2165  H   ASN   139      -5.627  -4.537  15.022  1.00  0.00           H  
ATOM   2166  HA  ASN   139      -7.390  -3.202  16.859  1.00  0.00           H  
ATOM   2167  HB2 ASN   139      -6.585  -6.121  16.418  1.00  0.00           H  
ATOM   2168  HB3 ASN   139      -7.670  -5.678  17.709  1.00  0.00           H  
ATOM   2169 HD21 ASN   139      -9.766  -6.618  14.801  1.00  0.00           H  
ATOM   2170 HD22 ASN   139      -8.444  -7.401  15.638  1.00  0.00           H  
ATOM   2171  N   ASP   140      -4.619  -4.330  18.234  1.00  0.00           N  
ATOM   2172  CA  ASP   140      -3.798  -4.388  19.461  1.00  0.00           C  
ATOM   2173  C   ASP   140      -2.916  -3.136  19.701  1.00  0.00           C  
ATOM   2174  O   ASP   140      -2.047  -3.149  20.576  1.00  0.00           O  
ATOM   2175  CB  ASP   140      -2.949  -5.677  19.472  1.00  0.00           C  
ATOM   2176  CG  ASP   140      -3.719  -6.960  19.113  1.00  0.00           C  
ATOM   2177  OD1 ASP   140      -4.855  -7.165  19.603  1.00  0.00           O  
ATOM   2178  OD2 ASP   140      -3.171  -7.779  18.337  1.00  0.00           O1-
ATOM   2179  H   ASP   140      -4.242  -4.770  17.409  1.00  0.00           H  
ATOM   2180  HA  ASP   140      -4.469  -4.451  20.320  1.00  0.00           H  
ATOM   2181  HB2 ASP   140      -2.100  -5.582  18.795  1.00  0.00           H  
ATOM   2182  HB3 ASP   140      -2.519  -5.825  20.463  1.00  0.00           H  
ATOM   2183  N   ASP   141      -3.098  -2.063  18.920  1.00  0.00           N  
ATOM   2184  CA  ASP   141      -2.243  -0.863  18.921  1.00  0.00           C  
ATOM   2185  C   ASP   141      -3.038   0.420  18.563  1.00  0.00           C  
ATOM   2186  O   ASP   141      -4.214   0.360  18.191  1.00  0.00           O  
ATOM   2187  CB  ASP   141      -1.055  -1.118  17.966  1.00  0.00           C  
ATOM   2188  CG  ASP   141       0.200  -0.266  18.227  1.00  0.00           C  
ATOM   2189  OD1 ASP   141       0.201   0.605  19.129  1.00  0.00           O  
ATOM   2190  OD2 ASP   141       1.194  -0.461  17.488  1.00  0.00           O1-
ATOM   2191  H   ASP   141      -3.852  -2.083  18.249  1.00  0.00           H  
ATOM   2192  HA  ASP   141      -1.874  -0.717  19.939  1.00  0.00           H  
ATOM   2193  HB2 ASP   141      -0.730  -2.156  18.047  1.00  0.00           H  
ATOM   2194  HB3 ASP   141      -1.363  -0.980  16.929  1.00  0.00           H  
ATOM   2195  N   GLU   142      -2.419   1.594  18.704  1.00  0.00           N  
ATOM   2196  CA  GLU   142      -3.003   2.906  18.363  1.00  0.00           C  
ATOM   2197  C   GLU   142      -3.118   3.148  16.838  1.00  0.00           C  
ATOM   2198  O   GLU   142      -2.635   2.355  16.025  1.00  0.00           O  
ATOM   2199  CB  GLU   142      -2.190   4.031  19.036  1.00  0.00           C  
ATOM   2200  CG  GLU   142      -2.156   3.907  20.567  1.00  0.00           C  
ATOM   2201  CD  GLU   142      -1.614   5.190  21.226  1.00  0.00           C  
ATOM   2202  OE1 GLU   142      -2.394   6.161  21.395  1.00  0.00           O  
ATOM   2203  OE2 GLU   142      -0.418   5.231  21.605  1.00  0.00           O1-
ATOM   2204  H   GLU   142      -1.455   1.579  19.015  1.00  0.00           H  
ATOM   2205  HA  GLU   142      -4.018   2.939  18.765  1.00  0.00           H  
ATOM   2206  HB2 GLU   142      -1.171   4.039  18.651  1.00  0.00           H  
ATOM   2207  HB3 GLU   142      -2.617   4.999  18.769  1.00  0.00           H  
ATOM   2208  HG2 GLU   142      -3.159   3.727  20.954  1.00  0.00           H  
ATOM   2209  HG3 GLU   142      -1.542   3.059  20.873  1.00  0.00           H  
ATOM   2210  N   GLN   143      -3.767   4.251  16.429  1.00  0.00           N  
ATOM   2211  CA  GLN   143      -3.716   4.738  15.042  1.00  0.00           C  
ATOM   2212  C   GLN   143      -2.413   5.516  14.807  1.00  0.00           C  
ATOM   2213  O   GLN   143      -2.061   6.395  15.602  1.00  0.00           O  
ATOM   2214  CB  GLN   143      -4.962   5.587  14.705  1.00  0.00           C  
ATOM   2215  CG  GLN   143      -5.093   5.901  13.199  1.00  0.00           C  
ATOM   2216  CD  GLN   143      -6.482   6.431  12.833  1.00  0.00           C  
ATOM   2217  OE1 GLN   143      -7.485   5.747  12.985  1.00  0.00           O  
ATOM   2218  NE2 GLN   143      -6.612   7.637  12.321  1.00  0.00           N  
ATOM   2219  H   GLN   143      -4.158   4.870  17.124  1.00  0.00           H  
ATOM   2220  HA  GLN   143      -3.739   3.870  14.385  1.00  0.00           H  
ATOM   2221  HB2 GLN   143      -5.851   5.051  15.037  1.00  0.00           H  
ATOM   2222  HB3 GLN   143      -4.948   6.518  15.274  1.00  0.00           H  
ATOM   2223  HG2 GLN   143      -4.320   6.589  12.861  1.00  0.00           H  
ATOM   2224  HG3 GLN   143      -4.951   4.990  12.620  1.00  0.00           H  
ATOM   2225 HE21 GLN   143      -7.533   7.988  12.090  1.00  0.00           H  
ATOM   2226 HE22 GLN   143      -5.805   8.239  12.184  1.00  0.00           H  
ATOM   2227  N   TYR   144      -1.719   5.230  13.706  1.00  0.00           N  
ATOM   2228  CA  TYR   144      -0.466   5.890  13.321  1.00  0.00           C  
ATOM   2229  C   TYR   144      -0.548   6.479  11.916  1.00  0.00           C  
ATOM   2230  O   TYR   144      -1.267   5.971  11.053  1.00  0.00           O  
ATOM   2231  CB  TYR   144       0.726   4.927  13.420  1.00  0.00           C  
ATOM   2232  CG  TYR   144       0.983   4.413  14.819  1.00  0.00           C  
ATOM   2233  CD1 TYR   144       1.814   5.128  15.705  1.00  0.00           C  
ATOM   2234  CE1 TYR   144       1.994   4.671  17.026  1.00  0.00           C  
ATOM   2235  CZ  TYR   144       1.344   3.495  17.461  1.00  0.00           C  
ATOM   2236  OH  TYR   144       1.521   3.046  18.733  1.00  0.00           O  
ATOM   2237  CE2 TYR   144       0.522   2.785  16.561  1.00  0.00           C  
ATOM   2238  CD2 TYR   144       0.350   3.235  15.245  1.00  0.00           C  
ATOM   2239  H   TYR   144      -2.077   4.516  13.083  1.00  0.00           H  
ATOM   2240  HA  TYR   144      -0.273   6.727  13.993  1.00  0.00           H  
ATOM   2241  HB2 TYR   144       0.569   4.075  12.757  1.00  0.00           H  
ATOM   2242  HB3 TYR   144       1.637   5.414  13.068  1.00  0.00           H  
ATOM   2243  HD1 TYR   144       2.306   6.031  15.382  1.00  0.00           H  
ATOM   2244  HE1 TYR   144       2.627   5.224  17.704  1.00  0.00           H  
ATOM   2245  HH  TYR   144       1.083   2.218  18.902  1.00  0.00           H  
ATOM   2246  HE2 TYR   144      -0.010   1.905  16.868  1.00  0.00           H  
ATOM   2247  HD2 TYR   144      -0.297   2.689  14.573  1.00  0.00           H  
ATOM   2248  N   ALA   145       0.244   7.524  11.694  1.00  0.00           N  
ATOM   2249  CA  ALA   145       0.533   8.090  10.386  1.00  0.00           C  
ATOM   2250  C   ALA   145       2.026   7.895  10.071  1.00  0.00           C  
ATOM   2251  O   ALA   145       2.892   8.537  10.669  1.00  0.00           O  
ATOM   2252  CB  ALA   145       0.110   9.562  10.390  1.00  0.00           C  
ATOM   2253  H   ALA   145       0.792   7.875  12.471  1.00  0.00           H  
ATOM   2254  HA  ALA   145      -0.050   7.592   9.612  1.00  0.00           H  
ATOM   2255  HB1 ALA   145       0.682  10.141  11.112  1.00  0.00           H  
ATOM   2256  HB2 ALA   145       0.260  10.016   9.410  1.00  0.00           H  
ATOM   2257  HB3 ALA   145      -0.943   9.669  10.650  1.00  0.00           H  
ATOM   2258  N   TRP   146       2.315   6.984   9.143  1.00  0.00           N  
ATOM   2259  CA  TRP   146       3.610   6.861   8.470  1.00  0.00           C  
ATOM   2260  C   TRP   146       3.626   7.768   7.232  1.00  0.00           C  
ATOM   2261  O   TRP   146       2.596   7.937   6.573  1.00  0.00           O  
ATOM   2262  CB  TRP   146       3.845   5.380   8.142  1.00  0.00           C  
ATOM   2263  CG  TRP   146       5.044   5.004   7.319  1.00  0.00           C  
ATOM   2264  CD1 TRP   146       6.142   4.374   7.796  1.00  0.00           C  
ATOM   2265  NE1 TRP   146       7.026   4.120   6.770  1.00  0.00           N  
ATOM   2266  CE2 TRP   146       6.544   4.575   5.563  1.00  0.00           C  
ATOM   2267  CZ2 TRP   146       7.055   4.539   4.258  1.00  0.00           C  
ATOM   2268  CH2 TRP   146       6.309   5.109   3.213  1.00  0.00           C  
ATOM   2269  CZ3 TRP   146       5.060   5.694   3.486  1.00  0.00           C  
ATOM   2270  CE3 TRP   146       4.547   5.703   4.797  1.00  0.00           C  
ATOM   2271  CD2 TRP   146       5.275   5.153   5.878  1.00  0.00           C  
ATOM   2272  H   TRP   146       1.542   6.479   8.726  1.00  0.00           H  
ATOM   2273  HA  TRP   146       4.394   7.176   9.152  1.00  0.00           H  
ATOM   2274  HB2 TRP   146       3.919   4.840   9.086  1.00  0.00           H  
ATOM   2275  HB3 TRP   146       2.969   4.966   7.648  1.00  0.00           H  
ATOM   2276  HD1 TRP   146       6.290   4.095   8.828  1.00  0.00           H  
ATOM   2277  HE1 TRP   146       7.908   3.648   6.918  1.00  0.00           H  
ATOM   2278  HZ2 TRP   146       8.011   4.079   4.060  1.00  0.00           H  
ATOM   2279  HH2 TRP   146       6.691   5.093   2.202  1.00  0.00           H  
ATOM   2280  HZ3 TRP   146       4.483   6.128   2.682  1.00  0.00           H  
ATOM   2281  HE3 TRP   146       3.575   6.138   4.969  1.00  0.00           H  
ATOM   2282  N   GLU   147       4.766   8.364   6.888  1.00  0.00           N  
ATOM   2283  CA  GLU   147       4.887   9.254   5.724  1.00  0.00           C  
ATOM   2284  C   GLU   147       6.304   9.246   5.132  1.00  0.00           C  
ATOM   2285  O   GLU   147       7.292   9.248   5.872  1.00  0.00           O  
ATOM   2286  CB  GLU   147       4.442  10.672   6.134  1.00  0.00           C  
ATOM   2287  CG  GLU   147       4.502  11.710   5.008  1.00  0.00           C  
ATOM   2288  CD  GLU   147       4.017  13.090   5.497  1.00  0.00           C  
ATOM   2289  OE1 GLU   147       4.654  13.687   6.397  1.00  0.00           O  
ATOM   2290  OE2 GLU   147       3.009  13.603   4.953  1.00  0.00           O1-
ATOM   2291  H   GLU   147       5.590   8.216   7.457  1.00  0.00           H  
ATOM   2292  HA  GLU   147       4.221   8.894   4.942  1.00  0.00           H  
ATOM   2293  HB2 GLU   147       3.419  10.630   6.511  1.00  0.00           H  
ATOM   2294  HB3 GLU   147       5.051  11.012   6.972  1.00  0.00           H  
ATOM   2295  HG2 GLU   147       5.519  11.840   4.639  1.00  0.00           H  
ATOM   2296  HG3 GLU   147       3.896  11.387   4.161  1.00  0.00           H  
ATOM   2297  N   SER   148       6.419   9.280   3.799  1.00  0.00           N  
ATOM   2298  CA  SER   148       7.705   9.438   3.107  1.00  0.00           C  
ATOM   2299  C   SER   148       7.572  10.086   1.725  1.00  0.00           C  
ATOM   2300  O   SER   148       6.732   9.696   0.906  1.00  0.00           O  
ATOM   2301  CB  SER   148       8.415   8.086   2.980  1.00  0.00           C  
ATOM   2302  OG  SER   148       9.650   8.238   2.303  1.00  0.00           O  
ATOM   2303  H   SER   148       5.580   9.263   3.234  1.00  0.00           H  
ATOM   2304  HA  SER   148       8.336  10.097   3.709  1.00  0.00           H  
ATOM   2305  HB2 SER   148       8.598   7.648   3.958  1.00  0.00           H  
ATOM   2306  HB3 SER   148       7.799   7.375   2.433  1.00  0.00           H  
ATOM   2307  HG  SER   148      10.270   8.659   2.886  1.00  0.00           H  
ATOM   2308  N   SER   149       8.465  11.040   1.447  1.00  0.00           N  
ATOM   2309  CA  SER   149       8.712  11.642   0.125  1.00  0.00           C  
ATOM   2310  C   SER   149       9.918  10.996  -0.589  1.00  0.00           C  
ATOM   2311  O   SER   149      10.574  11.641  -1.411  1.00  0.00           O  
ATOM   2312  CB  SER   149       8.912  13.160   0.257  1.00  0.00           C  
ATOM   2313  OG  SER   149       7.837  13.774   0.952  1.00  0.00           O  
ATOM   2314  H   SER   149       9.103  11.311   2.182  1.00  0.00           H  
ATOM   2315  HA  SER   149       7.851  11.478  -0.520  1.00  0.00           H  
ATOM   2316  HB2 SER   149       9.835  13.380   0.796  1.00  0.00           H  
ATOM   2317  HB3 SER   149       8.992  13.629  -0.724  1.00  0.00           H  
ATOM   2318  HG  SER   149       7.047  13.653   0.448  1.00  0.00           H  
ATOM   2319  N   ALA   150      10.260   9.749  -0.233  1.00  0.00           N  
ATOM   2320  CA  ALA   150      11.550   9.107  -0.517  1.00  0.00           C  
ATOM   2321  C   ALA   150      12.741   9.930   0.043  1.00  0.00           C  
ATOM   2322  O   ALA   150      12.628  10.546   1.105  1.00  0.00           O  
ATOM   2323  CB  ALA   150      11.631   8.739  -2.010  1.00  0.00           C  
ATOM   2324  H   ALA   150       9.677   9.284   0.450  1.00  0.00           H  
ATOM   2325  HA  ALA   150      11.546   8.176   0.050  1.00  0.00           H  
ATOM   2326  HB1 ALA   150      11.743   9.619  -2.645  1.00  0.00           H  
ATOM   2327  HB2 ALA   150      12.477   8.080  -2.210  1.00  0.00           H  
ATOM   2328  HB3 ALA   150      10.732   8.216  -2.335  1.00  0.00           H  
ATOM   2329  N   GLY   151      13.904   9.912  -0.624  1.00  0.00           N  
ATOM   2330  CA  GLY   151      15.118  10.608  -0.161  1.00  0.00           C  
ATOM   2331  C   GLY   151      15.883   9.887   0.961  1.00  0.00           C  
ATOM   2332  O   GLY   151      16.682  10.511   1.662  1.00  0.00           O  
ATOM   2333  H   GLY   151      13.958   9.402  -1.493  1.00  0.00           H  
ATOM   2334  HA2 GLY   151      15.790  10.717  -1.013  1.00  0.00           H  
ATOM   2335  HA3 GLY   151      14.870  11.620   0.163  1.00  0.00           H  
ATOM   2336  N   GLY   152      15.640   8.584   1.148  1.00  0.00           N  
ATOM   2337  CA  GLY   152      16.323   7.737   2.137  1.00  0.00           C  
ATOM   2338  C   GLY   152      15.747   7.780   3.561  1.00  0.00           C  
ATOM   2339  O   GLY   152      16.292   7.121   4.449  1.00  0.00           O  
ATOM   2340  H   GLY   152      14.961   8.139   0.547  1.00  0.00           H  
ATOM   2341  HA2 GLY   152      16.266   6.707   1.785  1.00  0.00           H  
ATOM   2342  HA3 GLY   152      17.385   7.985   2.177  1.00  0.00           H  
ATOM   2343  N   SER   153      14.640   8.495   3.791  1.00  0.00           N  
ATOM   2344  CA  SER   153      14.012   8.645   5.112  1.00  0.00           C  
ATOM   2345  C   SER   153      12.477   8.598   5.080  1.00  0.00           C  
ATOM   2346  O   SER   153      11.830   8.823   4.051  1.00  0.00           O  
ATOM   2347  CB  SER   153      14.503   9.933   5.790  1.00  0.00           C  
ATOM   2348  OG  SER   153      14.098  11.087   5.068  1.00  0.00           O  
ATOM   2349  H   SER   153      14.211   8.986   3.019  1.00  0.00           H  
ATOM   2350  HA  SER   153      14.310   7.797   5.727  1.00  0.00           H  
ATOM   2351  HB2 SER   153      14.112  10.012   6.805  1.00  0.00           H  
ATOM   2352  HB3 SER   153      15.590   9.929   5.877  1.00  0.00           H  
ATOM   2353  HG  SER   153      14.508  11.068   4.216  1.00  0.00           H  
ATOM   2354  N   PHE   154      11.897   8.308   6.243  1.00  0.00           N  
ATOM   2355  CA  PHE   154      10.459   8.303   6.519  1.00  0.00           C  
ATOM   2356  C   PHE   154      10.187   8.812   7.940  1.00  0.00           C  
ATOM   2357  O   PHE   154      11.089   8.870   8.781  1.00  0.00           O  
ATOM   2358  CB  PHE   154       9.881   6.895   6.297  1.00  0.00           C  
ATOM   2359  CG  PHE   154      10.321   5.821   7.279  1.00  0.00           C  
ATOM   2360  CD1 PHE   154       9.511   5.502   8.386  1.00  0.00           C  
ATOM   2361  CE1 PHE   154       9.877   4.459   9.256  1.00  0.00           C  
ATOM   2362  CZ  PHE   154      11.061   3.734   9.025  1.00  0.00           C  
ATOM   2363  CE2 PHE   154      11.880   4.059   7.930  1.00  0.00           C  
ATOM   2364  CD2 PHE   154      11.511   5.100   7.059  1.00  0.00           C  
ATOM   2365  H   PHE   154      12.500   8.129   7.038  1.00  0.00           H  
ATOM   2366  HA  PHE   154       9.971   8.996   5.831  1.00  0.00           H  
ATOM   2367  HB2 PHE   154       8.791   6.943   6.318  1.00  0.00           H  
ATOM   2368  HB3 PHE   154      10.132   6.558   5.293  1.00  0.00           H  
ATOM   2369  HD1 PHE   154       8.594   6.046   8.562  1.00  0.00           H  
ATOM   2370  HE1 PHE   154       9.249   4.211  10.099  1.00  0.00           H  
ATOM   2371  HZ  PHE   154      11.345   2.933   9.692  1.00  0.00           H  
ATOM   2372  HE2 PHE   154      12.791   3.506   7.754  1.00  0.00           H  
ATOM   2373  HD2 PHE   154      12.142   5.340   6.216  1.00  0.00           H  
ATOM   2374  N   THR   155       8.942   9.180   8.227  1.00  0.00           N  
ATOM   2375  CA  THR   155       8.489   9.580   9.566  1.00  0.00           C  
ATOM   2376  C   THR   155       7.352   8.687  10.056  1.00  0.00           C  
ATOM   2377  O   THR   155       6.613   8.105   9.257  1.00  0.00           O  
ATOM   2378  CB  THR   155       8.073  11.060   9.631  1.00  0.00           C  
ATOM   2379  CG2 THR   155       9.161  12.011   9.131  1.00  0.00           C  
ATOM   2380  OG1 THR   155       6.909  11.298   8.871  1.00  0.00           O  
ATOM   2381  H   THR   155       8.240   9.119   7.500  1.00  0.00           H  
ATOM   2382  HA  THR   155       9.303   9.437  10.272  1.00  0.00           H  
ATOM   2383  HB  THR   155       7.841  11.312  10.665  1.00  0.00           H  
ATOM   2384 HG21 THR   155       9.366  11.877   8.068  1.00  0.00           H  
ATOM   2385 HG22 THR   155       8.870  13.051   9.281  1.00  0.00           H  
ATOM   2386 HG23 THR   155      10.093  11.850   9.669  1.00  0.00           H  
ATOM   2387  HG1 THR   155       7.108  11.150   7.959  1.00  0.00           H  
ATOM   2388  N   VAL   156       7.209   8.588  11.381  1.00  0.00           N  
ATOM   2389  CA  VAL   156       6.054   7.975  12.057  1.00  0.00           C  
ATOM   2390  C   VAL   156       5.618   8.860  13.227  1.00  0.00           C  
ATOM   2391  O   VAL   156       6.447   9.391  13.974  1.00  0.00           O  
ATOM   2392  CB  VAL   156       6.317   6.517  12.508  1.00  0.00           C  
ATOM   2393  CG1 VAL   156       5.106   5.892  13.219  1.00  0.00           C  
ATOM   2394  CG2 VAL   156       6.654   5.607  11.322  1.00  0.00           C  
ATOM   2395  H   VAL   156       7.873   9.075  11.970  1.00  0.00           H  
ATOM   2396  HA  VAL   156       5.223   7.952  11.353  1.00  0.00           H  
ATOM   2397  HB  VAL   156       7.154   6.498  13.204  1.00  0.00           H  
ATOM   2398 HG11 VAL   156       4.208   5.949  12.602  1.00  0.00           H  
ATOM   2399 HG12 VAL   156       5.281   4.840  13.445  1.00  0.00           H  
ATOM   2400 HG13 VAL   156       4.889   6.375  14.172  1.00  0.00           H  
ATOM   2401 HG21 VAL   156       7.586   5.903  10.843  1.00  0.00           H  
ATOM   2402 HG22 VAL   156       6.778   4.569  11.632  1.00  0.00           H  
ATOM   2403 HG23 VAL   156       5.866   5.634  10.570  1.00  0.00           H  
ATOM   2404  N   ARG   157       4.302   9.001  13.395  1.00  0.00           N  
ATOM   2405  CA  ARG   157       3.647   9.663  14.533  1.00  0.00           C  
ATOM   2406  C   ARG   157       2.367   8.922  14.917  1.00  0.00           C  
ATOM   2407  O   ARG   157       1.745   8.284  14.066  1.00  0.00           O  
ATOM   2408  CB  ARG   157       3.380  11.147  14.204  1.00  0.00           C  
ATOM   2409  CG  ARG   157       2.452  11.354  12.989  1.00  0.00           C  
ATOM   2410  CD  ARG   157       2.130  12.834  12.745  1.00  0.00           C  
ATOM   2411  NE  ARG   157       1.244  13.019  11.573  1.00  0.00           N  
ATOM   2412  CZ  ARG   157      -0.063  12.819  11.505  1.00  0.00           C  
ATOM   2413  NH1 ARG   157      -0.764  12.414  12.522  1.00  0.00           N  
ATOM   2414  NH2 ARG   157      -0.707  13.002  10.390  1.00  0.00           N1+
ATOM   2415  H   ARG   157       3.690   8.557  12.723  1.00  0.00           H  
ATOM   2416  HA  ARG   157       4.311   9.616  15.399  1.00  0.00           H  
ATOM   2417  HB2 ARG   157       2.945  11.635  15.077  1.00  0.00           H  
ATOM   2418  HB3 ARG   157       4.330  11.650  14.023  1.00  0.00           H  
ATOM   2419  HG2 ARG   157       2.908  10.931  12.093  1.00  0.00           H  
ATOM   2420  HG3 ARG   157       1.514  10.822  13.142  1.00  0.00           H  
ATOM   2421  HD2 ARG   157       1.666  13.282  13.625  1.00  0.00           H  
ATOM   2422  HD3 ARG   157       3.049  13.385  12.553  1.00  0.00           H  
ATOM   2423  HE  ARG   157       1.718  13.297  10.725  1.00  0.00           H  
ATOM   2424 HH11 ARG   157      -0.314  12.246  13.411  1.00  0.00           H  
ATOM   2425 HH12 ARG   157      -1.755  12.201  12.421  1.00  0.00           H  
ATOM   2426 HH21 ARG   157      -0.222  13.305   9.558  1.00  0.00           H  
ATOM   2427 HH22 ARG   157      -1.703  12.835  10.350  1.00  0.00           H  
ATOM   2428  N   THR   158       1.940   9.045  16.171  1.00  0.00           N  
ATOM   2429  CA  THR   158       0.544   8.759  16.546  1.00  0.00           C  
ATOM   2430  C   THR   158      -0.385   9.732  15.815  1.00  0.00           C  
ATOM   2431  O   THR   158      -0.032  10.892  15.576  1.00  0.00           O  
ATOM   2432  CB  THR   158       0.322   8.857  18.064  1.00  0.00           C  
ATOM   2433  CG2 THR   158       1.062   7.756  18.821  1.00  0.00           C  
ATOM   2434  OG1 THR   158       0.767  10.102  18.564  1.00  0.00           O  
ATOM   2435  H   THR   158       2.491   9.571  16.834  1.00  0.00           H  
ATOM   2436  HA  THR   158       0.300   7.744  16.228  1.00  0.00           H  
ATOM   2437  HB  THR   158      -0.743   8.766  18.286  1.00  0.00           H  
ATOM   2438 HG21 THR   158       2.139   7.799  18.657  1.00  0.00           H  
ATOM   2439 HG22 THR   158       0.886   7.829  19.895  1.00  0.00           H  
ATOM   2440 HG23 THR   158       0.715   6.771  18.508  1.00  0.00           H  
ATOM   2441  HG1 THR   158       0.568  10.141  19.487  1.00  0.00           H  
ATOM   2442  N   ASP   159      -1.562   9.263  15.399  1.00  0.00           N  
ATOM   2443  CA  ASP   159      -2.490  10.080  14.616  1.00  0.00           C  
ATOM   2444  C   ASP   159      -3.625  10.684  15.457  1.00  0.00           C  
ATOM   2445  O   ASP   159      -4.547   9.988  15.885  1.00  0.00           O  
ATOM   2446  CB  ASP   159      -3.019   9.298  13.412  1.00  0.00           C  
ATOM   2447  CG  ASP   159      -3.784  10.216  12.450  1.00  0.00           C  
ATOM   2448  OD1 ASP   159      -3.419  11.415  12.346  1.00  0.00           O  
ATOM   2449  OD2 ASP   159      -4.743   9.726  11.815  1.00  0.00           O1-
ATOM   2450  H   ASP   159      -1.819   8.303  15.595  1.00  0.00           H  
ATOM   2451  HA  ASP   159      -1.936  10.918  14.206  1.00  0.00           H  
ATOM   2452  HB2 ASP   159      -2.197   8.842  12.861  1.00  0.00           H  
ATOM   2453  HB3 ASP   159      -3.668   8.491  13.749  1.00  0.00           H  
ATOM   2454  N   THR   160      -3.570  12.004  15.653  1.00  0.00           N  
ATOM   2455  CA  THR   160      -4.611  12.805  16.327  1.00  0.00           C  
ATOM   2456  C   THR   160      -5.848  13.041  15.433  1.00  0.00           C  
ATOM   2457  O   THR   160      -6.891  13.490  15.917  1.00  0.00           O  
ATOM   2458  CB  THR   160      -4.001  14.139  16.806  1.00  0.00           C  
ATOM   2459  CG2 THR   160      -4.895  14.953  17.745  1.00  0.00           C  
ATOM   2460  OG1 THR   160      -2.805  13.888  17.525  1.00  0.00           O  
ATOM   2461  H   THR   160      -2.771  12.508  15.296  1.00  0.00           H  
ATOM   2462  HA  THR   160      -4.948  12.249  17.204  1.00  0.00           H  
ATOM   2463  HB  THR   160      -3.735  14.753  15.944  1.00  0.00           H  
ATOM   2464 HG21 THR   160      -5.230  14.357  18.594  1.00  0.00           H  
ATOM   2465 HG22 THR   160      -4.361  15.819  18.138  1.00  0.00           H  
ATOM   2466 HG23 THR   160      -5.777  15.341  17.238  1.00  0.00           H  
ATOM   2467  HG1 THR   160      -3.011  13.348  18.274  1.00  0.00           H  
ATOM   2468  N   GLY   161      -5.759  12.731  14.130  1.00  0.00           N  
ATOM   2469  CA  GLY   161      -6.856  12.836  13.156  1.00  0.00           C  
ATOM   2470  C   GLY   161      -8.013  11.843  13.365  1.00  0.00           C  
ATOM   2471  O   GLY   161      -8.068  11.100  14.348  1.00  0.00           O  
ATOM   2472  H   GLY   161      -4.888  12.347  13.789  1.00  0.00           H  
ATOM   2473  HA2 GLY   161      -7.253  13.853  13.167  1.00  0.00           H  
ATOM   2474  HA3 GLY   161      -6.434  12.673  12.164  1.00  0.00           H  
ATOM   2475  N   GLU   162      -8.966  11.842  12.428  1.00  0.00           N  
ATOM   2476  CA  GLU   162     -10.207  11.053  12.509  1.00  0.00           C  
ATOM   2477  C   GLU   162      -9.943   9.528  12.606  1.00  0.00           C  
ATOM   2478  O   GLU   162      -9.171   8.988  11.802  1.00  0.00           O  
ATOM   2479  CB  GLU   162     -11.106  11.352  11.294  1.00  0.00           C  
ATOM   2480  CG  GLU   162     -11.590  12.810  11.215  1.00  0.00           C  
ATOM   2481  CD  GLU   162     -12.462  13.228  12.416  1.00  0.00           C  
ATOM   2482  OE1 GLU   162     -13.415  12.494  12.773  1.00  0.00           O  
ATOM   2483  OE2 GLU   162     -12.209  14.308  13.004  1.00  0.00           O1-
ATOM   2484  H   GLU   162      -8.870  12.468  11.642  1.00  0.00           H  
ATOM   2485  HA  GLU   162     -10.707  11.398  13.411  1.00  0.00           H  
ATOM   2486  HB2 GLU   162     -10.573  11.108  10.375  1.00  0.00           H  
ATOM   2487  HB3 GLU   162     -11.977  10.694  11.312  1.00  0.00           H  
ATOM   2488  HG2 GLU   162     -10.743  13.491  11.131  1.00  0.00           H  
ATOM   2489  HG3 GLU   162     -12.183  12.947  10.310  1.00  0.00           H  
ATOM   2490  N   PRO   163     -10.568   8.806  13.560  1.00  0.00           N  
ATOM   2491  CA  PRO   163     -10.349   7.373  13.747  1.00  0.00           C  
ATOM   2492  C   PRO   163     -11.037   6.524  12.662  1.00  0.00           C  
ATOM   2493  O   PRO   163     -12.210   6.737  12.343  1.00  0.00           O  
ATOM   2494  CD  PRO   163     -11.457   9.316  14.596  1.00  0.00           C  
ATOM   2495  CG  PRO   163     -11.987   8.095  15.347  1.00  0.00           C  
ATOM   2496  CB  PRO   163     -10.883   7.058  15.147  1.00  0.00           C  
ATOM   2497  HD2 PRO   163     -12.279   9.899  14.178  1.00  0.00           H  
ATOM   2498  HD3 PRO   163     -10.889   9.957  15.272  1.00  0.00           H  
ATOM   2499  HG2 PRO   163     -12.911   7.746  14.884  1.00  0.00           H  
ATOM   2500  HG3 PRO   163     -12.195   8.301  16.398  1.00  0.00           H  
ATOM   2501  HB2 PRO   163     -11.242   6.034  15.263  1.00  0.00           H  
ATOM   2502  HB3 PRO   163     -10.094   7.215  15.885  1.00  0.00           H  
ATOM   2503  HA  PRO   163      -9.280   7.181  13.745  1.00  0.00           H  
ATOM   2504  N   MET   164     -10.327   5.523  12.127  1.00  0.00           N  
ATOM   2505  CA  MET   164     -10.868   4.549  11.153  1.00  0.00           C  
ATOM   2506  C   MET   164     -11.367   3.232  11.782  1.00  0.00           C  
ATOM   2507  O   MET   164     -11.884   2.367  11.073  1.00  0.00           O  
ATOM   2508  CB  MET   164      -9.840   4.296  10.035  1.00  0.00           C  
ATOM   2509  CG  MET   164      -8.608   3.493  10.483  1.00  0.00           C  
ATOM   2510  SD  MET   164      -7.420   3.096   9.169  1.00  0.00           S  
ATOM   2511  CE  MET   164      -6.979   4.761   8.610  1.00  0.00           C  
ATOM   2512  H   MET   164      -9.364   5.411  12.417  1.00  0.00           H  
ATOM   2513  HA  MET   164     -11.738   4.987  10.662  1.00  0.00           H  
ATOM   2514  HB2 MET   164     -10.325   3.759   9.218  1.00  0.00           H  
ATOM   2515  HB3 MET   164      -9.532   5.254   9.619  1.00  0.00           H  
ATOM   2516  HG2 MET   164      -8.071   4.023  11.265  1.00  0.00           H  
ATOM   2517  HG3 MET   164      -8.905   2.536  10.912  1.00  0.00           H  
ATOM   2518  HE1 MET   164      -6.763   5.400   9.465  1.00  0.00           H  
ATOM   2519  HE2 MET   164      -6.101   4.712   7.971  1.00  0.00           H  
ATOM   2520  HE3 MET   164      -7.794   5.204   8.039  1.00  0.00           H  
ATOM   2521  N   GLY   165     -11.196   3.045  13.097  1.00  0.00           N  
ATOM   2522  CA  GLY   165     -11.544   1.817  13.831  1.00  0.00           C  
ATOM   2523  C   GLY   165     -10.523   0.686  13.644  1.00  0.00           C  
ATOM   2524  O   GLY   165      -9.905   0.249  14.620  1.00  0.00           O  
ATOM   2525  H   GLY   165     -10.770   3.792  13.626  1.00  0.00           H  
ATOM   2526  HA2 GLY   165     -11.616   2.062  14.891  1.00  0.00           H  
ATOM   2527  HA3 GLY   165     -12.531   1.463  13.530  1.00  0.00           H  
ATOM   2528  N   ARG   166     -10.313   0.254  12.394  1.00  0.00           N  
ATOM   2529  CA  ARG   166      -9.306  -0.734  11.959  1.00  0.00           C  
ATOM   2530  C   ARG   166      -9.065  -0.644  10.445  1.00  0.00           C  
ATOM   2531  O   ARG   166     -10.004  -0.392   9.687  1.00  0.00           O  
ATOM   2532  CB  ARG   166      -9.793  -2.148  12.324  1.00  0.00           C  
ATOM   2533  CG  ARG   166      -8.722  -3.248  12.176  1.00  0.00           C  
ATOM   2534  CD  ARG   166      -9.329  -4.656  12.159  1.00  0.00           C  
ATOM   2535  NE  ARG   166     -10.217  -4.853  10.995  1.00  0.00           N  
ATOM   2536  CZ  ARG   166     -11.530  -5.011  11.007  1.00  0.00           C  
ATOM   2537  NH1 ARG   166     -12.243  -5.013  12.094  1.00  0.00           N  
ATOM   2538  NH2 ARG   166     -12.193  -5.158   9.902  1.00  0.00           N1+
ATOM   2539  H   ARG   166     -10.866   0.677  11.658  1.00  0.00           H  
ATOM   2540  HA  ARG   166      -8.380  -0.515  12.486  1.00  0.00           H  
ATOM   2541  HB2 ARG   166     -10.116  -2.163  13.359  1.00  0.00           H  
ATOM   2542  HB3 ARG   166     -10.680  -2.380  11.732  1.00  0.00           H  
ATOM   2543  HG2 ARG   166      -8.142  -3.129  11.265  1.00  0.00           H  
ATOM   2544  HG3 ARG   166      -8.001  -3.165  12.989  1.00  0.00           H  
ATOM   2545  HD2 ARG   166      -8.527  -5.391  12.097  1.00  0.00           H  
ATOM   2546  HD3 ARG   166      -9.860  -4.871  13.081  1.00  0.00           H  
ATOM   2547  HE  ARG   166      -9.749  -4.825  10.096  1.00  0.00           H  
ATOM   2548 HH11 ARG   166     -11.822  -4.843  13.000  1.00  0.00           H  
ATOM   2549 HH12 ARG   166     -13.250  -5.112  12.032  1.00  0.00           H  
ATOM   2550 HH21 ARG   166     -11.714  -5.110   9.008  1.00  0.00           H  
ATOM   2551 HH22 ARG   166     -13.200  -5.260   9.920  1.00  0.00           H  
ATOM   2552  N   GLY   167      -7.834  -0.908  10.009  1.00  0.00           N  
ATOM   2553  CA  GLY   167      -7.463  -1.060   8.598  1.00  0.00           C  
ATOM   2554  C   GLY   167      -6.296  -0.168   8.184  1.00  0.00           C  
ATOM   2555  O   GLY   167      -5.476   0.218   9.021  1.00  0.00           O  
ATOM   2556  H   GLY   167      -7.109  -1.080  10.694  1.00  0.00           H  
ATOM   2557  HA2 GLY   167      -7.154  -2.091   8.432  1.00  0.00           H  
ATOM   2558  HA3 GLY   167      -8.311  -0.884   7.939  1.00  0.00           H  
ATOM   2559  N   THR   168      -6.223   0.147   6.890  1.00  0.00           N  
ATOM   2560  CA  THR   168      -5.165   0.975   6.287  1.00  0.00           C  
ATOM   2561  C   THR   168      -5.734   1.925   5.225  1.00  0.00           C  
ATOM   2562  O   THR   168      -6.687   1.602   4.512  1.00  0.00           O  
ATOM   2563  CB  THR   168      -4.029   0.098   5.723  1.00  0.00           C  
ATOM   2564  CG2 THR   168      -2.888   0.881   5.073  1.00  0.00           C  
ATOM   2565  OG1 THR   168      -3.425  -0.618   6.780  1.00  0.00           O  
ATOM   2566  H   THR   168      -6.939  -0.203   6.266  1.00  0.00           H  
ATOM   2567  HA  THR   168      -4.743   1.614   7.063  1.00  0.00           H  
ATOM   2568  HB  THR   168      -4.428  -0.621   5.006  1.00  0.00           H  
ATOM   2569 HG21 THR   168      -2.471   1.620   5.758  1.00  0.00           H  
ATOM   2570 HG22 THR   168      -2.081   0.213   4.771  1.00  0.00           H  
ATOM   2571 HG23 THR   168      -3.210   1.401   4.172  1.00  0.00           H  
ATOM   2572  HG1 THR   168      -4.059  -1.238   7.106  1.00  0.00           H  
ATOM   2573  N   LYS   169      -5.136   3.115   5.125  1.00  0.00           N  
ATOM   2574  CA  LYS   169      -5.453   4.193   4.181  1.00  0.00           C  
ATOM   2575  C   LYS   169      -4.147   4.709   3.568  1.00  0.00           C  
ATOM   2576  O   LYS   169      -3.405   5.459   4.207  1.00  0.00           O  
ATOM   2577  CB  LYS   169      -6.244   5.271   4.944  1.00  0.00           C  
ATOM   2578  CG  LYS   169      -6.555   6.521   4.107  1.00  0.00           C  
ATOM   2579  CD  LYS   169      -7.242   7.635   4.910  1.00  0.00           C  
ATOM   2580  CE  LYS   169      -8.665   7.256   5.349  1.00  0.00           C  
ATOM   2581  NZ  LYS   169      -9.316   8.364   6.099  1.00  0.00           N1+
ATOM   2582  H   LYS   169      -4.384   3.311   5.775  1.00  0.00           H  
ATOM   2583  HA  LYS   169      -6.085   3.817   3.378  1.00  0.00           H  
ATOM   2584  HB2 LYS   169      -7.169   4.825   5.309  1.00  0.00           H  
ATOM   2585  HB3 LYS   169      -5.681   5.568   5.825  1.00  0.00           H  
ATOM   2586  HG2 LYS   169      -5.639   6.941   3.696  1.00  0.00           H  
ATOM   2587  HG3 LYS   169      -7.166   6.242   3.253  1.00  0.00           H  
ATOM   2588  HD2 LYS   169      -6.633   7.889   5.779  1.00  0.00           H  
ATOM   2589  HD3 LYS   169      -7.285   8.534   4.294  1.00  0.00           H  
ATOM   2590  HE2 LYS   169      -9.277   7.011   4.481  1.00  0.00           H  
ATOM   2591  HE3 LYS   169      -8.656   6.378   5.994  1.00  0.00           H  
ATOM   2592  HZ1 LYS   169      -9.370   9.185   5.512  1.00  0.00           H  
ATOM   2593  HZ2 LYS   169     -10.248   8.086   6.372  1.00  0.00           H  
ATOM   2594  HZ3 LYS   169      -8.776   8.579   6.925  1.00  0.00           H  
ATOM   2595  N   VAL   170      -3.857   4.284   2.340  1.00  0.00           N  
ATOM   2596  CA  VAL   170      -2.686   4.706   1.557  1.00  0.00           C  
ATOM   2597  C   VAL   170      -3.068   5.903   0.685  1.00  0.00           C  
ATOM   2598  O   VAL   170      -3.722   5.748  -0.346  1.00  0.00           O  
ATOM   2599  CB  VAL   170      -2.122   3.553   0.701  1.00  0.00           C  
ATOM   2600  CG1 VAL   170      -0.828   3.986  -0.000  1.00  0.00           C  
ATOM   2601  CG2 VAL   170      -1.822   2.309   1.546  1.00  0.00           C  
ATOM   2602  H   VAL   170      -4.521   3.673   1.877  1.00  0.00           H  
ATOM   2603  HA  VAL   170      -1.892   5.015   2.240  1.00  0.00           H  
ATOM   2604  HB  VAL   170      -2.847   3.266  -0.061  1.00  0.00           H  
ATOM   2605 HG11 VAL   170      -0.078   4.317   0.719  1.00  0.00           H  
ATOM   2606 HG12 VAL   170      -0.394   3.166  -0.572  1.00  0.00           H  
ATOM   2607 HG13 VAL   170      -0.994   4.800  -0.706  1.00  0.00           H  
ATOM   2608 HG21 VAL   170      -2.739   1.860   1.926  1.00  0.00           H  
ATOM   2609 HG22 VAL   170      -1.319   1.544   0.956  1.00  0.00           H  
ATOM   2610 HG23 VAL   170      -1.189   2.548   2.400  1.00  0.00           H  
ATOM   2611  N   ILE   171      -2.681   7.102   1.113  1.00  0.00           N  
ATOM   2612  CA  ILE   171      -2.869   8.358   0.379  1.00  0.00           C  
ATOM   2613  C   ILE   171      -1.657   8.565  -0.537  1.00  0.00           C  
ATOM   2614  O   ILE   171      -0.544   8.799  -0.055  1.00  0.00           O  
ATOM   2615  CB  ILE   171      -3.039   9.552   1.350  1.00  0.00           C  
ATOM   2616  CG2 ILE   171      -3.301  10.845   0.553  1.00  0.00           C  
ATOM   2617  CG1 ILE   171      -4.154   9.314   2.398  1.00  0.00           C  
ATOM   2618  CD1 ILE   171      -4.162  10.335   3.541  1.00  0.00           C  
ATOM   2619  H   ILE   171      -2.141   7.153   1.968  1.00  0.00           H  
ATOM   2620  HA  ILE   171      -3.771   8.295  -0.231  1.00  0.00           H  
ATOM   2621  HB  ILE   171      -2.106   9.675   1.893  1.00  0.00           H  
ATOM   2622 HG21 ILE   171      -4.224  10.775  -0.023  1.00  0.00           H  
ATOM   2623 HG22 ILE   171      -3.391  11.709   1.209  1.00  0.00           H  
ATOM   2624 HG23 ILE   171      -2.498  11.084  -0.144  1.00  0.00           H  
ATOM   2625 HG12 ILE   171      -5.130   9.296   1.914  1.00  0.00           H  
ATOM   2626 HG13 ILE   171      -4.027   8.337   2.861  1.00  0.00           H  
ATOM   2627 HD11 ILE   171      -4.413  11.337   3.193  1.00  0.00           H  
ATOM   2628 HD12 ILE   171      -4.900  10.059   4.294  1.00  0.00           H  
ATOM   2629 HD13 ILE   171      -3.191  10.381   4.036  1.00  0.00           H  
ATOM   2630  N   LEU   172      -1.861   8.480  -1.853  1.00  0.00           N  
ATOM   2631  CA  LEU   172      -0.851   8.827  -2.855  1.00  0.00           C  
ATOM   2632  C   LEU   172      -0.980  10.303  -3.233  1.00  0.00           C  
ATOM   2633  O   LEU   172      -1.967  10.687  -3.863  1.00  0.00           O  
ATOM   2634  CB  LEU   172      -1.020   7.947  -4.108  1.00  0.00           C  
ATOM   2635  CG  LEU   172      -1.039   6.431  -3.863  1.00  0.00           C  
ATOM   2636  CD1 LEU   172      -1.135   5.730  -5.213  1.00  0.00           C  
ATOM   2637  CD2 LEU   172       0.225   5.949  -3.156  1.00  0.00           C  
ATOM   2638  H   LEU   172      -2.787   8.252  -2.193  1.00  0.00           H  
ATOM   2639  HA  LEU   172       0.154   8.661  -2.459  1.00  0.00           H  
ATOM   2640  HB2 LEU   172      -1.944   8.213  -4.624  1.00  0.00           H  
ATOM   2641  HB3 LEU   172      -0.220   8.187  -4.810  1.00  0.00           H  
ATOM   2642  HG  LEU   172      -1.910   6.161  -3.265  1.00  0.00           H  
ATOM   2643 HD11 LEU   172      -0.261   5.923  -5.836  1.00  0.00           H  
ATOM   2644 HD12 LEU   172      -1.226   4.653  -5.090  1.00  0.00           H  
ATOM   2645 HD13 LEU   172      -2.016   6.068  -5.760  1.00  0.00           H  
ATOM   2646 HD21 LEU   172       0.283   6.342  -2.144  1.00  0.00           H  
ATOM   2647 HD22 LEU   172       0.253   4.862  -3.079  1.00  0.00           H  
ATOM   2648 HD23 LEU   172       1.113   6.277  -3.694  1.00  0.00           H  
ATOM   2649  N   HIS   173       0.010  11.130  -2.895  1.00  0.00           N  
ATOM   2650  CA  HIS   173       0.141  12.487  -3.434  1.00  0.00           C  
ATOM   2651  C   HIS   173       0.821  12.392  -4.799  1.00  0.00           C  
ATOM   2652  O   HIS   173       2.010  12.076  -4.886  1.00  0.00           O  
ATOM   2653  CB  HIS   173       0.910  13.385  -2.454  1.00  0.00           C  
ATOM   2654  CG  HIS   173       0.296  13.446  -1.073  1.00  0.00           C  
ATOM   2655  ND1 HIS   173      -0.547  14.419  -0.622  1.00  0.00           N  
ATOM   2656  CE1 HIS   173      -0.933  14.047   0.648  1.00  0.00           C  
ATOM   2657  NE2 HIS   173      -0.338  12.879   0.945  1.00  0.00           N  
ATOM   2658  CD2 HIS   173       0.436  12.476  -0.075  1.00  0.00           C  
ATOM   2659  H   HIS   173       0.803  10.760  -2.387  1.00  0.00           H  
ATOM   2660  HA  HIS   173      -0.844  12.930  -3.577  1.00  0.00           H  
ATOM   2661  HB2 HIS   173       1.932  13.026  -2.353  1.00  0.00           H  
ATOM   2662  HB3 HIS   173       0.984  14.400  -2.847  1.00  0.00           H  
ATOM   2663  HE1 HIS   173      -1.606  14.596   1.290  1.00  0.00           H  
ATOM   2664  HE2 HIS   173      -0.447  12.381   1.819  1.00  0.00           H  
ATOM   2665  HD2 HIS   173       0.992  11.551  -0.047  1.00  0.00           H  
ATOM   2666  N   LEU   174       0.053  12.578  -5.875  1.00  0.00           N  
ATOM   2667  CA  LEU   174       0.498  12.275  -7.237  1.00  0.00           C  
ATOM   2668  C   LEU   174       1.487  13.315  -7.782  1.00  0.00           C  
ATOM   2669  O   LEU   174       1.436  14.497  -7.433  1.00  0.00           O  
ATOM   2670  CB  LEU   174      -0.721  12.108  -8.163  1.00  0.00           C  
ATOM   2671  CG  LEU   174      -1.670  10.958  -7.769  1.00  0.00           C  
ATOM   2672  CD1 LEU   174      -2.888  10.979  -8.689  1.00  0.00           C  
ATOM   2673  CD2 LEU   174      -1.011   9.580  -7.885  1.00  0.00           C  
ATOM   2674  H   LEU   174      -0.911  12.858  -5.747  1.00  0.00           H  
ATOM   2675  HA  LEU   174       1.021  11.323  -7.219  1.00  0.00           H  
ATOM   2676  HB2 LEU   174      -1.279  13.045  -8.178  1.00  0.00           H  
ATOM   2677  HB3 LEU   174      -0.381  11.951  -9.189  1.00  0.00           H  
ATOM   2678  HG  LEU   174      -2.018  11.101  -6.746  1.00  0.00           H  
ATOM   2679 HD11 LEU   174      -2.615  10.798  -9.728  1.00  0.00           H  
ATOM   2680 HD12 LEU   174      -3.621  10.225  -8.400  1.00  0.00           H  
ATOM   2681 HD13 LEU   174      -3.381  11.949  -8.641  1.00  0.00           H  
ATOM   2682 HD21 LEU   174      -0.201   9.457  -7.166  1.00  0.00           H  
ATOM   2683 HD22 LEU   174      -1.729   8.784  -7.685  1.00  0.00           H  
ATOM   2684 HD23 LEU   174      -0.601   9.415  -8.882  1.00  0.00           H  
ATOM   2685  N   LYS   175       2.368  12.880  -8.686  1.00  0.00           N  
ATOM   2686  CA  LYS   175       3.225  13.763  -9.495  1.00  0.00           C  
ATOM   2687  C   LYS   175       2.374  14.596 -10.463  1.00  0.00           C  
ATOM   2688  O   LYS   175       1.296  14.173 -10.886  1.00  0.00           O  
ATOM   2689  CB  LYS   175       4.262  12.923 -10.255  1.00  0.00           C  
ATOM   2690  CG  LYS   175       5.236  12.180  -9.326  1.00  0.00           C  
ATOM   2691  CD  LYS   175       6.079  11.171 -10.112  1.00  0.00           C  
ATOM   2692  CE  LYS   175       6.890  10.303  -9.144  1.00  0.00           C  
ATOM   2693  NZ  LYS   175       7.648   9.252  -9.865  1.00  0.00           N1+
ATOM   2694  H   LYS   175       2.372  11.894  -8.917  1.00  0.00           H  
ATOM   2695  HA  LYS   175       3.750  14.444  -8.823  1.00  0.00           H  
ATOM   2696  HB2 LYS   175       3.738  12.203 -10.882  1.00  0.00           H  
ATOM   2697  HB3 LYS   175       4.836  13.557 -10.933  1.00  0.00           H  
ATOM   2698  HG2 LYS   175       5.882  12.893  -8.815  1.00  0.00           H  
ATOM   2699  HG3 LYS   175       4.681  11.654  -8.552  1.00  0.00           H  
ATOM   2700  HD2 LYS   175       5.427  10.531 -10.709  1.00  0.00           H  
ATOM   2701  HD3 LYS   175       6.738  11.692 -10.807  1.00  0.00           H  
ATOM   2702  HE2 LYS   175       7.561  10.898  -8.523  1.00  0.00           H  
ATOM   2703  HE3 LYS   175       6.202   9.772  -8.496  1.00  0.00           H  
ATOM   2704  HZ1 LYS   175       8.365   9.674 -10.437  1.00  0.00           H  
ATOM   2705  HZ2 LYS   175       8.067   8.623  -9.192  1.00  0.00           H  
ATOM   2706  HZ3 LYS   175       7.009   8.725 -10.446  1.00  0.00           H  
ATOM   2707  N   GLU   176       2.859  15.779 -10.829  1.00  0.00           N  
ATOM   2708  CA  GLU   176       2.101  16.769 -11.617  1.00  0.00           C  
ATOM   2709  C   GLU   176       1.728  16.295 -13.039  1.00  0.00           C  
ATOM   2710  O   GLU   176       0.718  16.726 -13.597  1.00  0.00           O  
ATOM   2711  CB  GLU   176       2.920  18.071 -11.639  1.00  0.00           C  
ATOM   2712  CG  GLU   176       2.186  19.252 -12.291  1.00  0.00           C  
ATOM   2713  CD  GLU   176       2.871  20.596 -11.973  1.00  0.00           C  
ATOM   2714  OE1 GLU   176       3.295  21.303 -12.919  1.00  0.00           O  
ATOM   2715  OE2 GLU   176       2.973  20.964 -10.776  1.00  0.00           O1-
ATOM   2716  H   GLU   176       3.760  16.062 -10.473  1.00  0.00           H  
ATOM   2717  HA  GLU   176       1.168  16.962 -11.084  1.00  0.00           H  
ATOM   2718  HB2 GLU   176       3.179  18.329 -10.611  1.00  0.00           H  
ATOM   2719  HB3 GLU   176       3.869  17.907 -12.154  1.00  0.00           H  
ATOM   2720  HG2 GLU   176       2.127  19.126 -13.373  1.00  0.00           H  
ATOM   2721  HG3 GLU   176       1.161  19.309 -11.922  1.00  0.00           H  
ATOM   2722  N   ASP   177       2.502  15.370 -13.611  1.00  0.00           N  
ATOM   2723  CA  ASP   177       2.251  14.715 -14.902  1.00  0.00           C  
ATOM   2724  C   ASP   177       1.472  13.382 -14.795  1.00  0.00           C  
ATOM   2725  O   ASP   177       1.161  12.775 -15.821  1.00  0.00           O  
ATOM   2726  CB  ASP   177       3.583  14.526 -15.661  1.00  0.00           C  
ATOM   2727  CG  ASP   177       4.704  13.772 -14.915  1.00  0.00           C  
ATOM   2728  OD1 ASP   177       4.619  13.557 -13.683  1.00  0.00           O  
ATOM   2729  OD2 ASP   177       5.711  13.423 -15.578  1.00  0.00           O1-
ATOM   2730  H   ASP   177       3.314  15.042 -13.103  1.00  0.00           H  
ATOM   2731  HA  ASP   177       1.633  15.369 -15.518  1.00  0.00           H  
ATOM   2732  HB2 ASP   177       3.407  14.023 -16.612  1.00  0.00           H  
ATOM   2733  HB3 ASP   177       3.980  15.508 -15.920  1.00  0.00           H  
ATOM   2734  N   GLN   178       1.129  12.921 -13.583  1.00  0.00           N  
ATOM   2735  CA  GLN   178       0.456  11.633 -13.326  1.00  0.00           C  
ATOM   2736  C   GLN   178      -0.999  11.772 -12.835  1.00  0.00           C  
ATOM   2737  O   GLN   178      -1.566  10.845 -12.257  1.00  0.00           O  
ATOM   2738  CB  GLN   178       1.323  10.743 -12.411  1.00  0.00           C  
ATOM   2739  CG  GLN   178       2.739  10.472 -12.958  1.00  0.00           C  
ATOM   2740  CD  GLN   178       2.819   9.793 -14.330  1.00  0.00           C  
ATOM   2741  OE1 GLN   178       1.812   9.072 -14.779  1.00  0.00           O  
ATOM   2742  NE2 GLN   178       3.817   9.891 -15.029  1.00  0.00           N  
ATOM   2743  H   GLN   178       1.386  13.473 -12.775  1.00  0.00           H  
ATOM   2744  HA  GLN   178       0.331  11.097 -14.266  1.00  0.00           H  
ATOM   2745  HB2 GLN   178       1.409  11.211 -11.428  1.00  0.00           H  
ATOM   2746  HB3 GLN   178       0.829   9.785 -12.240  1.00  0.00           H  
ATOM   2747  HG2 GLN   178       3.289  11.411 -13.015  1.00  0.00           H  
ATOM   2748  HG3 GLN   178       3.292   9.858 -12.252  1.00  0.00           H  
ATOM   2749 HE21 GLN   178       3.823   9.458 -15.941  1.00  0.00           H  
ATOM   2750 HE22 GLN   178       4.584  10.480 -14.735  1.00  0.00           H  
ATOM   2751  N   THR   179      -1.634  12.913 -13.113  1.00  0.00           N  
ATOM   2752  CA  THR   179      -3.046  13.200 -12.794  1.00  0.00           C  
ATOM   2753  C   THR   179      -4.057  12.316 -13.541  1.00  0.00           C  
ATOM   2754  O   THR   179      -5.232  12.299 -13.176  1.00  0.00           O  
ATOM   2755  CB  THR   179      -3.366  14.678 -13.073  1.00  0.00           C  
ATOM   2756  CG2 THR   179      -2.541  15.610 -12.184  1.00  0.00           C  
ATOM   2757  OG1 THR   179      -3.095  14.992 -14.423  1.00  0.00           O  
ATOM   2758  H   THR   179      -1.127  13.631 -13.613  1.00  0.00           H  
ATOM   2759  HA  THR   179      -3.191  13.010 -11.729  1.00  0.00           H  
ATOM   2760  HB  THR   179      -4.423  14.877 -12.891  1.00  0.00           H  
ATOM   2761 HG21 THR   179      -1.471  15.516 -12.371  1.00  0.00           H  
ATOM   2762 HG22 THR   179      -2.812  16.654 -12.345  1.00  0.00           H  
ATOM   2763 HG23 THR   179      -2.710  15.384 -11.132  1.00  0.00           H  
ATOM   2764  HG1 THR   179      -3.309  15.901 -14.572  1.00  0.00           H  
ATOM   2765  N   GLU   180      -3.630  11.525 -14.535  1.00  0.00           N  
ATOM   2766  CA  GLU   180      -4.483  10.554 -15.242  1.00  0.00           C  
ATOM   2767  C   GLU   180      -5.176   9.563 -14.287  1.00  0.00           C  
ATOM   2768  O   GLU   180      -6.331   9.198 -14.505  1.00  0.00           O  
ATOM   2769  CB  GLU   180      -3.654   9.803 -16.307  1.00  0.00           C  
ATOM   2770  CG  GLU   180      -2.556   8.885 -15.741  1.00  0.00           C  
ATOM   2771  CD  GLU   180      -1.804   8.140 -16.856  1.00  0.00           C  
ATOM   2772  OE1 GLU   180      -0.721   8.611 -17.280  1.00  0.00           O  
ATOM   2773  OE2 GLU   180      -2.296   7.075 -17.302  1.00  0.00           O1-
ATOM   2774  H   GLU   180      -2.656  11.568 -14.797  1.00  0.00           H  
ATOM   2775  HA  GLU   180      -5.262  11.120 -15.756  1.00  0.00           H  
ATOM   2776  HB2 GLU   180      -4.332   9.209 -16.922  1.00  0.00           H  
ATOM   2777  HB3 GLU   180      -3.205  10.530 -16.986  1.00  0.00           H  
ATOM   2778  HG2 GLU   180      -1.840   9.453 -15.146  1.00  0.00           H  
ATOM   2779  HG3 GLU   180      -2.977   8.122 -15.089  1.00  0.00           H  
ATOM   2780  N   TYR   181      -4.515   9.181 -13.188  1.00  0.00           N  
ATOM   2781  CA  TYR   181      -5.036   8.233 -12.195  1.00  0.00           C  
ATOM   2782  C   TYR   181      -6.084   8.841 -11.243  1.00  0.00           C  
ATOM   2783  O   TYR   181      -6.529   8.179 -10.308  1.00  0.00           O  
ATOM   2784  CB  TYR   181      -3.859   7.574 -11.457  1.00  0.00           C  
ATOM   2785  CG  TYR   181      -2.855   6.922 -12.393  1.00  0.00           C  
ATOM   2786  CD1 TYR   181      -3.260   5.852 -13.219  1.00  0.00           C  
ATOM   2787  CE1 TYR   181      -2.351   5.280 -14.128  1.00  0.00           C  
ATOM   2788  CZ  TYR   181      -1.036   5.773 -14.222  1.00  0.00           C  
ATOM   2789  OH  TYR   181      -0.173   5.221 -15.117  1.00  0.00           O  
ATOM   2790  CE2 TYR   181      -0.627   6.835 -13.389  1.00  0.00           C  
ATOM   2791  CD2 TYR   181      -1.534   7.408 -12.476  1.00  0.00           C  
ATOM   2792  H   TYR   181      -3.580   9.538 -13.045  1.00  0.00           H  
ATOM   2793  HA  TYR   181      -5.564   7.443 -12.733  1.00  0.00           H  
ATOM   2794  HB2 TYR   181      -3.349   8.314 -10.837  1.00  0.00           H  
ATOM   2795  HB3 TYR   181      -4.227   6.808 -10.774  1.00  0.00           H  
ATOM   2796  HD1 TYR   181      -4.271   5.476 -13.166  1.00  0.00           H  
ATOM   2797  HE1 TYR   181      -2.657   4.469 -14.770  1.00  0.00           H  
ATOM   2798  HH  TYR   181       0.615   5.732 -15.224  1.00  0.00           H  
ATOM   2799  HE2 TYR   181       0.378   7.223 -13.458  1.00  0.00           H  
ATOM   2800  HD2 TYR   181      -1.213   8.229 -11.852  1.00  0.00           H  
ATOM   2801  N   LEU   182      -6.500  10.090 -11.483  1.00  0.00           N  
ATOM   2802  CA  LEU   182      -7.664  10.730 -10.862  1.00  0.00           C  
ATOM   2803  C   LEU   182      -8.937  10.592 -11.723  1.00  0.00           C  
ATOM   2804  O   LEU   182     -10.039  10.833 -11.233  1.00  0.00           O  
ATOM   2805  CB  LEU   182      -7.344  12.214 -10.600  1.00  0.00           C  
ATOM   2806  CG  LEU   182      -6.093  12.447  -9.730  1.00  0.00           C  
ATOM   2807  CD1 LEU   182      -5.618  13.893  -9.832  1.00  0.00           C  
ATOM   2808  CD2 LEU   182      -6.381  12.141  -8.263  1.00  0.00           C  
ATOM   2809  H   LEU   182      -6.054  10.597 -12.237  1.00  0.00           H  
ATOM   2810  HA  LEU   182      -7.880  10.255  -9.904  1.00  0.00           H  
ATOM   2811  HB2 LEU   182      -7.216  12.718 -11.558  1.00  0.00           H  
ATOM   2812  HB3 LEU   182      -8.202  12.697 -10.132  1.00  0.00           H  
ATOM   2813  HG  LEU   182      -5.272  11.820 -10.073  1.00  0.00           H  
ATOM   2814 HD11 LEU   182      -6.382  14.584  -9.494  1.00  0.00           H  
ATOM   2815 HD12 LEU   182      -4.725  14.060  -9.232  1.00  0.00           H  
ATOM   2816 HD13 LEU   182      -5.374  14.154 -10.861  1.00  0.00           H  
ATOM   2817 HD21 LEU   182      -6.618  11.088  -8.111  1.00  0.00           H  
ATOM   2818 HD22 LEU   182      -5.516  12.371  -7.642  1.00  0.00           H  
ATOM   2819 HD23 LEU   182      -7.220  12.728  -7.891  1.00  0.00           H  
ATOM   2820  N   GLU   183      -8.812  10.227 -13.006  1.00  0.00           N  
ATOM   2821  CA  GLU   183      -9.953  10.048 -13.916  1.00  0.00           C  
ATOM   2822  C   GLU   183     -10.679   8.717 -13.660  1.00  0.00           C  
ATOM   2823  O   GLU   183     -10.060   7.653 -13.625  1.00  0.00           O  
ATOM   2824  CB  GLU   183      -9.518  10.136 -15.389  1.00  0.00           C  
ATOM   2825  CG  GLU   183      -8.874  11.482 -15.758  1.00  0.00           C  
ATOM   2826  CD  GLU   183      -8.518  11.582 -17.259  1.00  0.00           C  
ATOM   2827  OE1 GLU   183      -7.496  12.232 -17.587  1.00  0.00           O  
ATOM   2828  OE2 GLU   183      -9.264  11.051 -18.122  1.00  0.00           O1-
ATOM   2829  H   GLU   183      -7.891  10.024 -13.370  1.00  0.00           H  
ATOM   2830  HA  GLU   183     -10.660  10.862 -13.740  1.00  0.00           H  
ATOM   2831  HB2 GLU   183      -8.821   9.330 -15.620  1.00  0.00           H  
ATOM   2832  HB3 GLU   183     -10.391   9.968 -16.022  1.00  0.00           H  
ATOM   2833  HG2 GLU   183      -9.551  12.301 -15.515  1.00  0.00           H  
ATOM   2834  HG3 GLU   183      -7.966  11.640 -15.176  1.00  0.00           H  
ATOM   2835  N   GLU   184     -12.011   8.761 -13.542  1.00  0.00           N  
ATOM   2836  CA  GLU   184     -12.846   7.596 -13.215  1.00  0.00           C  
ATOM   2837  C   GLU   184     -12.639   6.435 -14.203  1.00  0.00           C  
ATOM   2838  O   GLU   184     -12.330   5.313 -13.798  1.00  0.00           O  
ATOM   2839  CB  GLU   184     -14.318   8.055 -13.172  1.00  0.00           C  
ATOM   2840  CG  GLU   184     -15.314   6.949 -12.788  1.00  0.00           C  
ATOM   2841  CD  GLU   184     -16.788   7.345 -13.032  1.00  0.00           C  
ATOM   2842  OE1 GLU   184     -17.120   8.554 -13.078  1.00  0.00           O  
ATOM   2843  OE2 GLU   184     -17.633   6.429 -13.180  1.00  0.00           O1-
ATOM   2844  H   GLU   184     -12.470   9.658 -13.597  1.00  0.00           H  
ATOM   2845  HA  GLU   184     -12.558   7.255 -12.219  1.00  0.00           H  
ATOM   2846  HB2 GLU   184     -14.416   8.876 -12.460  1.00  0.00           H  
ATOM   2847  HB3 GLU   184     -14.591   8.470 -14.144  1.00  0.00           H  
ATOM   2848  HG2 GLU   184     -15.136   6.041 -13.361  1.00  0.00           H  
ATOM   2849  HG3 GLU   184     -15.195   6.685 -11.738  1.00  0.00           H  
ATOM   2850  N   ARG   185     -12.732   6.715 -15.510  1.00  0.00           N  
ATOM   2851  CA  ARG   185     -12.565   5.719 -16.585  1.00  0.00           C  
ATOM   2852  C   ARG   185     -11.177   5.065 -16.604  1.00  0.00           C  
ATOM   2853  O   ARG   185     -11.071   3.873 -16.892  1.00  0.00           O  
ATOM   2854  CB  ARG   185     -12.940   6.348 -17.943  1.00  0.00           C  
ATOM   2855  CG  ARG   185     -12.042   7.521 -18.382  1.00  0.00           C  
ATOM   2856  CD  ARG   185     -12.575   8.153 -19.672  1.00  0.00           C  
ATOM   2857  NE  ARG   185     -11.740   9.293 -20.096  1.00  0.00           N  
ATOM   2858  CZ  ARG   185     -11.917  10.038 -21.173  1.00  0.00           C  
ATOM   2859  NH1 ARG   185     -12.905   9.840 -22.004  1.00  0.00           N  
ATOM   2860  NH2 ARG   185     -11.091  11.008 -21.434  1.00  0.00           N1+
ATOM   2861  H   ARG   185     -12.961   7.661 -15.779  1.00  0.00           H  
ATOM   2862  HA  ARG   185     -13.286   4.923 -16.390  1.00  0.00           H  
ATOM   2863  HB2 ARG   185     -12.920   5.576 -18.713  1.00  0.00           H  
ATOM   2864  HB3 ARG   185     -13.975   6.687 -17.893  1.00  0.00           H  
ATOM   2865  HG2 ARG   185     -11.998   8.280 -17.600  1.00  0.00           H  
ATOM   2866  HG3 ARG   185     -11.019   7.179 -18.543  1.00  0.00           H  
ATOM   2867  HD2 ARG   185     -12.595   7.413 -20.474  1.00  0.00           H  
ATOM   2868  HD3 ARG   185     -13.597   8.505 -19.528  1.00  0.00           H  
ATOM   2869  HE  ARG   185     -10.964   9.522 -19.487  1.00  0.00           H  
ATOM   2870 HH11 ARG   185     -13.566   9.098 -21.828  1.00  0.00           H  
ATOM   2871 HH12 ARG   185     -13.016  10.419 -22.823  1.00  0.00           H  
ATOM   2872 HH21 ARG   185     -10.320  11.196 -20.806  1.00  0.00           H  
ATOM   2873 HH22 ARG   185     -11.212  11.590 -22.249  1.00  0.00           H  
ATOM   2874  N   ARG   186     -10.125   5.812 -16.244  1.00  0.00           N  
ATOM   2875  CA  ARG   186      -8.743   5.307 -16.146  1.00  0.00           C  
ATOM   2876  C   ARG   186      -8.577   4.356 -14.960  1.00  0.00           C  
ATOM   2877  O   ARG   186      -7.971   3.298 -15.111  1.00  0.00           O  
ATOM   2878  CB  ARG   186      -7.774   6.503 -16.077  1.00  0.00           C  
ATOM   2879  CG  ARG   186      -6.280   6.137 -16.097  1.00  0.00           C  
ATOM   2880  CD  ARG   186      -5.881   5.312 -17.325  1.00  0.00           C  
ATOM   2881  NE  ARG   186      -4.417   5.224 -17.441  1.00  0.00           N  
ATOM   2882  CZ  ARG   186      -3.688   4.157 -17.685  1.00  0.00           C  
ATOM   2883  NH1 ARG   186      -4.166   2.993 -17.999  1.00  0.00           N  
ATOM   2884  NH2 ARG   186      -2.399   4.249 -17.616  1.00  0.00           N1+
ATOM   2885  H   ARG   186     -10.288   6.772 -15.975  1.00  0.00           H  
ATOM   2886  HA  ARG   186      -8.546   4.745 -17.061  1.00  0.00           H  
ATOM   2887  HB2 ARG   186      -7.976   7.174 -16.913  1.00  0.00           H  
ATOM   2888  HB3 ARG   186      -7.974   7.085 -15.177  1.00  0.00           H  
ATOM   2889  HG2 ARG   186      -5.692   7.055 -16.074  1.00  0.00           H  
ATOM   2890  HG3 ARG   186      -6.014   5.594 -15.189  1.00  0.00           H  
ATOM   2891  HD2 ARG   186      -6.303   4.311 -17.250  1.00  0.00           H  
ATOM   2892  HD3 ARG   186      -6.270   5.761 -18.239  1.00  0.00           H  
ATOM   2893  HE  ARG   186      -3.902   6.091 -17.307  1.00  0.00           H  
ATOM   2894 HH11 ARG   186      -5.154   2.869 -18.211  1.00  0.00           H  
ATOM   2895 HH12 ARG   186      -3.518   2.221 -18.131  1.00  0.00           H  
ATOM   2896 HH21 ARG   186      -1.972   5.149 -17.415  1.00  0.00           H  
ATOM   2897 HH22 ARG   186      -1.828   3.427 -17.782  1.00  0.00           H  
ATOM   2898  N   ILE   187      -9.169   4.680 -13.809  1.00  0.00           N  
ATOM   2899  CA  ILE   187      -9.161   3.797 -12.631  1.00  0.00           C  
ATOM   2900  C   ILE   187      -9.951   2.507 -12.918  1.00  0.00           C  
ATOM   2901  O   ILE   187      -9.448   1.412 -12.660  1.00  0.00           O  
ATOM   2902  CB  ILE   187      -9.687   4.536 -11.378  1.00  0.00           C  
ATOM   2903  CG2 ILE   187      -9.687   3.577 -10.172  1.00  0.00           C  
ATOM   2904  CG1 ILE   187      -8.848   5.790 -11.032  1.00  0.00           C  
ATOM   2905  CD1 ILE   187      -9.629   6.797 -10.178  1.00  0.00           C  
ATOM   2906  H   ILE   187      -9.668   5.557 -13.742  1.00  0.00           H  
ATOM   2907  HA  ILE   187      -8.124   3.512 -12.439  1.00  0.00           H  
ATOM   2908  HB  ILE   187     -10.713   4.853 -11.573  1.00  0.00           H  
ATOM   2909 HG21 ILE   187      -8.721   3.085 -10.063  1.00  0.00           H  
ATOM   2910 HG22 ILE   187      -9.876   4.102  -9.238  1.00  0.00           H  
ATOM   2911 HG23 ILE   187     -10.450   2.803 -10.253  1.00  0.00           H  
ATOM   2912 HG12 ILE   187      -7.923   5.506 -10.529  1.00  0.00           H  
ATOM   2913 HG13 ILE   187      -8.535   6.311 -11.936  1.00  0.00           H  
ATOM   2914 HD11 ILE   187      -9.851   6.404  -9.187  1.00  0.00           H  
ATOM   2915 HD12 ILE   187      -9.061   7.715 -10.040  1.00  0.00           H  
ATOM   2916 HD13 ILE   187     -10.570   7.074 -10.654  1.00  0.00           H  
ATOM   2917  N   LYS   188     -11.146   2.616 -13.527  1.00  0.00           N  
ATOM   2918  CA  LYS   188     -11.979   1.463 -13.931  1.00  0.00           C  
ATOM   2919  C   LYS   188     -11.242   0.523 -14.886  1.00  0.00           C  
ATOM   2920  O   LYS   188     -11.267  -0.689 -14.677  1.00  0.00           O  
ATOM   2921  CB  LYS   188     -13.296   1.941 -14.574  1.00  0.00           C  
ATOM   2922  CG  LYS   188     -14.243   2.585 -13.550  1.00  0.00           C  
ATOM   2923  CD  LYS   188     -15.477   3.237 -14.194  1.00  0.00           C  
ATOM   2924  CE  LYS   188     -16.490   2.245 -14.786  1.00  0.00           C  
ATOM   2925  NZ  LYS   188     -17.275   1.551 -13.729  1.00  0.00           N1+
ATOM   2926  H   LYS   188     -11.498   3.543 -13.731  1.00  0.00           H  
ATOM   2927  HA  LYS   188     -12.216   0.893 -13.031  1.00  0.00           H  
ATOM   2928  HB2 LYS   188     -13.078   2.648 -15.375  1.00  0.00           H  
ATOM   2929  HB3 LYS   188     -13.800   1.095 -15.042  1.00  0.00           H  
ATOM   2930  HG2 LYS   188     -14.546   1.851 -12.802  1.00  0.00           H  
ATOM   2931  HG3 LYS   188     -13.701   3.354 -13.008  1.00  0.00           H  
ATOM   2932  HD2 LYS   188     -15.983   3.859 -13.455  1.00  0.00           H  
ATOM   2933  HD3 LYS   188     -15.146   3.922 -14.975  1.00  0.00           H  
ATOM   2934  HE2 LYS   188     -17.198   2.788 -15.413  1.00  0.00           H  
ATOM   2935  HE3 LYS   188     -16.008   1.511 -15.430  1.00  0.00           H  
ATOM   2936  HZ1 LYS   188     -17.763   2.238 -13.170  1.00  0.00           H  
ATOM   2937  HZ2 LYS   188     -17.946   0.930 -14.158  1.00  0.00           H  
ATOM   2938  HZ3 LYS   188     -16.652   1.019 -13.138  1.00  0.00           H  
ATOM   2939  N   GLU   189     -10.543   1.064 -15.886  1.00  0.00           N  
ATOM   2940  CA  GLU   189      -9.719   0.292 -16.828  1.00  0.00           C  
ATOM   2941  C   GLU   189      -8.655  -0.554 -16.106  1.00  0.00           C  
ATOM   2942  O   GLU   189      -8.539  -1.752 -16.362  1.00  0.00           O  
ATOM   2943  CB  GLU   189      -9.069   1.263 -17.832  1.00  0.00           C  
ATOM   2944  CG  GLU   189      -8.113   0.590 -18.829  1.00  0.00           C  
ATOM   2945  CD  GLU   189      -7.381   1.629 -19.696  1.00  0.00           C  
ATOM   2946  OE1 GLU   189      -6.659   2.487 -19.131  1.00  0.00           O  
ATOM   2947  OE2 GLU   189      -7.491   1.566 -20.945  1.00  0.00           O1-
ATOM   2948  H   GLU   189     -10.560   2.069 -16.000  1.00  0.00           H  
ATOM   2949  HA  GLU   189     -10.377  -0.386 -17.374  1.00  0.00           H  
ATOM   2950  HB2 GLU   189      -9.853   1.781 -18.386  1.00  0.00           H  
ATOM   2951  HB3 GLU   189      -8.532   2.038 -17.286  1.00  0.00           H  
ATOM   2952  HG2 GLU   189      -7.335   0.014 -18.329  1.00  0.00           H  
ATOM   2953  HG3 GLU   189      -8.660  -0.105 -19.468  1.00  0.00           H  
ATOM   2954  N   ILE   190      -7.905   0.046 -15.177  1.00  0.00           N  
ATOM   2955  CA  ILE   190      -6.814  -0.628 -14.452  1.00  0.00           C  
ATOM   2956  C   ILE   190      -7.363  -1.718 -13.520  1.00  0.00           C  
ATOM   2957  O   ILE   190      -6.860  -2.842 -13.523  1.00  0.00           O  
ATOM   2958  CB  ILE   190      -5.960   0.415 -13.699  1.00  0.00           C  
ATOM   2959  CG2 ILE   190      -4.878  -0.255 -12.831  1.00  0.00           C  
ATOM   2960  CG1 ILE   190      -5.289   1.389 -14.694  1.00  0.00           C  
ATOM   2961  CD1 ILE   190      -4.867   2.707 -14.040  1.00  0.00           C  
ATOM   2962  H   ILE   190      -8.056   1.029 -14.991  1.00  0.00           H  
ATOM   2963  HA  ILE   190      -6.174  -1.121 -15.188  1.00  0.00           H  
ATOM   2964  HB  ILE   190      -6.623   0.982 -13.044  1.00  0.00           H  
ATOM   2965 HG21 ILE   190      -4.185  -0.798 -13.463  1.00  0.00           H  
ATOM   2966 HG22 ILE   190      -4.292   0.495 -12.303  1.00  0.00           H  
ATOM   2967 HG23 ILE   190      -5.271  -0.930 -12.071  1.00  0.00           H  
ATOM   2968 HG12 ILE   190      -4.438   0.913 -15.182  1.00  0.00           H  
ATOM   2969 HG13 ILE   190      -5.968   1.646 -15.506  1.00  0.00           H  
ATOM   2970 HD11 ILE   190      -4.034   2.574 -13.348  1.00  0.00           H  
ATOM   2971 HD12 ILE   190      -4.562   3.414 -14.809  1.00  0.00           H  
ATOM   2972 HD13 ILE   190      -5.691   3.164 -13.492  1.00  0.00           H  
ATOM   2973  N   VAL   191      -8.442  -1.431 -12.780  1.00  0.00           N  
ATOM   2974  CA  VAL   191      -9.109  -2.419 -11.912  1.00  0.00           C  
ATOM   2975  C   VAL   191      -9.664  -3.596 -12.728  1.00  0.00           C  
ATOM   2976  O   VAL   191      -9.454  -4.749 -12.350  1.00  0.00           O  
ATOM   2977  CB  VAL   191     -10.202  -1.745 -11.055  1.00  0.00           C  
ATOM   2978  CG1 VAL   191     -11.064  -2.744 -10.271  1.00  0.00           C  
ATOM   2979  CG2 VAL   191      -9.564  -0.799 -10.028  1.00  0.00           C  
ATOM   2980  H   VAL   191      -8.835  -0.500 -12.826  1.00  0.00           H  
ATOM   2981  HA  VAL   191      -8.351  -2.825 -11.240  1.00  0.00           H  
ATOM   2982  HB  VAL   191     -10.857  -1.162 -11.705  1.00  0.00           H  
ATOM   2983 HG11 VAL   191     -10.454  -3.404  -9.654  1.00  0.00           H  
ATOM   2984 HG12 VAL   191     -11.756  -2.226  -9.607  1.00  0.00           H  
ATOM   2985 HG13 VAL   191     -11.675  -3.367 -10.925  1.00  0.00           H  
ATOM   2986 HG21 VAL   191      -8.937  -0.043 -10.500  1.00  0.00           H  
ATOM   2987 HG22 VAL   191     -10.329  -0.269  -9.461  1.00  0.00           H  
ATOM   2988 HG23 VAL   191      -8.940  -1.342  -9.317  1.00  0.00           H  
ATOM   2989  N   LYS   192     -10.294  -3.333 -13.882  1.00  0.00           N  
ATOM   2990  CA  LYS   192     -10.789  -4.362 -14.817  1.00  0.00           C  
ATOM   2991  C   LYS   192      -9.658  -5.216 -15.414  1.00  0.00           C  
ATOM   2992  O   LYS   192      -9.840  -6.418 -15.600  1.00  0.00           O  
ATOM   2993  CB  LYS   192     -11.613  -3.660 -15.914  1.00  0.00           C  
ATOM   2994  CG  LYS   192     -12.237  -4.627 -16.933  1.00  0.00           C  
ATOM   2995  CD  LYS   192     -13.097  -3.861 -17.952  1.00  0.00           C  
ATOM   2996  CE  LYS   192     -13.755  -4.784 -18.987  1.00  0.00           C  
ATOM   2997  NZ  LYS   192     -12.771  -5.380 -19.932  1.00  0.00           N1+
ATOM   2998  H   LYS   192     -10.427  -2.365 -14.148  1.00  0.00           H  
ATOM   2999  HA  LYS   192     -11.452  -5.026 -14.259  1.00  0.00           H  
ATOM   3000  HB2 LYS   192     -12.411  -3.087 -15.440  1.00  0.00           H  
ATOM   3001  HB3 LYS   192     -10.991  -2.935 -16.439  1.00  0.00           H  
ATOM   3002  HG2 LYS   192     -11.461  -5.176 -17.466  1.00  0.00           H  
ATOM   3003  HG3 LYS   192     -12.847  -5.367 -16.413  1.00  0.00           H  
ATOM   3004  HD2 LYS   192     -13.880  -3.320 -17.418  1.00  0.00           H  
ATOM   3005  HD3 LYS   192     -12.496  -3.104 -18.458  1.00  0.00           H  
ATOM   3006  HE2 LYS   192     -14.306  -5.584 -18.491  1.00  0.00           H  
ATOM   3007  HE3 LYS   192     -14.481  -4.218 -19.572  1.00  0.00           H  
ATOM   3008  HZ1 LYS   192     -12.103  -5.935 -19.417  1.00  0.00           H  
ATOM   3009  HZ2 LYS   192     -13.254  -5.968 -20.597  1.00  0.00           H  
ATOM   3010  HZ3 LYS   192     -12.287  -4.643 -20.426  1.00  0.00           H  
ATOM   3011  N   LYS   193      -8.498  -4.615 -15.699  1.00  0.00           N  
ATOM   3012  CA  LYS   193      -7.317  -5.290 -16.268  1.00  0.00           C  
ATOM   3013  C   LYS   193      -6.591  -6.189 -15.255  1.00  0.00           C  
ATOM   3014  O   LYS   193      -6.224  -7.315 -15.598  1.00  0.00           O  
ATOM   3015  CB  LYS   193      -6.381  -4.210 -16.843  1.00  0.00           C  
ATOM   3016  CG  LYS   193      -5.232  -4.786 -17.685  1.00  0.00           C  
ATOM   3017  CD  LYS   193      -4.255  -3.704 -18.171  1.00  0.00           C  
ATOM   3018  CE  LYS   193      -4.913  -2.656 -19.081  1.00  0.00           C  
ATOM   3019  NZ  LYS   193      -3.913  -1.675 -19.571  1.00  0.00           N1+
ATOM   3020  H   LYS   193      -8.425  -3.620 -15.534  1.00  0.00           H  
ATOM   3021  HA  LYS   193      -7.658  -5.918 -17.093  1.00  0.00           H  
ATOM   3022  HB2 LYS   193      -6.978  -3.550 -17.471  1.00  0.00           H  
ATOM   3023  HB3 LYS   193      -5.980  -3.592 -16.039  1.00  0.00           H  
ATOM   3024  HG2 LYS   193      -4.663  -5.512 -17.105  1.00  0.00           H  
ATOM   3025  HG3 LYS   193      -5.636  -5.330 -18.540  1.00  0.00           H  
ATOM   3026  HD2 LYS   193      -3.810  -3.203 -17.310  1.00  0.00           H  
ATOM   3027  HD3 LYS   193      -3.433  -4.185 -18.703  1.00  0.00           H  
ATOM   3028  HE2 LYS   193      -5.395  -3.132 -19.935  1.00  0.00           H  
ATOM   3029  HE3 LYS   193      -5.678  -2.096 -18.543  1.00  0.00           H  
ATOM   3030  HZ1 LYS   193      -3.423  -1.253 -18.785  1.00  0.00           H  
ATOM   3031  HZ2 LYS   193      -3.236  -2.141 -20.158  1.00  0.00           H  
ATOM   3032  HZ3 LYS   193      -4.375  -0.950 -20.101  1.00  0.00           H  
ATOM   3033  N   HIS   194      -6.375  -5.694 -14.032  1.00  0.00           N  
ATOM   3034  CA  HIS   194      -5.423  -6.267 -13.064  1.00  0.00           C  
ATOM   3035  C   HIS   194      -6.024  -6.802 -11.751  1.00  0.00           C  
ATOM   3036  O   HIS   194      -5.368  -7.607 -11.086  1.00  0.00           O  
ATOM   3037  CB  HIS   194      -4.377  -5.191 -12.732  1.00  0.00           C  
ATOM   3038  CG  HIS   194      -3.467  -4.777 -13.864  1.00  0.00           C  
ATOM   3039  ND1 HIS   194      -2.851  -5.619 -14.747  1.00  0.00           N  
ATOM   3040  CE1 HIS   194      -2.023  -4.836 -15.523  1.00  0.00           C  
ATOM   3041  NE2 HIS   194      -2.127  -3.565 -15.102  1.00  0.00           N  
ATOM   3042  CD2 HIS   194      -2.990  -3.482 -14.077  1.00  0.00           C  
ATOM   3043  H   HIS   194      -6.737  -4.771 -13.827  1.00  0.00           H  
ATOM   3044  HA  HIS   194      -4.897  -7.114 -13.509  1.00  0.00           H  
ATOM   3045  HB2 HIS   194      -4.862  -4.301 -12.328  1.00  0.00           H  
ATOM   3046  HB3 HIS   194      -3.730  -5.560 -11.941  1.00  0.00           H  
ATOM   3047  HE1 HIS   194      -1.396  -5.186 -16.329  1.00  0.00           H  
ATOM   3048  HE2 HIS   194      -1.623  -2.783 -15.498  1.00  0.00           H  
ATOM   3049  HD2 HIS   194      -3.170  -2.567 -13.546  1.00  0.00           H  
ATOM   3050  N   SER   195      -7.230  -6.372 -11.365  1.00  0.00           N  
ATOM   3051  CA  SER   195      -7.806  -6.599 -10.023  1.00  0.00           C  
ATOM   3052  C   SER   195      -9.236  -7.170 -10.049  1.00  0.00           C  
ATOM   3053  O   SER   195      -9.950  -7.148  -9.046  1.00  0.00           O  
ATOM   3054  CB  SER   195      -7.734  -5.308  -9.196  1.00  0.00           C  
ATOM   3055  OG  SER   195      -6.393  -4.850  -9.094  1.00  0.00           O  
ATOM   3056  H   SER   195      -7.743  -5.756 -11.982  1.00  0.00           H  
ATOM   3057  HA  SER   195      -7.224  -7.354  -9.492  1.00  0.00           H  
ATOM   3058  HB2 SER   195      -8.338  -4.524  -9.650  1.00  0.00           H  
ATOM   3059  HB3 SER   195      -8.122  -5.462  -8.191  1.00  0.00           H  
ATOM   3060  HG  SER   195      -6.067  -4.691  -9.967  1.00  0.00           H  
ATOM   3061  N   GLN   196      -9.660  -7.712 -11.193  1.00  0.00           N  
ATOM   3062  CA  GLN   196     -11.009  -8.220 -11.461  1.00  0.00           C  
ATOM   3063  C   GLN   196     -11.377  -9.512 -10.697  1.00  0.00           C  
ATOM   3064  O   GLN   196     -12.562  -9.837 -10.591  1.00  0.00           O  
ATOM   3065  CB  GLN   196     -11.196  -8.371 -12.987  1.00  0.00           C  
ATOM   3066  CG  GLN   196     -10.423  -9.501 -13.703  1.00  0.00           C  
ATOM   3067  CD  GLN   196      -8.972  -9.169 -14.081  1.00  0.00           C  
ATOM   3068  OE1 GLN   196      -8.164  -8.727 -13.278  1.00  0.00           O  
ATOM   3069  NE2 GLN   196      -8.556  -9.391 -15.309  1.00  0.00           N  
ATOM   3070  H   GLN   196      -9.004  -7.751 -11.964  1.00  0.00           H  
ATOM   3071  HA  GLN   196     -11.707  -7.452 -11.125  1.00  0.00           H  
ATOM   3072  HB2 GLN   196     -12.258  -8.540 -13.169  1.00  0.00           H  
ATOM   3073  HB3 GLN   196     -10.985  -7.416 -13.467  1.00  0.00           H  
ATOM   3074  HG2 GLN   196     -10.437 -10.418 -13.119  1.00  0.00           H  
ATOM   3075  HG3 GLN   196     -10.956  -9.739 -14.625  1.00  0.00           H  
ATOM   3076 HE21 GLN   196      -7.605  -9.149 -15.555  1.00  0.00           H  
ATOM   3077 HE22 GLN   196      -9.188  -9.761 -16.002  1.00  0.00           H  
ATOM   3078  N   PHE   197     -10.390 -10.230 -10.144  1.00  0.00           N  
ATOM   3079  CA  PHE   197     -10.573 -11.466  -9.359  1.00  0.00           C  
ATOM   3080  C   PHE   197     -10.249 -11.312  -7.856  1.00  0.00           C  
ATOM   3081  O   PHE   197     -10.117 -12.308  -7.141  1.00  0.00           O  
ATOM   3082  CB  PHE   197      -9.806 -12.621 -10.026  1.00  0.00           C  
ATOM   3083  CG  PHE   197     -10.253 -12.946 -11.443  1.00  0.00           C  
ATOM   3084  CD1 PHE   197     -11.589 -13.324 -11.690  1.00  0.00           C  
ATOM   3085  CE1 PHE   197     -12.011 -13.631 -12.996  1.00  0.00           C  
ATOM   3086  CZ  PHE   197     -11.096 -13.570 -14.062  1.00  0.00           C  
ATOM   3087  CE2 PHE   197      -9.760 -13.206 -13.819  1.00  0.00           C  
ATOM   3088  CD2 PHE   197      -9.338 -12.894 -12.513  1.00  0.00           C  
ATOM   3089  H   PHE   197      -9.444  -9.901 -10.270  1.00  0.00           H  
ATOM   3090  HA  PHE   197     -11.628 -11.744  -9.360  1.00  0.00           H  
ATOM   3091  HB2 PHE   197      -8.738 -12.398 -10.026  1.00  0.00           H  
ATOM   3092  HB3 PHE   197      -9.919 -13.536  -9.442  1.00  0.00           H  
ATOM   3093  HD1 PHE   197     -12.298 -13.379 -10.878  1.00  0.00           H  
ATOM   3094  HE1 PHE   197     -13.037 -13.916 -13.179  1.00  0.00           H  
ATOM   3095  HZ  PHE   197     -11.418 -13.807 -15.065  1.00  0.00           H  
ATOM   3096  HE2 PHE   197      -9.056 -13.159 -14.638  1.00  0.00           H  
ATOM   3097  HD2 PHE   197      -8.310 -12.611 -12.338  1.00  0.00           H  
ATOM   3098  N   ILE   198     -10.135 -10.076  -7.351  1.00  0.00           N  
ATOM   3099  CA  ILE   198      -9.982  -9.786  -5.913  1.00  0.00           C  
ATOM   3100  C   ILE   198     -11.245 -10.220  -5.143  1.00  0.00           C  
ATOM   3101  O   ILE   198     -12.372  -9.974  -5.582  1.00  0.00           O  
ATOM   3102  CB  ILE   198      -9.639  -8.291  -5.711  1.00  0.00           C  
ATOM   3103  CG2 ILE   198      -9.737  -7.837  -4.243  1.00  0.00           C  
ATOM   3104  CG1 ILE   198      -8.246  -7.945  -6.292  1.00  0.00           C  
ATOM   3105  CD1 ILE   198      -7.031  -8.481  -5.518  1.00  0.00           C  
ATOM   3106  H   ILE   198     -10.255  -9.289  -7.973  1.00  0.00           H  
ATOM   3107  HA  ILE   198      -9.154 -10.388  -5.537  1.00  0.00           H  
ATOM   3108  HB  ILE   198     -10.374  -7.708  -6.270  1.00  0.00           H  
ATOM   3109 HG21 ILE   198      -9.183  -8.498  -3.577  1.00  0.00           H  
ATOM   3110 HG22 ILE   198      -9.335  -6.831  -4.118  1.00  0.00           H  
ATOM   3111 HG23 ILE   198     -10.769  -7.801  -3.895  1.00  0.00           H  
ATOM   3112 HG12 ILE   198      -8.176  -8.289  -7.323  1.00  0.00           H  
ATOM   3113 HG13 ILE   198      -8.160  -6.863  -6.349  1.00  0.00           H  
ATOM   3114 HD11 ILE   198      -7.042  -9.567  -5.437  1.00  0.00           H  
ATOM   3115 HD12 ILE   198      -6.106  -8.203  -6.024  1.00  0.00           H  
ATOM   3116 HD13 ILE   198      -6.979  -8.066  -4.513  1.00  0.00           H  
ATOM   3117  N   GLY   199     -11.060 -10.868  -3.987  1.00  0.00           N  
ATOM   3118  CA  GLY   199     -12.129 -11.506  -3.201  1.00  0.00           C  
ATOM   3119  C   GLY   199     -13.010 -10.568  -2.359  1.00  0.00           C  
ATOM   3120  O   GLY   199     -13.816 -11.049  -1.561  1.00  0.00           O  
ATOM   3121  H   GLY   199     -10.112 -11.014  -3.671  1.00  0.00           H  
ATOM   3122  HA2 GLY   199     -12.772 -12.088  -3.863  1.00  0.00           H  
ATOM   3123  HA3 GLY   199     -11.659 -12.222  -2.525  1.00  0.00           H  
ATOM   3124  N   TYR   200     -12.862  -9.250  -2.523  1.00  0.00           N  
ATOM   3125  CA  TYR   200     -13.534  -8.203  -1.743  1.00  0.00           C  
ATOM   3126  C   TYR   200     -14.086  -7.096  -2.658  1.00  0.00           C  
ATOM   3127  O   TYR   200     -13.493  -6.843  -3.714  1.00  0.00           O  
ATOM   3128  CB  TYR   200     -12.552  -7.614  -0.716  1.00  0.00           C  
ATOM   3129  CG  TYR   200     -11.977  -8.648   0.232  1.00  0.00           C  
ATOM   3130  CD1 TYR   200     -12.735  -9.076   1.338  1.00  0.00           C  
ATOM   3131  CE1 TYR   200     -12.238 -10.087   2.183  1.00  0.00           C  
ATOM   3132  CZ  TYR   200     -10.981 -10.671   1.916  1.00  0.00           C  
ATOM   3133  OH  TYR   200     -10.517 -11.654   2.725  1.00  0.00           O  
ATOM   3134  CE2 TYR   200     -10.215 -10.227   0.816  1.00  0.00           C  
ATOM   3135  CD2 TYR   200     -10.712  -9.214  -0.022  1.00  0.00           C  
ATOM   3136  H   TYR   200     -12.216  -8.938  -3.233  1.00  0.00           H  
ATOM   3137  HA  TYR   200     -14.353  -8.664  -1.197  1.00  0.00           H  
ATOM   3138  HB2 TYR   200     -11.731  -7.106  -1.226  1.00  0.00           H  
ATOM   3139  HB3 TYR   200     -13.050  -6.849  -0.120  1.00  0.00           H  
ATOM   3140  HD1 TYR   200     -13.706  -8.646   1.532  1.00  0.00           H  
ATOM   3141  HE1 TYR   200     -12.824 -10.420   3.027  1.00  0.00           H  
ATOM   3142  HH  TYR   200      -9.715 -12.054   2.395  1.00  0.00           H  
ATOM   3143  HE2 TYR   200      -9.247 -10.663   0.611  1.00  0.00           H  
ATOM   3144  HD2 TYR   200     -10.128  -8.888  -0.871  1.00  0.00           H  
ATOM   3145  N   PRO   201     -15.181  -6.401  -2.281  1.00  0.00           N  
ATOM   3146  CA  PRO   201     -15.709  -5.279  -3.058  1.00  0.00           C  
ATOM   3147  C   PRO   201     -14.671  -4.160  -3.218  1.00  0.00           C  
ATOM   3148  O   PRO   201     -14.121  -3.684  -2.224  1.00  0.00           O  
ATOM   3149  CD  PRO   201     -16.055  -6.677  -1.150  1.00  0.00           C  
ATOM   3150  CG  PRO   201     -17.389  -6.022  -1.502  1.00  0.00           C  
ATOM   3151  CB  PRO   201     -16.958  -4.796  -2.304  1.00  0.00           C  
ATOM   3152  HD2 PRO   201     -15.628  -6.230  -0.252  1.00  0.00           H  
ATOM   3153  HD3 PRO   201     -16.221  -7.737  -0.964  1.00  0.00           H  
ATOM   3154  HG2 PRO   201     -17.984  -5.771  -0.623  1.00  0.00           H  
ATOM   3155  HG3 PRO   201     -17.978  -6.688  -2.133  1.00  0.00           H  
ATOM   3156  HB2 PRO   201     -16.722  -3.983  -1.614  1.00  0.00           H  
ATOM   3157  HB3 PRO   201     -17.740  -4.442  -2.975  1.00  0.00           H  
ATOM   3158  HA  PRO   201     -16.006  -5.659  -4.038  1.00  0.00           H  
ATOM   3159  N   ILE   202     -14.419  -3.734  -4.460  1.00  0.00           N  
ATOM   3160  CA  ILE   202     -13.607  -2.554  -4.799  1.00  0.00           C  
ATOM   3161  C   ILE   202     -14.566  -1.443  -5.249  1.00  0.00           C  
ATOM   3162  O   ILE   202     -15.082  -1.472  -6.369  1.00  0.00           O  
ATOM   3163  CB  ILE   202     -12.538  -2.890  -5.870  1.00  0.00           C  
ATOM   3164  CG2 ILE   202     -11.798  -1.616  -6.328  1.00  0.00           C  
ATOM   3165  CG1 ILE   202     -11.506  -3.914  -5.338  1.00  0.00           C  
ATOM   3166  CD1 ILE   202     -10.678  -4.577  -6.445  1.00  0.00           C  
ATOM   3167  H   ILE   202     -14.893  -4.192  -5.225  1.00  0.00           H  
ATOM   3168  HA  ILE   202     -13.070  -2.196  -3.920  1.00  0.00           H  
ATOM   3169  HB  ILE   202     -13.041  -3.326  -6.734  1.00  0.00           H  
ATOM   3170 HG21 ILE   202     -11.325  -1.113  -5.485  1.00  0.00           H  
ATOM   3171 HG22 ILE   202     -11.016  -1.841  -7.051  1.00  0.00           H  
ATOM   3172 HG23 ILE   202     -12.453  -0.896  -6.820  1.00  0.00           H  
ATOM   3173 HG12 ILE   202     -10.839  -3.436  -4.619  1.00  0.00           H  
ATOM   3174 HG13 ILE   202     -12.008  -4.710  -4.790  1.00  0.00           H  
ATOM   3175 HD11 ILE   202     -10.074  -3.860  -6.999  1.00  0.00           H  
ATOM   3176 HD12 ILE   202      -9.994  -5.308  -6.018  1.00  0.00           H  
ATOM   3177 HD13 ILE   202     -11.316  -5.101  -7.158  1.00  0.00           H  
ATOM   3178  N   THR   203     -14.827  -0.476  -4.370  1.00  0.00           N  
ATOM   3179  CA  THR   203     -15.746   0.645  -4.639  1.00  0.00           C  
ATOM   3180  C   THR   203     -14.972   1.888  -5.076  1.00  0.00           C  
ATOM   3181  O   THR   203     -14.273   2.499  -4.265  1.00  0.00           O  
ATOM   3182  CB  THR   203     -16.622   0.955  -3.413  1.00  0.00           C  
ATOM   3183  CG2 THR   203     -17.646   2.060  -3.690  1.00  0.00           C  
ATOM   3184  OG1 THR   203     -17.351  -0.200  -3.048  1.00  0.00           O  
ATOM   3185  H   THR   203     -14.369  -0.504  -3.467  1.00  0.00           H  
ATOM   3186  HA  THR   203     -16.429   0.376  -5.448  1.00  0.00           H  
ATOM   3187  HB  THR   203     -16.000   1.240  -2.563  1.00  0.00           H  
ATOM   3188 HG21 THR   203     -18.282   1.810  -4.540  1.00  0.00           H  
ATOM   3189 HG22 THR   203     -18.294   2.212  -2.827  1.00  0.00           H  
ATOM   3190 HG23 THR   203     -17.175   3.020  -3.900  1.00  0.00           H  
ATOM   3191  HG1 THR   203     -16.737  -0.892  -2.852  1.00  0.00           H  
ATOM   3192  N   LEU   204     -15.106   2.289  -6.343  1.00  0.00           N  
ATOM   3193  CA  LEU   204     -14.598   3.569  -6.844  1.00  0.00           C  
ATOM   3194  C   LEU   204     -15.578   4.708  -6.520  1.00  0.00           C  
ATOM   3195  O   LEU   204     -16.738   4.681  -6.940  1.00  0.00           O  
ATOM   3196  CB  LEU   204     -14.314   3.446  -8.350  1.00  0.00           C  
ATOM   3197  CG  LEU   204     -13.882   4.758  -9.035  1.00  0.00           C  
ATOM   3198  CD1 LEU   204     -12.635   5.375  -8.403  1.00  0.00           C  
ATOM   3199  CD2 LEU   204     -13.582   4.466 -10.501  1.00  0.00           C  
ATOM   3200  H   LEU   204     -15.683   1.743  -6.966  1.00  0.00           H  
ATOM   3201  HA  LEU   204     -13.649   3.780  -6.353  1.00  0.00           H  
ATOM   3202  HB2 LEU   204     -13.542   2.690  -8.498  1.00  0.00           H  
ATOM   3203  HB3 LEU   204     -15.205   3.066  -8.854  1.00  0.00           H  
ATOM   3204  HG  LEU   204     -14.690   5.490  -9.002  1.00  0.00           H  
ATOM   3205 HD11 LEU   204     -11.830   4.649  -8.313  1.00  0.00           H  
ATOM   3206 HD12 LEU   204     -12.273   6.217  -8.992  1.00  0.00           H  
ATOM   3207 HD13 LEU   204     -12.842   5.764  -7.409  1.00  0.00           H  
ATOM   3208 HD21 LEU   204     -14.480   4.111 -11.006  1.00  0.00           H  
ATOM   3209 HD22 LEU   204     -13.248   5.360 -11.025  1.00  0.00           H  
ATOM   3210 HD23 LEU   204     -12.807   3.707 -10.615  1.00  0.00           H  
ATOM   3211  N   PHE   205     -15.107   5.713  -5.782  1.00  0.00           N  
ATOM   3212  CA  PHE   205     -15.872   6.911  -5.432  1.00  0.00           C  
ATOM   3213  C   PHE   205     -15.858   7.927  -6.591  1.00  0.00           C  
ATOM   3214  O   PHE   205     -14.852   8.078  -7.290  1.00  0.00           O  
ATOM   3215  CB  PHE   205     -15.315   7.532  -4.137  1.00  0.00           C  
ATOM   3216  CG  PHE   205     -15.682   6.849  -2.820  1.00  0.00           C  
ATOM   3217  CD1 PHE   205     -15.706   5.443  -2.678  1.00  0.00           C  
ATOM   3218  CE1 PHE   205     -16.060   4.855  -1.452  1.00  0.00           C  
ATOM   3219  CZ  PHE   205     -16.361   5.662  -0.343  1.00  0.00           C  
ATOM   3220  CE2 PHE   205     -16.317   7.060  -0.467  1.00  0.00           C  
ATOM   3221  CD2 PHE   205     -15.983   7.649  -1.700  1.00  0.00           C  
ATOM   3222  H   PHE   205     -14.144   5.672  -5.471  1.00  0.00           H  
ATOM   3223  HA  PHE   205     -16.912   6.634  -5.247  1.00  0.00           H  
ATOM   3224  HB2 PHE   205     -14.230   7.595  -4.195  1.00  0.00           H  
ATOM   3225  HB3 PHE   205     -15.658   8.566  -4.068  1.00  0.00           H  
ATOM   3226  HD1 PHE   205     -15.462   4.792  -3.499  1.00  0.00           H  
ATOM   3227  HE1 PHE   205     -16.091   3.780  -1.360  1.00  0.00           H  
ATOM   3228  HZ  PHE   205     -16.621   5.208   0.602  1.00  0.00           H  
ATOM   3229  HE2 PHE   205     -16.545   7.684   0.384  1.00  0.00           H  
ATOM   3230  HD2 PHE   205     -15.955   8.726  -1.778  1.00  0.00           H  
ATOM   3231  N   VAL   206     -16.973   8.640  -6.779  1.00  0.00           N  
ATOM   3232  CA  VAL   206     -17.153   9.677  -7.816  1.00  0.00           C  
ATOM   3233  C   VAL   206     -17.126  11.075  -7.183  1.00  0.00           C  
ATOM   3234  O   VAL   206     -17.779  11.317  -6.165  1.00  0.00           O  
ATOM   3235  CB  VAL   206     -18.450   9.429  -8.619  1.00  0.00           C  
ATOM   3236  CG1 VAL   206     -18.705  10.506  -9.680  1.00  0.00           C  
ATOM   3237  CG2 VAL   206     -18.398   8.072  -9.337  1.00  0.00           C  
ATOM   3238  H   VAL   206     -17.753   8.483  -6.158  1.00  0.00           H  
ATOM   3239  HA  VAL   206     -16.326   9.630  -8.527  1.00  0.00           H  
ATOM   3240  HB  VAL   206     -19.298   9.420  -7.932  1.00  0.00           H  
ATOM   3241 HG11 VAL   206     -17.860  10.600 -10.363  1.00  0.00           H  
ATOM   3242 HG12 VAL   206     -19.584  10.266 -10.279  1.00  0.00           H  
ATOM   3243 HG13 VAL   206     -18.890  11.486  -9.239  1.00  0.00           H  
ATOM   3244 HG21 VAL   206     -18.305   7.244  -8.635  1.00  0.00           H  
ATOM   3245 HG22 VAL   206     -19.304   7.896  -9.918  1.00  0.00           H  
ATOM   3246 HG23 VAL   206     -17.552   8.018 -10.024  1.00  0.00           H  
ATOM   3247  N   GLU   207     -16.360  11.996  -7.777  1.00  0.00           N  
ATOM   3248  CA  GLU   207     -16.175  13.387  -7.312  1.00  0.00           C  
ATOM   3249  C   GLU   207     -17.352  14.327  -7.647  1.00  0.00           C  
ATOM   3250  O   GLU   207     -17.875  14.275  -8.786  1.00  0.00           O  
ATOM   3251  CB  GLU   207     -14.851  13.955  -7.853  1.00  0.00           C  
ATOM   3252  CG  GLU   207     -13.622  13.201  -7.315  1.00  0.00           C  
ATOM   3253  CD  GLU   207     -12.299  13.861  -7.758  1.00  0.00           C  
ATOM   3254  OE1 GLU   207     -11.517  13.215  -8.491  1.00  0.00           O  
ATOM   3255  OE2 GLU   207     -12.020  15.021  -7.365  1.00  0.00           O1-
ATOM   3256  OXT GLU   207     -17.735  15.130  -6.767  1.00  0.00           O1-
ATOM   3257  H   GLU   207     -15.864  11.733  -8.616  1.00  0.00           H  
ATOM   3258  HA  GLU   207     -16.098  13.365  -6.223  1.00  0.00           H  
ATOM   3259  HB2 GLU   207     -14.853  13.927  -8.944  1.00  0.00           H  
ATOM   3260  HB3 GLU   207     -14.772  15.008  -7.576  1.00  0.00           H  
ATOM   3261  HG2 GLU   207     -13.639  13.182  -6.225  1.00  0.00           H  
ATOM   3262  HG3 GLU   207     -13.629  12.162  -7.646  1.00  0.00           H  
END   
