# Supplementary material for: ModBind, a Rapid Simulation-Based Predictor of Ligand Binding and Off-Rates
Source: J Chem Inf Model. 2024 Dec 16;65(1):265–74. doi: 10.1021/acs.jcim.4c01805 (PMC11733936; doi:10.1021/acs.jcim.4c01805)
Supplement: Supplementary file 2 — ci4c01805_si_002.zip [file ci4c01805_si_002.zip › SI_ModBind_Validation/Koff/HSP90_Koff/M62.sdf]

M62
                    3D
 Schrodinger Suite 2023-4.
 64 68  0  0  1  0            999 V2000
   -2.3943   -3.1934    6.7953 O   0  0  0  0  0  0
   -1.6481   -3.6475    5.9398 C   0  0  0  0  0  0
   -0.9412   -4.8006    6.1611 N   0  0  0  0  0  0
   -1.4854   -2.9486    4.6182 C   0  0  0  0  0  0
   -0.0675   -5.4125    5.2035 C   0  0  0  0  0  0
   -1.0839   -5.5621    7.4196 C   0  0  0  0  0  0
   -2.6254   -2.6634    3.8402 C   0  0  0  0  0  0
   -0.2107   -2.5830    4.1479 C   0  0  0  0  0  0
    1.3133   -5.3864    5.3971 C   0  0  0  0  0  0
   -0.5868   -6.0869    4.1018 C   0  0  0  0  0  0
   -3.8602   -3.0453    4.2528 O   0  0  0  0  0  0
   -2.5035   -2.0563    2.5894 C   0  0  0  0  0  0
   -0.1280   -1.9779    2.9004 C   0  0  0  0  0  0
    2.1669   -6.0271    4.4974 C   0  0  0  0  0  0
    0.2639   -6.7388    3.2107 C   0  0  0  0  0  0
   -1.2276   -1.7373    2.1487 C   0  0  0  0  0  0
    0.9745   -1.7323    2.0376 C   0  0  0  0  0  0
    1.6517   -6.7305    3.4032 C   0  0  0  0  0  0
   -0.8280   -1.3602    0.9187 N   0  0  0  0  0  0
    0.5402   -1.4373    0.7819 N   0  0  0  0  0  0
    2.3735   -2.0660    2.3890 C   0  0  0  0  0  0
    2.4952   -7.4117    2.5461 N   0  0  0  0  0  0
    3.0339   -2.9395    1.8461 O   0  0  0  0  0  0
    2.9082   -1.2939    3.3755 N   0  0  0  0  0  0
    2.0809   -7.7472    1.1720 C   0  0  0  0  0  0
    3.5783   -8.2673    3.0717 C   0  0  0  0  0  0
    4.2604   -1.4925    3.9157 C   0  0  0  0  0  0
    2.3630   -0.0146    3.8552 C   0  0  0  0  0  0
    3.2945   -7.8302    0.2213 C   0  0  0  0  0  0
    4.7632   -8.3409    2.0822 C   0  0  0  0  0  0
    4.6237   -0.2579    4.7567 C   0  0  2  0  0  0
    3.2878    0.4777    4.9780 C   0  0  0  0  0  0
    4.2755   -8.7440    0.7757 O   0  0  0  0  0  0
    5.5447    0.5527    3.9857 O   0  0  0  0  0  0
    6.2115    1.6125    4.7125 C   0  0  0  0  0  0
   -1.1318   -6.6325    7.2154 H   0  0  0  0  0  0
   -0.2277   -5.3837    8.0698 H   0  0  0  0  0  0
   -1.9853   -5.3051    7.9749 H   0  0  0  0  0  0
    0.6842   -2.8085    4.7065 H   0  0  0  0  0  0
    1.7267   -4.8667    6.2488 H   0  0  0  0  0  0
   -1.6511   -6.1300    3.9378 H   0  0  0  0  0  0
   -4.5775   -2.6300    3.7787 H   0  0  0  0  0  0
   -3.3630   -1.8928    1.9581 H   0  0  0  0  0  0
    3.2316   -5.9741    4.6666 H   0  0  0  0  0  0
   -0.1796   -7.2712    2.3834 H   0  0  0  0  0  0
   -1.4214   -1.1688    0.1236 H   0  0  0  0  0  0
    1.3798   -7.0039    0.7974 H   0  0  0  0  0  0
    1.5543   -8.7024    1.1870 H   0  0  0  0  0  0
    3.1726   -9.2672    3.2292 H   0  0  0  0  0  0
    3.9350   -7.9235    4.0418 H   0  0  0  0  0  0
    4.2524   -2.3850    4.5378 H   0  0  0  0  0  0
    4.9906   -1.6572    3.1216 H   0  0  0  0  0  0
    2.3753    0.6982    3.0319 H   0  0  0  0  0  0
    1.3340   -0.0940    4.1948 H   0  0  0  0  0  0
    3.7453   -6.8458    0.0849 H   0  0  0  0  0  0
    2.9840   -8.1815   -0.7621 H   0  0  0  0  0  0
    5.2585   -7.3719    2.0065 H   0  0  0  0  0  0
    5.5072   -9.0582    2.4282 H   0  0  0  0  0  0
    5.0913   -0.5494    5.6987 H   0  0  0  0  0  0
    3.3771    1.5638    4.9918 H   0  0  0  0  0  0
    2.8789    0.1829    5.9425 H   0  0  0  0  0  0
    6.7791    1.2136    5.5536 H   0  0  0  0  0  0
    5.5001    2.3467    5.0889 H   0  0  0  0  0  0
    6.9074    2.1202    4.0459 H   0  0  0  0  0  0
  1  2  2  0  0  0
  2  3  1  0  0  0
  2  4  1  0  0  0
  3  5  1  0  0  0
  3  6  1  0  0  0
  4  7  2  0  0  0
  4  8  1  0  0  0
  5  9  2  0  0  0
  5 10  1  0  0  0
  6 36  1  0  0  0
  6 37  1  0  0  0
  6 38  1  0  0  0
  7 11  1  0  0  0
  7 12  1  0  0  0
  8 13  2  0  0  0
  8 39  1  0  0  0
  9 14  1  0  0  0
  9 40  1  0  0  0
 10 15  2  0  0  0
 10 41  1  0  0  0
 11 42  1  0  0  0
 12 16  2  0  0  0
 12 43  1  0  0  0
 13 17  1  0  0  0
 13 16  1  0  0  0
 14 18  2  0  0  0
 14 44  1  0  0  0
 15 18  1  0  0  0
 15 45  1  0  0  0
 16 19  1  0  0  0
 17 20  2  0  0  0
 17 21  1  0  0  0
 18 22  1  0  0  0
 19 20  1  0  0  0
 19 46  1  0  0  0
 21 23  2  0  0  0
 21 24  1  0  0  0
 22 25  1  0  0  0
 22 26  1  0  0  0
 24 27  1  0  0  0
 24 28  1  0  0  0
 25 29  1  0  0  0
 25 47  1  0  0  0
 25 48  1  0  0  0
 26 30  1  0  0  0
 26 49  1  0  0  0
 26 50  1  0  0  0
 27 31  1  0  0  0
 27 51  1  0  0  0
 27 52  1  0  0  0
 28 32  1  0  0  0
 28 53  1  0  0  0
 28 54  1  0  0  0
 29 33  1  0  0  0
 29 55  1  0  0  0
 29 56  1  0  0  0
 30 33  1  0  0  0
 30 57  1  0  0  0
 30 58  1  0  0  0
 31 34  1  0  0  0
 31 32  1  0  0  0
 31 59  1  0  0  0
 32 60  1  0  0  0
 32 61  1  0  0  0
 34 35  1  0  0  0
 35 62  1  0  0  0
 35 63  1  0  0  0
 35 64  1  0  0  0
M  END
> <r_user_koff_exp>
-2.86

> <Molecule Name>
M62

> <PDB>
n.a.

$$$$
