# Supplementary material for: ModBind, a Rapid Simulation-Based Predictor of Ligand Binding and Off-Rates
Source: J Chem Inf Model. 2024 Dec 16;65(1):265–74. doi: 10.1021/acs.jcim.4c01805 (PMC11733936; doi:10.1021/acs.jcim.4c01805)
Supplement: Supplementary file 2 — ci4c01805_si_002.zip [file ci4c01805_si_002.zip › SI_ModBind_Validation/Koff/HSP90_Koff/M66.sdf]

M66
                    3D
 Schrodinger Suite 2023-4.
 49 52  0  0  1  0            999 V2000
    0.9557   -8.2264    2.2311 F   0  0  0  0  0  0
    0.5194   -7.4149    3.2077 C   0  0  0  0  0  0
   -0.6428   -7.7267    3.9015 C   0  0  0  0  0  0
    1.2553   -6.2928    3.5630 C   0  0  0  0  0  0
   -1.1073   -6.8754    4.9021 C   0  0  0  0  0  0
    0.8088   -5.4605    4.5924 C   0  0  0  0  0  0
   -0.4096   -5.7127    5.2274 C   0  0  0  0  0  0
   -0.9209   -4.8825    6.2823 N   0  0  0  0  0  0
   -1.5483   -3.6770    6.0996 C   0  0  0  0  0  0
   -0.9574   -5.5309    7.6070 C   0  0  0  0  0  0
   -2.1870   -3.1594    7.0044 O   0  0  0  0  0  0
   -1.4163   -2.9837    4.7772 C   0  0  0  0  0  0
   -2.5552   -2.7264    3.9910 C   0  0  0  0  0  0
   -0.1592   -2.5229    4.3560 C   0  0  0  0  0  0
   -3.7829   -3.1229    4.4025 O   0  0  0  0  0  0
   -2.4443   -2.0683    2.7640 C   0  0  0  0  0  0
   -0.0804   -1.9114    3.1153 C   0  0  0  0  0  0
   -1.1759   -1.6833    2.3559 C   0  0  0  0  0  0
    1.0223   -1.5097    2.3207 C   0  0  0  0  0  0
   -0.7751   -1.1371    1.1928 N   0  0  0  0  0  0
    0.5964   -1.0587    1.1117 N   0  0  0  0  0  0
    2.4586   -1.8667    2.5739 C   0  0  0  0  0  0
    3.1242   -1.1628    3.7431 C   0  0  0  0  0  0
    3.3033    0.2197    3.7336 C   0  0  0  0  0  0
    3.6732   -1.9168    4.7803 C   0  0  0  0  0  0
    4.0302    0.8431    4.7482 C   0  0  0  0  0  0
    4.3960   -1.2967    5.7966 C   0  0  0  0  0  0
    4.5746    0.0812    5.7791 C   0  0  0  0  0  0
    4.2791    2.3342    4.7285 C   0  0  0  0  0  0
   -1.1963   -8.6202    3.6619 H   0  0  0  0  0  0
    2.1828   -6.0739    3.0551 H   0  0  0  0  0  0
   -2.0101   -7.1290    5.4339 H   0  0  0  0  0  0
    1.4240   -4.6265    4.8873 H   0  0  0  0  0  0
   -0.6311   -4.8667    8.4016 H   0  0  0  0  0  0
   -1.9752   -5.8469    7.8272 H   0  0  0  0  0  0
   -0.3175   -6.4132    7.6451 H   0  0  0  0  0  0
    0.7246   -2.6557    4.9589 H   0  0  0  0  0  0
   -4.5019   -2.7235    3.9176 H   0  0  0  0  0  0
   -3.3061   -1.8854    2.1414 H   0  0  0  0  0  0
   -1.3605   -0.8723    0.4124 H   0  0  0  0  0  0
    3.0605   -1.6383    1.7029 H   0  0  0  0  0  0
    2.5420   -2.9462    2.7047 H   0  0  0  0  0  0
    2.9018    0.8060    2.9209 H   0  0  0  0  0  0
    3.5613   -2.9895    4.7843 H   0  0  0  0  0  0
    4.8310   -1.8806    6.5927 H   0  0  0  0  0  0
    5.1496    0.5552    6.5618 H   0  0  0  0  0  0
    4.0255    2.7747    3.7667 H   0  0  0  0  0  0
    3.6937    2.8276    5.5049 H   0  0  0  0  0  0
    5.3341    2.5281    4.9147 H   0  0  0  0  0  0
  1  2  1  0  0  0
  2  3  2  0  0  0
  2  4  1  0  0  0
  3  5  1  0  0  0
  3 30  1  0  0  0
  4  6  2  0  0  0
  4 31  1  0  0  0
  5  7  2  0  0  0
  5 32  1  0  0  0
  6  7  1  0  0  0
  6 33  1  0  0  0
  7  8  1  0  0  0
  8  9  1  0  0  0
  8 10  1  0  0  0
  9 11  2  0  0  0
  9 12  1  0  0  0
 10 34  1  0  0  0
 10 35  1  0  0  0
 10 36  1  0  0  0
 12 13  2  0  0  0
 12 14  1  0  0  0
 13 15  1  0  0  0
 13 16  1  0  0  0
 14 17  2  0  0  0
 14 37  1  0  0  0
 15 38  1  0  0  0
 16 18  2  0  0  0
 16 39  1  0  0  0
 17 19  1  0  0  0
 17 18  1  0  0  0
 18 20  1  0  0  0
 19 21  2  0  0  0
 19 22  1  0  0  0
 20 21  1  0  0  0
 20 40  1  0  0  0
 22 23  1  0  0  0
 22 41  1  0  0  0
 22 42  1  0  0  0
 23 24  2  0  0  0
 23 25  1  0  0  0
 24 26  1  0  0  0
 24 43  1  0  0  0
 25 27  2  0  0  0
 25 44  1  0  0  0
 26 28  2  0  0  0
 26 29  1  0  0  0
 27 28  1  0  0  0
 27 45  1  0  0  0
 28 46  1  0  0  0
 29 47  1  0  0  0
 29 48  1  0  0  0
 29 49  1  0  0  0
M  END
> <r_user_koff_exp>
-1.5

> <Molecule Name>
M66

> <PDB>
n.a.

$$$$
