# Supplementary material for: ModBind, a Rapid Simulation-Based Predictor of Ligand Binding and Off-Rates
Source: J Chem Inf Model. 2024 Dec 16;65(1):265–74. doi: 10.1021/acs.jcim.4c01805 (PMC11733936; doi:10.1021/acs.jcim.4c01805)
Supplement: Supplementary file 2 — ci4c01805_si_002.zip [file ci4c01805_si_002.zip › SI_ModBind_Validation/Koff/HSP90_Koff/M55_protein.pdb]

TITLE     M55_protein
REMARK   4      COMPLIES WITH FORMAT V. 3.0, 1-DEC-2006
REMARK 888
REMARK 888 WRITTEN BY MAESTRO (A PRODUCT OF SCHRODINGER, LLC)
ATOM      1  N   VAL     1       6.807  13.562  16.300  1.00  0.00           N1+
ATOM      2  CA  VAL     1       7.083  12.907  14.989  1.00  0.00           C  
ATOM      3  C   VAL     1       8.494  12.327  15.000  1.00  0.00           C  
ATOM      4  O   VAL     1       9.451  13.059  15.248  1.00  0.00           O  
ATOM      5  CB  VAL     1       6.904  13.865  13.787  1.00  0.00           C  
ATOM      6  CG1 VAL     1       7.104  13.142  12.446  1.00  0.00           C  
ATOM      7  CG2 VAL     1       5.510  14.509  13.764  1.00  0.00           C  
ATOM      8  H1  VAL     1       7.478  14.303  16.442  1.00  0.00           H  
ATOM      9  H2  VAL     1       6.901  12.882  17.041  1.00  0.00           H  
ATOM     10  H3  VAL     1       5.872  13.943  16.302  1.00  0.00           H  
ATOM     11  HA  VAL     1       6.369  12.086  14.894  1.00  0.00           H  
ATOM     12  HB  VAL     1       7.639  14.669  13.853  1.00  0.00           H  
ATOM     13 HG11 VAL     1       6.445  12.279  12.353  1.00  0.00           H  
ATOM     14 HG12 VAL     1       6.899  13.804  11.604  1.00  0.00           H  
ATOM     15 HG13 VAL     1       8.130  12.795  12.321  1.00  0.00           H  
ATOM     16 HG21 VAL     1       5.355  15.159  14.626  1.00  0.00           H  
ATOM     17 HG22 VAL     1       5.369  15.125  12.875  1.00  0.00           H  
ATOM     18 HG23 VAL     1       4.725  13.756  13.775  1.00  0.00           H  
ATOM     19  N   GLU     2       8.640  11.023  14.761  1.00  0.00           N  
ATOM     20  CA  GLU     2       9.945  10.345  14.686  1.00  0.00           C  
ATOM     21  C   GLU     2      10.344  10.091  13.226  1.00  0.00           C  
ATOM     22  O   GLU     2       9.534   9.583  12.449  1.00  0.00           O  
ATOM     23  CB  GLU     2       9.904   9.025  15.472  1.00  0.00           C  
ATOM     24  CG  GLU     2       9.716   9.247  16.978  1.00  0.00           C  
ATOM     25  CD  GLU     2       9.698   7.910  17.739  1.00  0.00           C  
ATOM     26  OE1 GLU     2       8.618   7.275  17.819  1.00  0.00           O  
ATOM     27  OE2 GLU     2      10.750   7.498  18.285  1.00  0.00           O1-
ATOM     28  H   GLU     2       7.822  10.462  14.557  1.00  0.00           H  
ATOM     29  HA  GLU     2      10.726  10.961  15.137  1.00  0.00           H  
ATOM     30  HB2 GLU     2       9.100   8.393  15.092  1.00  0.00           H  
ATOM     31  HB3 GLU     2      10.835   8.477  15.310  1.00  0.00           H  
ATOM     32  HG2 GLU     2      10.520   9.869  17.374  1.00  0.00           H  
ATOM     33  HG3 GLU     2       8.782   9.771  17.180  1.00  0.00           H  
ATOM     34  N   THR     3      11.585  10.421  12.855  1.00  0.00           N  
ATOM     35  CA  THR     3      12.170  10.116  11.536  1.00  0.00           C  
ATOM     36  C   THR     3      13.074   8.881  11.620  1.00  0.00           C  
ATOM     37  O   THR     3      13.852   8.734  12.566  1.00  0.00           O  
ATOM     38  CB  THR     3      12.955  11.312  10.965  1.00  0.00           C  
ATOM     39  CG2 THR     3      13.479  11.064   9.547  1.00  0.00           C  
ATOM     40  OG1 THR     3      12.125  12.453  10.900  1.00  0.00           O  
ATOM     41  H   THR     3      12.204  10.815  13.548  1.00  0.00           H  
ATOM     42  HA  THR     3      11.370   9.898  10.829  1.00  0.00           H  
ATOM     43  HB  THR     3      13.794  11.554  11.620  1.00  0.00           H  
ATOM     44 HG21 THR     3      12.675  10.773   8.869  1.00  0.00           H  
ATOM     45 HG22 THR     3      13.940  11.965   9.140  1.00  0.00           H  
ATOM     46 HG23 THR     3      14.240  10.285   9.517  1.00  0.00           H  
ATOM     47  HG1 THR     3      11.831  12.659  11.775  1.00  0.00           H  
ATOM     48  N   PHE     4      13.010   8.021  10.605  1.00  0.00           N  
ATOM     49  CA  PHE     4      13.776   6.781  10.472  1.00  0.00           C  
ATOM     50  C   PHE     4      14.382   6.687   9.069  1.00  0.00           C  
ATOM     51  O   PHE     4      13.732   7.040   8.081  1.00  0.00           O  
ATOM     52  CB  PHE     4      12.860   5.573  10.721  1.00  0.00           C  
ATOM     53  CG  PHE     4      12.048   5.621  12.001  1.00  0.00           C  
ATOM     54  CD1 PHE     4      10.795   6.263  12.006  1.00  0.00           C  
ATOM     55  CE1 PHE     4      10.053   6.347  13.194  1.00  0.00           C  
ATOM     56  CZ  PHE     4      10.547   5.767  14.376  1.00  0.00           C  
ATOM     57  CE2 PHE     4      11.789   5.109  14.370  1.00  0.00           C  
ATOM     58  CD2 PHE     4      12.542   5.040  13.184  1.00  0.00           C  
ATOM     59  H   PHE     4      12.352   8.218   9.860  1.00  0.00           H  
ATOM     60  HA  PHE     4      14.589   6.761  11.200  1.00  0.00           H  
ATOM     61  HB2 PHE     4      12.154   5.491   9.895  1.00  0.00           H  
ATOM     62  HB3 PHE     4      13.443   4.650  10.706  1.00  0.00           H  
ATOM     63  HD1 PHE     4      10.409   6.716  11.104  1.00  0.00           H  
ATOM     64  HE1 PHE     4       9.108   6.865  13.199  1.00  0.00           H  
ATOM     65  HZ  PHE     4       9.974   5.832  15.290  1.00  0.00           H  
ATOM     66  HE2 PHE     4      12.169   4.665  15.279  1.00  0.00           H  
ATOM     67  HD2 PHE     4      13.502   4.544  13.187  1.00  0.00           H  
ATOM     68  N   ALA     5      15.608   6.178   8.954  1.00  0.00           N  
ATOM     69  CA  ALA     5      16.155   5.771   7.662  1.00  0.00           C  
ATOM     70  C   ALA     5      15.479   4.474   7.174  1.00  0.00           C  
ATOM     71  O   ALA     5      15.195   3.576   7.974  1.00  0.00           O  
ATOM     72  CB  ALA     5      17.675   5.608   7.787  1.00  0.00           C  
ATOM     73  H   ALA     5      16.110   5.904   9.786  1.00  0.00           H  
ATOM     74  HA  ALA     5      15.971   6.564   6.938  1.00  0.00           H  
ATOM     75  HB1 ALA     5      17.937   4.839   8.514  1.00  0.00           H  
ATOM     76  HB2 ALA     5      18.117   5.324   6.831  1.00  0.00           H  
ATOM     77  HB3 ALA     5      18.145   6.540   8.101  1.00  0.00           H  
ATOM     78  N   PHE     6      15.268   4.339   5.863  1.00  0.00           N  
ATOM     79  CA  PHE     6      14.956   3.038   5.259  1.00  0.00           C  
ATOM     80  C   PHE     6      16.141   2.069   5.390  1.00  0.00           C  
ATOM     81  O   PHE     6      17.298   2.485   5.511  1.00  0.00           O  
ATOM     82  CB  PHE     6      14.574   3.202   3.781  1.00  0.00           C  
ATOM     83  CG  PHE     6      13.188   3.760   3.553  1.00  0.00           C  
ATOM     84  CD1 PHE     6      12.056   2.985   3.872  1.00  0.00           C  
ATOM     85  CE1 PHE     6      10.768   3.501   3.651  1.00  0.00           C  
ATOM     86  CZ  PHE     6      10.610   4.791   3.114  1.00  0.00           C  
ATOM     87  CE2 PHE     6      11.740   5.559   2.788  1.00  0.00           C  
ATOM     88  CD2 PHE     6      13.026   5.040   2.998  1.00  0.00           C  
ATOM     89  H   PHE     6      15.518   5.102   5.247  1.00  0.00           H  
ATOM     90  HA  PHE     6      14.114   2.593   5.791  1.00  0.00           H  
ATOM     91  HB2 PHE     6      15.304   3.838   3.283  1.00  0.00           H  
ATOM     92  HB3 PHE     6      14.612   2.242   3.262  1.00  0.00           H  
ATOM     93  HD1 PHE     6      12.172   1.993   4.284  1.00  0.00           H  
ATOM     94  HE1 PHE     6       9.903   2.902   3.895  1.00  0.00           H  
ATOM     95  HZ  PHE     6       9.624   5.193   2.936  1.00  0.00           H  
ATOM     96  HE2 PHE     6      11.631   6.539   2.353  1.00  0.00           H  
ATOM     97  HD2 PHE     6      13.886   5.620   2.710  1.00  0.00           H  
ATOM     98  N   GLN     7      15.861   0.766   5.302  1.00  0.00           N  
ATOM     99  CA  GLN     7      16.905  -0.237   5.069  1.00  0.00           C  
ATOM    100  C   GLN     7      17.596   0.051   3.726  1.00  0.00           C  
ATOM    101  O   GLN     7      16.943   0.506   2.782  1.00  0.00           O  
ATOM    102  CB  GLN     7      16.320  -1.659   5.123  1.00  0.00           C  
ATOM    103  CG  GLN     7      15.555  -1.918   6.436  1.00  0.00           C  
ATOM    104  CD  GLN     7      15.521  -3.382   6.872  1.00  0.00           C  
ATOM    105  OE1 GLN     7      15.189  -3.649   8.117  1.00  0.00           O  
ATOM    106  NE2 GLN     7      15.790  -4.313   6.129  1.00  0.00           N  
ATOM    107  H   GLN     7      14.898   0.474   5.218  1.00  0.00           H  
ATOM    108  HA  GLN     7      17.647  -0.143   5.865  1.00  0.00           H  
ATOM    109  HB2 GLN     7      15.660  -1.836   4.272  1.00  0.00           H  
ATOM    110  HB3 GLN     7      17.151  -2.359   5.014  1.00  0.00           H  
ATOM    111  HG2 GLN     7      16.024  -1.363   7.250  1.00  0.00           H  
ATOM    112  HG3 GLN     7      14.532  -1.546   6.360  1.00  0.00           H  
ATOM    113 HE21 GLN     7      15.739  -5.257   6.480  1.00  0.00           H  
ATOM    114 HE22 GLN     7      16.044  -4.135   5.168  1.00  0.00           H  
ATOM    115  N   ALA     8      18.908  -0.182   3.631  1.00  0.00           N  
ATOM    116  CA  ALA     8      19.719   0.253   2.489  1.00  0.00           C  
ATOM    117  C   ALA     8      19.203  -0.288   1.141  1.00  0.00           C  
ATOM    118  O   ALA     8      19.198   0.425   0.136  1.00  0.00           O  
ATOM    119  CB  ALA     8      21.166  -0.185   2.742  1.00  0.00           C  
ATOM    120  H   ALA     8      19.392  -0.580   4.422  1.00  0.00           H  
ATOM    121  HA  ALA     8      19.687   1.343   2.448  1.00  0.00           H  
ATOM    122  HB1 ALA     8      21.247  -1.270   2.830  1.00  0.00           H  
ATOM    123  HB2 ALA     8      21.821   0.131   1.930  1.00  0.00           H  
ATOM    124  HB3 ALA     8      21.554   0.253   3.663  1.00  0.00           H  
ATOM    125  N   GLU     9      18.702  -1.524   1.136  1.00  0.00           N  
ATOM    126  CA  GLU     9      18.085  -2.183  -0.016  1.00  0.00           C  
ATOM    127  C   GLU     9      16.796  -1.464  -0.454  1.00  0.00           C  
ATOM    128  O   GLU     9      16.594  -1.213  -1.641  1.00  0.00           O  
ATOM    129  CB  GLU     9      17.774  -3.655   0.330  1.00  0.00           C  
ATOM    130  CG  GLU     9      18.979  -4.510   0.775  1.00  0.00           C  
ATOM    131  CD  GLU     9      19.479  -4.276   2.219  1.00  0.00           C  
ATOM    132  OE1 GLU     9      18.810  -3.580   3.018  1.00  0.00           O  
ATOM    133  OE2 GLU     9      20.567  -4.802   2.560  1.00  0.00           O1-
ATOM    134  H   GLU     9      18.740  -2.062   1.996  1.00  0.00           H  
ATOM    135  HA  GLU     9      18.794  -2.158  -0.846  1.00  0.00           H  
ATOM    136  HB2 GLU     9      16.992  -3.709   1.090  1.00  0.00           H  
ATOM    137  HB3 GLU     9      17.347  -4.135  -0.550  1.00  0.00           H  
ATOM    138  HG2 GLU     9      18.704  -5.563   0.707  1.00  0.00           H  
ATOM    139  HG3 GLU     9      19.810  -4.368   0.084  1.00  0.00           H  
ATOM    140  N   ILE    10      15.939  -1.089   0.501  1.00  0.00           N  
ATOM    141  CA  ILE    10      14.652  -0.415   0.256  1.00  0.00           C  
ATOM    142  C   ILE    10      14.870   1.034  -0.206  1.00  0.00           C  
ATOM    143  O   ILE    10      14.222   1.479  -1.154  1.00  0.00           O  
ATOM    144  CB  ILE    10      13.751  -0.523   1.507  1.00  0.00           C  
ATOM    145  CG2 ILE    10      12.473   0.323   1.363  1.00  0.00           C  
ATOM    146  CG1 ILE    10      13.390  -2.009   1.759  1.00  0.00           C  
ATOM    147  CD1 ILE    10      12.692  -2.271   3.097  1.00  0.00           C  
ATOM    148  H   ILE    10      16.188  -1.273   1.462  1.00  0.00           H  
ATOM    149  HA  ILE    10      14.143  -0.931  -0.559  1.00  0.00           H  
ATOM    150  HB  ILE    10      14.304  -0.150   2.370  1.00  0.00           H  
ATOM    151 HG21 ILE    10      11.909   0.045   0.472  1.00  0.00           H  
ATOM    152 HG22 ILE    10      11.815   0.203   2.223  1.00  0.00           H  
ATOM    153 HG23 ILE    10      12.685   1.390   1.306  1.00  0.00           H  
ATOM    154 HG12 ILE    10      12.769  -2.387   0.946  1.00  0.00           H  
ATOM    155 HG13 ILE    10      14.293  -2.619   1.750  1.00  0.00           H  
ATOM    156 HD11 ILE    10      11.667  -1.903   3.103  1.00  0.00           H  
ATOM    157 HD12 ILE    10      12.657  -3.340   3.302  1.00  0.00           H  
ATOM    158 HD13 ILE    10      13.226  -1.799   3.922  1.00  0.00           H  
ATOM    159  N   ALA    11      15.838   1.750   0.377  1.00  0.00           N  
ATOM    160  CA  ALA    11      16.247   3.076  -0.093  1.00  0.00           C  
ATOM    161  C   ALA    11      16.746   3.035  -1.553  1.00  0.00           C  
ATOM    162  O   ALA    11      16.344   3.856  -2.382  1.00  0.00           O  
ATOM    163  CB  ALA    11      17.338   3.609   0.845  1.00  0.00           C  
ATOM    164  H   ALA    11      16.356   1.335   1.142  1.00  0.00           H  
ATOM    165  HA  ALA    11      15.383   3.742  -0.040  1.00  0.00           H  
ATOM    166  HB1 ALA    11      18.227   2.977   0.827  1.00  0.00           H  
ATOM    167  HB2 ALA    11      17.644   4.616   0.558  1.00  0.00           H  
ATOM    168  HB3 ALA    11      16.996   3.654   1.876  1.00  0.00           H  
ATOM    169  N   GLN    12      17.580   2.041  -1.881  1.00  0.00           N  
ATOM    170  CA  GLN    12      18.100   1.799  -3.229  1.00  0.00           C  
ATOM    171  C   GLN    12      16.988   1.413  -4.225  1.00  0.00           C  
ATOM    172  O   GLN    12      16.977   1.910  -5.353  1.00  0.00           O  
ATOM    173  CB  GLN    12      19.204   0.736  -3.109  1.00  0.00           C  
ATOM    174  CG  GLN    12      19.934   0.409  -4.418  1.00  0.00           C  
ATOM    175  CD  GLN    12      21.027  -0.648  -4.221  1.00  0.00           C  
ATOM    176  OE1 GLN    12      21.638  -0.789  -3.167  1.00  0.00           O  
ATOM    177  NE2 GLN    12      21.335  -1.434  -5.230  1.00  0.00           N  
ATOM    178  H   GLN    12      17.871   1.400  -1.154  1.00  0.00           H  
ATOM    179  HA  GLN    12      18.557   2.726  -3.582  1.00  0.00           H  
ATOM    180  HB2 GLN    12      19.937   1.085  -2.380  1.00  0.00           H  
ATOM    181  HB3 GLN    12      18.786  -0.183  -2.697  1.00  0.00           H  
ATOM    182  HG2 GLN    12      19.234   0.057  -5.175  1.00  0.00           H  
ATOM    183  HG3 GLN    12      20.397   1.311  -4.818  1.00  0.00           H  
ATOM    184 HE21 GLN    12      22.052  -2.134  -5.111  1.00  0.00           H  
ATOM    185 HE22 GLN    12      20.849  -1.343  -6.109  1.00  0.00           H  
ATOM    186  N   LEU    13      16.004   0.611  -3.799  1.00  0.00           N  
ATOM    187  CA  LEU    13      14.801   0.304  -4.578  1.00  0.00           C  
ATOM    188  C   LEU    13      13.970   1.560  -4.871  1.00  0.00           C  
ATOM    189  O   LEU    13      13.673   1.826  -6.031  1.00  0.00           O  
ATOM    190  CB  LEU    13      13.974  -0.780  -3.856  1.00  0.00           C  
ATOM    191  CG  LEU    13      12.572  -1.026  -4.450  1.00  0.00           C  
ATOM    192  CD1 LEU    13      12.650  -1.529  -5.888  1.00  0.00           C  
ATOM    193  CD2 LEU    13      11.788  -2.052  -3.629  1.00  0.00           C  
ATOM    194  H   LEU    13      16.072   0.217  -2.869  1.00  0.00           H  
ATOM    195  HA  LEU    13      15.128  -0.101  -5.536  1.00  0.00           H  
ATOM    196  HB2 LEU    13      14.550  -1.703  -3.870  1.00  0.00           H  
ATOM    197  HB3 LEU    13      13.861  -0.511  -2.808  1.00  0.00           H  
ATOM    198  HG  LEU    13      11.981  -0.110  -4.427  1.00  0.00           H  
ATOM    199 HD11 LEU    13      13.221  -2.455  -5.956  1.00  0.00           H  
ATOM    200 HD12 LEU    13      11.650  -1.711  -6.280  1.00  0.00           H  
ATOM    201 HD13 LEU    13      13.122  -0.808  -6.554  1.00  0.00           H  
ATOM    202 HD21 LEU    13      11.741  -1.765  -2.578  1.00  0.00           H  
ATOM    203 HD22 LEU    13      10.762  -2.139  -3.987  1.00  0.00           H  
ATOM    204 HD23 LEU    13      12.232  -3.045  -3.685  1.00  0.00           H  
ATOM    205  N   MET    14      13.613   2.350  -3.857  1.00  0.00           N  
ATOM    206  CA  MET    14      12.800   3.563  -4.045  1.00  0.00           C  
ATOM    207  C   MET    14      13.509   4.596  -4.935  1.00  0.00           C  
ATOM    208  O   MET    14      12.867   5.220  -5.782  1.00  0.00           O  
ATOM    209  CB  MET    14      12.444   4.175  -2.687  1.00  0.00           C  
ATOM    210  CG  MET    14      11.531   3.263  -1.862  1.00  0.00           C  
ATOM    211  SD  MET    14      11.363   3.807  -0.146  1.00  0.00           S  
ATOM    212  CE  MET    14      10.063   5.054  -0.335  1.00  0.00           C  
ATOM    213  H   MET    14      13.891   2.100  -2.915  1.00  0.00           H  
ATOM    214  HA  MET    14      11.872   3.276  -4.543  1.00  0.00           H  
ATOM    215  HB2 MET    14      13.361   4.373  -2.128  1.00  0.00           H  
ATOM    216  HB3 MET    14      11.954   5.140  -2.825  1.00  0.00           H  
ATOM    217  HG2 MET    14      10.543   3.198  -2.318  1.00  0.00           H  
ATOM    218  HG3 MET    14      11.913   2.245  -1.835  1.00  0.00           H  
ATOM    219  HE1 MET    14       9.109   4.538  -0.391  1.00  0.00           H  
ATOM    220  HE2 MET    14      10.031   5.730   0.518  1.00  0.00           H  
ATOM    221  HE3 MET    14      10.202   5.643  -1.239  1.00  0.00           H  
ATOM    222  N   SER    15      14.836   4.718  -4.812  1.00  0.00           N  
ATOM    223  CA  SER    15      15.668   5.505  -5.730  1.00  0.00           C  
ATOM    224  C   SER    15      15.537   5.009  -7.177  1.00  0.00           C  
ATOM    225  O   SER    15      15.208   5.797  -8.067  1.00  0.00           O  
ATOM    226  CB  SER    15      17.130   5.470  -5.269  1.00  0.00           C  
ATOM    227  OG  SER    15      17.958   6.196  -6.161  1.00  0.00           O  
ATOM    228  H   SER    15      15.308   4.180  -4.096  1.00  0.00           H  
ATOM    229  HA  SER    15      15.319   6.539  -5.695  1.00  0.00           H  
ATOM    230  HB2 SER    15      17.223   5.906  -4.274  1.00  0.00           H  
ATOM    231  HB3 SER    15      17.504   4.449  -5.202  1.00  0.00           H  
ATOM    232  HG  SER    15      17.625   7.076  -6.247  1.00  0.00           H  
ATOM    233  N   LEU    16      15.699   3.700  -7.422  1.00  0.00           N  
ATOM    234  CA  LEU    16      15.538   3.112  -8.756  1.00  0.00           C  
ATOM    235  C   LEU    16      14.120   3.324  -9.309  1.00  0.00           C  
ATOM    236  O   LEU    16      13.981   3.755 -10.452  1.00  0.00           O  
ATOM    237  CB  LEU    16      15.960   1.627  -8.728  1.00  0.00           C  
ATOM    238  CG  LEU    16      15.989   0.972 -10.128  1.00  0.00           C  
ATOM    239  CD1 LEU    16      16.982  -0.191 -10.178  1.00  0.00           C  
ATOM    240  CD2 LEU    16      14.629   0.418 -10.565  1.00  0.00           C  
ATOM    241  H   LEU    16      15.946   3.082  -6.660  1.00  0.00           H  
ATOM    242  HA  LEU    16      16.229   3.640  -9.418  1.00  0.00           H  
ATOM    243  HB2 LEU    16      16.961   1.582  -8.296  1.00  0.00           H  
ATOM    244  HB3 LEU    16      15.326   1.053  -8.051  1.00  0.00           H  
ATOM    245  HG  LEU    16      16.337   1.707 -10.853  1.00  0.00           H  
ATOM    246 HD11 LEU    16      16.642  -1.030  -9.575  1.00  0.00           H  
ATOM    247 HD12 LEU    16      17.104  -0.556 -11.198  1.00  0.00           H  
ATOM    248 HD13 LEU    16      17.969   0.106  -9.822  1.00  0.00           H  
ATOM    249 HD21 LEU    16      13.909   1.187 -10.829  1.00  0.00           H  
ATOM    250 HD22 LEU    16      14.727  -0.197 -11.460  1.00  0.00           H  
ATOM    251 HD23 LEU    16      14.178  -0.195  -9.784  1.00  0.00           H  
ATOM    252  N   ILE    17      13.079   3.084  -8.505  1.00  0.00           N  
ATOM    253  CA  ILE    17      11.668   3.271  -8.883  1.00  0.00           C  
ATOM    254  C   ILE    17      11.402   4.709  -9.361  1.00  0.00           C  
ATOM    255  O   ILE    17      10.765   4.909 -10.396  1.00  0.00           O  
ATOM    256  CB  ILE    17      10.753   2.887  -7.692  1.00  0.00           C  
ATOM    257  CG2 ILE    17       9.323   3.419  -7.869  1.00  0.00           C  
ATOM    258  CG1 ILE    17      10.721   1.364  -7.425  1.00  0.00           C  
ATOM    259  CD1 ILE    17       9.970   0.511  -8.456  1.00  0.00           C  
ATOM    260  H   ILE    17      13.269   2.739  -7.572  1.00  0.00           H  
ATOM    261  HA  ILE    17      11.460   2.616  -9.730  1.00  0.00           H  
ATOM    262  HB  ILE    17      11.152   3.360  -6.795  1.00  0.00           H  
ATOM    263 HG21 ILE    17       8.937   3.177  -8.856  1.00  0.00           H  
ATOM    264 HG22 ILE    17       8.645   2.989  -7.137  1.00  0.00           H  
ATOM    265 HG23 ILE    17       9.278   4.498  -7.740  1.00  0.00           H  
ATOM    266 HG12 ILE    17      11.738   0.984  -7.364  1.00  0.00           H  
ATOM    267 HG13 ILE    17      10.282   1.184  -6.442  1.00  0.00           H  
ATOM    268 HD11 ILE    17      10.345   0.669  -9.465  1.00  0.00           H  
ATOM    269 HD12 ILE    17      10.096  -0.548  -8.232  1.00  0.00           H  
ATOM    270 HD13 ILE    17       8.900   0.721  -8.456  1.00  0.00           H  
ATOM    271  N   ILE    18      11.903   5.715  -8.635  1.00  0.00           N  
ATOM    272  CA  ILE    18      11.717   7.131  -8.983  1.00  0.00           C  
ATOM    273  C   ILE    18      12.546   7.524 -10.220  1.00  0.00           C  
ATOM    274  O   ILE    18      12.043   8.238 -11.092  1.00  0.00           O  
ATOM    275  CB  ILE    18      12.025   8.016  -7.751  1.00  0.00           C  
ATOM    276  CG2 ILE    18      12.113   9.514  -8.102  1.00  0.00           C  
ATOM    277  CG1 ILE    18      10.926   7.793  -6.687  1.00  0.00           C  
ATOM    278  CD1 ILE    18      11.261   8.362  -5.305  1.00  0.00           C  
ATOM    279  H   ILE    18      12.424   5.499  -7.795  1.00  0.00           H  
ATOM    280  HA  ILE    18      10.669   7.283  -9.249  1.00  0.00           H  
ATOM    281  HB  ILE    18      12.987   7.709  -7.334  1.00  0.00           H  
ATOM    282 HG21 ILE    18      11.202   9.862  -8.590  1.00  0.00           H  
ATOM    283 HG22 ILE    18      12.266  10.128  -7.216  1.00  0.00           H  
ATOM    284 HG23 ILE    18      12.953   9.737  -8.760  1.00  0.00           H  
ATOM    285 HG12 ILE    18       9.980   8.211  -7.033  1.00  0.00           H  
ATOM    286 HG13 ILE    18      10.749   6.726  -6.558  1.00  0.00           H  
ATOM    287 HD11 ILE    18      11.319   9.450  -5.307  1.00  0.00           H  
ATOM    288 HD12 ILE    18      10.488   8.084  -4.590  1.00  0.00           H  
ATOM    289 HD13 ILE    18      12.209   7.970  -4.938  1.00  0.00           H  
ATOM    290  N   ASN    19      13.800   7.069 -10.311  1.00  0.00           N  
ATOM    291  CA  ASN    19      14.751   7.515 -11.337  1.00  0.00           C  
ATOM    292  C   ASN    19      14.662   6.758 -12.678  1.00  0.00           C  
ATOM    293  O   ASN    19      14.980   7.336 -13.720  1.00  0.00           O  
ATOM    294  CB  ASN    19      16.176   7.444 -10.756  1.00  0.00           C  
ATOM    295  CG  ASN    19      16.410   8.404  -9.597  1.00  0.00           C  
ATOM    296  OD1 ASN    19      17.296   8.072  -8.684  1.00  0.00           O  
ATOM    297  ND2 ASN    19      15.826   9.476  -9.502  1.00  0.00           N  
ATOM    298  H   ASN    19      14.154   6.473  -9.573  1.00  0.00           H  
ATOM    299  HA  ASN    19      14.536   8.555 -11.590  1.00  0.00           H  
ATOM    300  HB2 ASN    19      16.401   6.427 -10.430  1.00  0.00           H  
ATOM    301  HB3 ASN    19      16.909   7.685 -11.527  1.00  0.00           H  
ATOM    302 HD21 ASN    19      16.032  10.083  -8.722  1.00  0.00           H  
ATOM    303 HD22 ASN    19      15.152   9.752 -10.201  1.00  0.00           H  
ATOM    304  N   THR    20      14.251   5.486 -12.685  1.00  0.00           N  
ATOM    305  CA  THR    20      14.150   4.671 -13.911  1.00  0.00           C  
ATOM    306  C   THR    20      12.973   5.119 -14.776  1.00  0.00           C  
ATOM    307  O   THR    20      11.835   5.191 -14.306  1.00  0.00           O  
ATOM    308  CB  THR    20      14.042   3.168 -13.596  1.00  0.00           C  
ATOM    309  CG2 THR    20      13.879   2.279 -14.832  1.00  0.00           C  
ATOM    310  OG1 THR    20      15.237   2.758 -12.975  1.00  0.00           O  
ATOM    311  H   THR    20      13.992   5.049 -11.809  1.00  0.00           H  
ATOM    312  HA  THR    20      15.067   4.820 -14.487  1.00  0.00           H  
ATOM    313  HB  THR    20      13.213   2.981 -12.911  1.00  0.00           H  
ATOM    314 HG21 THR    20      14.651   2.482 -15.575  1.00  0.00           H  
ATOM    315 HG22 THR    20      13.949   1.224 -14.566  1.00  0.00           H  
ATOM    316 HG23 THR    20      12.908   2.415 -15.309  1.00  0.00           H  
ATOM    317  HG1 THR    20      15.301   3.203 -12.142  1.00  0.00           H  
ATOM    318  N   PHE    21      13.232   5.381 -16.059  1.00  0.00           N  
ATOM    319  CA  PHE    21      12.185   5.643 -17.046  1.00  0.00           C  
ATOM    320  C   PHE    21      11.357   4.370 -17.289  1.00  0.00           C  
ATOM    321  O   PHE    21      11.867   3.373 -17.807  1.00  0.00           O  
ATOM    322  CB  PHE    21      12.817   6.176 -18.337  1.00  0.00           C  
ATOM    323  CG  PHE    21      11.808   6.442 -19.439  1.00  0.00           C  
ATOM    324  CD1 PHE    21      10.989   7.587 -19.382  1.00  0.00           C  
ATOM    325  CE1 PHE    21      10.034   7.825 -20.388  1.00  0.00           C  
ATOM    326  CZ  PHE    21       9.897   6.919 -21.454  1.00  0.00           C  
ATOM    327  CE2 PHE    21      10.712   5.775 -21.514  1.00  0.00           C  
ATOM    328  CD2 PHE    21      11.665   5.536 -20.507  1.00  0.00           C  
ATOM    329  H   PHE    21      14.183   5.309 -16.390  1.00  0.00           H  
ATOM    330  HA  PHE    21      11.529   6.422 -16.650  1.00  0.00           H  
ATOM    331  HB2 PHE    21      13.350   7.105 -18.130  1.00  0.00           H  
ATOM    332  HB3 PHE    21      13.569   5.477 -18.705  1.00  0.00           H  
ATOM    333  HD1 PHE    21      11.087   8.285 -18.563  1.00  0.00           H  
ATOM    334  HE1 PHE    21       9.406   8.702 -20.341  1.00  0.00           H  
ATOM    335  HZ  PHE    21       9.163   7.100 -22.225  1.00  0.00           H  
ATOM    336  HE2 PHE    21      10.604   5.077 -22.331  1.00  0.00           H  
ATOM    337  HD2 PHE    21      12.281   4.650 -20.555  1.00  0.00           H  
ATOM    338  N   TYR    22      10.084   4.399 -16.890  1.00  0.00           N  
ATOM    339  CA  TYR    22       9.170   3.260 -16.966  1.00  0.00           C  
ATOM    340  C   TYR    22       7.727   3.741 -17.173  1.00  0.00           C  
ATOM    341  O   TYR    22       7.195   4.484 -16.345  1.00  0.00           O  
ATOM    342  CB  TYR    22       9.314   2.407 -15.695  1.00  0.00           C  
ATOM    343  CG  TYR    22       8.574   1.091 -15.774  1.00  0.00           C  
ATOM    344  CD1 TYR    22       9.090   0.065 -16.592  1.00  0.00           C  
ATOM    345  CE1 TYR    22       8.399  -1.155 -16.711  1.00  0.00           C  
ATOM    346  CZ  TYR    22       7.200  -1.354 -16.002  1.00  0.00           C  
ATOM    347  OH  TYR    22       6.520  -2.516 -16.125  1.00  0.00           O  
ATOM    348  CE2 TYR    22       6.688  -0.332 -15.178  1.00  0.00           C  
ATOM    349  CD2 TYR    22       7.372   0.895 -15.064  1.00  0.00           C  
ATOM    350  H   TYR    22       9.728   5.246 -16.472  1.00  0.00           H  
ATOM    351  HA  TYR    22       9.442   2.650 -17.831  1.00  0.00           H  
ATOM    352  HB2 TYR    22      10.366   2.180 -15.521  1.00  0.00           H  
ATOM    353  HB3 TYR    22       8.984   2.965 -14.817  1.00  0.00           H  
ATOM    354  HD1 TYR    22      10.008   0.217 -17.140  1.00  0.00           H  
ATOM    355  HE1 TYR    22       8.786  -1.932 -17.354  1.00  0.00           H  
ATOM    356  HH  TYR    22       7.015  -3.215 -16.538  1.00  0.00           H  
ATOM    357  HE2 TYR    22       5.765  -0.485 -14.638  1.00  0.00           H  
ATOM    358  HD2 TYR    22       6.967   1.680 -14.441  1.00  0.00           H  
ATOM    359  N   SER    23       7.114   3.352 -18.295  1.00  0.00           N  
ATOM    360  CA  SER    23       5.826   3.899 -18.762  1.00  0.00           C  
ATOM    361  C   SER    23       4.595   3.156 -18.232  1.00  0.00           C  
ATOM    362  O   SER    23       3.535   3.765 -18.076  1.00  0.00           O  
ATOM    363  CB  SER    23       5.781   3.898 -20.295  1.00  0.00           C  
ATOM    364  OG  SER    23       6.890   4.602 -20.831  1.00  0.00           O  
ATOM    365  H   SER    23       7.619   2.761 -18.939  1.00  0.00           H  
ATOM    366  HA  SER    23       5.745   4.938 -18.433  1.00  0.00           H  
ATOM    367  HB2 SER    23       5.796   2.879 -20.685  1.00  0.00           H  
ATOM    368  HB3 SER    23       4.864   4.368 -20.655  1.00  0.00           H  
ATOM    369  HG  SER    23       6.811   4.620 -21.773  1.00  0.00           H  
ATOM    370  N   ASN    24       4.705   1.856 -17.924  1.00  0.00           N  
ATOM    371  CA  ASN    24       3.600   1.017 -17.430  1.00  0.00           C  
ATOM    372  C   ASN    24       3.341   1.219 -15.918  1.00  0.00           C  
ATOM    373  O   ASN    24       3.173   0.262 -15.162  1.00  0.00           O  
ATOM    374  CB  ASN    24       3.866  -0.448 -17.841  1.00  0.00           C  
ATOM    375  CG  ASN    24       2.696  -1.393 -17.581  1.00  0.00           C  
ATOM    376  OD1 ASN    24       2.833  -2.450 -16.981  1.00  0.00           O  
ATOM    377  ND2 ASN    24       1.504  -1.061 -18.030  1.00  0.00           N  
ATOM    378  H   ASN    24       5.605   1.413 -18.040  1.00  0.00           H  
ATOM    379  HA  ASN    24       2.691   1.343 -17.939  1.00  0.00           H  
ATOM    380  HB2 ASN    24       4.092  -0.498 -18.907  1.00  0.00           H  
ATOM    381  HB3 ASN    24       4.747  -0.828 -17.328  1.00  0.00           H  
ATOM    382 HD21 ASN    24       0.722  -1.678 -17.866  1.00  0.00           H  
ATOM    383 HD22 ASN    24       1.370  -0.198 -18.535  1.00  0.00           H  
ATOM    384  N   LYS    25       3.332   2.480 -15.463  1.00  0.00           N  
ATOM    385  CA  LYS    25       3.279   2.870 -14.042  1.00  0.00           C  
ATOM    386  C   LYS    25       2.047   2.345 -13.304  1.00  0.00           C  
ATOM    387  O   LYS    25       2.124   2.088 -12.108  1.00  0.00           O  
ATOM    388  CB  LYS    25       3.344   4.400 -13.919  1.00  0.00           C  
ATOM    389  CG  LYS    25       4.647   4.990 -14.471  1.00  0.00           C  
ATOM    390  CD  LYS    25       4.662   6.514 -14.290  1.00  0.00           C  
ATOM    391  CE  LYS    25       5.997   7.146 -14.701  1.00  0.00           C  
ATOM    392  NZ  LYS    25       7.088   6.811 -13.747  1.00  0.00           N1+
ATOM    393  H   LYS    25       3.449   3.220 -16.142  1.00  0.00           H  
ATOM    394  HA  LYS    25       4.156   2.443 -13.560  1.00  0.00           H  
ATOM    395  HB2 LYS    25       2.493   4.854 -14.427  1.00  0.00           H  
ATOM    396  HB3 LYS    25       3.257   4.675 -12.868  1.00  0.00           H  
ATOM    397  HG2 LYS    25       5.500   4.533 -13.969  1.00  0.00           H  
ATOM    398  HG3 LYS    25       4.743   4.758 -15.531  1.00  0.00           H  
ATOM    399  HD2 LYS    25       3.866   6.936 -14.903  1.00  0.00           H  
ATOM    400  HD3 LYS    25       4.424   6.782 -13.260  1.00  0.00           H  
ATOM    401  HE2 LYS    25       6.277   6.847 -15.710  1.00  0.00           H  
ATOM    402  HE3 LYS    25       5.915   8.230 -14.711  1.00  0.00           H  
ATOM    403  HZ1 LYS    25       6.813   7.092 -12.815  1.00  0.00           H  
ATOM    404  HZ2 LYS    25       7.253   5.815 -13.766  1.00  0.00           H  
ATOM    405  HZ3 LYS    25       7.933   7.296 -14.014  1.00  0.00           H  
ATOM    406  N   GLU    26       0.948   2.136 -14.029  1.00  0.00           N  
ATOM    407  CA  GLU    26      -0.364   1.672 -13.552  1.00  0.00           C  
ATOM    408  C   GLU    26      -0.348   0.388 -12.698  1.00  0.00           C  
ATOM    409  O   GLU    26      -1.299   0.138 -11.956  1.00  0.00           O  
ATOM    410  CB  GLU    26      -1.295   1.509 -14.766  1.00  0.00           C  
ATOM    411  CG  GLU    26      -0.907   0.396 -15.755  1.00  0.00           C  
ATOM    412  CD  GLU    26      -1.809   0.375 -17.007  1.00  0.00           C  
ATOM    413  OE1 GLU    26      -2.231   1.455 -17.488  1.00  0.00           O  
ATOM    414  OE2 GLU    26      -2.089  -0.721 -17.545  1.00  0.00           O1-
ATOM    415  H   GLU    26       1.004   2.358 -15.013  1.00  0.00           H  
ATOM    416  HA  GLU    26      -0.769   2.468 -12.925  1.00  0.00           H  
ATOM    417  HB2 GLU    26      -2.303   1.320 -14.405  1.00  0.00           H  
ATOM    418  HB3 GLU    26      -1.339   2.462 -15.292  1.00  0.00           H  
ATOM    419  HG2 GLU    26       0.122   0.527 -16.087  1.00  0.00           H  
ATOM    420  HG3 GLU    26      -0.960  -0.580 -15.273  1.00  0.00           H  
ATOM    421  N   ILE    27       0.743  -0.390 -12.726  1.00  0.00           N  
ATOM    422  CA  ILE    27       0.986  -1.508 -11.802  1.00  0.00           C  
ATOM    423  C   ILE    27       0.879  -1.114 -10.316  1.00  0.00           C  
ATOM    424  O   ILE    27       0.544  -1.972  -9.503  1.00  0.00           O  
ATOM    425  CB  ILE    27       2.361  -2.161 -12.071  1.00  0.00           C  
ATOM    426  CG2 ILE    27       2.394  -2.836 -13.450  1.00  0.00           C  
ATOM    427  CG1 ILE    27       3.532  -1.170 -11.893  1.00  0.00           C  
ATOM    428  CD1 ILE    27       4.894  -1.857 -11.778  1.00  0.00           C  
ATOM    429  H   ILE    27       1.496  -0.134 -13.350  1.00  0.00           H  
ATOM    430  HA  ILE    27       0.210  -2.253 -11.984  1.00  0.00           H  
ATOM    431  HB  ILE    27       2.493  -2.955 -11.333  1.00  0.00           H  
ATOM    432 HG21 ILE    27       2.121  -2.151 -14.252  1.00  0.00           H  
ATOM    433 HG22 ILE    27       3.384  -3.224 -13.680  1.00  0.00           H  
ATOM    434 HG23 ILE    27       1.719  -3.689 -13.470  1.00  0.00           H  
ATOM    435 HG12 ILE    27       3.556  -0.445 -12.705  1.00  0.00           H  
ATOM    436 HG13 ILE    27       3.405  -0.580 -10.991  1.00  0.00           H  
ATOM    437 HD11 ILE    27       5.273  -2.146 -12.757  1.00  0.00           H  
ATOM    438 HD12 ILE    27       5.614  -1.173 -11.341  1.00  0.00           H  
ATOM    439 HD13 ILE    27       4.855  -2.735 -11.133  1.00  0.00           H  
ATOM    440  N   PHE    28       1.108   0.153  -9.939  1.00  0.00           N  
ATOM    441  CA  PHE    28       1.046   0.588  -8.537  1.00  0.00           C  
ATOM    442  C   PHE    28      -0.309   0.246  -7.886  1.00  0.00           C  
ATOM    443  O   PHE    28      -0.364  -0.201  -6.739  1.00  0.00           O  
ATOM    444  CB  PHE    28       1.341   2.099  -8.442  1.00  0.00           C  
ATOM    445  CG  PHE    28       0.142   2.998  -8.709  1.00  0.00           C  
ATOM    446  CD1 PHE    28      -0.197   3.378 -10.018  1.00  0.00           C  
ATOM    447  CE1 PHE    28      -1.374   4.100 -10.275  1.00  0.00           C  
ATOM    448  CZ  PHE    28      -2.232   4.437  -9.217  1.00  0.00           C  
ATOM    449  CE2 PHE    28      -1.904   4.053  -7.906  1.00  0.00           C  
ATOM    450  CD2 PHE    28      -0.710   3.357  -7.649  1.00  0.00           C  
ATOM    451  H   PHE    28       1.362   0.835 -10.642  1.00  0.00           H  
ATOM    452  HA  PHE    28       1.821   0.046  -7.996  1.00  0.00           H  
ATOM    453  HB2 PHE    28       1.696   2.311  -7.436  1.00  0.00           H  
ATOM    454  HB3 PHE    28       2.162   2.376  -9.106  1.00  0.00           H  
ATOM    455  HD1 PHE    28       0.431   3.108 -10.844  1.00  0.00           H  
ATOM    456  HE1 PHE    28      -1.623   4.375 -11.287  1.00  0.00           H  
ATOM    457  HZ  PHE    28      -3.149   4.968  -9.416  1.00  0.00           H  
ATOM    458  HE2 PHE    28      -2.578   4.275  -7.095  1.00  0.00           H  
ATOM    459  HD2 PHE    28      -0.475   3.055  -6.640  1.00  0.00           H  
ATOM    460  N   LEU    29      -1.402   0.414  -8.639  1.00  0.00           N  
ATOM    461  CA  LEU    29      -2.771   0.250  -8.160  1.00  0.00           C  
ATOM    462  C   LEU    29      -3.107  -1.236  -7.940  1.00  0.00           C  
ATOM    463  O   LEU    29      -3.774  -1.576  -6.962  1.00  0.00           O  
ATOM    464  CB  LEU    29      -3.680   0.989  -9.168  1.00  0.00           C  
ATOM    465  CG  LEU    29      -5.135   1.306  -8.772  1.00  0.00           C  
ATOM    466  CD1 LEU    29      -6.087   0.195  -9.192  1.00  0.00           C  
ATOM    467  CD2 LEU    29      -5.324   1.634  -7.291  1.00  0.00           C  
ATOM    468  H   LEU    29      -1.279   0.743  -9.587  1.00  0.00           H  
ATOM    469  HA  LEU    29      -2.827   0.753  -7.193  1.00  0.00           H  
ATOM    470  HB2 LEU    29      -3.214   1.947  -9.386  1.00  0.00           H  
ATOM    471  HB3 LEU    29      -3.666   0.462 -10.121  1.00  0.00           H  
ATOM    472  HG  LEU    29      -5.432   2.192  -9.335  1.00  0.00           H  
ATOM    473 HD11 LEU    29      -5.790  -0.767  -8.782  1.00  0.00           H  
ATOM    474 HD12 LEU    29      -7.104   0.409  -8.864  1.00  0.00           H  
ATOM    475 HD13 LEU    29      -6.118   0.094 -10.275  1.00  0.00           H  
ATOM    476 HD21 LEU    29      -4.635   2.416  -6.968  1.00  0.00           H  
ATOM    477 HD22 LEU    29      -6.334   2.000  -7.107  1.00  0.00           H  
ATOM    478 HD23 LEU    29      -5.172   0.764  -6.652  1.00  0.00           H  
ATOM    479  N   ARG    30      -2.541  -2.133  -8.765  1.00  0.00           N  
ATOM    480  CA  ARG    30      -2.555  -3.592  -8.548  1.00  0.00           C  
ATOM    481  C   ARG    30      -1.911  -3.959  -7.218  1.00  0.00           C  
ATOM    482  O   ARG    30      -2.508  -4.687  -6.431  1.00  0.00           O  
ATOM    483  CB  ARG    30      -1.810  -4.305  -9.688  1.00  0.00           C  
ATOM    484  CG  ARG    30      -1.883  -5.845  -9.600  1.00  0.00           C  
ATOM    485  CD  ARG    30      -1.072  -6.560 -10.693  1.00  0.00           C  
ATOM    486  NE  ARG    30       0.365  -6.239 -10.612  1.00  0.00           N  
ATOM    487  CZ  ARG    30       1.284  -6.323 -11.552  1.00  0.00           C  
ATOM    488  NH1 ARG    30       1.027  -6.666 -12.783  1.00  0.00           N  
ATOM    489  NH2 ARG    30       2.506  -6.056 -11.221  1.00  0.00           N1+
ATOM    490  H   ARG    30      -1.970  -1.785  -9.522  1.00  0.00           H  
ATOM    491  HA  ARG    30      -3.596  -3.921  -8.541  1.00  0.00           H  
ATOM    492  HB2 ARG    30      -2.194  -3.948 -10.640  1.00  0.00           H  
ATOM    493  HB3 ARG    30      -0.762  -4.015  -9.683  1.00  0.00           H  
ATOM    494  HG2 ARG    30      -1.520  -6.201  -8.636  1.00  0.00           H  
ATOM    495  HG3 ARG    30      -2.923  -6.162  -9.662  1.00  0.00           H  
ATOM    496  HD2 ARG    30      -1.191  -7.640 -10.599  1.00  0.00           H  
ATOM    497  HD3 ARG    30      -1.441  -6.291 -11.681  1.00  0.00           H  
ATOM    498  HE  ARG    30       0.708  -6.002  -9.685  1.00  0.00           H  
ATOM    499 HH11 ARG    30       0.074  -6.848 -13.061  1.00  0.00           H  
ATOM    500 HH12 ARG    30       1.769  -6.740 -13.463  1.00  0.00           H  
ATOM    501 HH21 ARG    30       2.690  -5.807 -10.251  1.00  0.00           H  
ATOM    502 HH22 ARG    30       3.282  -6.172 -11.861  1.00  0.00           H  
ATOM    503  N   GLU    31      -0.700  -3.466  -6.967  1.00  0.00           N  
ATOM    504  CA  GLU    31       0.061  -3.835  -5.771  1.00  0.00           C  
ATOM    505  C   GLU    31      -0.611  -3.358  -4.485  1.00  0.00           C  
ATOM    506  O   GLU    31      -0.693  -4.116  -3.521  1.00  0.00           O  
ATOM    507  CB  GLU    31       1.490  -3.283  -5.835  1.00  0.00           C  
ATOM    508  CG  GLU    31       2.327  -3.736  -7.042  1.00  0.00           C  
ATOM    509  CD  GLU    31       2.221  -5.238  -7.349  1.00  0.00           C  
ATOM    510  OE1 GLU    31       2.167  -6.056  -6.404  1.00  0.00           O  
ATOM    511  OE2 GLU    31       2.202  -5.596  -8.550  1.00  0.00           O1-
ATOM    512  H   GLU    31      -0.257  -2.866  -7.651  1.00  0.00           H  
ATOM    513  HA  GLU    31       0.077  -4.923  -5.708  1.00  0.00           H  
ATOM    514  HB2 GLU    31       1.474  -2.192  -5.814  1.00  0.00           H  
ATOM    515  HB3 GLU    31       1.994  -3.593  -4.923  1.00  0.00           H  
ATOM    516  HG2 GLU    31       2.018  -3.187  -7.927  1.00  0.00           H  
ATOM    517  HG3 GLU    31       3.373  -3.478  -6.890  1.00  0.00           H  
ATOM    518  N   LEU    32      -1.141  -2.133  -4.470  1.00  0.00           N  
ATOM    519  CA  LEU    32      -1.831  -1.592  -3.301  1.00  0.00           C  
ATOM    520  C   LEU    32      -3.156  -2.319  -3.028  1.00  0.00           C  
ATOM    521  O   LEU    32      -3.397  -2.704  -1.885  1.00  0.00           O  
ATOM    522  CB  LEU    32      -1.994  -0.072  -3.461  1.00  0.00           C  
ATOM    523  CG  LEU    32      -0.642   0.671  -3.499  1.00  0.00           C  
ATOM    524  CD1 LEU    32      -0.876   2.143  -3.808  1.00  0.00           C  
ATOM    525  CD2 LEU    32       0.127   0.571  -2.182  1.00  0.00           C  
ATOM    526  H   LEU    32      -1.054  -1.548  -5.291  1.00  0.00           H  
ATOM    527  HA  LEU    32      -1.209  -1.780  -2.425  1.00  0.00           H  
ATOM    528  HB2 LEU    32      -2.553   0.131  -4.376  1.00  0.00           H  
ATOM    529  HB3 LEU    32      -2.600   0.323  -2.644  1.00  0.00           H  
ATOM    530  HG  LEU    32      -0.012   0.263  -4.288  1.00  0.00           H  
ATOM    531 HD11 LEU    32      -1.363   2.653  -2.977  1.00  0.00           H  
ATOM    532 HD12 LEU    32       0.067   2.651  -4.008  1.00  0.00           H  
ATOM    533 HD13 LEU    32      -1.505   2.261  -4.691  1.00  0.00           H  
ATOM    534 HD21 LEU    32       0.496  -0.439  -2.006  1.00  0.00           H  
ATOM    535 HD22 LEU    32       1.000   1.225  -2.185  1.00  0.00           H  
ATOM    536 HD23 LEU    32      -0.497   0.850  -1.333  1.00  0.00           H  
ATOM    537  N   ILE    33      -3.962  -2.616  -4.057  1.00  0.00           N  
ATOM    538  CA  ILE    33      -5.160  -3.463  -3.911  1.00  0.00           C  
ATOM    539  C   ILE    33      -4.788  -4.880  -3.448  1.00  0.00           C  
ATOM    540  O   ILE    33      -5.469  -5.438  -2.592  1.00  0.00           O  
ATOM    541  CB  ILE    33      -5.981  -3.475  -5.222  1.00  0.00           C  
ATOM    542  CG2 ILE    33      -7.052  -4.584  -5.254  1.00  0.00           C  
ATOM    543  CG1 ILE    33      -6.643  -2.090  -5.402  1.00  0.00           C  
ATOM    544  CD1 ILE    33      -7.376  -1.932  -6.735  1.00  0.00           C  
ATOM    545  H   ILE    33      -3.713  -2.305  -4.987  1.00  0.00           H  
ATOM    546  HA  ILE    33      -5.782  -3.030  -3.124  1.00  0.00           H  
ATOM    547  HB  ILE    33      -5.301  -3.655  -6.057  1.00  0.00           H  
ATOM    548 HG21 ILE    33      -7.753  -4.490  -4.425  1.00  0.00           H  
ATOM    549 HG22 ILE    33      -7.629  -4.554  -6.177  1.00  0.00           H  
ATOM    550 HG23 ILE    33      -6.621  -5.584  -5.222  1.00  0.00           H  
ATOM    551 HG12 ILE    33      -7.335  -1.891  -4.584  1.00  0.00           H  
ATOM    552 HG13 ILE    33      -5.884  -1.310  -5.344  1.00  0.00           H  
ATOM    553 HD11 ILE    33      -8.341  -2.436  -6.725  1.00  0.00           H  
ATOM    554 HD12 ILE    33      -7.559  -0.880  -6.940  1.00  0.00           H  
ATOM    555 HD13 ILE    33      -6.793  -2.343  -7.558  1.00  0.00           H  
ATOM    556  N   SER    34      -3.692  -5.456  -3.954  1.00  0.00           N  
ATOM    557  CA  SER    34      -3.205  -6.778  -3.540  1.00  0.00           C  
ATOM    558  C   SER    34      -2.757  -6.796  -2.071  1.00  0.00           C  
ATOM    559  O   SER    34      -3.169  -7.677  -1.318  1.00  0.00           O  
ATOM    560  CB  SER    34      -2.076  -7.234  -4.473  1.00  0.00           C  
ATOM    561  OG  SER    34      -1.688  -8.573  -4.207  1.00  0.00           O  
ATOM    562  H   SER    34      -3.166  -4.964  -4.665  1.00  0.00           H  
ATOM    563  HA  SER    34      -4.033  -7.481  -3.649  1.00  0.00           H  
ATOM    564  HB2 SER    34      -2.405  -7.189  -5.512  1.00  0.00           H  
ATOM    565  HB3 SER    34      -1.202  -6.589  -4.388  1.00  0.00           H  
ATOM    566  HG  SER    34      -1.370  -8.632  -3.317  1.00  0.00           H  
ATOM    567  N   ASN    35      -1.994  -5.795  -1.620  1.00  0.00           N  
ATOM    568  CA  ASN    35      -1.582  -5.661  -0.217  1.00  0.00           C  
ATOM    569  C   ASN    35      -2.780  -5.417   0.717  1.00  0.00           C  
ATOM    570  O   ASN    35      -2.835  -5.988   1.806  1.00  0.00           O  
ATOM    571  CB  ASN    35      -0.548  -4.533  -0.083  1.00  0.00           C  
ATOM    572  CG  ASN    35       0.767  -4.809  -0.795  1.00  0.00           C  
ATOM    573  OD1 ASN    35       1.464  -3.771  -1.197  1.00  0.00           O  
ATOM    574  ND2 ASN    35       1.197  -5.937  -0.988  1.00  0.00           N  
ATOM    575  H   ASN    35      -1.683  -5.085  -2.273  1.00  0.00           H  
ATOM    576  HA  ASN    35      -1.131  -6.604   0.101  1.00  0.00           H  
ATOM    577  HB2 ASN    35      -0.962  -3.594  -0.456  1.00  0.00           H  
ATOM    578  HB3 ASN    35      -0.317  -4.370   0.969  1.00  0.00           H  
ATOM    579 HD21 ASN    35       2.078  -6.057  -1.464  1.00  0.00           H  
ATOM    580 HD22 ASN    35       0.671  -6.743  -0.680  1.00  0.00           H  
ATOM    581  N   SER    36      -3.769  -4.631   0.283  1.00  0.00           N  
ATOM    582  CA  SER    36      -5.045  -4.473   0.985  1.00  0.00           C  
ATOM    583  C   SER    36      -5.848  -5.777   1.041  1.00  0.00           C  
ATOM    584  O   SER    36      -6.363  -6.121   2.099  1.00  0.00           O  
ATOM    585  CB  SER    36      -5.882  -3.377   0.320  1.00  0.00           C  
ATOM    586  OG  SER    36      -5.340  -2.104   0.610  1.00  0.00           O  
ATOM    587  H   SER    36      -3.663  -4.154  -0.605  1.00  0.00           H  
ATOM    588  HA  SER    36      -4.836  -4.179   2.015  1.00  0.00           H  
ATOM    589  HB2 SER    36      -5.910  -3.509  -0.761  1.00  0.00           H  
ATOM    590  HB3 SER    36      -6.914  -3.417   0.660  1.00  0.00           H  
ATOM    591  HG  SER    36      -5.391  -1.968   1.552  1.00  0.00           H  
ATOM    592  N   SER    37      -5.918  -6.546  -0.049  1.00  0.00           N  
ATOM    593  CA  SER    37      -6.566  -7.866  -0.083  1.00  0.00           C  
ATOM    594  C   SER    37      -5.863  -8.878   0.835  1.00  0.00           C  
ATOM    595  O   SER    37      -6.525  -9.621   1.556  1.00  0.00           O  
ATOM    596  CB  SER    37      -6.623  -8.379  -1.525  1.00  0.00           C  
ATOM    597  OG  SER    37      -7.352  -9.593  -1.615  1.00  0.00           O  
ATOM    598  H   SER    37      -5.485  -6.217  -0.904  1.00  0.00           H  
ATOM    599  HA  SER    37      -7.592  -7.744   0.268  1.00  0.00           H  
ATOM    600  HB2 SER    37      -7.116  -7.642  -2.159  1.00  0.00           H  
ATOM    601  HB3 SER    37      -5.625  -8.534  -1.933  1.00  0.00           H  
ATOM    602  HG  SER    37      -6.897 -10.257  -1.115  1.00  0.00           H  
ATOM    603  N   ASP    38      -4.528  -8.860   0.892  1.00  0.00           N  
ATOM    604  CA  ASP    38      -3.745  -9.649   1.851  1.00  0.00           C  
ATOM    605  C   ASP    38      -4.027  -9.231   3.303  1.00  0.00           C  
ATOM    606  O   ASP    38      -4.202 -10.095   4.159  1.00  0.00           O  
ATOM    607  CB  ASP    38      -2.240  -9.542   1.550  1.00  0.00           C  
ATOM    608  CG  ASP    38      -1.786 -10.190   0.228  1.00  0.00           C  
ATOM    609  OD1 ASP    38      -2.491 -11.071  -0.321  1.00  0.00           O  
ATOM    610  OD2 ASP    38      -0.660  -9.871  -0.225  1.00  0.00           O1-
ATOM    611  H   ASP    38      -4.021  -8.252   0.261  1.00  0.00           H  
ATOM    612  HA  ASP    38      -4.047 -10.695   1.756  1.00  0.00           H  
ATOM    613  HB2 ASP    38      -1.929  -8.498   1.545  1.00  0.00           H  
ATOM    614  HB3 ASP    38      -1.669 -10.024   2.345  1.00  0.00           H  
ATOM    615  N   ALA    39      -4.133  -7.927   3.589  1.00  0.00           N  
ATOM    616  CA  ALA    39      -4.509  -7.411   4.907  1.00  0.00           C  
ATOM    617  C   ALA    39      -5.962  -7.757   5.296  1.00  0.00           C  
ATOM    618  O   ALA    39      -6.248  -7.991   6.473  1.00  0.00           O  
ATOM    619  CB  ALA    39      -4.273  -5.896   4.922  1.00  0.00           C  
ATOM    620  H   ALA    39      -3.964  -7.255   2.851  1.00  0.00           H  
ATOM    621  HA  ALA    39      -3.839  -7.853   5.645  1.00  0.00           H  
ATOM    622  HB1 ALA    39      -4.928  -5.373   4.225  1.00  0.00           H  
ATOM    623  HB2 ALA    39      -4.449  -5.477   5.914  1.00  0.00           H  
ATOM    624  HB3 ALA    39      -3.246  -5.663   4.645  1.00  0.00           H  
ATOM    625  N   LEU    40      -6.876  -7.812   4.320  1.00  0.00           N  
ATOM    626  CA  LEU    40      -8.260  -8.258   4.488  1.00  0.00           C  
ATOM    627  C   LEU    40      -8.344  -9.778   4.737  1.00  0.00           C  
ATOM    628  O   LEU    40      -9.053 -10.195   5.651  1.00  0.00           O  
ATOM    629  CB  LEU    40      -9.102  -7.796   3.286  1.00  0.00           C  
ATOM    630  CG  LEU    40      -9.355  -6.274   3.265  1.00  0.00           C  
ATOM    631  CD1 LEU    40      -9.720  -5.795   1.863  1.00  0.00           C  
ATOM    632  CD2 LEU    40     -10.521  -5.886   4.170  1.00  0.00           C  
ATOM    633  H   LEU    40      -6.583  -7.562   3.384  1.00  0.00           H  
ATOM    634  HA  LEU    40      -8.677  -7.767   5.358  1.00  0.00           H  
ATOM    635  HB2 LEU    40      -8.603  -8.104   2.368  1.00  0.00           H  
ATOM    636  HB3 LEU    40     -10.065  -8.305   3.289  1.00  0.00           H  
ATOM    637  HG  LEU    40      -8.463  -5.739   3.590  1.00  0.00           H  
ATOM    638 HD11 LEU    40      -8.932  -6.016   1.144  1.00  0.00           H  
ATOM    639 HD12 LEU    40     -10.638  -6.259   1.502  1.00  0.00           H  
ATOM    640 HD13 LEU    40      -9.869  -4.717   1.860  1.00  0.00           H  
ATOM    641 HD21 LEU    40     -10.373  -6.213   5.196  1.00  0.00           H  
ATOM    642 HD22 LEU    40     -10.673  -4.807   4.180  1.00  0.00           H  
ATOM    643 HD23 LEU    40     -11.441  -6.339   3.813  1.00  0.00           H  
ATOM    644  N   ASP    41      -7.553 -10.600   4.039  1.00  0.00           N  
ATOM    645  CA  ASP    41      -7.389 -12.032   4.351  1.00  0.00           C  
ATOM    646  C   ASP    41      -6.817 -12.251   5.760  1.00  0.00           C  
ATOM    647  O   ASP    41      -7.300 -13.112   6.500  1.00  0.00           O  
ATOM    648  CB  ASP    41      -6.476 -12.726   3.320  1.00  0.00           C  
ATOM    649  CG  ASP    41      -7.113 -12.975   1.945  1.00  0.00           C  
ATOM    650  OD1 ASP    41      -8.356 -13.047   1.839  1.00  0.00           O  
ATOM    651  OD2 ASP    41      -6.347 -13.202   0.970  1.00  0.00           O1-
ATOM    652  H   ASP    41      -6.991 -10.216   3.288  1.00  0.00           H  
ATOM    653  HA  ASP    41      -8.368 -12.511   4.350  1.00  0.00           H  
ATOM    654  HB2 ASP    41      -5.559 -12.155   3.179  1.00  0.00           H  
ATOM    655  HB3 ASP    41      -6.169 -13.704   3.692  1.00  0.00           H  
ATOM    656  N   LYS    42      -5.822 -11.444   6.153  1.00  0.00           N  
ATOM    657  CA  LYS    42      -5.188 -11.487   7.477  1.00  0.00           C  
ATOM    658  C   LYS    42      -6.192 -11.248   8.602  1.00  0.00           C  
ATOM    659  O   LYS    42      -6.241 -12.051   9.533  1.00  0.00           O  
ATOM    660  CB  LYS    42      -4.033 -10.471   7.536  1.00  0.00           C  
ATOM    661  CG  LYS    42      -2.657 -11.117   7.744  1.00  0.00           C  
ATOM    662  CD  LYS    42      -2.460 -11.535   9.207  1.00  0.00           C  
ATOM    663  CE  LYS    42      -1.038 -12.043   9.458  1.00  0.00           C  
ATOM    664  NZ  LYS    42      -0.796 -12.213  10.911  1.00  0.00           N1+
ATOM    665  H   LYS    42      -5.461 -10.774   5.485  1.00  0.00           H  
ATOM    666  HA  LYS    42      -4.791 -12.497   7.601  1.00  0.00           H  
ATOM    667  HB2 LYS    42      -3.997  -9.885   6.623  1.00  0.00           H  
ATOM    668  HB3 LYS    42      -4.205  -9.736   8.319  1.00  0.00           H  
ATOM    669  HG2 LYS    42      -2.523 -11.965   7.072  1.00  0.00           H  
ATOM    670  HG3 LYS    42      -1.891 -10.390   7.472  1.00  0.00           H  
ATOM    671  HD2 LYS    42      -2.644 -10.672   9.844  1.00  0.00           H  
ATOM    672  HD3 LYS    42      -3.188 -12.295   9.494  1.00  0.00           H  
ATOM    673  HE2 LYS    42      -0.879 -12.994   8.950  1.00  0.00           H  
ATOM    674  HE3 LYS    42      -0.299 -11.341   9.072  1.00  0.00           H  
ATOM    675  HZ1 LYS    42      -0.857 -11.308  11.367  1.00  0.00           H  
ATOM    676  HZ2 LYS    42      -1.496 -12.822  11.311  1.00  0.00           H  
ATOM    677  HZ3 LYS    42       0.124 -12.597  11.068  1.00  0.00           H  
ATOM    678  N   ILE    43      -7.023 -10.198   8.513  1.00  0.00           N  
ATOM    679  CA  ILE    43      -8.091  -9.999   9.505  1.00  0.00           C  
ATOM    680  C   ILE    43      -9.139 -11.108   9.412  1.00  0.00           C  
ATOM    681  O   ILE    43      -9.452 -11.690  10.448  1.00  0.00           O  
ATOM    682  CB  ILE    43      -8.711  -8.581   9.488  1.00  0.00           C  
ATOM    683  CG2 ILE    43      -9.405  -8.212   8.177  1.00  0.00           C  
ATOM    684  CG1 ILE    43      -9.707  -8.356  10.641  1.00  0.00           C  
ATOM    685  CD1 ILE    43      -9.021  -8.322  12.011  1.00  0.00           C  
ATOM    686  H   ILE    43      -6.956  -9.564   7.728  1.00  0.00           H  
ATOM    687  HA  ILE    43      -7.611 -10.106  10.479  1.00  0.00           H  
ATOM    688  HB  ILE    43      -7.909  -7.865   9.618  1.00  0.00           H  
ATOM    689 HG21 ILE    43     -10.270  -8.839   7.965  1.00  0.00           H  
ATOM    690 HG22 ILE    43      -9.739  -7.175   8.185  1.00  0.00           H  
ATOM    691 HG23 ILE    43      -8.696  -8.315   7.367  1.00  0.00           H  
ATOM    692 HG12 ILE    43     -10.201  -7.397  10.497  1.00  0.00           H  
ATOM    693 HG13 ILE    43     -10.514  -9.090  10.639  1.00  0.00           H  
ATOM    694 HD11 ILE    43      -8.147  -7.671  12.008  1.00  0.00           H  
ATOM    695 HD12 ILE    43      -9.708  -7.944  12.764  1.00  0.00           H  
ATOM    696 HD13 ILE    43      -8.699  -9.315  12.325  1.00  0.00           H  
ATOM    697  N   ARG    44      -9.625 -11.463   8.208  1.00  0.00           N  
ATOM    698  CA  ARG    44     -10.706 -12.451   8.025  1.00  0.00           C  
ATOM    699  C   ARG    44     -10.367 -13.805   8.646  1.00  0.00           C  
ATOM    700  O   ARG    44     -11.215 -14.384   9.318  1.00  0.00           O  
ATOM    701  CB  ARG    44     -11.079 -12.610   6.540  1.00  0.00           C  
ATOM    702  CG  ARG    44     -12.416 -13.365   6.403  1.00  0.00           C  
ATOM    703  CD  ARG    44     -12.991 -13.334   4.983  1.00  0.00           C  
ATOM    704  NE  ARG    44     -12.141 -14.053   4.016  1.00  0.00           N  
ATOM    705  CZ  ARG    44     -12.303 -14.082   2.705  1.00  0.00           C  
ATOM    706  NH1 ARG    44     -13.326 -13.526   2.116  1.00  0.00           N  
ATOM    707  NH2 ARG    44     -11.429 -14.684   1.950  1.00  0.00           N1+
ATOM    708  H   ARG    44      -9.290 -10.979   7.383  1.00  0.00           H  
ATOM    709  HA  ARG    44     -11.579 -12.040   8.529  1.00  0.00           H  
ATOM    710  HB2 ARG    44     -11.181 -11.631   6.079  1.00  0.00           H  
ATOM    711  HB3 ARG    44     -10.286 -13.118   5.990  1.00  0.00           H  
ATOM    712  HG2 ARG    44     -12.305 -14.403   6.719  1.00  0.00           H  
ATOM    713  HG3 ARG    44     -13.156 -12.925   7.074  1.00  0.00           H  
ATOM    714  HD2 ARG    44     -13.981 -13.790   4.976  1.00  0.00           H  
ATOM    715  HD3 ARG    44     -13.114 -12.303   4.653  1.00  0.00           H  
ATOM    716  HE  ARG    44     -11.325 -14.504   4.404  1.00  0.00           H  
ATOM    717 HH11 ARG    44     -14.007 -13.026   2.666  1.00  0.00           H  
ATOM    718 HH12 ARG    44     -13.420 -13.544   1.111  1.00  0.00           H  
ATOM    719 HH21 ARG    44     -10.607 -15.109   2.354  1.00  0.00           H  
ATOM    720 HH22 ARG    44     -11.530 -14.680   0.946  1.00  0.00           H  
ATOM    721  N   TYR    45      -9.134 -14.285   8.480  1.00  0.00           N  
ATOM    722  CA  TYR    45      -8.666 -15.520   9.117  1.00  0.00           C  
ATOM    723  C   TYR    45      -8.659 -15.425  10.653  1.00  0.00           C  
ATOM    724  O   TYR    45      -9.089 -16.355  11.338  1.00  0.00           O  
ATOM    725  CB  TYR    45      -7.272 -15.874   8.586  1.00  0.00           C  
ATOM    726  CG  TYR    45      -6.663 -17.080   9.280  1.00  0.00           C  
ATOM    727  CD1 TYR    45      -7.269 -18.344   9.142  1.00  0.00           C  
ATOM    728  CE1 TYR    45      -6.771 -19.452   9.855  1.00  0.00           C  
ATOM    729  CZ  TYR    45      -5.651 -19.297  10.705  1.00  0.00           C  
ATOM    730  OH  TYR    45      -5.168 -20.359  11.410  1.00  0.00           O  
ATOM    731  CE2 TYR    45      -5.034 -18.034  10.827  1.00  0.00           C  
ATOM    732  CD2 TYR    45      -5.542 -16.926  10.121  1.00  0.00           C  
ATOM    733  H   TYR    45      -8.474 -13.761   7.917  1.00  0.00           H  
ATOM    734  HA  TYR    45      -9.352 -16.321   8.836  1.00  0.00           H  
ATOM    735  HB2 TYR    45      -7.323 -16.080   7.516  1.00  0.00           H  
ATOM    736  HB3 TYR    45      -6.602 -15.019   8.696  1.00  0.00           H  
ATOM    737  HD1 TYR    45      -8.134 -18.464   8.505  1.00  0.00           H  
ATOM    738  HE1 TYR    45      -7.251 -20.414   9.754  1.00  0.00           H  
ATOM    739  HH  TYR    45      -5.655 -21.155  11.264  1.00  0.00           H  
ATOM    740  HE2 TYR    45      -4.181 -17.910  11.478  1.00  0.00           H  
ATOM    741  HD2 TYR    45      -5.080 -15.957  10.243  1.00  0.00           H  
ATOM    742  N   GLU    46      -8.227 -14.293  11.213  1.00  0.00           N  
ATOM    743  CA  GLU    46      -8.198 -14.087  12.664  1.00  0.00           C  
ATOM    744  C   GLU    46      -9.594 -13.981  13.306  1.00  0.00           C  
ATOM    745  O   GLU    46      -9.746 -14.354  14.470  1.00  0.00           O  
ATOM    746  CB  GLU    46      -7.305 -12.884  13.011  1.00  0.00           C  
ATOM    747  CG  GLU    46      -5.819 -13.246  12.826  1.00  0.00           C  
ATOM    748  CD  GLU    46      -4.838 -12.271  13.501  1.00  0.00           C  
ATOM    749  OE1 GLU    46      -5.202 -11.654  14.534  1.00  0.00           O  
ATOM    750  OE2 GLU    46      -3.674 -12.187  13.042  1.00  0.00           O1-
ATOM    751  H   GLU    46      -7.908 -13.538  10.621  1.00  0.00           H  
ATOM    752  HA  GLU    46      -7.741 -14.971  13.111  1.00  0.00           H  
ATOM    753  HB2 GLU    46      -7.564 -12.015  12.404  1.00  0.00           H  
ATOM    754  HB3 GLU    46      -7.491 -12.596  14.046  1.00  0.00           H  
ATOM    755  HG2 GLU    46      -5.614 -14.226  13.257  1.00  0.00           H  
ATOM    756  HG3 GLU    46      -5.577 -13.323  11.766  1.00  0.00           H  
ATOM    757  N   THR    47     -10.637 -13.573  12.569  1.00  0.00           N  
ATOM    758  CA  THR    47     -12.026 -13.587  13.084  1.00  0.00           C  
ATOM    759  C   THR    47     -12.560 -15.005  13.311  1.00  0.00           C  
ATOM    760  O   THR    47     -13.382 -15.216  14.204  1.00  0.00           O  
ATOM    761  CB  THR    47     -13.039 -12.792  12.228  1.00  0.00           C  
ATOM    762  CG2 THR    47     -12.407 -11.676  11.411  1.00  0.00           C  
ATOM    763  OG1 THR    47     -13.723 -13.604  11.297  1.00  0.00           O  
ATOM    764  H   THR    47     -10.479 -13.275  11.615  1.00  0.00           H  
ATOM    765  HA  THR    47     -11.991 -13.080  14.043  1.00  0.00           H  
ATOM    766  HB  THR    47     -13.794 -12.366  12.890  1.00  0.00           H  
ATOM    767 HG21 THR    47     -11.758 -12.104  10.664  1.00  0.00           H  
ATOM    768 HG22 THR    47     -13.154 -11.115  10.861  1.00  0.00           H  
ATOM    769 HG23 THR    47     -11.834 -10.984  12.029  1.00  0.00           H  
ATOM    770  HG1 THR    47     -13.094 -13.951  10.680  1.00  0.00           H  
ATOM    771  N   LEU    48     -12.076 -15.994  12.544  1.00  0.00           N  
ATOM    772  CA  LEU    48     -12.523 -17.392  12.634  1.00  0.00           C  
ATOM    773  C   LEU    48     -12.138 -18.037  13.978  1.00  0.00           C  
ATOM    774  O   LEU    48     -12.856 -18.903  14.480  1.00  0.00           O  
ATOM    775  CB  LEU    48     -11.945 -18.225  11.471  1.00  0.00           C  
ATOM    776  CG  LEU    48     -12.079 -17.621  10.062  1.00  0.00           C  
ATOM    777  CD1 LEU    48     -11.531 -18.598   9.022  1.00  0.00           C  
ATOM    778  CD2 LEU    48     -13.518 -17.267   9.682  1.00  0.00           C  
ATOM    779  H   LEU    48     -11.378 -15.771  11.849  1.00  0.00           H  
ATOM    780  HA  LEU    48     -13.613 -17.401  12.562  1.00  0.00           H  
ATOM    781  HB2 LEU    48     -10.886 -18.412  11.657  1.00  0.00           H  
ATOM    782  HB3 LEU    48     -12.420 -19.208  11.483  1.00  0.00           H  
ATOM    783  HG  LEU    48     -11.475 -16.720  10.018  1.00  0.00           H  
ATOM    784 HD11 LEU    48     -12.108 -19.523   8.997  1.00  0.00           H  
ATOM    785 HD12 LEU    48     -11.553 -18.163   8.022  1.00  0.00           H  
ATOM    786 HD13 LEU    48     -10.495 -18.858   9.239  1.00  0.00           H  
ATOM    787 HD21 LEU    48     -13.928 -16.500  10.340  1.00  0.00           H  
ATOM    788 HD22 LEU    48     -13.572 -16.876   8.666  1.00  0.00           H  
ATOM    789 HD23 LEU    48     -14.171 -18.139   9.740  1.00  0.00           H  
ATOM    790  N   THR    49     -11.014 -17.602  14.559  1.00  0.00           N  
ATOM    791  CA  THR    49     -10.532 -18.024  15.886  1.00  0.00           C  
ATOM    792  C   THR    49     -10.944 -17.052  17.007  1.00  0.00           C  
ATOM    793  O   THR    49     -11.111 -17.470  18.155  1.00  0.00           O  
ATOM    794  CB  THR    49      -9.015 -18.293  15.829  1.00  0.00           C  
ATOM    795  CG2 THR    49      -8.160 -17.059  15.534  1.00  0.00           C  
ATOM    796  OG1 THR    49      -8.554 -18.853  17.041  1.00  0.00           O  
ATOM    797  H   THR    49     -10.478 -16.894  14.077  1.00  0.00           H  
ATOM    798  HA  THR    49     -10.999 -18.979  16.135  1.00  0.00           H  
ATOM    799  HB  THR    49      -8.824 -19.036  15.053  1.00  0.00           H  
ATOM    800 HG21 THR    49      -8.292 -16.272  16.277  1.00  0.00           H  
ATOM    801 HG22 THR    49      -7.100 -17.315  15.511  1.00  0.00           H  
ATOM    802 HG23 THR    49      -8.407 -16.648  14.557  1.00  0.00           H  
ATOM    803  HG1 THR    49      -8.730 -18.243  17.743  1.00  0.00           H  
ATOM    804  N   ASP    50     -11.198 -15.773  16.694  1.00  0.00           N  
ATOM    805  CA  ASP    50     -11.644 -14.745  17.647  1.00  0.00           C  
ATOM    806  C   ASP    50     -12.547 -13.675  16.980  1.00  0.00           C  
ATOM    807  O   ASP    50     -12.038 -12.695  16.430  1.00  0.00           O  
ATOM    808  CB  ASP    50     -10.397 -14.118  18.297  1.00  0.00           C  
ATOM    809  CG  ASP    50     -10.710 -13.047  19.353  1.00  0.00           C  
ATOM    810  OD1 ASP    50     -11.900 -12.781  19.657  1.00  0.00           O  
ATOM    811  OD2 ASP    50      -9.739 -12.475  19.903  1.00  0.00           O1-
ATOM    812  H   ASP    50     -11.068 -15.479  15.736  1.00  0.00           H  
ATOM    813  HA  ASP    50     -12.217 -15.217  18.447  1.00  0.00           H  
ATOM    814  HB2 ASP    50      -9.805 -14.893  18.786  1.00  0.00           H  
ATOM    815  HB3 ASP    50      -9.752 -13.677  17.536  1.00  0.00           H  
ATOM    816  N   PRO    51     -13.888 -13.803  17.035  1.00  0.00           N  
ATOM    817  CA  PRO    51     -14.808 -12.846  16.408  1.00  0.00           C  
ATOM    818  C   PRO    51     -14.702 -11.398  16.915  1.00  0.00           C  
ATOM    819  O   PRO    51     -15.064 -10.472  16.183  1.00  0.00           O  
ATOM    820  CD  PRO    51     -14.619 -14.988  17.460  1.00  0.00           C  
ATOM    821  CG  PRO    51     -15.959 -14.920  16.729  1.00  0.00           C  
ATOM    822  CB  PRO    51     -16.210 -13.415  16.644  1.00  0.00           C  
ATOM    823  HD2 PRO    51     -14.762 -14.950  18.541  1.00  0.00           H  
ATOM    824  HD3 PRO    51     -14.101 -15.917  17.215  1.00  0.00           H  
ATOM    825  HG2 PRO    51     -16.753 -15.460  17.245  1.00  0.00           H  
ATOM    826  HG3 PRO    51     -15.859 -15.338  15.726  1.00  0.00           H  
ATOM    827  HB2 PRO    51     -16.627 -13.061  17.588  1.00  0.00           H  
ATOM    828  HB3 PRO    51     -16.908 -13.153  15.848  1.00  0.00           H  
ATOM    829  HA  PRO    51     -14.602 -12.849  15.335  1.00  0.00           H  
ATOM    830  N   SER    52     -14.169 -11.165  18.124  1.00  0.00           N  
ATOM    831  CA  SER    52     -13.984  -9.810  18.677  1.00  0.00           C  
ATOM    832  C   SER    52     -12.979  -8.958  17.887  1.00  0.00           C  
ATOM    833  O   SER    52     -13.003  -7.727  17.979  1.00  0.00           O  
ATOM    834  CB  SER    52     -13.595  -9.862  20.160  1.00  0.00           C  
ATOM    835  OG  SER    52     -12.243 -10.238  20.351  1.00  0.00           O  
ATOM    836  H   SER    52     -13.838 -11.944  18.677  1.00  0.00           H  
ATOM    837  HA  SER    52     -14.953  -9.311  18.615  1.00  0.00           H  
ATOM    838  HB2 SER    52     -13.731  -8.878  20.610  1.00  0.00           H  
ATOM    839  HB3 SER    52     -14.243 -10.547  20.709  1.00  0.00           H  
ATOM    840  HG  SER    52     -12.129 -11.149  20.092  1.00  0.00           H  
ATOM    841  N   LYS    53     -12.160  -9.582  17.023  1.00  0.00           N  
ATOM    842  CA  LYS    53     -11.281  -8.912  16.045  1.00  0.00           C  
ATOM    843  C   LYS    53     -12.043  -7.975  15.089  1.00  0.00           C  
ATOM    844  O   LYS    53     -11.429  -7.060  14.537  1.00  0.00           O  
ATOM    845  CB  LYS    53     -10.519  -9.991  15.245  1.00  0.00           C  
ATOM    846  CG  LYS    53      -9.557 -10.863  16.075  1.00  0.00           C  
ATOM    847  CD  LYS    53      -8.248 -10.156  16.455  1.00  0.00           C  
ATOM    848  CE  LYS    53      -7.386 -11.016  17.394  1.00  0.00           C  
ATOM    849  NZ  LYS    53      -6.823 -12.214  16.720  1.00  0.00           N1+
ATOM    850  H   LYS    53     -12.196 -10.592  16.990  1.00  0.00           H  
ATOM    851  HA  LYS    53     -10.571  -8.299  16.600  1.00  0.00           H  
ATOM    852  HB2 LYS    53     -11.245 -10.643  14.756  1.00  0.00           H  
ATOM    853  HB3 LYS    53      -9.953  -9.532  14.437  1.00  0.00           H  
ATOM    854  HG2 LYS    53     -10.050 -11.205  16.984  1.00  0.00           H  
ATOM    855  HG3 LYS    53      -9.324 -11.761  15.504  1.00  0.00           H  
ATOM    856  HD2 LYS    53      -7.684  -9.893  15.559  1.00  0.00           H  
ATOM    857  HD3 LYS    53      -8.475  -9.219  16.963  1.00  0.00           H  
ATOM    858  HE2 LYS    53      -6.553 -10.421  17.768  1.00  0.00           H  
ATOM    859  HE3 LYS    53      -7.962 -11.329  18.265  1.00  0.00           H  
ATOM    860  HZ1 LYS    53      -6.238 -11.928  15.937  1.00  0.00           H  
ATOM    861  HZ2 LYS    53      -6.260 -12.736  17.377  1.00  0.00           H  
ATOM    862  HZ3 LYS    53      -7.574 -12.797  16.382  1.00  0.00           H  
ATOM    863  N   LEU    54     -13.355  -8.176  14.908  1.00  0.00           N  
ATOM    864  CA  LEU    54     -14.251  -7.319  14.115  1.00  0.00           C  
ATOM    865  C   LEU    54     -15.055  -6.280  14.920  1.00  0.00           C  
ATOM    866  O   LEU    54     -15.831  -5.536  14.319  1.00  0.00           O  
ATOM    867  CB  LEU    54     -15.201  -8.186  13.267  1.00  0.00           C  
ATOM    868  CG  LEU    54     -14.540  -9.061  12.194  1.00  0.00           C  
ATOM    869  CD1 LEU    54     -15.640  -9.750  11.380  1.00  0.00           C  
ATOM    870  CD2 LEU    54     -13.656  -8.265  11.226  1.00  0.00           C  
ATOM    871  H   LEU    54     -13.785  -8.949  15.401  1.00  0.00           H  
ATOM    872  HA  LEU    54     -13.656  -6.713  13.434  1.00  0.00           H  
ATOM    873  HB2 LEU    54     -15.790  -8.820  13.932  1.00  0.00           H  
ATOM    874  HB3 LEU    54     -15.921  -7.537  12.776  1.00  0.00           H  
ATOM    875  HG  LEU    54     -13.936  -9.816  12.694  1.00  0.00           H  
ATOM    876 HD11 LEU    54     -16.286 -10.349  12.023  1.00  0.00           H  
ATOM    877 HD12 LEU    54     -16.270  -9.031  10.858  1.00  0.00           H  
ATOM    878 HD13 LEU    54     -15.233 -10.419  10.623  1.00  0.00           H  
ATOM    879 HD21 LEU    54     -12.782  -7.847  11.724  1.00  0.00           H  
ATOM    880 HD22 LEU    54     -13.282  -8.893  10.418  1.00  0.00           H  
ATOM    881 HD23 LEU    54     -14.208  -7.450  10.762  1.00  0.00           H  
ATOM    882  N   ASP    55     -14.872  -6.154  16.239  1.00  0.00           N  
ATOM    883  CA  ASP    55     -15.526  -5.082  17.023  1.00  0.00           C  
ATOM    884  C   ASP    55     -15.122  -3.669  16.544  1.00  0.00           C  
ATOM    885  O   ASP    55     -15.872  -2.703  16.706  1.00  0.00           O  
ATOM    886  CB  ASP    55     -15.211  -5.229  18.523  1.00  0.00           C  
ATOM    887  CG  ASP    55     -15.829  -6.464  19.208  1.00  0.00           C  
ATOM    888  OD1 ASP    55     -16.675  -7.169  18.609  1.00  0.00           O  
ATOM    889  OD2 ASP    55     -15.499  -6.702  20.397  1.00  0.00           O1-
ATOM    890  H   ASP    55     -14.238  -6.778  16.722  1.00  0.00           H  
ATOM    891  HA  ASP    55     -16.606  -5.164  16.881  1.00  0.00           H  
ATOM    892  HB2 ASP    55     -14.132  -5.253  18.679  1.00  0.00           H  
ATOM    893  HB3 ASP    55     -15.578  -4.358  19.066  1.00  0.00           H  
ATOM    894  N   SER    56     -13.953  -3.562  15.911  1.00  0.00           N  
ATOM    895  CA  SER    56     -13.414  -2.375  15.242  1.00  0.00           C  
ATOM    896  C   SER    56     -13.944  -2.142  13.809  1.00  0.00           C  
ATOM    897  O   SER    56     -13.589  -1.139  13.183  1.00  0.00           O  
ATOM    898  CB  SER    56     -11.892  -2.515  15.251  1.00  0.00           C  
ATOM    899  OG  SER    56     -11.503  -3.722  14.613  1.00  0.00           O  
ATOM    900  H   SER    56     -13.395  -4.401  15.828  1.00  0.00           H  
ATOM    901  HA  SER    56     -13.676  -1.491  15.827  1.00  0.00           H  
ATOM    902  HB2 SER    56     -11.426  -1.657  14.780  1.00  0.00           H  
ATOM    903  HB3 SER    56     -11.527  -2.538  16.279  1.00  0.00           H  
ATOM    904  HG  SER    56     -10.611  -3.918  14.879  1.00  0.00           H  
ATOM    905  N   GLY    57     -14.798  -3.032  13.283  1.00  0.00           N  
ATOM    906  CA  GLY    57     -15.498  -2.910  11.992  1.00  0.00           C  
ATOM    907  C   GLY    57     -15.695  -4.265  11.297  1.00  0.00           C  
ATOM    908  O   GLY    57     -14.706  -4.928  10.973  1.00  0.00           O  
ATOM    909  H   GLY    57     -15.050  -3.830  13.853  1.00  0.00           H  
ATOM    910  HA2 GLY    57     -16.464  -2.434  12.164  1.00  0.00           H  
ATOM    911  HA3 GLY    57     -14.944  -2.263  11.310  1.00  0.00           H  
ATOM    912  N   LYS    58     -16.947  -4.685  11.059  1.00  0.00           N  
ATOM    913  CA  LYS    58     -17.282  -6.001  10.471  1.00  0.00           C  
ATOM    914  C   LYS    58     -17.099  -6.106   8.958  1.00  0.00           C  
ATOM    915  O   LYS    58     -16.688  -7.161   8.477  1.00  0.00           O  
ATOM    916  CB  LYS    58     -18.720  -6.413  10.840  1.00  0.00           C  
ATOM    917  CG  LYS    58     -18.783  -7.187  12.164  1.00  0.00           C  
ATOM    918  CD  LYS    58     -20.203  -7.701  12.425  1.00  0.00           C  
ATOM    919  CE  LYS    58     -20.213  -8.641  13.638  1.00  0.00           C  
ATOM    920  NZ  LYS    58     -21.568  -9.199  13.881  1.00  0.00           N1+
ATOM    921  H   LYS    58     -17.715  -4.096  11.347  1.00  0.00           H  
ATOM    922  HA  LYS    58     -16.595  -6.736  10.885  1.00  0.00           H  
ATOM    923  HB2 LYS    58     -19.372  -5.538  10.877  1.00  0.00           H  
ATOM    924  HB3 LYS    58     -19.139  -7.059  10.065  1.00  0.00           H  
ATOM    925  HG2 LYS    58     -18.106  -8.039  12.113  1.00  0.00           H  
ATOM    926  HG3 LYS    58     -18.442  -6.560  12.989  1.00  0.00           H  
ATOM    927  HD2 LYS    58     -20.881  -6.862  12.587  1.00  0.00           H  
ATOM    928  HD3 LYS    58     -20.569  -8.240  11.550  1.00  0.00           H  
ATOM    929  HE2 LYS    58     -19.521  -9.471  13.483  1.00  0.00           H  
ATOM    930  HE3 LYS    58     -19.883  -8.111  14.532  1.00  0.00           H  
ATOM    931  HZ1 LYS    58     -21.870  -9.722  13.071  1.00  0.00           H  
ATOM    932  HZ2 LYS    58     -21.540  -9.812  14.684  1.00  0.00           H  
ATOM    933  HZ3 LYS    58     -22.217  -8.446  14.058  1.00  0.00           H  
ATOM    934  N   GLU    59     -17.432  -5.062   8.196  1.00  0.00           N  
ATOM    935  CA  GLU    59     -17.345  -5.106   6.731  1.00  0.00           C  
ATOM    936  C   GLU    59     -15.881  -5.168   6.274  1.00  0.00           C  
ATOM    937  O   GLU    59     -15.062  -4.353   6.704  1.00  0.00           O  
ATOM    938  CB  GLU    59     -18.089  -3.910   6.106  1.00  0.00           C  
ATOM    939  CG  GLU    59     -18.269  -4.074   4.587  1.00  0.00           C  
ATOM    940  CD  GLU    59     -18.985  -2.883   3.908  1.00  0.00           C  
ATOM    941  OE1 GLU    59     -19.121  -2.909   2.659  1.00  0.00           O  
ATOM    942  OE2 GLU    59     -19.443  -1.936   4.592  1.00  0.00           O1-
ATOM    943  H   GLU    59     -17.764  -4.214   8.630  1.00  0.00           H  
ATOM    944  HA  GLU    59     -17.853  -6.016   6.402  1.00  0.00           H  
ATOM    945  HB2 GLU    59     -19.073  -3.817   6.569  1.00  0.00           H  
ATOM    946  HB3 GLU    59     -17.559  -2.982   6.326  1.00  0.00           H  
ATOM    947  HG2 GLU    59     -17.313  -4.211   4.084  1.00  0.00           H  
ATOM    948  HG3 GLU    59     -18.851  -4.972   4.382  1.00  0.00           H  
ATOM    949  N   LEU    60     -15.552  -6.117   5.391  1.00  0.00           N  
ATOM    950  CA  LEU    60     -14.212  -6.299   4.818  1.00  0.00           C  
ATOM    951  C   LEU    60     -14.225  -5.875   3.344  1.00  0.00           C  
ATOM    952  O   LEU    60     -14.804  -6.563   2.501  1.00  0.00           O  
ATOM    953  CB  LEU    60     -13.760  -7.759   5.040  1.00  0.00           C  
ATOM    954  CG  LEU    60     -13.652  -8.178   6.522  1.00  0.00           C  
ATOM    955  CD1 LEU    60     -13.042  -9.575   6.603  1.00  0.00           C  
ATOM    956  CD2 LEU    60     -12.770  -7.246   7.354  1.00  0.00           C  
ATOM    957  H   LEU    60     -16.275  -6.745   5.070  1.00  0.00           H  
ATOM    958  HA  LEU    60     -13.481  -5.669   5.318  1.00  0.00           H  
ATOM    959  HB2 LEU    60     -14.450  -8.434   4.531  1.00  0.00           H  
ATOM    960  HB3 LEU    60     -12.796  -7.915   4.558  1.00  0.00           H  
ATOM    961  HG  LEU    60     -14.647  -8.208   6.966  1.00  0.00           H  
ATOM    962 HD11 LEU    60     -12.031  -9.577   6.195  1.00  0.00           H  
ATOM    963 HD12 LEU    60     -12.987  -9.929   7.634  1.00  0.00           H  
ATOM    964 HD13 LEU    60     -13.634 -10.298   6.041  1.00  0.00           H  
ATOM    965 HD21 LEU    60     -13.230  -6.268   7.486  1.00  0.00           H  
ATOM    966 HD22 LEU    60     -12.598  -7.647   8.353  1.00  0.00           H  
ATOM    967 HD23 LEU    60     -11.799  -7.096   6.884  1.00  0.00           H  
ATOM    968  N   HIS    61     -13.637  -4.715   3.039  1.00  0.00           N  
ATOM    969  CA  HIS    61     -13.728  -4.056   1.727  1.00  0.00           C  
ATOM    970  C   HIS    61     -12.559  -3.096   1.452  1.00  0.00           C  
ATOM    971  O   HIS    61     -11.799  -2.732   2.355  1.00  0.00           O  
ATOM    972  CB  HIS    61     -15.077  -3.317   1.618  1.00  0.00           C  
ATOM    973  CG  HIS    61     -15.224  -2.116   2.526  1.00  0.00           C  
ATOM    974  ND1 HIS    61     -15.213  -0.782   2.110  1.00  0.00           N  
ATOM    975  CE1 HIS    61     -15.357  -0.041   3.221  1.00  0.00           C  
ATOM    976  NE2 HIS    61     -15.468  -0.834   4.297  1.00  0.00           N  
ATOM    977  CD2 HIS    61     -15.377  -2.143   3.880  1.00  0.00           C  
ATOM    978  H   HIS    61     -13.166  -4.201   3.774  1.00  0.00           H  
ATOM    979  HA  HIS    61     -13.687  -4.823   0.952  1.00  0.00           H  
ATOM    980  HB2 HIS    61     -15.233  -2.982   0.592  1.00  0.00           H  
ATOM    981  HB3 HIS    61     -15.901  -4.002   1.823  1.00  0.00           H  
ATOM    982  HE1 HIS    61     -15.395   1.037   3.246  1.00  0.00           H  
ATOM    983  HE2 HIS    61     -15.599  -0.522   5.248  1.00  0.00           H  
ATOM    984  HD2 HIS    61     -15.429  -2.966   4.569  1.00  0.00           H  
ATOM    985  N   ILE    62     -12.432  -2.689   0.186  1.00  0.00           N  
ATOM    986  CA  ILE    62     -11.467  -1.706  -0.325  1.00  0.00           C  
ATOM    987  C   ILE    62     -12.236  -0.503  -0.897  1.00  0.00           C  
ATOM    988  O   ILE    62     -13.242  -0.678  -1.590  1.00  0.00           O  
ATOM    989  CB  ILE    62     -10.534  -2.356  -1.381  1.00  0.00           C  
ATOM    990  CG2 ILE    62      -9.547  -1.339  -1.990  1.00  0.00           C  
ATOM    991  CG1 ILE    62      -9.771  -3.557  -0.770  1.00  0.00           C  
ATOM    992  CD1 ILE    62      -8.841  -4.316  -1.724  1.00  0.00           C  
ATOM    993  H   ILE    62     -13.092  -3.052  -0.491  1.00  0.00           H  
ATOM    994  HA  ILE    62     -10.858  -1.359   0.504  1.00  0.00           H  
ATOM    995  HB  ILE    62     -11.157  -2.737  -2.190  1.00  0.00           H  
ATOM    996 HG21 ILE    62      -8.859  -0.951  -1.241  1.00  0.00           H  
ATOM    997 HG22 ILE    62      -8.948  -1.793  -2.778  1.00  0.00           H  
ATOM    998 HG23 ILE    62     -10.045  -0.493  -2.462  1.00  0.00           H  
ATOM    999 HG12 ILE    62      -9.199  -3.219   0.095  1.00  0.00           H  
ATOM   1000 HG13 ILE    62     -10.489  -4.285  -0.397  1.00  0.00           H  
ATOM   1001 HD11 ILE    62      -8.004  -3.703  -2.054  1.00  0.00           H  
ATOM   1002 HD12 ILE    62      -8.418  -5.192  -1.231  1.00  0.00           H  
ATOM   1003 HD13 ILE    62      -9.380  -4.665  -2.604  1.00  0.00           H  
ATOM   1004  N   ASN    63     -11.772   0.727  -0.656  1.00  0.00           N  
ATOM   1005  CA  ASN    63     -12.277   1.928  -1.340  1.00  0.00           C  
ATOM   1006  C   ASN    63     -11.145   2.653  -2.071  1.00  0.00           C  
ATOM   1007  O   ASN    63     -10.102   2.941  -1.486  1.00  0.00           O  
ATOM   1008  CB  ASN    63     -13.031   2.889  -0.397  1.00  0.00           C  
ATOM   1009  CG  ASN    63     -14.134   2.279   0.452  1.00  0.00           C  
ATOM   1010  OD1 ASN    63     -14.447   2.767   1.528  1.00  0.00           O  
ATOM   1011  ND2 ASN    63     -14.751   1.202   0.029  1.00  0.00           N  
ATOM   1012  H   ASN    63     -10.941   0.825  -0.085  1.00  0.00           H  
ATOM   1013  HA  ASN    63     -12.988   1.626  -2.101  1.00  0.00           H  
ATOM   1014  HB2 ASN    63     -12.336   3.398   0.268  1.00  0.00           H  
ATOM   1015  HB3 ASN    63     -13.480   3.684  -0.993  1.00  0.00           H  
ATOM   1016 HD21 ASN    63     -15.438   0.759   0.624  1.00  0.00           H  
ATOM   1017 HD22 ASN    63     -14.454   0.751  -0.825  1.00  0.00           H  
ATOM   1018  N   LEU    64     -11.370   2.973  -3.344  1.00  0.00           N  
ATOM   1019  CA  LEU    64     -10.476   3.787  -4.163  1.00  0.00           C  
ATOM   1020  C   LEU    64     -11.047   5.204  -4.231  1.00  0.00           C  
ATOM   1021  O   LEU    64     -12.151   5.403  -4.738  1.00  0.00           O  
ATOM   1022  CB  LEU    64     -10.322   3.151  -5.556  1.00  0.00           C  
ATOM   1023  CG  LEU    64      -9.894   1.671  -5.544  1.00  0.00           C  
ATOM   1024  CD1 LEU    64      -9.780   1.172  -6.979  1.00  0.00           C  
ATOM   1025  CD2 LEU    64      -8.552   1.455  -4.843  1.00  0.00           C  
ATOM   1026  H   LEU    64     -12.263   2.720  -3.749  1.00  0.00           H  
ATOM   1027  HA  LEU    64      -9.483   3.843  -3.714  1.00  0.00           H  
ATOM   1028  HB2 LEU    64     -11.266   3.226  -6.094  1.00  0.00           H  
ATOM   1029  HB3 LEU    64      -9.603   3.735  -6.134  1.00  0.00           H  
ATOM   1030  HG  LEU    64     -10.656   1.076  -5.040  1.00  0.00           H  
ATOM   1031 HD11 LEU    64      -8.961   1.657  -7.509  1.00  0.00           H  
ATOM   1032 HD12 LEU    64      -9.602   0.099  -7.002  1.00  0.00           H  
ATOM   1033 HD13 LEU    64     -10.699   1.356  -7.536  1.00  0.00           H  
ATOM   1034 HD21 LEU    64      -8.606   1.703  -3.784  1.00  0.00           H  
ATOM   1035 HD22 LEU    64      -8.236   0.415  -4.908  1.00  0.00           H  
ATOM   1036 HD23 LEU    64      -7.775   2.070  -5.293  1.00  0.00           H  
ATOM   1037  N   ILE    65     -10.320   6.179  -3.686  1.00  0.00           N  
ATOM   1038  CA  ILE    65     -10.803   7.549  -3.479  1.00  0.00           C  
ATOM   1039  C   ILE    65      -9.860   8.541  -4.182  1.00  0.00           C  
ATOM   1040  O   ILE    65      -8.909   9.031  -3.563  1.00  0.00           O  
ATOM   1041  CB  ILE    65     -11.006   7.848  -1.971  1.00  0.00           C  
ATOM   1042  CG2 ILE    65     -11.667   9.233  -1.811  1.00  0.00           C  
ATOM   1043  CG1 ILE    65     -11.829   6.744  -1.262  1.00  0.00           C  
ATOM   1044  CD1 ILE    65     -12.125   7.012   0.219  1.00  0.00           C  
ATOM   1045  H   ILE    65      -9.427   5.940  -3.271  1.00  0.00           H  
ATOM   1046  HA  ILE    65     -11.791   7.673  -3.914  1.00  0.00           H  
ATOM   1047  HB  ILE    65     -10.037   7.878  -1.484  1.00  0.00           H  
ATOM   1048 HG21 ILE    65     -12.673   9.241  -2.233  1.00  0.00           H  
ATOM   1049 HG22 ILE    65     -11.745   9.520  -0.764  1.00  0.00           H  
ATOM   1050 HG23 ILE    65     -11.102  10.030  -2.294  1.00  0.00           H  
ATOM   1051 HG12 ILE    65     -12.767   6.577  -1.789  1.00  0.00           H  
ATOM   1052 HG13 ILE    65     -11.288   5.798  -1.309  1.00  0.00           H  
ATOM   1053 HD11 ILE    65     -12.825   7.837   0.349  1.00  0.00           H  
ATOM   1054 HD12 ILE    65     -12.578   6.134   0.681  1.00  0.00           H  
ATOM   1055 HD13 ILE    65     -11.213   7.246   0.769  1.00  0.00           H  
ATOM   1056  N   PRO    66     -10.065   8.824  -5.483  1.00  0.00           N  
ATOM   1057  CA  PRO    66      -9.400   9.930  -6.167  1.00  0.00           C  
ATOM   1058  C   PRO    66      -9.903  11.295  -5.667  1.00  0.00           C  
ATOM   1059  O   PRO    66     -11.066  11.455  -5.286  1.00  0.00           O  
ATOM   1060  CD  PRO    66     -10.981   8.148  -6.395  1.00  0.00           C  
ATOM   1061  CG  PRO    66     -11.070   9.036  -7.636  1.00  0.00           C  
ATOM   1062  CB  PRO    66      -9.710   9.733  -7.650  1.00  0.00           C  
ATOM   1063  HD2 PRO    66     -11.976   7.995  -5.986  1.00  0.00           H  
ATOM   1064  HD3 PRO    66     -10.567   7.173  -6.652  1.00  0.00           H  
ATOM   1065  HG2 PRO    66     -11.863   9.775  -7.511  1.00  0.00           H  
ATOM   1066  HG3 PRO    66     -11.276   8.477  -8.548  1.00  0.00           H  
ATOM   1067  HB2 PRO    66      -9.715  10.659  -8.226  1.00  0.00           H  
ATOM   1068  HB3 PRO    66      -8.961   9.077  -8.087  1.00  0.00           H  
ATOM   1069  HA  PRO    66      -8.322   9.872  -6.022  1.00  0.00           H  
ATOM   1070  N   ASN    67      -9.017  12.288  -5.689  1.00  0.00           N  
ATOM   1071  CA  ASN    67      -9.272  13.670  -5.294  1.00  0.00           C  
ATOM   1072  C   ASN    67      -8.371  14.608  -6.120  1.00  0.00           C  
ATOM   1073  O   ASN    67      -7.175  14.736  -5.846  1.00  0.00           O  
ATOM   1074  CB  ASN    67      -9.027  13.770  -3.775  1.00  0.00           C  
ATOM   1075  CG  ASN    67      -9.299  15.152  -3.206  1.00  0.00           C  
ATOM   1076  OD1 ASN    67      -8.798  16.160  -3.680  1.00  0.00           O  
ATOM   1077  ND2 ASN    67     -10.092  15.252  -2.165  1.00  0.00           N  
ATOM   1078  H   ASN    67      -8.071  12.072  -5.973  1.00  0.00           H  
ATOM   1079  HA  ASN    67     -10.313  13.929  -5.497  1.00  0.00           H  
ATOM   1080  HB2 ASN    67      -9.650  13.041  -3.253  1.00  0.00           H  
ATOM   1081  HB3 ASN    67      -7.996  13.505  -3.542  1.00  0.00           H  
ATOM   1082 HD21 ASN    67     -10.250  16.160  -1.751  1.00  0.00           H  
ATOM   1083 HD22 ASN    67     -10.520  14.427  -1.771  1.00  0.00           H  
ATOM   1084  N   LYS    68      -8.924  15.264  -7.148  1.00  0.00           N  
ATOM   1085  CA  LYS    68      -8.181  16.199  -8.020  1.00  0.00           C  
ATOM   1086  C   LYS    68      -7.852  17.540  -7.359  1.00  0.00           C  
ATOM   1087  O   LYS    68      -6.951  18.241  -7.817  1.00  0.00           O  
ATOM   1088  CB  LYS    68      -8.970  16.431  -9.320  1.00  0.00           C  
ATOM   1089  CG  LYS    68      -8.967  15.197 -10.233  1.00  0.00           C  
ATOM   1090  CD  LYS    68      -9.908  15.413 -11.423  1.00  0.00           C  
ATOM   1091  CE  LYS    68      -9.960  14.164 -12.308  1.00  0.00           C  
ATOM   1092  NZ  LYS    68     -10.873  14.373 -13.464  1.00  0.00           N1+
ATOM   1093  H   LYS    68      -9.908  15.111  -7.346  1.00  0.00           H  
ATOM   1094  HA  LYS    68      -7.218  15.765  -8.269  1.00  0.00           H  
ATOM   1095  HB2 LYS    68      -9.995  16.712  -9.075  1.00  0.00           H  
ATOM   1096  HB3 LYS    68      -8.550  17.270  -9.877  1.00  0.00           H  
ATOM   1097  HG2 LYS    68      -7.956  14.994 -10.585  1.00  0.00           H  
ATOM   1098  HG3 LYS    68      -9.289  14.320  -9.673  1.00  0.00           H  
ATOM   1099  HD2 LYS    68     -10.911  15.644 -11.061  1.00  0.00           H  
ATOM   1100  HD3 LYS    68      -9.575  16.272 -12.007  1.00  0.00           H  
ATOM   1101  HE2 LYS    68      -8.966  13.915 -12.683  1.00  0.00           H  
ATOM   1102  HE3 LYS    68     -10.311  13.305 -11.733  1.00  0.00           H  
ATOM   1103  HZ1 LYS    68     -10.545  15.151 -14.018  1.00  0.00           H  
ATOM   1104  HZ2 LYS    68     -10.892  13.539 -14.033  1.00  0.00           H  
ATOM   1105  HZ3 LYS    68     -11.804  14.569 -13.123  1.00  0.00           H  
ATOM   1106  N   GLN    69      -8.557  17.900  -6.288  1.00  0.00           N  
ATOM   1107  CA  GLN    69      -8.438  19.196  -5.614  1.00  0.00           C  
ATOM   1108  C   GLN    69      -7.158  19.267  -4.755  1.00  0.00           C  
ATOM   1109  O   GLN    69      -6.449  20.274  -4.773  1.00  0.00           O  
ATOM   1110  CB  GLN    69      -9.708  19.475  -4.784  1.00  0.00           C  
ATOM   1111  CG  GLN    69     -11.026  19.372  -5.586  1.00  0.00           C  
ATOM   1112  CD  GLN    69     -11.481  17.931  -5.849  1.00  0.00           C  
ATOM   1113  OE1 GLN    69     -11.446  17.066  -4.986  1.00  0.00           O  
ATOM   1114  NE2 GLN    69     -11.876  17.593  -7.056  1.00  0.00           N  
ATOM   1115  H   GLN    69      -9.256  17.258  -5.937  1.00  0.00           H  
ATOM   1116  HA  GLN    69      -8.366  19.972  -6.379  1.00  0.00           H  
ATOM   1117  HB2 GLN    69      -9.746  18.811  -3.919  1.00  0.00           H  
ATOM   1118  HB3 GLN    69      -9.635  20.481  -4.370  1.00  0.00           H  
ATOM   1119  HG2 GLN    69     -11.822  19.858  -5.022  1.00  0.00           H  
ATOM   1120  HG3 GLN    69     -10.937  19.920  -6.525  1.00  0.00           H  
ATOM   1121 HE21 GLN    69     -12.100  16.619  -7.244  1.00  0.00           H  
ATOM   1122 HE22 GLN    69     -11.910  18.277  -7.796  1.00  0.00           H  
ATOM   1123  N   ASP    70      -6.825  18.169  -4.068  1.00  0.00           N  
ATOM   1124  CA  ASP    70      -5.563  17.942  -3.342  1.00  0.00           C  
ATOM   1125  C   ASP    70      -4.518  17.154  -4.165  1.00  0.00           C  
ATOM   1126  O   ASP    70      -3.376  16.991  -3.726  1.00  0.00           O  
ATOM   1127  CB  ASP    70      -5.866  17.215  -2.018  1.00  0.00           C  
ATOM   1128  CG  ASP    70      -6.824  17.971  -1.076  1.00  0.00           C  
ATOM   1129  OD1 ASP    70      -6.883  19.224  -1.108  1.00  0.00           O  
ATOM   1130  OD2 ASP    70      -7.489  17.306  -0.243  1.00  0.00           O1-
ATOM   1131  H   ASP    70      -7.485  17.400  -4.075  1.00  0.00           H  
ATOM   1132  HA  ASP    70      -5.103  18.903  -3.102  1.00  0.00           H  
ATOM   1133  HB2 ASP    70      -6.291  16.231  -2.223  1.00  0.00           H  
ATOM   1134  HB3 ASP    70      -4.942  17.040  -1.465  1.00  0.00           H  
ATOM   1135  N   ARG    71      -4.904  16.666  -5.354  1.00  0.00           N  
ATOM   1136  CA  ARG    71      -4.129  15.787  -6.253  1.00  0.00           C  
ATOM   1137  C   ARG    71      -3.667  14.484  -5.573  1.00  0.00           C  
ATOM   1138  O   ARG    71      -2.503  14.080  -5.686  1.00  0.00           O  
ATOM   1139  CB  ARG    71      -2.996  16.575  -6.940  1.00  0.00           C  
ATOM   1140  CG  ARG    71      -2.540  15.896  -8.245  1.00  0.00           C  
ATOM   1141  CD  ARG    71      -1.032  16.031  -8.472  1.00  0.00           C  
ATOM   1142  NE  ARG    71      -0.607  17.421  -8.721  1.00  0.00           N  
ATOM   1143  CZ  ARG    71       0.570  17.941  -8.412  1.00  0.00           C  
ATOM   1144  NH1 ARG    71       1.518  17.240  -7.859  1.00  0.00           N  
ATOM   1145  NH2 ARG    71       0.819  19.194  -8.664  1.00  0.00           N1+
ATOM   1146  H   ARG    71      -5.853  16.863  -5.637  1.00  0.00           H  
ATOM   1147  HA  ARG    71      -4.838  15.491  -7.028  1.00  0.00           H  
ATOM   1148  HB2 ARG    71      -3.327  17.588  -7.175  1.00  0.00           H  
ATOM   1149  HB3 ARG    71      -2.164  16.694  -6.244  1.00  0.00           H  
ATOM   1150  HG2 ARG    71      -2.768  14.832  -8.232  1.00  0.00           H  
ATOM   1151  HG3 ARG    71      -3.100  16.310  -9.083  1.00  0.00           H  
ATOM   1152  HD2 ARG    71      -0.553  15.666  -7.570  1.00  0.00           H  
ATOM   1153  HD3 ARG    71      -0.702  15.402  -9.300  1.00  0.00           H  
ATOM   1154  HE  ARG    71      -1.277  18.004  -9.200  1.00  0.00           H  
ATOM   1155 HH11 ARG    71       1.375  16.256  -7.657  1.00  0.00           H  
ATOM   1156 HH12 ARG    71       2.390  17.661  -7.567  1.00  0.00           H  
ATOM   1157 HH21 ARG    71       1.737  19.576  -8.484  1.00  0.00           H  
ATOM   1158 HH22 ARG    71       0.108  19.792  -9.061  1.00  0.00           H  
ATOM   1159  N   THR    72      -4.580  13.817  -4.865  1.00  0.00           N  
ATOM   1160  CA  THR    72      -4.318  12.541  -4.181  1.00  0.00           C  
ATOM   1161  C   THR    72      -5.202  11.398  -4.680  1.00  0.00           C  
ATOM   1162  O   THR    72      -6.371  11.593  -5.013  1.00  0.00           O  
ATOM   1163  CB  THR    72      -4.402  12.640  -2.646  1.00  0.00           C  
ATOM   1164  CG2 THR    72      -3.504  13.724  -2.054  1.00  0.00           C  
ATOM   1165  OG1 THR    72      -5.719  12.907  -2.219  1.00  0.00           O  
ATOM   1166  H   THR    72      -5.527  14.173  -4.847  1.00  0.00           H  
ATOM   1167  HA  THR    72      -3.307  12.260  -4.425  1.00  0.00           H  
ATOM   1168  HB  THR    72      -4.107  11.681  -2.219  1.00  0.00           H  
ATOM   1169 HG21 THR    72      -3.814  14.722  -2.361  1.00  0.00           H  
ATOM   1170 HG22 THR    72      -3.526  13.697  -0.964  1.00  0.00           H  
ATOM   1171 HG23 THR    72      -2.470  13.589  -2.359  1.00  0.00           H  
ATOM   1172  HG1 THR    72      -5.965  13.768  -2.523  1.00  0.00           H  
ATOM   1173  N   LEU    73      -4.651  10.181  -4.708  1.00  0.00           N  
ATOM   1174  CA  LEU    73      -5.412   8.935  -4.845  1.00  0.00           C  
ATOM   1175  C   LEU    73      -5.245   8.115  -3.562  1.00  0.00           C  
ATOM   1176  O   LEU    73      -4.130   7.714  -3.228  1.00  0.00           O  
ATOM   1177  CB  LEU    73      -4.959   8.174  -6.104  1.00  0.00           C  
ATOM   1178  CG  LEU    73      -5.578   6.769  -6.258  1.00  0.00           C  
ATOM   1179  CD1 LEU    73      -7.099   6.804  -6.421  1.00  0.00           C  
ATOM   1180  CD2 LEU    73      -4.983   6.079  -7.480  1.00  0.00           C  
ATOM   1181  H   LEU    73      -3.675  10.096  -4.454  1.00  0.00           H  
ATOM   1182  HA  LEU    73      -6.474   9.150  -4.954  1.00  0.00           H  
ATOM   1183  HB2 LEU    73      -5.192   8.771  -6.987  1.00  0.00           H  
ATOM   1184  HB3 LEU    73      -3.872   8.082  -6.089  1.00  0.00           H  
ATOM   1185  HG  LEU    73      -5.330   6.151  -5.395  1.00  0.00           H  
ATOM   1186 HD11 LEU    73      -7.395   7.447  -7.250  1.00  0.00           H  
ATOM   1187 HD12 LEU    73      -7.499   5.808  -6.615  1.00  0.00           H  
ATOM   1188 HD13 LEU    73      -7.588   7.170  -5.520  1.00  0.00           H  
ATOM   1189 HD21 LEU    73      -5.307   5.040  -7.551  1.00  0.00           H  
ATOM   1190 HD22 LEU    73      -5.267   6.581  -8.402  1.00  0.00           H  
ATOM   1191 HD23 LEU    73      -3.896   6.087  -7.430  1.00  0.00           H  
ATOM   1192  N   THR    74      -6.337   7.871  -2.840  1.00  0.00           N  
ATOM   1193  CA  THR    74      -6.308   7.124  -1.575  1.00  0.00           C  
ATOM   1194  C   THR    74      -6.863   5.713  -1.742  1.00  0.00           C  
ATOM   1195  O   THR    74      -8.013   5.548  -2.146  1.00  0.00           O  
ATOM   1196  CB  THR    74      -7.039   7.885  -0.464  1.00  0.00           C  
ATOM   1197  CG2 THR    74      -7.000   7.138   0.870  1.00  0.00           C  
ATOM   1198  OG1 THR    74      -6.420   9.137  -0.267  1.00  0.00           O  
ATOM   1199  H   THR    74      -7.230   8.228  -3.156  1.00  0.00           H  
ATOM   1200  HA  THR    74      -5.286   7.041  -1.233  1.00  0.00           H  
ATOM   1201  HB  THR    74      -8.071   8.077  -0.743  1.00  0.00           H  
ATOM   1202 HG21 THR    74      -5.981   6.862   1.143  1.00  0.00           H  
ATOM   1203 HG22 THR    74      -7.406   7.753   1.673  1.00  0.00           H  
ATOM   1204 HG23 THR    74      -7.591   6.224   0.845  1.00  0.00           H  
ATOM   1205  HG1 THR    74      -6.497   9.639  -1.065  1.00  0.00           H  
ATOM   1206  N   ILE    75      -6.068   4.695  -1.399  1.00  0.00           N  
ATOM   1207  CA  ILE    75      -6.506   3.295  -1.312  1.00  0.00           C  
ATOM   1208  C   ILE    75      -6.818   2.991   0.158  1.00  0.00           C  
ATOM   1209  O   ILE    75      -5.903   2.832   0.966  1.00  0.00           O  
ATOM   1210  CB  ILE    75      -5.452   2.319  -1.897  1.00  0.00           C  
ATOM   1211  CG2 ILE    75      -5.946   0.865  -1.755  1.00  0.00           C  
ATOM   1212  CG1 ILE    75      -5.129   2.564  -3.390  1.00  0.00           C  
ATOM   1213  CD1 ILE    75      -4.195   3.747  -3.674  1.00  0.00           C  
ATOM   1214  H   ILE    75      -5.127   4.905  -1.091  1.00  0.00           H  
ATOM   1215  HA  ILE    75      -7.421   3.153  -1.890  1.00  0.00           H  
ATOM   1216  HB  ILE    75      -4.523   2.404  -1.333  1.00  0.00           H  
ATOM   1217 HG21 ILE    75      -6.907   0.718  -2.249  1.00  0.00           H  
ATOM   1218 HG22 ILE    75      -5.241   0.161  -2.200  1.00  0.00           H  
ATOM   1219 HG23 ILE    75      -6.057   0.556  -0.716  1.00  0.00           H  
ATOM   1220 HG12 ILE    75      -4.639   1.678  -3.798  1.00  0.00           H  
ATOM   1221 HG13 ILE    75      -6.048   2.682  -3.961  1.00  0.00           H  
ATOM   1222 HD11 ILE    75      -3.345   3.761  -2.994  1.00  0.00           H  
ATOM   1223 HD12 ILE    75      -3.808   3.690  -4.692  1.00  0.00           H  
ATOM   1224 HD13 ILE    75      -4.703   4.705  -3.588  1.00  0.00           H  
ATOM   1225  N   VAL    76      -8.100   2.956   0.516  1.00  0.00           N  
ATOM   1226  CA  VAL    76      -8.596   2.537   1.838  1.00  0.00           C  
ATOM   1227  C   VAL    76      -8.813   1.025   1.859  1.00  0.00           C  
ATOM   1228  O   VAL    76      -9.357   0.473   0.905  1.00  0.00           O  
ATOM   1229  CB  VAL    76      -9.936   3.217   2.188  1.00  0.00           C  
ATOM   1230  CG1 VAL    76     -10.395   2.921   3.624  1.00  0.00           C  
ATOM   1231  CG2 VAL    76      -9.897   4.737   1.983  1.00  0.00           C  
ATOM   1232  H   VAL    76      -8.798   3.108  -0.202  1.00  0.00           H  
ATOM   1233  HA  VAL    76      -7.869   2.810   2.600  1.00  0.00           H  
ATOM   1234  HB  VAL    76     -10.702   2.825   1.522  1.00  0.00           H  
ATOM   1235 HG11 VAL    76      -9.618   3.135   4.356  1.00  0.00           H  
ATOM   1236 HG12 VAL    76     -11.271   3.513   3.890  1.00  0.00           H  
ATOM   1237 HG13 VAL    76     -10.686   1.878   3.752  1.00  0.00           H  
ATOM   1238 HG21 VAL    76      -9.773   4.993   0.931  1.00  0.00           H  
ATOM   1239 HG22 VAL    76     -10.823   5.207   2.315  1.00  0.00           H  
ATOM   1240 HG23 VAL    76      -9.076   5.192   2.532  1.00  0.00           H  
ATOM   1241  N   ASP    77      -8.512   0.375   2.977  1.00  0.00           N  
ATOM   1242  CA  ASP    77      -9.043  -0.936   3.336  1.00  0.00           C  
ATOM   1243  C   ASP    77      -9.523  -0.965   4.793  1.00  0.00           C  
ATOM   1244  O   ASP    77      -9.073  -0.189   5.640  1.00  0.00           O  
ATOM   1245  CB  ASP    77      -8.018  -2.042   3.034  1.00  0.00           C  
ATOM   1246  CG  ASP    77      -6.726  -1.980   3.870  1.00  0.00           C  
ATOM   1247  OD1 ASP    77      -6.817  -2.064   5.116  1.00  0.00           O  
ATOM   1248  OD2 ASP    77      -5.628  -1.932   3.265  1.00  0.00           O1-
ATOM   1249  H   ASP    77      -8.013   0.874   3.703  1.00  0.00           H  
ATOM   1250  HA  ASP    77      -9.925  -1.127   2.727  1.00  0.00           H  
ATOM   1251  HB2 ASP    77      -8.469  -3.025   3.176  1.00  0.00           H  
ATOM   1252  HB3 ASP    77      -7.765  -1.971   1.980  1.00  0.00           H  
ATOM   1253  N   THR    78     -10.438  -1.890   5.083  1.00  0.00           N  
ATOM   1254  CA  THR    78     -10.781  -2.331   6.446  1.00  0.00           C  
ATOM   1255  C   THR    78     -10.060  -3.637   6.807  1.00  0.00           C  
ATOM   1256  O   THR    78     -10.598  -4.495   7.515  1.00  0.00           O  
ATOM   1257  CB  THR    78     -12.298  -2.440   6.632  1.00  0.00           C  
ATOM   1258  CG2 THR    78     -12.980  -1.075   6.561  1.00  0.00           C  
ATOM   1259  OG1 THR    78     -12.854  -3.272   5.642  1.00  0.00           O  
ATOM   1260  H   THR    78     -10.819  -2.439   4.324  1.00  0.00           H  
ATOM   1261  HA  THR    78     -10.424  -1.603   7.176  1.00  0.00           H  
ATOM   1262  HB  THR    78     -12.529  -2.871   7.607  1.00  0.00           H  
ATOM   1263 HG21 THR    78     -12.852  -0.609   5.583  1.00  0.00           H  
ATOM   1264 HG22 THR    78     -14.049  -1.165   6.753  1.00  0.00           H  
ATOM   1265 HG23 THR    78     -12.571  -0.394   7.308  1.00  0.00           H  
ATOM   1266  HG1 THR    78     -13.719  -3.533   5.936  1.00  0.00           H  
ATOM   1267  N   GLY    79      -8.828  -3.810   6.316  1.00  0.00           N  
ATOM   1268  CA  GLY    79      -7.962  -4.939   6.648  1.00  0.00           C  
ATOM   1269  C   GLY    79      -7.524  -4.935   8.114  1.00  0.00           C  
ATOM   1270  O   GLY    79      -8.064  -4.210   8.950  1.00  0.00           O  
ATOM   1271  H   GLY    79      -8.417  -3.071   5.757  1.00  0.00           H  
ATOM   1272  HA2 GLY    79      -8.472  -5.874   6.439  1.00  0.00           H  
ATOM   1273  HA3 GLY    79      -7.083  -4.899   6.004  1.00  0.00           H  
ATOM   1274  N   ILE    80      -6.533  -5.756   8.448  1.00  0.00           N  
ATOM   1275  CA  ILE    80      -6.009  -5.853   9.818  1.00  0.00           C  
ATOM   1276  C   ILE    80      -5.303  -4.570  10.307  1.00  0.00           C  
ATOM   1277  O   ILE    80      -5.343  -4.273  11.500  1.00  0.00           O  
ATOM   1278  CB  ILE    80      -5.129  -7.116   9.927  1.00  0.00           C  
ATOM   1279  CG2 ILE    80      -3.924  -7.062   8.976  1.00  0.00           C  
ATOM   1280  CG1 ILE    80      -4.692  -7.383  11.383  1.00  0.00           C  
ATOM   1281  CD1 ILE    80      -4.723  -8.875  11.727  1.00  0.00           C  
ATOM   1282  H   ILE    80      -6.138  -6.366   7.744  1.00  0.00           H  
ATOM   1283  HA  ILE    80      -6.866  -6.000  10.477  1.00  0.00           H  
ATOM   1284  HB  ILE    80      -5.733  -7.964   9.608  1.00  0.00           H  
ATOM   1285 HG21 ILE    80      -3.314  -6.176   9.132  1.00  0.00           H  
ATOM   1286 HG22 ILE    80      -3.285  -7.930   9.115  1.00  0.00           H  
ATOM   1287 HG23 ILE    80      -4.231  -7.056   7.932  1.00  0.00           H  
ATOM   1288 HG12 ILE    80      -3.698  -6.973  11.563  1.00  0.00           H  
ATOM   1289 HG13 ILE    80      -5.360  -6.885  12.086  1.00  0.00           H  
ATOM   1290 HD11 ILE    80      -4.103  -9.452  11.045  1.00  0.00           H  
ATOM   1291 HD12 ILE    80      -4.353  -9.052  12.737  1.00  0.00           H  
ATOM   1292 HD13 ILE    80      -5.735  -9.275  11.675  1.00  0.00           H  
ATOM   1293  N   GLY    81      -4.718  -3.778   9.400  1.00  0.00           N  
ATOM   1294  CA  GLY    81      -3.883  -2.616   9.736  1.00  0.00           C  
ATOM   1295  C   GLY    81      -2.507  -2.994  10.315  1.00  0.00           C  
ATOM   1296  O   GLY    81      -2.144  -4.170  10.371  1.00  0.00           O  
ATOM   1297  H   GLY    81      -4.766  -4.050   8.429  1.00  0.00           H  
ATOM   1298  HA2 GLY    81      -3.727  -2.044   8.824  1.00  0.00           H  
ATOM   1299  HA3 GLY    81      -4.407  -1.960  10.427  1.00  0.00           H  
ATOM   1300  N   MET    82      -1.723  -1.994  10.720  1.00  0.00           N  
ATOM   1301  CA  MET    82      -0.322  -2.146  11.147  1.00  0.00           C  
ATOM   1302  C   MET    82      -0.055  -1.546  12.539  1.00  0.00           C  
ATOM   1303  O   MET    82      -0.524  -0.451  12.860  1.00  0.00           O  
ATOM   1304  CB  MET    82       0.583  -1.495  10.093  1.00  0.00           C  
ATOM   1305  CG  MET    82       0.660  -2.301   8.796  1.00  0.00           C  
ATOM   1306  SD  MET    82       1.486  -1.431   7.439  1.00  0.00           S  
ATOM   1307  CE  MET    82       0.132  -0.356   6.896  1.00  0.00           C  
ATOM   1308  H   MET    82      -2.067  -1.046  10.630  1.00  0.00           H  
ATOM   1309  HA  MET    82      -0.051  -3.202  11.210  1.00  0.00           H  
ATOM   1310  HB2 MET    82       0.215  -0.495   9.884  1.00  0.00           H  
ATOM   1311  HB3 MET    82       1.592  -1.359  10.470  1.00  0.00           H  
ATOM   1312  HG2 MET    82       1.187  -3.238   8.978  1.00  0.00           H  
ATOM   1313  HG3 MET    82      -0.338  -2.559   8.452  1.00  0.00           H  
ATOM   1314  HE1 MET    82      -0.226   0.265   7.711  1.00  0.00           H  
ATOM   1315  HE2 MET    82       0.467   0.296   6.094  1.00  0.00           H  
ATOM   1316  HE3 MET    82      -0.692  -0.962   6.525  1.00  0.00           H  
ATOM   1317  N   THR    83       0.709  -2.264  13.368  1.00  0.00           N  
ATOM   1318  CA  THR    83       1.260  -1.772  14.647  1.00  0.00           C  
ATOM   1319  C   THR    83       2.398  -0.774  14.416  1.00  0.00           C  
ATOM   1320  O   THR    83       2.988  -0.737  13.336  1.00  0.00           O  
ATOM   1321  CB  THR    83       1.810  -2.921  15.517  1.00  0.00           C  
ATOM   1322  CG2 THR    83       0.788  -4.010  15.824  1.00  0.00           C  
ATOM   1323  OG1 THR    83       2.928  -3.530  14.917  1.00  0.00           O  
ATOM   1324  H   THR    83       1.066  -3.155  13.038  1.00  0.00           H  
ATOM   1325  HA  THR    83       0.462  -1.267  15.195  1.00  0.00           H  
ATOM   1326  HB  THR    83       2.156  -2.519  16.470  1.00  0.00           H  
ATOM   1327 HG21 THR    83       0.420  -4.497  14.920  1.00  0.00           H  
ATOM   1328 HG22 THR    83       1.215  -4.782  16.466  1.00  0.00           H  
ATOM   1329 HG23 THR    83      -0.061  -3.581  16.351  1.00  0.00           H  
ATOM   1330  HG1 THR    83       2.640  -3.981  14.129  1.00  0.00           H  
ATOM   1331  N   LYS    84       2.804  -0.008  15.436  1.00  0.00           N  
ATOM   1332  CA  LYS    84       3.984   0.872  15.343  1.00  0.00           C  
ATOM   1333  C   LYS    84       5.259   0.097  14.981  1.00  0.00           C  
ATOM   1334  O   LYS    84       6.063   0.558  14.168  1.00  0.00           O  
ATOM   1335  CB  LYS    84       4.159   1.634  16.664  1.00  0.00           C  
ATOM   1336  CG  LYS    84       5.066   2.850  16.450  1.00  0.00           C  
ATOM   1337  CD  LYS    84       5.281   3.651  17.737  1.00  0.00           C  
ATOM   1338  CE  LYS    84       6.275   4.775  17.434  1.00  0.00           C  
ATOM   1339  NZ  LYS    84       6.574   5.601  18.628  1.00  0.00           N1+
ATOM   1340  H   LYS    84       2.313  -0.070  16.324  1.00  0.00           H  
ATOM   1341  HA  LYS    84       3.781   1.592  14.549  1.00  0.00           H  
ATOM   1342  HB2 LYS    84       3.192   1.963  17.032  1.00  0.00           H  
ATOM   1343  HB3 LYS    84       4.566   0.980  17.437  1.00  0.00           H  
ATOM   1344  HG2 LYS    84       6.033   2.528  16.069  1.00  0.00           H  
ATOM   1345  HG3 LYS    84       4.634   3.499  15.686  1.00  0.00           H  
ATOM   1346  HD2 LYS    84       4.335   4.057  18.096  1.00  0.00           H  
ATOM   1347  HD3 LYS    84       5.673   3.003  18.523  1.00  0.00           H  
ATOM   1348  HE2 LYS    84       7.222   4.358  17.096  1.00  0.00           H  
ATOM   1349  HE3 LYS    84       5.903   5.424  16.640  1.00  0.00           H  
ATOM   1350  HZ1 LYS    84       7.287   6.285  18.382  1.00  0.00           H  
ATOM   1351  HZ2 LYS    84       5.740   6.078  18.937  1.00  0.00           H  
ATOM   1352  HZ3 LYS    84       6.926   5.014  19.370  1.00  0.00           H  
ATOM   1353  N   ALA    85       5.412  -1.109  15.537  1.00  0.00           N  
ATOM   1354  CA  ALA    85       6.500  -2.026  15.206  1.00  0.00           C  
ATOM   1355  C   ALA    85       6.450  -2.493  13.739  1.00  0.00           C  
ATOM   1356  O   ALA    85       7.503  -2.687  13.136  1.00  0.00           O  
ATOM   1357  CB  ALA    85       6.448  -3.213  16.173  1.00  0.00           C  
ATOM   1358  H   ALA    85       4.699  -1.439  16.173  1.00  0.00           H  
ATOM   1359  HA  ALA    85       7.445  -1.501  15.359  1.00  0.00           H  
ATOM   1360  HB1 ALA    85       5.510  -3.762  16.084  1.00  0.00           H  
ATOM   1361  HB2 ALA    85       7.261  -3.914  15.979  1.00  0.00           H  
ATOM   1362  HB3 ALA    85       6.542  -2.882  17.208  1.00  0.00           H  
ATOM   1363  N   ASP    86       5.262  -2.617  13.136  1.00  0.00           N  
ATOM   1364  CA  ASP    86       5.131  -2.894  11.704  1.00  0.00           C  
ATOM   1365  C   ASP    86       5.657  -1.750  10.828  1.00  0.00           C  
ATOM   1366  O   ASP    86       6.450  -2.015   9.925  1.00  0.00           O  
ATOM   1367  CB  ASP    86       3.697  -3.276  11.315  1.00  0.00           C  
ATOM   1368  CG  ASP    86       3.237  -4.596  11.939  1.00  0.00           C  
ATOM   1369  OD1 ASP    86       3.967  -5.606  11.813  1.00  0.00           O  
ATOM   1370  OD2 ASP    86       2.148  -4.602  12.559  1.00  0.00           O1-
ATOM   1371  H   ASP    86       4.418  -2.444  13.666  1.00  0.00           H  
ATOM   1372  HA  ASP    86       5.765  -3.745  11.507  1.00  0.00           H  
ATOM   1373  HB2 ASP    86       3.008  -2.493  11.609  1.00  0.00           H  
ATOM   1374  HB3 ASP    86       3.604  -3.379  10.234  1.00  0.00           H  
ATOM   1375  N   LEU    87       5.285  -0.491  11.104  1.00  0.00           N  
ATOM   1376  CA  LEU    87       5.772   0.659  10.326  1.00  0.00           C  
ATOM   1377  C   LEU    87       7.305   0.823  10.394  1.00  0.00           C  
ATOM   1378  O   LEU    87       7.914   1.224   9.402  1.00  0.00           O  
ATOM   1379  CB  LEU    87       5.110   1.979  10.782  1.00  0.00           C  
ATOM   1380  CG  LEU    87       3.635   2.249  10.418  1.00  0.00           C  
ATOM   1381  CD1 LEU    87       3.281   1.889   8.973  1.00  0.00           C  
ATOM   1382  CD2 LEU    87       2.658   1.559  11.355  1.00  0.00           C  
ATOM   1383  H   LEU    87       4.647  -0.321  11.870  1.00  0.00           H  
ATOM   1384  HA  LEU    87       5.533   0.480   9.276  1.00  0.00           H  
ATOM   1385  HB2 LEU    87       5.246   2.103  11.858  1.00  0.00           H  
ATOM   1386  HB3 LEU    87       5.673   2.801  10.340  1.00  0.00           H  
ATOM   1387  HG  LEU    87       3.474   3.319  10.552  1.00  0.00           H  
ATOM   1388 HD11 LEU    87       3.269   0.810   8.816  1.00  0.00           H  
ATOM   1389 HD12 LEU    87       2.295   2.268   8.704  1.00  0.00           H  
ATOM   1390 HD13 LEU    87       3.996   2.316   8.271  1.00  0.00           H  
ATOM   1391 HD21 LEU    87       2.909   1.753  12.396  1.00  0.00           H  
ATOM   1392 HD22 LEU    87       1.645   1.922  11.206  1.00  0.00           H  
ATOM   1393 HD23 LEU    87       2.654   0.485  11.190  1.00  0.00           H  
ATOM   1394  N   ILE    88       7.924   0.554  11.554  1.00  0.00           N  
ATOM   1395  CA  ILE    88       9.357   0.803  11.797  1.00  0.00           C  
ATOM   1396  C   ILE    88      10.230  -0.418  11.448  1.00  0.00           C  
ATOM   1397  O   ILE    88      11.157  -0.305  10.644  1.00  0.00           O  
ATOM   1398  CB  ILE    88       9.592   1.282  13.249  1.00  0.00           C  
ATOM   1399  CG2 ILE    88      11.096   1.493  13.512  1.00  0.00           C  
ATOM   1400  CG1 ILE    88       8.817   2.593  13.534  1.00  0.00           C  
ATOM   1401  CD1 ILE    88       8.732   2.932  15.026  1.00  0.00           C  
ATOM   1402  H   ILE    88       7.364   0.233  12.332  1.00  0.00           H  
ATOM   1403  HA  ILE    88       9.685   1.617  11.147  1.00  0.00           H  
ATOM   1404  HB  ILE    88       9.223   0.513  13.930  1.00  0.00           H  
ATOM   1405 HG21 ILE    88      11.531   2.186  12.791  1.00  0.00           H  
ATOM   1406 HG22 ILE    88      11.281   1.900  14.505  1.00  0.00           H  
ATOM   1407 HG23 ILE    88      11.666   0.565  13.467  1.00  0.00           H  
ATOM   1408 HG12 ILE    88       9.269   3.421  12.986  1.00  0.00           H  
ATOM   1409 HG13 ILE    88       7.793   2.523  13.169  1.00  0.00           H  
ATOM   1410 HD11 ILE    88       9.707   3.140  15.463  1.00  0.00           H  
ATOM   1411 HD12 ILE    88       8.122   3.824  15.156  1.00  0.00           H  
ATOM   1412 HD13 ILE    88       8.276   2.119  15.591  1.00  0.00           H  
ATOM   1413  N   ASN    89       9.952  -1.575  12.061  1.00  0.00           N  
ATOM   1414  CA  ASN    89      10.590  -2.866  11.783  1.00  0.00           C  
ATOM   1415  C   ASN    89       9.792  -3.600  10.687  1.00  0.00           C  
ATOM   1416  O   ASN    89       9.400  -2.955   9.720  1.00  0.00           O  
ATOM   1417  CB  ASN    89      10.761  -3.649  13.105  1.00  0.00           C  
ATOM   1418  CG  ASN    89      11.662  -2.932  14.097  1.00  0.00           C  
ATOM   1419  OD1 ASN    89      12.936  -3.261  14.121  1.00  0.00           O  
ATOM   1420  ND2 ASN    89      11.237  -2.085  14.868  1.00  0.00           N  
ATOM   1421  H   ASN    89       9.149  -1.599  12.674  1.00  0.00           H  
ATOM   1422  HA  ASN    89      11.587  -2.701  11.369  1.00  0.00           H  
ATOM   1423  HB2 ASN    89       9.795  -3.847  13.571  1.00  0.00           H  
ATOM   1424  HB3 ASN    89      11.206  -4.625  12.909  1.00  0.00           H  
ATOM   1425 HD21 ASN    89      11.874  -1.639  15.512  1.00  0.00           H  
ATOM   1426 HD22 ASN    89      10.259  -1.837  14.860  1.00  0.00           H  
ATOM   1427  N   ASN    90       9.605  -4.919  10.785  1.00  0.00           N  
ATOM   1428  CA  ASN    90       8.738  -5.830  10.008  1.00  0.00           C  
ATOM   1429  C   ASN    90       8.580  -5.531   8.502  1.00  0.00           C  
ATOM   1430  O   ASN    90       9.194  -6.241   7.710  1.00  0.00           O  
ATOM   1431  CB  ASN    90       7.394  -6.059  10.716  1.00  0.00           C  
ATOM   1432  CG  ASN    90       7.498  -6.397  12.203  1.00  0.00           C  
ATOM   1433  OD1 ASN    90       8.537  -6.771  12.733  1.00  0.00           O  
ATOM   1434  ND2 ASN    90       6.415  -6.291  12.932  1.00  0.00           N  
ATOM   1435  H   ASN    90      10.021  -5.353  11.597  1.00  0.00           H  
ATOM   1436  HA  ASN    90       9.253  -6.789  10.055  1.00  0.00           H  
ATOM   1437  HB2 ASN    90       6.764  -5.196  10.561  1.00  0.00           H  
ATOM   1438  HB3 ASN    90       6.871  -6.884  10.231  1.00  0.00           H  
ATOM   1439 HD21 ASN    90       6.450  -6.513  13.916  1.00  0.00           H  
ATOM   1440 HD22 ASN    90       5.533  -6.015  12.504  1.00  0.00           H  
ATOM   1441  N   LEU    91       7.835  -4.493   8.082  1.00  0.00           N  
ATOM   1442  CA  LEU    91       7.826  -4.041   6.680  1.00  0.00           C  
ATOM   1443  C   LEU    91       9.232  -3.717   6.139  1.00  0.00           C  
ATOM   1444  O   LEU    91       9.441  -3.808   4.936  1.00  0.00           O  
ATOM   1445  CB  LEU    91       6.918  -2.806   6.479  1.00  0.00           C  
ATOM   1446  CG  LEU    91       5.407  -3.047   6.295  1.00  0.00           C  
ATOM   1447  CD1 LEU    91       5.114  -4.233   5.375  1.00  0.00           C  
ATOM   1448  CD2 LEU    91       4.648  -3.187   7.604  1.00  0.00           C  
ATOM   1449  H   LEU    91       7.370  -3.912   8.767  1.00  0.00           H  
ATOM   1450  HA  LEU    91       7.486  -4.877   6.071  1.00  0.00           H  
ATOM   1451  HB2 LEU    91       7.087  -2.081   7.277  1.00  0.00           H  
ATOM   1452  HB3 LEU    91       7.235  -2.287   5.573  1.00  0.00           H  
ATOM   1453  HG  LEU    91       5.002  -2.156   5.821  1.00  0.00           H  
ATOM   1454 HD11 LEU    91       5.309  -5.186   5.864  1.00  0.00           H  
ATOM   1455 HD12 LEU    91       4.067  -4.242   5.073  1.00  0.00           H  
ATOM   1456 HD13 LEU    91       5.731  -4.200   4.478  1.00  0.00           H  
ATOM   1457 HD21 LEU    91       4.692  -2.255   8.163  1.00  0.00           H  
ATOM   1458 HD22 LEU    91       3.592  -3.377   7.431  1.00  0.00           H  
ATOM   1459 HD23 LEU    91       5.043  -3.989   8.228  1.00  0.00           H  
ATOM   1460  N   GLY    92      10.207  -3.401   6.993  1.00  0.00           N  
ATOM   1461  CA  GLY    92      11.627  -3.416   6.664  1.00  0.00           C  
ATOM   1462  C   GLY    92      12.173  -4.837   6.460  1.00  0.00           C  
ATOM   1463  O   GLY    92      12.587  -5.203   5.361  1.00  0.00           O  
ATOM   1464  H   GLY    92       9.960  -3.298   7.970  1.00  0.00           H  
ATOM   1465  HA2 GLY    92      11.812  -2.813   5.775  1.00  0.00           H  
ATOM   1466  HA3 GLY    92      12.175  -2.942   7.479  1.00  0.00           H  
ATOM   1467  N   THR    93      12.173  -5.656   7.517  1.00  0.00           N  
ATOM   1468  CA  THR    93      12.877  -6.953   7.554  1.00  0.00           C  
ATOM   1469  C   THR    93      12.290  -8.022   6.625  1.00  0.00           C  
ATOM   1470  O   THR    93      13.063  -8.725   5.971  1.00  0.00           O  
ATOM   1471  CB  THR    93      12.951  -7.507   8.986  1.00  0.00           C  
ATOM   1472  CG2 THR    93      13.789  -6.616   9.906  1.00  0.00           C  
ATOM   1473  OG1 THR    93      11.664  -7.612   9.552  1.00  0.00           O  
ATOM   1474  H   THR    93      11.761  -5.335   8.381  1.00  0.00           H  
ATOM   1475  HA  THR    93      13.899  -6.773   7.216  1.00  0.00           H  
ATOM   1476  HB  THR    93      13.398  -8.503   8.974  1.00  0.00           H  
ATOM   1477 HG21 THR    93      13.356  -5.621  10.013  1.00  0.00           H  
ATOM   1478 HG22 THR    93      13.871  -7.048  10.904  1.00  0.00           H  
ATOM   1479 HG23 THR    93      14.801  -6.495   9.519  1.00  0.00           H  
ATOM   1480  HG1 THR    93      11.741  -8.014  10.405  1.00  0.00           H  
ATOM   1481  N   ILE    94      10.962  -8.142   6.495  1.00  0.00           N  
ATOM   1482  CA  ILE    94      10.331  -9.113   5.576  1.00  0.00           C  
ATOM   1483  C   ILE    94      10.496  -8.695   4.106  1.00  0.00           C  
ATOM   1484  O   ILE    94      10.569  -9.552   3.224  1.00  0.00           O  
ATOM   1485  CB  ILE    94       8.848  -9.403   5.924  1.00  0.00           C  
ATOM   1486  CG2 ILE    94       8.697  -9.705   7.427  1.00  0.00           C  
ATOM   1487  CG1 ILE    94       7.865  -8.325   5.398  1.00  0.00           C  
ATOM   1488  CD1 ILE    94       6.398  -8.573   5.760  1.00  0.00           C  
ATOM   1489  H   ILE    94      10.357  -7.533   7.034  1.00  0.00           H  
ATOM   1490  HA  ILE    94      10.866 -10.058   5.694  1.00  0.00           H  
ATOM   1491  HB  ILE    94       8.587 -10.325   5.403  1.00  0.00           H  
ATOM   1492 HG21 ILE    94       8.792  -8.808   8.038  1.00  0.00           H  
ATOM   1493 HG22 ILE    94       7.727 -10.151   7.649  1.00  0.00           H  
ATOM   1494 HG23 ILE    94       9.453 -10.415   7.763  1.00  0.00           H  
ATOM   1495 HG12 ILE    94       8.155  -7.338   5.750  1.00  0.00           H  
ATOM   1496 HG13 ILE    94       7.901  -8.273   4.310  1.00  0.00           H  
ATOM   1497 HD11 ILE    94       6.242  -8.556   6.838  1.00  0.00           H  
ATOM   1498 HD12 ILE    94       5.758  -7.805   5.325  1.00  0.00           H  
ATOM   1499 HD13 ILE    94       6.058  -9.540   5.387  1.00  0.00           H  
ATOM   1500  N   ALA    95      10.581  -7.387   3.837  1.00  0.00           N  
ATOM   1501  CA  ALA    95      10.823  -6.848   2.503  1.00  0.00           C  
ATOM   1502  C   ALA    95      12.297  -6.923   2.080  1.00  0.00           C  
ATOM   1503  O   ALA    95      12.565  -6.878   0.884  1.00  0.00           O  
ATOM   1504  CB  ALA    95      10.331  -5.399   2.459  1.00  0.00           C  
ATOM   1505  H   ALA    95      10.522  -6.732   4.604  1.00  0.00           H  
ATOM   1506  HA  ALA    95      10.239  -7.418   1.778  1.00  0.00           H  
ATOM   1507  HB1 ALA    95      10.890  -4.780   3.158  1.00  0.00           H  
ATOM   1508  HB2 ALA    95      10.461  -4.959   1.470  1.00  0.00           H  
ATOM   1509  HB3 ALA    95       9.272  -5.333   2.711  1.00  0.00           H  
ATOM   1510  N   LYS    96      13.259  -7.038   3.009  1.00  0.00           N  
ATOM   1511  CA  LYS    96      14.704  -6.968   2.719  1.00  0.00           C  
ATOM   1512  C   LYS    96      15.165  -7.999   1.683  1.00  0.00           C  
ATOM   1513  O   LYS    96      15.767  -7.635   0.671  1.00  0.00           O  
ATOM   1514  CB  LYS    96      15.484  -7.125   4.036  1.00  0.00           C  
ATOM   1515  CG  LYS    96      16.972  -6.788   3.860  1.00  0.00           C  
ATOM   1516  CD  LYS    96      17.767  -7.084   5.138  1.00  0.00           C  
ATOM   1517  CE  LYS    96      19.226  -6.661   4.941  1.00  0.00           C  
ATOM   1518  NZ  LYS    96      20.067  -7.013   6.114  1.00  0.00           N1+
ATOM   1519  H   LYS    96      12.980  -7.076   3.979  1.00  0.00           H  
ATOM   1520  HA  LYS    96      14.899  -5.972   2.316  1.00  0.00           H  
ATOM   1521  HB2 LYS    96      15.050  -6.477   4.795  1.00  0.00           H  
ATOM   1522  HB3 LYS    96      15.374  -8.141   4.418  1.00  0.00           H  
ATOM   1523  HG2 LYS    96      17.412  -7.356   3.041  1.00  0.00           H  
ATOM   1524  HG3 LYS    96      17.071  -5.735   3.593  1.00  0.00           H  
ATOM   1525  HD2 LYS    96      17.337  -6.561   5.992  1.00  0.00           H  
ATOM   1526  HD3 LYS    96      17.714  -8.150   5.361  1.00  0.00           H  
ATOM   1527  HE2 LYS    96      19.650  -7.128   4.052  1.00  0.00           H  
ATOM   1528  HE3 LYS    96      19.282  -5.582   4.804  1.00  0.00           H  
ATOM   1529  HZ1 LYS    96      20.058  -8.013   6.252  1.00  0.00           H  
ATOM   1530  HZ2 LYS    96      21.014  -6.705   5.945  1.00  0.00           H  
ATOM   1531  HZ3 LYS    96      19.708  -6.553   6.938  1.00  0.00           H  
ATOM   1532  N   SER    97      14.857  -9.277   1.913  1.00  0.00           N  
ATOM   1533  CA  SER    97      15.229 -10.390   1.026  1.00  0.00           C  
ATOM   1534  C   SER    97      14.519 -10.303  -0.330  1.00  0.00           C  
ATOM   1535  O   SER    97      15.159 -10.464  -1.371  1.00  0.00           O  
ATOM   1536  CB  SER    97      14.924 -11.725   1.717  1.00  0.00           C  
ATOM   1537  OG  SER    97      13.555 -11.803   2.091  1.00  0.00           O  
ATOM   1538  H   SER    97      14.325  -9.507   2.741  1.00  0.00           H  
ATOM   1539  HA  SER    97      16.305 -10.338   0.845  1.00  0.00           H  
ATOM   1540  HB2 SER    97      15.165 -12.565   1.064  1.00  0.00           H  
ATOM   1541  HB3 SER    97      15.536 -11.835   2.613  1.00  0.00           H  
ATOM   1542  HG  SER    97      13.401 -12.637   2.509  1.00  0.00           H  
ATOM   1543  N   GLY    98      13.227  -9.955  -0.334  1.00  0.00           N  
ATOM   1544  CA  GLY    98      12.445  -9.691  -1.545  1.00  0.00           C  
ATOM   1545  C   GLY    98      12.998  -8.519  -2.358  1.00  0.00           C  
ATOM   1546  O   GLY    98      13.167  -8.629  -3.570  1.00  0.00           O  
ATOM   1547  H   GLY    98      12.765  -9.832   0.556  1.00  0.00           H  
ATOM   1548  HA2 GLY    98      12.394 -10.589  -2.163  1.00  0.00           H  
ATOM   1549  HA3 GLY    98      11.429  -9.450  -1.239  1.00  0.00           H  
ATOM   1550  N   THR    99      13.376  -7.427  -1.691  1.00  0.00           N  
ATOM   1551  CA  THR    99      13.975  -6.238  -2.313  1.00  0.00           C  
ATOM   1552  C   THR    99      15.302  -6.588  -2.970  1.00  0.00           C  
ATOM   1553  O   THR    99      15.488  -6.289  -4.145  1.00  0.00           O  
ATOM   1554  CB  THR    99      14.197  -5.094  -1.310  1.00  0.00           C  
ATOM   1555  CG2 THR    99      14.768  -3.865  -2.005  1.00  0.00           C  
ATOM   1556  OG1 THR    99      12.989  -4.682  -0.721  1.00  0.00           O  
ATOM   1557  H   THR    99      13.232  -7.403  -0.688  1.00  0.00           H  
ATOM   1558  HA  THR    99      13.288  -5.894  -3.090  1.00  0.00           H  
ATOM   1559  HB  THR    99      14.865  -5.398  -0.504  1.00  0.00           H  
ATOM   1560 HG21 THR    99      14.229  -3.661  -2.927  1.00  0.00           H  
ATOM   1561 HG22 THR    99      14.673  -2.990  -1.369  1.00  0.00           H  
ATOM   1562 HG23 THR    99      15.820  -3.977  -2.264  1.00  0.00           H  
ATOM   1563  HG1 THR    99      12.664  -5.394  -0.186  1.00  0.00           H  
ATOM   1564  N   LYS   100      16.206  -7.273  -2.256  1.00  0.00           N  
ATOM   1565  CA  LYS   100      17.492  -7.726  -2.805  1.00  0.00           C  
ATOM   1566  C   LYS   100      17.297  -8.632  -4.031  1.00  0.00           C  
ATOM   1567  O   LYS   100      17.901  -8.390  -5.075  1.00  0.00           O  
ATOM   1568  CB  LYS   100      18.290  -8.410  -1.681  1.00  0.00           C  
ATOM   1569  CG  LYS   100      19.660  -8.894  -2.172  1.00  0.00           C  
ATOM   1570  CD  LYS   100      20.442  -9.615  -1.066  1.00  0.00           C  
ATOM   1571  CE  LYS   100      21.764 -10.197  -1.588  1.00  0.00           C  
ATOM   1572  NZ  LYS   100      21.555 -11.262  -2.605  1.00  0.00           N1+
ATOM   1573  H   LYS   100      15.993  -7.510  -1.295  1.00  0.00           H  
ATOM   1574  HA  LYS   100      18.043  -6.840  -3.127  1.00  0.00           H  
ATOM   1575  HB2 LYS   100      18.427  -7.712  -0.853  1.00  0.00           H  
ATOM   1576  HB3 LYS   100      17.723  -9.252  -1.281  1.00  0.00           H  
ATOM   1577  HG2 LYS   100      19.530  -9.585  -3.001  1.00  0.00           H  
ATOM   1578  HG3 LYS   100      20.240  -8.053  -2.555  1.00  0.00           H  
ATOM   1579  HD2 LYS   100      20.649  -8.916  -0.255  1.00  0.00           H  
ATOM   1580  HD3 LYS   100      19.835 -10.413  -0.637  1.00  0.00           H  
ATOM   1581  HE2 LYS   100      22.384  -9.411  -2.020  1.00  0.00           H  
ATOM   1582  HE3 LYS   100      22.327 -10.624  -0.758  1.00  0.00           H  
ATOM   1583  HZ1 LYS   100      21.135 -10.864  -3.443  1.00  0.00           H  
ATOM   1584  HZ2 LYS   100      22.443 -11.668  -2.857  1.00  0.00           H  
ATOM   1585  HZ3 LYS   100      20.947 -11.978  -2.236  1.00  0.00           H  
ATOM   1586  N   ALA   101      16.404  -9.620  -3.943  1.00  0.00           N  
ATOM   1587  CA  ALA   101      16.081 -10.511  -5.058  1.00  0.00           C  
ATOM   1588  C   ALA   101      15.469  -9.762  -6.264  1.00  0.00           C  
ATOM   1589  O   ALA   101      15.799 -10.068  -7.412  1.00  0.00           O  
ATOM   1590  CB  ALA   101      15.156 -11.613  -4.532  1.00  0.00           C  
ATOM   1591  H   ALA   101      15.916  -9.764  -3.068  1.00  0.00           H  
ATOM   1592  HA  ALA   101      17.008 -10.980  -5.394  1.00  0.00           H  
ATOM   1593  HB1 ALA   101      14.237 -11.199  -4.116  1.00  0.00           H  
ATOM   1594  HB2 ALA   101      14.881 -12.311  -5.323  1.00  0.00           H  
ATOM   1595  HB3 ALA   101      15.642 -12.189  -3.744  1.00  0.00           H  
ATOM   1596  N   PHE   102      14.639  -8.739  -6.025  1.00  0.00           N  
ATOM   1597  CA  PHE   102      14.098  -7.877  -7.079  1.00  0.00           C  
ATOM   1598  C   PHE   102      15.180  -6.990  -7.715  1.00  0.00           C  
ATOM   1599  O   PHE   102      15.239  -6.887  -8.938  1.00  0.00           O  
ATOM   1600  CB  PHE   102      12.950  -7.027  -6.517  1.00  0.00           C  
ATOM   1601  CG  PHE   102      12.214  -6.167  -7.534  1.00  0.00           C  
ATOM   1602  CD1 PHE   102      11.853  -6.678  -8.798  1.00  0.00           C  
ATOM   1603  CE1 PHE   102      11.147  -5.879  -9.715  1.00  0.00           C  
ATOM   1604  CZ  PHE   102      10.807  -4.560  -9.374  1.00  0.00           C  
ATOM   1605  CE2 PHE   102      11.171  -4.043  -8.122  1.00  0.00           C  
ATOM   1606  CD2 PHE   102      11.861  -4.847  -7.199  1.00  0.00           C  
ATOM   1607  H   PHE   102      14.386  -8.530  -5.068  1.00  0.00           H  
ATOM   1608  HA  PHE   102      13.702  -8.537  -7.851  1.00  0.00           H  
ATOM   1609  HB2 PHE   102      12.212  -7.671  -6.045  1.00  0.00           H  
ATOM   1610  HB3 PHE   102      13.326  -6.386  -5.718  1.00  0.00           H  
ATOM   1611  HD1 PHE   102      12.109  -7.685  -9.084  1.00  0.00           H  
ATOM   1612  HE1 PHE   102      10.868  -6.276 -10.680  1.00  0.00           H  
ATOM   1613  HZ  PHE   102      10.257  -3.939 -10.060  1.00  0.00           H  
ATOM   1614  HE2 PHE   102      10.897  -3.031  -7.870  1.00  0.00           H  
ATOM   1615  HD2 PHE   102      12.113  -4.449  -6.227  1.00  0.00           H  
ATOM   1616  N   MET   103      16.087  -6.410  -6.922  1.00  0.00           N  
ATOM   1617  CA  MET   103      17.233  -5.635  -7.422  1.00  0.00           C  
ATOM   1618  C   MET   103      18.132  -6.496  -8.327  1.00  0.00           C  
ATOM   1619  O   MET   103      18.544  -6.036  -9.393  1.00  0.00           O  
ATOM   1620  CB  MET   103      18.050  -5.049  -6.255  1.00  0.00           C  
ATOM   1621  CG  MET   103      17.268  -4.117  -5.314  1.00  0.00           C  
ATOM   1622  SD  MET   103      17.591  -2.340  -5.475  1.00  0.00           S  
ATOM   1623  CE  MET   103      16.698  -1.988  -7.007  1.00  0.00           C  
ATOM   1624  H   MET   103      16.004  -6.534  -5.920  1.00  0.00           H  
ATOM   1625  HA  MET   103      16.841  -4.815  -8.025  1.00  0.00           H  
ATOM   1626  HB2 MET   103      18.447  -5.873  -5.661  1.00  0.00           H  
ATOM   1627  HB3 MET   103      18.928  -4.524  -6.635  1.00  0.00           H  
ATOM   1628  HG2 MET   103      16.192  -4.255  -5.407  1.00  0.00           H  
ATOM   1629  HG3 MET   103      17.520  -4.377  -4.285  1.00  0.00           H  
ATOM   1630  HE1 MET   103      15.653  -2.288  -6.924  1.00  0.00           H  
ATOM   1631  HE2 MET   103      16.736  -0.919  -7.213  1.00  0.00           H  
ATOM   1632  HE3 MET   103      17.154  -2.520  -7.841  1.00  0.00           H  
ATOM   1633  N   GLU   104      18.364  -7.767  -7.967  1.00  0.00           N  
ATOM   1634  CA  GLU   104      19.026  -8.757  -8.830  1.00  0.00           C  
ATOM   1635  C   GLU   104      18.263  -8.973 -10.156  1.00  0.00           C  
ATOM   1636  O   GLU   104      18.874  -8.948 -11.224  1.00  0.00           O  
ATOM   1637  CB  GLU   104      19.184 -10.106  -8.091  1.00  0.00           C  
ATOM   1638  CG  GLU   104      20.593 -10.378  -7.541  1.00  0.00           C  
ATOM   1639  CD  GLU   104      20.847  -9.761  -6.155  1.00  0.00           C  
ATOM   1640  OE1 GLU   104      21.281  -8.586  -6.079  1.00  0.00           O  
ATOM   1641  OE2 GLU   104      20.695 -10.485  -5.140  1.00  0.00           O1-
ATOM   1642  H   GLU   104      18.020  -8.084  -7.070  1.00  0.00           H  
ATOM   1643  HA  GLU   104      20.012  -8.367  -9.089  1.00  0.00           H  
ATOM   1644  HB2 GLU   104      18.449 -10.197  -7.291  1.00  0.00           H  
ATOM   1645  HB3 GLU   104      18.955 -10.933  -8.766  1.00  0.00           H  
ATOM   1646  HG2 GLU   104      20.730 -11.455  -7.444  1.00  0.00           H  
ATOM   1647  HG3 GLU   104      21.360 -10.044  -8.241  1.00  0.00           H  
ATOM   1648  N   ALA   105      16.935  -9.144 -10.112  1.00  0.00           N  
ATOM   1649  CA  ALA   105      16.103  -9.354 -11.303  1.00  0.00           C  
ATOM   1650  C   ALA   105      16.101  -8.144 -12.260  1.00  0.00           C  
ATOM   1651  O   ALA   105      16.198  -8.317 -13.478  1.00  0.00           O  
ATOM   1652  CB  ALA   105      14.681  -9.711 -10.853  1.00  0.00           C  
ATOM   1653  H   ALA   105      16.476  -9.149  -9.211  1.00  0.00           H  
ATOM   1654  HA  ALA   105      16.508 -10.210 -11.846  1.00  0.00           H  
ATOM   1655  HB1 ALA   105      14.204  -8.892 -10.315  1.00  0.00           H  
ATOM   1656  HB2 ALA   105      14.047  -9.957 -11.705  1.00  0.00           H  
ATOM   1657  HB3 ALA   105      14.692 -10.578 -10.193  1.00  0.00           H  
ATOM   1658  N   LEU   106      16.051  -6.919 -11.723  1.00  0.00           N  
ATOM   1659  CA  LEU   106      16.137  -5.678 -12.501  1.00  0.00           C  
ATOM   1660  C   LEU   106      17.502  -5.529 -13.197  1.00  0.00           C  
ATOM   1661  O   LEU   106      17.556  -5.147 -14.368  1.00  0.00           O  
ATOM   1662  CB  LEU   106      15.845  -4.473 -11.592  1.00  0.00           C  
ATOM   1663  CG  LEU   106      14.409  -4.410 -11.037  1.00  0.00           C  
ATOM   1664  CD1 LEU   106      14.321  -3.254 -10.045  1.00  0.00           C  
ATOM   1665  CD2 LEU   106      13.359  -4.192 -12.126  1.00  0.00           C  
ATOM   1666  H   LEU   106      15.964  -6.837 -10.717  1.00  0.00           H  
ATOM   1667  HA  LEU   106      15.388  -5.718 -13.288  1.00  0.00           H  
ATOM   1668  HB2 LEU   106      16.550  -4.485 -10.758  1.00  0.00           H  
ATOM   1669  HB3 LEU   106      16.050  -3.550 -12.137  1.00  0.00           H  
ATOM   1670  HG  LEU   106      14.157  -5.330 -10.515  1.00  0.00           H  
ATOM   1671 HD11 LEU   106      14.633  -2.325 -10.514  1.00  0.00           H  
ATOM   1672 HD12 LEU   106      13.310  -3.114  -9.669  1.00  0.00           H  
ATOM   1673 HD13 LEU   106      14.968  -3.427  -9.184  1.00  0.00           H  
ATOM   1674 HD21 LEU   106      13.259  -5.069 -12.762  1.00  0.00           H  
ATOM   1675 HD22 LEU   106      12.377  -4.010 -11.695  1.00  0.00           H  
ATOM   1676 HD23 LEU   106      13.604  -3.339 -12.760  1.00  0.00           H  
ATOM   1677  N   GLN   107      18.601  -5.894 -12.525  1.00  0.00           N  
ATOM   1678  CA  GLN   107      19.943  -5.936 -13.128  1.00  0.00           C  
ATOM   1679  C   GLN   107      20.080  -7.039 -14.200  1.00  0.00           C  
ATOM   1680  O   GLN   107      20.895  -6.912 -15.115  1.00  0.00           O  
ATOM   1681  CB  GLN   107      21.008  -6.101 -12.020  1.00  0.00           C  
ATOM   1682  CG  GLN   107      22.039  -4.960 -12.018  1.00  0.00           C  
ATOM   1683  CD  GLN   107      22.950  -4.963 -13.245  1.00  0.00           C  
ATOM   1684  OE1 GLN   107      22.824  -4.147 -14.150  1.00  0.00           O  
ATOM   1685  NE2 GLN   107      23.898  -5.875 -13.329  1.00  0.00           N  
ATOM   1686  H   GLN   107      18.505  -6.207 -11.568  1.00  0.00           H  
ATOM   1687  HA  GLN   107      20.090  -4.979 -13.634  1.00  0.00           H  
ATOM   1688  HB2 GLN   107      20.536  -6.123 -11.039  1.00  0.00           H  
ATOM   1689  HB3 GLN   107      21.519  -7.063 -12.096  1.00  0.00           H  
ATOM   1690  HG2 GLN   107      21.533  -3.996 -11.946  1.00  0.00           H  
ATOM   1691  HG3 GLN   107      22.665  -5.040 -11.128  1.00  0.00           H  
ATOM   1692 HE21 GLN   107      24.498  -5.891 -14.140  1.00  0.00           H  
ATOM   1693 HE22 GLN   107      24.011  -6.558 -12.594  1.00  0.00           H  
ATOM   1694  N   ALA   108      19.268  -8.099 -14.124  1.00  0.00           N  
ATOM   1695  CA  ALA   108      19.195  -9.191 -15.101  1.00  0.00           C  
ATOM   1696  C   ALA   108      18.259  -8.912 -16.304  1.00  0.00           C  
ATOM   1697  O   ALA   108      18.039  -9.800 -17.134  1.00  0.00           O  
ATOM   1698  CB  ALA   108      18.823 -10.479 -14.352  1.00  0.00           C  
ATOM   1699  H   ALA   108      18.628  -8.145 -13.343  1.00  0.00           H  
ATOM   1700  HA  ALA   108      20.191  -9.348 -15.520  1.00  0.00           H  
ATOM   1701  HB1 ALA   108      17.825 -10.417 -13.919  1.00  0.00           H  
ATOM   1702  HB2 ALA   108      18.841 -11.344 -15.016  1.00  0.00           H  
ATOM   1703  HB3 ALA   108      19.524 -10.679 -13.541  1.00  0.00           H  
ATOM   1704  N   GLY   109      17.706  -7.698 -16.425  1.00  0.00           N  
ATOM   1705  CA  GLY   109      16.884  -7.266 -17.564  1.00  0.00           C  
ATOM   1706  C   GLY   109      15.388  -7.600 -17.474  1.00  0.00           C  
ATOM   1707  O   GLY   109      14.648  -7.289 -18.413  1.00  0.00           O  
ATOM   1708  H   GLY   109      17.902  -7.010 -15.710  1.00  0.00           H  
ATOM   1709  HA2 GLY   109      16.977  -6.182 -17.642  1.00  0.00           H  
ATOM   1710  HA3 GLY   109      17.283  -7.671 -18.496  1.00  0.00           H  
ATOM   1711  N   ALA   110      14.918  -8.193 -16.371  1.00  0.00           N  
ATOM   1712  CA  ALA   110      13.486  -8.241 -16.065  1.00  0.00           C  
ATOM   1713  C   ALA   110      12.972  -6.833 -15.685  1.00  0.00           C  
ATOM   1714  O   ALA   110      13.719  -6.015 -15.148  1.00  0.00           O  
ATOM   1715  CB  ALA   110      13.229  -9.270 -14.963  1.00  0.00           C  
ATOM   1716  H   ALA   110      15.566  -8.427 -15.631  1.00  0.00           H  
ATOM   1717  HA  ALA   110      12.949  -8.575 -16.956  1.00  0.00           H  
ATOM   1718  HB1 ALA   110      13.650  -8.956 -14.008  1.00  0.00           H  
ATOM   1719  HB2 ALA   110      12.158  -9.407 -14.826  1.00  0.00           H  
ATOM   1720  HB3 ALA   110      13.654 -10.241 -15.217  1.00  0.00           H  
ATOM   1721  N   ASP   111      11.709  -6.527 -15.988  1.00  0.00           N  
ATOM   1722  CA  ASP   111      11.143  -5.179 -15.835  1.00  0.00           C  
ATOM   1723  C   ASP   111      10.405  -4.959 -14.496  1.00  0.00           C  
ATOM   1724  O   ASP   111      10.139  -5.898 -13.736  1.00  0.00           O  
ATOM   1725  CB  ASP   111      10.246  -4.856 -17.039  1.00  0.00           C  
ATOM   1726  CG  ASP   111       8.899  -5.553 -16.959  1.00  0.00           C  
ATOM   1727  OD1 ASP   111       8.794  -6.753 -17.325  1.00  0.00           O  
ATOM   1728  OD2 ASP   111       7.923  -4.880 -16.528  1.00  0.00           O1-
ATOM   1729  H   ASP   111      11.120  -7.228 -16.415  1.00  0.00           H  
ATOM   1730  HA  ASP   111      11.955  -4.449 -15.865  1.00  0.00           H  
ATOM   1731  HB2 ASP   111      10.082  -3.780 -17.098  1.00  0.00           H  
ATOM   1732  HB3 ASP   111      10.740  -5.133 -17.971  1.00  0.00           H  
ATOM   1733  N   ILE   112      10.058  -3.697 -14.212  1.00  0.00           N  
ATOM   1734  CA  ILE   112       9.490  -3.273 -12.924  1.00  0.00           C  
ATOM   1735  C   ILE   112       8.103  -3.896 -12.638  1.00  0.00           C  
ATOM   1736  O   ILE   112       7.754  -4.066 -11.469  1.00  0.00           O  
ATOM   1737  CB  ILE   112       9.535  -1.722 -12.805  1.00  0.00           C  
ATOM   1738  CG2 ILE   112       8.814  -1.202 -11.549  1.00  0.00           C  
ATOM   1739  CG1 ILE   112      11.008  -1.236 -12.786  1.00  0.00           C  
ATOM   1740  CD1 ILE   112      11.200   0.287 -12.750  1.00  0.00           C  
ATOM   1741  H   ILE   112      10.271  -2.975 -14.885  1.00  0.00           H  
ATOM   1742  HA  ILE   112      10.150  -3.676 -12.161  1.00  0.00           H  
ATOM   1743  HB  ILE   112       9.039  -1.293 -13.675  1.00  0.00           H  
ATOM   1744 HG21 ILE   112       9.251  -1.612 -10.638  1.00  0.00           H  
ATOM   1745 HG22 ILE   112       8.849  -0.117 -11.477  1.00  0.00           H  
ATOM   1746 HG23 ILE   112       7.758  -1.453 -11.553  1.00  0.00           H  
ATOM   1747 HG12 ILE   112      11.529  -1.672 -11.933  1.00  0.00           H  
ATOM   1748 HG13 ILE   112      11.527  -1.606 -13.671  1.00  0.00           H  
ATOM   1749 HD11 ILE   112      10.887   0.722 -11.802  1.00  0.00           H  
ATOM   1750 HD12 ILE   112      12.252   0.541 -12.880  1.00  0.00           H  
ATOM   1751 HD13 ILE   112      10.641   0.775 -13.548  1.00  0.00           H  
ATOM   1752  N   SER   113       7.333  -4.343 -13.641  1.00  0.00           N  
ATOM   1753  CA  SER   113       6.028  -5.001 -13.410  1.00  0.00           C  
ATOM   1754  C   SER   113       6.112  -6.322 -12.637  1.00  0.00           C  
ATOM   1755  O   SER   113       5.083  -6.777 -12.130  1.00  0.00           O  
ATOM   1756  CB  SER   113       5.243  -5.232 -14.709  1.00  0.00           C  
ATOM   1757  OG  SER   113       5.861  -6.190 -15.539  1.00  0.00           O  
ATOM   1758  H   SER   113       7.657  -4.257 -14.597  1.00  0.00           H  
ATOM   1759  HA  SER   113       5.429  -4.338 -12.791  1.00  0.00           H  
ATOM   1760  HB2 SER   113       4.242  -5.599 -14.474  1.00  0.00           H  
ATOM   1761  HB3 SER   113       5.086  -4.308 -15.257  1.00  0.00           H  
ATOM   1762  HG  SER   113       6.656  -5.811 -15.903  1.00  0.00           H  
ATOM   1763  N   MET   114       7.299  -6.921 -12.480  1.00  0.00           N  
ATOM   1764  CA  MET   114       7.492  -8.107 -11.636  1.00  0.00           C  
ATOM   1765  C   MET   114       7.514  -7.811 -10.126  1.00  0.00           C  
ATOM   1766  O   MET   114       7.551  -8.755  -9.341  1.00  0.00           O  
ATOM   1767  CB  MET   114       8.763  -8.876 -12.031  1.00  0.00           C  
ATOM   1768  CG  MET   114       8.852  -9.222 -13.524  1.00  0.00           C  
ATOM   1769  SD  MET   114       9.550 -10.856 -13.926  1.00  0.00           S  
ATOM   1770  CE  MET   114      10.960 -10.963 -12.784  1.00  0.00           C  
ATOM   1771  H   MET   114       8.114  -6.509 -12.915  1.00  0.00           H  
ATOM   1772  HA  MET   114       6.652  -8.782 -11.807  1.00  0.00           H  
ATOM   1773  HB2 MET   114       9.657  -8.323 -11.738  1.00  0.00           H  
ATOM   1774  HB3 MET   114       8.782  -9.801 -11.455  1.00  0.00           H  
ATOM   1775  HG2 MET   114       7.860  -9.199 -13.977  1.00  0.00           H  
ATOM   1776  HG3 MET   114       9.436  -8.462 -14.042  1.00  0.00           H  
ATOM   1777  HE1 MET   114      10.618 -11.255 -11.792  1.00  0.00           H  
ATOM   1778  HE2 MET   114      11.667 -11.716 -13.130  1.00  0.00           H  
ATOM   1779  HE3 MET   114      11.478 -10.008 -12.703  1.00  0.00           H  
ATOM   1780  N   ILE   115       7.477  -6.543  -9.689  1.00  0.00           N  
ATOM   1781  CA  ILE   115       7.674  -6.134  -8.280  1.00  0.00           C  
ATOM   1782  C   ILE   115       6.780  -6.877  -7.265  1.00  0.00           C  
ATOM   1783  O   ILE   115       7.224  -7.192  -6.158  1.00  0.00           O  
ATOM   1784  CB  ILE   115       7.519  -4.596  -8.168  1.00  0.00           C  
ATOM   1785  CG2 ILE   115       6.085  -4.110  -8.457  1.00  0.00           C  
ATOM   1786  CG1 ILE   115       8.028  -4.114  -6.795  1.00  0.00           C  
ATOM   1787  CD1 ILE   115       8.128  -2.591  -6.658  1.00  0.00           C  
ATOM   1788  H   ILE   115       7.425  -5.804 -10.377  1.00  0.00           H  
ATOM   1789  HA  ILE   115       8.706  -6.393  -8.038  1.00  0.00           H  
ATOM   1790  HB  ILE   115       8.163  -4.145  -8.919  1.00  0.00           H  
ATOM   1791 HG21 ILE   115       5.385  -4.408  -7.679  1.00  0.00           H  
ATOM   1792 HG22 ILE   115       6.049  -3.025  -8.540  1.00  0.00           H  
ATOM   1793 HG23 ILE   115       5.712  -4.504  -9.403  1.00  0.00           H  
ATOM   1794 HG12 ILE   115       7.420  -4.507  -5.986  1.00  0.00           H  
ATOM   1795 HG13 ILE   115       9.018  -4.531  -6.632  1.00  0.00           H  
ATOM   1796 HD11 ILE   115       7.145  -2.137  -6.575  1.00  0.00           H  
ATOM   1797 HD12 ILE   115       8.685  -2.320  -5.761  1.00  0.00           H  
ATOM   1798 HD13 ILE   115       8.635  -2.150  -7.515  1.00  0.00           H  
ATOM   1799  N   GLY   116       5.547  -7.224  -7.650  1.00  0.00           N  
ATOM   1800  CA  GLY   116       4.609  -7.983  -6.815  1.00  0.00           C  
ATOM   1801  C   GLY   116       5.028  -9.432  -6.537  1.00  0.00           C  
ATOM   1802  O   GLY   116       4.717  -9.968  -5.472  1.00  0.00           O  
ATOM   1803  H   GLY   116       5.236  -6.954  -8.572  1.00  0.00           H  
ATOM   1804  HA2 GLY   116       4.454  -7.458  -5.871  1.00  0.00           H  
ATOM   1805  HA3 GLY   116       3.648  -8.010  -7.327  1.00  0.00           H  
ATOM   1806  N   GLN   117       5.795 -10.056  -7.439  1.00  0.00           N  
ATOM   1807  CA  GLN   117       6.313 -11.427  -7.284  1.00  0.00           C  
ATOM   1808  C   GLN   117       7.312 -11.539  -6.119  1.00  0.00           C  
ATOM   1809  O   GLN   117       7.448 -12.601  -5.505  1.00  0.00           O  
ATOM   1810  CB  GLN   117       7.008 -11.881  -8.581  1.00  0.00           C  
ATOM   1811  CG  GLN   117       6.123 -11.807  -9.839  1.00  0.00           C  
ATOM   1812  CD  GLN   117       6.884 -12.146 -11.122  1.00  0.00           C  
ATOM   1813  OE1 GLN   117       7.944 -12.761 -11.127  1.00  0.00           O  
ATOM   1814  NE2 GLN   117       6.369 -11.763 -12.272  1.00  0.00           N  
ATOM   1815  H   GLN   117       6.078  -9.546  -8.266  1.00  0.00           H  
ATOM   1816  HA  GLN   117       5.472 -12.093  -7.081  1.00  0.00           H  
ATOM   1817  HB2 GLN   117       7.908 -11.285  -8.738  1.00  0.00           H  
ATOM   1818  HB3 GLN   117       7.354 -12.909  -8.455  1.00  0.00           H  
ATOM   1819  HG2 GLN   117       5.278 -12.489  -9.741  1.00  0.00           H  
ATOM   1820  HG3 GLN   117       5.706 -10.806  -9.955  1.00  0.00           H  
ATOM   1821 HE21 GLN   117       6.862 -11.975 -13.127  1.00  0.00           H  
ATOM   1822 HE22 GLN   117       5.495 -11.260 -12.296  1.00  0.00           H  
ATOM   1823  N   PHE   118       7.997 -10.436  -5.806  1.00  0.00           N  
ATOM   1824  CA  PHE   118       9.004 -10.326  -4.747  1.00  0.00           C  
ATOM   1825  C   PHE   118       8.435  -9.848  -3.398  1.00  0.00           C  
ATOM   1826  O   PHE   118       9.179  -9.735  -2.424  1.00  0.00           O  
ATOM   1827  CB  PHE   118      10.132  -9.424  -5.260  1.00  0.00           C  
ATOM   1828  CG  PHE   118      10.847  -9.996  -6.471  1.00  0.00           C  
ATOM   1829  CD1 PHE   118      11.891 -10.925  -6.297  1.00  0.00           C  
ATOM   1830  CE1 PHE   118      12.529 -11.488  -7.415  1.00  0.00           C  
ATOM   1831  CZ  PHE   118      12.120 -11.128  -8.712  1.00  0.00           C  
ATOM   1832  CE2 PHE   118      11.083 -10.196  -8.888  1.00  0.00           C  
ATOM   1833  CD2 PHE   118      10.453  -9.625  -7.770  1.00  0.00           C  
ATOM   1834  H   PHE   118       7.815  -9.604  -6.349  1.00  0.00           H  
ATOM   1835  HA  PHE   118       9.436 -11.310  -4.556  1.00  0.00           H  
ATOM   1836  HB2 PHE   118       9.742  -8.438  -5.514  1.00  0.00           H  
ATOM   1837  HB3 PHE   118      10.867  -9.262  -4.474  1.00  0.00           H  
ATOM   1838  HD1 PHE   118      12.196 -11.214  -5.303  1.00  0.00           H  
ATOM   1839  HE1 PHE   118      13.329 -12.200  -7.281  1.00  0.00           H  
ATOM   1840  HZ  PHE   118      12.601 -11.569  -9.572  1.00  0.00           H  
ATOM   1841  HE2 PHE   118      10.772  -9.908  -9.881  1.00  0.00           H  
ATOM   1842  HD2 PHE   118       9.660  -8.907  -7.908  1.00  0.00           H  
ATOM   1843  N   GLY   119       7.126  -9.567  -3.313  1.00  0.00           N  
ATOM   1844  CA  GLY   119       6.454  -9.154  -2.072  1.00  0.00           C  
ATOM   1845  C   GLY   119       6.737  -7.711  -1.627  1.00  0.00           C  
ATOM   1846  O   GLY   119       6.472  -7.365  -0.475  1.00  0.00           O  
ATOM   1847  H   GLY   119       6.552  -9.690  -4.136  1.00  0.00           H  
ATOM   1848  HA2 GLY   119       5.380  -9.258  -2.222  1.00  0.00           H  
ATOM   1849  HA3 GLY   119       6.720  -9.838  -1.264  1.00  0.00           H  
ATOM   1850  N   VAL   120       7.272  -6.869  -2.520  1.00  0.00           N  
ATOM   1851  CA  VAL   120       7.690  -5.473  -2.245  1.00  0.00           C  
ATOM   1852  C   VAL   120       6.910  -4.446  -3.081  1.00  0.00           C  
ATOM   1853  O   VAL   120       7.333  -3.306  -3.264  1.00  0.00           O  
ATOM   1854  CB  VAL   120       9.224  -5.319  -2.337  1.00  0.00           C  
ATOM   1855  CG1 VAL   120       9.904  -6.247  -1.327  1.00  0.00           C  
ATOM   1856  CG2 VAL   120       9.794  -5.606  -3.729  1.00  0.00           C  
ATOM   1857  H   VAL   120       7.457  -7.224  -3.447  1.00  0.00           H  
ATOM   1858  HA  VAL   120       7.421  -5.216  -1.220  1.00  0.00           H  
ATOM   1859  HB  VAL   120       9.495  -4.298  -2.068  1.00  0.00           H  
ATOM   1860 HG11 VAL   120       9.768  -7.298  -1.577  1.00  0.00           H  
ATOM   1861 HG12 VAL   120      10.974  -6.071  -1.296  1.00  0.00           H  
ATOM   1862 HG13 VAL   120       9.511  -6.094  -0.323  1.00  0.00           H  
ATOM   1863 HG21 VAL   120       9.432  -4.881  -4.454  1.00  0.00           H  
ATOM   1864 HG22 VAL   120      10.883  -5.539  -3.731  1.00  0.00           H  
ATOM   1865 HG23 VAL   120       9.525  -6.601  -4.082  1.00  0.00           H  
ATOM   1866  N   GLY   121       5.731  -4.845  -3.571  1.00  0.00           N  
ATOM   1867  CA  GLY   121       4.888  -4.070  -4.487  1.00  0.00           C  
ATOM   1868  C   GLY   121       4.408  -2.712  -3.969  1.00  0.00           C  
ATOM   1869  O   GLY   121       4.117  -1.837  -4.779  1.00  0.00           O  
ATOM   1870  H   GLY   121       5.431  -5.786  -3.361  1.00  0.00           H  
ATOM   1871  HA2 GLY   121       5.409  -3.915  -5.428  1.00  0.00           H  
ATOM   1872  HA3 GLY   121       4.017  -4.682  -4.718  1.00  0.00           H  
ATOM   1873  N   PHE   122       4.371  -2.473  -2.655  1.00  0.00           N  
ATOM   1874  CA  PHE   122       3.980  -1.164  -2.108  1.00  0.00           C  
ATOM   1875  C   PHE   122       4.860  -0.017  -2.623  1.00  0.00           C  
ATOM   1876  O   PHE   122       4.345   1.043  -2.983  1.00  0.00           O  
ATOM   1877  CB  PHE   122       4.026  -1.232  -0.582  1.00  0.00           C  
ATOM   1878  CG  PHE   122       3.848   0.106   0.113  1.00  0.00           C  
ATOM   1879  CD1 PHE   122       2.558   0.588   0.406  1.00  0.00           C  
ATOM   1880  CE1 PHE   122       2.398   1.851   1.003  1.00  0.00           C  
ATOM   1881  CZ  PHE   122       3.527   2.631   1.312  1.00  0.00           C  
ATOM   1882  CE2 PHE   122       4.815   2.141   1.042  1.00  0.00           C  
ATOM   1883  CD2 PHE   122       4.977   0.879   0.446  1.00  0.00           C  
ATOM   1884  H   PHE   122       4.623  -3.208  -2.012  1.00  0.00           H  
ATOM   1885  HA  PHE   122       2.952  -0.959  -2.414  1.00  0.00           H  
ATOM   1886  HB2 PHE   122       3.230  -1.903  -0.260  1.00  0.00           H  
ATOM   1887  HB3 PHE   122       4.969  -1.673  -0.255  1.00  0.00           H  
ATOM   1888  HD1 PHE   122       1.688  -0.005   0.166  1.00  0.00           H  
ATOM   1889  HE1 PHE   122       1.409   2.222   1.221  1.00  0.00           H  
ATOM   1890  HZ  PHE   122       3.407   3.605   1.760  1.00  0.00           H  
ATOM   1891  HE2 PHE   122       5.683   2.733   1.287  1.00  0.00           H  
ATOM   1892  HD2 PHE   122       5.970   0.513   0.233  1.00  0.00           H  
ATOM   1893  N   TYR   123       6.173  -0.240  -2.743  1.00  0.00           N  
ATOM   1894  CA  TYR   123       7.114   0.776  -3.224  1.00  0.00           C  
ATOM   1895  C   TYR   123       6.898   1.150  -4.703  1.00  0.00           C  
ATOM   1896  O   TYR   123       7.358   2.206  -5.135  1.00  0.00           O  
ATOM   1897  CB  TYR   123       8.551   0.323  -2.922  1.00  0.00           C  
ATOM   1898  CG  TYR   123       8.781   0.050  -1.443  1.00  0.00           C  
ATOM   1899  CD1 TYR   123       8.799   1.121  -0.527  1.00  0.00           C  
ATOM   1900  CE1 TYR   123       8.930   0.874   0.852  1.00  0.00           C  
ATOM   1901  CZ  TYR   123       9.040  -0.453   1.324  1.00  0.00           C  
ATOM   1902  OH  TYR   123       9.150  -0.705   2.657  1.00  0.00           O  
ATOM   1903  CE2 TYR   123       9.035  -1.526   0.407  1.00  0.00           C  
ATOM   1904  CD2 TYR   123       8.908  -1.273  -0.972  1.00  0.00           C  
ATOM   1905  H   TYR   123       6.544  -1.143  -2.480  1.00  0.00           H  
ATOM   1906  HA  TYR   123       6.929   1.686  -2.651  1.00  0.00           H  
ATOM   1907  HB2 TYR   123       8.789  -0.573  -3.498  1.00  0.00           H  
ATOM   1908  HB3 TYR   123       9.262   1.086  -3.243  1.00  0.00           H  
ATOM   1909  HD1 TYR   123       8.694   2.137  -0.879  1.00  0.00           H  
ATOM   1910  HE1 TYR   123       8.936   1.700   1.549  1.00  0.00           H  
ATOM   1911  HH  TYR   123       9.224  -1.625   2.862  1.00  0.00           H  
ATOM   1912  HE2 TYR   123       9.125  -2.544   0.758  1.00  0.00           H  
ATOM   1913  HD2 TYR   123       8.898  -2.099  -1.665  1.00  0.00           H  
ATOM   1914  N   SER   124       6.106   0.369  -5.453  1.00  0.00           N  
ATOM   1915  CA  SER   124       5.598   0.723  -6.790  1.00  0.00           C  
ATOM   1916  C   SER   124       4.797   2.037  -6.800  1.00  0.00           C  
ATOM   1917  O   SER   124       4.768   2.746  -7.805  1.00  0.00           O  
ATOM   1918  CB  SER   124       4.704  -0.413  -7.295  1.00  0.00           C  
ATOM   1919  OG  SER   124       4.429  -0.270  -8.665  1.00  0.00           O  
ATOM   1920  H   SER   124       5.727  -0.467  -5.029  1.00  0.00           H  
ATOM   1921  HA  SER   124       6.458   0.829  -7.453  1.00  0.00           H  
ATOM   1922  HB2 SER   124       5.168  -1.385  -7.149  1.00  0.00           H  
ATOM   1923  HB3 SER   124       3.751  -0.426  -6.765  1.00  0.00           H  
ATOM   1924  HG  SER   124       3.993   0.557  -8.803  1.00  0.00           H  
ATOM   1925  N   ALA   125       4.219   2.429  -5.657  1.00  0.00           N  
ATOM   1926  CA  ALA   125       3.561   3.722  -5.455  1.00  0.00           C  
ATOM   1927  C   ALA   125       4.413   4.920  -5.914  1.00  0.00           C  
ATOM   1928  O   ALA   125       3.891   5.864  -6.508  1.00  0.00           O  
ATOM   1929  CB  ALA   125       3.242   3.834  -3.964  1.00  0.00           C  
ATOM   1930  H   ALA   125       4.291   1.822  -4.851  1.00  0.00           H  
ATOM   1931  HA  ALA   125       2.626   3.740  -6.014  1.00  0.00           H  
ATOM   1932  HB1 ALA   125       4.139   3.724  -3.352  1.00  0.00           H  
ATOM   1933  HB2 ALA   125       2.814   4.803  -3.726  1.00  0.00           H  
ATOM   1934  HB3 ALA   125       2.528   3.071  -3.651  1.00  0.00           H  
ATOM   1935  N   TYR   126       5.734   4.869  -5.715  1.00  0.00           N  
ATOM   1936  CA  TYR   126       6.662   5.941  -6.091  1.00  0.00           C  
ATOM   1937  C   TYR   126       6.942   6.039  -7.601  1.00  0.00           C  
ATOM   1938  O   TYR   126       7.642   6.958  -8.035  1.00  0.00           O  
ATOM   1939  CB  TYR   126       7.938   5.819  -5.250  1.00  0.00           C  
ATOM   1940  CG  TYR   126       7.678   6.095  -3.784  1.00  0.00           C  
ATOM   1941  CD1 TYR   126       7.756   7.418  -3.305  1.00  0.00           C  
ATOM   1942  CE1 TYR   126       7.462   7.697  -1.959  1.00  0.00           C  
ATOM   1943  CZ  TYR   126       7.066   6.650  -1.099  1.00  0.00           C  
ATOM   1944  OH  TYR   126       6.783   6.908   0.199  1.00  0.00           O  
ATOM   1945  CE2 TYR   126       6.959   5.332  -1.586  1.00  0.00           C  
ATOM   1946  CD2 TYR   126       7.286   5.052  -2.923  1.00  0.00           C  
ATOM   1947  H   TYR   126       6.123   4.049  -5.269  1.00  0.00           H  
ATOM   1948  HA  TYR   126       6.197   6.893  -5.827  1.00  0.00           H  
ATOM   1949  HB2 TYR   126       8.386   4.831  -5.362  1.00  0.00           H  
ATOM   1950  HB3 TYR   126       8.684   6.532  -5.594  1.00  0.00           H  
ATOM   1951  HD1 TYR   126       8.036   8.225  -3.968  1.00  0.00           H  
ATOM   1952  HE1 TYR   126       7.531   8.712  -1.596  1.00  0.00           H  
ATOM   1953  HH  TYR   126       6.818   7.833   0.408  1.00  0.00           H  
ATOM   1954  HE2 TYR   126       6.645   4.533  -0.930  1.00  0.00           H  
ATOM   1955  HD2 TYR   126       7.207   4.041  -3.290  1.00  0.00           H  
ATOM   1956  N   LEU   127       6.350   5.170  -8.432  1.00  0.00           N  
ATOM   1957  CA  LEU   127       6.227   5.415  -9.875  1.00  0.00           C  
ATOM   1958  C   LEU   127       5.333   6.630 -10.153  1.00  0.00           C  
ATOM   1959  O   LEU   127       5.684   7.447 -11.009  1.00  0.00           O  
ATOM   1960  CB  LEU   127       5.658   4.171 -10.588  1.00  0.00           C  
ATOM   1961  CG  LEU   127       6.578   2.938 -10.564  1.00  0.00           C  
ATOM   1962  CD1 LEU   127       5.855   1.709 -11.095  1.00  0.00           C  
ATOM   1963  CD2 LEU   127       7.819   3.141 -11.438  1.00  0.00           C  
ATOM   1964  H   LEU   127       5.803   4.414  -8.040  1.00  0.00           H  
ATOM   1965  HA  LEU   127       7.216   5.641 -10.275  1.00  0.00           H  
ATOM   1966  HB2 LEU   127       4.694   3.917 -10.145  1.00  0.00           H  
ATOM   1967  HB3 LEU   127       5.437   4.417 -11.627  1.00  0.00           H  
ATOM   1968  HG  LEU   127       6.872   2.729  -9.537  1.00  0.00           H  
ATOM   1969 HD11 LEU   127       5.692   1.761 -12.169  1.00  0.00           H  
ATOM   1970 HD12 LEU   127       6.449   0.819 -10.898  1.00  0.00           H  
ATOM   1971 HD13 LEU   127       4.886   1.574 -10.615  1.00  0.00           H  
ATOM   1972 HD21 LEU   127       8.426   3.975 -11.094  1.00  0.00           H  
ATOM   1973 HD22 LEU   127       8.461   2.259 -11.421  1.00  0.00           H  
ATOM   1974 HD23 LEU   127       7.553   3.336 -12.477  1.00  0.00           H  
ATOM   1975  N   VAL   128       4.225   6.770  -9.412  1.00  0.00           N  
ATOM   1976  CA  VAL   128       3.179   7.792  -9.624  1.00  0.00           C  
ATOM   1977  C   VAL   128       3.130   8.882  -8.551  1.00  0.00           C  
ATOM   1978  O   VAL   128       2.661   9.983  -8.836  1.00  0.00           O  
ATOM   1979  CB  VAL   128       1.784   7.150  -9.782  1.00  0.00           C  
ATOM   1980  CG1 VAL   128       1.779   6.138 -10.931  1.00  0.00           C  
ATOM   1981  CG2 VAL   128       1.260   6.453  -8.519  1.00  0.00           C  
ATOM   1982  H   VAL   128       4.044   6.079  -8.696  1.00  0.00           H  
ATOM   1983  HA  VAL   128       3.390   8.310 -10.557  1.00  0.00           H  
ATOM   1984  HB  VAL   128       1.077   7.939 -10.043  1.00  0.00           H  
ATOM   1985 HG11 VAL   128       2.387   5.261 -10.707  1.00  0.00           H  
ATOM   1986 HG12 VAL   128       0.770   5.788 -11.135  1.00  0.00           H  
ATOM   1987 HG13 VAL   128       2.161   6.588 -11.848  1.00  0.00           H  
ATOM   1988 HG21 VAL   128       1.210   7.120  -7.659  1.00  0.00           H  
ATOM   1989 HG22 VAL   128       0.248   6.085  -8.680  1.00  0.00           H  
ATOM   1990 HG23 VAL   128       1.877   5.597  -8.245  1.00  0.00           H  
ATOM   1991  N   ALA   129       3.607   8.604  -7.337  1.00  0.00           N  
ATOM   1992  CA  ALA   129       3.558   9.509  -6.191  1.00  0.00           C  
ATOM   1993  C   ALA   129       4.883  10.256  -5.954  1.00  0.00           C  
ATOM   1994  O   ALA   129       5.959   9.658  -6.019  1.00  0.00           O  
ATOM   1995  CB  ALA   129       3.137   8.698  -4.962  1.00  0.00           C  
ATOM   1996  H   ALA   129       3.967   7.674  -7.167  1.00  0.00           H  
ATOM   1997  HA  ALA   129       2.786  10.249  -6.357  1.00  0.00           H  
ATOM   1998  HB1 ALA   129       3.893   7.963  -4.684  1.00  0.00           H  
ATOM   1999  HB2 ALA   129       2.974   9.348  -4.106  1.00  0.00           H  
ATOM   2000  HB3 ALA   129       2.204   8.163  -5.144  1.00  0.00           H  
ATOM   2001  N   GLU   130       4.815  11.555  -5.640  1.00  0.00           N  
ATOM   2002  CA  GLU   130       5.958  12.321  -5.109  1.00  0.00           C  
ATOM   2003  C   GLU   130       6.122  12.133  -3.588  1.00  0.00           C  
ATOM   2004  O   GLU   130       7.233  12.230  -3.064  1.00  0.00           O  
ATOM   2005  CB  GLU   130       5.842  13.813  -5.485  1.00  0.00           C  
ATOM   2006  CG  GLU   130       4.736  14.607  -4.769  1.00  0.00           C  
ATOM   2007  CD  GLU   130       4.743  16.096  -5.175  1.00  0.00           C  
ATOM   2008  OE1 GLU   130       5.813  16.750  -5.104  1.00  0.00           O  
ATOM   2009  OE2 GLU   130       3.673  16.638  -5.549  1.00  0.00           O1-
ATOM   2010  H   GLU   130       3.902  11.993  -5.600  1.00  0.00           H  
ATOM   2011  HA  GLU   130       6.872  11.955  -5.579  1.00  0.00           H  
ATOM   2012  HB2 GLU   130       6.804  14.285  -5.277  1.00  0.00           H  
ATOM   2013  HB3 GLU   130       5.704  13.900  -6.563  1.00  0.00           H  
ATOM   2014  HG2 GLU   130       3.758  14.187  -5.000  1.00  0.00           H  
ATOM   2015  HG3 GLU   130       4.851  14.569  -3.686  1.00  0.00           H  
ATOM   2016  N   LYS   131       5.019  11.819  -2.895  1.00  0.00           N  
ATOM   2017  CA  LYS   131       4.948  11.478  -1.471  1.00  0.00           C  
ATOM   2018  C   LYS   131       3.837  10.456  -1.241  1.00  0.00           C  
ATOM   2019  O   LYS   131       2.792  10.518  -1.887  1.00  0.00           O  
ATOM   2020  CB  LYS   131       4.736  12.754  -0.634  1.00  0.00           C  
ATOM   2021  CG  LYS   131       4.805  12.485   0.878  1.00  0.00           C  
ATOM   2022  CD  LYS   131       4.691  13.759   1.722  1.00  0.00           C  
ATOM   2023  CE  LYS   131       3.244  14.256   1.827  1.00  0.00           C  
ATOM   2024  NZ  LYS   131       3.127  15.321   2.855  1.00  0.00           N1+
ATOM   2025  H   LYS   131       4.150  11.756  -3.408  1.00  0.00           H  
ATOM   2026  HA  LYS   131       5.886  11.007  -1.188  1.00  0.00           H  
ATOM   2027  HB2 LYS   131       5.504  13.483  -0.896  1.00  0.00           H  
ATOM   2028  HB3 LYS   131       3.783  13.218  -0.885  1.00  0.00           H  
ATOM   2029  HG2 LYS   131       4.043  11.776   1.202  1.00  0.00           H  
ATOM   2030  HG3 LYS   131       5.764  12.025   1.101  1.00  0.00           H  
ATOM   2031  HD2 LYS   131       5.069  13.536   2.719  1.00  0.00           H  
ATOM   2032  HD3 LYS   131       5.339  14.542   1.325  1.00  0.00           H  
ATOM   2033  HE2 LYS   131       2.888  14.636   0.869  1.00  0.00           H  
ATOM   2034  HE3 LYS   131       2.584  13.438   2.118  1.00  0.00           H  
ATOM   2035  HZ1 LYS   131       3.706  16.108   2.602  1.00  0.00           H  
ATOM   2036  HZ2 LYS   131       2.165  15.616   2.934  1.00  0.00           H  
ATOM   2037  HZ3 LYS   131       3.437  14.948   3.749  1.00  0.00           H  
ATOM   2038  N   VAL   132       4.051   9.532  -0.310  1.00  0.00           N  
ATOM   2039  CA  VAL   132       3.020   8.603   0.159  1.00  0.00           C  
ATOM   2040  C   VAL   132       2.839   8.786   1.662  1.00  0.00           C  
ATOM   2041  O   VAL   132       3.805   8.695   2.424  1.00  0.00           O  
ATOM   2042  CB  VAL   132       3.342   7.142  -0.214  1.00  0.00           C  
ATOM   2043  CG1 VAL   132       2.203   6.204   0.197  1.00  0.00           C  
ATOM   2044  CG2 VAL   132       3.588   6.977  -1.719  1.00  0.00           C  
ATOM   2045  H   VAL   132       4.938   9.530   0.179  1.00  0.00           H  
ATOM   2046  HA  VAL   132       2.067   8.843  -0.312  1.00  0.00           H  
ATOM   2047  HB  VAL   132       4.242   6.826   0.309  1.00  0.00           H  
ATOM   2048 HG11 VAL   132       1.246   6.531  -0.209  1.00  0.00           H  
ATOM   2049 HG12 VAL   132       2.383   5.186  -0.150  1.00  0.00           H  
ATOM   2050 HG13 VAL   132       2.092   6.153   1.278  1.00  0.00           H  
ATOM   2051 HG21 VAL   132       4.443   7.560  -2.059  1.00  0.00           H  
ATOM   2052 HG22 VAL   132       3.803   5.938  -1.965  1.00  0.00           H  
ATOM   2053 HG23 VAL   132       2.725   7.294  -2.304  1.00  0.00           H  
ATOM   2054  N   THR   133       1.603   9.034   2.086  1.00  0.00           N  
ATOM   2055  CA  THR   133       1.189   9.016   3.495  1.00  0.00           C  
ATOM   2056  C   THR   133       0.349   7.765   3.730  1.00  0.00           C  
ATOM   2057  O   THR   133      -0.569   7.479   2.964  1.00  0.00           O  
ATOM   2058  CB  THR   133       0.397  10.281   3.870  1.00  0.00           C  
ATOM   2059  CG2 THR   133      -0.033  10.306   5.337  1.00  0.00           C  
ATOM   2060  OG1 THR   133       1.156  11.442   3.625  1.00  0.00           O  
ATOM   2061  H   THR   133       0.865   9.099   1.396  1.00  0.00           H  
ATOM   2062  HA  THR   133       2.061   8.971   4.145  1.00  0.00           H  
ATOM   2063  HB  THR   133      -0.489  10.359   3.245  1.00  0.00           H  
ATOM   2064 HG21 THR   133       0.823  10.203   6.005  1.00  0.00           H  
ATOM   2065 HG22 THR   133      -0.528  11.247   5.582  1.00  0.00           H  
ATOM   2066 HG23 THR   133      -0.739   9.510   5.576  1.00  0.00           H  
ATOM   2067  HG1 THR   133       1.720  11.608   4.371  1.00  0.00           H  
ATOM   2068  N   VAL   134       0.639   7.015   4.789  1.00  0.00           N  
ATOM   2069  CA  VAL   134      -0.086   5.798   5.165  1.00  0.00           C  
ATOM   2070  C   VAL   134      -0.674   5.972   6.560  1.00  0.00           C  
ATOM   2071  O   VAL   134       0.043   5.883   7.560  1.00  0.00           O  
ATOM   2072  CB  VAL   134       0.795   4.541   5.047  1.00  0.00           C  
ATOM   2073  CG1 VAL   134       0.019   3.282   5.438  1.00  0.00           C  
ATOM   2074  CG2 VAL   134       1.282   4.342   3.611  1.00  0.00           C  
ATOM   2075  H   VAL   134       1.392   7.311   5.401  1.00  0.00           H  
ATOM   2076  HA  VAL   134      -0.905   5.647   4.476  1.00  0.00           H  
ATOM   2077  HB  VAL   134       1.666   4.633   5.694  1.00  0.00           H  
ATOM   2078 HG11 VAL   134      -0.887   3.197   4.839  1.00  0.00           H  
ATOM   2079 HG12 VAL   134       0.615   2.389   5.258  1.00  0.00           H  
ATOM   2080 HG13 VAL   134      -0.263   3.267   6.491  1.00  0.00           H  
ATOM   2081 HG21 VAL   134       1.929   5.157   3.294  1.00  0.00           H  
ATOM   2082 HG22 VAL   134       1.859   3.422   3.523  1.00  0.00           H  
ATOM   2083 HG23 VAL   134       0.451   4.286   2.910  1.00  0.00           H  
ATOM   2084  N   ILE   135      -1.982   6.226   6.622  1.00  0.00           N  
ATOM   2085  CA  ILE   135      -2.744   6.162   7.875  1.00  0.00           C  
ATOM   2086  C   ILE   135      -3.096   4.701   8.142  1.00  0.00           C  
ATOM   2087  O   ILE   135      -3.548   4.009   7.233  1.00  0.00           O  
ATOM   2088  CB  ILE   135      -4.016   7.036   7.842  1.00  0.00           C  
ATOM   2089  CG2 ILE   135      -4.720   6.995   9.210  1.00  0.00           C  
ATOM   2090  CG1 ILE   135      -3.759   8.493   7.403  1.00  0.00           C  
ATOM   2091  CD1 ILE   135      -2.708   9.248   8.219  1.00  0.00           C  
ATOM   2092  H   ILE   135      -2.506   6.269   5.759  1.00  0.00           H  
ATOM   2093  HA  ILE   135      -2.116   6.537   8.676  1.00  0.00           H  
ATOM   2094  HB  ILE   135      -4.711   6.611   7.119  1.00  0.00           H  
ATOM   2095 HG21 ILE   135      -4.038   7.249  10.022  1.00  0.00           H  
ATOM   2096 HG22 ILE   135      -5.549   7.702   9.246  1.00  0.00           H  
ATOM   2097 HG23 ILE   135      -5.142   6.015   9.431  1.00  0.00           H  
ATOM   2098 HG12 ILE   135      -3.443   8.502   6.363  1.00  0.00           H  
ATOM   2099 HG13 ILE   135      -4.697   9.049   7.429  1.00  0.00           H  
ATOM   2100 HD11 ILE   135      -1.721   8.806   8.089  1.00  0.00           H  
ATOM   2101 HD12 ILE   135      -2.642  10.287   7.898  1.00  0.00           H  
ATOM   2102 HD13 ILE   135      -2.951   9.245   9.280  1.00  0.00           H  
ATOM   2103  N   THR   136      -2.918   4.206   9.362  1.00  0.00           N  
ATOM   2104  CA  THR   136      -3.210   2.801   9.682  1.00  0.00           C  
ATOM   2105  C   THR   136      -3.537   2.592  11.155  1.00  0.00           C  
ATOM   2106  O   THR   136      -3.024   3.305  12.021  1.00  0.00           O  
ATOM   2107  CB  THR   136      -2.056   1.898   9.221  1.00  0.00           C  
ATOM   2108  CG2 THR   136      -0.760   2.164   9.987  1.00  0.00           C  
ATOM   2109  OG1 THR   136      -2.388   0.538   9.383  1.00  0.00           O  
ATOM   2110  H   THR   136      -2.529   4.793  10.089  1.00  0.00           H  
ATOM   2111  HA  THR   136      -4.111   2.534   9.136  1.00  0.00           H  
ATOM   2112  HB  THR   136      -1.870   2.057   8.159  1.00  0.00           H  
ATOM   2113 HG21 THR   136      -0.812   1.822  11.021  1.00  0.00           H  
ATOM   2114 HG22 THR   136       0.077   1.660   9.511  1.00  0.00           H  
ATOM   2115 HG23 THR   136      -0.509   3.225  10.000  1.00  0.00           H  
ATOM   2116  HG1 THR   136      -3.035   0.312   8.728  1.00  0.00           H  
ATOM   2117  N   LYS   137      -4.409   1.620  11.438  1.00  0.00           N  
ATOM   2118  CA  LYS   137      -4.892   1.258  12.774  1.00  0.00           C  
ATOM   2119  C   LYS   137      -4.999  -0.264  12.894  1.00  0.00           C  
ATOM   2120  O   LYS   137      -5.822  -0.886  12.224  1.00  0.00           O  
ATOM   2121  CB  LYS   137      -6.241   1.967  13.010  1.00  0.00           C  
ATOM   2122  CG  LYS   137      -6.950   1.605  14.324  1.00  0.00           C  
ATOM   2123  CD  LYS   137      -6.151   1.948  15.587  1.00  0.00           C  
ATOM   2124  CE  LYS   137      -6.949   1.706  16.874  1.00  0.00           C  
ATOM   2125  NZ  LYS   137      -7.218   0.264  17.100  1.00  0.00           N1+
ATOM   2126  H   LYS   137      -4.790   1.093  10.661  1.00  0.00           H  
ATOM   2127  HA  LYS   137      -4.177   1.606  13.522  1.00  0.00           H  
ATOM   2128  HB2 LYS   137      -6.090   3.046  12.980  1.00  0.00           H  
ATOM   2129  HB3 LYS   137      -6.917   1.745  12.183  1.00  0.00           H  
ATOM   2130  HG2 LYS   137      -7.892   2.153  14.353  1.00  0.00           H  
ATOM   2131  HG3 LYS   137      -7.209   0.547  14.331  1.00  0.00           H  
ATOM   2132  HD2 LYS   137      -5.220   1.381  15.620  1.00  0.00           H  
ATOM   2133  HD3 LYS   137      -5.877   2.998  15.545  1.00  0.00           H  
ATOM   2134  HE2 LYS   137      -6.397   2.097  17.729  1.00  0.00           H  
ATOM   2135  HE3 LYS   137      -7.897   2.245  16.844  1.00  0.00           H  
ATOM   2136  HZ1 LYS   137      -6.342  -0.245  17.089  1.00  0.00           H  
ATOM   2137  HZ2 LYS   137      -7.669   0.135  17.994  1.00  0.00           H  
ATOM   2138  HZ3 LYS   137      -7.815  -0.086  16.364  1.00  0.00           H  
ATOM   2139  N   HIS   138      -4.182  -0.854  13.764  1.00  0.00           N  
ATOM   2140  CA  HIS   138      -4.258  -2.268  14.158  1.00  0.00           C  
ATOM   2141  C   HIS   138      -5.104  -2.450  15.428  1.00  0.00           C  
ATOM   2142  O   HIS   138      -5.229  -1.518  16.223  1.00  0.00           O  
ATOM   2143  CB  HIS   138      -2.831  -2.806  14.314  1.00  0.00           C  
ATOM   2144  CG  HIS   138      -2.759  -4.271  14.651  1.00  0.00           C  
ATOM   2145  ND1 HIS   138      -3.016  -5.324  13.775  1.00  0.00           N1+
ATOM   2146  CE1 HIS   138      -2.859  -6.451  14.491  1.00  0.00           C  
ATOM   2147  NE2 HIS   138      -2.548  -6.153  15.764  1.00  0.00           N  
ATOM   2148  CD2 HIS   138      -2.471  -4.782  15.879  1.00  0.00           C  
ATOM   2149  H   HIS   138      -3.523  -0.274  14.265  1.00  0.00           H  
ATOM   2150  HA  HIS   138      -4.742  -2.837  13.369  1.00  0.00           H  
ATOM   2151  HB2 HIS   138      -2.308  -2.681  13.373  1.00  0.00           H  
ATOM   2152  HB3 HIS   138      -2.282  -2.234  15.065  1.00  0.00           H  
ATOM   2153  HE1 HIS   138      -2.981  -7.453  14.105  1.00  0.00           H  
ATOM   2154  HE2 HIS   138      -2.429  -6.818  16.526  1.00  0.00           H  
ATOM   2155  HD2 HIS   138      -2.225  -4.298  16.810  1.00  0.00           H  
ATOM   2156  HD1 HIS   138      -3.248  -5.255  12.793  1.00  0.00           H  
ATOM   2157  N   ASN   139      -5.684  -3.632  15.656  1.00  0.00           N  
ATOM   2158  CA  ASN   139      -6.529  -3.886  16.836  1.00  0.00           C  
ATOM   2159  C   ASN   139      -5.773  -3.737  18.174  1.00  0.00           C  
ATOM   2160  O   ASN   139      -6.312  -3.179  19.130  1.00  0.00           O  
ATOM   2161  CB  ASN   139      -7.157  -5.290  16.730  1.00  0.00           C  
ATOM   2162  CG  ASN   139      -8.326  -5.369  15.764  1.00  0.00           C  
ATOM   2163  OD1 ASN   139      -9.032  -4.404  15.508  1.00  0.00           O  
ATOM   2164  ND2 ASN   139      -8.596  -6.531  15.217  1.00  0.00           N  
ATOM   2165  H   ASN   139      -5.570  -4.378  14.984  1.00  0.00           H  
ATOM   2166  HA  ASN   139      -7.319  -3.132  16.858  1.00  0.00           H  
ATOM   2167  HB2 ASN   139      -6.396  -6.024  16.458  1.00  0.00           H  
ATOM   2168  HB3 ASN   139      -7.542  -5.602  17.702  1.00  0.00           H  
ATOM   2169 HD21 ASN   139      -9.412  -6.627  14.627  1.00  0.00           H  
ATOM   2170 HD22 ASN   139      -8.026  -7.336  15.434  1.00  0.00           H  
ATOM   2171  N   ASP   140      -4.524  -4.204  18.235  1.00  0.00           N  
ATOM   2172  CA  ASP   140      -3.682  -4.206  19.446  1.00  0.00           C  
ATOM   2173  C   ASP   140      -2.890  -2.893  19.679  1.00  0.00           C  
ATOM   2174  O   ASP   140      -2.024  -2.851  20.555  1.00  0.00           O  
ATOM   2175  CB  ASP   140      -2.736  -5.426  19.434  1.00  0.00           C  
ATOM   2176  CG  ASP   140      -3.414  -6.760  19.083  1.00  0.00           C  
ATOM   2177  OD1 ASP   140      -4.490  -7.076  19.652  1.00  0.00           O  
ATOM   2178  OD2 ASP   140      -2.855  -7.511  18.249  1.00  0.00           O1-
ATOM   2179  H   ASP   140      -4.153  -4.663  17.418  1.00  0.00           H  
ATOM   2180  HA  ASP   140      -4.336  -4.323  20.312  1.00  0.00           H  
ATOM   2181  HB2 ASP   140      -1.905  -5.266  18.748  1.00  0.00           H  
ATOM   2182  HB3 ASP   140      -2.282  -5.546  20.418  1.00  0.00           H  
ATOM   2183  N   ASP   141      -3.132  -1.834  18.894  1.00  0.00           N  
ATOM   2184  CA  ASP   141      -2.309  -0.609  18.880  1.00  0.00           C  
ATOM   2185  C   ASP   141      -3.111   0.669  18.518  1.00  0.00           C  
ATOM   2186  O   ASP   141      -4.297   0.607  18.188  1.00  0.00           O  
ATOM   2187  CB  ASP   141      -1.122  -0.846  17.921  1.00  0.00           C  
ATOM   2188  CG  ASP   141       0.160  -0.091  18.302  1.00  0.00           C  
ATOM   2189  OD1 ASP   141       0.122   0.858  19.114  1.00  0.00           O  
ATOM   2190  OD2 ASP   141       1.222  -0.436  17.728  1.00  0.00           O1-
ATOM   2191  H   ASP   141      -3.878  -1.894  18.216  1.00  0.00           H  
ATOM   2192  HA  ASP   141      -1.943  -0.449  19.896  1.00  0.00           H  
ATOM   2193  HB2 ASP   141      -0.853  -1.903  17.904  1.00  0.00           H  
ATOM   2194  HB3 ASP   141      -1.394  -0.591  16.896  1.00  0.00           H  
ATOM   2195  N   GLU   142      -2.477   1.841  18.606  1.00  0.00           N  
ATOM   2196  CA  GLU   142      -3.044   3.151  18.232  1.00  0.00           C  
ATOM   2197  C   GLU   142      -3.128   3.370  16.702  1.00  0.00           C  
ATOM   2198  O   GLU   142      -2.651   2.550  15.911  1.00  0.00           O  
ATOM   2199  CB  GLU   142      -2.235   4.285  18.898  1.00  0.00           C  
ATOM   2200  CG  GLU   142      -2.186   4.162  20.429  1.00  0.00           C  
ATOM   2201  CD  GLU   142      -1.667   5.445  21.112  1.00  0.00           C  
ATOM   2202  OE1 GLU   142      -0.654   6.030  20.660  1.00  0.00           O  
ATOM   2203  OE2 GLU   142      -2.263   5.867  22.133  1.00  0.00           O1-
ATOM   2204  H   GLU   142      -1.505   1.820  18.893  1.00  0.00           H  
ATOM   2205  HA  GLU   142      -4.065   3.200  18.616  1.00  0.00           H  
ATOM   2206  HB2 GLU   142      -1.221   4.303  18.502  1.00  0.00           H  
ATOM   2207  HB3 GLU   142      -2.674   5.250  18.636  1.00  0.00           H  
ATOM   2208  HG2 GLU   142      -3.184   3.950  20.816  1.00  0.00           H  
ATOM   2209  HG3 GLU   142      -1.549   3.330  20.727  1.00  0.00           H  
ATOM   2210  N   GLN   143      -3.752   4.477  16.268  1.00  0.00           N  
ATOM   2211  CA  GLN   143      -3.722   4.927  14.868  1.00  0.00           C  
ATOM   2212  C   GLN   143      -2.436   5.725  14.593  1.00  0.00           C  
ATOM   2213  O   GLN   143      -2.099   6.641  15.347  1.00  0.00           O  
ATOM   2214  CB  GLN   143      -4.994   5.735  14.534  1.00  0.00           C  
ATOM   2215  CG  GLN   143      -5.191   5.982  13.024  1.00  0.00           C  
ATOM   2216  CD  GLN   143      -6.618   6.417  12.683  1.00  0.00           C  
ATOM   2217  OE1 GLN   143      -7.585   5.734  12.990  1.00  0.00           O  
ATOM   2218  NE2 GLN   143      -6.822   7.537  12.023  1.00  0.00           N  
ATOM   2219  H   GLN   143      -4.135   5.115  16.950  1.00  0.00           H  
ATOM   2220  HA  GLN   143      -3.738   4.040  14.239  1.00  0.00           H  
ATOM   2221  HB2 GLN   143      -5.858   5.195  14.923  1.00  0.00           H  
ATOM   2222  HB3 GLN   143      -4.983   6.691  15.062  1.00  0.00           H  
ATOM   2223  HG2 GLN   143      -4.473   6.704  12.642  1.00  0.00           H  
ATOM   2224  HG3 GLN   143      -5.006   5.062  12.471  1.00  0.00           H  
ATOM   2225 HE21 GLN   143      -7.763   7.830  11.797  1.00  0.00           H  
ATOM   2226 HE22 GLN   143      -6.039   8.144  11.785  1.00  0.00           H  
ATOM   2227  N   TYR   144      -1.733   5.413  13.503  1.00  0.00           N  
ATOM   2228  CA  TYR   144      -0.469   6.050  13.116  1.00  0.00           C  
ATOM   2229  C   TYR   144      -0.520   6.615  11.696  1.00  0.00           C  
ATOM   2230  O   TYR   144      -1.197   6.062  10.831  1.00  0.00           O  
ATOM   2231  CB  TYR   144       0.701   5.062  13.253  1.00  0.00           C  
ATOM   2232  CG  TYR   144       0.911   4.550  14.663  1.00  0.00           C  
ATOM   2233  CD1 TYR   144       1.569   5.354  15.614  1.00  0.00           C  
ATOM   2234  CE1 TYR   144       1.707   4.911  16.943  1.00  0.00           C  
ATOM   2235  CZ  TYR   144       1.194   3.653  17.323  1.00  0.00           C  
ATOM   2236  OH  TYR   144       1.341   3.227  18.608  1.00  0.00           O  
ATOM   2237  CE2 TYR   144       0.552   2.843  16.360  1.00  0.00           C  
ATOM   2238  CD2 TYR   144       0.414   3.289  15.034  1.00  0.00           C  
ATOM   2239  H   TYR   144      -2.077   4.667  12.910  1.00  0.00           H  
ATOM   2240  HA  TYR   144      -0.278   6.892  13.777  1.00  0.00           H  
ATOM   2241  HB2 TYR   144       0.553   4.212  12.585  1.00  0.00           H  
ATOM   2242  HB3 TYR   144       1.630   5.535  12.929  1.00  0.00           H  
ATOM   2243  HD1 TYR   144       1.960   6.318  15.333  1.00  0.00           H  
ATOM   2244  HE1 TYR   144       2.205   5.536  17.670  1.00  0.00           H  
ATOM   2245  HH  TYR   144       0.951   2.373  18.774  1.00  0.00           H  
ATOM   2246  HE2 TYR   144       0.142   1.885  16.619  1.00  0.00           H  
ATOM   2247  HD2 TYR   144      -0.099   2.668  14.313  1.00  0.00           H  
ATOM   2248  N   ALA   145       0.243   7.685  11.457  1.00  0.00           N  
ATOM   2249  CA  ALA   145       0.573   8.188  10.127  1.00  0.00           C  
ATOM   2250  C   ALA   145       2.065   7.953   9.841  1.00  0.00           C  
ATOM   2251  O   ALA   145       2.932   8.678  10.341  1.00  0.00           O  
ATOM   2252  CB  ALA   145       0.171   9.666  10.006  1.00  0.00           C  
ATOM   2253  H   ALA   145       0.753   8.084  12.235  1.00  0.00           H  
ATOM   2254  HA  ALA   145      -0.000   7.656   9.369  1.00  0.00           H  
ATOM   2255  HB1 ALA   145       0.720  10.303  10.693  1.00  0.00           H  
ATOM   2256  HB2 ALA   145       0.355  10.039   8.997  1.00  0.00           H  
ATOM   2257  HB3 ALA   145      -0.885   9.808  10.222  1.00  0.00           H  
ATOM   2258  N   TRP   146       2.361   6.934   9.037  1.00  0.00           N  
ATOM   2259  CA  TRP   146       3.644   6.797   8.346  1.00  0.00           C  
ATOM   2260  C   TRP   146       3.664   7.734   7.132  1.00  0.00           C  
ATOM   2261  O   TRP   146       2.626   7.936   6.500  1.00  0.00           O  
ATOM   2262  CB  TRP   146       3.845   5.326   7.963  1.00  0.00           C  
ATOM   2263  CG  TRP   146       5.035   4.962   7.123  1.00  0.00           C  
ATOM   2264  CD1 TRP   146       6.149   4.345   7.578  1.00  0.00           C  
ATOM   2265  NE1 TRP   146       7.011   4.093   6.533  1.00  0.00           N  
ATOM   2266  CE2 TRP   146       6.492   4.531   5.336  1.00  0.00           C  
ATOM   2267  CZ2 TRP   146       6.959   4.469   4.017  1.00  0.00           C  
ATOM   2268  CH2 TRP   146       6.181   5.022   2.989  1.00  0.00           C  
ATOM   2269  CZ3 TRP   146       4.948   5.624   3.293  1.00  0.00           C  
ATOM   2270  CE3 TRP   146       4.478   5.662   4.618  1.00  0.00           C  
ATOM   2271  CD2 TRP   146       5.235   5.115   5.680  1.00  0.00           C  
ATOM   2272  H   TRP   146       1.594   6.372   8.688  1.00  0.00           H  
ATOM   2273  HA  TRP   146       4.432   7.068   9.038  1.00  0.00           H  
ATOM   2274  HB2 TRP   146       3.916   4.756   8.887  1.00  0.00           H  
ATOM   2275  HB3 TRP   146       2.959   4.948   7.457  1.00  0.00           H  
ATOM   2276  HD1 TRP   146       6.321   4.067   8.605  1.00  0.00           H  
ATOM   2277  HE1 TRP   146       7.900   3.628   6.661  1.00  0.00           H  
ATOM   2278  HZ2 TRP   146       7.899   3.993   3.793  1.00  0.00           H  
ATOM   2279  HH2 TRP   146       6.528   4.978   1.968  1.00  0.00           H  
ATOM   2280  HZ3 TRP   146       4.347   6.043   2.501  1.00  0.00           H  
ATOM   2281  HE3 TRP   146       3.517   6.107   4.818  1.00  0.00           H  
ATOM   2282  N   GLU   147       4.804   8.321   6.780  1.00  0.00           N  
ATOM   2283  CA  GLU   147       4.896   9.224   5.623  1.00  0.00           C  
ATOM   2284  C   GLU   147       6.311   9.292   5.038  1.00  0.00           C  
ATOM   2285  O   GLU   147       7.290   9.377   5.781  1.00  0.00           O  
ATOM   2286  CB  GLU   147       4.388  10.614   6.037  1.00  0.00           C  
ATOM   2287  CG  GLU   147       4.386  11.654   4.908  1.00  0.00           C  
ATOM   2288  CD  GLU   147       3.564  12.899   5.291  1.00  0.00           C  
ATOM   2289  OE1 GLU   147       4.079  14.036   5.166  1.00  0.00           O  
ATOM   2290  OE2 GLU   147       2.387  12.759   5.694  1.00  0.00           O1-
ATOM   2291  H   GLU   147       5.641   8.148   7.322  1.00  0.00           H  
ATOM   2292  HA  GLU   147       4.253   8.834   4.839  1.00  0.00           H  
ATOM   2293  HB2 GLU   147       3.378  10.512   6.436  1.00  0.00           H  
ATOM   2294  HB3 GLU   147       4.996  10.988   6.859  1.00  0.00           H  
ATOM   2295  HG2 GLU   147       5.404  11.957   4.657  1.00  0.00           H  
ATOM   2296  HG3 GLU   147       3.950  11.228   4.004  1.00  0.00           H  
ATOM   2297  N   SER   148       6.431   9.291   3.708  1.00  0.00           N  
ATOM   2298  CA  SER   148       7.725   9.406   3.027  1.00  0.00           C  
ATOM   2299  C   SER   148       7.624   9.981   1.612  1.00  0.00           C  
ATOM   2300  O   SER   148       6.761   9.587   0.822  1.00  0.00           O  
ATOM   2301  CB  SER   148       8.403   8.034   2.980  1.00  0.00           C  
ATOM   2302  OG  SER   148       9.635   8.118   2.295  1.00  0.00           O  
ATOM   2303  H   SER   148       5.599   9.214   3.136  1.00  0.00           H  
ATOM   2304  HA  SER   148       8.360  10.085   3.601  1.00  0.00           H  
ATOM   2305  HB2 SER   148       8.578   7.658   3.982  1.00  0.00           H  
ATOM   2306  HB3 SER   148       7.771   7.301   2.486  1.00  0.00           H  
ATOM   2307  HG  SER   148      10.270   8.543   2.858  1.00  0.00           H  
ATOM   2308  N   SER   149       8.563  10.867   1.276  1.00  0.00           N  
ATOM   2309  CA  SER   149       8.843  11.359  -0.083  1.00  0.00           C  
ATOM   2310  C   SER   149      10.029  10.614  -0.730  1.00  0.00           C  
ATOM   2311  O   SER   149      10.748  11.181  -1.556  1.00  0.00           O  
ATOM   2312  CB  SER   149       9.096  12.876  -0.066  1.00  0.00           C  
ATOM   2313  OG  SER   149       8.050  13.577   0.590  1.00  0.00           O  
ATOM   2314  H   SER   149       9.218  11.148   1.991  1.00  0.00           H  
ATOM   2315  HA  SER   149       7.986  11.175  -0.724  1.00  0.00           H  
ATOM   2316  HB2 SER   149      10.032  13.105   0.445  1.00  0.00           H  
ATOM   2317  HB3 SER   149       9.179  13.265  -1.082  1.00  0.00           H  
ATOM   2318  HG  SER   149       8.245  14.503   0.559  1.00  0.00           H  
ATOM   2319  N   ALA   150      10.289   9.371  -0.300  1.00  0.00           N  
ATOM   2320  CA  ALA   150      11.558   8.661  -0.473  1.00  0.00           C  
ATOM   2321  C   ALA   150      12.744   9.481   0.089  1.00  0.00           C  
ATOM   2322  O   ALA   150      12.677   9.961   1.222  1.00  0.00           O  
ATOM   2323  CB  ALA   150      11.700   8.171  -1.923  1.00  0.00           C  
ATOM   2324  H   ALA   150       9.656   8.976   0.383  1.00  0.00           H  
ATOM   2325  HA  ALA   150      11.489   7.774   0.157  1.00  0.00           H  
ATOM   2326  HB1 ALA   150      11.851   9.001  -2.614  1.00  0.00           H  
ATOM   2327  HB2 ALA   150      12.546   7.492  -2.031  1.00  0.00           H  
ATOM   2328  HB3 ALA   150      10.808   7.633  -2.245  1.00  0.00           H  
ATOM   2329  N   GLY   151      13.850   9.622  -0.651  1.00  0.00           N  
ATOM   2330  CA  GLY   151      15.045  10.348  -0.188  1.00  0.00           C  
ATOM   2331  C   GLY   151      15.831   9.630   0.924  1.00  0.00           C  
ATOM   2332  O   GLY   151      16.633  10.259   1.617  1.00  0.00           O  
ATOM   2333  H   GLY   151      13.870   9.222  -1.578  1.00  0.00           H  
ATOM   2334  HA2 GLY   151      15.709  10.491  -1.040  1.00  0.00           H  
ATOM   2335  HA3 GLY   151      14.761  11.344   0.156  1.00  0.00           H  
ATOM   2336  N   GLY   152      15.599   8.324   1.110  1.00  0.00           N  
ATOM   2337  CA  GLY   152      16.281   7.476   2.097  1.00  0.00           C  
ATOM   2338  C   GLY   152      15.661   7.449   3.502  1.00  0.00           C  
ATOM   2339  O   GLY   152      16.185   6.743   4.365  1.00  0.00           O  
ATOM   2340  H   GLY   152      14.917   7.878   0.514  1.00  0.00           H  
ATOM   2341  HA2 GLY   152      16.276   6.456   1.713  1.00  0.00           H  
ATOM   2342  HA3 GLY   152      17.331   7.763   2.180  1.00  0.00           H  
ATOM   2343  N   SER   153      14.546   8.148   3.746  1.00  0.00           N  
ATOM   2344  CA  SER   153      13.902   8.215   5.070  1.00  0.00           C  
ATOM   2345  C   SER   153      12.368   8.290   5.033  1.00  0.00           C  
ATOM   2346  O   SER   153      11.749   8.665   4.033  1.00  0.00           O  
ATOM   2347  CB  SER   153      14.473   9.392   5.877  1.00  0.00           C  
ATOM   2348  OG  SER   153      14.168  10.638   5.270  1.00  0.00           O  
ATOM   2349  H   SER   153      14.126   8.683   2.998  1.00  0.00           H  
ATOM   2350  HA  SER   153      14.126   7.289   5.598  1.00  0.00           H  
ATOM   2351  HB2 SER   153      14.071   9.401   6.891  1.00  0.00           H  
ATOM   2352  HB3 SER   153      15.555   9.299   5.977  1.00  0.00           H  
ATOM   2353  HG  SER   153      14.579  10.667   4.419  1.00  0.00           H  
ATOM   2354  N   PHE   154      11.756   7.939   6.163  1.00  0.00           N  
ATOM   2355  CA  PHE   154      10.320   8.017   6.434  1.00  0.00           C  
ATOM   2356  C   PHE   154      10.070   8.535   7.853  1.00  0.00           C  
ATOM   2357  O   PHE   154      10.918   8.390   8.735  1.00  0.00           O  
ATOM   2358  CB  PHE   154       9.665   6.644   6.226  1.00  0.00           C  
ATOM   2359  CG  PHE   154      10.111   5.531   7.164  1.00  0.00           C  
ATOM   2360  CD1 PHE   154       9.371   5.241   8.326  1.00  0.00           C  
ATOM   2361  CE1 PHE   154       9.728   4.149   9.140  1.00  0.00           C  
ATOM   2362  CZ  PHE   154      10.836   3.352   8.802  1.00  0.00           C  
ATOM   2363  CE2 PHE   154      11.596   3.657   7.661  1.00  0.00           C  
ATOM   2364  CD2 PHE   154      11.234   4.744   6.844  1.00  0.00           C  
ATOM   2365  H   PHE   154      12.336   7.637   6.936  1.00  0.00           H  
ATOM   2366  HA  PHE   154       9.869   8.733   5.746  1.00  0.00           H  
ATOM   2367  HB2 PHE   154       8.580   6.743   6.303  1.00  0.00           H  
ATOM   2368  HB3 PHE   154       9.851   6.308   5.208  1.00  0.00           H  
ATOM   2369  HD1 PHE   154       8.509   5.839   8.581  1.00  0.00           H  
ATOM   2370  HE1 PHE   154       9.148   3.917  10.021  1.00  0.00           H  
ATOM   2371  HZ  PHE   154      11.110   2.513   9.425  1.00  0.00           H  
ATOM   2372  HE2 PHE   154      12.455   3.053   7.409  1.00  0.00           H  
ATOM   2373  HD2 PHE   154      11.819   4.966   5.963  1.00  0.00           H  
ATOM   2374  N   THR   155       8.900   9.126   8.095  1.00  0.00           N  
ATOM   2375  CA  THR   155       8.435   9.488   9.439  1.00  0.00           C  
ATOM   2376  C   THR   155       7.328   8.554   9.917  1.00  0.00           C  
ATOM   2377  O   THR   155       6.615   7.959   9.106  1.00  0.00           O  
ATOM   2378  CB  THR   155       7.998  10.959   9.551  1.00  0.00           C  
ATOM   2379  CG2 THR   155       9.022  11.932   8.968  1.00  0.00           C  
ATOM   2380  OG1 THR   155       6.771  11.213   8.902  1.00  0.00           O  
ATOM   2381  H   THR   155       8.242   9.222   7.331  1.00  0.00           H  
ATOM   2382  HA  THR   155       9.262   9.362  10.126  1.00  0.00           H  
ATOM   2383  HB  THR   155       7.859  11.192  10.605  1.00  0.00           H  
ATOM   2384 HG21 THR   155       9.117  11.828   7.886  1.00  0.00           H  
ATOM   2385 HG22 THR   155       8.743  12.965   9.177  1.00  0.00           H  
ATOM   2386 HG23 THR   155      10.006  11.762   9.402  1.00  0.00           H  
ATOM   2387  HG1 THR   155       6.891  11.052   7.978  1.00  0.00           H  
ATOM   2388  N   VAL   156       7.167   8.437  11.238  1.00  0.00           N  
ATOM   2389  CA  VAL   156       6.005   7.822  11.901  1.00  0.00           C  
ATOM   2390  C   VAL   156       5.568   8.712  13.068  1.00  0.00           C  
ATOM   2391  O   VAL   156       6.403   9.269  13.789  1.00  0.00           O  
ATOM   2392  CB  VAL   156       6.261   6.368  12.369  1.00  0.00           C  
ATOM   2393  CG1 VAL   156       4.972   5.688  12.855  1.00  0.00           C  
ATOM   2394  CG2 VAL   156       6.841   5.482  11.262  1.00  0.00           C  
ATOM   2395  H   VAL   156       7.827   8.917  11.838  1.00  0.00           H  
ATOM   2396  HA  VAL   156       5.181   7.800  11.189  1.00  0.00           H  
ATOM   2397  HB  VAL   156       6.965   6.375  13.200  1.00  0.00           H  
ATOM   2398 HG11 VAL   156       4.199   5.699  12.085  1.00  0.00           H  
ATOM   2399 HG12 VAL   156       5.152   4.645  13.122  1.00  0.00           H  
ATOM   2400 HG13 VAL   156       4.563   6.166  13.745  1.00  0.00           H  
ATOM   2401 HG21 VAL   156       7.820   5.835  10.939  1.00  0.00           H  
ATOM   2402 HG22 VAL   156       6.979   4.455  11.603  1.00  0.00           H  
ATOM   2403 HG23 VAL   156       6.185   5.463  10.393  1.00  0.00           H  
ATOM   2404  N   ARG   157       4.253   8.859  13.252  1.00  0.00           N  
ATOM   2405  CA  ARG   157       3.623   9.653  14.321  1.00  0.00           C  
ATOM   2406  C   ARG   157       2.270   9.058  14.712  1.00  0.00           C  
ATOM   2407  O   ARG   157       1.627   8.423  13.876  1.00  0.00           O  
ATOM   2408  CB  ARG   157       3.493  11.116  13.844  1.00  0.00           C  
ATOM   2409  CG  ARG   157       2.323  11.321  12.864  1.00  0.00           C  
ATOM   2410  CD  ARG   157       2.443  12.571  11.987  1.00  0.00           C  
ATOM   2411  NE  ARG   157       3.302  12.329  10.812  1.00  0.00           N  
ATOM   2412  CZ  ARG   157       3.499  13.163   9.808  1.00  0.00           C  
ATOM   2413  NH1 ARG   157       3.025  14.377   9.807  1.00  0.00           N  
ATOM   2414  NH2 ARG   157       4.180  12.791   8.768  1.00  0.00           N1+
ATOM   2415  H   ARG   157       3.627   8.383  12.616  1.00  0.00           H  
ATOM   2416  HA  ARG   157       4.265   9.622  15.204  1.00  0.00           H  
ATOM   2417  HB2 ARG   157       3.355  11.775  14.702  1.00  0.00           H  
ATOM   2418  HB3 ARG   157       4.427  11.426  13.377  1.00  0.00           H  
ATOM   2419  HG2 ARG   157       2.263  10.455  12.208  1.00  0.00           H  
ATOM   2420  HG3 ARG   157       1.377  11.356  13.404  1.00  0.00           H  
ATOM   2421  HD2 ARG   157       1.453  12.835  11.614  1.00  0.00           H  
ATOM   2422  HD3 ARG   157       2.800  13.427  12.559  1.00  0.00           H  
ATOM   2423  HE  ARG   157       3.706  11.404  10.748  1.00  0.00           H  
ATOM   2424 HH11 ARG   157       2.478  14.706  10.589  1.00  0.00           H  
ATOM   2425 HH12 ARG   157       3.183  14.990   9.020  1.00  0.00           H  
ATOM   2426 HH21 ARG   157       4.636  11.888   8.753  1.00  0.00           H  
ATOM   2427 HH22 ARG   157       4.275  13.400   7.967  1.00  0.00           H  
ATOM   2428  N   THR   158       1.801   9.305  15.932  1.00  0.00           N  
ATOM   2429  CA  THR   158       0.400   9.043  16.310  1.00  0.00           C  
ATOM   2430  C   THR   158      -0.519   9.981  15.521  1.00  0.00           C  
ATOM   2431  O   THR   158      -0.352  11.202  15.569  1.00  0.00           O  
ATOM   2432  CB  THR   158       0.178   9.251  17.814  1.00  0.00           C  
ATOM   2433  CG2 THR   158      -1.250   8.919  18.253  1.00  0.00           C  
ATOM   2434  OG1 THR   158       1.066   8.444  18.561  1.00  0.00           O  
ATOM   2435  H   THR   158       2.371   9.814  16.591  1.00  0.00           H  
ATOM   2436  HA  THR   158       0.162   8.006  16.062  1.00  0.00           H  
ATOM   2437  HB  THR   158       0.398  10.287  18.078  1.00  0.00           H  
ATOM   2438 HG21 THR   158      -1.523   7.899  17.978  1.00  0.00           H  
ATOM   2439 HG22 THR   158      -1.353   9.004  19.335  1.00  0.00           H  
ATOM   2440 HG23 THR   158      -1.987   9.591  17.812  1.00  0.00           H  
ATOM   2441  HG1 THR   158       0.765   7.547  18.524  1.00  0.00           H  
ATOM   2442  N   ASP   159      -1.478   9.430  14.781  1.00  0.00           N  
ATOM   2443  CA  ASP   159      -2.428  10.213  13.985  1.00  0.00           C  
ATOM   2444  C   ASP   159      -3.638  10.666  14.822  1.00  0.00           C  
ATOM   2445  O   ASP   159      -4.319   9.845  15.441  1.00  0.00           O  
ATOM   2446  CB  ASP   159      -2.882   9.388  12.777  1.00  0.00           C  
ATOM   2447  CG  ASP   159      -3.940  10.118  11.940  1.00  0.00           C  
ATOM   2448  OD1 ASP   159      -3.846  11.360  11.796  1.00  0.00           O  
ATOM   2449  OD2 ASP   159      -4.876   9.449  11.454  1.00  0.00           O1-
ATOM   2450  H   ASP   159      -1.603   8.426  14.807  1.00  0.00           H  
ATOM   2451  HA  ASP   159      -1.918  11.099  13.599  1.00  0.00           H  
ATOM   2452  HB2 ASP   159      -2.034   9.162  12.135  1.00  0.00           H  
ATOM   2453  HB3 ASP   159      -3.281   8.434  13.116  1.00  0.00           H  
ATOM   2454  N   THR   160      -3.928  11.970  14.803  1.00  0.00           N  
ATOM   2455  CA  THR   160      -5.103  12.596  15.440  1.00  0.00           C  
ATOM   2456  C   THR   160      -6.179  13.044  14.435  1.00  0.00           C  
ATOM   2457  O   THR   160      -7.162  13.683  14.823  1.00  0.00           O  
ATOM   2458  CB  THR   160      -4.682  13.758  16.353  1.00  0.00           C  
ATOM   2459  CG2 THR   160      -3.764  13.292  17.486  1.00  0.00           C  
ATOM   2460  OG1 THR   160      -4.007  14.751  15.606  1.00  0.00           O  
ATOM   2461  H   THR   160      -3.325  12.581  14.270  1.00  0.00           H  
ATOM   2462  HA  THR   160      -5.605  11.865  16.075  1.00  0.00           H  
ATOM   2463  HB  THR   160      -5.562  14.219  16.805  1.00  0.00           H  
ATOM   2464 HG21 THR   160      -2.822  12.890  17.110  1.00  0.00           H  
ATOM   2465 HG22 THR   160      -3.522  14.118  18.156  1.00  0.00           H  
ATOM   2466 HG23 THR   160      -4.241  12.515  18.083  1.00  0.00           H  
ATOM   2467  HG1 THR   160      -4.610  15.113  14.974  1.00  0.00           H  
ATOM   2468  N   GLY   161      -6.032  12.690  13.151  1.00  0.00           N  
ATOM   2469  CA  GLY   161      -7.088  12.772  12.136  1.00  0.00           C  
ATOM   2470  C   GLY   161      -8.262  11.817  12.406  1.00  0.00           C  
ATOM   2471  O   GLY   161      -8.353  11.190  13.465  1.00  0.00           O  
ATOM   2472  H   GLY   161      -5.193  12.188  12.883  1.00  0.00           H  
ATOM   2473  HA2 GLY   161      -7.460  13.795  12.070  1.00  0.00           H  
ATOM   2474  HA3 GLY   161      -6.647  12.528  11.169  1.00  0.00           H  
ATOM   2475  N   GLU   162      -9.184  11.706  11.444  1.00  0.00           N  
ATOM   2476  CA  GLU   162     -10.425  10.929  11.601  1.00  0.00           C  
ATOM   2477  C   GLU   162     -10.144   9.448  11.970  1.00  0.00           C  
ATOM   2478  O   GLU   162      -9.439   8.756  11.221  1.00  0.00           O  
ATOM   2479  CB  GLU   162     -11.278  11.011  10.319  1.00  0.00           C  
ATOM   2480  CG  GLU   162     -11.632  12.442   9.868  1.00  0.00           C  
ATOM   2481  CD  GLU   162     -12.310  13.293  10.962  1.00  0.00           C  
ATOM   2482  OE1 GLU   162     -13.201  12.780  11.682  1.00  0.00           O  
ATOM   2483  OE2 GLU   162     -11.971  14.494  11.092  1.00  0.00           O1-
ATOM   2484  H   GLU   162      -9.071  12.239  10.595  1.00  0.00           H  
ATOM   2485  HA  GLU   162     -10.969  11.415  12.407  1.00  0.00           H  
ATOM   2486  HB2 GLU   162     -10.759  10.512   9.499  1.00  0.00           H  
ATOM   2487  HB3 GLU   162     -12.203  10.451  10.468  1.00  0.00           H  
ATOM   2488  HG2 GLU   162     -10.734  12.960   9.530  1.00  0.00           H  
ATOM   2489  HG3 GLU   162     -12.300  12.400   9.008  1.00  0.00           H  
ATOM   2490  N   PRO   163     -10.653   8.936  13.111  1.00  0.00           N  
ATOM   2491  CA  PRO   163     -10.364   7.576  13.562  1.00  0.00           C  
ATOM   2492  C   PRO   163     -11.085   6.536  12.692  1.00  0.00           C  
ATOM   2493  O   PRO   163     -12.312   6.549  12.571  1.00  0.00           O  
ATOM   2494  CD  PRO   163     -11.443   9.642  14.112  1.00  0.00           C  
ATOM   2495  CG  PRO   163     -11.873   8.593  15.137  1.00  0.00           C  
ATOM   2496  CB  PRO   163     -10.780   7.529  15.035  1.00  0.00           C  
ATOM   2497  HD2 PRO   163     -12.316  10.129  13.675  1.00  0.00           H  
ATOM   2498  HD3 PRO   163     -10.824  10.405  14.587  1.00  0.00           H  
ATOM   2499  HG2 PRO   163     -12.832   8.163  14.845  1.00  0.00           H  
ATOM   2500  HG3 PRO   163     -11.980   9.001  16.142  1.00  0.00           H  
ATOM   2501  HB2 PRO   163     -11.118   6.545  15.364  1.00  0.00           H  
ATOM   2502  HB3 PRO   163      -9.934   7.812  15.663  1.00  0.00           H  
ATOM   2503  HA  PRO   163      -9.290   7.417  13.517  1.00  0.00           H  
ATOM   2504  N   MET   164     -10.320   5.627  12.078  1.00  0.00           N  
ATOM   2505  CA  MET   164     -10.820   4.653  11.092  1.00  0.00           C  
ATOM   2506  C   MET   164     -11.238   3.295  11.691  1.00  0.00           C  
ATOM   2507  O   MET   164     -11.705   2.418  10.964  1.00  0.00           O  
ATOM   2508  CB  MET   164      -9.796   4.503   9.954  1.00  0.00           C  
ATOM   2509  CG  MET   164      -8.550   3.675  10.307  1.00  0.00           C  
ATOM   2510  SD  MET   164      -7.263   3.691   9.028  1.00  0.00           S  
ATOM   2511  CE  MET   164      -8.149   2.845   7.689  1.00  0.00           C  
ATOM   2512  H   MET   164      -9.321   5.653  12.245  1.00  0.00           H  
ATOM   2513  HA  MET   164     -11.720   5.063  10.631  1.00  0.00           H  
ATOM   2514  HB2 MET   164     -10.298   4.043   9.103  1.00  0.00           H  
ATOM   2515  HB3 MET   164      -9.489   5.494   9.616  1.00  0.00           H  
ATOM   2516  HG2 MET   164      -8.098   4.040  11.225  1.00  0.00           H  
ATOM   2517  HG3 MET   164      -8.816   2.634  10.491  1.00  0.00           H  
ATOM   2518  HE1 MET   164      -9.004   3.431   7.356  1.00  0.00           H  
ATOM   2519  HE2 MET   164      -7.502   2.710   6.832  1.00  0.00           H  
ATOM   2520  HE3 MET   164      -8.505   1.868   8.015  1.00  0.00           H  
ATOM   2521  N   GLY   165     -11.064   3.097  13.003  1.00  0.00           N  
ATOM   2522  CA  GLY   165     -11.396   1.861  13.728  1.00  0.00           C  
ATOM   2523  C   GLY   165     -10.368   0.739  13.535  1.00  0.00           C  
ATOM   2524  O   GLY   165      -9.783   0.270  14.516  1.00  0.00           O  
ATOM   2525  H   GLY   165     -10.676   3.857  13.543  1.00  0.00           H  
ATOM   2526  HA2 GLY   165     -11.470   2.100  14.789  1.00  0.00           H  
ATOM   2527  HA3 GLY   165     -12.380   1.500  13.425  1.00  0.00           H  
ATOM   2528  N   ARG   166     -10.119   0.344  12.279  1.00  0.00           N  
ATOM   2529  CA  ARG   166      -9.115  -0.651  11.853  1.00  0.00           C  
ATOM   2530  C   ARG   166      -8.822  -0.544  10.348  1.00  0.00           C  
ATOM   2531  O   ARG   166      -9.689  -0.125   9.577  1.00  0.00           O  
ATOM   2532  CB  ARG   166      -9.635  -2.061  12.185  1.00  0.00           C  
ATOM   2533  CG  ARG   166      -8.567  -3.171  12.147  1.00  0.00           C  
ATOM   2534  CD  ARG   166      -9.185  -4.573  12.146  1.00  0.00           C  
ATOM   2535  NE  ARG   166     -10.058  -4.774  10.970  1.00  0.00           N  
ATOM   2536  CZ  ARG   166     -11.372  -4.907  10.966  1.00  0.00           C  
ATOM   2537  NH1 ARG   166     -12.100  -4.895  12.041  1.00  0.00           N  
ATOM   2538  NH2 ARG   166     -12.027  -5.039   9.854  1.00  0.00           N1+
ATOM   2539  H   ARG   166     -10.644   0.792  11.538  1.00  0.00           H  
ATOM   2540  HA  ARG   166      -8.208  -0.452  12.416  1.00  0.00           H  
ATOM   2541  HB2 ARG   166     -10.046  -2.070  13.186  1.00  0.00           H  
ATOM   2542  HB3 ARG   166     -10.472  -2.289  11.523  1.00  0.00           H  
ATOM   2543  HG2 ARG   166      -7.930  -3.091  11.272  1.00  0.00           H  
ATOM   2544  HG3 ARG   166      -7.899  -3.064  13.003  1.00  0.00           H  
ATOM   2545  HD2 ARG   166      -8.389  -5.314  12.114  1.00  0.00           H  
ATOM   2546  HD3 ARG   166      -9.734  -4.766  13.061  1.00  0.00           H  
ATOM   2547  HE  ARG   166      -9.577  -4.750  10.077  1.00  0.00           H  
ATOM   2548 HH11 ARG   166     -11.684  -4.735  12.951  1.00  0.00           H  
ATOM   2549 HH12 ARG   166     -13.107  -4.974  11.964  1.00  0.00           H  
ATOM   2550 HH21 ARG   166     -11.538  -5.005   8.965  1.00  0.00           H  
ATOM   2551 HH22 ARG   166     -13.036  -5.123   9.867  1.00  0.00           H  
ATOM   2552  N   GLY   167      -7.634  -0.974   9.928  1.00  0.00           N  
ATOM   2553  CA  GLY   167      -7.213  -1.082   8.528  1.00  0.00           C  
ATOM   2554  C   GLY   167      -6.216   0.000   8.128  1.00  0.00           C  
ATOM   2555  O   GLY   167      -5.590   0.613   8.996  1.00  0.00           O  
ATOM   2556  H   GLY   167      -6.965  -1.268  10.628  1.00  0.00           H  
ATOM   2557  HA2 GLY   167      -6.719  -2.042   8.391  1.00  0.00           H  
ATOM   2558  HA3 GLY   167      -8.067  -1.079   7.852  1.00  0.00           H  
ATOM   2559  N   THR   168      -6.064   0.232   6.825  1.00  0.00           N  
ATOM   2560  CA  THR   168      -5.040   1.128   6.263  1.00  0.00           C  
ATOM   2561  C   THR   168      -5.593   2.021   5.145  1.00  0.00           C  
ATOM   2562  O   THR   168      -6.309   1.548   4.265  1.00  0.00           O  
ATOM   2563  CB  THR   168      -3.853   0.294   5.753  1.00  0.00           C  
ATOM   2564  CG2 THR   168      -2.731   1.144   5.168  1.00  0.00           C  
ATOM   2565  OG1 THR   168      -3.278  -0.440   6.814  1.00  0.00           O  
ATOM   2566  H   THR   168      -6.598  -0.326   6.168  1.00  0.00           H  
ATOM   2567  HA  THR   168      -4.678   1.792   7.044  1.00  0.00           H  
ATOM   2568  HB  THR   168      -4.207  -0.418   5.008  1.00  0.00           H  
ATOM   2569 HG21 THR   168      -2.404   1.891   5.888  1.00  0.00           H  
ATOM   2570 HG22 THR   168      -1.867   0.534   4.903  1.00  0.00           H  
ATOM   2571 HG23 THR   168      -3.033   1.661   4.258  1.00  0.00           H  
ATOM   2572  HG1 THR   168      -2.768  -1.141   6.434  1.00  0.00           H  
ATOM   2573  N   LYS   169      -5.242   3.315   5.149  1.00  0.00           N  
ATOM   2574  CA  LYS   169      -5.365   4.241   4.008  1.00  0.00           C  
ATOM   2575  C   LYS   169      -3.982   4.541   3.441  1.00  0.00           C  
ATOM   2576  O   LYS   169      -3.141   5.078   4.159  1.00  0.00           O  
ATOM   2577  CB  LYS   169      -6.040   5.569   4.401  1.00  0.00           C  
ATOM   2578  CG  LYS   169      -7.435   5.419   5.019  1.00  0.00           C  
ATOM   2579  CD  LYS   169      -8.260   6.718   4.930  1.00  0.00           C  
ATOM   2580  CE  LYS   169      -7.702   7.891   5.752  1.00  0.00           C  
ATOM   2581  NZ  LYS   169      -8.005   7.755   7.203  1.00  0.00           N1+
ATOM   2582  H   LYS   169      -4.665   3.636   5.918  1.00  0.00           H  
ATOM   2583  HA  LYS   169      -5.973   3.793   3.229  1.00  0.00           H  
ATOM   2584  HB2 LYS   169      -5.402   6.126   5.085  1.00  0.00           H  
ATOM   2585  HB3 LYS   169      -6.116   6.185   3.504  1.00  0.00           H  
ATOM   2586  HG2 LYS   169      -7.967   4.631   4.492  1.00  0.00           H  
ATOM   2587  HG3 LYS   169      -7.351   5.090   6.054  1.00  0.00           H  
ATOM   2588  HD2 LYS   169      -8.315   7.023   3.884  1.00  0.00           H  
ATOM   2589  HD3 LYS   169      -9.289   6.517   5.228  1.00  0.00           H  
ATOM   2590  HE2 LYS   169      -6.629   8.011   5.611  1.00  0.00           H  
ATOM   2591  HE3 LYS   169      -8.162   8.819   5.410  1.00  0.00           H  
ATOM   2592  HZ1 LYS   169      -7.578   6.912   7.561  1.00  0.00           H  
ATOM   2593  HZ2 LYS   169      -7.637   8.553   7.703  1.00  0.00           H  
ATOM   2594  HZ3 LYS   169      -9.005   7.709   7.339  1.00  0.00           H  
ATOM   2595  N   VAL   170      -3.752   4.261   2.162  1.00  0.00           N  
ATOM   2596  CA  VAL   170      -2.548   4.675   1.421  1.00  0.00           C  
ATOM   2597  C   VAL   170      -2.891   5.890   0.559  1.00  0.00           C  
ATOM   2598  O   VAL   170      -3.473   5.743  -0.515  1.00  0.00           O  
ATOM   2599  CB  VAL   170      -1.976   3.515   0.579  1.00  0.00           C  
ATOM   2600  CG1 VAL   170      -0.682   3.945  -0.122  1.00  0.00           C  
ATOM   2601  CG2 VAL   170      -1.682   2.280   1.444  1.00  0.00           C  
ATOM   2602  H   VAL   170      -4.482   3.796   1.635  1.00  0.00           H  
ATOM   2603  HA  VAL   170      -1.765   4.976   2.120  1.00  0.00           H  
ATOM   2604  HB  VAL   170      -2.698   3.221  -0.183  1.00  0.00           H  
ATOM   2605 HG11 VAL   170       0.057   4.307   0.593  1.00  0.00           H  
ATOM   2606 HG12 VAL   170      -0.230   3.116  -0.664  1.00  0.00           H  
ATOM   2607 HG13 VAL   170      -0.851   4.736  -0.853  1.00  0.00           H  
ATOM   2608 HG21 VAL   170      -2.598   1.857   1.858  1.00  0.00           H  
ATOM   2609 HG22 VAL   170      -1.208   1.490   0.862  1.00  0.00           H  
ATOM   2610 HG23 VAL   170      -1.021   2.519   2.277  1.00  0.00           H  
ATOM   2611  N   ILE   171      -2.573   7.090   1.048  1.00  0.00           N  
ATOM   2612  CA  ILE   171      -2.758   8.373   0.361  1.00  0.00           C  
ATOM   2613  C   ILE   171      -1.540   8.628  -0.533  1.00  0.00           C  
ATOM   2614  O   ILE   171      -0.444   8.918  -0.045  1.00  0.00           O  
ATOM   2615  CB  ILE   171      -2.953   9.541   1.363  1.00  0.00           C  
ATOM   2616  CG2 ILE   171      -3.193  10.858   0.599  1.00  0.00           C  
ATOM   2617  CG1 ILE   171      -4.121   9.338   2.355  1.00  0.00           C  
ATOM   2618  CD1 ILE   171      -3.733   8.593   3.635  1.00  0.00           C  
ATOM   2619  H   ILE   171      -2.083   7.126   1.934  1.00  0.00           H  
ATOM   2620  HA  ILE   171      -3.651   8.319  -0.263  1.00  0.00           H  
ATOM   2621  HB  ILE   171      -2.042   9.666   1.941  1.00  0.00           H  
ATOM   2622 HG21 ILE   171      -4.094  10.799  -0.012  1.00  0.00           H  
ATOM   2623 HG22 ILE   171      -3.320  11.694   1.287  1.00  0.00           H  
ATOM   2624 HG23 ILE   171      -2.364  11.132  -0.054  1.00  0.00           H  
ATOM   2625 HG12 ILE   171      -4.518  10.305   2.664  1.00  0.00           H  
ATOM   2626 HG13 ILE   171      -4.947   8.826   1.868  1.00  0.00           H  
ATOM   2627 HD11 ILE   171      -2.917   9.100   4.150  1.00  0.00           H  
ATOM   2628 HD12 ILE   171      -4.583   8.545   4.315  1.00  0.00           H  
ATOM   2629 HD13 ILE   171      -3.420   7.571   3.441  1.00  0.00           H  
ATOM   2630  N   LEU   172      -1.729   8.519  -1.845  1.00  0.00           N  
ATOM   2631  CA  LEU   172      -0.721   8.824  -2.856  1.00  0.00           C  
ATOM   2632  C   LEU   172      -0.821  10.300  -3.259  1.00  0.00           C  
ATOM   2633  O   LEU   172      -1.755  10.667  -3.972  1.00  0.00           O  
ATOM   2634  CB  LEU   172      -0.959   7.920  -4.082  1.00  0.00           C  
ATOM   2635  CG  LEU   172      -1.026   6.412  -3.793  1.00  0.00           C  
ATOM   2636  CD1 LEU   172      -1.429   5.687  -5.069  1.00  0.00           C  
ATOM   2637  CD2 LEU   172       0.328   5.884  -3.339  1.00  0.00           C  
ATOM   2638  H   LEU   172      -2.646   8.248  -2.181  1.00  0.00           H  
ATOM   2639  HA  LEU   172       0.282   8.632  -2.470  1.00  0.00           H  
ATOM   2640  HB2 LEU   172      -1.891   8.207  -4.570  1.00  0.00           H  
ATOM   2641  HB3 LEU   172      -0.178   8.109  -4.820  1.00  0.00           H  
ATOM   2642  HG  LEU   172      -1.774   6.193  -3.030  1.00  0.00           H  
ATOM   2643 HD11 LEU   172      -0.720   5.872  -5.877  1.00  0.00           H  
ATOM   2644 HD12 LEU   172      -1.482   4.613  -4.909  1.00  0.00           H  
ATOM   2645 HD13 LEU   172      -2.414   6.013  -5.406  1.00  0.00           H  
ATOM   2646 HD21 LEU   172       0.611   6.315  -2.382  1.00  0.00           H  
ATOM   2647 HD22 LEU   172       0.315   4.804  -3.209  1.00  0.00           H  
ATOM   2648 HD23 LEU   172       1.101   6.135  -4.065  1.00  0.00           H  
ATOM   2649  N   HIS   173       0.122  11.149  -2.848  1.00  0.00           N  
ATOM   2650  CA  HIS   173       0.268  12.506  -3.398  1.00  0.00           C  
ATOM   2651  C   HIS   173       0.935  12.397  -4.769  1.00  0.00           C  
ATOM   2652  O   HIS   173       2.136  12.135  -4.863  1.00  0.00           O  
ATOM   2653  CB  HIS   173       1.066  13.407  -2.444  1.00  0.00           C  
ATOM   2654  CG  HIS   173       0.470  13.529  -1.061  1.00  0.00           C  
ATOM   2655  ND1 HIS   173      -0.303  14.565  -0.622  1.00  0.00           N  
ATOM   2656  CE1 HIS   173      -0.675  14.256   0.668  1.00  0.00           C  
ATOM   2657  NE2 HIS   173      -0.138  13.065   0.988  1.00  0.00           N  
ATOM   2658  CD2 HIS   173       0.583  12.585  -0.037  1.00  0.00           C  
ATOM   2659  H   HIS   173       0.880  10.800  -2.275  1.00  0.00           H  
ATOM   2660  HA  HIS   173      -0.715  12.958  -3.531  1.00  0.00           H  
ATOM   2661  HB2 HIS   173       2.081  13.029  -2.340  1.00  0.00           H  
ATOM   2662  HB3 HIS   173       1.164  14.409  -2.866  1.00  0.00           H  
ATOM   2663  HE1 HIS   173      -1.297  14.864   1.308  1.00  0.00           H  
ATOM   2664  HE2 HIS   173      -0.247  12.602   1.881  1.00  0.00           H  
ATOM   2665  HD2 HIS   173       1.094  11.635   0.010  1.00  0.00           H  
ATOM   2666  N   LEU   174       0.147  12.519  -5.838  1.00  0.00           N  
ATOM   2667  CA  LEU   174       0.596  12.198  -7.194  1.00  0.00           C  
ATOM   2668  C   LEU   174       1.550  13.256  -7.766  1.00  0.00           C  
ATOM   2669  O   LEU   174       1.481  14.439  -7.427  1.00  0.00           O  
ATOM   2670  CB  LEU   174      -0.613  11.950  -8.115  1.00  0.00           C  
ATOM   2671  CG  LEU   174      -1.552  10.816  -7.653  1.00  0.00           C  
ATOM   2672  CD1 LEU   174      -2.677  10.663  -8.671  1.00  0.00           C  
ATOM   2673  CD2 LEU   174      -0.849   9.461  -7.530  1.00  0.00           C  
ATOM   2674  H   LEU   174      -0.827  12.758  -5.707  1.00  0.00           H  
ATOM   2675  HA  LEU   174       1.150  11.268  -7.152  1.00  0.00           H  
ATOM   2676  HB2 LEU   174      -1.187  12.874  -8.203  1.00  0.00           H  
ATOM   2677  HB3 LEU   174      -0.255  11.726  -9.122  1.00  0.00           H  
ATOM   2678  HG  LEU   174      -1.994  11.078  -6.692  1.00  0.00           H  
ATOM   2679 HD11 LEU   174      -2.305  10.325  -9.638  1.00  0.00           H  
ATOM   2680 HD12 LEU   174      -3.428   9.948  -8.334  1.00  0.00           H  
ATOM   2681 HD13 LEU   174      -3.174  11.619  -8.827  1.00  0.00           H  
ATOM   2682 HD21 LEU   174      -0.097   9.467  -6.742  1.00  0.00           H  
ATOM   2683 HD22 LEU   174      -1.558   8.669  -7.283  1.00  0.00           H  
ATOM   2684 HD23 LEU   174      -0.353   9.184  -8.461  1.00  0.00           H  
ATOM   2685  N   LYS   175       2.433  12.832  -8.671  1.00  0.00           N  
ATOM   2686  CA  LYS   175       3.297  13.718  -9.465  1.00  0.00           C  
ATOM   2687  C   LYS   175       2.467  14.544 -10.460  1.00  0.00           C  
ATOM   2688  O   LYS   175       1.386  14.128 -10.878  1.00  0.00           O  
ATOM   2689  CB  LYS   175       4.361  12.881 -10.194  1.00  0.00           C  
ATOM   2690  CG  LYS   175       5.302  12.129  -9.236  1.00  0.00           C  
ATOM   2691  CD  LYS   175       6.171  11.128 -10.004  1.00  0.00           C  
ATOM   2692  CE  LYS   175       6.949  10.248  -9.020  1.00  0.00           C  
ATOM   2693  NZ  LYS   175       7.707   9.187  -9.728  1.00  0.00           N1+
ATOM   2694  H   LYS   175       2.454  11.845  -8.894  1.00  0.00           H  
ATOM   2695  HA  LYS   175       3.803  14.407  -8.785  1.00  0.00           H  
ATOM   2696  HB2 LYS   175       3.856  12.166 -10.843  1.00  0.00           H  
ATOM   2697  HB3 LYS   175       4.958  13.518 -10.848  1.00  0.00           H  
ATOM   2698  HG2 LYS   175       5.928  12.836  -8.692  1.00  0.00           H  
ATOM   2699  HG3 LYS   175       4.721  11.593  -8.490  1.00  0.00           H  
ATOM   2700  HD2 LYS   175       5.539  10.496 -10.630  1.00  0.00           H  
ATOM   2701  HD3 LYS   175       6.853  11.656 -10.672  1.00  0.00           H  
ATOM   2702  HE2 LYS   175       7.609  10.829  -8.376  1.00  0.00           H  
ATOM   2703  HE3 LYS   175       6.235   9.719  -8.400  1.00  0.00           H  
ATOM   2704  HZ1 LYS   175       8.452   9.598 -10.273  1.00  0.00           H  
ATOM   2705  HZ2 LYS   175       8.091   8.543  -9.048  1.00  0.00           H  
ATOM   2706  HZ3 LYS   175       7.076   8.679 -10.334  1.00  0.00           H  
ATOM   2707  N   GLU   176       2.984  15.703 -10.861  1.00  0.00           N  
ATOM   2708  CA  GLU   176       2.294  16.670 -11.738  1.00  0.00           C  
ATOM   2709  C   GLU   176       1.865  16.074 -13.097  1.00  0.00           C  
ATOM   2710  O   GLU   176       0.810  16.420 -13.628  1.00  0.00           O  
ATOM   2711  CB  GLU   176       3.229  17.880 -11.924  1.00  0.00           C  
ATOM   2712  CG  GLU   176       2.655  18.995 -12.817  1.00  0.00           C  
ATOM   2713  CD  GLU   176       3.610  20.195 -13.001  1.00  0.00           C  
ATOM   2714  OE1 GLU   176       4.615  20.336 -12.262  1.00  0.00           O  
ATOM   2715  OE2 GLU   176       3.350  21.029 -13.905  1.00  0.00           O1-
ATOM   2716  H   GLU   176       3.889  15.973 -10.503  1.00  0.00           H  
ATOM   2717  HA  GLU   176       1.392  17.001 -11.221  1.00  0.00           H  
ATOM   2718  HB2 GLU   176       3.461  18.296 -10.942  1.00  0.00           H  
ATOM   2719  HB3 GLU   176       4.180  17.543 -12.341  1.00  0.00           H  
ATOM   2720  HG2 GLU   176       2.431  18.622 -13.816  1.00  0.00           H  
ATOM   2721  HG3 GLU   176       1.718  19.362 -12.399  1.00  0.00           H  
ATOM   2722  N   ASP   177       2.658  15.152 -13.646  1.00  0.00           N  
ATOM   2723  CA  ASP   177       2.411  14.447 -14.908  1.00  0.00           C  
ATOM   2724  C   ASP   177       1.589  13.146 -14.760  1.00  0.00           C  
ATOM   2725  O   ASP   177       1.278  12.508 -15.769  1.00  0.00           O  
ATOM   2726  CB  ASP   177       3.747  14.187 -15.639  1.00  0.00           C  
ATOM   2727  CG  ASP   177       4.858  13.476 -14.836  1.00  0.00           C  
ATOM   2728  OD1 ASP   177       4.776  13.360 -13.593  1.00  0.00           O  
ATOM   2729  OD2 ASP   177       5.865  13.070 -15.471  1.00  0.00           O1-
ATOM   2730  H   ASP   177       3.502  14.887 -13.154  1.00  0.00           H  
ATOM   2731  HA  ASP   177       1.821  15.094 -15.560  1.00  0.00           H  
ATOM   2732  HB2 ASP   177       3.574  13.623 -16.556  1.00  0.00           H  
ATOM   2733  HB3 ASP   177       4.157  15.145 -15.962  1.00  0.00           H  
ATOM   2734  N   GLN   178       1.215  12.739 -13.539  1.00  0.00           N  
ATOM   2735  CA  GLN   178       0.547  11.456 -13.249  1.00  0.00           C  
ATOM   2736  C   GLN   178      -0.902  11.590 -12.751  1.00  0.00           C  
ATOM   2737  O   GLN   178      -1.468  10.650 -12.194  1.00  0.00           O  
ATOM   2738  CB  GLN   178       1.432  10.581 -12.336  1.00  0.00           C  
ATOM   2739  CG  GLN   178       2.848  10.326 -12.893  1.00  0.00           C  
ATOM   2740  CD  GLN   178       2.924   9.691 -14.286  1.00  0.00           C  
ATOM   2741  OE1 GLN   178       1.925   8.966 -14.747  1.00  0.00           O  
ATOM   2742  NE2 GLN   178       3.912   9.824 -14.992  1.00  0.00           N  
ATOM   2743  H   GLN   178       1.469  13.316 -12.747  1.00  0.00           H  
ATOM   2744  HA  GLN   178       0.406  10.905 -14.178  1.00  0.00           H  
ATOM   2745  HB2 GLN   178       1.520  11.054 -11.357  1.00  0.00           H  
ATOM   2746  HB3 GLN   178       0.951   9.618 -12.159  1.00  0.00           H  
ATOM   2747  HG2 GLN   178       3.395  11.267 -12.923  1.00  0.00           H  
ATOM   2748  HG3 GLN   178       3.406   9.692 -12.210  1.00  0.00           H  
ATOM   2749 HE21 GLN   178       3.914   9.418 -15.917  1.00  0.00           H  
ATOM   2750 HE22 GLN   178       4.673  10.418 -14.691  1.00  0.00           H  
ATOM   2751  N   THR   179      -1.540  12.736 -13.004  1.00  0.00           N  
ATOM   2752  CA  THR   179      -2.952  13.011 -12.673  1.00  0.00           C  
ATOM   2753  C   THR   179      -3.967  12.153 -13.440  1.00  0.00           C  
ATOM   2754  O   THR   179      -5.138  12.125 -13.061  1.00  0.00           O  
ATOM   2755  CB  THR   179      -3.279  14.495 -12.902  1.00  0.00           C  
ATOM   2756  CG2 THR   179      -2.439  15.398 -11.999  1.00  0.00           C  
ATOM   2757  OG1 THR   179      -3.033  14.850 -14.246  1.00  0.00           O  
ATOM   2758  H   THR   179      -1.036  13.465 -13.490  1.00  0.00           H  
ATOM   2759  HA  THR   179      -3.092  12.787 -11.614  1.00  0.00           H  
ATOM   2760  HB  THR   179      -4.333  14.685 -12.690  1.00  0.00           H  
ATOM   2761 HG21 THR   179      -1.374  15.334 -12.229  1.00  0.00           H  
ATOM   2762 HG22 THR   179      -2.736  16.442 -12.095  1.00  0.00           H  
ATOM   2763 HG23 THR   179      -2.565  15.110 -10.958  1.00  0.00           H  
ATOM   2764  HG1 THR   179      -3.241  15.765 -14.361  1.00  0.00           H  
ATOM   2765  N   GLU   180      -3.553  11.399 -14.468  1.00  0.00           N  
ATOM   2766  CA  GLU   180      -4.424  10.459 -15.197  1.00  0.00           C  
ATOM   2767  C   GLU   180      -5.102   9.444 -14.257  1.00  0.00           C  
ATOM   2768  O   GLU   180      -6.276   9.116 -14.438  1.00  0.00           O  
ATOM   2769  CB  GLU   180      -3.625   9.739 -16.303  1.00  0.00           C  
ATOM   2770  CG  GLU   180      -2.558   8.749 -15.800  1.00  0.00           C  
ATOM   2771  CD  GLU   180      -1.771   8.130 -16.965  1.00  0.00           C  
ATOM   2772  OE1 GLU   180      -0.785   8.748 -17.432  1.00  0.00           O  
ATOM   2773  OE2 GLU   180      -2.145   7.020 -17.416  1.00  0.00           O1-
ATOM   2774  H   GLU   180      -2.583  11.447 -14.743  1.00  0.00           H  
ATOM   2775  HA  GLU   180      -5.210  11.048 -15.674  1.00  0.00           H  
ATOM   2776  HB2 GLU   180      -4.325   9.203 -16.946  1.00  0.00           H  
ATOM   2777  HB3 GLU   180      -3.155  10.488 -16.943  1.00  0.00           H  
ATOM   2778  HG2 GLU   180      -1.856   9.243 -15.127  1.00  0.00           H  
ATOM   2779  HG3 GLU   180      -3.009   7.929 -15.244  1.00  0.00           H  
ATOM   2780  N   TYR   181      -4.398   9.008 -13.207  1.00  0.00           N  
ATOM   2781  CA  TYR   181      -4.874   8.032 -12.222  1.00  0.00           C  
ATOM   2782  C   TYR   181      -5.932   8.584 -11.251  1.00  0.00           C  
ATOM   2783  O   TYR   181      -6.339   7.884 -10.328  1.00  0.00           O  
ATOM   2784  CB  TYR   181      -3.663   7.427 -11.493  1.00  0.00           C  
ATOM   2785  CG  TYR   181      -2.675   6.766 -12.437  1.00  0.00           C  
ATOM   2786  CD1 TYR   181      -3.099   5.682 -13.228  1.00  0.00           C  
ATOM   2787  CE1 TYR   181      -2.216   5.095 -14.153  1.00  0.00           C  
ATOM   2788  CZ  TYR   181      -0.904   5.583 -14.290  1.00  0.00           C  
ATOM   2789  OH  TYR   181      -0.073   5.021 -15.207  1.00  0.00           O  
ATOM   2790  CE2 TYR   181      -0.470   6.653 -13.480  1.00  0.00           C  
ATOM   2791  CD2 TYR   181      -1.355   7.245 -12.555  1.00  0.00           C  
ATOM   2792  H   TYR   181      -3.452   9.348 -13.098  1.00  0.00           H  
ATOM   2793  HA  TYR   181      -5.377   7.230 -12.766  1.00  0.00           H  
ATOM   2794  HB2 TYR   181      -3.154   8.197 -10.912  1.00  0.00           H  
ATOM   2795  HB3 TYR   181      -3.993   6.674 -10.777  1.00  0.00           H  
ATOM   2796  HD1 TYR   181      -4.108   5.308 -13.143  1.00  0.00           H  
ATOM   2797  HE1 TYR   181      -2.550   4.280 -14.772  1.00  0.00           H  
ATOM   2798  HH  TYR   181       0.697   5.546 -15.370  1.00  0.00           H  
ATOM   2799  HE2 TYR   181       0.535   7.034 -13.577  1.00  0.00           H  
ATOM   2800  HD2 TYR   181      -1.017   8.072 -11.948  1.00  0.00           H  
ATOM   2801  N   LEU   182      -6.395   9.822 -11.452  1.00  0.00           N  
ATOM   2802  CA  LEU   182      -7.532  10.418 -10.746  1.00  0.00           C  
ATOM   2803  C   LEU   182      -8.850  10.301 -11.534  1.00  0.00           C  
ATOM   2804  O   LEU   182      -9.921  10.530 -10.975  1.00  0.00           O  
ATOM   2805  CB  LEU   182      -7.207  11.888 -10.420  1.00  0.00           C  
ATOM   2806  CG  LEU   182      -5.925  12.063  -9.584  1.00  0.00           C  
ATOM   2807  CD1 LEU   182      -5.469  13.518  -9.587  1.00  0.00           C  
ATOM   2808  CD2 LEU   182      -6.149  11.641  -8.134  1.00  0.00           C  
ATOM   2809  H   LEU   182      -5.991  10.363 -12.205  1.00  0.00           H  
ATOM   2810  HA  LEU   182      -7.696   9.896  -9.805  1.00  0.00           H  
ATOM   2811  HB2 LEU   182      -7.112  12.443 -11.354  1.00  0.00           H  
ATOM   2812  HB3 LEU   182      -8.046  12.341  -9.892  1.00  0.00           H  
ATOM   2813  HG  LEU   182      -5.116  11.474 -10.013  1.00  0.00           H  
ATOM   2814 HD11 LEU   182      -5.283  13.875 -10.600  1.00  0.00           H  
ATOM   2815 HD12 LEU   182      -6.223  14.155  -9.142  1.00  0.00           H  
ATOM   2816 HD13 LEU   182      -4.549  13.643  -9.019  1.00  0.00           H  
ATOM   2817 HD21 LEU   182      -6.404  10.585  -8.052  1.00  0.00           H  
ATOM   2818 HD22 LEU   182      -5.249  11.801  -7.542  1.00  0.00           H  
ATOM   2819 HD23 LEU   182      -6.954  12.214  -7.674  1.00  0.00           H  
ATOM   2820  N   GLU   183      -8.805   9.956 -12.824  1.00  0.00           N  
ATOM   2821  CA  GLU   183     -10.013   9.752 -13.636  1.00  0.00           C  
ATOM   2822  C   GLU   183     -10.706   8.423 -13.294  1.00  0.00           C  
ATOM   2823  O   GLU   183     -10.061   7.374 -13.217  1.00  0.00           O  
ATOM   2824  CB  GLU   183      -9.693   9.818 -15.138  1.00  0.00           C  
ATOM   2825  CG  GLU   183      -9.114  11.177 -15.565  1.00  0.00           C  
ATOM   2826  CD  GLU   183      -8.971  11.337 -17.091  1.00  0.00           C  
ATOM   2827  OE1 GLU   183      -8.249  12.261 -17.536  1.00  0.00           O  
ATOM   2828  OE2 GLU   183      -9.602  10.581 -17.871  1.00  0.00           O1-
ATOM   2829  H   GLU   183      -7.910   9.765 -13.254  1.00  0.00           H  
ATOM   2830  HA  GLU   183     -10.712  10.562 -13.420  1.00  0.00           H  
ATOM   2831  HB2 GLU   183      -8.992   9.027 -15.407  1.00  0.00           H  
ATOM   2832  HB3 GLU   183     -10.608   9.618 -15.698  1.00  0.00           H  
ATOM   2833  HG2 GLU   183      -9.755  11.983 -15.208  1.00  0.00           H  
ATOM   2834  HG3 GLU   183      -8.135  11.330 -15.109  1.00  0.00           H  
ATOM   2835  N   GLU   184     -12.037   8.446 -13.152  1.00  0.00           N  
ATOM   2836  CA  GLU   184     -12.847   7.260 -12.834  1.00  0.00           C  
ATOM   2837  C   GLU   184     -12.608   6.130 -13.847  1.00  0.00           C  
ATOM   2838  O   GLU   184     -12.276   5.007 -13.463  1.00  0.00           O  
ATOM   2839  CB  GLU   184     -14.337   7.660 -12.780  1.00  0.00           C  
ATOM   2840  CG  GLU   184     -15.289   6.471 -12.547  1.00  0.00           C  
ATOM   2841  CD  GLU   184     -16.785   6.817 -12.678  1.00  0.00           C  
ATOM   2842  OE1 GLU   184     -17.158   7.993 -12.898  1.00  0.00           O  
ATOM   2843  OE2 GLU   184     -17.603   5.865 -12.594  1.00  0.00           O1-
ATOM   2844  H   GLU   184     -12.519   9.330 -13.232  1.00  0.00           H  
ATOM   2845  HA  GLU   184     -12.542   6.910 -11.847  1.00  0.00           H  
ATOM   2846  HB2 GLU   184     -14.484   8.396 -11.988  1.00  0.00           H  
ATOM   2847  HB3 GLU   184     -14.608   8.162 -13.711  1.00  0.00           H  
ATOM   2848  HG2 GLU   184     -15.115   5.689 -13.281  1.00  0.00           H  
ATOM   2849  HG3 GLU   184     -15.115   6.035 -11.563  1.00  0.00           H  
ATOM   2850  N   ARG   185     -12.707   6.443 -15.146  1.00  0.00           N  
ATOM   2851  CA  ARG   185     -12.488   5.489 -16.245  1.00  0.00           C  
ATOM   2852  C   ARG   185     -11.087   4.866 -16.232  1.00  0.00           C  
ATOM   2853  O   ARG   185     -10.952   3.682 -16.529  1.00  0.00           O  
ATOM   2854  CB  ARG   185     -12.810   6.159 -17.599  1.00  0.00           C  
ATOM   2855  CG  ARG   185     -11.925   7.375 -17.921  1.00  0.00           C  
ATOM   2856  CD  ARG   185     -12.276   8.021 -19.264  1.00  0.00           C  
ATOM   2857  NE  ARG   185     -11.406   9.187 -19.490  1.00  0.00           N  
ATOM   2858  CZ  ARG   185     -11.263   9.918 -20.574  1.00  0.00           C  
ATOM   2859  NH1 ARG   185     -11.937   9.709 -21.671  1.00  0.00           N  
ATOM   2860  NH2 ARG   185     -10.405  10.892 -20.538  1.00  0.00           N1+
ATOM   2861  H   ARG   185     -12.963   7.388 -15.390  1.00  0.00           H  
ATOM   2862  HA  ARG   185     -13.202   4.674 -16.105  1.00  0.00           H  
ATOM   2863  HB2 ARG   185     -12.713   5.421 -18.398  1.00  0.00           H  
ATOM   2864  HB3 ARG   185     -13.857   6.465 -17.604  1.00  0.00           H  
ATOM   2865  HG2 ARG   185     -12.015   8.122 -17.132  1.00  0.00           H  
ATOM   2866  HG3 ARG   185     -10.875   7.084 -17.950  1.00  0.00           H  
ATOM   2867  HD2 ARG   185     -12.140   7.307 -20.077  1.00  0.00           H  
ATOM   2868  HD3 ARG   185     -13.317   8.345 -19.278  1.00  0.00           H  
ATOM   2869  HE  ARG   185     -10.835   9.471 -18.697  1.00  0.00           H  
ATOM   2870 HH11 ARG   185     -12.597   8.946 -21.715  1.00  0.00           H  
ATOM   2871 HH12 ARG   185     -11.805  10.300 -22.478  1.00  0.00           H  
ATOM   2872 HH21 ARG   185      -9.888  11.051 -19.675  1.00  0.00           H  
ATOM   2873 HH22 ARG   185     -10.242  11.486 -21.336  1.00  0.00           H  
ATOM   2874  N   ARG   186     -10.056   5.631 -15.844  1.00  0.00           N  
ATOM   2875  CA  ARG   186      -8.660   5.166 -15.779  1.00  0.00           C  
ATOM   2876  C   ARG   186      -8.462   4.185 -14.625  1.00  0.00           C  
ATOM   2877  O   ARG   186      -7.925   3.102 -14.836  1.00  0.00           O  
ATOM   2878  CB  ARG   186      -7.712   6.375 -15.674  1.00  0.00           C  
ATOM   2879  CG  ARG   186      -6.232   6.015 -15.883  1.00  0.00           C  
ATOM   2880  CD  ARG   186      -5.907   5.685 -17.344  1.00  0.00           C  
ATOM   2881  NE  ARG   186      -4.468   5.426 -17.505  1.00  0.00           N  
ATOM   2882  CZ  ARG   186      -3.856   4.262 -17.570  1.00  0.00           C  
ATOM   2883  NH1 ARG   186      -4.447   3.113 -17.697  1.00  0.00           N  
ATOM   2884  NH2 ARG   186      -2.566   4.229 -17.500  1.00  0.00           N1+
ATOM   2885  H   ARG   186     -10.241   6.583 -15.563  1.00  0.00           H  
ATOM   2886  HA  ARG   186      -8.460   4.636 -16.711  1.00  0.00           H  
ATOM   2887  HB2 ARG   186      -7.995   7.131 -16.408  1.00  0.00           H  
ATOM   2888  HB3 ARG   186      -7.829   6.849 -14.699  1.00  0.00           H  
ATOM   2889  HG2 ARG   186      -5.613   6.858 -15.579  1.00  0.00           H  
ATOM   2890  HG3 ARG   186      -5.936   5.192 -15.233  1.00  0.00           H  
ATOM   2891  HD2 ARG   186      -6.477   4.829 -17.697  1.00  0.00           H  
ATOM   2892  HD3 ARG   186      -6.173   6.526 -17.985  1.00  0.00           H  
ATOM   2893  HE  ARG   186      -3.861   6.241 -17.462  1.00  0.00           H  
ATOM   2894 HH11 ARG   186      -5.443   3.047 -17.898  1.00  0.00           H  
ATOM   2895 HH12 ARG   186      -3.876   2.273 -17.702  1.00  0.00           H  
ATOM   2896 HH21 ARG   186      -2.048   5.100 -17.416  1.00  0.00           H  
ATOM   2897 HH22 ARG   186      -2.083   3.337 -17.529  1.00  0.00           H  
ATOM   2898  N   ILE   187      -8.952   4.513 -13.427  1.00  0.00           N  
ATOM   2899  CA  ILE   187      -8.893   3.600 -12.272  1.00  0.00           C  
ATOM   2900  C   ILE   187      -9.691   2.322 -12.568  1.00  0.00           C  
ATOM   2901  O   ILE   187      -9.181   1.218 -12.383  1.00  0.00           O  
ATOM   2902  CB  ILE   187      -9.399   4.288 -10.985  1.00  0.00           C  
ATOM   2903  CG2 ILE   187      -9.384   3.287  -9.813  1.00  0.00           C  
ATOM   2904  CG1 ILE   187      -8.551   5.525 -10.615  1.00  0.00           C  
ATOM   2905  CD1 ILE   187      -9.306   6.484  -9.688  1.00  0.00           C  
ATOM   2906  H   ILE   187      -9.405   5.410 -13.307  1.00  0.00           H  
ATOM   2907  HA  ILE   187      -7.849   3.316 -12.121  1.00  0.00           H  
ATOM   2908  HB  ILE   187     -10.426   4.616 -11.153  1.00  0.00           H  
ATOM   2909 HG21 ILE   187      -8.410   2.806  -9.714  1.00  0.00           H  
ATOM   2910 HG22 ILE   187      -9.594   3.776  -8.863  1.00  0.00           H  
ATOM   2911 HG23 ILE   187     -10.134   2.504  -9.921  1.00  0.00           H  
ATOM   2912 HG12 ILE   187      -7.608   5.221 -10.159  1.00  0.00           H  
ATOM   2913 HG13 ILE   187      -8.280   6.089 -11.506  1.00  0.00           H  
ATOM   2914 HD11 ILE   187      -9.534   6.034  -8.723  1.00  0.00           H  
ATOM   2915 HD12 ILE   187      -8.713   7.374  -9.499  1.00  0.00           H  
ATOM   2916 HD13 ILE   187     -10.241   6.813 -10.143  1.00  0.00           H  
ATOM   2917  N   LYS   188     -10.915   2.466 -13.090  1.00  0.00           N  
ATOM   2918  CA  LYS   188     -11.819   1.355 -13.430  1.00  0.00           C  
ATOM   2919  C   LYS   188     -11.218   0.411 -14.477  1.00  0.00           C  
ATOM   2920  O   LYS   188     -11.287  -0.806 -14.312  1.00  0.00           O  
ATOM   2921  CB  LYS   188     -13.161   1.965 -13.867  1.00  0.00           C  
ATOM   2922  CG  LYS   188     -14.320   0.959 -13.911  1.00  0.00           C  
ATOM   2923  CD  LYS   188     -15.655   1.620 -14.300  1.00  0.00           C  
ATOM   2924  CE  LYS   188     -16.087   2.721 -13.316  1.00  0.00           C  
ATOM   2925  NZ  LYS   188     -17.394   3.322 -13.690  1.00  0.00           N1+
ATOM   2926  H   LYS   188     -11.262   3.405 -13.243  1.00  0.00           H  
ATOM   2927  HA  LYS   188     -11.979   0.784 -12.513  1.00  0.00           H  
ATOM   2928  HB2 LYS   188     -13.401   2.734 -13.136  1.00  0.00           H  
ATOM   2929  HB3 LYS   188     -13.057   2.470 -14.828  1.00  0.00           H  
ATOM   2930  HG2 LYS   188     -14.097   0.166 -14.626  1.00  0.00           H  
ATOM   2931  HG3 LYS   188     -14.423   0.474 -12.939  1.00  0.00           H  
ATOM   2932  HD2 LYS   188     -15.574   2.036 -15.305  1.00  0.00           H  
ATOM   2933  HD3 LYS   188     -16.428   0.852 -14.347  1.00  0.00           H  
ATOM   2934  HE2 LYS   188     -16.152   2.333 -12.299  1.00  0.00           H  
ATOM   2935  HE3 LYS   188     -15.364   3.531 -13.305  1.00  0.00           H  
ATOM   2936  HZ1 LYS   188     -17.565   4.146 -13.118  1.00  0.00           H  
ATOM   2937  HZ2 LYS   188     -17.372   3.610 -14.658  1.00  0.00           H  
ATOM   2938  HZ3 LYS   188     -18.138   2.654 -13.551  1.00  0.00           H  
ATOM   2939  N   GLU   189     -10.552   0.952 -15.500  1.00  0.00           N  
ATOM   2940  CA  GLU   189      -9.761   0.190 -16.477  1.00  0.00           C  
ATOM   2941  C   GLU   189      -8.646  -0.629 -15.805  1.00  0.00           C  
ATOM   2942  O   GLU   189      -8.504  -1.818 -16.088  1.00  0.00           O  
ATOM   2943  CB  GLU   189      -9.178   1.166 -17.519  1.00  0.00           C  
ATOM   2944  CG  GLU   189      -8.203   0.529 -18.522  1.00  0.00           C  
ATOM   2945  CD  GLU   189      -7.510   1.589 -19.399  1.00  0.00           C  
ATOM   2946  OE1 GLU   189      -6.925   2.552 -18.846  1.00  0.00           O  
ATOM   2947  OE2 GLU   189      -7.504   1.435 -20.644  1.00  0.00           O1-
ATOM   2948  H   GLU   189     -10.530   1.961 -15.580  1.00  0.00           H  
ATOM   2949  HA  GLU   189     -10.430  -0.505 -16.988  1.00  0.00           H  
ATOM   2950  HB2 GLU   189      -9.997   1.630 -18.069  1.00  0.00           H  
ATOM   2951  HB3 GLU   189      -8.674   1.979 -16.999  1.00  0.00           H  
ATOM   2952  HG2 GLU   189      -7.397  -0.013 -18.031  1.00  0.00           H  
ATOM   2953  HG3 GLU   189      -8.727  -0.189 -19.154  1.00  0.00           H  
ATOM   2954  N   ILE   190      -7.868  -0.026 -14.901  1.00  0.00           N  
ATOM   2955  CA  ILE   190      -6.739  -0.706 -14.244  1.00  0.00           C  
ATOM   2956  C   ILE   190      -7.234  -1.803 -13.292  1.00  0.00           C  
ATOM   2957  O   ILE   190      -6.697  -2.910 -13.313  1.00  0.00           O  
ATOM   2958  CB  ILE   190      -5.822   0.314 -13.537  1.00  0.00           C  
ATOM   2959  CG2 ILE   190      -4.659  -0.394 -12.815  1.00  0.00           C  
ATOM   2960  CG1 ILE   190      -5.235   1.323 -14.550  1.00  0.00           C  
ATOM   2961  CD1 ILE   190      -4.812   2.636 -13.884  1.00  0.00           C  
ATOM   2962  H   ILE   190      -8.025   0.950 -14.689  1.00  0.00           H  
ATOM   2963  HA  ILE   190      -6.147  -1.194 -15.021  1.00  0.00           H  
ATOM   2964  HB  ILE   190      -6.416   0.856 -12.800  1.00  0.00           H  
ATOM   2965 HG21 ILE   190      -4.088  -1.022 -13.500  1.00  0.00           H  
ATOM   2966 HG22 ILE   190      -3.967   0.331 -12.391  1.00  0.00           H  
ATOM   2967 HG23 ILE   190      -4.991  -1.024 -11.990  1.00  0.00           H  
ATOM   2968 HG12 ILE   190      -4.402   0.878 -15.094  1.00  0.00           H  
ATOM   2969 HG13 ILE   190      -5.958   1.575 -15.323  1.00  0.00           H  
ATOM   2970 HD11 ILE   190      -3.970   2.505 -13.205  1.00  0.00           H  
ATOM   2971 HD12 ILE   190      -4.523   3.353 -14.649  1.00  0.00           H  
ATOM   2972 HD13 ILE   190      -5.631   3.080 -13.318  1.00  0.00           H  
ATOM   2973  N   VAL   191      -8.303  -1.557 -12.525  1.00  0.00           N  
ATOM   2974  CA  VAL   191      -8.953  -2.581 -11.682  1.00  0.00           C  
ATOM   2975  C   VAL   191      -9.456  -3.754 -12.537  1.00  0.00           C  
ATOM   2976  O   VAL   191      -9.177  -4.911 -12.219  1.00  0.00           O  
ATOM   2977  CB  VAL   191     -10.096  -1.965 -10.846  1.00  0.00           C  
ATOM   2978  CG1 VAL   191     -10.894  -3.012 -10.058  1.00  0.00           C  
ATOM   2979  CG2 VAL   191      -9.552  -0.966  -9.819  1.00  0.00           C  
ATOM   2980  H   VAL   191      -8.716  -0.633 -12.550  1.00  0.00           H  
ATOM   2981  HA  VAL   191      -8.200  -2.976 -10.997  1.00  0.00           H  
ATOM   2982  HB  VAL   191     -10.781  -1.436 -11.511  1.00  0.00           H  
ATOM   2983 HG11 VAL   191     -10.241  -3.634  -9.444  1.00  0.00           H  
ATOM   2984 HG12 VAL   191     -11.615  -2.539  -9.390  1.00  0.00           H  
ATOM   2985 HG13 VAL   191     -11.467  -3.672 -10.709  1.00  0.00           H  
ATOM   2986 HG21 VAL   191      -8.960  -0.180 -10.282  1.00  0.00           H  
ATOM   2987 HG22 VAL   191     -10.367  -0.478  -9.284  1.00  0.00           H  
ATOM   2988 HG23 VAL   191      -8.918  -1.461  -9.085  1.00  0.00           H  
ATOM   2989  N   LYS   192     -10.127  -3.469 -13.665  1.00  0.00           N  
ATOM   2990  CA  LYS   192     -10.599  -4.475 -14.636  1.00  0.00           C  
ATOM   2991  C   LYS   192      -9.448  -5.287 -15.256  1.00  0.00           C  
ATOM   2992  O   LYS   192      -9.595  -6.491 -15.467  1.00  0.00           O  
ATOM   2993  CB  LYS   192     -11.413  -3.746 -15.724  1.00  0.00           C  
ATOM   2994  CG  LYS   192     -12.104  -4.680 -16.735  1.00  0.00           C  
ATOM   2995  CD  LYS   192     -12.523  -3.949 -18.019  1.00  0.00           C  
ATOM   2996  CE  LYS   192     -13.513  -2.802 -17.769  1.00  0.00           C  
ATOM   2997  NZ  LYS   192     -13.879  -2.120 -19.040  1.00  0.00           N1+
ATOM   2998  H   LYS   192     -10.314  -2.498 -13.879  1.00  0.00           H  
ATOM   2999  HA  LYS   192     -11.260  -5.164 -14.107  1.00  0.00           H  
ATOM   3000  HB2 LYS   192     -12.175  -3.132 -15.244  1.00  0.00           H  
ATOM   3001  HB3 LYS   192     -10.762  -3.055 -16.259  1.00  0.00           H  
ATOM   3002  HG2 LYS   192     -11.447  -5.494 -17.038  1.00  0.00           H  
ATOM   3003  HG3 LYS   192     -12.968  -5.153 -16.266  1.00  0.00           H  
ATOM   3004  HD2 LYS   192     -11.633  -3.563 -18.519  1.00  0.00           H  
ATOM   3005  HD3 LYS   192     -12.969  -4.670 -18.706  1.00  0.00           H  
ATOM   3006  HE2 LYS   192     -14.419  -3.177 -17.293  1.00  0.00           H  
ATOM   3007  HE3 LYS   192     -13.084  -2.052 -17.103  1.00  0.00           H  
ATOM   3008  HZ1 LYS   192     -14.309  -2.784 -19.668  1.00  0.00           H  
ATOM   3009  HZ2 LYS   192     -14.529  -1.371 -18.847  1.00  0.00           H  
ATOM   3010  HZ3 LYS   192     -13.048  -1.740 -19.471  1.00  0.00           H  
ATOM   3011  N   LYS   193      -8.313  -4.646 -15.552  1.00  0.00           N  
ATOM   3012  CA  LYS   193      -7.145  -5.259 -16.209  1.00  0.00           C  
ATOM   3013  C   LYS   193      -6.285  -6.095 -15.248  1.00  0.00           C  
ATOM   3014  O   LYS   193      -6.041  -7.275 -15.505  1.00  0.00           O  
ATOM   3015  CB  LYS   193      -6.330  -4.142 -16.889  1.00  0.00           C  
ATOM   3016  CG  LYS   193      -5.195  -4.683 -17.774  1.00  0.00           C  
ATOM   3017  CD  LYS   193      -4.250  -3.580 -18.272  1.00  0.00           C  
ATOM   3018  CE  LYS   193      -4.916  -2.486 -19.112  1.00  0.00           C  
ATOM   3019  NZ  LYS   193      -3.910  -1.474 -19.528  1.00  0.00           N1+
ATOM   3020  H   LYS   193      -8.268  -3.653 -15.365  1.00  0.00           H  
ATOM   3021  HA  LYS   193      -7.510  -5.926 -16.992  1.00  0.00           H  
ATOM   3022  HB2 LYS   193      -7.010  -3.579 -17.529  1.00  0.00           H  
ATOM   3023  HB3 LYS   193      -5.984  -3.421 -16.151  1.00  0.00           H  
ATOM   3024  HG2 LYS   193      -4.590  -5.410 -17.233  1.00  0.00           H  
ATOM   3025  HG3 LYS   193      -5.619  -5.220 -18.623  1.00  0.00           H  
ATOM   3026  HD2 LYS   193      -3.745  -3.088 -17.450  1.00  0.00           H  
ATOM   3027  HD3 LYS   193      -3.460  -4.049 -18.861  1.00  0.00           H  
ATOM   3028  HE2 LYS   193      -5.396  -2.907 -19.996  1.00  0.00           H  
ATOM   3029  HE3 LYS   193      -5.685  -1.971 -18.536  1.00  0.00           H  
ATOM   3030  HZ1 LYS   193      -3.401  -1.131 -18.717  1.00  0.00           H  
ATOM   3031  HZ2 LYS   193      -3.251  -1.893 -20.167  1.00  0.00           H  
ATOM   3032  HZ3 LYS   193      -4.373  -0.699 -19.982  1.00  0.00           H  
ATOM   3033  N   HIS   194      -5.813  -5.486 -14.161  1.00  0.00           N  
ATOM   3034  CA  HIS   194      -4.755  -6.022 -13.291  1.00  0.00           C  
ATOM   3035  C   HIS   194      -5.255  -6.879 -12.116  1.00  0.00           C  
ATOM   3036  O   HIS   194      -4.511  -7.750 -11.657  1.00  0.00           O  
ATOM   3037  CB  HIS   194      -3.920  -4.852 -12.743  1.00  0.00           C  
ATOM   3038  CG  HIS   194      -2.894  -4.269 -13.690  1.00  0.00           C  
ATOM   3039  ND1 HIS   194      -1.571  -4.062 -13.410  1.00  0.00           N  
ATOM   3040  CE1 HIS   194      -1.013  -3.480 -14.524  1.00  0.00           C  
ATOM   3041  NE2 HIS   194      -1.977  -3.334 -15.444  1.00  0.00           N  
ATOM   3042  CD2 HIS   194      -3.149  -3.794 -14.977  1.00  0.00           C  
ATOM   3043  H   HIS   194      -6.111  -4.535 -13.980  1.00  0.00           H  
ATOM   3044  HA  HIS   194      -4.092  -6.660 -13.879  1.00  0.00           H  
ATOM   3045  HB2 HIS   194      -4.555  -4.050 -12.367  1.00  0.00           H  
ATOM   3046  HB3 HIS   194      -3.372  -5.208 -11.878  1.00  0.00           H  
ATOM   3047  HE1 HIS   194       0.008  -3.164 -14.649  1.00  0.00           H  
ATOM   3048  HE2 HIS   194      -1.846  -2.896 -16.346  1.00  0.00           H  
ATOM   3049  HD2 HIS   194      -4.068  -3.755 -15.516  1.00  0.00           H  
ATOM   3050  N   SER   195      -6.459  -6.625 -11.593  1.00  0.00           N  
ATOM   3051  CA  SER   195      -6.916  -7.180 -10.304  1.00  0.00           C  
ATOM   3052  C   SER   195      -8.444  -7.345 -10.218  1.00  0.00           C  
ATOM   3053  O   SER   195      -9.077  -7.067  -9.199  1.00  0.00           O  
ATOM   3054  CB  SER   195      -6.335  -6.358  -9.140  1.00  0.00           C  
ATOM   3055  OG  SER   195      -6.663  -4.981  -9.248  1.00  0.00           O  
ATOM   3056  H   SER   195      -7.033  -5.911 -12.019  1.00  0.00           H  
ATOM   3057  HA  SER   195      -6.535  -8.198 -10.205  1.00  0.00           H  
ATOM   3058  HB2 SER   195      -6.678  -6.733  -8.176  1.00  0.00           H  
ATOM   3059  HB3 SER   195      -5.249  -6.446  -9.126  1.00  0.00           H  
ATOM   3060  HG  SER   195      -7.603  -4.896  -9.193  1.00  0.00           H  
ATOM   3061  N   GLN   196      -9.050  -7.864 -11.290  1.00  0.00           N  
ATOM   3062  CA  GLN   196     -10.475  -8.211 -11.351  1.00  0.00           C  
ATOM   3063  C   GLN   196     -10.851  -9.449 -10.507  1.00  0.00           C  
ATOM   3064  O   GLN   196     -12.030  -9.654 -10.211  1.00  0.00           O  
ATOM   3065  CB  GLN   196     -10.923  -8.346 -12.821  1.00  0.00           C  
ATOM   3066  CG  GLN   196     -10.443  -9.579 -13.613  1.00  0.00           C  
ATOM   3067  CD  GLN   196      -8.966  -9.550 -14.020  1.00  0.00           C  
ATOM   3068  OE1 GLN   196      -8.060  -9.662 -13.204  1.00  0.00           O  
ATOM   3069  NE2 GLN   196      -8.652  -9.418 -15.290  1.00  0.00           N  
ATOM   3070  H   GLN   196      -8.483  -8.108 -12.091  1.00  0.00           H  
ATOM   3071  HA  GLN   196     -11.029  -7.368 -10.932  1.00  0.00           H  
ATOM   3072  HB2 GLN   196     -12.013  -8.359 -12.833  1.00  0.00           H  
ATOM   3073  HB3 GLN   196     -10.654  -7.436 -13.354  1.00  0.00           H  
ATOM   3074  HG2 GLN   196     -10.643 -10.494 -13.060  1.00  0.00           H  
ATOM   3075  HG3 GLN   196     -11.042  -9.656 -14.522  1.00  0.00           H  
ATOM   3076 HE21 GLN   196      -7.678  -9.378 -15.557  1.00  0.00           H  
ATOM   3077 HE22 GLN   196      -9.376  -9.307 -15.984  1.00  0.00           H  
ATOM   3078  N   PHE   197      -9.866 -10.259 -10.091  1.00  0.00           N  
ATOM   3079  CA  PHE   197     -10.036 -11.445  -9.237  1.00  0.00           C  
ATOM   3080  C   PHE   197      -9.493 -11.201  -7.815  1.00  0.00           C  
ATOM   3081  O   PHE   197      -8.444 -11.720  -7.423  1.00  0.00           O  
ATOM   3082  CB  PHE   197      -9.422 -12.672  -9.932  1.00  0.00           C  
ATOM   3083  CG  PHE   197     -10.049 -12.997 -11.278  1.00  0.00           C  
ATOM   3084  CD1 PHE   197     -11.404 -13.378 -11.349  1.00  0.00           C  
ATOM   3085  CE1 PHE   197     -11.998 -13.658 -12.592  1.00  0.00           C  
ATOM   3086  CZ  PHE   197     -11.238 -13.566 -13.770  1.00  0.00           C  
ATOM   3087  CE2 PHE   197      -9.883 -13.197 -13.704  1.00  0.00           C  
ATOM   3088  CD2 PHE   197      -9.289 -12.911 -12.461  1.00  0.00           C  
ATOM   3089  H   PHE   197      -8.924 -10.030 -10.372  1.00  0.00           H  
ATOM   3090  HA  PHE   197     -11.097 -11.659  -9.105  1.00  0.00           H  
ATOM   3091  HB2 PHE   197      -8.349 -12.527 -10.063  1.00  0.00           H  
ATOM   3092  HB3 PHE   197      -9.532 -13.551  -9.295  1.00  0.00           H  
ATOM   3093  HD1 PHE   197     -11.996 -13.449 -10.449  1.00  0.00           H  
ATOM   3094  HE1 PHE   197     -13.039 -13.943 -12.641  1.00  0.00           H  
ATOM   3095  HZ  PHE   197     -11.693 -13.781 -14.726  1.00  0.00           H  
ATOM   3096  HE2 PHE   197      -9.298 -13.124 -14.609  1.00  0.00           H  
ATOM   3097  HD2 PHE   197      -8.250 -12.616 -12.422  1.00  0.00           H  
ATOM   3098  N   ILE   198     -10.220 -10.386  -7.043  1.00  0.00           N  
ATOM   3099  CA  ILE   198      -9.951 -10.052  -5.633  1.00  0.00           C  
ATOM   3100  C   ILE   198     -11.141 -10.494  -4.763  1.00  0.00           C  
ATOM   3101  O   ILE   198     -12.298 -10.379  -5.172  1.00  0.00           O  
ATOM   3102  CB  ILE   198      -9.625  -8.542  -5.503  1.00  0.00           C  
ATOM   3103  CG2 ILE   198      -9.645  -8.033  -4.051  1.00  0.00           C  
ATOM   3104  CG1 ILE   198      -8.279  -8.183  -6.177  1.00  0.00           C  
ATOM   3105  CD1 ILE   198      -7.005  -8.688  -5.480  1.00  0.00           C  
ATOM   3106  H   ILE   198     -11.063  -9.995  -7.440  1.00  0.00           H  
ATOM   3107  HA  ILE   198      -9.093 -10.622  -5.275  1.00  0.00           H  
ATOM   3108  HB  ILE   198     -10.402  -7.993  -6.037  1.00  0.00           H  
ATOM   3109 HG21 ILE   198      -9.052  -8.669  -3.396  1.00  0.00           H  
ATOM   3110 HG22 ILE   198      -9.244  -7.022  -3.979  1.00  0.00           H  
ATOM   3111 HG23 ILE   198     -10.657  -7.994  -3.648  1.00  0.00           H  
ATOM   3112 HG12 ILE   198      -8.272  -8.550  -7.202  1.00  0.00           H  
ATOM   3113 HG13 ILE   198      -8.215  -7.099  -6.264  1.00  0.00           H  
ATOM   3114 HD11 ILE   198      -6.988  -9.774  -5.397  1.00  0.00           H  
ATOM   3115 HD12 ILE   198      -6.120  -8.391  -6.043  1.00  0.00           H  
ATOM   3116 HD13 ILE   198      -6.901  -8.270  -4.479  1.00  0.00           H  
ATOM   3117  N   GLY   199     -10.864 -11.010  -3.560  1.00  0.00           N  
ATOM   3118  CA  GLY   199     -11.850 -11.649  -2.672  1.00  0.00           C  
ATOM   3119  C   GLY   199     -12.800 -10.708  -1.914  1.00  0.00           C  
ATOM   3120  O   GLY   199     -13.542 -11.176  -1.047  1.00  0.00           O  
ATOM   3121  H   GLY   199      -9.897 -11.049  -3.270  1.00  0.00           H  
ATOM   3122  HA2 GLY   199     -12.447 -12.361  -3.244  1.00  0.00           H  
ATOM   3123  HA3 GLY   199     -11.299 -12.235  -1.936  1.00  0.00           H  
ATOM   3124  N   TYR   200     -12.776  -9.404  -2.211  1.00  0.00           N  
ATOM   3125  CA  TYR   200     -13.458  -8.335  -1.468  1.00  0.00           C  
ATOM   3126  C   TYR   200     -14.052  -7.269  -2.408  1.00  0.00           C  
ATOM   3127  O   TYR   200     -13.518  -7.076  -3.507  1.00  0.00           O  
ATOM   3128  CB  TYR   200     -12.469  -7.680  -0.489  1.00  0.00           C  
ATOM   3129  CG  TYR   200     -11.841  -8.669   0.474  1.00  0.00           C  
ATOM   3130  CD1 TYR   200     -12.574  -9.101   1.594  1.00  0.00           C  
ATOM   3131  CE1 TYR   200     -12.054 -10.107   2.429  1.00  0.00           C  
ATOM   3132  CZ  TYR   200     -10.806 -10.691   2.131  1.00  0.00           C  
ATOM   3133  OH  TYR   200     -10.343 -11.694   2.912  1.00  0.00           O  
ATOM   3134  CE2 TYR   200     -10.059 -10.240   1.022  1.00  0.00           C  
ATOM   3135  CD2 TYR   200     -10.575  -9.221   0.198  1.00  0.00           C  
ATOM   3136  H   TYR   200     -12.183  -9.111  -2.974  1.00  0.00           H  
ATOM   3137  HA  TYR   200     -14.261  -8.792  -0.894  1.00  0.00           H  
ATOM   3138  HB2 TYR   200     -11.675  -7.169  -1.037  1.00  0.00           H  
ATOM   3139  HB3 TYR   200     -12.971  -6.909   0.096  1.00  0.00           H  
ATOM   3140  HD1 TYR   200     -13.550  -8.690   1.800  1.00  0.00           H  
ATOM   3141  HE1 TYR   200     -12.624 -10.446   3.281  1.00  0.00           H  
ATOM   3142  HH  TYR   200      -9.574 -12.123   2.543  1.00  0.00           H  
ATOM   3143  HE2 TYR   200      -9.098 -10.677   0.794  1.00  0.00           H  
ATOM   3144  HD2 TYR   200     -10.013  -8.897  -0.666  1.00  0.00           H  
ATOM   3145  N   PRO   201     -15.108  -6.536  -2.000  1.00  0.00           N  
ATOM   3146  CA  PRO   201     -15.628  -5.402  -2.764  1.00  0.00           C  
ATOM   3147  C   PRO   201     -14.573  -4.298  -2.928  1.00  0.00           C  
ATOM   3148  O   PRO   201     -13.915  -3.920  -1.955  1.00  0.00           O  
ATOM   3149  CD  PRO   201     -15.929  -6.751  -0.818  1.00  0.00           C  
ATOM   3150  CG  PRO   201     -17.268  -6.094  -1.140  1.00  0.00           C  
ATOM   3151  CB  PRO   201     -16.857  -4.896  -1.994  1.00  0.00           C  
ATOM   3152  HD2 PRO   201     -15.456  -6.260   0.031  1.00  0.00           H  
ATOM   3153  HD3 PRO   201     -16.091  -7.798  -0.569  1.00  0.00           H  
ATOM   3154  HG2 PRO   201     -17.828  -5.810  -0.247  1.00  0.00           H  
ATOM   3155  HG3 PRO   201     -17.887  -6.774  -1.728  1.00  0.00           H  
ATOM   3156  HB2 PRO   201     -16.605  -4.060  -1.337  1.00  0.00           H  
ATOM   3157  HB3 PRO   201     -17.658  -4.564  -2.655  1.00  0.00           H  
ATOM   3158  HA  PRO   201     -15.944  -5.770  -3.743  1.00  0.00           H  
ATOM   3159  N   ILE   202     -14.433  -3.767  -4.147  1.00  0.00           N  
ATOM   3160  CA  ILE   202     -13.573  -2.618  -4.472  1.00  0.00           C  
ATOM   3161  C   ILE   202     -14.475  -1.474  -4.955  1.00  0.00           C  
ATOM   3162  O   ILE   202     -14.896  -1.446  -6.116  1.00  0.00           O  
ATOM   3163  CB  ILE   202     -12.483  -2.993  -5.508  1.00  0.00           C  
ATOM   3164  CG2 ILE   202     -11.615  -1.759  -5.830  1.00  0.00           C  
ATOM   3165  CG1 ILE   202     -11.571  -4.148  -5.024  1.00  0.00           C  
ATOM   3166  CD1 ILE   202     -10.731  -4.774  -6.143  1.00  0.00           C  
ATOM   3167  H   ILE   202     -15.003  -4.134  -4.895  1.00  0.00           H  
ATOM   3168  HA  ILE   202     -13.051  -2.272  -3.581  1.00  0.00           H  
ATOM   3169  HB  ILE   202     -12.978  -3.319  -6.425  1.00  0.00           H  
ATOM   3170 HG21 ILE   202     -11.112  -1.386  -4.938  1.00  0.00           H  
ATOM   3171 HG22 ILE   202     -10.846  -1.990  -6.565  1.00  0.00           H  
ATOM   3172 HG23 ILE   202     -12.188  -0.936  -6.256  1.00  0.00           H  
ATOM   3173 HG12 ILE   202     -10.914  -3.795  -4.230  1.00  0.00           H  
ATOM   3174 HG13 ILE   202     -12.165  -4.948  -4.585  1.00  0.00           H  
ATOM   3175 HD11 ILE   202     -10.051  -4.060  -6.603  1.00  0.00           H  
ATOM   3176 HD12 ILE   202     -10.122  -5.586  -5.751  1.00  0.00           H  
ATOM   3177 HD13 ILE   202     -11.364  -5.187  -6.929  1.00  0.00           H  
ATOM   3178  N   THR   203     -14.810  -0.544  -4.061  1.00  0.00           N  
ATOM   3179  CA  THR   203     -15.691   0.599  -4.367  1.00  0.00           C  
ATOM   3180  C   THR   203     -14.874   1.799  -4.839  1.00  0.00           C  
ATOM   3181  O   THR   203     -14.107   2.374  -4.067  1.00  0.00           O  
ATOM   3182  CB  THR   203     -16.555   0.994  -3.160  1.00  0.00           C  
ATOM   3183  CG2 THR   203     -17.583   2.073  -3.514  1.00  0.00           C  
ATOM   3184  OG1 THR   203     -17.275  -0.130  -2.697  1.00  0.00           O  
ATOM   3185  H   THR   203     -14.420  -0.605  -3.128  1.00  0.00           H  
ATOM   3186  HA  THR   203     -16.379   0.315  -5.167  1.00  0.00           H  
ATOM   3187  HB  THR   203     -15.927   1.349  -2.344  1.00  0.00           H  
ATOM   3188 HG21 THR   203     -18.236   1.750  -4.325  1.00  0.00           H  
ATOM   3189 HG22 THR   203     -18.214   2.301  -2.654  1.00  0.00           H  
ATOM   3190 HG23 THR   203     -17.117   3.009  -3.818  1.00  0.00           H  
ATOM   3191  HG1 THR   203     -16.660  -0.797  -2.433  1.00  0.00           H  
ATOM   3192  N   LEU   204     -15.050   2.212  -6.095  1.00  0.00           N  
ATOM   3193  CA  LEU   204     -14.478   3.451  -6.627  1.00  0.00           C  
ATOM   3194  C   LEU   204     -15.391   4.645  -6.292  1.00  0.00           C  
ATOM   3195  O   LEU   204     -16.498   4.759  -6.823  1.00  0.00           O  
ATOM   3196  CB  LEU   204     -14.227   3.253  -8.132  1.00  0.00           C  
ATOM   3197  CG  LEU   204     -13.732   4.491  -8.903  1.00  0.00           C  
ATOM   3198  CD1 LEU   204     -12.518   5.164  -8.264  1.00  0.00           C  
ATOM   3199  CD2 LEU   204     -13.335   4.047 -10.309  1.00  0.00           C  
ATOM   3200  H   LEU   204     -15.686   1.701  -6.689  1.00  0.00           H  
ATOM   3201  HA  LEU   204     -13.509   3.623  -6.162  1.00  0.00           H  
ATOM   3202  HB2 LEU   204     -13.499   2.448  -8.245  1.00  0.00           H  
ATOM   3203  HB3 LEU   204     -15.141   2.893  -8.608  1.00  0.00           H  
ATOM   3204  HG  LEU   204     -14.537   5.224  -8.982  1.00  0.00           H  
ATOM   3205 HD11 LEU   204     -11.702   4.458  -8.110  1.00  0.00           H  
ATOM   3206 HD12 LEU   204     -12.146   5.973  -8.891  1.00  0.00           H  
ATOM   3207 HD13 LEU   204     -12.763   5.610  -7.302  1.00  0.00           H  
ATOM   3208 HD21 LEU   204     -14.182   3.612 -10.840  1.00  0.00           H  
ATOM   3209 HD22 LEU   204     -12.982   4.889 -10.899  1.00  0.00           H  
ATOM   3210 HD23 LEU   204     -12.537   3.303 -10.292  1.00  0.00           H  
ATOM   3211  N   PHE   205     -14.935   5.523  -5.398  1.00  0.00           N  
ATOM   3212  CA  PHE   205     -15.653   6.735  -4.994  1.00  0.00           C  
ATOM   3213  C   PHE   205     -15.577   7.779  -6.122  1.00  0.00           C  
ATOM   3214  O   PHE   205     -14.495   8.258  -6.470  1.00  0.00           O  
ATOM   3215  CB  PHE   205     -15.068   7.301  -3.685  1.00  0.00           C  
ATOM   3216  CG  PHE   205     -15.511   6.652  -2.377  1.00  0.00           C  
ATOM   3217  CD1 PHE   205     -15.711   5.259  -2.258  1.00  0.00           C  
ATOM   3218  CE1 PHE   205     -16.138   4.703  -1.039  1.00  0.00           C  
ATOM   3219  CZ  PHE   205     -16.339   5.526   0.081  1.00  0.00           C  
ATOM   3220  CE2 PHE   205     -16.120   6.911  -0.023  1.00  0.00           C  
ATOM   3221  CD2 PHE   205     -15.711   7.470  -1.247  1.00  0.00           C  
ATOM   3222  H   PHE   205     -14.009   5.383  -5.012  1.00  0.00           H  
ATOM   3223  HA  PHE   205     -16.703   6.493  -4.819  1.00  0.00           H  
ATOM   3224  HB2 PHE   205     -13.981   7.276  -3.726  1.00  0.00           H  
ATOM   3225  HB3 PHE   205     -15.327   8.360  -3.616  1.00  0.00           H  
ATOM   3226  HD1 PHE   205     -15.547   4.601  -3.095  1.00  0.00           H  
ATOM   3227  HE1 PHE   205     -16.307   3.640  -0.963  1.00  0.00           H  
ATOM   3228  HZ  PHE   205     -16.655   5.094   1.019  1.00  0.00           H  
ATOM   3229  HE2 PHE   205     -16.271   7.547   0.837  1.00  0.00           H  
ATOM   3230  HD2 PHE   205     -15.548   8.536  -1.311  1.00  0.00           H  
ATOM   3231  N   VAL   206     -16.729   8.137  -6.694  1.00  0.00           N  
ATOM   3232  CA  VAL   206     -16.842   9.155  -7.754  1.00  0.00           C  
ATOM   3233  C   VAL   206     -16.808  10.565  -7.142  1.00  0.00           C  
ATOM   3234  O   VAL   206     -17.528  10.839  -6.178  1.00  0.00           O  
ATOM   3235  CB  VAL   206     -18.117   8.939  -8.597  1.00  0.00           C  
ATOM   3236  CG1 VAL   206     -18.160   9.886  -9.803  1.00  0.00           C  
ATOM   3237  CG2 VAL   206     -18.214   7.500  -9.128  1.00  0.00           C  
ATOM   3238  H   VAL   206     -17.585   7.710  -6.371  1.00  0.00           H  
ATOM   3239  HA  VAL   206     -15.983   9.047  -8.421  1.00  0.00           H  
ATOM   3240  HB  VAL   206     -18.995   9.129  -7.979  1.00  0.00           H  
ATOM   3241 HG11 VAL   206     -17.279   9.766 -10.435  1.00  0.00           H  
ATOM   3242 HG12 VAL   206     -19.035   9.692 -10.423  1.00  0.00           H  
ATOM   3243 HG13 VAL   206     -18.216  10.932  -9.503  1.00  0.00           H  
ATOM   3244 HG21 VAL   206     -18.319   6.775  -8.321  1.00  0.00           H  
ATOM   3245 HG22 VAL   206     -19.078   7.374  -9.780  1.00  0.00           H  
ATOM   3246 HG23 VAL   206     -17.327   7.229  -9.701  1.00  0.00           H  
ATOM   3247  N   GLU   207     -15.977  11.462  -7.687  1.00  0.00           N  
ATOM   3248  CA  GLU   207     -15.846  12.869  -7.245  1.00  0.00           C  
ATOM   3249  C   GLU   207     -17.090  13.731  -7.538  1.00  0.00           C  
ATOM   3250  O   GLU   207     -17.592  13.721  -8.687  1.00  0.00           O  
ATOM   3251  CB  GLU   207     -14.586  13.514  -7.852  1.00  0.00           C  
ATOM   3252  CG  GLU   207     -13.286  12.907  -7.298  1.00  0.00           C  
ATOM   3253  CD  GLU   207     -12.036  13.622  -7.849  1.00  0.00           C  
ATOM   3254  OE1 GLU   207     -11.814  14.819  -7.540  1.00  0.00           O  
ATOM   3255  OE2 GLU   207     -11.251  12.982  -8.586  1.00  0.00           O1-
ATOM   3256  OXT GLU   207     -17.553  14.439  -6.610  1.00  0.00           O1-
ATOM   3257  H   GLU   207     -15.414  11.178  -8.475  1.00  0.00           H  
ATOM   3258  HA  GLU   207     -15.722  12.859  -6.160  1.00  0.00           H  
ATOM   3259  HB2 GLU   207     -14.608  13.421  -8.939  1.00  0.00           H  
ATOM   3260  HB3 GLU   207     -14.591  14.585  -7.639  1.00  0.00           H  
ATOM   3261  HG2 GLU   207     -13.268  12.985  -6.211  1.00  0.00           H  
ATOM   3262  HG3 GLU   207     -13.225  11.845  -7.538  1.00  0.00           H  
END   
