# Supplementary material for: ModBind, a Rapid Simulation-Based Predictor of Ligand Binding and Off-Rates
Source: J Chem Inf Model. 2024 Dec 16;65(1):265–74. doi: 10.1021/acs.jcim.4c01805 (PMC11733936; doi:10.1021/acs.jcim.4c01805)
Supplement: Supplementary file 2 — ci4c01805_si_002.zip [file ci4c01805_si_002.zip › SI_ModBind_Validation/Koff/HSP90_Koff/M25_protein.pdb]

TITLE     M25_protein
REMARK   4      COMPLIES WITH FORMAT V. 3.0, 1-DEC-2006
REMARK 888
REMARK 888 WRITTEN BY MAESTRO (A PRODUCT OF SCHRODINGER, LLC)
ATOM      1  N   VAL     1       7.015  14.333  16.359  1.00  0.00           N1+
ATOM      2  CA  VAL     1       7.127  13.394  15.204  1.00  0.00           C  
ATOM      3  C   VAL     1       8.493  12.715  15.226  1.00  0.00           C  
ATOM      4  O   VAL     1       9.504  13.385  15.435  1.00  0.00           O  
ATOM      5  CB  VAL     1       6.887  14.092  13.845  1.00  0.00           C  
ATOM      6  CG1 VAL     1       6.984  13.119  12.657  1.00  0.00           C  
ATOM      7  CG2 VAL     1       5.500  14.752  13.795  1.00  0.00           C  
ATOM      8  H1  VAL     1       7.720  15.050  16.267  1.00  0.00           H  
ATOM      9  H2  VAL     1       7.169  13.825  17.219  1.00  0.00           H  
ATOM     10  H3  VAL     1       6.098  14.754  16.371  1.00  0.00           H  
ATOM     11  HA  VAL     1       6.363  12.628  15.348  1.00  0.00           H  
ATOM     12  HB  VAL     1       7.637  14.872  13.703  1.00  0.00           H  
ATOM     13 HG11 VAL     1       6.318  12.264  12.778  1.00  0.00           H  
ATOM     14 HG12 VAL     1       6.720  13.610  11.719  1.00  0.00           H  
ATOM     15 HG13 VAL     1       7.996  12.738  12.527  1.00  0.00           H  
ATOM     16 HG21 VAL     1       5.417  15.563  14.518  1.00  0.00           H  
ATOM     17 HG22 VAL     1       5.298  15.182  12.813  1.00  0.00           H  
ATOM     18 HG23 VAL     1       4.711  14.034  14.015  1.00  0.00           H  
ATOM     19  N   GLU     2       8.544  11.396  15.033  1.00  0.00           N  
ATOM     20  CA  GLU     2       9.800  10.633  14.960  1.00  0.00           C  
ATOM     21  C   GLU     2      10.236  10.422  13.499  1.00  0.00           C  
ATOM     22  O   GLU     2       9.425  10.036  12.652  1.00  0.00           O  
ATOM     23  CB  GLU     2       9.654   9.292  15.695  1.00  0.00           C  
ATOM     24  CG  GLU     2       9.350   9.460  17.191  1.00  0.00           C  
ATOM     25  CD  GLU     2       9.302   8.097  17.902  1.00  0.00           C  
ATOM     26  OE1 GLU     2       8.187   7.554  18.099  1.00  0.00           O  
ATOM     27  OE2 GLU     2      10.374   7.569  18.282  1.00  0.00           O1-
ATOM     28  H   GLU     2       7.689  10.885  14.858  1.00  0.00           H  
ATOM     29  HA  GLU     2      10.599  11.178  15.467  1.00  0.00           H  
ATOM     30  HB2 GLU     2       8.866   8.697  15.231  1.00  0.00           H  
ATOM     31  HB3 GLU     2      10.579   8.724  15.584  1.00  0.00           H  
ATOM     32  HG2 GLU     2      10.115  10.075  17.667  1.00  0.00           H  
ATOM     33  HG3 GLU     2       8.397   9.968  17.340  1.00  0.00           H  
ATOM     34  N   THR     3      11.519  10.660  13.209  1.00  0.00           N  
ATOM     35  CA  THR     3      12.132  10.504  11.875  1.00  0.00           C  
ATOM     36  C   THR     3      13.109   9.325  11.863  1.00  0.00           C  
ATOM     37  O   THR     3      13.860   9.122  12.821  1.00  0.00           O  
ATOM     38  CB  THR     3      12.841  11.799  11.435  1.00  0.00           C  
ATOM     39  CG2 THR     3      13.442  11.718  10.028  1.00  0.00           C  
ATOM     40  OG1 THR     3      11.921  12.873  11.429  1.00  0.00           O  
ATOM     41  H   THR     3      12.135  10.938  13.960  1.00  0.00           H  
ATOM     42  HA  THR     3      11.356  10.291  11.138  1.00  0.00           H  
ATOM     43  HB  THR     3      13.631  12.048  12.146  1.00  0.00           H  
ATOM     44 HG21 THR     3      12.694  11.425   9.291  1.00  0.00           H  
ATOM     45 HG22 THR     3      13.844  12.684   9.721  1.00  0.00           H  
ATOM     46 HG23 THR     3      14.265  11.006   9.971  1.00  0.00           H  
ATOM     47  HG1 THR     3      11.581  12.981  12.304  1.00  0.00           H  
ATOM     48  N   PHE     4      13.117   8.564  10.768  1.00  0.00           N  
ATOM     49  CA  PHE     4      13.872   7.320  10.594  1.00  0.00           C  
ATOM     50  C   PHE     4      14.524   7.259   9.208  1.00  0.00           C  
ATOM     51  O   PHE     4      13.940   7.699   8.216  1.00  0.00           O  
ATOM     52  CB  PHE     4      12.923   6.123  10.760  1.00  0.00           C  
ATOM     53  CG  PHE     4      12.138   6.092  12.058  1.00  0.00           C  
ATOM     54  CD1 PHE     4      10.878   6.717  12.130  1.00  0.00           C  
ATOM     55  CE1 PHE     4      10.168   6.729  13.342  1.00  0.00           C  
ATOM     56  CZ  PHE     4      10.704   6.100  14.478  1.00  0.00           C  
ATOM     57  CE2 PHE     4      11.952   5.457  14.403  1.00  0.00           C  
ATOM     58  CD2 PHE     4      12.671   5.456  13.194  1.00  0.00           C  
ATOM     59  H   PHE     4      12.487   8.810  10.013  1.00  0.00           H  
ATOM     60  HA  PHE     4      14.663   7.251  11.343  1.00  0.00           H  
ATOM     61  HB2 PHE     4      12.202   6.130   9.942  1.00  0.00           H  
ATOM     62  HB3 PHE     4      13.476   5.188  10.664  1.00  0.00           H  
ATOM     63  HD1 PHE     4      10.462   7.210  11.263  1.00  0.00           H  
ATOM     64  HE1 PHE     4       9.216   7.232  13.399  1.00  0.00           H  
ATOM     65  HZ  PHE     4      10.159   6.114  15.410  1.00  0.00           H  
ATOM     66  HE2 PHE     4      12.362   4.973  15.277  1.00  0.00           H  
ATOM     67  HD2 PHE     4      13.636   4.973  13.145  1.00  0.00           H  
ATOM     68  N   ALA     5      15.717   6.669   9.116  1.00  0.00           N  
ATOM     69  CA  ALA     5      16.298   6.258   7.839  1.00  0.00           C  
ATOM     70  C   ALA     5      15.716   4.907   7.375  1.00  0.00           C  
ATOM     71  O   ALA     5      15.493   4.009   8.192  1.00  0.00           O  
ATOM     72  CB  ALA     5      17.823   6.195   7.985  1.00  0.00           C  
ATOM     73  H   ALA     5      16.158   6.326   9.958  1.00  0.00           H  
ATOM     74  HA  ALA     5      16.080   7.013   7.083  1.00  0.00           H  
ATOM     75  HB1 ALA     5      18.124   5.467   8.740  1.00  0.00           H  
ATOM     76  HB2 ALA     5      18.295   5.909   7.043  1.00  0.00           H  
ATOM     77  HB3 ALA     5      18.231   7.164   8.273  1.00  0.00           H  
ATOM     78  N   PHE     6      15.524   4.729   6.065  1.00  0.00           N  
ATOM     79  CA  PHE     6      15.339   3.398   5.471  1.00  0.00           C  
ATOM     80  C   PHE     6      16.633   2.567   5.556  1.00  0.00           C  
ATOM     81  O   PHE     6      17.738   3.116   5.640  1.00  0.00           O  
ATOM     82  CB  PHE     6      14.904   3.522   4.002  1.00  0.00           C  
ATOM     83  CG  PHE     6      13.484   4.005   3.785  1.00  0.00           C  
ATOM     84  CD1 PHE     6      12.395   3.204   4.180  1.00  0.00           C  
ATOM     85  CE1 PHE     6      11.076   3.633   3.936  1.00  0.00           C  
ATOM     86  CZ  PHE     6      10.847   4.863   3.298  1.00  0.00           C  
ATOM     87  CE2 PHE     6      11.932   5.663   2.906  1.00  0.00           C  
ATOM     88  CD2 PHE     6      13.247   5.230   3.138  1.00  0.00           C  
ATOM     89  H   PHE     6      15.721   5.500   5.439  1.00  0.00           H  
ATOM     90  HA  PHE     6      14.565   2.864   6.025  1.00  0.00           H  
ATOM     91  HB2 PHE     6      15.594   4.177   3.469  1.00  0.00           H  
ATOM     92  HB3 PHE     6      14.979   2.556   3.503  1.00  0.00           H  
ATOM     93  HD1 PHE     6      12.566   2.254   4.664  1.00  0.00           H  
ATOM     94  HE1 PHE     6      10.243   3.016   4.238  1.00  0.00           H  
ATOM     95  HZ  PHE     6       9.839   5.199   3.102  1.00  0.00           H  
ATOM     96  HE2 PHE     6      11.760   6.601   2.401  1.00  0.00           H  
ATOM     97  HD2 PHE     6      14.071   5.832   2.795  1.00  0.00           H  
ATOM     98  N   GLN     7      16.512   1.237   5.465  1.00  0.00           N  
ATOM     99  CA  GLN     7      17.664   0.372   5.173  1.00  0.00           C  
ATOM    100  C   GLN     7      18.241   0.701   3.784  1.00  0.00           C  
ATOM    101  O   GLN     7      17.504   1.118   2.884  1.00  0.00           O  
ATOM    102  CB  GLN     7      17.283  -1.114   5.281  1.00  0.00           C  
ATOM    103  CG  GLN     7      16.767  -1.495   6.680  1.00  0.00           C  
ATOM    104  CD  GLN     7      17.146  -2.922   7.066  1.00  0.00           C  
ATOM    105  OE1 GLN     7      18.251  -3.206   7.513  1.00  0.00           O  
ATOM    106  NE2 GLN     7      16.260  -3.884   6.923  1.00  0.00           N  
ATOM    107  H   GLN     7      15.590   0.830   5.411  1.00  0.00           H  
ATOM    108  HA  GLN     7      18.439   0.577   5.914  1.00  0.00           H  
ATOM    109  HB2 GLN     7      16.530  -1.370   4.533  1.00  0.00           H  
ATOM    110  HB3 GLN     7      18.162  -1.712   5.030  1.00  0.00           H  
ATOM    111  HG2 GLN     7      17.204  -0.838   7.433  1.00  0.00           H  
ATOM    112  HG3 GLN     7      15.687  -1.355   6.741  1.00  0.00           H  
ATOM    113 HE21 GLN     7      16.503  -4.825   7.193  1.00  0.00           H  
ATOM    114 HE22 GLN     7      15.344  -3.690   6.538  1.00  0.00           H  
ATOM    115  N   ALA     8      19.552   0.510   3.598  1.00  0.00           N  
ATOM    116  CA  ALA     8      20.268   0.912   2.382  1.00  0.00           C  
ATOM    117  C   ALA     8      19.672   0.294   1.101  1.00  0.00           C  
ATOM    118  O   ALA     8      19.573   0.964   0.074  1.00  0.00           O  
ATOM    119  CB  ALA     8      21.744   0.525   2.547  1.00  0.00           C  
ATOM    120  H   ALA     8      20.101   0.136   4.359  1.00  0.00           H  
ATOM    121  HA  ALA     8      20.200   1.998   2.296  1.00  0.00           H  
ATOM    122  HB1 ALA     8      21.863  -0.552   2.676  1.00  0.00           H  
ATOM    123  HB2 ALA     8      22.328   0.822   1.675  1.00  0.00           H  
ATOM    124  HB3 ALA     8      22.183   1.015   3.416  1.00  0.00           H  
ATOM    125  N   GLU     9      19.208  -0.953   1.183  1.00  0.00           N  
ATOM    126  CA  GLU     9      18.495  -1.664   0.121  1.00  0.00           C  
ATOM    127  C   GLU     9      17.203  -0.930  -0.284  1.00  0.00           C  
ATOM    128  O   GLU     9      17.005  -0.618  -1.455  1.00  0.00           O  
ATOM    129  CB  GLU     9      18.161  -3.096   0.587  1.00  0.00           C  
ATOM    130  CG  GLU     9      19.378  -4.011   0.828  1.00  0.00           C  
ATOM    131  CD  GLU     9      20.185  -3.738   2.119  1.00  0.00           C  
ATOM    132  OE1 GLU     9      19.718  -2.992   3.014  1.00  0.00           O  
ATOM    133  OE2 GLU     9      21.302  -4.296   2.247  1.00  0.00           O1-
ATOM    134  H   GLU     9      19.344  -1.461   2.051  1.00  0.00           H  
ATOM    135  HA  GLU     9      19.144  -1.718  -0.755  1.00  0.00           H  
ATOM    136  HB2 GLU     9      17.538  -3.070   1.483  1.00  0.00           H  
ATOM    137  HB3 GLU     9      17.545  -3.575  -0.173  1.00  0.00           H  
ATOM    138  HG2 GLU     9      19.033  -5.043   0.885  1.00  0.00           H  
ATOM    139  HG3 GLU     9      20.053  -3.964  -0.028  1.00  0.00           H  
ATOM    140  N   ILE    10      16.341  -0.602   0.686  1.00  0.00           N  
ATOM    141  CA  ILE    10      15.032   0.033   0.448  1.00  0.00           C  
ATOM    142  C   ILE    10      15.203   1.462  -0.087  1.00  0.00           C  
ATOM    143  O   ILE    10      14.515   1.856  -1.029  1.00  0.00           O  
ATOM    144  CB  ILE    10      14.177  -0.005   1.736  1.00  0.00           C  
ATOM    145  CG2 ILE    10      12.858   0.770   1.559  1.00  0.00           C  
ATOM    146  CG1 ILE    10      13.890  -1.464   2.157  1.00  0.00           C  
ATOM    147  CD1 ILE    10      13.332  -1.582   3.579  1.00  0.00           C  
ATOM    148  H   ILE    10      16.582  -0.830   1.639  1.00  0.00           H  
ATOM    149  HA  ILE    10      14.514  -0.546  -0.320  1.00  0.00           H  
ATOM    150  HB  ILE    10      14.746   0.469   2.536  1.00  0.00           H  
ATOM    151 HG21 ILE    10      12.294   0.398   0.703  1.00  0.00           H  
ATOM    152 HG22 ILE    10      12.219   0.687   2.436  1.00  0.00           H  
ATOM    153 HG23 ILE    10      13.017   1.839   1.415  1.00  0.00           H  
ATOM    154 HG12 ILE    10      13.207  -1.937   1.449  1.00  0.00           H  
ATOM    155 HG13 ILE    10      14.804  -2.057   2.126  1.00  0.00           H  
ATOM    156 HD11 ILE    10      12.314  -1.200   3.654  1.00  0.00           H  
ATOM    157 HD12 ILE    10      13.313  -2.627   3.876  1.00  0.00           H  
ATOM    158 HD13 ILE    10      13.953  -1.049   4.299  1.00  0.00           H  
ATOM    159  N   ALA    11      16.168   2.222   0.447  1.00  0.00           N  
ATOM    160  CA  ALA    11      16.516   3.543  -0.075  1.00  0.00           C  
ATOM    161  C   ALA    11      16.956   3.468  -1.552  1.00  0.00           C  
ATOM    162  O   ALA    11      16.482   4.243  -2.387  1.00  0.00           O  
ATOM    163  CB  ALA    11      17.617   4.141   0.814  1.00  0.00           C  
ATOM    164  H   ALA    11      16.720   1.848   1.208  1.00  0.00           H  
ATOM    165  HA  ALA    11      15.633   4.181  -0.010  1.00  0.00           H  
ATOM    166  HB1 ALA    11      18.517   3.524   0.810  1.00  0.00           H  
ATOM    167  HB2 ALA    11      17.898   5.139   0.474  1.00  0.00           H  
ATOM    168  HB3 ALA    11      17.286   4.229   1.848  1.00  0.00           H  
ATOM    169  N   GLN    12      17.807   2.495  -1.892  1.00  0.00           N  
ATOM    170  CA  GLN    12      18.277   2.247  -3.257  1.00  0.00           C  
ATOM    171  C   GLN    12      17.149   1.780  -4.201  1.00  0.00           C  
ATOM    172  O   GLN    12      17.103   2.213  -5.352  1.00  0.00           O  
ATOM    173  CB  GLN    12      19.438   1.242  -3.185  1.00  0.00           C  
ATOM    174  CG  GLN    12      20.185   1.077  -4.515  1.00  0.00           C  
ATOM    175  CD  GLN    12      21.422   0.181  -4.398  1.00  0.00           C  
ATOM    176  OE1 GLN    12      22.298   0.201  -5.380  1.00  0.00           O  
ATOM    177  NE2 GLN    12      21.630  -0.557  -3.443  1.00  0.00           N  
ATOM    178  H   GLN    12      18.151   1.880  -1.165  1.00  0.00           H  
ATOM    179  HA  GLN    12      18.667   3.191  -3.644  1.00  0.00           H  
ATOM    180  HB2 GLN    12      20.148   1.591  -2.434  1.00  0.00           H  
ATOM    181  HB3 GLN    12      19.071   0.275  -2.839  1.00  0.00           H  
ATOM    182  HG2 GLN    12      19.526   0.662  -5.277  1.00  0.00           H  
ATOM    183  HG3 GLN    12      20.507   2.053  -4.881  1.00  0.00           H  
ATOM    184 HE21 GLN    12      22.465  -1.124  -3.427  1.00  0.00           H  
ATOM    185 HE22 GLN    12      20.974  -0.590  -2.676  1.00  0.00           H  
ATOM    186  N   LEU    13      16.203   0.967  -3.715  1.00  0.00           N  
ATOM    187  CA  LEU    13      15.006   0.543  -4.455  1.00  0.00           C  
ATOM    188  C   LEU    13      14.102   1.728  -4.822  1.00  0.00           C  
ATOM    189  O   LEU    13      13.684   1.851  -5.972  1.00  0.00           O  
ATOM    190  CB  LEU    13      14.238  -0.493  -3.616  1.00  0.00           C  
ATOM    191  CG  LEU    13      12.894  -0.952  -4.214  1.00  0.00           C  
ATOM    192  CD1 LEU    13      13.088  -1.667  -5.550  1.00  0.00           C  
ATOM    193  CD2 LEU    13      12.173  -1.906  -3.265  1.00  0.00           C  
ATOM    194  H   LEU    13      16.305   0.631  -2.766  1.00  0.00           H  
ATOM    195  HA  LEU    13      15.342   0.070  -5.380  1.00  0.00           H  
ATOM    196  HB2 LEU    13      14.882  -1.354  -3.461  1.00  0.00           H  
ATOM    197  HB3 LEU    13      14.048  -0.086  -2.625  1.00  0.00           H  
ATOM    198  HG  LEU    13      12.228  -0.101  -4.358  1.00  0.00           H  
ATOM    199 HD11 LEU    13      13.803  -2.486  -5.463  1.00  0.00           H  
ATOM    200 HD12 LEU    13      12.146  -2.084  -5.903  1.00  0.00           H  
ATOM    201 HD13 LEU    13      13.449  -0.990  -6.323  1.00  0.00           H  
ATOM    202 HD21 LEU    13      12.046  -1.463  -2.277  1.00  0.00           H  
ATOM    203 HD22 LEU    13      11.180  -2.157  -3.639  1.00  0.00           H  
ATOM    204 HD23 LEU    13      12.723  -2.838  -3.146  1.00  0.00           H  
ATOM    205  N   MET    14      13.816   2.614  -3.865  1.00  0.00           N  
ATOM    206  CA  MET    14      12.985   3.799  -4.107  1.00  0.00           C  
ATOM    207  C   MET    14      13.653   4.753  -5.106  1.00  0.00           C  
ATOM    208  O   MET    14      12.989   5.223  -6.031  1.00  0.00           O  
ATOM    209  CB  MET    14      12.670   4.500  -2.778  1.00  0.00           C  
ATOM    210  CG  MET    14      11.796   3.622  -1.873  1.00  0.00           C  
ATOM    211  SD  MET    14      11.597   4.259  -0.190  1.00  0.00           S  
ATOM    212  CE  MET    14      10.286   5.480  -0.456  1.00  0.00           C  
ATOM    213  H   MET    14      14.184   2.468  -2.933  1.00  0.00           H  
ATOM    214  HA  MET    14      12.042   3.469  -4.549  1.00  0.00           H  
ATOM    215  HB2 MET    14      13.599   4.744  -2.262  1.00  0.00           H  
ATOM    216  HB3 MET    14      12.160   5.447  -2.962  1.00  0.00           H  
ATOM    217  HG2 MET    14      10.811   3.489  -2.321  1.00  0.00           H  
ATOM    218  HG3 MET    14      12.215   2.622  -1.780  1.00  0.00           H  
ATOM    219  HE1 MET    14       9.379   4.960  -0.751  1.00  0.00           H  
ATOM    220  HE2 MET    14      10.083   6.035   0.459  1.00  0.00           H  
ATOM    221  HE3 MET    14      10.559   6.181  -1.242  1.00  0.00           H  
ATOM    222  N   SER    15      14.970   4.969  -4.998  1.00  0.00           N  
ATOM    223  CA  SER    15      15.739   5.728  -5.997  1.00  0.00           C  
ATOM    224  C   SER    15      15.706   5.073  -7.384  1.00  0.00           C  
ATOM    225  O   SER    15      15.491   5.771  -8.374  1.00  0.00           O  
ATOM    226  CB  SER    15      17.195   5.907  -5.548  1.00  0.00           C  
ATOM    227  OG  SER    15      17.257   6.707  -4.377  1.00  0.00           O  
ATOM    228  H   SER    15      15.475   4.536  -4.236  1.00  0.00           H  
ATOM    229  HA  SER    15      15.286   6.718  -6.091  1.00  0.00           H  
ATOM    230  HB2 SER    15      17.671   4.946  -5.350  1.00  0.00           H  
ATOM    231  HB3 SER    15      17.780   6.402  -6.325  1.00  0.00           H  
ATOM    232  HG  SER    15      16.839   6.237  -3.671  1.00  0.00           H  
ATOM    233  N   LEU    16      15.848   3.744  -7.477  1.00  0.00           N  
ATOM    234  CA  LEU    16      15.753   2.995  -8.739  1.00  0.00           C  
ATOM    235  C   LEU    16      14.379   3.185  -9.399  1.00  0.00           C  
ATOM    236  O   LEU    16      14.310   3.536 -10.576  1.00  0.00           O  
ATOM    237  CB  LEU    16      16.100   1.515  -8.472  1.00  0.00           C  
ATOM    238  CG  LEU    16      16.113   0.595  -9.716  1.00  0.00           C  
ATOM    239  CD1 LEU    16      17.015  -0.613  -9.452  1.00  0.00           C  
ATOM    240  CD2 LEU    16      14.733   0.031 -10.082  1.00  0.00           C  
ATOM    241  H   LEU    16      16.026   3.213  -6.633  1.00  0.00           H  
ATOM    242  HA  LEU    16      16.505   3.401  -9.417  1.00  0.00           H  
ATOM    243  HB2 LEU    16      17.094   1.501  -8.024  1.00  0.00           H  
ATOM    244  HB3 LEU    16      15.441   1.092  -7.715  1.00  0.00           H  
ATOM    245  HG  LEU    16      16.519   1.141 -10.568  1.00  0.00           H  
ATOM    246 HD11 LEU    16      18.037  -0.301  -9.236  1.00  0.00           H  
ATOM    247 HD12 LEU    16      16.660  -1.197  -8.602  1.00  0.00           H  
ATOM    248 HD13 LEU    16      17.059  -1.276 -10.317  1.00  0.00           H  
ATOM    249 HD21 LEU    16      14.043   0.786 -10.451  1.00  0.00           H  
ATOM    250 HD22 LEU    16      14.813  -0.705 -10.882  1.00  0.00           H  
ATOM    251 HD23 LEU    16      14.263  -0.462  -9.231  1.00  0.00           H  
ATOM    252  N   ILE    17      13.292   3.009  -8.640  1.00  0.00           N  
ATOM    253  CA  ILE    17      11.908   3.150  -9.122  1.00  0.00           C  
ATOM    254  C   ILE    17      11.623   4.582  -9.607  1.00  0.00           C  
ATOM    255  O   ILE    17      10.996   4.763 -10.653  1.00  0.00           O  
ATOM    256  CB  ILE    17      10.929   2.693  -8.012  1.00  0.00           C  
ATOM    257  CG2 ILE    17       9.479   3.118  -8.301  1.00  0.00           C  
ATOM    258  CG1 ILE    17      11.009   1.154  -7.860  1.00  0.00           C  
ATOM    259  CD1 ILE    17      10.269   0.614  -6.633  1.00  0.00           C  
ATOM    260  H   ILE    17      13.423   2.733  -7.674  1.00  0.00           H  
ATOM    261  HA  ILE    17      11.785   2.495  -9.987  1.00  0.00           H  
ATOM    262  HB  ILE    17      11.229   3.155  -7.070  1.00  0.00           H  
ATOM    263 HG21 ILE    17       9.162   2.746  -9.273  1.00  0.00           H  
ATOM    264 HG22 ILE    17       8.784   2.729  -7.562  1.00  0.00           H  
ATOM    265 HG23 ILE    17       9.345   4.199  -8.287  1.00  0.00           H  
ATOM    266 HG12 ILE    17      10.626   0.667  -8.758  1.00  0.00           H  
ATOM    267 HG13 ILE    17      12.049   0.842  -7.780  1.00  0.00           H  
ATOM    268 HD11 ILE    17       9.190   0.664  -6.765  1.00  0.00           H  
ATOM    269 HD12 ILE    17      10.517  -0.433  -6.466  1.00  0.00           H  
ATOM    270 HD13 ILE    17      10.535   1.166  -5.731  1.00  0.00           H  
ATOM    271  N   ILE    18      12.098   5.602  -8.882  1.00  0.00           N  
ATOM    272  CA  ILE    18      11.902   7.018  -9.234  1.00  0.00           C  
ATOM    273  C   ILE    18      12.738   7.422 -10.465  1.00  0.00           C  
ATOM    274  O   ILE    18      12.229   8.122 -11.344  1.00  0.00           O  
ATOM    275  CB  ILE    18      12.189   7.907  -7.997  1.00  0.00           C  
ATOM    276  CG2 ILE    18      12.292   9.402  -8.354  1.00  0.00           C  
ATOM    277  CG1 ILE    18      11.076   7.703  -6.939  1.00  0.00           C  
ATOM    278  CD1 ILE    18      11.420   8.256  -5.548  1.00  0.00           C  
ATOM    279  H   ILE    18      12.606   5.397  -8.031  1.00  0.00           H  
ATOM    280  HA  ILE    18      10.854   7.157  -9.509  1.00  0.00           H  
ATOM    281  HB  ILE    18      13.144   7.600  -7.567  1.00  0.00           H  
ATOM    282 HG21 ILE    18      11.391   9.753  -8.859  1.00  0.00           H  
ATOM    283 HG22 ILE    18      12.432  10.020  -7.469  1.00  0.00           H  
ATOM    284 HG23 ILE    18      13.143   9.620  -8.998  1.00  0.00           H  
ATOM    285 HG12 ILE    18      10.145   8.151  -7.288  1.00  0.00           H  
ATOM    286 HG13 ILE    18      10.862   6.641  -6.822  1.00  0.00           H  
ATOM    287 HD11 ILE    18      11.516   9.340  -5.546  1.00  0.00           H  
ATOM    288 HD12 ILE    18      10.636   8.002  -4.835  1.00  0.00           H  
ATOM    289 HD13 ILE    18      12.353   7.833  -5.173  1.00  0.00           H  
ATOM    290  N   ASN    19      14.004   6.994 -10.548  1.00  0.00           N  
ATOM    291  CA  ASN    19      14.942   7.426 -11.594  1.00  0.00           C  
ATOM    292  C   ASN    19      14.823   6.643 -12.918  1.00  0.00           C  
ATOM    293  O   ASN    19      15.119   7.198 -13.979  1.00  0.00           O  
ATOM    294  CB  ASN    19      16.383   7.353 -11.050  1.00  0.00           C  
ATOM    295  CG  ASN    19      16.674   8.298  -9.889  1.00  0.00           C  
ATOM    296  OD1 ASN    19      17.741   8.055  -9.159  1.00  0.00           O  
ATOM    297  ND2 ASN    19      15.981   9.274  -9.635  1.00  0.00           N  
ATOM    298  H   ASN    19      14.371   6.413  -9.804  1.00  0.00           H  
ATOM    299  HA  ASN    19      14.729   8.466 -11.851  1.00  0.00           H  
ATOM    300  HB2 ASN    19      16.617   6.333 -10.742  1.00  0.00           H  
ATOM    301  HB3 ASN    19      17.092   7.597 -11.843  1.00  0.00           H  
ATOM    302 HD21 ASN    19      16.235   9.871  -8.861  1.00  0.00           H  
ATOM    303 HD22 ASN    19      15.165   9.478 -10.192  1.00  0.00           H  
ATOM    304  N   THR    20      14.412   5.370 -12.889  1.00  0.00           N  
ATOM    305  CA  THR    20      14.301   4.525 -14.097  1.00  0.00           C  
ATOM    306  C   THR    20      13.139   4.973 -14.989  1.00  0.00           C  
ATOM    307  O   THR    20      12.001   5.093 -14.528  1.00  0.00           O  
ATOM    308  CB  THR    20      14.144   3.036 -13.740  1.00  0.00           C  
ATOM    309  CG2 THR    20      14.031   2.119 -14.962  1.00  0.00           C  
ATOM    310  OG1 THR    20      15.276   2.599 -13.020  1.00  0.00           O  
ATOM    311  H   THR    20      14.172   4.953 -12.000  1.00  0.00           H  
ATOM    312  HA  THR    20      15.228   4.634 -14.664  1.00  0.00           H  
ATOM    313  HB  THR    20      13.268   2.891 -13.105  1.00  0.00           H  
ATOM    314 HG21 THR    20      14.858   2.273 -15.656  1.00  0.00           H  
ATOM    315 HG22 THR    20      14.044   1.070 -14.663  1.00  0.00           H  
ATOM    316 HG23 THR    20      13.100   2.273 -15.507  1.00  0.00           H  
ATOM    317  HG1 THR    20      15.265   3.021 -12.173  1.00  0.00           H  
ATOM    318  N   PHE    21      13.402   5.179 -16.284  1.00  0.00           N  
ATOM    319  CA  PHE    21      12.356   5.424 -17.283  1.00  0.00           C  
ATOM    320  C   PHE    21      11.526   4.149 -17.517  1.00  0.00           C  
ATOM    321  O   PHE    21      12.049   3.133 -17.983  1.00  0.00           O  
ATOM    322  CB  PHE    21      12.986   5.941 -18.584  1.00  0.00           C  
ATOM    323  CG  PHE    21      11.967   6.212 -19.677  1.00  0.00           C  
ATOM    324  CD1 PHE    21      11.248   7.423 -19.683  1.00  0.00           C  
ATOM    325  CE1 PHE    21      10.276   7.663 -20.671  1.00  0.00           C  
ATOM    326  CZ  PHE    21      10.019   6.692 -21.656  1.00  0.00           C  
ATOM    327  CE2 PHE    21      10.736   5.485 -21.656  1.00  0.00           C  
ATOM    328  CD2 PHE    21      11.710   5.245 -20.669  1.00  0.00           C  
ATOM    329  H   PHE    21      14.350   5.071 -16.613  1.00  0.00           H  
ATOM    330  HA  PHE    21      11.698   6.209 -16.903  1.00  0.00           H  
ATOM    331  HB2 PHE    21      13.535   6.863 -18.387  1.00  0.00           H  
ATOM    332  HB3 PHE    21      13.724   5.228 -18.956  1.00  0.00           H  
ATOM    333  HD1 PHE    21      11.434   8.169 -18.924  1.00  0.00           H  
ATOM    334  HE1 PHE    21       9.723   8.591 -20.671  1.00  0.00           H  
ATOM    335  HZ  PHE    21       9.269   6.875 -22.412  1.00  0.00           H  
ATOM    336  HE2 PHE    21      10.537   4.738 -22.411  1.00  0.00           H  
ATOM    337  HD2 PHE    21      12.251   4.309 -20.669  1.00  0.00           H  
ATOM    338  N   TYR    22      10.235   4.201 -17.182  1.00  0.00           N  
ATOM    339  CA  TYR    22       9.305   3.072 -17.279  1.00  0.00           C  
ATOM    340  C   TYR    22       7.866   3.585 -17.446  1.00  0.00           C  
ATOM    341  O   TYR    22       7.305   4.191 -16.529  1.00  0.00           O  
ATOM    342  CB  TYR    22       9.467   2.192 -16.027  1.00  0.00           C  
ATOM    343  CG  TYR    22       8.682   0.896 -16.074  1.00  0.00           C  
ATOM    344  CD1 TYR    22       9.161  -0.176 -16.854  1.00  0.00           C  
ATOM    345  CE1 TYR    22       8.455  -1.393 -16.893  1.00  0.00           C  
ATOM    346  CZ  TYR    22       7.267  -1.540 -16.147  1.00  0.00           C  
ATOM    347  OH  TYR    22       6.580  -2.709 -16.176  1.00  0.00           O  
ATOM    348  CE2 TYR    22       6.785  -0.463 -15.370  1.00  0.00           C  
ATOM    349  CD2 TYR    22       7.492   0.755 -15.334  1.00  0.00           C  
ATOM    350  H   TYR    22       9.870   5.064 -16.806  1.00  0.00           H  
ATOM    351  HA  TYR    22       9.558   2.481 -18.161  1.00  0.00           H  
ATOM    352  HB2 TYR    22      10.517   1.928 -15.896  1.00  0.00           H  
ATOM    353  HB3 TYR    22       9.194   2.749 -15.129  1.00  0.00           H  
ATOM    354  HD1 TYR    22      10.075  -0.070 -17.420  1.00  0.00           H  
ATOM    355  HE1 TYR    22       8.827  -2.213 -17.491  1.00  0.00           H  
ATOM    356  HH  TYR    22       7.075  -3.435 -16.536  1.00  0.00           H  
ATOM    357  HE2 TYR    22       5.877  -0.574 -14.796  1.00  0.00           H  
ATOM    358  HD2 TYR    22       7.118   1.572 -14.735  1.00  0.00           H  
ATOM    359  N   SER    23       7.283   3.389 -18.634  1.00  0.00           N  
ATOM    360  CA  SER    23       5.987   3.979 -19.021  1.00  0.00           C  
ATOM    361  C   SER    23       4.764   3.234 -18.471  1.00  0.00           C  
ATOM    362  O   SER    23       3.700   3.834 -18.312  1.00  0.00           O  
ATOM    363  CB  SER    23       5.870   4.047 -20.550  1.00  0.00           C  
ATOM    364  OG  SER    23       6.960   4.766 -21.108  1.00  0.00           O  
ATOM    365  H   SER    23       7.805   2.914 -19.356  1.00  0.00           H  
ATOM    366  HA  SER    23       5.946   5.001 -18.638  1.00  0.00           H  
ATOM    367  HB2 SER    23       5.857   3.047 -20.985  1.00  0.00           H  
ATOM    368  HB3 SER    23       4.943   4.540 -20.846  1.00  0.00           H  
ATOM    369  HG  SER    23       6.846   4.807 -22.045  1.00  0.00           H  
ATOM    370  N   ASN    24       4.886   1.940 -18.153  1.00  0.00           N  
ATOM    371  CA  ASN    24       3.791   1.087 -17.657  1.00  0.00           C  
ATOM    372  C   ASN    24       3.528   1.281 -16.144  1.00  0.00           C  
ATOM    373  O   ASN    24       3.406   0.323 -15.379  1.00  0.00           O  
ATOM    374  CB  ASN    24       4.074  -0.368 -18.086  1.00  0.00           C  
ATOM    375  CG  ASN    24       2.892  -1.313 -17.902  1.00  0.00           C  
ATOM    376  OD1 ASN    24       1.727  -0.979 -18.417  1.00  0.00           O  
ATOM    377  ND2 ASN    24       2.997  -2.376 -17.309  1.00  0.00           N  
ATOM    378  H   ASN    24       5.790   1.505 -18.273  1.00  0.00           H  
ATOM    379  HA  ASN    24       2.877   1.401 -18.165  1.00  0.00           H  
ATOM    380  HB2 ASN    24       4.333  -0.392 -19.145  1.00  0.00           H  
ATOM    381  HB3 ASN    24       4.943  -0.754 -17.555  1.00  0.00           H  
ATOM    382 HD21 ASN    24       2.192  -2.977 -17.221  1.00  0.00           H  
ATOM    383 HD22 ASN    24       3.886  -2.647 -16.913  1.00  0.00           H  
ATOM    384  N   LYS    25       3.461   2.544 -15.701  1.00  0.00           N  
ATOM    385  CA  LYS    25       3.369   2.954 -14.287  1.00  0.00           C  
ATOM    386  C   LYS    25       2.123   2.431 -13.568  1.00  0.00           C  
ATOM    387  O   LYS    25       2.169   2.195 -12.365  1.00  0.00           O  
ATOM    388  CB  LYS    25       3.405   4.486 -14.196  1.00  0.00           C  
ATOM    389  CG  LYS    25       4.723   5.088 -14.702  1.00  0.00           C  
ATOM    390  CD  LYS    25       4.700   6.613 -14.546  1.00  0.00           C  
ATOM    391  CE  LYS    25       6.029   7.266 -14.945  1.00  0.00           C  
ATOM    392  NZ  LYS    25       7.113   6.960 -13.974  1.00  0.00           N1+
ATOM    393  H   LYS    25       3.546   3.280 -16.389  1.00  0.00           H  
ATOM    394  HA  LYS    25       4.241   2.552 -13.775  1.00  0.00           H  
ATOM    395  HB2 LYS    25       2.570   4.914 -14.752  1.00  0.00           H  
ATOM    396  HB3 LYS    25       3.268   4.784 -13.157  1.00  0.00           H  
ATOM    397  HG2 LYS    25       5.560   4.656 -14.153  1.00  0.00           H  
ATOM    398  HG3 LYS    25       4.872   4.838 -15.753  1.00  0.00           H  
ATOM    399  HD2 LYS    25       3.905   7.012 -15.177  1.00  0.00           H  
ATOM    400  HD3 LYS    25       4.443   6.891 -13.523  1.00  0.00           H  
ATOM    401  HE2 LYS    25       6.332   6.941 -15.941  1.00  0.00           H  
ATOM    402  HE3 LYS    25       5.926   8.348 -14.985  1.00  0.00           H  
ATOM    403  HZ1 LYS    25       6.827   7.257 -13.051  1.00  0.00           H  
ATOM    404  HZ2 LYS    25       7.285   5.964 -13.969  1.00  0.00           H  
ATOM    405  HZ3 LYS    25       7.957   7.444 -14.243  1.00  0.00           H  
ATOM    406  N   GLU    26       1.036   2.216 -14.311  1.00  0.00           N  
ATOM    407  CA  GLU    26      -0.305   1.832 -13.836  1.00  0.00           C  
ATOM    408  C   GLU    26      -0.358   0.577 -12.943  1.00  0.00           C  
ATOM    409  O   GLU    26      -1.312   0.407 -12.181  1.00  0.00           O  
ATOM    410  CB  GLU    26      -1.220   1.665 -15.062  1.00  0.00           C  
ATOM    411  CG  GLU    26      -0.859   0.474 -15.969  1.00  0.00           C  
ATOM    412  CD  GLU    26      -1.705   0.453 -17.254  1.00  0.00           C  
ATOM    413  OE1 GLU    26      -1.818   1.502 -17.931  1.00  0.00           O  
ATOM    414  OE2 GLU    26      -2.259  -0.614 -17.602  1.00  0.00           O1-
ATOM    415  H   GLU    26       1.114   2.410 -15.299  1.00  0.00           H  
ATOM    416  HA  GLU    26      -0.683   2.668 -13.246  1.00  0.00           H  
ATOM    417  HB2 GLU    26      -2.248   1.552 -14.722  1.00  0.00           H  
ATOM    418  HB3 GLU    26      -1.201   2.593 -15.634  1.00  0.00           H  
ATOM    419  HG2 GLU    26       0.190   0.516 -16.264  1.00  0.00           H  
ATOM    420  HG3 GLU    26      -0.999  -0.472 -15.445  1.00  0.00           H  
ATOM    421  N   ILE    27       0.678  -0.274 -12.977  1.00  0.00           N  
ATOM    422  CA  ILE    27       0.822  -1.446 -12.098  1.00  0.00           C  
ATOM    423  C   ILE    27       0.866  -1.095 -10.600  1.00  0.00           C  
ATOM    424  O   ILE    27       0.631  -1.977  -9.776  1.00  0.00           O  
ATOM    425  CB  ILE    27       2.046  -2.303 -12.508  1.00  0.00           C  
ATOM    426  CG2 ILE    27       1.887  -2.787 -13.959  1.00  0.00           C  
ATOM    427  CG1 ILE    27       3.419  -1.608 -12.316  1.00  0.00           C  
ATOM    428  CD1 ILE    27       4.080  -1.918 -10.966  1.00  0.00           C  
ATOM    429  H   ILE    27       1.439  -0.073 -13.610  1.00  0.00           H  
ATOM    430  HA  ILE    27      -0.072  -2.057 -12.239  1.00  0.00           H  
ATOM    431  HB  ILE    27       2.040  -3.207 -11.895  1.00  0.00           H  
ATOM    432 HG21 ILE    27       1.928  -1.961 -14.669  1.00  0.00           H  
ATOM    433 HG22 ILE    27       2.676  -3.489 -14.228  1.00  0.00           H  
ATOM    434 HG23 ILE    27       0.936  -3.302 -14.102  1.00  0.00           H  
ATOM    435 HG12 ILE    27       4.108  -1.946 -13.091  1.00  0.00           H  
ATOM    436 HG13 ILE    27       3.337  -0.529 -12.456  1.00  0.00           H  
ATOM    437 HD11 ILE    27       4.192  -2.992 -10.817  1.00  0.00           H  
ATOM    438 HD12 ILE    27       5.077  -1.480 -10.921  1.00  0.00           H  
ATOM    439 HD13 ILE    27       3.518  -1.523 -10.122  1.00  0.00           H  
ATOM    440  N   PHE    28       1.104   0.170 -10.223  1.00  0.00           N  
ATOM    441  CA  PHE    28       1.101   0.609  -8.820  1.00  0.00           C  
ATOM    442  C   PHE    28      -0.213   0.250  -8.095  1.00  0.00           C  
ATOM    443  O   PHE    28      -0.197  -0.191  -6.944  1.00  0.00           O  
ATOM    444  CB  PHE    28       1.376   2.124  -8.743  1.00  0.00           C  
ATOM    445  CG  PHE    28       0.154   3.006  -8.966  1.00  0.00           C  
ATOM    446  CD1 PHE    28      -0.246   3.362 -10.267  1.00  0.00           C  
ATOM    447  CE1 PHE    28      -1.438   4.074 -10.479  1.00  0.00           C  
ATOM    448  CZ  PHE    28      -2.248   4.430  -9.388  1.00  0.00           C  
ATOM    449  CE2 PHE    28      -1.855   4.077  -8.087  1.00  0.00           C  
ATOM    450  CD2 PHE    28      -0.650   3.384  -7.873  1.00  0.00           C  
ATOM    451  H   PHE    28       1.289   0.863 -10.936  1.00  0.00           H  
ATOM    452  HA  PHE    28       1.915   0.083  -8.328  1.00  0.00           H  
ATOM    453  HB2 PHE    28       1.769   2.347  -7.753  1.00  0.00           H  
ATOM    454  HB3 PHE    28       2.165   2.410  -9.440  1.00  0.00           H  
ATOM    455  HD1 PHE    28       0.345   3.075 -11.116  1.00  0.00           H  
ATOM    456  HE1 PHE    28      -1.737   4.329 -11.483  1.00  0.00           H  
ATOM    457  HZ  PHE    28      -3.174   4.959  -9.552  1.00  0.00           H  
ATOM    458  HE2 PHE    28      -2.489   4.324  -7.249  1.00  0.00           H  
ATOM    459  HD2 PHE    28      -0.368   3.099  -6.870  1.00  0.00           H  
ATOM    460  N   LEU    29      -1.358   0.407  -8.775  1.00  0.00           N  
ATOM    461  CA  LEU    29      -2.683   0.234  -8.180  1.00  0.00           C  
ATOM    462  C   LEU    29      -2.985  -1.243  -7.884  1.00  0.00           C  
ATOM    463  O   LEU    29      -3.567  -1.558  -6.847  1.00  0.00           O  
ATOM    464  CB  LEU    29      -3.720   0.879  -9.120  1.00  0.00           C  
ATOM    465  CG  LEU    29      -5.157   0.903  -8.573  1.00  0.00           C  
ATOM    466  CD1 LEU    29      -5.268   1.650  -7.241  1.00  0.00           C  
ATOM    467  CD2 LEU    29      -6.088   1.590  -9.574  1.00  0.00           C  
ATOM    468  H   LEU    29      -1.310   0.746  -9.726  1.00  0.00           H  
ATOM    469  HA  LEU    29      -2.678   0.775  -7.232  1.00  0.00           H  
ATOM    470  HB2 LEU    29      -3.412   1.900  -9.343  1.00  0.00           H  
ATOM    471  HB3 LEU    29      -3.708   0.353 -10.074  1.00  0.00           H  
ATOM    472  HG  LEU    29      -5.509  -0.118  -8.439  1.00  0.00           H  
ATOM    473 HD11 LEU    29      -4.844   2.653  -7.305  1.00  0.00           H  
ATOM    474 HD12 LEU    29      -6.309   1.750  -6.937  1.00  0.00           H  
ATOM    475 HD13 LEU    29      -4.760   1.121  -6.435  1.00  0.00           H  
ATOM    476 HD21 LEU    29      -6.069   1.087 -10.540  1.00  0.00           H  
ATOM    477 HD22 LEU    29      -7.120   1.567  -9.223  1.00  0.00           H  
ATOM    478 HD23 LEU    29      -5.811   2.633  -9.735  1.00  0.00           H  
ATOM    479  N   ARG    30      -2.513  -2.149  -8.753  1.00  0.00           N  
ATOM    480  CA  ARG    30      -2.570  -3.607  -8.564  1.00  0.00           C  
ATOM    481  C   ARG    30      -1.856  -4.031  -7.279  1.00  0.00           C  
ATOM    482  O   ARG    30      -2.417  -4.789  -6.494  1.00  0.00           O  
ATOM    483  CB  ARG    30      -1.943  -4.283  -9.796  1.00  0.00           C  
ATOM    484  CG  ARG    30      -1.999  -5.820  -9.756  1.00  0.00           C  
ATOM    485  CD  ARG    30      -1.199  -6.428 -10.918  1.00  0.00           C  
ATOM    486  NE  ARG    30       0.251  -6.249 -10.707  1.00  0.00           N  
ATOM    487  CZ  ARG    30       1.227  -6.356 -11.582  1.00  0.00           C  
ATOM    488  NH1 ARG    30       1.041  -6.602 -12.850  1.00  0.00           N  
ATOM    489  NH2 ARG    30       2.435  -6.220 -11.140  1.00  0.00           N1+
ATOM    490  H   ARG    30      -2.010  -1.809  -9.559  1.00  0.00           H  
ATOM    491  HA  ARG    30      -3.620  -3.898  -8.493  1.00  0.00           H  
ATOM    492  HB2 ARG    30      -2.444  -3.930 -10.698  1.00  0.00           H  
ATOM    493  HB3 ARG    30      -0.906  -3.967  -9.891  1.00  0.00           H  
ATOM    494  HG2 ARG    30      -1.590  -6.211  -8.823  1.00  0.00           H  
ATOM    495  HG3 ARG    30      -3.035  -6.158  -9.793  1.00  0.00           H  
ATOM    496  HD2 ARG    30      -1.405  -7.495 -10.997  1.00  0.00           H  
ATOM    497  HD3 ARG    30      -1.485  -5.974 -11.866  1.00  0.00           H  
ATOM    498  HE  ARG    30       0.535  -6.095  -9.744  1.00  0.00           H  
ATOM    499 HH11 ARG    30       0.103  -6.715 -13.206  1.00  0.00           H  
ATOM    500 HH12 ARG    30       1.827  -6.698 -13.476  1.00  0.00           H  
ATOM    501 HH21 ARG    30       2.561  -6.046 -10.143  1.00  0.00           H  
ATOM    502 HH22 ARG    30       3.251  -6.358 -11.723  1.00  0.00           H  
ATOM    503  N   GLU    31      -0.644  -3.525  -7.040  1.00  0.00           N  
ATOM    504  CA  GLU    31       0.150  -3.877  -5.852  1.00  0.00           C  
ATOM    505  C   GLU    31      -0.499  -3.396  -4.544  1.00  0.00           C  
ATOM    506  O   GLU    31      -0.548  -4.145  -3.567  1.00  0.00           O  
ATOM    507  CB  GLU    31       1.578  -3.313  -5.970  1.00  0.00           C  
ATOM    508  CG  GLU    31       2.388  -3.842  -7.166  1.00  0.00           C  
ATOM    509  CD  GLU    31       2.309  -5.366  -7.321  1.00  0.00           C  
ATOM    510  OE1 GLU    31       2.474  -6.084  -6.308  1.00  0.00           O  
ATOM    511  OE2 GLU    31       2.077  -5.843  -8.457  1.00  0.00           O1-
ATOM    512  H   GLU    31      -0.234  -2.891  -7.712  1.00  0.00           H  
ATOM    513  HA  GLU    31       0.179  -4.964  -5.779  1.00  0.00           H  
ATOM    514  HB2 GLU    31       1.548  -2.223  -6.020  1.00  0.00           H  
ATOM    515  HB3 GLU    31       2.122  -3.551  -5.055  1.00  0.00           H  
ATOM    516  HG2 GLU    31       2.032  -3.380  -8.086  1.00  0.00           H  
ATOM    517  HG3 GLU    31       3.434  -3.553  -7.066  1.00  0.00           H  
ATOM    518  N   LEU    32      -1.051  -2.178  -4.528  1.00  0.00           N  
ATOM    519  CA  LEU    32      -1.738  -1.628  -3.355  1.00  0.00           C  
ATOM    520  C   LEU    32      -3.058  -2.363  -3.062  1.00  0.00           C  
ATOM    521  O   LEU    32      -3.293  -2.752  -1.919  1.00  0.00           O  
ATOM    522  CB  LEU    32      -1.947  -0.116  -3.541  1.00  0.00           C  
ATOM    523  CG  LEU    32      -0.630   0.684  -3.624  1.00  0.00           C  
ATOM    524  CD1 LEU    32      -0.939   2.139  -3.957  1.00  0.00           C  
ATOM    525  CD2 LEU    32       0.163   0.652  -2.316  1.00  0.00           C  
ATOM    526  H   LEU    32      -0.995  -1.605  -5.358  1.00  0.00           H  
ATOM    527  HA  LEU    32      -1.105  -1.787  -2.481  1.00  0.00           H  
ATOM    528  HB2 LEU    32      -2.532   0.052  -4.447  1.00  0.00           H  
ATOM    529  HB3 LEU    32      -2.551   0.275  -2.719  1.00  0.00           H  
ATOM    530  HG  LEU    32      -0.001   0.284  -4.417  1.00  0.00           H  
ATOM    531 HD11 LEU    32      -1.482   2.626  -3.147  1.00  0.00           H  
ATOM    532 HD12 LEU    32      -0.022   2.701  -4.132  1.00  0.00           H  
ATOM    533 HD13 LEU    32      -1.544   2.215  -4.862  1.00  0.00           H  
ATOM    534 HD21 LEU    32       0.563  -0.340  -2.110  1.00  0.00           H  
ATOM    535 HD22 LEU    32       1.015   1.332  -2.359  1.00  0.00           H  
ATOM    536 HD23 LEU    32      -0.454   0.943  -1.465  1.00  0.00           H  
ATOM    537  N   ILE    33      -3.879  -2.641  -4.085  1.00  0.00           N  
ATOM    538  CA  ILE    33      -5.112  -3.438  -3.943  1.00  0.00           C  
ATOM    539  C   ILE    33      -4.795  -4.879  -3.500  1.00  0.00           C  
ATOM    540  O   ILE    33      -5.505  -5.431  -2.660  1.00  0.00           O  
ATOM    541  CB  ILE    33      -5.935  -3.380  -5.255  1.00  0.00           C  
ATOM    542  CG2 ILE    33      -7.062  -4.428  -5.287  1.00  0.00           C  
ATOM    543  CG1 ILE    33      -6.529  -1.963  -5.439  1.00  0.00           C  
ATOM    544  CD1 ILE    33      -7.201  -1.741  -6.800  1.00  0.00           C  
ATOM    545  H   ILE    33      -3.631  -2.319  -5.012  1.00  0.00           H  
ATOM    546  HA  ILE    33      -5.711  -2.989  -3.147  1.00  0.00           H  
ATOM    547  HB  ILE    33      -5.267  -3.593  -6.092  1.00  0.00           H  
ATOM    548 HG21 ILE    33      -7.748  -4.309  -4.449  1.00  0.00           H  
ATOM    549 HG22 ILE    33      -7.649  -4.353  -6.199  1.00  0.00           H  
ATOM    550 HG23 ILE    33      -6.680  -5.448  -5.270  1.00  0.00           H  
ATOM    551 HG12 ILE    33      -7.243  -1.748  -4.643  1.00  0.00           H  
ATOM    552 HG13 ILE    33      -5.741  -1.217  -5.334  1.00  0.00           H  
ATOM    553 HD11 ILE    33      -8.152  -2.266  -6.876  1.00  0.00           H  
ATOM    554 HD12 ILE    33      -7.405  -0.683  -6.958  1.00  0.00           H  
ATOM    555 HD13 ILE    33      -6.562  -2.079  -7.616  1.00  0.00           H  
ATOM    556  N   SER    34      -3.707  -5.477  -3.998  1.00  0.00           N  
ATOM    557  CA  SER    34      -3.241  -6.803  -3.572  1.00  0.00           C  
ATOM    558  C   SER    34      -2.840  -6.821  -2.088  1.00  0.00           C  
ATOM    559  O   SER    34      -3.273  -7.702  -1.344  1.00  0.00           O  
ATOM    560  CB  SER    34      -2.082  -7.259  -4.469  1.00  0.00           C  
ATOM    561  OG  SER    34      -1.677  -8.586  -4.174  1.00  0.00           O  
ATOM    562  H   SER    34      -3.156  -4.989  -4.693  1.00  0.00           H  
ATOM    563  HA  SER    34      -4.068  -7.503  -3.707  1.00  0.00           H  
ATOM    564  HB2 SER    34      -2.387  -7.237  -5.515  1.00  0.00           H  
ATOM    565  HB3 SER    34      -1.220  -6.597  -4.374  1.00  0.00           H  
ATOM    566  HG  SER    34      -1.362  -8.620  -3.281  1.00  0.00           H  
ATOM    567  N   ASN    35      -2.090  -5.814  -1.618  1.00  0.00           N  
ATOM    568  CA  ASN    35      -1.722  -5.689  -0.202  1.00  0.00           C  
ATOM    569  C   ASN    35      -2.947  -5.432   0.702  1.00  0.00           C  
ATOM    570  O   ASN    35      -3.052  -6.036   1.769  1.00  0.00           O  
ATOM    571  CB  ASN    35      -0.641  -4.607  -0.032  1.00  0.00           C  
ATOM    572  CG  ASN    35       0.704  -4.954  -0.661  1.00  0.00           C  
ATOM    573  OD1 ASN    35       0.990  -6.079  -1.047  1.00  0.00           O  
ATOM    574  ND2 ASN    35       1.601  -4.000  -0.752  1.00  0.00           N  
ATOM    575  H   ASN    35      -1.760  -5.104  -2.258  1.00  0.00           H  
ATOM    576  HA  ASN    35      -1.302  -6.645   0.120  1.00  0.00           H  
ATOM    577  HB2 ASN    35      -0.992  -3.656  -0.438  1.00  0.00           H  
ATOM    578  HB3 ASN    35      -0.460  -4.445   1.030  1.00  0.00           H  
ATOM    579 HD21 ASN    35       2.503  -4.204  -1.153  1.00  0.00           H  
ATOM    580 HD22 ASN    35       1.389  -3.071  -0.407  1.00  0.00           H  
ATOM    581  N   SER    36      -3.923  -4.633   0.258  1.00  0.00           N  
ATOM    582  CA  SER    36      -5.217  -4.490   0.945  1.00  0.00           C  
ATOM    583  C   SER    36      -5.986  -5.817   1.022  1.00  0.00           C  
ATOM    584  O   SER    36      -6.501  -6.168   2.083  1.00  0.00           O  
ATOM    585  CB  SER    36      -6.088  -3.447   0.235  1.00  0.00           C  
ATOM    586  OG  SER    36      -5.554  -2.146   0.374  1.00  0.00           O  
ATOM    587  H   SER    36      -3.789  -4.126  -0.608  1.00  0.00           H  
ATOM    588  HA  SER    36      -5.031  -4.154   1.967  1.00  0.00           H  
ATOM    589  HB2 SER    36      -6.174  -3.671  -0.826  1.00  0.00           H  
ATOM    590  HB3 SER    36      -7.099  -3.454   0.638  1.00  0.00           H  
ATOM    591  HG  SER    36      -5.630  -1.886   1.287  1.00  0.00           H  
ATOM    592  N   SER    37      -6.030  -6.595  -0.067  1.00  0.00           N  
ATOM    593  CA  SER    37      -6.686  -7.911  -0.113  1.00  0.00           C  
ATOM    594  C   SER    37      -6.020  -8.933   0.825  1.00  0.00           C  
ATOM    595  O   SER    37      -6.710  -9.666   1.534  1.00  0.00           O  
ATOM    596  CB  SER    37      -6.712  -8.413  -1.562  1.00  0.00           C  
ATOM    597  OG  SER    37      -7.483  -9.596  -1.698  1.00  0.00           O  
ATOM    598  H   SER    37      -5.586  -6.265  -0.915  1.00  0.00           H  
ATOM    599  HA  SER    37      -7.718  -7.780   0.214  1.00  0.00           H  
ATOM    600  HB2 SER    37      -7.155  -7.652  -2.205  1.00  0.00           H  
ATOM    601  HB3 SER    37      -5.706  -8.600  -1.938  1.00  0.00           H  
ATOM    602  HG  SER    37      -7.074 -10.283  -1.191  1.00  0.00           H  
ATOM    603  N   ASP    38      -4.685  -8.934   0.915  1.00  0.00           N  
ATOM    604  CA  ASP    38      -3.937  -9.753   1.882  1.00  0.00           C  
ATOM    605  C   ASP    38      -4.239  -9.364   3.340  1.00  0.00           C  
ATOM    606  O   ASP    38      -4.411 -10.234   4.192  1.00  0.00           O  
ATOM    607  CB  ASP    38      -2.425  -9.639   1.617  1.00  0.00           C  
ATOM    608  CG  ASP    38      -1.937 -10.279   0.304  1.00  0.00           C  
ATOM    609  OD1 ASP    38      -2.638 -11.138  -0.285  1.00  0.00           O  
ATOM    610  OD2 ASP    38      -0.790  -9.970  -0.102  1.00  0.00           O1-
ATOM    611  H   ASP    38      -4.153  -8.328   0.303  1.00  0.00           H  
ATOM    612  HA  ASP    38      -4.242 -10.794   1.758  1.00  0.00           H  
ATOM    613  HB2 ASP    38      -2.128  -8.591   1.618  1.00  0.00           H  
ATOM    614  HB3 ASP    38      -1.868 -10.116   2.425  1.00  0.00           H  
ATOM    615  N   ALA    39      -4.356  -8.069   3.646  1.00  0.00           N  
ATOM    616  CA  ALA    39      -4.728  -7.599   4.981  1.00  0.00           C  
ATOM    617  C   ALA    39      -6.180  -7.949   5.358  1.00  0.00           C  
ATOM    618  O   ALA    39      -6.459  -8.225   6.527  1.00  0.00           O  
ATOM    619  CB  ALA    39      -4.506  -6.090   5.027  1.00  0.00           C  
ATOM    620  H   ALA    39      -4.207  -7.379   2.921  1.00  0.00           H  
ATOM    621  HA  ALA    39      -4.060  -8.063   5.709  1.00  0.00           H  
ATOM    622  HB1 ALA    39      -5.210  -5.558   4.386  1.00  0.00           H  
ATOM    623  HB2 ALA    39      -4.615  -5.697   6.038  1.00  0.00           H  
ATOM    624  HB3 ALA    39      -3.506  -5.848   4.677  1.00  0.00           H  
ATOM    625  N   LEU    40      -7.095  -7.951   4.383  1.00  0.00           N  
ATOM    626  CA  LEU    40      -8.476  -8.415   4.544  1.00  0.00           C  
ATOM    627  C   LEU    40      -8.537  -9.941   4.772  1.00  0.00           C  
ATOM    628  O   LEU    40      -9.273 -10.387   5.650  1.00  0.00           O  
ATOM    629  CB  LEU    40      -9.316  -7.958   3.338  1.00  0.00           C  
ATOM    630  CG  LEU    40      -9.560  -6.434   3.290  1.00  0.00           C  
ATOM    631  CD1 LEU    40      -9.921  -5.984   1.876  1.00  0.00           C  
ATOM    632  CD2 LEU    40     -10.718  -6.023   4.198  1.00  0.00           C  
ATOM    633  H   LEU    40      -6.804  -7.674   3.454  1.00  0.00           H  
ATOM    634  HA  LEU    40      -8.900  -7.946   5.426  1.00  0.00           H  
ATOM    635  HB2 LEU    40      -8.818  -8.280   2.423  1.00  0.00           H  
ATOM    636  HB3 LEU    40     -10.281  -8.463   3.348  1.00  0.00           H  
ATOM    637  HG  LEU    40      -8.661  -5.900   3.597  1.00  0.00           H  
ATOM    638 HD11 LEU    40     -10.855  -6.431   1.536  1.00  0.00           H  
ATOM    639 HD12 LEU    40     -10.039  -4.902   1.836  1.00  0.00           H  
ATOM    640 HD13 LEU    40      -9.146  -6.247   1.159  1.00  0.00           H  
ATOM    641 HD21 LEU    40     -10.547  -6.311   5.233  1.00  0.00           H  
ATOM    642 HD22 LEU    40     -10.873  -4.945   4.175  1.00  0.00           H  
ATOM    643 HD23 LEU    40     -11.645  -6.493   3.879  1.00  0.00           H  
ATOM    644  N   ASP    41      -7.698 -10.732   4.092  1.00  0.00           N  
ATOM    645  CA  ASP    41      -7.541 -12.171   4.363  1.00  0.00           C  
ATOM    646  C   ASP    41      -7.015 -12.455   5.782  1.00  0.00           C  
ATOM    647  O   ASP    41      -7.520 -13.359   6.450  1.00  0.00           O  
ATOM    648  CB  ASP    41      -6.606 -12.834   3.333  1.00  0.00           C  
ATOM    649  CG  ASP    41      -7.182 -12.980   1.914  1.00  0.00           C  
ATOM    650  OD1 ASP    41      -8.420 -12.900   1.734  1.00  0.00           O  
ATOM    651  OD2 ASP    41      -6.391 -13.273   0.986  1.00  0.00           O1-
ATOM    652  H   ASP    41      -7.115 -10.322   3.373  1.00  0.00           H  
ATOM    653  HA  ASP    41      -8.525 -12.639   4.301  1.00  0.00           H  
ATOM    654  HB2 ASP    41      -5.664 -12.292   3.265  1.00  0.00           H  
ATOM    655  HB3 ASP    41      -6.349 -13.842   3.660  1.00  0.00           H  
ATOM    656  N   LYS    42      -6.035 -11.676   6.269  1.00  0.00           N  
ATOM    657  CA  LYS    42      -5.469 -11.830   7.623  1.00  0.00           C  
ATOM    658  C   LYS    42      -6.515 -11.627   8.719  1.00  0.00           C  
ATOM    659  O   LYS    42      -6.635 -12.477   9.602  1.00  0.00           O  
ATOM    660  CB  LYS    42      -4.293 -10.865   7.831  1.00  0.00           C  
ATOM    661  CG  LYS    42      -3.010 -11.302   7.108  1.00  0.00           C  
ATOM    662  CD  LYS    42      -1.918 -10.247   7.329  1.00  0.00           C  
ATOM    663  CE  LYS    42      -0.651 -10.561   6.528  1.00  0.00           C  
ATOM    664  NZ  LYS    42       0.438  -9.609   6.873  1.00  0.00           N1+
ATOM    665  H   LYS    42      -5.646 -10.959   5.671  1.00  0.00           H  
ATOM    666  HA  LYS    42      -5.097 -12.853   7.717  1.00  0.00           H  
ATOM    667  HB2 LYS    42      -4.581  -9.864   7.509  1.00  0.00           H  
ATOM    668  HB3 LYS    42      -4.067 -10.785   8.896  1.00  0.00           H  
ATOM    669  HG2 LYS    42      -2.677 -12.269   7.488  1.00  0.00           H  
ATOM    670  HG3 LYS    42      -3.196 -11.435   6.044  1.00  0.00           H  
ATOM    671  HD2 LYS    42      -2.293  -9.267   7.030  1.00  0.00           H  
ATOM    672  HD3 LYS    42      -1.683 -10.183   8.392  1.00  0.00           H  
ATOM    673  HE2 LYS    42      -0.305 -11.575   6.733  1.00  0.00           H  
ATOM    674  HE3 LYS    42      -0.855 -10.497   5.459  1.00  0.00           H  
ATOM    675  HZ1 LYS    42       0.103  -8.660   6.759  1.00  0.00           H  
ATOM    676  HZ2 LYS    42       0.709  -9.741   7.837  1.00  0.00           H  
ATOM    677  HZ3 LYS    42       1.235  -9.765   6.273  1.00  0.00           H  
ATOM    678  N   ILE    43      -7.304 -10.546   8.660  1.00  0.00           N  
ATOM    679  CA  ILE    43      -8.382 -10.329   9.642  1.00  0.00           C  
ATOM    680  C   ILE    43      -9.478 -11.397   9.496  1.00  0.00           C  
ATOM    681  O   ILE    43      -9.871 -11.985  10.501  1.00  0.00           O  
ATOM    682  CB  ILE    43      -8.920  -8.878   9.625  1.00  0.00           C  
ATOM    683  CG2 ILE    43      -9.583  -8.482   8.302  1.00  0.00           C  
ATOM    684  CG1 ILE    43      -9.909  -8.589  10.772  1.00  0.00           C  
ATOM    685  CD1 ILE    43      -9.237  -8.566  12.150  1.00  0.00           C  
ATOM    686  H   ILE    43      -7.187  -9.879   7.910  1.00  0.00           H  
ATOM    687  HA  ILE    43      -7.926 -10.479  10.622  1.00  0.00           H  
ATOM    688  HB  ILE    43      -8.072  -8.211   9.757  1.00  0.00           H  
ATOM    689 HG21 ILE    43     -10.471  -9.075   8.087  1.00  0.00           H  
ATOM    690 HG22 ILE    43      -9.880  -7.433   8.304  1.00  0.00           H  
ATOM    691 HG23 ILE    43      -8.881  -8.611   7.487  1.00  0.00           H  
ATOM    692 HG12 ILE    43     -10.356  -7.607  10.614  1.00  0.00           H  
ATOM    693 HG13 ILE    43     -10.746  -9.287  10.770  1.00  0.00           H  
ATOM    694 HD11 ILE    43      -8.367  -7.910  12.159  1.00  0.00           H  
ATOM    695 HD12 ILE    43      -9.932  -8.194  12.900  1.00  0.00           H  
ATOM    696 HD13 ILE    43      -8.916  -9.560  12.462  1.00  0.00           H  
ATOM    697  N   ARG    44      -9.893 -11.743   8.266  1.00  0.00           N  
ATOM    698  CA  ARG    44     -10.906 -12.785   8.003  1.00  0.00           C  
ATOM    699  C   ARG    44     -10.498 -14.161   8.543  1.00  0.00           C  
ATOM    700  O   ARG    44     -11.366 -14.933   8.940  1.00  0.00           O  
ATOM    701  CB  ARG    44     -11.199 -12.839   6.493  1.00  0.00           C  
ATOM    702  CG  ARG    44     -12.423 -13.706   6.144  1.00  0.00           C  
ATOM    703  CD  ARG    44     -12.702 -13.746   4.636  1.00  0.00           C  
ATOM    704  NE  ARG    44     -11.663 -14.497   3.900  1.00  0.00           N  
ATOM    705  CZ  ARG    44     -11.596 -14.670   2.590  1.00  0.00           C  
ATOM    706  NH1 ARG    44     -12.509 -14.214   1.778  1.00  0.00           N  
ATOM    707  NH2 ARG    44     -10.603 -15.329   2.065  1.00  0.00           N1+
ATOM    708  H   ARG    44      -9.505 -11.258   7.466  1.00  0.00           H  
ATOM    709  HA  ARG    44     -11.818 -12.477   8.517  1.00  0.00           H  
ATOM    710  HB2 ARG    44     -11.386 -11.830   6.129  1.00  0.00           H  
ATOM    711  HB3 ARG    44     -10.318 -13.195   5.957  1.00  0.00           H  
ATOM    712  HG2 ARG    44     -12.290 -14.729   6.494  1.00  0.00           H  
ATOM    713  HG3 ARG    44     -13.302 -13.320   6.662  1.00  0.00           H  
ATOM    714  HD2 ARG    44     -13.663 -14.228   4.455  1.00  0.00           H  
ATOM    715  HD3 ARG    44     -12.774 -12.734   4.236  1.00  0.00           H  
ATOM    716  HE  ARG    44     -10.915 -14.871   4.466  1.00  0.00           H  
ATOM    717 HH11 ARG    44     -13.298 -13.702   2.146  1.00  0.00           H  
ATOM    718 HH12 ARG    44     -12.419 -14.329   0.779  1.00  0.00           H  
ATOM    719 HH21 ARG    44     -10.514 -15.415   1.063  1.00  0.00           H  
ATOM    720 HH22 ARG    44      -9.862 -15.689   2.650  1.00  0.00           H  
ATOM    721  N   TYR    45      -9.201 -14.478   8.579  1.00  0.00           N  
ATOM    722  CA  TYR    45      -8.680 -15.703   9.191  1.00  0.00           C  
ATOM    723  C   TYR    45      -8.737 -15.671  10.731  1.00  0.00           C  
ATOM    724  O   TYR    45      -9.245 -16.609  11.346  1.00  0.00           O  
ATOM    725  CB  TYR    45      -7.254 -15.958   8.687  1.00  0.00           C  
ATOM    726  CG  TYR    45      -6.595 -17.182   9.296  1.00  0.00           C  
ATOM    727  CD1 TYR    45      -7.058 -18.469   8.954  1.00  0.00           C  
ATOM    728  CE1 TYR    45      -6.469 -19.608   9.537  1.00  0.00           C  
ATOM    729  CZ  TYR    45      -5.409 -19.462  10.461  1.00  0.00           C  
ATOM    730  OH  TYR    45      -4.828 -20.557  11.027  1.00  0.00           O  
ATOM    731  CE2 TYR    45      -4.946 -18.172  10.799  1.00  0.00           C  
ATOM    732  CD2 TYR    45      -5.540 -17.035  10.219  1.00  0.00           C  
ATOM    733  H   TYR    45      -8.531 -13.819   8.204  1.00  0.00           H  
ATOM    734  HA  TYR    45      -9.301 -16.538   8.859  1.00  0.00           H  
ATOM    735  HB2 TYR    45      -7.266 -16.084   7.603  1.00  0.00           H  
ATOM    736  HB3 TYR    45      -6.627 -15.086   8.875  1.00  0.00           H  
ATOM    737  HD1 TYR    45      -7.870 -18.586   8.252  1.00  0.00           H  
ATOM    738  HE1 TYR    45      -6.831 -20.591   9.273  1.00  0.00           H  
ATOM    739  HH  TYR    45      -5.209 -21.371  10.737  1.00  0.00           H  
ATOM    740  HE2 TYR    45      -4.138 -18.054  11.506  1.00  0.00           H  
ATOM    741  HD2 TYR    45      -5.187 -16.050  10.491  1.00  0.00           H  
ATOM    742  N   GLU    46      -8.273 -14.590  11.371  1.00  0.00           N  
ATOM    743  CA  GLU    46      -8.293 -14.458  12.841  1.00  0.00           C  
ATOM    744  C   GLU    46      -9.715 -14.414  13.431  1.00  0.00           C  
ATOM    745  O   GLU    46      -9.941 -14.891  14.544  1.00  0.00           O  
ATOM    746  CB  GLU    46      -7.514 -13.208  13.289  1.00  0.00           C  
ATOM    747  CG  GLU    46      -5.998 -13.337  13.058  1.00  0.00           C  
ATOM    748  CD  GLU    46      -5.162 -12.265  13.794  1.00  0.00           C  
ATOM    749  OE1 GLU    46      -5.723 -11.322  14.405  1.00  0.00           O  
ATOM    750  OE2 GLU    46      -3.913 -12.386  13.792  1.00  0.00           O1-
ATOM    751  H   GLU    46      -7.878 -13.830  10.833  1.00  0.00           H  
ATOM    752  HA  GLU    46      -7.804 -15.338  13.265  1.00  0.00           H  
ATOM    753  HB2 GLU    46      -7.894 -12.321  12.778  1.00  0.00           H  
ATOM    754  HB3 GLU    46      -7.693 -13.044  14.354  1.00  0.00           H  
ATOM    755  HG2 GLU    46      -5.655 -14.310  13.409  1.00  0.00           H  
ATOM    756  HG3 GLU    46      -5.769 -13.292  11.994  1.00  0.00           H  
ATOM    757  N   THR    47     -10.697 -13.893  12.693  1.00  0.00           N  
ATOM    758  CA  THR    47     -12.098 -13.816  13.149  1.00  0.00           C  
ATOM    759  C   THR    47     -12.812 -15.173  13.175  1.00  0.00           C  
ATOM    760  O   THR    47     -13.863 -15.290  13.811  1.00  0.00           O  
ATOM    761  CB  THR    47     -12.903 -12.815  12.311  1.00  0.00           C  
ATOM    762  CG2 THR    47     -12.317 -11.401  12.379  1.00  0.00           C  
ATOM    763  OG1 THR    47     -12.974 -13.226  10.965  1.00  0.00           O  
ATOM    764  H   THR    47     -10.466 -13.499  11.791  1.00  0.00           H  
ATOM    765  HA  THR    47     -12.093 -13.441  14.169  1.00  0.00           H  
ATOM    766  HB  THR    47     -13.931 -12.770  12.675  1.00  0.00           H  
ATOM    767 HG21 THR    47     -11.231 -11.377  12.436  1.00  0.00           H  
ATOM    768 HG22 THR    47     -12.610 -10.810  11.515  1.00  0.00           H  
ATOM    769 HG23 THR    47     -12.676 -10.886  13.265  1.00  0.00           H  
ATOM    770  HG1 THR    47     -12.100 -13.246  10.607  1.00  0.00           H  
ATOM    771  N   LEU    48     -12.245 -16.222  12.558  1.00  0.00           N  
ATOM    772  CA  LEU    48     -12.741 -17.601  12.673  1.00  0.00           C  
ATOM    773  C   LEU    48     -12.487 -18.187  14.073  1.00  0.00           C  
ATOM    774  O   LEU    48     -13.328 -18.920  14.595  1.00  0.00           O  
ATOM    775  CB  LEU    48     -12.082 -18.510  11.615  1.00  0.00           C  
ATOM    776  CG  LEU    48     -12.211 -18.048  10.154  1.00  0.00           C  
ATOM    777  CD1 LEU    48     -11.475 -19.020   9.229  1.00  0.00           C  
ATOM    778  CD2 LEU    48     -13.667 -17.946   9.690  1.00  0.00           C  
ATOM    779  H   LEU    48     -11.381 -16.077  12.052  1.00  0.00           H  
ATOM    780  HA  LEU    48     -13.820 -17.598  12.510  1.00  0.00           H  
ATOM    781  HB2 LEU    48     -11.021 -18.615  11.849  1.00  0.00           H  
ATOM    782  HB3 LEU    48     -12.500 -19.514  11.703  1.00  0.00           H  
ATOM    783  HG  LEU    48     -11.739 -17.075  10.058  1.00  0.00           H  
ATOM    784 HD11 LEU    48     -11.903 -20.021   9.276  1.00  0.00           H  
ATOM    785 HD12 LEU    48     -11.518 -18.686   8.192  1.00  0.00           H  
ATOM    786 HD13 LEU    48     -10.421 -19.094   9.501  1.00  0.00           H  
ATOM    787 HD21 LEU    48     -14.212 -17.188  10.252  1.00  0.00           H  
ATOM    788 HD22 LEU    48     -13.725 -17.662   8.639  1.00  0.00           H  
ATOM    789 HD23 LEU    48     -14.192 -18.894   9.809  1.00  0.00           H  
ATOM    790  N   THR    49     -11.335 -17.870  14.678  1.00  0.00           N  
ATOM    791  CA  THR    49     -10.926 -18.357  16.011  1.00  0.00           C  
ATOM    792  C   THR    49     -11.269 -17.375  17.139  1.00  0.00           C  
ATOM    793  O   THR    49     -11.460 -17.801  18.279  1.00  0.00           O  
ATOM    794  CB  THR    49      -9.424 -18.694  16.047  1.00  0.00           C  
ATOM    795  CG2 THR    49      -9.031 -19.737  14.998  1.00  0.00           C  
ATOM    796  OG1 THR    49      -8.637 -17.544  15.821  1.00  0.00           O  
ATOM    797  H   THR    49     -10.689 -17.258  14.199  1.00  0.00           H  
ATOM    798  HA  THR    49     -11.461 -19.282  16.232  1.00  0.00           H  
ATOM    799  HB  THR    49      -9.166 -19.082  17.034  1.00  0.00           H  
ATOM    800 HG21 THR    49      -9.185 -19.373  13.981  1.00  0.00           H  
ATOM    801 HG22 THR    49      -7.979 -20.010  15.091  1.00  0.00           H  
ATOM    802 HG23 THR    49      -9.617 -20.649  15.116  1.00  0.00           H  
ATOM    803  HG1 THR    49      -7.725 -17.783  15.893  1.00  0.00           H  
ATOM    804  N   ASP    50     -11.407 -16.079  16.837  1.00  0.00           N  
ATOM    805  CA  ASP    50     -11.798 -15.027  17.786  1.00  0.00           C  
ATOM    806  C   ASP    50     -12.717 -13.973  17.122  1.00  0.00           C  
ATOM    807  O   ASP    50     -12.229 -12.969  16.594  1.00  0.00           O  
ATOM    808  CB  ASP    50     -10.527 -14.408  18.395  1.00  0.00           C  
ATOM    809  CG  ASP    50     -10.811 -13.346  19.473  1.00  0.00           C  
ATOM    810  OD1 ASP    50     -11.993 -13.108  19.830  1.00  0.00           O  
ATOM    811  OD2 ASP    50      -9.828 -12.760  19.988  1.00  0.00           O1-
ATOM    812  H   ASP    50     -11.211 -15.790  15.888  1.00  0.00           H  
ATOM    813  HA  ASP    50     -12.351 -15.475  18.613  1.00  0.00           H  
ATOM    814  HB2 ASP    50      -9.920 -15.188  18.856  1.00  0.00           H  
ATOM    815  HB3 ASP    50      -9.910 -13.958  17.616  1.00  0.00           H  
ATOM    816  N   PRO    51     -14.053 -14.162  17.140  1.00  0.00           N  
ATOM    817  CA  PRO    51     -15.012 -13.254  16.498  1.00  0.00           C  
ATOM    818  C   PRO    51     -14.973 -11.797  16.991  1.00  0.00           C  
ATOM    819  O   PRO    51     -15.372 -10.895  16.250  1.00  0.00           O  
ATOM    820  CD  PRO    51     -14.736 -15.367  17.588  1.00  0.00           C  
ATOM    821  CG  PRO    51     -16.080 -15.372  16.862  1.00  0.00           C  
ATOM    822  CB  PRO    51     -16.389 -13.883  16.741  1.00  0.00           C  
ATOM    823  HD2 PRO    51     -14.878 -15.314  18.668  1.00  0.00           H  
ATOM    824  HD3 PRO    51     -14.186 -16.281  17.360  1.00  0.00           H  
ATOM    825  HG2 PRO    51     -16.850 -15.930  17.395  1.00  0.00           H  
ATOM    826  HG3 PRO    51     -15.966 -15.810  15.869  1.00  0.00           H  
ATOM    827  HB2 PRO    51     -16.827 -13.526  17.675  1.00  0.00           H  
ATOM    828  HB3 PRO    51     -17.094 -13.669  15.937  1.00  0.00           H  
ATOM    829  HA  PRO    51     -14.801 -13.259  15.427  1.00  0.00           H  
ATOM    830  N   SER    52     -14.455 -11.532  18.200  1.00  0.00           N  
ATOM    831  CA  SER    52     -14.327 -10.171  18.759  1.00  0.00           C  
ATOM    832  C   SER    52     -13.376  -9.263  17.961  1.00  0.00           C  
ATOM    833  O   SER    52     -13.454  -8.036  18.059  1.00  0.00           O  
ATOM    834  CB  SER    52     -13.894 -10.224  20.231  1.00  0.00           C  
ATOM    835  OG  SER    52     -12.521 -10.543  20.381  1.00  0.00           O  
ATOM    836  H   SER    52     -14.101 -12.297  18.758  1.00  0.00           H  
ATOM    837  HA  SER    52     -15.320  -9.718  18.723  1.00  0.00           H  
ATOM    838  HB2 SER    52     -14.062  -9.252  20.696  1.00  0.00           H  
ATOM    839  HB3 SER    52     -14.496 -10.942  20.789  1.00  0.00           H  
ATOM    840  HG  SER    52     -12.377 -11.454  20.142  1.00  0.00           H  
ATOM    841  N   LYS    53     -12.531  -9.845  17.098  1.00  0.00           N  
ATOM    842  CA  LYS    53     -11.652  -9.142  16.151  1.00  0.00           C  
ATOM    843  C   LYS    53     -12.418  -8.242  15.156  1.00  0.00           C  
ATOM    844  O   LYS    53     -11.821  -7.296  14.639  1.00  0.00           O  
ATOM    845  CB  LYS    53     -10.811 -10.208  15.420  1.00  0.00           C  
ATOM    846  CG  LYS    53      -9.775 -10.941  16.293  1.00  0.00           C  
ATOM    847  CD  LYS    53      -8.461 -10.165  16.448  1.00  0.00           C  
ATOM    848  CE  LYS    53      -7.454 -10.999  17.251  1.00  0.00           C  
ATOM    849  NZ  LYS    53      -6.064 -10.519  17.045  1.00  0.00           N1+
ATOM    850  H   LYS    53     -12.523 -10.856  17.064  1.00  0.00           H  
ATOM    851  HA  LYS    53     -10.987  -8.494  16.724  1.00  0.00           H  
ATOM    852  HB2 LYS    53     -11.486 -10.966  15.032  1.00  0.00           H  
ATOM    853  HB3 LYS    53     -10.312  -9.784  14.550  1.00  0.00           H  
ATOM    854  HG2 LYS    53     -10.192 -11.178  17.272  1.00  0.00           H  
ATOM    855  HG3 LYS    53      -9.559 -11.900  15.821  1.00  0.00           H  
ATOM    856  HD2 LYS    53      -8.058  -9.957  15.455  1.00  0.00           H  
ATOM    857  HD3 LYS    53      -8.628  -9.203  16.932  1.00  0.00           H  
ATOM    858  HE2 LYS    53      -7.700 -10.977  18.313  1.00  0.00           H  
ATOM    859  HE3 LYS    53      -7.483 -12.043  16.938  1.00  0.00           H  
ATOM    860  HZ1 LYS    53      -5.822 -10.645  16.065  1.00  0.00           H  
ATOM    861  HZ2 LYS    53      -5.986  -9.545  17.300  1.00  0.00           H  
ATOM    862  HZ3 LYS    53      -5.430 -11.065  17.610  1.00  0.00           H  
ATOM    863  N   LEU    54     -13.717  -8.492  14.912  1.00  0.00           N  
ATOM    864  CA  LEU    54     -14.612  -7.636  14.106  1.00  0.00           C  
ATOM    865  C   LEU    54     -15.290  -6.486  14.880  1.00  0.00           C  
ATOM    866  O   LEU    54     -15.959  -5.664  14.253  1.00  0.00           O  
ATOM    867  CB  LEU    54     -15.692  -8.485  13.393  1.00  0.00           C  
ATOM    868  CG  LEU    54     -15.205  -9.420  12.275  1.00  0.00           C  
ATOM    869  CD1 LEU    54     -16.384 -10.045  11.529  1.00  0.00           C  
ATOM    870  CD2 LEU    54     -14.326  -8.719  11.233  1.00  0.00           C  
ATOM    871  H   LEU    54     -14.142  -9.282  15.381  1.00  0.00           H  
ATOM    872  HA  LEU    54     -14.019  -7.127  13.347  1.00  0.00           H  
ATOM    873  HB2 LEU    54     -16.224  -9.077  14.140  1.00  0.00           H  
ATOM    874  HB3 LEU    54     -16.451  -7.829  12.970  1.00  0.00           H  
ATOM    875  HG  LEU    54     -14.656 -10.230  12.743  1.00  0.00           H  
ATOM    876 HD11 LEU    54     -16.904  -9.309  10.918  1.00  0.00           H  
ATOM    877 HD12 LEU    54     -16.045 -10.839  10.863  1.00  0.00           H  
ATOM    878 HD13 LEU    54     -17.103 -10.485  12.220  1.00  0.00           H  
ATOM    879 HD21 LEU    54     -13.366  -8.414  11.650  1.00  0.00           H  
ATOM    880 HD22 LEU    54     -14.106  -9.375  10.390  1.00  0.00           H  
ATOM    881 HD23 LEU    54     -14.813  -7.831  10.830  1.00  0.00           H  
ATOM    882  N   ASP    55     -15.131  -6.365  16.204  1.00  0.00           N  
ATOM    883  CA  ASP    55     -15.780  -5.292  16.989  1.00  0.00           C  
ATOM    884  C   ASP    55     -15.324  -3.874  16.583  1.00  0.00           C  
ATOM    885  O   ASP    55     -16.054  -2.900  16.776  1.00  0.00           O  
ATOM    886  CB  ASP    55     -15.543  -5.504  18.496  1.00  0.00           C  
ATOM    887  CG  ASP    55     -16.215  -6.752  19.101  1.00  0.00           C  
ATOM    888  OD1 ASP    55     -17.045  -7.417  18.434  1.00  0.00           O  
ATOM    889  OD2 ASP    55     -15.948  -7.042  20.291  1.00  0.00           O1-
ATOM    890  H   ASP    55     -14.581  -7.051  16.705  1.00  0.00           H  
ATOM    891  HA  ASP    55     -16.855  -5.337  16.798  1.00  0.00           H  
ATOM    892  HB2 ASP    55     -14.473  -5.553  18.703  1.00  0.00           H  
ATOM    893  HB3 ASP    55     -15.921  -4.646  19.054  1.00  0.00           H  
ATOM    894  N   SER    56     -14.135  -3.759  15.982  1.00  0.00           N  
ATOM    895  CA  SER    56     -13.573  -2.533  15.395  1.00  0.00           C  
ATOM    896  C   SER    56     -14.075  -2.215  13.972  1.00  0.00           C  
ATOM    897  O   SER    56     -13.764  -1.147  13.438  1.00  0.00           O  
ATOM    898  CB  SER    56     -12.050  -2.673  15.405  1.00  0.00           C  
ATOM    899  OG  SER    56     -11.653  -3.832  14.687  1.00  0.00           O  
ATOM    900  H   SER    56     -13.590  -4.600  15.861  1.00  0.00           H  
ATOM    901  HA  SER    56     -13.839  -1.684  16.027  1.00  0.00           H  
ATOM    902  HB2 SER    56     -11.574  -1.787  14.991  1.00  0.00           H  
ATOM    903  HB3 SER    56     -11.692  -2.765  16.431  1.00  0.00           H  
ATOM    904  HG  SER    56     -10.744  -4.006  14.902  1.00  0.00           H  
ATOM    905  N   GLY    57     -14.855  -3.114  13.358  1.00  0.00           N  
ATOM    906  CA  GLY    57     -15.494  -2.952  12.045  1.00  0.00           C  
ATOM    907  C   GLY    57     -15.795  -4.308  11.395  1.00  0.00           C  
ATOM    908  O   GLY    57     -14.866  -5.072  11.115  1.00  0.00           O  
ATOM    909  H   GLY    57     -15.083  -3.961  13.864  1.00  0.00           H  
ATOM    910  HA2 GLY    57     -16.412  -2.374  12.163  1.00  0.00           H  
ATOM    911  HA3 GLY    57     -14.845  -2.389  11.371  1.00  0.00           H  
ATOM    912  N   LYS    58     -17.076  -4.626  11.172  1.00  0.00           N  
ATOM    913  CA  LYS    58     -17.524  -5.942  10.673  1.00  0.00           C  
ATOM    914  C   LYS    58     -17.269  -6.118   9.173  1.00  0.00           C  
ATOM    915  O   LYS    58     -16.891  -7.198   8.724  1.00  0.00           O  
ATOM    916  CB  LYS    58     -19.010  -6.125  11.059  1.00  0.00           C  
ATOM    917  CG  LYS    58     -19.517  -7.578  11.089  1.00  0.00           C  
ATOM    918  CD  LYS    58     -20.009  -8.129   9.740  1.00  0.00           C  
ATOM    919  CE  LYS    58     -20.388  -9.610   9.890  1.00  0.00           C  
ATOM    920  NZ  LYS    58     -20.923 -10.174   8.621  1.00  0.00           N1+
ATOM    921  H   LYS    58     -17.789  -3.947  11.396  1.00  0.00           H  
ATOM    922  HA  LYS    58     -16.943  -6.703  11.189  1.00  0.00           H  
ATOM    923  HB2 LYS    58     -19.138  -5.734  12.070  1.00  0.00           H  
ATOM    924  HB3 LYS    58     -19.655  -5.507  10.432  1.00  0.00           H  
ATOM    925  HG2 LYS    58     -18.753  -8.223  11.519  1.00  0.00           H  
ATOM    926  HG3 LYS    58     -20.354  -7.625  11.787  1.00  0.00           H  
ATOM    927  HD2 LYS    58     -20.868  -7.550   9.400  1.00  0.00           H  
ATOM    928  HD3 LYS    58     -19.249  -8.039   8.969  1.00  0.00           H  
ATOM    929  HE2 LYS    58     -19.519 -10.195  10.193  1.00  0.00           H  
ATOM    930  HE3 LYS    58     -21.144  -9.731  10.667  1.00  0.00           H  
ATOM    931  HZ1 LYS    58     -20.223 -10.099   7.897  1.00  0.00           H  
ATOM    932  HZ2 LYS    58     -21.162 -11.146   8.758  1.00  0.00           H  
ATOM    933  HZ3 LYS    58     -21.748  -9.662   8.345  1.00  0.00           H  
ATOM    934  N   GLU    59     -17.470  -5.054   8.403  1.00  0.00           N  
ATOM    935  CA  GLU    59     -17.358  -5.028   6.944  1.00  0.00           C  
ATOM    936  C   GLU    59     -15.915  -5.258   6.451  1.00  0.00           C  
ATOM    937  O   GLU    59     -14.956  -4.756   7.046  1.00  0.00           O  
ATOM    938  CB  GLU    59     -17.888  -3.690   6.400  1.00  0.00           C  
ATOM    939  CG  GLU    59     -19.378  -3.410   6.681  1.00  0.00           C  
ATOM    940  CD  GLU    59     -19.723  -3.007   8.133  1.00  0.00           C  
ATOM    941  OE1 GLU    59     -18.823  -2.607   8.912  1.00  0.00           O  
ATOM    942  OE2 GLU    59     -20.919  -3.093   8.502  1.00  0.00           O1-
ATOM    943  H   GLU    59     -17.783  -4.196   8.844  1.00  0.00           H  
ATOM    944  HA  GLU    59     -17.984  -5.832   6.551  1.00  0.00           H  
ATOM    945  HB2 GLU    59     -17.276  -2.862   6.761  1.00  0.00           H  
ATOM    946  HB3 GLU    59     -17.764  -3.697   5.319  1.00  0.00           H  
ATOM    947  HG2 GLU    59     -19.710  -2.593   6.040  1.00  0.00           H  
ATOM    948  HG3 GLU    59     -19.978  -4.277   6.403  1.00  0.00           H  
ATOM    949  N   LEU    60     -15.767  -5.977   5.331  1.00  0.00           N  
ATOM    950  CA  LEU    60     -14.489  -6.300   4.679  1.00  0.00           C  
ATOM    951  C   LEU    60     -14.524  -5.849   3.208  1.00  0.00           C  
ATOM    952  O   LEU    60     -15.128  -6.516   2.365  1.00  0.00           O  
ATOM    953  CB  LEU    60     -14.197  -7.809   4.823  1.00  0.00           C  
ATOM    954  CG  LEU    60     -14.051  -8.325   6.269  1.00  0.00           C  
ATOM    955  CD1 LEU    60     -13.789  -9.831   6.239  1.00  0.00           C  
ATOM    956  CD2 LEU    60     -12.892  -7.676   7.030  1.00  0.00           C  
ATOM    957  H   LEU    60     -16.600  -6.335   4.886  1.00  0.00           H  
ATOM    958  HA  LEU    60     -13.665  -5.776   5.152  1.00  0.00           H  
ATOM    959  HB2 LEU    60     -14.993  -8.372   4.333  1.00  0.00           H  
ATOM    960  HB3 LEU    60     -13.288  -8.052   4.271  1.00  0.00           H  
ATOM    961  HG  LEU    60     -14.977  -8.147   6.817  1.00  0.00           H  
ATOM    962 HD11 LEU    60     -14.605 -10.364   5.752  1.00  0.00           H  
ATOM    963 HD12 LEU    60     -12.873 -10.062   5.694  1.00  0.00           H  
ATOM    964 HD13 LEU    60     -13.689 -10.239   7.245  1.00  0.00           H  
ATOM    965 HD21 LEU    60     -13.033  -6.604   7.157  1.00  0.00           H  
ATOM    966 HD22 LEU    60     -12.793  -8.099   8.031  1.00  0.00           H  
ATOM    967 HD23 LEU    60     -11.945  -7.825   6.511  1.00  0.00           H  
ATOM    968  N   HIS    61     -13.909  -4.702   2.899  1.00  0.00           N  
ATOM    969  CA  HIS    61     -13.929  -4.087   1.560  1.00  0.00           C  
ATOM    970  C   HIS    61     -12.708  -3.193   1.279  1.00  0.00           C  
ATOM    971  O   HIS    61     -11.880  -2.933   2.159  1.00  0.00           O  
ATOM    972  CB  HIS    61     -15.245  -3.304   1.368  1.00  0.00           C  
ATOM    973  CG  HIS    61     -15.444  -2.148   2.323  1.00  0.00           C  
ATOM    974  ND1 HIS    61     -14.673  -0.984   2.374  1.00  0.00           N  
ATOM    975  CE1 HIS    61     -15.208  -0.224   3.345  1.00  0.00           C  
ATOM    976  NE2 HIS    61     -16.278  -0.837   3.880  1.00  0.00           N  
ATOM    977  CD2 HIS    61     -16.448  -2.046   3.241  1.00  0.00           C  
ATOM    978  H   HIS    61     -13.419  -4.199   3.628  1.00  0.00           H  
ATOM    979  HA  HIS    61     -13.890  -4.880   0.813  1.00  0.00           H  
ATOM    980  HB2 HIS    61     -15.310  -2.912   0.352  1.00  0.00           H  
ATOM    981  HB3 HIS    61     -16.092  -3.985   1.466  1.00  0.00           H  
ATOM    982  HE1 HIS    61     -14.838   0.746   3.642  1.00  0.00           H  
ATOM    983  HE2 HIS    61     -16.861  -0.469   4.618  1.00  0.00           H  
ATOM    984  HD2 HIS    61     -17.260  -2.717   3.471  1.00  0.00           H  
ATOM    985  N   ILE    62     -12.613  -2.733   0.028  1.00  0.00           N  
ATOM    986  CA  ILE    62     -11.625  -1.784  -0.498  1.00  0.00           C  
ATOM    987  C   ILE    62     -12.372  -0.582  -1.099  1.00  0.00           C  
ATOM    988  O   ILE    62     -13.386  -0.745  -1.787  1.00  0.00           O  
ATOM    989  CB  ILE    62     -10.708  -2.480  -1.538  1.00  0.00           C  
ATOM    990  CG2 ILE    62      -9.743  -1.484  -2.211  1.00  0.00           C  
ATOM    991  CG1 ILE    62      -9.936  -3.649  -0.882  1.00  0.00           C  
ATOM    992  CD1 ILE    62      -9.037  -4.456  -1.827  1.00  0.00           C  
ATOM    993  H   ILE    62     -13.326  -3.025  -0.630  1.00  0.00           H  
ATOM    994  HA  ILE    62     -11.010  -1.426   0.325  1.00  0.00           H  
ATOM    995  HB  ILE    62     -11.341  -2.902  -2.320  1.00  0.00           H  
ATOM    996 HG21 ILE    62      -9.091  -1.006  -1.479  1.00  0.00           H  
ATOM    997 HG22 ILE    62      -9.107  -1.975  -2.946  1.00  0.00           H  
ATOM    998 HG23 ILE    62     -10.262  -0.699  -2.760  1.00  0.00           H  
ATOM    999 HG12 ILE    62      -9.342  -3.276  -0.048  1.00  0.00           H  
ATOM   1000 HG13 ILE    62     -10.645  -4.356  -0.454  1.00  0.00           H  
ATOM   1001 HD11 ILE    62      -8.183  -3.873  -2.168  1.00  0.00           H  
ATOM   1002 HD12 ILE    62      -8.639  -5.336  -1.321  1.00  0.00           H  
ATOM   1003 HD13 ILE    62      -9.591  -4.798  -2.701  1.00  0.00           H  
ATOM   1004  N   ASN    63     -11.890   0.644  -0.878  1.00  0.00           N  
ATOM   1005  CA  ASN    63     -12.415   1.854  -1.521  1.00  0.00           C  
ATOM   1006  C   ASN    63     -11.292   2.609  -2.246  1.00  0.00           C  
ATOM   1007  O   ASN    63     -10.201   2.783  -1.700  1.00  0.00           O  
ATOM   1008  CB  ASN    63     -13.147   2.778  -0.523  1.00  0.00           C  
ATOM   1009  CG  ASN    63     -14.185   2.143   0.396  1.00  0.00           C  
ATOM   1010  OD1 ASN    63     -14.450   2.641   1.481  1.00  0.00           O  
ATOM   1011  ND2 ASN    63     -14.799   1.038   0.038  1.00  0.00           N  
ATOM   1012  H   ASN    63     -11.057   0.739  -0.309  1.00  0.00           H  
ATOM   1013  HA  ASN    63     -13.141   1.575  -2.282  1.00  0.00           H  
ATOM   1014  HB2 ASN    63     -12.421   3.286   0.108  1.00  0.00           H  
ATOM   1015  HB3 ASN    63     -13.640   3.574  -1.080  1.00  0.00           H  
ATOM   1016 HD21 ASN    63     -15.452   0.605   0.676  1.00  0.00           H  
ATOM   1017 HD22 ASN    63     -14.550   0.575  -0.826  1.00  0.00           H  
ATOM   1018  N   LEU    64     -11.577   3.083  -3.460  1.00  0.00           N  
ATOM   1019  CA  LEU    64     -10.683   3.920  -4.262  1.00  0.00           C  
ATOM   1020  C   LEU    64     -11.267   5.332  -4.338  1.00  0.00           C  
ATOM   1021  O   LEU    64     -12.380   5.519  -4.833  1.00  0.00           O  
ATOM   1022  CB  LEU    64     -10.484   3.301  -5.658  1.00  0.00           C  
ATOM   1023  CG  LEU    64      -9.970   1.849  -5.663  1.00  0.00           C  
ATOM   1024  CD1 LEU    64      -9.816   1.376  -7.106  1.00  0.00           C  
ATOM   1025  CD2 LEU    64      -8.620   1.706  -4.958  1.00  0.00           C  
ATOM   1026  H   LEU    64     -12.503   2.914  -3.833  1.00  0.00           H  
ATOM   1027  HA  LEU    64      -9.701   3.996  -3.793  1.00  0.00           H  
ATOM   1028  HB2 LEU    64     -11.427   3.329  -6.203  1.00  0.00           H  
ATOM   1029  HB3 LEU    64      -9.796   3.929  -6.227  1.00  0.00           H  
ATOM   1030  HG  LEU    64     -10.696   1.204  -5.168  1.00  0.00           H  
ATOM   1031 HD11 LEU    64      -9.063   1.956  -7.641  1.00  0.00           H  
ATOM   1032 HD12 LEU    64      -9.520   0.329  -7.146  1.00  0.00           H  
ATOM   1033 HD13 LEU    64     -10.756   1.467  -7.652  1.00  0.00           H  
ATOM   1034 HD21 LEU    64      -8.698   1.910  -3.891  1.00  0.00           H  
ATOM   1035 HD22 LEU    64      -8.225   0.695  -5.056  1.00  0.00           H  
ATOM   1036 HD23 LEU    64      -7.888   2.396  -5.376  1.00  0.00           H  
ATOM   1037  N   ILE    65     -10.533   6.317  -3.819  1.00  0.00           N  
ATOM   1038  CA  ILE    65     -11.030   7.680  -3.598  1.00  0.00           C  
ATOM   1039  C   ILE    65     -10.091   8.690  -4.281  1.00  0.00           C  
ATOM   1040  O   ILE    65      -9.107   9.123  -3.670  1.00  0.00           O  
ATOM   1041  CB  ILE    65     -11.241   7.954  -2.086  1.00  0.00           C  
ATOM   1042  CG2 ILE    65     -11.896   9.337  -1.900  1.00  0.00           C  
ATOM   1043  CG1 ILE    65     -12.084   6.840  -1.415  1.00  0.00           C  
ATOM   1044  CD1 ILE    65     -12.375   7.059   0.075  1.00  0.00           C  
ATOM   1045  H   ILE    65      -9.629   6.088  -3.423  1.00  0.00           H  
ATOM   1046  HA  ILE    65     -12.017   7.795  -4.035  1.00  0.00           H  
ATOM   1047  HB  ILE    65     -10.273   7.965  -1.590  1.00  0.00           H  
ATOM   1048 HG21 ILE    65     -12.896   9.362  -2.335  1.00  0.00           H  
ATOM   1049 HG22 ILE    65     -11.988   9.598  -0.846  1.00  0.00           H  
ATOM   1050 HG23 ILE    65     -11.319  10.142  -2.355  1.00  0.00           H  
ATOM   1051 HG12 ILE    65     -13.025   6.712  -1.949  1.00  0.00           H  
ATOM   1052 HG13 ILE    65     -11.562   5.887  -1.491  1.00  0.00           H  
ATOM   1053 HD11 ILE    65     -13.061   7.890   0.236  1.00  0.00           H  
ATOM   1054 HD12 ILE    65     -12.840   6.172   0.507  1.00  0.00           H  
ATOM   1055 HD13 ILE    65     -11.459   7.259   0.631  1.00  0.00           H  
ATOM   1056  N   PRO    66     -10.338   9.045  -5.557  1.00  0.00           N  
ATOM   1057  CA  PRO    66      -9.628  10.129  -6.231  1.00  0.00           C  
ATOM   1058  C   PRO    66     -10.094  11.507  -5.728  1.00  0.00           C  
ATOM   1059  O   PRO    66     -11.253  11.691  -5.339  1.00  0.00           O  
ATOM   1060  CD  PRO    66     -11.324   8.454  -6.459  1.00  0.00           C  
ATOM   1061  CG  PRO    66     -11.322   9.318  -7.720  1.00  0.00           C  
ATOM   1062  CB  PRO    66      -9.922   9.931  -7.720  1.00  0.00           C  
ATOM   1063  HD2 PRO    66     -12.330   8.427  -6.041  1.00  0.00           H  
ATOM   1064  HD3 PRO    66     -11.022   7.433  -6.695  1.00  0.00           H  
ATOM   1065  HG2 PRO    66     -12.070  10.107  -7.634  1.00  0.00           H  
ATOM   1066  HG3 PRO    66     -11.540   8.750  -8.625  1.00  0.00           H  
ATOM   1067  HB2 PRO    66      -9.865  10.851  -8.305  1.00  0.00           H  
ATOM   1068  HB3 PRO    66      -9.209   9.225  -8.145  1.00  0.00           H  
ATOM   1069  HA  PRO    66      -8.553  10.038  -6.072  1.00  0.00           H  
ATOM   1070  N   ASN    67      -9.188  12.485  -5.748  1.00  0.00           N  
ATOM   1071  CA  ASN    67      -9.437  13.875  -5.370  1.00  0.00           C  
ATOM   1072  C   ASN    67      -8.567  14.815  -6.224  1.00  0.00           C  
ATOM   1073  O   ASN    67      -7.354  14.918  -6.013  1.00  0.00           O  
ATOM   1074  CB  ASN    67      -9.166  14.016  -3.859  1.00  0.00           C  
ATOM   1075  CG  ASN    67      -9.522  15.383  -3.296  1.00  0.00           C  
ATOM   1076  OD1 ASN    67      -9.363  16.417  -3.929  1.00  0.00           O  
ATOM   1077  ND2 ASN    67     -10.015  15.436  -2.081  1.00  0.00           N  
ATOM   1078  H   ASN    67      -8.247  12.258  -6.041  1.00  0.00           H  
ATOM   1079  HA  ASN    67     -10.484  14.121  -5.546  1.00  0.00           H  
ATOM   1080  HB2 ASN    67      -9.733  13.258  -3.315  1.00  0.00           H  
ATOM   1081  HB3 ASN    67      -8.116  13.823  -3.644  1.00  0.00           H  
ATOM   1082 HD21 ASN    67     -10.229  16.333  -1.669  1.00  0.00           H  
ATOM   1083 HD22 ASN    67     -10.146  14.588  -1.546  1.00  0.00           H  
ATOM   1084  N   LYS    68      -9.180  15.511  -7.191  1.00  0.00           N  
ATOM   1085  CA  LYS    68      -8.488  16.448  -8.097  1.00  0.00           C  
ATOM   1086  C   LYS    68      -8.082  17.772  -7.441  1.00  0.00           C  
ATOM   1087  O   LYS    68      -7.112  18.385  -7.888  1.00  0.00           O  
ATOM   1088  CB  LYS    68      -9.355  16.698  -9.344  1.00  0.00           C  
ATOM   1089  CG  LYS    68      -9.353  15.496 -10.303  1.00  0.00           C  
ATOM   1090  CD  LYS    68     -10.268  15.748 -11.507  1.00  0.00           C  
ATOM   1091  CE  LYS    68     -10.270  14.538 -12.450  1.00  0.00           C  
ATOM   1092  NZ  LYS    68     -11.123  14.787 -13.643  1.00  0.00           N1+
ATOM   1093  H   LYS    68     -10.178  15.373  -7.325  1.00  0.00           H  
ATOM   1094  HA  LYS    68      -7.555  15.990  -8.413  1.00  0.00           H  
ATOM   1095  HB2 LYS    68     -10.376  16.936  -9.042  1.00  0.00           H  
ATOM   1096  HB3 LYS    68      -8.987  17.569  -9.889  1.00  0.00           H  
ATOM   1097  HG2 LYS    68      -8.337  15.303 -10.650  1.00  0.00           H  
ATOM   1098  HG3 LYS    68      -9.679  14.600  -9.776  1.00  0.00           H  
ATOM   1099  HD2 LYS    68     -11.284  15.947 -11.161  1.00  0.00           H  
ATOM   1100  HD3 LYS    68      -9.935  16.638 -12.042  1.00  0.00           H  
ATOM   1101  HE2 LYS    68      -9.256  14.312 -12.786  1.00  0.00           H  
ATOM   1102  HE3 LYS    68     -10.639  13.652 -11.931  1.00  0.00           H  
ATOM   1103  HZ1 LYS    68     -10.773  15.589 -14.148  1.00  0.00           H  
ATOM   1104  HZ2 LYS    68     -11.106  13.976 -14.244  1.00  0.00           H  
ATOM   1105  HZ3 LYS    68     -12.071  14.964 -13.344  1.00  0.00           H  
ATOM   1106  N   GLN    69      -8.770  18.209  -6.384  1.00  0.00           N  
ATOM   1107  CA  GLN    69      -8.444  19.452  -5.669  1.00  0.00           C  
ATOM   1108  C   GLN    69      -7.152  19.318  -4.840  1.00  0.00           C  
ATOM   1109  O   GLN    69      -6.298  20.203  -4.870  1.00  0.00           O  
ATOM   1110  CB  GLN    69      -9.648  19.869  -4.803  1.00  0.00           C  
ATOM   1111  CG  GLN    69      -9.449  21.214  -4.080  1.00  0.00           C  
ATOM   1112  CD  GLN    69      -9.225  22.383  -5.041  1.00  0.00           C  
ATOM   1113  OE1 GLN    69     -10.011  22.647  -5.943  1.00  0.00           O  
ATOM   1114  NE2 GLN    69      -8.153  23.134  -4.890  1.00  0.00           N  
ATOM   1115  H   GLN    69      -9.535  17.649  -6.034  1.00  0.00           H  
ATOM   1116  HA  GLN    69      -8.274  20.221  -6.425  1.00  0.00           H  
ATOM   1117  HB2 GLN    69     -10.541  19.927  -5.428  1.00  0.00           H  
ATOM   1118  HB3 GLN    69      -9.856  19.098  -4.060  1.00  0.00           H  
ATOM   1119  HG2 GLN    69     -10.340  21.436  -3.492  1.00  0.00           H  
ATOM   1120  HG3 GLN    69      -8.630  21.153  -3.362  1.00  0.00           H  
ATOM   1121 HE21 GLN    69      -7.996  23.908  -5.518  1.00  0.00           H  
ATOM   1122 HE22 GLN    69      -7.486  22.920  -4.163  1.00  0.00           H  
ATOM   1123  N   ASP    70      -6.988  18.194  -4.137  1.00  0.00           N  
ATOM   1124  CA  ASP    70      -5.777  17.857  -3.369  1.00  0.00           C  
ATOM   1125  C   ASP    70      -4.690  17.152  -4.213  1.00  0.00           C  
ATOM   1126  O   ASP    70      -3.550  17.011  -3.760  1.00  0.00           O  
ATOM   1127  CB  ASP    70      -6.166  16.995  -2.155  1.00  0.00           C  
ATOM   1128  CG  ASP    70      -7.082  17.694  -1.129  1.00  0.00           C  
ATOM   1129  OD1 ASP    70      -7.229  18.940  -1.149  1.00  0.00           O  
ATOM   1130  OD2 ASP    70      -7.630  16.990  -0.250  1.00  0.00           O1-
ATOM   1131  H   ASP    70      -7.741  17.517  -4.136  1.00  0.00           H  
ATOM   1132  HA  ASP    70      -5.320  18.775  -2.994  1.00  0.00           H  
ATOM   1133  HB2 ASP    70      -6.653  16.077  -2.488  1.00  0.00           H  
ATOM   1134  HB3 ASP    70      -5.270  16.683  -1.616  1.00  0.00           H  
ATOM   1135  N   ARG    71      -5.039  16.713  -5.433  1.00  0.00           N  
ATOM   1136  CA  ARG    71      -4.227  15.880  -6.343  1.00  0.00           C  
ATOM   1137  C   ARG    71      -3.785  14.553  -5.699  1.00  0.00           C  
ATOM   1138  O   ARG    71      -2.621  14.149  -5.799  1.00  0.00           O  
ATOM   1139  CB  ARG    71      -3.079  16.709  -6.955  1.00  0.00           C  
ATOM   1140  CG  ARG    71      -2.533  16.079  -8.252  1.00  0.00           C  
ATOM   1141  CD  ARG    71      -1.009  16.196  -8.362  1.00  0.00           C  
ATOM   1142  NE  ARG    71      -0.551  17.581  -8.581  1.00  0.00           N  
ATOM   1143  CZ  ARG    71       0.682  18.029  -8.405  1.00  0.00           C  
ATOM   1144  NH1 ARG    71       1.644  17.265  -7.973  1.00  0.00           N  
ATOM   1145  NH2 ARG    71       0.972  19.266  -8.681  1.00  0.00           N1+
ATOM   1146  H   ARG    71      -5.991  16.890  -5.723  1.00  0.00           H  
ATOM   1147  HA  ARG    71      -4.907  15.613  -7.154  1.00  0.00           H  
ATOM   1148  HB2 ARG    71      -3.421  17.720  -7.179  1.00  0.00           H  
ATOM   1149  HB3 ARG    71      -2.286  16.826  -6.214  1.00  0.00           H  
ATOM   1150  HG2 ARG    71      -2.785  15.020  -8.311  1.00  0.00           H  
ATOM   1151  HG3 ARG    71      -3.018  16.542  -9.111  1.00  0.00           H  
ATOM   1152  HD2 ARG    71      -0.580  15.823  -7.435  1.00  0.00           H  
ATOM   1153  HD3 ARG    71      -0.635  15.572  -9.175  1.00  0.00           H  
ATOM   1154  HE  ARG    71      -1.245  18.220  -8.940  1.00  0.00           H  
ATOM   1155 HH11 ARG    71       1.461  16.291  -7.750  1.00  0.00           H  
ATOM   1156 HH12 ARG    71       2.577  17.622  -7.815  1.00  0.00           H  
ATOM   1157 HH21 ARG    71       0.264  19.893  -9.032  1.00  0.00           H  
ATOM   1158 HH22 ARG    71       1.921  19.605  -8.604  1.00  0.00           H  
ATOM   1159  N   THR    72      -4.717  13.873  -5.031  1.00  0.00           N  
ATOM   1160  CA  THR    72      -4.470  12.592  -4.347  1.00  0.00           C  
ATOM   1161  C   THR    72      -5.358  11.459  -4.860  1.00  0.00           C  
ATOM   1162  O   THR    72      -6.524  11.659  -5.202  1.00  0.00           O  
ATOM   1163  CB  THR    72      -4.590  12.686  -2.813  1.00  0.00           C  
ATOM   1164  CG2 THR    72      -3.653  13.717  -2.188  1.00  0.00           C  
ATOM   1165  OG1 THR    72      -5.902  13.019  -2.418  1.00  0.00           O  
ATOM   1166  H   THR    72      -5.657  14.246  -4.997  1.00  0.00           H  
ATOM   1167  HA  THR    72      -3.456  12.296  -4.578  1.00  0.00           H  
ATOM   1168  HB  THR    72      -4.355  11.712  -2.378  1.00  0.00           H  
ATOM   1169 HG21 THR    72      -3.886  14.728  -2.517  1.00  0.00           H  
ATOM   1170 HG22 THR    72      -3.724  13.702  -1.101  1.00  0.00           H  
ATOM   1171 HG23 THR    72      -2.617  13.513  -2.446  1.00  0.00           H  
ATOM   1172  HG1 THR    72      -6.500  12.393  -2.795  1.00  0.00           H  
ATOM   1173  N   LEU    73      -4.810  10.242  -4.874  1.00  0.00           N  
ATOM   1174  CA  LEU    73      -5.574   8.998  -4.991  1.00  0.00           C  
ATOM   1175  C   LEU    73      -5.399   8.198  -3.698  1.00  0.00           C  
ATOM   1176  O   LEU    73      -4.284   7.803  -3.356  1.00  0.00           O  
ATOM   1177  CB  LEU    73      -5.135   8.221  -6.248  1.00  0.00           C  
ATOM   1178  CG  LEU    73      -5.796   6.833  -6.391  1.00  0.00           C  
ATOM   1179  CD1 LEU    73      -7.312   6.921  -6.594  1.00  0.00           C  
ATOM   1180  CD2 LEU    73      -5.194   6.089  -7.579  1.00  0.00           C  
ATOM   1181  H   LEU    73      -3.838  10.156  -4.604  1.00  0.00           H  
ATOM   1182  HA  LEU    73      -6.636   9.217  -5.095  1.00  0.00           H  
ATOM   1183  HB2 LEU    73      -5.349   8.819  -7.135  1.00  0.00           H  
ATOM   1184  HB3 LEU    73      -4.051   8.097  -6.226  1.00  0.00           H  
ATOM   1185  HG  LEU    73      -5.598   6.226  -5.508  1.00  0.00           H  
ATOM   1186 HD11 LEU    73      -7.563   7.542  -7.455  1.00  0.00           H  
ATOM   1187 HD12 LEU    73      -7.746   5.935  -6.760  1.00  0.00           H  
ATOM   1188 HD13 LEU    73      -7.810   7.341  -5.722  1.00  0.00           H  
ATOM   1189 HD21 LEU    73      -4.115   5.989  -7.465  1.00  0.00           H  
ATOM   1190 HD22 LEU    73      -5.608   5.084  -7.673  1.00  0.00           H  
ATOM   1191 HD23 LEU    73      -5.377   6.613  -8.516  1.00  0.00           H  
ATOM   1192  N   THR    74      -6.492   7.974  -2.969  1.00  0.00           N  
ATOM   1193  CA  THR    74      -6.468   7.258  -1.687  1.00  0.00           C  
ATOM   1194  C   THR    74      -7.036   5.848  -1.830  1.00  0.00           C  
ATOM   1195  O   THR    74      -8.178   5.676  -2.260  1.00  0.00           O  
ATOM   1196  CB  THR    74      -7.195   8.055  -0.598  1.00  0.00           C  
ATOM   1197  CG2 THR    74      -7.122   7.367   0.762  1.00  0.00           C  
ATOM   1198  OG1 THR    74      -6.586   9.319  -0.443  1.00  0.00           O  
ATOM   1199  H   THR    74      -7.385   8.321  -3.296  1.00  0.00           H  
ATOM   1200  HA  THR    74      -5.441   7.164  -1.346  1.00  0.00           H  
ATOM   1201  HB  THR    74      -8.235   8.219  -0.871  1.00  0.00           H  
ATOM   1202 HG21 THR    74      -6.090   7.172   1.055  1.00  0.00           H  
ATOM   1203 HG22 THR    74      -7.576   7.988   1.535  1.00  0.00           H  
ATOM   1204 HG23 THR    74      -7.651   6.416   0.767  1.00  0.00           H  
ATOM   1205  HG1 THR    74      -6.666   9.789  -1.259  1.00  0.00           H  
ATOM   1206  N   ILE    75      -6.243   4.844  -1.449  1.00  0.00           N  
ATOM   1207  CA  ILE    75      -6.637   3.433  -1.379  1.00  0.00           C  
ATOM   1208  C   ILE    75      -6.948   3.109   0.088  1.00  0.00           C  
ATOM   1209  O   ILE    75      -6.043   3.083   0.927  1.00  0.00           O  
ATOM   1210  CB  ILE    75      -5.537   2.507  -1.961  1.00  0.00           C  
ATOM   1211  CG2 ILE    75      -5.978   1.035  -1.852  1.00  0.00           C  
ATOM   1212  CG1 ILE    75      -5.186   2.789  -3.444  1.00  0.00           C  
ATOM   1213  CD1 ILE    75      -4.237   3.973  -3.679  1.00  0.00           C  
ATOM   1214  H   ILE    75      -5.316   5.072  -1.110  1.00  0.00           H  
ATOM   1215  HA  ILE    75      -7.541   3.271  -1.969  1.00  0.00           H  
ATOM   1216  HB  ILE    75      -4.625   2.615  -1.373  1.00  0.00           H  
ATOM   1217 HG21 ILE    75      -6.916   0.858  -2.379  1.00  0.00           H  
ATOM   1218 HG22 ILE    75      -5.232   0.364  -2.279  1.00  0.00           H  
ATOM   1219 HG23 ILE    75      -6.112   0.711  -0.819  1.00  0.00           H  
ATOM   1220 HG12 ILE    75      -4.692   1.912  -3.865  1.00  0.00           H  
ATOM   1221 HG13 ILE    75      -6.094   2.925  -4.029  1.00  0.00           H  
ATOM   1222 HD11 ILE    75      -3.383   3.942  -3.003  1.00  0.00           H  
ATOM   1223 HD12 ILE    75      -3.853   3.957  -4.699  1.00  0.00           H  
ATOM   1224 HD13 ILE    75      -4.731   4.933  -3.546  1.00  0.00           H  
ATOM   1225  N   VAL    76      -8.226   2.902   0.405  1.00  0.00           N  
ATOM   1226  CA  VAL    76      -8.718   2.545   1.747  1.00  0.00           C  
ATOM   1227  C   VAL    76      -9.055   1.056   1.799  1.00  0.00           C  
ATOM   1228  O   VAL    76      -9.591   0.512   0.833  1.00  0.00           O  
ATOM   1229  CB  VAL    76      -9.974   3.356   2.133  1.00  0.00           C  
ATOM   1230  CG1 VAL    76     -10.351   3.182   3.611  1.00  0.00           C  
ATOM   1231  CG2 VAL    76      -9.823   4.858   1.872  1.00  0.00           C  
ATOM   1232  H   VAL    76      -8.914   2.936  -0.337  1.00  0.00           H  
ATOM   1233  HA  VAL    76      -7.945   2.752   2.487  1.00  0.00           H  
ATOM   1234  HB  VAL    76     -10.813   3.006   1.533  1.00  0.00           H  
ATOM   1235 HG11 VAL    76      -9.519   3.438   4.267  1.00  0.00           H  
ATOM   1236 HG12 VAL    76     -11.193   3.821   3.881  1.00  0.00           H  
ATOM   1237 HG13 VAL    76     -10.658   2.162   3.842  1.00  0.00           H  
ATOM   1238 HG21 VAL    76      -9.677   5.072   0.813  1.00  0.00           H  
ATOM   1239 HG22 VAL    76     -10.714   5.405   2.181  1.00  0.00           H  
ATOM   1240 HG23 VAL    76      -8.978   5.266   2.421  1.00  0.00           H  
ATOM   1241  N   ASP    77      -8.840   0.414   2.943  1.00  0.00           N  
ATOM   1242  CA  ASP    77      -9.393  -0.903   3.254  1.00  0.00           C  
ATOM   1243  C   ASP    77      -9.720  -1.050   4.748  1.00  0.00           C  
ATOM   1244  O   ASP    77      -9.232  -0.297   5.599  1.00  0.00           O  
ATOM   1245  CB  ASP    77      -8.436  -2.010   2.795  1.00  0.00           C  
ATOM   1246  CG  ASP    77      -7.097  -1.970   3.543  1.00  0.00           C  
ATOM   1247  OD1 ASP    77      -7.077  -2.381   4.728  1.00  0.00           O  
ATOM   1248  OD2 ASP    77      -6.093  -1.557   2.915  1.00  0.00           O1-
ATOM   1249  H   ASP    77      -8.358   0.897   3.691  1.00  0.00           H  
ATOM   1250  HA  ASP    77     -10.339  -1.010   2.723  1.00  0.00           H  
ATOM   1251  HB2 ASP    77      -8.886  -2.994   2.935  1.00  0.00           H  
ATOM   1252  HB3 ASP    77      -8.260  -1.905   1.725  1.00  0.00           H  
ATOM   1253  N   THR    78     -10.543  -2.050   5.059  1.00  0.00           N  
ATOM   1254  CA  THR    78     -10.898  -2.473   6.423  1.00  0.00           C  
ATOM   1255  C   THR    78     -10.172  -3.766   6.839  1.00  0.00           C  
ATOM   1256  O   THR    78     -10.716  -4.589   7.580  1.00  0.00           O  
ATOM   1257  CB  THR    78     -12.425  -2.573   6.579  1.00  0.00           C  
ATOM   1258  CG2 THR    78     -13.130  -1.228   6.393  1.00  0.00           C  
ATOM   1259  OG1 THR    78     -12.969  -3.465   5.634  1.00  0.00           O  
ATOM   1260  H   THR    78     -10.928  -2.600   4.303  1.00  0.00           H  
ATOM   1261  HA  THR    78     -10.560  -1.724   7.141  1.00  0.00           H  
ATOM   1262  HB  THR    78     -12.672  -2.944   7.575  1.00  0.00           H  
ATOM   1263 HG21 THR    78     -12.981  -0.827   5.390  1.00  0.00           H  
ATOM   1264 HG22 THR    78     -14.204  -1.324   6.552  1.00  0.00           H  
ATOM   1265 HG23 THR    78     -12.757  -0.490   7.104  1.00  0.00           H  
ATOM   1266  HG1 THR    78     -13.806  -3.761   5.966  1.00  0.00           H  
ATOM   1267  N   GLY    79      -8.936  -3.967   6.363  1.00  0.00           N  
ATOM   1268  CA  GLY    79      -8.088  -5.117   6.703  1.00  0.00           C  
ATOM   1269  C   GLY    79      -7.613  -5.133   8.162  1.00  0.00           C  
ATOM   1270  O   GLY    79      -8.109  -4.387   9.007  1.00  0.00           O  
ATOM   1271  H   GLY    79      -8.525  -3.264   5.759  1.00  0.00           H  
ATOM   1272  HA2 GLY    79      -8.626  -6.040   6.507  1.00  0.00           H  
ATOM   1273  HA3 GLY    79      -7.222  -5.104   6.042  1.00  0.00           H  
ATOM   1274  N   ILE    80      -6.644  -5.997   8.477  1.00  0.00           N  
ATOM   1275  CA  ILE    80      -6.106  -6.149   9.842  1.00  0.00           C  
ATOM   1276  C   ILE    80      -5.378  -4.893  10.371  1.00  0.00           C  
ATOM   1277  O   ILE    80      -5.405  -4.640  11.575  1.00  0.00           O  
ATOM   1278  CB  ILE    80      -5.242  -7.431   9.917  1.00  0.00           C  
ATOM   1279  CG2 ILE    80      -3.941  -7.323   9.105  1.00  0.00           C  
ATOM   1280  CG1 ILE    80      -4.936  -7.804  11.382  1.00  0.00           C  
ATOM   1281  CD1 ILE    80      -4.445  -9.245  11.559  1.00  0.00           C  
ATOM   1282  H   ILE    80      -6.291  -6.618   7.761  1.00  0.00           H  
ATOM   1283  HA  ILE    80      -6.969  -6.298  10.493  1.00  0.00           H  
ATOM   1284  HB  ILE    80      -5.824  -8.245   9.486  1.00  0.00           H  
ATOM   1285 HG21 ILE    80      -3.241  -6.626   9.558  1.00  0.00           H  
ATOM   1286 HG22 ILE    80      -3.433  -8.284   9.043  1.00  0.00           H  
ATOM   1287 HG23 ILE    80      -4.131  -7.001   8.082  1.00  0.00           H  
ATOM   1288 HG12 ILE    80      -4.196  -7.123  11.800  1.00  0.00           H  
ATOM   1289 HG13 ILE    80      -5.836  -7.685  11.986  1.00  0.00           H  
ATOM   1290 HD11 ILE    80      -3.496  -9.418  11.051  1.00  0.00           H  
ATOM   1291 HD12 ILE    80      -4.292  -9.471  12.614  1.00  0.00           H  
ATOM   1292 HD13 ILE    80      -5.171  -9.961  11.173  1.00  0.00           H  
ATOM   1293  N   GLY    81      -4.782  -4.080   9.488  1.00  0.00           N  
ATOM   1294  CA  GLY    81      -3.963  -2.910   9.851  1.00  0.00           C  
ATOM   1295  C   GLY    81      -2.551  -3.267  10.345  1.00  0.00           C  
ATOM   1296  O   GLY    81      -2.188  -4.443  10.426  1.00  0.00           O  
ATOM   1297  H   GLY    81      -4.829  -4.323   8.509  1.00  0.00           H  
ATOM   1298  HA2 GLY    81      -3.870  -2.280   8.968  1.00  0.00           H  
ATOM   1299  HA3 GLY    81      -4.472  -2.313  10.606  1.00  0.00           H  
ATOM   1300  N   MET    82      -1.733  -2.251  10.639  1.00  0.00           N  
ATOM   1301  CA  MET    82      -0.319  -2.393  11.035  1.00  0.00           C  
ATOM   1302  C   MET    82      -0.025  -1.759  12.403  1.00  0.00           C  
ATOM   1303  O   MET    82      -0.575  -0.711  12.750  1.00  0.00           O  
ATOM   1304  CB  MET    82       0.585  -1.774   9.959  1.00  0.00           C  
ATOM   1305  CG  MET    82       0.565  -2.565   8.648  1.00  0.00           C  
ATOM   1306  SD  MET    82       1.396  -1.750   7.257  1.00  0.00           S  
ATOM   1307  CE  MET    82       0.085  -0.609   6.741  1.00  0.00           C  
ATOM   1308  H   MET    82      -2.078  -1.306  10.530  1.00  0.00           H  
ATOM   1309  HA  MET    82      -0.053  -3.448  11.120  1.00  0.00           H  
ATOM   1310  HB2 MET    82       0.267  -0.751   9.771  1.00  0.00           H  
ATOM   1311  HB3 MET    82       1.615  -1.706  10.310  1.00  0.00           H  
ATOM   1312  HG2 MET    82       1.036  -3.536   8.807  1.00  0.00           H  
ATOM   1313  HG3 MET    82      -0.457  -2.764   8.340  1.00  0.00           H  
ATOM   1314  HE1 MET    82      -0.169   0.083   7.542  1.00  0.00           H  
ATOM   1315  HE2 MET    82       0.411  -0.032   5.877  1.00  0.00           H  
ATOM   1316  HE3 MET    82      -0.808  -1.166   6.463  1.00  0.00           H  
ATOM   1317  N   THR    83       0.859  -2.391  13.178  1.00  0.00           N  
ATOM   1318  CA  THR    83       1.406  -1.837  14.433  1.00  0.00           C  
ATOM   1319  C   THR    83       2.552  -0.852  14.174  1.00  0.00           C  
ATOM   1320  O   THR    83       3.124  -0.807  13.079  1.00  0.00           O  
ATOM   1321  CB  THR    83       1.917  -2.941  15.376  1.00  0.00           C  
ATOM   1322  CG2 THR    83       0.863  -4.000  15.691  1.00  0.00           C  
ATOM   1323  OG1 THR    83       3.055  -3.583  14.846  1.00  0.00           O  
ATOM   1324  H   THR    83       1.278  -3.249  12.836  1.00  0.00           H  
ATOM   1325  HA  THR    83       0.611  -1.297  14.951  1.00  0.00           H  
ATOM   1326  HB  THR    83       2.229  -2.498  16.321  1.00  0.00           H  
ATOM   1327 HG21 THR    83       0.553  -4.550  14.802  1.00  0.00           H  
ATOM   1328 HG22 THR    83       1.238  -4.725  16.414  1.00  0.00           H  
ATOM   1329 HG23 THR    83      -0.020  -3.532  16.122  1.00  0.00           H  
ATOM   1330  HG1 THR    83       2.795  -4.070  14.071  1.00  0.00           H  
ATOM   1331  N   LYS    84       2.958  -0.101  15.207  1.00  0.00           N  
ATOM   1332  CA  LYS    84       4.147   0.768  15.160  1.00  0.00           C  
ATOM   1333  C   LYS    84       5.430  -0.009  14.818  1.00  0.00           C  
ATOM   1334  O   LYS    84       6.247   0.457  14.022  1.00  0.00           O  
ATOM   1335  CB  LYS    84       4.280   1.495  16.511  1.00  0.00           C  
ATOM   1336  CG  LYS    84       5.150   2.750  16.382  1.00  0.00           C  
ATOM   1337  CD  LYS    84       5.411   3.426  17.734  1.00  0.00           C  
ATOM   1338  CE  LYS    84       6.246   4.691  17.503  1.00  0.00           C  
ATOM   1339  NZ  LYS    84       6.547   5.412  18.766  1.00  0.00           N1+
ATOM   1340  H   LYS    84       2.450  -0.166  16.083  1.00  0.00           H  
ATOM   1341  HA  LYS    84       3.970   1.506  14.375  1.00  0.00           H  
ATOM   1342  HB2 LYS    84       3.295   1.783  16.873  1.00  0.00           H  
ATOM   1343  HB3 LYS    84       4.688   0.822  17.267  1.00  0.00           H  
ATOM   1344  HG2 LYS    84       6.101   2.492  15.926  1.00  0.00           H  
ATOM   1345  HG3 LYS    84       4.665   3.454  15.703  1.00  0.00           H  
ATOM   1346  HD2 LYS    84       4.468   3.677  18.219  1.00  0.00           H  
ATOM   1347  HD3 LYS    84       5.938   2.741  18.399  1.00  0.00           H  
ATOM   1348  HE2 LYS    84       7.199   4.436  17.044  1.00  0.00           H  
ATOM   1349  HE3 LYS    84       5.732   5.376  16.826  1.00  0.00           H  
ATOM   1350  HZ1 LYS    84       7.128   6.222  18.555  1.00  0.00           H  
ATOM   1351  HZ2 LYS    84       5.690   5.719  19.202  1.00  0.00           H  
ATOM   1352  HZ3 LYS    84       7.050   4.804  19.395  1.00  0.00           H  
ATOM   1353  N   ALA    85       5.583  -1.215  15.371  1.00  0.00           N  
ATOM   1354  CA  ALA    85       6.719  -2.101  15.107  1.00  0.00           C  
ATOM   1355  C   ALA    85       6.758  -2.600  13.649  1.00  0.00           C  
ATOM   1356  O   ALA    85       7.839  -2.724  13.070  1.00  0.00           O  
ATOM   1357  CB  ALA    85       6.652  -3.275  16.090  1.00  0.00           C  
ATOM   1358  H   ALA    85       4.859  -1.555  15.987  1.00  0.00           H  
ATOM   1359  HA  ALA    85       7.639  -1.545  15.297  1.00  0.00           H  
ATOM   1360  HB1 ALA    85       5.737  -3.854  15.962  1.00  0.00           H  
ATOM   1361  HB2 ALA    85       7.495  -3.953  15.950  1.00  0.00           H  
ATOM   1362  HB3 ALA    85       6.683  -2.925  17.122  1.00  0.00           H  
ATOM   1363  N   ASP    86       5.595  -2.833  13.028  1.00  0.00           N  
ATOM   1364  CA  ASP    86       5.509  -3.179  11.604  1.00  0.00           C  
ATOM   1365  C   ASP    86       5.972  -2.024  10.713  1.00  0.00           C  
ATOM   1366  O   ASP    86       6.844  -2.224   9.863  1.00  0.00           O  
ATOM   1367  CB  ASP    86       4.090  -3.630  11.222  1.00  0.00           C  
ATOM   1368  CG  ASP    86       3.590  -4.827  12.033  1.00  0.00           C  
ATOM   1369  OD1 ASP    86       4.377  -5.779  12.258  1.00  0.00           O  
ATOM   1370  OD2 ASP    86       2.406  -4.796  12.445  1.00  0.00           O1-
ATOM   1371  H   ASP    86       4.733  -2.716  13.542  1.00  0.00           H  
ATOM   1372  HA  ASP    86       6.189  -4.005  11.421  1.00  0.00           H  
ATOM   1373  HB2 ASP    86       3.386  -2.807  11.346  1.00  0.00           H  
ATOM   1374  HB3 ASP    86       4.055  -3.908  10.169  1.00  0.00           H  
ATOM   1375  N   LEU    87       5.439  -0.819  10.948  1.00  0.00           N  
ATOM   1376  CA  LEU    87       5.760   0.389  10.182  1.00  0.00           C  
ATOM   1377  C   LEU    87       7.252   0.760  10.242  1.00  0.00           C  
ATOM   1378  O   LEU    87       7.829   1.146   9.224  1.00  0.00           O  
ATOM   1379  CB  LEU    87       4.919   1.565  10.716  1.00  0.00           C  
ATOM   1380  CG  LEU    87       3.407   1.479  10.437  1.00  0.00           C  
ATOM   1381  CD1 LEU    87       2.708   2.610  11.195  1.00  0.00           C  
ATOM   1382  CD2 LEU    87       3.104   1.602   8.940  1.00  0.00           C  
ATOM   1383  H   LEU    87       4.749  -0.735  11.684  1.00  0.00           H  
ATOM   1384  HA  LEU    87       5.520   0.203   9.135  1.00  0.00           H  
ATOM   1385  HB2 LEU    87       5.078   1.648  11.793  1.00  0.00           H  
ATOM   1386  HB3 LEU    87       5.291   2.502  10.297  1.00  0.00           H  
ATOM   1387  HG  LEU    87       3.013   0.529  10.797  1.00  0.00           H  
ATOM   1388 HD11 LEU    87       2.873   2.522  12.270  1.00  0.00           H  
ATOM   1389 HD12 LEU    87       3.068   3.591  10.886  1.00  0.00           H  
ATOM   1390 HD13 LEU    87       1.632   2.588  11.037  1.00  0.00           H  
ATOM   1391 HD21 LEU    87       3.473   0.742   8.384  1.00  0.00           H  
ATOM   1392 HD22 LEU    87       2.034   1.658   8.750  1.00  0.00           H  
ATOM   1393 HD23 LEU    87       3.558   2.494   8.510  1.00  0.00           H  
ATOM   1394  N   ILE    88       7.872   0.659  11.423  1.00  0.00           N  
ATOM   1395  CA  ILE    88       9.269   1.064  11.648  1.00  0.00           C  
ATOM   1396  C   ILE    88      10.273  -0.041  11.274  1.00  0.00           C  
ATOM   1397  O   ILE    88      11.318   0.264  10.695  1.00  0.00           O  
ATOM   1398  CB  ILE    88       9.453   1.549  13.109  1.00  0.00           C  
ATOM   1399  CG2 ILE    88      10.933   1.816  13.455  1.00  0.00           C  
ATOM   1400  CG1 ILE    88       8.619   2.830  13.349  1.00  0.00           C  
ATOM   1401  CD1 ILE    88       8.580   3.285  14.813  1.00  0.00           C  
ATOM   1402  H   ILE    88       7.338   0.347  12.224  1.00  0.00           H  
ATOM   1403  HA  ILE    88       9.493   1.914  11.001  1.00  0.00           H  
ATOM   1404  HB  ILE    88       9.088   0.768  13.780  1.00  0.00           H  
ATOM   1405 HG21 ILE    88      11.371   2.551  12.779  1.00  0.00           H  
ATOM   1406 HG22 ILE    88      11.054   2.191  14.470  1.00  0.00           H  
ATOM   1407 HG23 ILE    88      11.544   0.915  13.411  1.00  0.00           H  
ATOM   1408 HG12 ILE    88       8.997   3.644  12.729  1.00  0.00           H  
ATOM   1409 HG13 ILE    88       7.588   2.670  13.035  1.00  0.00           H  
ATOM   1410 HD11 ILE    88       9.544   3.649  15.160  1.00  0.00           H  
ATOM   1411 HD12 ILE    88       7.868   4.102  14.924  1.00  0.00           H  
ATOM   1412 HD13 ILE    88       8.280   2.470  15.471  1.00  0.00           H  
ATOM   1413  N   ASN    89       9.995  -1.307  11.616  1.00  0.00           N  
ATOM   1414  CA  ASN    89      11.035  -2.343  11.721  1.00  0.00           C  
ATOM   1415  C   ASN    89      10.700  -3.657  10.985  1.00  0.00           C  
ATOM   1416  O   ASN    89      11.473  -4.081  10.122  1.00  0.00           O  
ATOM   1417  CB  ASN    89      11.339  -2.549  13.222  1.00  0.00           C  
ATOM   1418  CG  ASN    89      12.715  -3.146  13.487  1.00  0.00           C  
ATOM   1419  OD1 ASN    89      13.419  -2.660  14.487  1.00  0.00           O  
ATOM   1420  ND2 ASN    89      13.184  -4.045  12.804  1.00  0.00           N  
ATOM   1421  H   ASN    89       9.096  -1.511  12.033  1.00  0.00           H  
ATOM   1422  HA  ASN    89      11.951  -1.981  11.252  1.00  0.00           H  
ATOM   1423  HB2 ASN    89      11.301  -1.591  13.743  1.00  0.00           H  
ATOM   1424  HB3 ASN    89      10.581  -3.175  13.695  1.00  0.00           H  
ATOM   1425 HD21 ASN    89      14.105  -4.400  13.020  1.00  0.00           H  
ATOM   1426 HD22 ASN    89      12.657  -4.436  12.038  1.00  0.00           H  
ATOM   1427  N   ASN    90       9.565  -4.304  11.281  1.00  0.00           N  
ATOM   1428  CA  ASN    90       9.302  -5.672  10.795  1.00  0.00           C  
ATOM   1429  C   ASN    90       9.173  -5.741   9.263  1.00  0.00           C  
ATOM   1430  O   ASN    90       9.714  -6.652   8.631  1.00  0.00           O  
ATOM   1431  CB  ASN    90       8.055  -6.280  11.469  1.00  0.00           C  
ATOM   1432  CG  ASN    90       8.034  -6.203  12.989  1.00  0.00           C  
ATOM   1433  OD1 ASN    90       9.055  -6.260  13.663  1.00  0.00           O  
ATOM   1434  ND2 ASN    90       6.870  -6.083  13.586  1.00  0.00           N  
ATOM   1435  H   ASN    90       8.933  -3.907  11.966  1.00  0.00           H  
ATOM   1436  HA  ASN    90      10.162  -6.285  11.076  1.00  0.00           H  
ATOM   1437  HB2 ASN    90       7.148  -5.839  11.062  1.00  0.00           H  
ATOM   1438  HB3 ASN    90       7.994  -7.336  11.206  1.00  0.00           H  
ATOM   1439 HD21 ASN    90       6.830  -6.042  14.593  1.00  0.00           H  
ATOM   1440 HD22 ASN    90       6.011  -6.033  13.042  1.00  0.00           H  
ATOM   1441  N   LEU    91       8.503  -4.756   8.653  1.00  0.00           N  
ATOM   1442  CA  LEU    91       8.347  -4.681   7.196  1.00  0.00           C  
ATOM   1443  C   LEU    91       9.644  -4.275   6.495  1.00  0.00           C  
ATOM   1444  O   LEU    91       9.978  -4.846   5.459  1.00  0.00           O  
ATOM   1445  CB  LEU    91       7.182  -3.740   6.848  1.00  0.00           C  
ATOM   1446  CG  LEU    91       5.829  -4.319   7.305  1.00  0.00           C  
ATOM   1447  CD1 LEU    91       4.752  -3.232   7.324  1.00  0.00           C  
ATOM   1448  CD2 LEU    91       5.384  -5.447   6.363  1.00  0.00           C  
ATOM   1449  H   LEU    91       8.089  -4.022   9.212  1.00  0.00           H  
ATOM   1450  HA  LEU    91       8.105  -5.676   6.836  1.00  0.00           H  
ATOM   1451  HB2 LEU    91       7.357  -2.770   7.316  1.00  0.00           H  
ATOM   1452  HB3 LEU    91       7.152  -3.549   5.774  1.00  0.00           H  
ATOM   1453  HG  LEU    91       5.916  -4.710   8.319  1.00  0.00           H  
ATOM   1454 HD11 LEU    91       4.493  -2.922   6.316  1.00  0.00           H  
ATOM   1455 HD12 LEU    91       3.842  -3.593   7.802  1.00  0.00           H  
ATOM   1456 HD13 LEU    91       5.071  -2.346   7.871  1.00  0.00           H  
ATOM   1457 HD21 LEU    91       6.143  -6.214   6.238  1.00  0.00           H  
ATOM   1458 HD22 LEU    91       4.516  -5.963   6.767  1.00  0.00           H  
ATOM   1459 HD23 LEU    91       5.131  -5.072   5.370  1.00  0.00           H  
ATOM   1460  N   GLY    92      10.423  -3.375   7.103  1.00  0.00           N  
ATOM   1461  CA  GLY    92      11.767  -3.032   6.632  1.00  0.00           C  
ATOM   1462  C   GLY    92      12.743  -4.216   6.672  1.00  0.00           C  
ATOM   1463  O   GLY    92      13.632  -4.312   5.827  1.00  0.00           O  
ATOM   1464  H   GLY    92      10.106  -2.963   7.969  1.00  0.00           H  
ATOM   1465  HA2 GLY    92      11.699  -2.639   5.619  1.00  0.00           H  
ATOM   1466  HA3 GLY    92      12.163  -2.232   7.258  1.00  0.00           H  
ATOM   1467  N   THR    93      12.563  -5.149   7.613  1.00  0.00           N  
ATOM   1468  CA  THR    93      13.377  -6.371   7.730  1.00  0.00           C  
ATOM   1469  C   THR    93      13.094  -7.360   6.594  1.00  0.00           C  
ATOM   1470  O   THR    93      14.030  -7.797   5.924  1.00  0.00           O  
ATOM   1471  CB  THR    93      13.182  -7.039   9.103  1.00  0.00           C  
ATOM   1472  CG2 THR    93      13.999  -8.324   9.267  1.00  0.00           C  
ATOM   1473  OG1 THR    93      13.608  -6.165  10.128  1.00  0.00           O  
ATOM   1474  H   THR    93      11.813  -5.019   8.279  1.00  0.00           H  
ATOM   1475  HA  THR    93      14.427  -6.081   7.650  1.00  0.00           H  
ATOM   1476  HB  THR    93      12.130  -7.265   9.273  1.00  0.00           H  
ATOM   1477 HG21 THR    93      15.057  -8.152   9.065  1.00  0.00           H  
ATOM   1478 HG22 THR    93      13.916  -8.709  10.284  1.00  0.00           H  
ATOM   1479 HG23 THR    93      13.655  -9.119   8.606  1.00  0.00           H  
ATOM   1480  HG1 THR    93      13.085  -5.377  10.077  1.00  0.00           H  
ATOM   1481  N   ILE    94      11.821  -7.689   6.324  1.00  0.00           N  
ATOM   1482  CA  ILE    94      11.459  -8.631   5.241  1.00  0.00           C  
ATOM   1483  C   ILE    94      11.602  -8.016   3.837  1.00  0.00           C  
ATOM   1484  O   ILE    94      11.892  -8.731   2.877  1.00  0.00           O  
ATOM   1485  CB  ILE    94      10.062  -9.257   5.458  1.00  0.00           C  
ATOM   1486  CG2 ILE    94      10.014  -9.989   6.812  1.00  0.00           C  
ATOM   1487  CG1 ILE    94       8.907  -8.245   5.296  1.00  0.00           C  
ATOM   1488  CD1 ILE    94       7.513  -8.878   5.394  1.00  0.00           C  
ATOM   1489  H   ILE    94      11.077  -7.296   6.884  1.00  0.00           H  
ATOM   1490  HA  ILE    94      12.173  -9.456   5.276  1.00  0.00           H  
ATOM   1491  HB  ILE    94       9.932 -10.017   4.686  1.00  0.00           H  
ATOM   1492 HG21 ILE    94      10.021  -9.291   7.650  1.00  0.00           H  
ATOM   1493 HG22 ILE    94       9.119 -10.603   6.904  1.00  0.00           H  
ATOM   1494 HG23 ILE    94      10.868 -10.656   6.930  1.00  0.00           H  
ATOM   1495 HG12 ILE    94       9.007  -7.469   6.049  1.00  0.00           H  
ATOM   1496 HG13 ILE    94       8.964  -7.745   4.330  1.00  0.00           H  
ATOM   1497 HD11 ILE    94       7.298  -9.227   6.404  1.00  0.00           H  
ATOM   1498 HD12 ILE    94       6.742  -8.156   5.129  1.00  0.00           H  
ATOM   1499 HD13 ILE    94       7.415  -9.723   4.713  1.00  0.00           H  
ATOM   1500  N   ALA    95      11.463  -6.692   3.704  1.00  0.00           N  
ATOM   1501  CA  ALA    95      11.699  -5.986   2.445  1.00  0.00           C  
ATOM   1502  C   ALA    95      13.184  -5.965   2.028  1.00  0.00           C  
ATOM   1503  O   ALA    95      13.471  -5.810   0.843  1.00  0.00           O  
ATOM   1504  CB  ALA    95      11.129  -4.568   2.565  1.00  0.00           C  
ATOM   1505  H   ALA    95      11.203  -6.141   4.512  1.00  0.00           H  
ATOM   1506  HA  ALA    95      11.149  -6.504   1.658  1.00  0.00           H  
ATOM   1507  HB1 ALA    95      11.565  -4.032   3.407  1.00  0.00           H  
ATOM   1508  HB2 ALA    95      11.321  -3.982   1.665  1.00  0.00           H  
ATOM   1509  HB3 ALA    95      10.048  -4.592   2.711  1.00  0.00           H  
ATOM   1510  N   LYS    96      14.130  -6.163   2.959  1.00  0.00           N  
ATOM   1511  CA  LYS    96      15.580  -6.181   2.681  1.00  0.00           C  
ATOM   1512  C   LYS    96      15.972  -7.300   1.705  1.00  0.00           C  
ATOM   1513  O   LYS    96      16.576  -7.038   0.663  1.00  0.00           O  
ATOM   1514  CB  LYS    96      16.330  -6.308   4.020  1.00  0.00           C  
ATOM   1515  CG  LYS    96      17.827  -5.993   3.896  1.00  0.00           C  
ATOM   1516  CD  LYS    96      18.542  -6.231   5.234  1.00  0.00           C  
ATOM   1517  CE  LYS    96      19.983  -5.712   5.185  1.00  0.00           C  
ATOM   1518  NZ  LYS    96      20.637  -5.801   6.516  1.00  0.00           N1+
ATOM   1519  H   LYS    96      13.838  -6.306   3.916  1.00  0.00           H  
ATOM   1520  HA  LYS    96      15.835  -5.222   2.226  1.00  0.00           H  
ATOM   1521  HB2 LYS    96      15.890  -5.622   4.745  1.00  0.00           H  
ATOM   1522  HB3 LYS    96      16.196  -7.308   4.435  1.00  0.00           H  
ATOM   1523  HG2 LYS    96      18.298  -6.599   3.121  1.00  0.00           H  
ATOM   1524  HG3 LYS    96      17.937  -4.952   3.593  1.00  0.00           H  
ATOM   1525  HD2 LYS    96      18.005  -5.725   6.034  1.00  0.00           H  
ATOM   1526  HD3 LYS    96      18.532  -7.294   5.478  1.00  0.00           H  
ATOM   1527  HE2 LYS    96      20.571  -6.258   4.447  1.00  0.00           H  
ATOM   1528  HE3 LYS    96      19.993  -4.662   4.900  1.00  0.00           H  
ATOM   1529  HZ1 LYS    96      20.115  -5.247   7.181  1.00  0.00           H  
ATOM   1530  HZ2 LYS    96      20.663  -6.763   6.821  1.00  0.00           H  
ATOM   1531  HZ3 LYS    96      21.579  -5.441   6.449  1.00  0.00           H  
ATOM   1532  N   SER    97      15.585  -8.539   2.010  1.00  0.00           N  
ATOM   1533  CA  SER    97      15.844  -9.717   1.167  1.00  0.00           C  
ATOM   1534  C   SER    97      14.982  -9.726  -0.103  1.00  0.00           C  
ATOM   1535  O   SER    97      15.476 -10.089  -1.174  1.00  0.00           O  
ATOM   1536  CB  SER    97      15.627 -10.997   1.979  1.00  0.00           C  
ATOM   1537  OG  SER    97      14.305 -11.060   2.490  1.00  0.00           O  
ATOM   1538  H   SER    97      15.057  -8.688   2.858  1.00  0.00           H  
ATOM   1539  HA  SER    97      16.891  -9.694   0.858  1.00  0.00           H  
ATOM   1540  HB2 SER    97      15.815 -11.880   1.367  1.00  0.00           H  
ATOM   1541  HB3 SER    97      16.328 -11.038   2.814  1.00  0.00           H  
ATOM   1542  HG  SER    97      14.202 -11.869   2.969  1.00  0.00           H  
ATOM   1543  N   GLY    98      13.734  -9.247  -0.024  1.00  0.00           N  
ATOM   1544  CA  GLY    98      12.856  -9.060  -1.185  1.00  0.00           C  
ATOM   1545  C   GLY    98      13.429  -8.064  -2.201  1.00  0.00           C  
ATOM   1546  O   GLY    98      13.462  -8.344  -3.399  1.00  0.00           O  
ATOM   1547  H   GLY    98      13.382  -8.970   0.882  1.00  0.00           H  
ATOM   1548  HA2 GLY    98      12.667 -10.020  -1.668  1.00  0.00           H  
ATOM   1549  HA3 GLY    98      11.897  -8.686  -0.830  1.00  0.00           H  
ATOM   1550  N   THR    99      13.983  -6.945  -1.722  1.00  0.00           N  
ATOM   1551  CA  THR    99      14.678  -5.951  -2.556  1.00  0.00           C  
ATOM   1552  C   THR    99      15.911  -6.548  -3.234  1.00  0.00           C  
ATOM   1553  O   THR    99      16.080  -6.395  -4.443  1.00  0.00           O  
ATOM   1554  CB  THR    99      15.111  -4.734  -1.724  1.00  0.00           C  
ATOM   1555  CG2 THR    99      15.889  -3.724  -2.560  1.00  0.00           C  
ATOM   1556  OG1 THR    99      13.993  -4.064  -1.194  1.00  0.00           O  
ATOM   1557  H   THR    99      13.947  -6.775  -0.725  1.00  0.00           H  
ATOM   1558  HA  THR    99      13.988  -5.620  -3.334  1.00  0.00           H  
ATOM   1559  HB  THR    99      15.728  -5.044  -0.881  1.00  0.00           H  
ATOM   1560 HG21 THR    99      15.390  -3.526  -3.509  1.00  0.00           H  
ATOM   1561 HG22 THR    99      15.975  -2.785  -2.026  1.00  0.00           H  
ATOM   1562 HG23 THR    99      16.904  -4.056  -2.777  1.00  0.00           H  
ATOM   1563  HG1 THR    99      13.598  -4.623  -0.538  1.00  0.00           H  
ATOM   1564  N   LYS   100      16.756  -7.263  -2.479  1.00  0.00           N  
ATOM   1565  CA  LYS   100      17.971  -7.911  -3.001  1.00  0.00           C  
ATOM   1566  C   LYS   100      17.643  -8.911  -4.119  1.00  0.00           C  
ATOM   1567  O   LYS   100      18.245  -8.850  -5.190  1.00  0.00           O  
ATOM   1568  CB  LYS   100      18.731  -8.540  -1.819  1.00  0.00           C  
ATOM   1569  CG  LYS   100      20.000  -9.293  -2.248  1.00  0.00           C  
ATOM   1570  CD  LYS   100      20.871  -9.642  -1.028  1.00  0.00           C  
ATOM   1571  CE  LYS   100      22.021 -10.610  -1.350  1.00  0.00           C  
ATOM   1572  NZ  LYS   100      22.902 -10.125  -2.442  1.00  0.00           N1+
ATOM   1573  H   LYS   100      16.559  -7.365  -1.493  1.00  0.00           H  
ATOM   1574  HA  LYS   100      18.601  -7.130  -3.432  1.00  0.00           H  
ATOM   1575  HB2 LYS   100      19.000  -7.747  -1.120  1.00  0.00           H  
ATOM   1576  HB3 LYS   100      18.079  -9.220  -1.270  1.00  0.00           H  
ATOM   1577  HG2 LYS   100      19.729 -10.208  -2.776  1.00  0.00           H  
ATOM   1578  HG3 LYS   100      20.574  -8.684  -2.949  1.00  0.00           H  
ATOM   1579  HD2 LYS   100      21.273  -8.725  -0.596  1.00  0.00           H  
ATOM   1580  HD3 LYS   100      20.248 -10.094  -0.255  1.00  0.00           H  
ATOM   1581  HE2 LYS   100      22.627 -10.768  -0.457  1.00  0.00           H  
ATOM   1582  HE3 LYS   100      21.623 -11.584  -1.638  1.00  0.00           H  
ATOM   1583  HZ1 LYS   100      22.389 -10.150  -3.321  1.00  0.00           H  
ATOM   1584  HZ2 LYS   100      23.207  -9.182  -2.253  1.00  0.00           H  
ATOM   1585  HZ3 LYS   100      23.702 -10.733  -2.527  1.00  0.00           H  
ATOM   1586  N   ALA   101      16.640  -9.765  -3.912  1.00  0.00           N  
ATOM   1587  CA  ALA   101      16.163 -10.715  -4.918  1.00  0.00           C  
ATOM   1588  C   ALA   101      15.560 -10.023  -6.161  1.00  0.00           C  
ATOM   1589  O   ALA   101      15.862 -10.418  -7.289  1.00  0.00           O  
ATOM   1590  CB  ALA   101      15.153 -11.648  -4.244  1.00  0.00           C  
ATOM   1591  H   ALA   101      16.169  -9.754  -3.016  1.00  0.00           H  
ATOM   1592  HA  ALA   101      17.014 -11.315  -5.249  1.00  0.00           H  
ATOM   1593  HB1 ALA   101      14.306 -11.094  -3.837  1.00  0.00           H  
ATOM   1594  HB2 ALA   101      14.766 -12.385  -4.948  1.00  0.00           H  
ATOM   1595  HB3 ALA   101      15.615 -12.194  -3.421  1.00  0.00           H  
ATOM   1596  N   PHE   102      14.766  -8.961  -5.974  1.00  0.00           N  
ATOM   1597  CA  PHE   102      14.181  -8.188  -7.075  1.00  0.00           C  
ATOM   1598  C   PHE   102      15.248  -7.480  -7.923  1.00  0.00           C  
ATOM   1599  O   PHE   102      15.222  -7.574  -9.148  1.00  0.00           O  
ATOM   1600  CB  PHE   102      13.170  -7.179  -6.505  1.00  0.00           C  
ATOM   1601  CG  PHE   102      12.519  -6.256  -7.523  1.00  0.00           C  
ATOM   1602  CD1 PHE   102      11.982  -6.761  -8.726  1.00  0.00           C  
ATOM   1603  CE1 PHE   102      11.374  -5.895  -9.652  1.00  0.00           C  
ATOM   1604  CZ  PHE   102      11.299  -4.519  -9.377  1.00  0.00           C  
ATOM   1605  CE2 PHE   102      11.835  -4.010  -8.183  1.00  0.00           C  
ATOM   1606  CD2 PHE   102      12.438  -4.877  -7.256  1.00  0.00           C  
ATOM   1607  H   PHE   102      14.550  -8.673  -5.028  1.00  0.00           H  
ATOM   1608  HA  PHE   102      13.650  -8.888  -7.721  1.00  0.00           H  
ATOM   1609  HB2 PHE   102      12.374  -7.708  -5.986  1.00  0.00           H  
ATOM   1610  HB3 PHE   102      13.659  -6.570  -5.744  1.00  0.00           H  
ATOM   1611  HD1 PHE   102      12.039  -7.813  -8.954  1.00  0.00           H  
ATOM   1612  HE1 PHE   102      10.963  -6.286 -10.572  1.00  0.00           H  
ATOM   1613  HZ  PHE   102      10.832  -3.845 -10.076  1.00  0.00           H  
ATOM   1614  HE2 PHE   102      11.775  -2.952  -7.981  1.00  0.00           H  
ATOM   1615  HD2 PHE   102      12.839  -4.479  -6.336  1.00  0.00           H  
ATOM   1616  N   MET   103      16.227  -6.817  -7.297  1.00  0.00           N  
ATOM   1617  CA  MET   103      17.311  -6.123  -8.006  1.00  0.00           C  
ATOM   1618  C   MET   103      18.249  -7.085  -8.753  1.00  0.00           C  
ATOM   1619  O   MET   103      18.688  -6.780  -9.861  1.00  0.00           O  
ATOM   1620  CB  MET   103      18.091  -5.234  -7.029  1.00  0.00           C  
ATOM   1621  CG  MET   103      17.259  -4.016  -6.599  1.00  0.00           C  
ATOM   1622  SD  MET   103      18.097  -2.861  -5.474  1.00  0.00           S  
ATOM   1623  CE  MET   103      19.432  -2.270  -6.551  1.00  0.00           C  
ATOM   1624  H   MET   103      16.224  -6.780  -6.285  1.00  0.00           H  
ATOM   1625  HA  MET   103      16.865  -5.482  -8.765  1.00  0.00           H  
ATOM   1626  HB2 MET   103      18.400  -5.808  -6.154  1.00  0.00           H  
ATOM   1627  HB3 MET   103      19.006  -4.889  -7.511  1.00  0.00           H  
ATOM   1628  HG2 MET   103      16.945  -3.453  -7.478  1.00  0.00           H  
ATOM   1629  HG3 MET   103      16.343  -4.341  -6.105  1.00  0.00           H  
ATOM   1630  HE1 MET   103      19.030  -1.910  -7.497  1.00  0.00           H  
ATOM   1631  HE2 MET   103      19.967  -1.454  -6.076  1.00  0.00           H  
ATOM   1632  HE3 MET   103      20.149  -3.064  -6.753  1.00  0.00           H  
ATOM   1633  N   GLU   104      18.507  -8.275  -8.207  1.00  0.00           N  
ATOM   1634  CA  GLU   104      19.224  -9.343  -8.918  1.00  0.00           C  
ATOM   1635  C   GLU   104      18.423  -9.876 -10.125  1.00  0.00           C  
ATOM   1636  O   GLU   104      19.001 -10.116 -11.187  1.00  0.00           O  
ATOM   1637  CB  GLU   104      19.575 -10.473  -7.937  1.00  0.00           C  
ATOM   1638  CG  GLU   104      20.726 -10.064  -6.998  1.00  0.00           C  
ATOM   1639  CD  GLU   104      20.949 -11.031  -5.817  1.00  0.00           C  
ATOM   1640  OE1 GLU   104      20.401 -12.159  -5.801  1.00  0.00           O  
ATOM   1641  OE2 GLU   104      21.719 -10.661  -4.895  1.00  0.00           O1-
ATOM   1642  H   GLU   104      18.138  -8.485  -7.288  1.00  0.00           H  
ATOM   1643  HA  GLU   104      20.156  -8.932  -9.312  1.00  0.00           H  
ATOM   1644  HB2 GLU   104      18.690 -10.752  -7.362  1.00  0.00           H  
ATOM   1645  HB3 GLU   104      19.876 -11.368  -8.485  1.00  0.00           H  
ATOM   1646  HG2 GLU   104      21.656  -9.986  -7.562  1.00  0.00           H  
ATOM   1647  HG3 GLU   104      20.539  -9.076  -6.576  1.00  0.00           H  
ATOM   1648  N   ALA   105      17.093  -9.989 -10.014  1.00  0.00           N  
ATOM   1649  CA  ALA   105      16.221 -10.349 -11.135  1.00  0.00           C  
ATOM   1650  C   ALA   105      16.162  -9.255 -12.221  1.00  0.00           C  
ATOM   1651  O   ALA   105      16.191  -9.577 -13.411  1.00  0.00           O  
ATOM   1652  CB  ALA   105      14.829 -10.695 -10.593  1.00  0.00           C  
ATOM   1653  H   ALA   105      16.658  -9.785  -9.123  1.00  0.00           H  
ATOM   1654  HA  ALA   105      16.623 -11.254 -11.593  1.00  0.00           H  
ATOM   1655  HB1 ALA   105      14.355  -9.842 -10.108  1.00  0.00           H  
ATOM   1656  HB2 ALA   105      14.167 -11.027 -11.393  1.00  0.00           H  
ATOM   1657  HB3 ALA   105      14.884 -11.501  -9.861  1.00  0.00           H  
ATOM   1658  N   LEU   106      16.142  -7.967 -11.846  1.00  0.00           N  
ATOM   1659  CA  LEU   106      16.204  -6.840 -12.790  1.00  0.00           C  
ATOM   1660  C   LEU   106      17.498  -6.872 -13.626  1.00  0.00           C  
ATOM   1661  O   LEU   106      17.445  -6.696 -14.845  1.00  0.00           O  
ATOM   1662  CB  LEU   106      16.082  -5.500 -12.033  1.00  0.00           C  
ATOM   1663  CG  LEU   106      14.682  -5.154 -11.484  1.00  0.00           C  
ATOM   1664  CD1 LEU   106      14.785  -3.914 -10.590  1.00  0.00           C  
ATOM   1665  CD2 LEU   106      13.677  -4.839 -12.596  1.00  0.00           C  
ATOM   1666  H   LEU   106      16.097  -7.753 -10.858  1.00  0.00           H  
ATOM   1667  HA  LEU   106      15.375  -6.932 -13.491  1.00  0.00           H  
ATOM   1668  HB2 LEU   106      16.799  -5.496 -11.213  1.00  0.00           H  
ATOM   1669  HB3 LEU   106      16.395  -4.686 -12.689  1.00  0.00           H  
ATOM   1670  HG  LEU   106      14.295  -5.981 -10.892  1.00  0.00           H  
ATOM   1671 HD11 LEU   106      15.219  -3.073 -11.130  1.00  0.00           H  
ATOM   1672 HD12 LEU   106      13.809  -3.599 -10.227  1.00  0.00           H  
ATOM   1673 HD13 LEU   106      15.406  -4.099  -9.716  1.00  0.00           H  
ATOM   1674 HD21 LEU   106      14.043  -4.061 -13.266  1.00  0.00           H  
ATOM   1675 HD22 LEU   106      13.462  -5.723 -13.192  1.00  0.00           H  
ATOM   1676 HD23 LEU   106      12.724  -4.502 -12.186  1.00  0.00           H  
ATOM   1677  N   GLN   107      18.645  -7.173 -13.005  1.00  0.00           N  
ATOM   1678  CA  GLN   107      19.922  -7.377 -13.710  1.00  0.00           C  
ATOM   1679  C   GLN   107      19.921  -8.633 -14.606  1.00  0.00           C  
ATOM   1680  O   GLN   107      20.552  -8.632 -15.665  1.00  0.00           O  
ATOM   1681  CB  GLN   107      21.074  -7.443 -12.691  1.00  0.00           C  
ATOM   1682  CG  GLN   107      21.356  -6.103 -11.987  1.00  0.00           C  
ATOM   1683  CD  GLN   107      21.960  -5.060 -12.924  1.00  0.00           C  
ATOM   1684  OE1 GLN   107      23.263  -5.060 -13.121  1.00  0.00           O  
ATOM   1685  NE2 GLN   107      21.272  -4.231 -13.508  1.00  0.00           N  
ATOM   1686  H   GLN   107      18.632  -7.319 -12.004  1.00  0.00           H  
ATOM   1687  HA  GLN   107      20.078  -6.531 -14.381  1.00  0.00           H  
ATOM   1688  HB2 GLN   107      20.852  -8.200 -11.937  1.00  0.00           H  
ATOM   1689  HB3 GLN   107      21.990  -7.779 -13.182  1.00  0.00           H  
ATOM   1690  HG2 GLN   107      20.450  -5.704 -11.530  1.00  0.00           H  
ATOM   1691  HG3 GLN   107      22.058  -6.268 -11.169  1.00  0.00           H  
ATOM   1692 HE21 GLN   107      21.716  -3.566 -14.124  1.00  0.00           H  
ATOM   1693 HE22 GLN   107      20.271  -4.219 -13.377  1.00  0.00           H  
ATOM   1694  N   ALA   108      19.192  -9.688 -14.224  1.00  0.00           N  
ATOM   1695  CA  ALA   108      19.009 -10.906 -15.024  1.00  0.00           C  
ATOM   1696  C   ALA   108      18.034 -10.749 -16.219  1.00  0.00           C  
ATOM   1697  O   ALA   108      17.985 -11.631 -17.082  1.00  0.00           O  
ATOM   1698  CB  ALA   108      18.563 -12.035 -14.087  1.00  0.00           C  
ATOM   1699  H   ALA   108      18.705  -9.638 -13.339  1.00  0.00           H  
ATOM   1700  HA  ALA   108      19.978 -11.190 -15.438  1.00  0.00           H  
ATOM   1701  HB1 ALA   108      17.579 -11.842 -13.663  1.00  0.00           H  
ATOM   1702  HB2 ALA   108      18.509 -12.987 -14.617  1.00  0.00           H  
ATOM   1703  HB3 ALA   108      19.264 -12.162 -13.261  1.00  0.00           H  
ATOM   1704  N   GLY   109      17.279  -9.645 -16.295  1.00  0.00           N  
ATOM   1705  CA  GLY   109      16.387  -9.302 -17.416  1.00  0.00           C  
ATOM   1706  C   GLY   109      14.899  -9.130 -17.072  1.00  0.00           C  
ATOM   1707  O   GLY   109      14.090  -8.945 -17.986  1.00  0.00           O  
ATOM   1708  H   GLY   109      17.368  -8.961 -15.556  1.00  0.00           H  
ATOM   1709  HA2 GLY   109      16.738  -8.356 -17.827  1.00  0.00           H  
ATOM   1710  HA3 GLY   109      16.463 -10.026 -18.228  1.00  0.00           H  
ATOM   1711  N   ALA   110      14.514  -9.179 -15.791  1.00  0.00           N  
ATOM   1712  CA  ALA   110      13.163  -8.820 -15.340  1.00  0.00           C  
ATOM   1713  C   ALA   110      12.844  -7.327 -15.577  1.00  0.00           C  
ATOM   1714  O   ALA   110      13.744  -6.504 -15.767  1.00  0.00           O  
ATOM   1715  CB  ALA   110      13.017  -9.176 -13.854  1.00  0.00           C  
ATOM   1716  H   ALA   110      15.211  -9.356 -15.080  1.00  0.00           H  
ATOM   1717  HA  ALA   110      12.446  -9.416 -15.906  1.00  0.00           H  
ATOM   1718  HB1 ALA   110      13.651  -8.551 -13.228  1.00  0.00           H  
ATOM   1719  HB2 ALA   110      11.997  -9.020 -13.505  1.00  0.00           H  
ATOM   1720  HB3 ALA   110      13.272 -10.220 -13.667  1.00  0.00           H  
ATOM   1721  N   ASP   111      11.559  -6.969 -15.512  1.00  0.00           N  
ATOM   1722  CA  ASP   111      11.075  -5.581 -15.559  1.00  0.00           C  
ATOM   1723  C   ASP   111      10.282  -5.208 -14.290  1.00  0.00           C  
ATOM   1724  O   ASP   111       9.931  -6.066 -13.478  1.00  0.00           O  
ATOM   1725  CB  ASP   111      10.271  -5.337 -16.856  1.00  0.00           C  
ATOM   1726  CG  ASP   111       8.848  -5.893 -16.806  1.00  0.00           C  
ATOM   1727  OD1 ASP   111       8.625  -7.019 -17.319  1.00  0.00           O  
ATOM   1728  OD2 ASP   111       7.968  -5.175 -16.272  1.00  0.00           O1-
ATOM   1729  H   ASP   111      10.866  -7.688 -15.354  1.00  0.00           H  
ATOM   1730  HA  ASP   111      11.925  -4.897 -15.582  1.00  0.00           H  
ATOM   1731  HB2 ASP   111      10.205  -4.266 -17.047  1.00  0.00           H  
ATOM   1732  HB3 ASP   111      10.797  -5.759 -17.714  1.00  0.00           H  
ATOM   1733  N   ILE   112       9.996  -3.914 -14.116  1.00  0.00           N  
ATOM   1734  CA  ILE   112       9.404  -3.359 -12.886  1.00  0.00           C  
ATOM   1735  C   ILE   112       8.007  -3.927 -12.559  1.00  0.00           C  
ATOM   1736  O   ILE   112       7.645  -3.980 -11.383  1.00  0.00           O  
ATOM   1737  CB  ILE   112       9.458  -1.809 -12.946  1.00  0.00           C  
ATOM   1738  CG2 ILE   112       8.527  -1.119 -11.933  1.00  0.00           C  
ATOM   1739  CG1 ILE   112      10.921  -1.350 -12.717  1.00  0.00           C  
ATOM   1740  CD1 ILE   112      11.195   0.111 -13.095  1.00  0.00           C  
ATOM   1741  H   ILE   112      10.279  -3.259 -14.831  1.00  0.00           H  
ATOM   1742  HA  ILE   112      10.041  -3.684 -12.066  1.00  0.00           H  
ATOM   1743  HB  ILE   112       9.148  -1.494 -13.942  1.00  0.00           H  
ATOM   1744 HG21 ILE   112       8.740  -1.435 -10.910  1.00  0.00           H  
ATOM   1745 HG22 ILE   112       8.632  -0.037 -11.968  1.00  0.00           H  
ATOM   1746 HG23 ILE   112       7.475  -1.316 -12.139  1.00  0.00           H  
ATOM   1747 HG12 ILE   112      11.203  -1.515 -11.676  1.00  0.00           H  
ATOM   1748 HG13 ILE   112      11.601  -1.967 -13.306  1.00  0.00           H  
ATOM   1749 HD11 ILE   112      10.627   0.811 -12.483  1.00  0.00           H  
ATOM   1750 HD12 ILE   112      12.250   0.349 -12.956  1.00  0.00           H  
ATOM   1751 HD13 ILE   112      10.951   0.297 -14.140  1.00  0.00           H  
ATOM   1752  N   SER   113       7.241  -4.442 -13.530  1.00  0.00           N  
ATOM   1753  CA  SER   113       5.937  -5.072 -13.250  1.00  0.00           C  
ATOM   1754  C   SER   113       6.045  -6.392 -12.470  1.00  0.00           C  
ATOM   1755  O   SER   113       5.043  -6.843 -11.911  1.00  0.00           O  
ATOM   1756  CB  SER   113       5.133  -5.296 -14.538  1.00  0.00           C  
ATOM   1757  OG  SER   113       5.721  -6.285 -15.361  1.00  0.00           O  
ATOM   1758  H   SER   113       7.581  -4.450 -14.485  1.00  0.00           H  
ATOM   1759  HA  SER   113       5.363  -4.378 -12.632  1.00  0.00           H  
ATOM   1760  HB2 SER   113       4.124  -5.627 -14.291  1.00  0.00           H  
ATOM   1761  HB3 SER   113       5.014  -4.370 -15.096  1.00  0.00           H  
ATOM   1762  HG  SER   113       6.550  -5.956 -15.698  1.00  0.00           H  
ATOM   1763  N   MET   114       7.233  -7.004 -12.381  1.00  0.00           N  
ATOM   1764  CA  MET   114       7.481  -8.232 -11.609  1.00  0.00           C  
ATOM   1765  C   MET   114       7.705  -7.987 -10.101  1.00  0.00           C  
ATOM   1766  O   MET   114       7.824  -8.947  -9.341  1.00  0.00           O  
ATOM   1767  CB  MET   114       8.656  -9.012 -12.228  1.00  0.00           C  
ATOM   1768  CG  MET   114       8.374  -9.421 -13.684  1.00  0.00           C  
ATOM   1769  SD  MET   114       9.683 -10.384 -14.499  1.00  0.00           S  
ATOM   1770  CE  MET   114       9.597 -11.946 -13.579  1.00  0.00           C  
ATOM   1771  H   MET   114       8.024  -6.587 -12.855  1.00  0.00           H  
ATOM   1772  HA  MET   114       6.600  -8.872 -11.681  1.00  0.00           H  
ATOM   1773  HB2 MET   114       9.570  -8.418 -12.182  1.00  0.00           H  
ATOM   1774  HB3 MET   114       8.846  -9.908 -11.638  1.00  0.00           H  
ATOM   1775  HG2 MET   114       7.449  -9.994 -13.738  1.00  0.00           H  
ATOM   1776  HG3 MET   114       8.221  -8.531 -14.296  1.00  0.00           H  
ATOM   1777  HE1 MET   114       8.597 -12.372 -13.644  1.00  0.00           H  
ATOM   1778  HE2 MET   114      10.305 -12.662 -13.995  1.00  0.00           H  
ATOM   1779  HE3 MET   114       9.846 -11.794 -12.529  1.00  0.00           H  
ATOM   1780  N   ILE   115       7.727  -6.726  -9.645  1.00  0.00           N  
ATOM   1781  CA  ILE   115       8.036  -6.317  -8.259  1.00  0.00           C  
ATOM   1782  C   ILE   115       7.191  -7.026  -7.182  1.00  0.00           C  
ATOM   1783  O   ILE   115       7.697  -7.350  -6.103  1.00  0.00           O  
ATOM   1784  CB  ILE   115       7.919  -4.776  -8.153  1.00  0.00           C  
ATOM   1785  CG2 ILE   115       6.476  -4.272  -8.368  1.00  0.00           C  
ATOM   1786  CG1 ILE   115       8.498  -4.283  -6.811  1.00  0.00           C  
ATOM   1787  CD1 ILE   115       8.621  -2.759  -6.690  1.00  0.00           C  
ATOM   1788  H   ILE   115       7.593  -5.982 -10.317  1.00  0.00           H  
ATOM   1789  HA  ILE   115       9.075  -6.598  -8.081  1.00  0.00           H  
ATOM   1790  HB  ILE   115       8.536  -4.349  -8.943  1.00  0.00           H  
ATOM   1791 HG21 ILE   115       5.816  -4.522  -7.539  1.00  0.00           H  
ATOM   1792 HG22 ILE   115       6.457  -3.192  -8.492  1.00  0.00           H  
ATOM   1793 HG23 ILE   115       6.031  -4.689  -9.272  1.00  0.00           H  
ATOM   1794 HG12 ILE   115       7.911  -4.650  -5.973  1.00  0.00           H  
ATOM   1795 HG13 ILE   115       9.493  -4.710  -6.689  1.00  0.00           H  
ATOM   1796 HD11 ILE   115       7.643  -2.281  -6.642  1.00  0.00           H  
ATOM   1797 HD12 ILE   115       9.155  -2.489  -5.778  1.00  0.00           H  
ATOM   1798 HD13 ILE   115       9.167  -2.336  -7.533  1.00  0.00           H  
ATOM   1799  N   GLY   116       5.923  -7.328  -7.481  1.00  0.00           N  
ATOM   1800  CA  GLY   116       4.992  -7.991  -6.559  1.00  0.00           C  
ATOM   1801  C   GLY   116       5.377  -9.427  -6.189  1.00  0.00           C  
ATOM   1802  O   GLY   116       5.037  -9.893  -5.101  1.00  0.00           O  
ATOM   1803  H   GLY   116       5.566  -7.059  -8.387  1.00  0.00           H  
ATOM   1804  HA2 GLY   116       4.885  -7.392  -5.653  1.00  0.00           H  
ATOM   1805  HA3 GLY   116       4.014  -8.027  -7.036  1.00  0.00           H  
ATOM   1806  N   GLN   117       6.142 -10.114  -7.045  1.00  0.00           N  
ATOM   1807  CA  GLN   117       6.619 -11.486  -6.809  1.00  0.00           C  
ATOM   1808  C   GLN   117       7.647 -11.572  -5.663  1.00  0.00           C  
ATOM   1809  O   GLN   117       7.860 -12.646  -5.099  1.00  0.00           O  
ATOM   1810  CB  GLN   117       7.231 -12.051  -8.103  1.00  0.00           C  
ATOM   1811  CG  GLN   117       6.251 -12.049  -9.293  1.00  0.00           C  
ATOM   1812  CD  GLN   117       6.855 -12.609 -10.583  1.00  0.00           C  
ATOM   1813  OE1 GLN   117       7.858 -13.314 -10.608  1.00  0.00           O  
ATOM   1814  NE2 GLN   117       6.250 -12.324 -11.719  1.00  0.00           N  
ATOM   1815  H   GLN   117       6.435  -9.660  -7.901  1.00  0.00           H  
ATOM   1816  HA  GLN   117       5.763 -12.103  -6.532  1.00  0.00           H  
ATOM   1817  HB2 GLN   117       8.123 -11.481  -8.368  1.00  0.00           H  
ATOM   1818  HB3 GLN   117       7.570 -13.073  -7.921  1.00  0.00           H  
ATOM   1819  HG2 GLN   117       5.368 -12.638  -9.044  1.00  0.00           H  
ATOM   1820  HG3 GLN   117       5.904 -11.036  -9.497  1.00  0.00           H  
ATOM   1821 HE21 GLN   117       6.619 -12.692 -12.584  1.00  0.00           H  
ATOM   1822 HE22 GLN   117       5.417 -11.753 -11.721  1.00  0.00           H  
ATOM   1823  N   PHE   118       8.270 -10.441  -5.310  1.00  0.00           N  
ATOM   1824  CA  PHE   118       9.324 -10.323  -4.296  1.00  0.00           C  
ATOM   1825  C   PHE   118       8.840  -9.695  -2.972  1.00  0.00           C  
ATOM   1826  O   PHE   118       9.644  -9.432  -2.077  1.00  0.00           O  
ATOM   1827  CB  PHE   118      10.498  -9.552  -4.914  1.00  0.00           C  
ATOM   1828  CG  PHE   118      11.037 -10.173  -6.192  1.00  0.00           C  
ATOM   1829  CD1 PHE   118      11.991 -11.204  -6.123  1.00  0.00           C  
ATOM   1830  CE1 PHE   118      12.477 -11.799  -7.302  1.00  0.00           C  
ATOM   1831  CZ  PHE   118      11.996 -11.375  -8.554  1.00  0.00           C  
ATOM   1832  CE2 PHE   118      11.037 -10.348  -8.626  1.00  0.00           C  
ATOM   1833  CD2 PHE   118      10.564  -9.743  -7.447  1.00  0.00           C  
ATOM   1834  H   PHE   118       8.025  -9.597  -5.810  1.00  0.00           H  
ATOM   1835  HA  PHE   118       9.696 -11.315  -4.035  1.00  0.00           H  
ATOM   1836  HB2 PHE   118      10.199  -8.524  -5.126  1.00  0.00           H  
ATOM   1837  HB3 PHE   118      11.315  -9.488  -4.197  1.00  0.00           H  
ATOM   1838  HD1 PHE   118      12.350 -11.545  -5.164  1.00  0.00           H  
ATOM   1839  HE1 PHE   118      13.214 -12.586  -7.246  1.00  0.00           H  
ATOM   1840  HZ  PHE   118      12.359 -11.839  -9.458  1.00  0.00           H  
ATOM   1841  HE2 PHE   118      10.664 -10.022  -9.586  1.00  0.00           H  
ATOM   1842  HD2 PHE   118       9.828  -8.955  -7.509  1.00  0.00           H  
ATOM   1843  N   GLY   119       7.533  -9.427  -2.837  1.00  0.00           N  
ATOM   1844  CA  GLY   119       6.905  -8.884  -1.621  1.00  0.00           C  
ATOM   1845  C   GLY   119       7.125  -7.384  -1.363  1.00  0.00           C  
ATOM   1846  O   GLY   119       6.533  -6.833  -0.435  1.00  0.00           O  
ATOM   1847  H   GLY   119       6.920  -9.656  -3.608  1.00  0.00           H  
ATOM   1848  HA2 GLY   119       5.831  -9.062  -1.695  1.00  0.00           H  
ATOM   1849  HA3 GLY   119       7.248  -9.444  -0.750  1.00  0.00           H  
ATOM   1850  N   VAL   120       7.928  -6.706  -2.190  1.00  0.00           N  
ATOM   1851  CA  VAL   120       8.248  -5.263  -2.098  1.00  0.00           C  
ATOM   1852  C   VAL   120       7.374  -4.392  -3.018  1.00  0.00           C  
ATOM   1853  O   VAL   120       7.740  -3.271  -3.366  1.00  0.00           O  
ATOM   1854  CB  VAL   120       9.765  -5.012  -2.270  1.00  0.00           C  
ATOM   1855  CG1 VAL   120      10.552  -5.679  -1.139  1.00  0.00           C  
ATOM   1856  CG2 VAL   120      10.323  -5.501  -3.612  1.00  0.00           C  
ATOM   1857  H   VAL   120       8.368  -7.222  -2.938  1.00  0.00           H  
ATOM   1858  HA  VAL   120       8.000  -4.916  -1.094  1.00  0.00           H  
ATOM   1859  HB  VAL   120       9.958  -3.942  -2.199  1.00  0.00           H  
ATOM   1860 HG11 VAL   120      10.461  -6.765  -1.161  1.00  0.00           H  
ATOM   1861 HG12 VAL   120      11.611  -5.435  -1.204  1.00  0.00           H  
ATOM   1862 HG13 VAL   120      10.197  -5.335  -0.169  1.00  0.00           H  
ATOM   1863 HG21 VAL   120       9.827  -5.011  -4.446  1.00  0.00           H  
ATOM   1864 HG22 VAL   120      11.387  -5.279  -3.697  1.00  0.00           H  
ATOM   1865 HG23 VAL   120      10.203  -6.577  -3.734  1.00  0.00           H  
ATOM   1866  N   GLY   121       6.192  -4.891  -3.404  1.00  0.00           N  
ATOM   1867  CA  GLY   121       5.277  -4.247  -4.357  1.00  0.00           C  
ATOM   1868  C   GLY   121       4.786  -2.848  -3.963  1.00  0.00           C  
ATOM   1869  O   GLY   121       4.496  -2.049  -4.852  1.00  0.00           O  
ATOM   1870  H   GLY   121       5.935  -5.808  -3.068  1.00  0.00           H  
ATOM   1871  HA2 GLY   121       5.764  -4.186  -5.327  1.00  0.00           H  
ATOM   1872  HA3 GLY   121       4.408  -4.892  -4.488  1.00  0.00           H  
ATOM   1873  N   PHE   122       4.756  -2.503  -2.668  1.00  0.00           N  
ATOM   1874  CA  PHE   122       4.351  -1.170  -2.192  1.00  0.00           C  
ATOM   1875  C   PHE   122       5.137  -0.029  -2.857  1.00  0.00           C  
ATOM   1876  O   PHE   122       4.548   0.966  -3.280  1.00  0.00           O  
ATOM   1877  CB  PHE   122       4.533  -1.081  -0.669  1.00  0.00           C  
ATOM   1878  CG  PHE   122       4.438   0.344  -0.144  1.00  0.00           C  
ATOM   1879  CD1 PHE   122       3.212   1.035  -0.183  1.00  0.00           C  
ATOM   1880  CE1 PHE   122       3.148   2.389   0.191  1.00  0.00           C  
ATOM   1881  CZ  PHE   122       4.312   3.058   0.613  1.00  0.00           C  
ATOM   1882  CE2 PHE   122       5.535   2.366   0.673  1.00  0.00           C  
ATOM   1883  CD2 PHE   122       5.598   1.014   0.294  1.00  0.00           C  
ATOM   1884  H   PHE   122       5.036  -3.187  -1.980  1.00  0.00           H  
ATOM   1885  HA  PHE   122       3.294  -1.031  -2.430  1.00  0.00           H  
ATOM   1886  HB2 PHE   122       3.792  -1.701  -0.166  1.00  0.00           H  
ATOM   1887  HB3 PHE   122       5.503  -1.492  -0.385  1.00  0.00           H  
ATOM   1888  HD1 PHE   122       2.320   0.534  -0.524  1.00  0.00           H  
ATOM   1889  HE1 PHE   122       2.204   2.912   0.151  1.00  0.00           H  
ATOM   1890  HZ  PHE   122       4.266   4.098   0.900  1.00  0.00           H  
ATOM   1891  HE2 PHE   122       6.429   2.876   0.999  1.00  0.00           H  
ATOM   1892  HD2 PHE   122       6.545   0.496   0.318  1.00  0.00           H  
ATOM   1893  N   TYR   123       6.461  -0.173  -2.978  1.00  0.00           N  
ATOM   1894  CA  TYR   123       7.339   0.906  -3.439  1.00  0.00           C  
ATOM   1895  C   TYR   123       7.110   1.295  -4.911  1.00  0.00           C  
ATOM   1896  O   TYR   123       7.513   2.384  -5.319  1.00  0.00           O  
ATOM   1897  CB  TYR   123       8.802   0.552  -3.126  1.00  0.00           C  
ATOM   1898  CG  TYR   123       9.055   0.319  -1.643  1.00  0.00           C  
ATOM   1899  CD1 TYR   123       9.122   1.413  -0.756  1.00  0.00           C  
ATOM   1900  CE1 TYR   123       9.298   1.200   0.626  1.00  0.00           C  
ATOM   1901  CZ  TYR   123       9.400  -0.115   1.129  1.00  0.00           C  
ATOM   1902  OH  TYR   123       9.539  -0.337   2.465  1.00  0.00           O  
ATOM   1903  CE2 TYR   123       9.346  -1.211   0.241  1.00  0.00           C  
ATOM   1904  CD2 TYR   123       9.176  -0.992  -1.141  1.00  0.00           C  
ATOM   1905  H   TYR   123       6.893  -1.028  -2.656  1.00  0.00           H  
ATOM   1906  HA  TYR   123       7.090   1.793  -2.853  1.00  0.00           H  
ATOM   1907  HB2 TYR   123       9.101  -0.334  -3.688  1.00  0.00           H  
ATOM   1908  HB3 TYR   123       9.460   1.356  -3.458  1.00  0.00           H  
ATOM   1909  HD1 TYR   123       9.018   2.420  -1.130  1.00  0.00           H  
ATOM   1910  HE1 TYR   123       9.341   2.046   1.296  1.00  0.00           H  
ATOM   1911  HH  TYR   123       9.529   0.456   2.977  1.00  0.00           H  
ATOM   1912  HE2 TYR   123       9.428  -2.220   0.618  1.00  0.00           H  
ATOM   1913  HD2 TYR   123       9.129  -1.835  -1.810  1.00  0.00           H  
ATOM   1914  N   SER   124       6.374   0.485  -5.689  1.00  0.00           N  
ATOM   1915  CA  SER   124       5.873   0.866  -7.022  1.00  0.00           C  
ATOM   1916  C   SER   124       4.923   2.076  -6.996  1.00  0.00           C  
ATOM   1917  O   SER   124       4.754   2.735  -8.020  1.00  0.00           O  
ATOM   1918  CB  SER   124       5.178  -0.321  -7.698  1.00  0.00           C  
ATOM   1919  OG  SER   124       3.953  -0.634  -7.066  1.00  0.00           O  
ATOM   1920  H   SER   124       6.039  -0.383  -5.295  1.00  0.00           H  
ATOM   1921  HA  SER   124       6.738   1.137  -7.630  1.00  0.00           H  
ATOM   1922  HB2 SER   124       4.972  -0.086  -8.742  1.00  0.00           H  
ATOM   1923  HB3 SER   124       5.820  -1.199  -7.694  1.00  0.00           H  
ATOM   1924  HG  SER   124       4.132  -1.031  -6.222  1.00  0.00           H  
ATOM   1925  N   ALA   125       4.373   2.453  -5.834  1.00  0.00           N  
ATOM   1926  CA  ALA   125       3.635   3.703  -5.645  1.00  0.00           C  
ATOM   1927  C   ALA   125       4.451   4.943  -6.063  1.00  0.00           C  
ATOM   1928  O   ALA   125       3.902   5.885  -6.636  1.00  0.00           O  
ATOM   1929  CB  ALA   125       3.228   3.786  -4.172  1.00  0.00           C  
ATOM   1930  H   ALA   125       4.534   1.880  -5.015  1.00  0.00           H  
ATOM   1931  HA  ALA   125       2.730   3.677  -6.252  1.00  0.00           H  
ATOM   1932  HB1 ALA   125       4.096   3.744  -3.512  1.00  0.00           H  
ATOM   1933  HB2 ALA   125       2.707   4.717  -3.962  1.00  0.00           H  
ATOM   1934  HB3 ALA   125       2.562   2.967  -3.899  1.00  0.00           H  
ATOM   1935  N   TYR   126       5.774   4.925  -5.864  1.00  0.00           N  
ATOM   1936  CA  TYR   126       6.680   6.015  -6.245  1.00  0.00           C  
ATOM   1937  C   TYR   126       6.972   6.086  -7.758  1.00  0.00           C  
ATOM   1938  O   TYR   126       7.682   6.990  -8.203  1.00  0.00           O  
ATOM   1939  CB  TYR   126       7.949   5.951  -5.380  1.00  0.00           C  
ATOM   1940  CG  TYR   126       7.670   6.223  -3.909  1.00  0.00           C  
ATOM   1941  CD1 TYR   126       7.726   7.544  -3.419  1.00  0.00           C  
ATOM   1942  CE1 TYR   126       7.423   7.814  -2.070  1.00  0.00           C  
ATOM   1943  CZ  TYR   126       7.046   6.760  -1.211  1.00  0.00           C  
ATOM   1944  OH  TYR   126       6.749   7.008   0.090  1.00  0.00           O  
ATOM   1945  CE2 TYR   126       6.977   5.440  -1.704  1.00  0.00           C  
ATOM   1946  CD2 TYR   126       7.303   5.171  -3.047  1.00  0.00           C  
ATOM   1947  H   TYR   126       6.185   4.107  -5.435  1.00  0.00           H  
ATOM   1948  HA  TYR   126       6.186   6.959  -6.007  1.00  0.00           H  
ATOM   1949  HB2 TYR   126       8.438   4.982  -5.486  1.00  0.00           H  
ATOM   1950  HB3 TYR   126       8.672   6.690  -5.723  1.00  0.00           H  
ATOM   1951  HD1 TYR   126       7.995   8.358  -4.077  1.00  0.00           H  
ATOM   1952  HE1 TYR   126       7.472   8.829  -1.702  1.00  0.00           H  
ATOM   1953  HH  TYR   126       6.784   7.929   0.311  1.00  0.00           H  
ATOM   1954  HE2 TYR   126       6.683   4.631  -1.051  1.00  0.00           H  
ATOM   1955  HD2 TYR   126       7.246   4.158  -3.414  1.00  0.00           H  
ATOM   1956  N   LEU   127       6.371   5.212  -8.583  1.00  0.00           N  
ATOM   1957  CA  LEU   127       6.237   5.444 -10.029  1.00  0.00           C  
ATOM   1958  C   LEU   127       5.345   6.663 -10.309  1.00  0.00           C  
ATOM   1959  O   LEU   127       5.685   7.464 -11.184  1.00  0.00           O  
ATOM   1960  CB  LEU   127       5.649   4.200 -10.735  1.00  0.00           C  
ATOM   1961  CG  LEU   127       6.557   2.957 -10.718  1.00  0.00           C  
ATOM   1962  CD1 LEU   127       5.792   1.710 -11.163  1.00  0.00           C  
ATOM   1963  CD2 LEU   127       7.755   3.131 -11.656  1.00  0.00           C  
ATOM   1964  H   LEU   127       5.816   4.467  -8.181  1.00  0.00           H  
ATOM   1965  HA  LEU   127       7.225   5.658 -10.440  1.00  0.00           H  
ATOM   1966  HB2 LEU   127       4.687   3.959 -10.281  1.00  0.00           H  
ATOM   1967  HB3 LEU   127       5.415   4.443 -11.772  1.00  0.00           H  
ATOM   1968  HG  LEU   127       6.907   2.784  -9.702  1.00  0.00           H  
ATOM   1969 HD11 LEU   127       5.535   1.747 -12.219  1.00  0.00           H  
ATOM   1970 HD12 LEU   127       6.389   0.812 -11.006  1.00  0.00           H  
ATOM   1971 HD13 LEU   127       4.867   1.584 -10.600  1.00  0.00           H  
ATOM   1972 HD21 LEU   127       8.384   3.969 -11.357  1.00  0.00           H  
ATOM   1973 HD22 LEU   127       8.391   2.247 -11.651  1.00  0.00           H  
ATOM   1974 HD23 LEU   127       7.439   3.304 -12.685  1.00  0.00           H  
ATOM   1975  N   VAL   128       4.253   6.824  -9.545  1.00  0.00           N  
ATOM   1976  CA  VAL   128       3.199   7.838  -9.765  1.00  0.00           C  
ATOM   1977  C   VAL   128       3.117   8.915  -8.677  1.00  0.00           C  
ATOM   1978  O   VAL   128       2.644  10.016  -8.955  1.00  0.00           O  
ATOM   1979  CB  VAL   128       1.815   7.177  -9.961  1.00  0.00           C  
ATOM   1980  CG1 VAL   128       1.848   6.151 -11.098  1.00  0.00           C  
ATOM   1981  CG2 VAL   128       1.257   6.490  -8.709  1.00  0.00           C  
ATOM   1982  H   VAL   128       4.082   6.146  -8.816  1.00  0.00           H  
ATOM   1983  HA  VAL   128       3.423   8.371 -10.687  1.00  0.00           H  
ATOM   1984  HB  VAL   128       1.108   7.958 -10.249  1.00  0.00           H  
ATOM   1985 HG11 VAL   128       2.475   5.291 -10.859  1.00  0.00           H  
ATOM   1986 HG12 VAL   128       0.851   5.770 -11.309  1.00  0.00           H  
ATOM   1987 HG13 VAL   128       2.229   6.601 -12.016  1.00  0.00           H  
ATOM   1988 HG21 VAL   128       1.154   7.172  -7.865  1.00  0.00           H  
ATOM   1989 HG22 VAL   128       0.262   6.092  -8.904  1.00  0.00           H  
ATOM   1990 HG23 VAL   128       1.885   5.656  -8.393  1.00  0.00           H  
ATOM   1991  N   ALA   129       3.571   8.626  -7.455  1.00  0.00           N  
ATOM   1992  CA  ALA   129       3.494   9.520  -6.299  1.00  0.00           C  
ATOM   1993  C   ALA   129       4.805  10.285  -6.032  1.00  0.00           C  
ATOM   1994  O   ALA   129       5.896   9.716  -6.100  1.00  0.00           O  
ATOM   1995  CB  ALA   129       3.062   8.695  -5.082  1.00  0.00           C  
ATOM   1996  H   ALA   129       3.936   7.697  -7.288  1.00  0.00           H  
ATOM   1997  HA  ALA   129       2.712  10.251  -6.475  1.00  0.00           H  
ATOM   1998  HB1 ALA   129       3.823   7.967  -4.797  1.00  0.00           H  
ATOM   1999  HB2 ALA   129       2.879   9.336  -4.223  1.00  0.00           H  
ATOM   2000  HB3 ALA   129       2.140   8.150  -5.283  1.00  0.00           H  
ATOM   2001  N   GLU   130       4.697  11.572  -5.692  1.00  0.00           N  
ATOM   2002  CA  GLU   130       5.806  12.399  -5.178  1.00  0.00           C  
ATOM   2003  C   GLU   130       5.959  12.293  -3.644  1.00  0.00           C  
ATOM   2004  O   GLU   130       7.047  12.529  -3.109  1.00  0.00           O  
ATOM   2005  CB  GLU   130       5.636  13.859  -5.644  1.00  0.00           C  
ATOM   2006  CG  GLU   130       4.364  14.566  -5.147  1.00  0.00           C  
ATOM   2007  CD  GLU   130       4.311  16.047  -5.572  1.00  0.00           C  
ATOM   2008  OE1 GLU   130       4.500  16.359  -6.773  1.00  0.00           O  
ATOM   2009  OE2 GLU   130       4.058  16.916  -4.702  1.00  0.00           O1-
ATOM   2010  H   GLU   130       3.769  11.976  -5.651  1.00  0.00           H  
ATOM   2011  HA  GLU   130       6.743  12.041  -5.610  1.00  0.00           H  
ATOM   2012  HB2 GLU   130       6.508  14.433  -5.325  1.00  0.00           H  
ATOM   2013  HB3 GLU   130       5.654  13.885  -6.733  1.00  0.00           H  
ATOM   2014  HG2 GLU   130       3.480  14.079  -5.552  1.00  0.00           H  
ATOM   2015  HG3 GLU   130       4.284  14.515  -4.061  1.00  0.00           H  
ATOM   2016  N   LYS   131       4.889  11.888  -2.946  1.00  0.00           N  
ATOM   2017  CA  LYS   131       4.849  11.548  -1.515  1.00  0.00           C  
ATOM   2018  C   LYS   131       3.762  10.498  -1.270  1.00  0.00           C  
ATOM   2019  O   LYS   131       2.736  10.497  -1.953  1.00  0.00           O  
ATOM   2020  CB  LYS   131       4.613  12.822  -0.675  1.00  0.00           C  
ATOM   2021  CG  LYS   131       4.650  12.571   0.844  1.00  0.00           C  
ATOM   2022  CD  LYS   131       4.369  13.826   1.679  1.00  0.00           C  
ATOM   2023  CE  LYS   131       2.889  14.227   1.596  1.00  0.00           C  
ATOM   2024  NZ  LYS   131       2.511  15.134   2.708  1.00  0.00           N1+
ATOM   2025  H   LYS   131       4.035  11.722  -3.461  1.00  0.00           H  
ATOM   2026  HA  LYS   131       5.803  11.098  -1.245  1.00  0.00           H  
ATOM   2027  HB2 LYS   131       5.373  13.564  -0.925  1.00  0.00           H  
ATOM   2028  HB3 LYS   131       3.660  13.270  -0.952  1.00  0.00           H  
ATOM   2029  HG2 LYS   131       3.937  11.806   1.146  1.00  0.00           H  
ATOM   2030  HG3 LYS   131       5.631  12.185   1.113  1.00  0.00           H  
ATOM   2031  HD2 LYS   131       4.631  13.605   2.712  1.00  0.00           H  
ATOM   2032  HD3 LYS   131       5.010  14.652   1.371  1.00  0.00           H  
ATOM   2033  HE2 LYS   131       2.652  14.694   0.639  1.00  0.00           H  
ATOM   2034  HE3 LYS   131       2.267  13.340   1.698  1.00  0.00           H  
ATOM   2035  HZ1 LYS   131       3.069  15.975   2.672  1.00  0.00           H  
ATOM   2036  HZ2 LYS   131       1.532  15.371   2.639  1.00  0.00           H  
ATOM   2037  HZ3 LYS   131       2.678  14.656   3.591  1.00  0.00           H  
ATOM   2038  N   VAL   132       3.969   9.627  -0.285  1.00  0.00           N  
ATOM   2039  CA  VAL   132       2.938   8.706   0.208  1.00  0.00           C  
ATOM   2040  C   VAL   132       2.762   8.880   1.716  1.00  0.00           C  
ATOM   2041  O   VAL   132       3.739   8.870   2.470  1.00  0.00           O  
ATOM   2042  CB  VAL   132       3.236   7.241  -0.171  1.00  0.00           C  
ATOM   2043  CG1 VAL   132       2.108   6.312   0.290  1.00  0.00           C  
ATOM   2044  CG2 VAL   132       3.416   7.070  -1.686  1.00  0.00           C  
ATOM   2045  H   VAL   132       4.838   9.670   0.231  1.00  0.00           H  
ATOM   2046  HA  VAL   132       1.981   8.960  -0.247  1.00  0.00           H  
ATOM   2047  HB  VAL   132       4.156   6.921   0.317  1.00  0.00           H  
ATOM   2048 HG11 VAL   132       1.135   6.655  -0.058  1.00  0.00           H  
ATOM   2049 HG12 VAL   132       2.253   5.300  -0.087  1.00  0.00           H  
ATOM   2050 HG13 VAL   132       2.060   6.237   1.374  1.00  0.00           H  
ATOM   2051 HG21 VAL   132       4.290   7.608  -2.052  1.00  0.00           H  
ATOM   2052 HG22 VAL   132       3.558   6.022  -1.953  1.00  0.00           H  
ATOM   2053 HG23 VAL   132       2.551   7.443  -2.232  1.00  0.00           H  
ATOM   2054  N   THR   133       1.509   9.012   2.151  1.00  0.00           N  
ATOM   2055  CA  THR   133       1.103   8.991   3.564  1.00  0.00           C  
ATOM   2056  C   THR   133       0.270   7.736   3.817  1.00  0.00           C  
ATOM   2057  O   THR   133      -0.662   7.444   3.068  1.00  0.00           O  
ATOM   2058  CB  THR   133       0.302  10.250   3.940  1.00  0.00           C  
ATOM   2059  CG2 THR   133      -0.079  10.301   5.421  1.00  0.00           C  
ATOM   2060  OG1 THR   133       1.024  11.426   3.644  1.00  0.00           O  
ATOM   2061  H   THR   133       0.763   9.009   1.466  1.00  0.00           H  
ATOM   2062  HA  THR   133       1.983   8.952   4.206  1.00  0.00           H  
ATOM   2063  HB  THR   133      -0.609  10.295   3.349  1.00  0.00           H  
ATOM   2064 HG21 THR   133       0.802  10.243   6.062  1.00  0.00           H  
ATOM   2065 HG22 THR   133      -0.600  11.229   5.658  1.00  0.00           H  
ATOM   2066 HG23 THR   133      -0.746   9.485   5.700  1.00  0.00           H  
ATOM   2067  HG1 THR   133       1.781  11.473   4.209  1.00  0.00           H  
ATOM   2068  N   VAL   134       0.585   6.992   4.873  1.00  0.00           N  
ATOM   2069  CA  VAL   134      -0.104   5.757   5.265  1.00  0.00           C  
ATOM   2070  C   VAL   134      -0.675   5.944   6.663  1.00  0.00           C  
ATOM   2071  O   VAL   134       0.056   5.885   7.655  1.00  0.00           O  
ATOM   2072  CB  VAL   134       0.844   4.544   5.186  1.00  0.00           C  
ATOM   2073  CG1 VAL   134       0.179   3.248   5.667  1.00  0.00           C  
ATOM   2074  CG2 VAL   134       1.335   4.325   3.750  1.00  0.00           C  
ATOM   2075  H   VAL   134       1.345   7.301   5.469  1.00  0.00           H  
ATOM   2076  HA  VAL   134      -0.935   5.549   4.593  1.00  0.00           H  
ATOM   2077  HB  VAL   134       1.715   4.731   5.810  1.00  0.00           H  
ATOM   2078 HG11 VAL   134      -0.647   2.961   5.016  1.00  0.00           H  
ATOM   2079 HG12 VAL   134       0.899   2.431   5.682  1.00  0.00           H  
ATOM   2080 HG13 VAL   134      -0.206   3.313   6.685  1.00  0.00           H  
ATOM   2081 HG21 VAL   134       1.891   5.185   3.383  1.00  0.00           H  
ATOM   2082 HG22 VAL   134       2.010   3.475   3.693  1.00  0.00           H  
ATOM   2083 HG23 VAL   134       0.507   4.147   3.064  1.00  0.00           H  
ATOM   2084  N   ILE   135      -1.986   6.175   6.747  1.00  0.00           N  
ATOM   2085  CA  ILE   135      -2.716   6.104   8.017  1.00  0.00           C  
ATOM   2086  C   ILE   135      -3.135   4.646   8.239  1.00  0.00           C  
ATOM   2087  O   ILE   135      -3.609   3.995   7.306  1.00  0.00           O  
ATOM   2088  CB  ILE   135      -3.925   7.067   8.067  1.00  0.00           C  
ATOM   2089  CG2 ILE   135      -4.425   7.185   9.516  1.00  0.00           C  
ATOM   2090  CG1 ILE   135      -3.668   8.467   7.463  1.00  0.00           C  
ATOM   2091  CD1 ILE   135      -2.546   9.277   8.124  1.00  0.00           C  
ATOM   2092  H   ILE   135      -2.530   6.208   5.894  1.00  0.00           H  
ATOM   2093  HA  ILE   135      -2.044   6.408   8.814  1.00  0.00           H  
ATOM   2094  HB  ILE   135      -4.734   6.635   7.482  1.00  0.00           H  
ATOM   2095 HG21 ILE   135      -3.662   7.598  10.176  1.00  0.00           H  
ATOM   2096 HG22 ILE   135      -5.298   7.836   9.578  1.00  0.00           H  
ATOM   2097 HG23 ILE   135      -4.714   6.224   9.937  1.00  0.00           H  
ATOM   2098 HG12 ILE   135      -3.452   8.371   6.398  1.00  0.00           H  
ATOM   2099 HG13 ILE   135      -4.590   9.048   7.513  1.00  0.00           H  
ATOM   2100 HD11 ILE   135      -1.593   8.752   8.075  1.00  0.00           H  
ATOM   2101 HD12 ILE   135      -2.417  10.235   7.620  1.00  0.00           H  
ATOM   2102 HD13 ILE   135      -2.770   9.488   9.169  1.00  0.00           H  
ATOM   2103  N   THR   136      -2.963   4.102   9.441  1.00  0.00           N  
ATOM   2104  CA  THR   136      -3.272   2.689   9.725  1.00  0.00           C  
ATOM   2105  C   THR   136      -3.594   2.454  11.199  1.00  0.00           C  
ATOM   2106  O   THR   136      -3.106   3.175  12.078  1.00  0.00           O  
ATOM   2107  CB  THR   136      -2.128   1.776   9.246  1.00  0.00           C  
ATOM   2108  CG2 THR   136      -0.827   2.021  10.007  1.00  0.00           C  
ATOM   2109  OG1 THR   136      -2.447   0.412   9.405  1.00  0.00           O  
ATOM   2110  H   THR   136      -2.558   4.658  10.184  1.00  0.00           H  
ATOM   2111  HA  THR   136      -4.179   2.434   9.177  1.00  0.00           H  
ATOM   2112  HB  THR   136      -1.949   1.939   8.183  1.00  0.00           H  
ATOM   2113 HG21 THR   136      -0.896   1.744  11.059  1.00  0.00           H  
ATOM   2114 HG22 THR   136      -0.020   1.437   9.574  1.00  0.00           H  
ATOM   2115 HG23 THR   136      -0.523   3.067   9.955  1.00  0.00           H  
ATOM   2116  HG1 THR   136      -3.121   0.193   8.775  1.00  0.00           H  
ATOM   2117  N   LYS   137      -4.436   1.452  11.463  1.00  0.00           N  
ATOM   2118  CA  LYS   137      -4.932   1.078  12.791  1.00  0.00           C  
ATOM   2119  C   LYS   137      -5.064  -0.444  12.896  1.00  0.00           C  
ATOM   2120  O   LYS   137      -5.959  -1.037  12.291  1.00  0.00           O  
ATOM   2121  CB  LYS   137      -6.271   1.807  13.028  1.00  0.00           C  
ATOM   2122  CG  LYS   137      -6.985   1.464  14.344  1.00  0.00           C  
ATOM   2123  CD  LYS   137      -6.160   1.785  15.598  1.00  0.00           C  
ATOM   2124  CE  LYS   137      -6.944   1.586  16.901  1.00  0.00           C  
ATOM   2125  NZ  LYS   137      -7.313   0.165  17.113  1.00  0.00           N1+
ATOM   2126  H   LYS   137      -4.788   0.914  10.679  1.00  0.00           H  
ATOM   2127  HA  LYS   137      -4.214   1.406  13.545  1.00  0.00           H  
ATOM   2128  HB2 LYS   137      -6.104   2.884  12.992  1.00  0.00           H  
ATOM   2129  HB3 LYS   137      -6.951   1.590  12.203  1.00  0.00           H  
ATOM   2130  HG2 LYS   137      -7.912   2.037  14.380  1.00  0.00           H  
ATOM   2131  HG3 LYS   137      -7.274   0.414  14.353  1.00  0.00           H  
ATOM   2132  HD2 LYS   137      -5.250   1.185  15.625  1.00  0.00           H  
ATOM   2133  HD3 LYS   137      -5.847   2.823  15.543  1.00  0.00           H  
ATOM   2134  HE2 LYS   137      -6.346   1.922  17.748  1.00  0.00           H  
ATOM   2135  HE3 LYS   137      -7.851   2.191  16.897  1.00  0.00           H  
ATOM   2136  HZ1 LYS   137      -6.476  -0.405  17.072  1.00  0.00           H  
ATOM   2137  HZ2 LYS   137      -7.753   0.055  18.015  1.00  0.00           H  
ATOM   2138  HZ3 LYS   137      -7.949  -0.129  16.386  1.00  0.00           H  
ATOM   2139  N   HIS   138      -4.186  -1.066  13.683  1.00  0.00           N  
ATOM   2140  CA  HIS   138      -4.308  -2.464  14.123  1.00  0.00           C  
ATOM   2141  C   HIS   138      -5.205  -2.589  15.368  1.00  0.00           C  
ATOM   2142  O   HIS   138      -5.380  -1.622  16.110  1.00  0.00           O  
ATOM   2143  CB  HIS   138      -2.900  -3.040  14.351  1.00  0.00           C  
ATOM   2144  CG  HIS   138      -2.905  -4.486  14.774  1.00  0.00           C  
ATOM   2145  ND1 HIS   138      -3.424  -5.543  14.025  1.00  0.00           N1+
ATOM   2146  CE1 HIS   138      -3.292  -6.640  14.785  1.00  0.00           C  
ATOM   2147  NE2 HIS   138      -2.740  -6.321  15.969  1.00  0.00           N  
ATOM   2148  CD2 HIS   138      -2.481  -4.967  15.977  1.00  0.00           C  
ATOM   2149  H   HIS   138      -3.465  -0.510  14.120  1.00  0.00           H  
ATOM   2150  HA  HIS   138      -4.778  -3.037  13.328  1.00  0.00           H  
ATOM   2151  HB2 HIS   138      -2.330  -2.977  13.427  1.00  0.00           H  
ATOM   2152  HB3 HIS   138      -2.360  -2.450  15.094  1.00  0.00           H  
ATOM   2153  HE1 HIS   138      -3.612  -7.632  14.500  1.00  0.00           H  
ATOM   2154  HE2 HIS   138      -2.593  -6.963  16.746  1.00  0.00           H  
ATOM   2155  HD2 HIS   138      -2.049  -4.475  16.834  1.00  0.00           H  
ATOM   2156  HD1 HIS   138      -3.815  -5.493  13.092  1.00  0.00           H  
ATOM   2157  N   ASN   139      -5.776  -3.768  15.631  1.00  0.00           N  
ATOM   2158  CA  ASN   139      -6.635  -3.996  16.805  1.00  0.00           C  
ATOM   2159  C   ASN   139      -5.886  -3.867  18.151  1.00  0.00           C  
ATOM   2160  O   ASN   139      -6.435  -3.320  19.109  1.00  0.00           O  
ATOM   2161  CB  ASN   139      -7.307  -5.381  16.681  1.00  0.00           C  
ATOM   2162  CG  ASN   139      -8.530  -5.400  15.775  1.00  0.00           C  
ATOM   2163  OD1 ASN   139      -9.131  -4.384  15.464  1.00  0.00           O  
ATOM   2164  ND2 ASN   139      -8.965  -6.562  15.350  1.00  0.00           N  
ATOM   2165  H   ASN   139      -5.624  -4.539  14.998  1.00  0.00           H  
ATOM   2166  HA  ASN   139      -7.400  -3.217  16.826  1.00  0.00           H  
ATOM   2167  HB2 ASN   139      -6.584  -6.127  16.345  1.00  0.00           H  
ATOM   2168  HB3 ASN   139      -7.651  -5.717  17.661  1.00  0.00           H  
ATOM   2169 HD21 ASN   139      -9.813  -6.614  14.801  1.00  0.00           H  
ATOM   2170 HD22 ASN   139      -8.485  -7.409  15.616  1.00  0.00           H  
ATOM   2171  N   ASP   140      -4.639  -4.342  18.224  1.00  0.00           N  
ATOM   2172  CA  ASP   140      -3.825  -4.387  19.456  1.00  0.00           C  
ATOM   2173  C   ASP   140      -2.945  -3.135  19.689  1.00  0.00           C  
ATOM   2174  O   ASP   140      -2.073  -3.142  20.563  1.00  0.00           O  
ATOM   2175  CB  ASP   140      -2.968  -5.670  19.479  1.00  0.00           C  
ATOM   2176  CG  ASP   140      -3.733  -6.961  19.143  1.00  0.00           C  
ATOM   2177  OD1 ASP   140      -4.872  -7.157  19.631  1.00  0.00           O  
ATOM   2178  OD2 ASP   140      -3.178  -7.795  18.387  1.00  0.00           O1-
ATOM   2179  H   ASP   140      -4.254  -4.783  17.403  1.00  0.00           H  
ATOM   2180  HA  ASP   140      -4.499  -4.445  20.313  1.00  0.00           H  
ATOM   2181  HB2 ASP   140      -2.124  -5.579  18.796  1.00  0.00           H  
ATOM   2182  HB3 ASP   140      -2.532  -5.803  20.470  1.00  0.00           H  
ATOM   2183  N   ASP   141      -3.125  -2.069  18.902  1.00  0.00           N  
ATOM   2184  CA  ASP   141      -2.270  -0.868  18.908  1.00  0.00           C  
ATOM   2185  C   ASP   141      -3.065   0.411  18.549  1.00  0.00           C  
ATOM   2186  O   ASP   141      -4.238   0.352  18.168  1.00  0.00           O  
ATOM   2187  CB  ASP   141      -1.076  -1.125  17.961  1.00  0.00           C  
ATOM   2188  CG  ASP   141       0.177  -0.271  18.230  1.00  0.00           C  
ATOM   2189  OD1 ASP   141       0.172   0.593  19.142  1.00  0.00           O  
ATOM   2190  OD2 ASP   141       1.172  -0.455  17.491  1.00  0.00           O1-
ATOM   2191  H   ASP   141      -3.877  -2.090  18.227  1.00  0.00           H  
ATOM   2192  HA  ASP   141      -1.907  -0.722  19.927  1.00  0.00           H  
ATOM   2193  HB2 ASP   141      -0.750  -2.162  18.044  1.00  0.00           H  
ATOM   2194  HB3 ASP   141      -1.377  -0.987  16.921  1.00  0.00           H  
ATOM   2195  N   GLU   142      -2.448   1.582  18.703  1.00  0.00           N  
ATOM   2196  CA  GLU   142      -3.031   2.894  18.367  1.00  0.00           C  
ATOM   2197  C   GLU   142      -3.139   3.142  16.843  1.00  0.00           C  
ATOM   2198  O   GLU   142      -2.649   2.355  16.028  1.00  0.00           O  
ATOM   2199  CB  GLU   142      -2.217   4.016  19.043  1.00  0.00           C  
ATOM   2200  CG  GLU   142      -2.155   3.885  20.573  1.00  0.00           C  
ATOM   2201  CD  GLU   142      -1.635   5.180  21.226  1.00  0.00           C  
ATOM   2202  OE1 GLU   142      -2.406   6.169  21.309  1.00  0.00           O  
ATOM   2203  OE2 GLU   142      -0.463   5.206  21.684  1.00  0.00           O1-
ATOM   2204  H   GLU   142      -1.486   1.565  19.022  1.00  0.00           H  
ATOM   2205  HA  GLU   142      -4.046   2.927  18.769  1.00  0.00           H  
ATOM   2206  HB2 GLU   142      -1.203   4.035  18.643  1.00  0.00           H  
ATOM   2207  HB3 GLU   142      -2.654   4.983  18.788  1.00  0.00           H  
ATOM   2208  HG2 GLU   142      -3.148   3.681  20.975  1.00  0.00           H  
ATOM   2209  HG3 GLU   142      -1.518   3.048  20.864  1.00  0.00           H  
ATOM   2210  N   GLN   143      -3.787   4.246  16.440  1.00  0.00           N  
ATOM   2211  CA  GLN   143      -3.732   4.739  15.057  1.00  0.00           C  
ATOM   2212  C   GLN   143      -2.431   5.523  14.827  1.00  0.00           C  
ATOM   2213  O   GLN   143      -2.080   6.400  15.623  1.00  0.00           O  
ATOM   2214  CB  GLN   143      -4.978   5.584  14.722  1.00  0.00           C  
ATOM   2215  CG  GLN   143      -5.108   5.898  13.218  1.00  0.00           C  
ATOM   2216  CD  GLN   143      -6.498   6.422  12.854  1.00  0.00           C  
ATOM   2217  OE1 GLN   143      -7.499   5.731  13.001  1.00  0.00           O  
ATOM   2218  NE2 GLN   143      -6.635   7.631  12.353  1.00  0.00           N  
ATOM   2219  H   GLN   143      -4.182   4.860  17.137  1.00  0.00           H  
ATOM   2220  HA  GLN   143      -3.751   3.875  14.394  1.00  0.00           H  
ATOM   2221  HB2 GLN   143      -5.867   5.046  15.054  1.00  0.00           H  
ATOM   2222  HB3 GLN   143      -4.967   6.515  15.292  1.00  0.00           H  
ATOM   2223  HG2 GLN   143      -4.339   6.593  12.883  1.00  0.00           H  
ATOM   2224  HG3 GLN   143      -4.959   4.989  12.638  1.00  0.00           H  
ATOM   2225 HE21 GLN   143      -7.558   7.979  12.122  1.00  0.00           H  
ATOM   2226 HE22 GLN   143      -5.830   8.236  12.216  1.00  0.00           H  
ATOM   2227  N   TYR   144      -1.738   5.241  13.723  1.00  0.00           N  
ATOM   2228  CA  TYR   144      -0.488   5.902  13.337  1.00  0.00           C  
ATOM   2229  C   TYR   144      -0.572   6.487  11.931  1.00  0.00           C  
ATOM   2230  O   TYR   144      -1.288   5.973  11.069  1.00  0.00           O  
ATOM   2231  CB  TYR   144       0.704   4.935  13.427  1.00  0.00           C  
ATOM   2232  CG  TYR   144       0.964   4.416  14.822  1.00  0.00           C  
ATOM   2233  CD1 TYR   144       1.804   5.124  15.707  1.00  0.00           C  
ATOM   2234  CE1 TYR   144       1.986   4.666  17.026  1.00  0.00           C  
ATOM   2235  CZ  TYR   144       1.328   3.494  17.461  1.00  0.00           C  
ATOM   2236  OH  TYR   144       1.505   3.045  18.734  1.00  0.00           O  
ATOM   2237  CE2 TYR   144       0.500   2.788  16.564  1.00  0.00           C  
ATOM   2238  CD2 TYR   144       0.325   3.241  15.248  1.00  0.00           C  
ATOM   2239  H   TYR   144      -2.096   4.528  13.099  1.00  0.00           H  
ATOM   2240  HA  TYR   144      -0.293   6.737  14.009  1.00  0.00           H  
ATOM   2241  HB2 TYR   144       0.544   4.086  12.760  1.00  0.00           H  
ATOM   2242  HB3 TYR   144       1.615   5.422  13.074  1.00  0.00           H  
ATOM   2243  HD1 TYR   144       2.302   6.024  15.382  1.00  0.00           H  
ATOM   2244  HE1 TYR   144       2.623   5.215  17.704  1.00  0.00           H  
ATOM   2245  HH  TYR   144       1.065   2.218  18.904  1.00  0.00           H  
ATOM   2246  HE2 TYR   144      -0.036   1.910  16.873  1.00  0.00           H  
ATOM   2247  HD2 TYR   144      -0.326   2.698  14.578  1.00  0.00           H  
ATOM   2248  N   ALA   145       0.217   7.535  11.708  1.00  0.00           N  
ATOM   2249  CA  ALA   145       0.517   8.086  10.396  1.00  0.00           C  
ATOM   2250  C   ALA   145       2.009   7.877  10.091  1.00  0.00           C  
ATOM   2251  O   ALA   145       2.879   8.495  10.712  1.00  0.00           O  
ATOM   2252  CB  ALA   145       0.110   9.561  10.381  1.00  0.00           C  
ATOM   2253  H   ALA   145       0.764   7.889  12.484  1.00  0.00           H  
ATOM   2254  HA  ALA   145      -0.067   7.585   9.624  1.00  0.00           H  
ATOM   2255  HB1 ALA   145       0.687  10.145  11.095  1.00  0.00           H  
ATOM   2256  HB2 ALA   145       0.262  10.001   9.395  1.00  0.00           H  
ATOM   2257  HB3 ALA   145      -0.942   9.682  10.641  1.00  0.00           H  
ATOM   2258  N   TRP   146       2.295   6.989   9.140  1.00  0.00           N  
ATOM   2259  CA  TRP   146       3.591   6.871   8.469  1.00  0.00           C  
ATOM   2260  C   TRP   146       3.611   7.789   7.239  1.00  0.00           C  
ATOM   2261  O   TRP   146       2.578   7.983   6.594  1.00  0.00           O  
ATOM   2262  CB  TRP   146       3.823   5.392   8.125  1.00  0.00           C  
ATOM   2263  CG  TRP   146       5.028   5.028   7.306  1.00  0.00           C  
ATOM   2264  CD1 TRP   146       6.137   4.418   7.785  1.00  0.00           C  
ATOM   2265  NE1 TRP   146       7.030   4.185   6.760  1.00  0.00           N  
ATOM   2266  CE2 TRP   146       6.541   4.633   5.552  1.00  0.00           C  
ATOM   2267  CZ2 TRP   146       7.057   4.613   4.250  1.00  0.00           C  
ATOM   2268  CH2 TRP   146       6.301   5.169   3.204  1.00  0.00           C  
ATOM   2269  CZ3 TRP   146       5.037   5.725   3.476  1.00  0.00           C  
ATOM   2270  CE3 TRP   146       4.520   5.721   4.786  1.00  0.00           C  
ATOM   2271  CD2 TRP   146       5.259   5.184   5.866  1.00  0.00           C  
ATOM   2272  H   TRP   146       1.520   6.502   8.707  1.00  0.00           H  
ATOM   2273  HA  TRP   146       4.376   7.178   9.153  1.00  0.00           H  
ATOM   2274  HB2 TRP   146       3.887   4.838   9.061  1.00  0.00           H  
ATOM   2275  HB3 TRP   146       2.950   4.988   7.614  1.00  0.00           H  
ATOM   2276  HD1 TRP   146       6.285   4.138   8.817  1.00  0.00           H  
ATOM   2277  HE1 TRP   146       7.922   3.733   6.908  1.00  0.00           H  
ATOM   2278  HZ2 TRP   146       8.023   4.175   4.054  1.00  0.00           H  
ATOM   2279  HH2 TRP   146       6.685   5.164   2.195  1.00  0.00           H  
ATOM   2280  HZ3 TRP   146       4.454   6.147   2.672  1.00  0.00           H  
ATOM   2281  HE3 TRP   146       3.540   6.136   4.959  1.00  0.00           H  
ATOM   2282  N   GLU   147       4.760   8.363   6.889  1.00  0.00           N  
ATOM   2283  CA  GLU   147       4.890   9.256   5.728  1.00  0.00           C  
ATOM   2284  C   GLU   147       6.310   9.234   5.141  1.00  0.00           C  
ATOM   2285  O   GLU   147       7.295   9.216   5.883  1.00  0.00           O  
ATOM   2286  CB  GLU   147       4.464  10.677   6.146  1.00  0.00           C  
ATOM   2287  CG  GLU   147       4.513  11.715   5.019  1.00  0.00           C  
ATOM   2288  CD  GLU   147       4.031  13.093   5.510  1.00  0.00           C  
ATOM   2289  OE1 GLU   147       4.667  13.688   6.413  1.00  0.00           O  
ATOM   2290  OE2 GLU   147       3.025  13.610   4.966  1.00  0.00           O1-
ATOM   2291  H   GLU   147       5.585   8.193   7.449  1.00  0.00           H  
ATOM   2292  HA  GLU   147       4.221   8.905   4.944  1.00  0.00           H  
ATOM   2293  HB2 GLU   147       3.446  10.644   6.538  1.00  0.00           H  
ATOM   2294  HB3 GLU   147       5.089  11.012   6.973  1.00  0.00           H  
ATOM   2295  HG2 GLU   147       5.527  11.843   4.640  1.00  0.00           H  
ATOM   2296  HG3 GLU   147       3.899  11.390   4.178  1.00  0.00           H  
ATOM   2297  N   SER   148       6.429   9.279   3.809  1.00  0.00           N  
ATOM   2298  CA  SER   148       7.715   9.435   3.119  1.00  0.00           C  
ATOM   2299  C   SER   148       7.577  10.092   1.740  1.00  0.00           C  
ATOM   2300  O   SER   148       6.725   9.713   0.929  1.00  0.00           O  
ATOM   2301  CB  SER   148       8.416   8.080   2.977  1.00  0.00           C  
ATOM   2302  OG  SER   148       9.653   8.230   2.302  1.00  0.00           O  
ATOM   2303  H   SER   148       5.590   9.276   3.243  1.00  0.00           H  
ATOM   2304  HA  SER   148       8.351  10.087   3.724  1.00  0.00           H  
ATOM   2305  HB2 SER   148       8.594   7.627   3.950  1.00  0.00           H  
ATOM   2306  HB3 SER   148       7.797   7.383   2.418  1.00  0.00           H  
ATOM   2307  HG  SER   148      10.273   8.646   2.888  1.00  0.00           H  
ATOM   2308  N   SER   149       8.473  11.041   1.458  1.00  0.00           N  
ATOM   2309  CA  SER   149       8.704  11.644   0.134  1.00  0.00           C  
ATOM   2310  C   SER   149       9.896  10.994  -0.601  1.00  0.00           C  
ATOM   2311  O   SER   149      10.525  11.630  -1.451  1.00  0.00           O  
ATOM   2312  CB  SER   149       8.915  13.162   0.266  1.00  0.00           C  
ATOM   2313  OG  SER   149       7.840  13.784   0.956  1.00  0.00           O  
ATOM   2314  H   SER   149       9.124  11.304   2.184  1.00  0.00           H  
ATOM   2315  HA  SER   149       7.833  11.489  -0.500  1.00  0.00           H  
ATOM   2316  HB2 SER   149       9.840  13.380   0.802  1.00  0.00           H  
ATOM   2317  HB3 SER   149       8.995  13.628  -0.717  1.00  0.00           H  
ATOM   2318  HG  SER   149       7.042  13.621   0.475  1.00  0.00           H  
ATOM   2319  N   ALA   150      10.254   9.754  -0.236  1.00  0.00           N  
ATOM   2320  CA  ALA   150      11.542   9.114  -0.526  1.00  0.00           C  
ATOM   2321  C   ALA   150      12.739   9.931   0.033  1.00  0.00           C  
ATOM   2322  O   ALA   150      12.627  10.562   1.088  1.00  0.00           O  
ATOM   2323  CB  ALA   150      11.623   8.748  -2.021  1.00  0.00           C  
ATOM   2324  H   ALA   150       9.685   9.297   0.464  1.00  0.00           H  
ATOM   2325  HA  ALA   150      11.538   8.181   0.038  1.00  0.00           H  
ATOM   2326  HB1 ALA   150      11.749   9.627  -2.653  1.00  0.00           H  
ATOM   2327  HB2 ALA   150      12.459   8.077  -2.220  1.00  0.00           H  
ATOM   2328  HB3 ALA   150      10.717   8.239  -2.349  1.00  0.00           H  
ATOM   2329  N   GLY   151      13.905   9.890  -0.627  1.00  0.00           N  
ATOM   2330  CA  GLY   151      15.124  10.586  -0.179  1.00  0.00           C  
ATOM   2331  C   GLY   151      15.888   9.880   0.953  1.00  0.00           C  
ATOM   2332  O   GLY   151      16.682  10.513   1.653  1.00  0.00           O  
ATOM   2333  H   GLY   151      13.956   9.364  -1.488  1.00  0.00           H  
ATOM   2334  HA2 GLY   151      15.794  10.677  -1.033  1.00  0.00           H  
ATOM   2335  HA3 GLY   151      14.882  11.604   0.130  1.00  0.00           H  
ATOM   2336  N   GLY   152      15.651   8.577   1.148  1.00  0.00           N  
ATOM   2337  CA  GLY   152      16.336   7.739   2.142  1.00  0.00           C  
ATOM   2338  C   GLY   152      15.757   7.786   3.562  1.00  0.00           C  
ATOM   2339  O   GLY   152      16.307   7.137   4.455  1.00  0.00           O  
ATOM   2340  H   GLY   152      14.976   8.124   0.548  1.00  0.00           H  
ATOM   2341  HA2 GLY   152      16.286   6.707   1.795  1.00  0.00           H  
ATOM   2342  HA3 GLY   152      17.397   7.994   2.182  1.00  0.00           H  
ATOM   2343  N   SER   153      14.644   8.494   3.786  1.00  0.00           N  
ATOM   2344  CA  SER   153      14.012   8.638   5.106  1.00  0.00           C  
ATOM   2345  C   SER   153      12.477   8.605   5.075  1.00  0.00           C  
ATOM   2346  O   SER   153      11.830   8.841   4.049  1.00  0.00           O  
ATOM   2347  CB  SER   153      14.511   9.916   5.799  1.00  0.00           C  
ATOM   2348  OG  SER   153      14.114  11.082   5.093  1.00  0.00           O  
ATOM   2349  H   SER   153      14.211   8.978   3.012  1.00  0.00           H  
ATOM   2350  HA  SER   153      14.301   7.782   5.715  1.00  0.00           H  
ATOM   2351  HB2 SER   153      14.123   9.986   6.816  1.00  0.00           H  
ATOM   2352  HB3 SER   153      15.599   9.905   5.884  1.00  0.00           H  
ATOM   2353  HG  SER   153      14.508  11.062   4.234  1.00  0.00           H  
ATOM   2354  N   PHE   154      11.897   8.312   6.238  1.00  0.00           N  
ATOM   2355  CA  PHE   154      10.462   8.315   6.520  1.00  0.00           C  
ATOM   2356  C   PHE   154      10.196   8.829   7.942  1.00  0.00           C  
ATOM   2357  O   PHE   154      11.106   8.909   8.773  1.00  0.00           O  
ATOM   2358  CB  PHE   154       9.877   6.907   6.305  1.00  0.00           C  
ATOM   2359  CG  PHE   154      10.319   5.835   7.286  1.00  0.00           C  
ATOM   2360  CD1 PHE   154       9.514   5.521   8.400  1.00  0.00           C  
ATOM   2361  CE1 PHE   154       9.881   4.477   9.267  1.00  0.00           C  
ATOM   2362  CZ  PHE   154      11.059   3.746   9.027  1.00  0.00           C  
ATOM   2363  CE2 PHE   154      11.874   4.067   7.928  1.00  0.00           C  
ATOM   2364  CD2 PHE   154      11.504   5.109   7.059  1.00  0.00           C  
ATOM   2365  H   PHE   154      12.502   8.124   7.029  1.00  0.00           H  
ATOM   2366  HA  PHE   154       9.974   9.007   5.832  1.00  0.00           H  
ATOM   2367  HB2 PHE   154       8.787   6.958   6.331  1.00  0.00           H  
ATOM   2368  HB3 PHE   154      10.121   6.566   5.301  1.00  0.00           H  
ATOM   2369  HD1 PHE   154       8.601   6.069   8.581  1.00  0.00           H  
ATOM   2370  HE1 PHE   154       9.258   4.232  10.114  1.00  0.00           H  
ATOM   2371  HZ  PHE   154      11.343   2.943   9.692  1.00  0.00           H  
ATOM   2372  HE2 PHE   154      12.782   3.511   7.747  1.00  0.00           H  
ATOM   2373  HD2 PHE   154      12.130   5.344   6.211  1.00  0.00           H  
ATOM   2374  N   THR   155       8.946   9.172   8.238  1.00  0.00           N  
ATOM   2375  CA  THR   155       8.494   9.569   9.579  1.00  0.00           C  
ATOM   2376  C   THR   155       7.348   8.685  10.063  1.00  0.00           C  
ATOM   2377  O   THR   155       6.610   8.105   9.260  1.00  0.00           O  
ATOM   2378  CB  THR   155       8.091  11.052   9.653  1.00  0.00           C  
ATOM   2379  CG2 THR   155       9.183  12.000   9.158  1.00  0.00           C  
ATOM   2380  OG1 THR   155       6.928  11.305   8.896  1.00  0.00           O  
ATOM   2381  H   THR   155       8.240   9.093   7.516  1.00  0.00           H  
ATOM   2382  HA  THR   155       9.306   9.411  10.284  1.00  0.00           H  
ATOM   2383  HB  THR   155       7.863  11.300  10.688  1.00  0.00           H  
ATOM   2384 HG21 THR   155       9.381  11.877   8.093  1.00  0.00           H  
ATOM   2385 HG22 THR   155       8.901  13.041   9.323  1.00  0.00           H  
ATOM   2386 HG23 THR   155      10.117  11.826   9.689  1.00  0.00           H  
ATOM   2387  HG1 THR   155       7.119  11.142   7.985  1.00  0.00           H  
ATOM   2388  N   VAL   156       7.196   8.590  11.386  1.00  0.00           N  
ATOM   2389  CA  VAL   156       6.039   7.978  12.059  1.00  0.00           C  
ATOM   2390  C   VAL   156       5.601   8.861  13.230  1.00  0.00           C  
ATOM   2391  O   VAL   156       6.428   9.379  13.989  1.00  0.00           O  
ATOM   2392  CB  VAL   156       6.303   6.523  12.517  1.00  0.00           C  
ATOM   2393  CG1 VAL   156       5.088   5.899  13.220  1.00  0.00           C  
ATOM   2394  CG2 VAL   156       6.658   5.609  11.339  1.00  0.00           C  
ATOM   2395  H   VAL   156       7.860   9.075  11.977  1.00  0.00           H  
ATOM   2396  HA  VAL   156       5.212   7.952  11.352  1.00  0.00           H  
ATOM   2397  HB  VAL   156       7.133   6.510  13.222  1.00  0.00           H  
ATOM   2398 HG11 VAL   156       4.194   5.954  12.596  1.00  0.00           H  
ATOM   2399 HG12 VAL   156       5.262   4.846  13.448  1.00  0.00           H  
ATOM   2400 HG13 VAL   156       4.864   6.381  14.171  1.00  0.00           H  
ATOM   2401 HG21 VAL   156       7.595   5.907  10.870  1.00  0.00           H  
ATOM   2402 HG22 VAL   156       6.782   4.573  11.655  1.00  0.00           H  
ATOM   2403 HG23 VAL   156       5.878   5.630  10.578  1.00  0.00           H  
ATOM   2404  N   ARG   157       4.284   9.012  13.391  1.00  0.00           N  
ATOM   2405  CA  ARG   157       3.628   9.660  14.537  1.00  0.00           C  
ATOM   2406  C   ARG   157       2.351   8.915  14.923  1.00  0.00           C  
ATOM   2407  O   ARG   157       1.725   8.281  14.070  1.00  0.00           O  
ATOM   2408  CB  ARG   157       3.351  11.146  14.220  1.00  0.00           C  
ATOM   2409  CG  ARG   157       2.420  11.355  13.010  1.00  0.00           C  
ATOM   2410  CD  ARG   157       2.087  12.834  12.780  1.00  0.00           C  
ATOM   2411  NE  ARG   157       1.204  13.026  11.608  1.00  0.00           N  
ATOM   2412  CZ  ARG   157      -0.102  12.819  11.535  1.00  0.00           C  
ATOM   2413  NH1 ARG   157      -0.801  12.400  12.548  1.00  0.00           N  
ATOM   2414  NH2 ARG   157      -0.748  13.011  10.422  1.00  0.00           N1+
ATOM   2415  H   ARG   157       3.673   8.579  12.711  1.00  0.00           H  
ATOM   2416  HA  ARG   157       4.293   9.611  15.401  1.00  0.00           H  
ATOM   2417  HB2 ARG   157       2.916  11.626  15.097  1.00  0.00           H  
ATOM   2418  HB3 ARG   157       4.298  11.655  14.040  1.00  0.00           H  
ATOM   2419  HG2 ARG   157       2.878  10.943  12.109  1.00  0.00           H  
ATOM   2420  HG3 ARG   157       1.486  10.815  13.158  1.00  0.00           H  
ATOM   2421  HD2 ARG   157       1.617  13.269  13.663  1.00  0.00           H  
ATOM   2422  HD3 ARG   157       3.003  13.395  12.598  1.00  0.00           H  
ATOM   2423  HE  ARG   157       1.679  13.312  10.763  1.00  0.00           H  
ATOM   2424 HH11 ARG   157      -0.350  12.226  13.435  1.00  0.00           H  
ATOM   2425 HH12 ARG   157      -1.793  12.191  12.448  1.00  0.00           H  
ATOM   2426 HH21 ARG   157      -0.268  13.342   9.599  1.00  0.00           H  
ATOM   2427 HH22 ARG   157      -1.739  12.822  10.375  1.00  0.00           H  
ATOM   2428  N   THR   158       1.927   9.031  16.179  1.00  0.00           N  
ATOM   2429  CA  THR   158       0.531   8.751  16.560  1.00  0.00           C  
ATOM   2430  C   THR   158      -0.398   9.732  15.841  1.00  0.00           C  
ATOM   2431  O   THR   158      -0.046  10.895  15.612  1.00  0.00           O  
ATOM   2432  CB  THR   158       0.315   8.846  18.079  1.00  0.00           C  
ATOM   2433  CG2 THR   158       1.043   7.736  18.835  1.00  0.00           C  
ATOM   2434  OG1 THR   158       0.780  10.084  18.581  1.00  0.00           O  
ATOM   2435  H   THR   158       2.482   9.553  16.843  1.00  0.00           H  
ATOM   2436  HA  THR   158       0.280   7.738  16.239  1.00  0.00           H  
ATOM   2437  HB  THR   158      -0.750   8.769  18.305  1.00  0.00           H  
ATOM   2438 HG21 THR   158       2.120   7.766  18.668  1.00  0.00           H  
ATOM   2439 HG22 THR   158       0.871   7.811  19.909  1.00  0.00           H  
ATOM   2440 HG23 THR   158       0.683   6.756  18.522  1.00  0.00           H  
ATOM   2441  HG1 THR   158       0.577  10.127  19.504  1.00  0.00           H  
ATOM   2442  N   ASP   159      -1.578   9.268  15.424  1.00  0.00           N  
ATOM   2443  CA  ASP   159      -2.506  10.086  14.646  1.00  0.00           C  
ATOM   2444  C   ASP   159      -3.640  10.689  15.492  1.00  0.00           C  
ATOM   2445  O   ASP   159      -4.557   9.991  15.928  1.00  0.00           O  
ATOM   2446  CB  ASP   159      -3.033   9.304  13.439  1.00  0.00           C  
ATOM   2447  CG  ASP   159      -3.806  10.213  12.475  1.00  0.00           C  
ATOM   2448  OD1 ASP   159      -3.473  11.424  12.398  1.00  0.00           O  
ATOM   2449  OD2 ASP   159      -4.733   9.700  11.811  1.00  0.00           O1-
ATOM   2450  H   ASP   159      -1.834   8.307  15.615  1.00  0.00           H  
ATOM   2451  HA  ASP   159      -1.953  10.925  14.239  1.00  0.00           H  
ATOM   2452  HB2 ASP   159      -2.208   8.855  12.887  1.00  0.00           H  
ATOM   2453  HB3 ASP   159      -3.675   8.492  13.775  1.00  0.00           H  
ATOM   2454  N   THR   160      -3.588  12.009  15.684  1.00  0.00           N  
ATOM   2455  CA  THR   160      -4.631  12.819  16.345  1.00  0.00           C  
ATOM   2456  C   THR   160      -5.859  13.056  15.439  1.00  0.00           C  
ATOM   2457  O   THR   160      -6.900  13.521  15.909  1.00  0.00           O  
ATOM   2458  CB  THR   160      -4.018  14.156  16.819  1.00  0.00           C  
ATOM   2459  CG2 THR   160      -4.906  14.970  17.766  1.00  0.00           C  
ATOM   2460  OG1 THR   160      -2.815  13.912  17.526  1.00  0.00           O  
ATOM   2461  H   THR   160      -2.791  12.511  15.321  1.00  0.00           H  
ATOM   2462  HA  THR   160      -4.977  12.269  17.223  1.00  0.00           H  
ATOM   2463  HB  THR   160      -3.762  14.769  15.954  1.00  0.00           H  
ATOM   2464 HG21 THR   160      -5.232  14.374  18.620  1.00  0.00           H  
ATOM   2465 HG22 THR   160      -4.371  15.837  18.153  1.00  0.00           H  
ATOM   2466 HG23 THR   160      -5.794  15.354  17.267  1.00  0.00           H  
ATOM   2467  HG1 THR   160      -3.016  13.395  18.291  1.00  0.00           H  
ATOM   2468  N   GLY   161      -5.762  12.732  14.139  1.00  0.00           N  
ATOM   2469  CA  GLY   161      -6.854  12.826  13.160  1.00  0.00           C  
ATOM   2470  C   GLY   161      -8.011  11.834  13.375  1.00  0.00           C  
ATOM   2471  O   GLY   161      -8.068  11.098  14.362  1.00  0.00           O  
ATOM   2472  H   GLY   161      -4.891  12.339  13.808  1.00  0.00           H  
ATOM   2473  HA2 GLY   161      -7.251  13.842  13.156  1.00  0.00           H  
ATOM   2474  HA3 GLY   161      -6.428  12.651  12.172  1.00  0.00           H  
ATOM   2475  N   GLU   162      -8.966  11.828  12.438  1.00  0.00           N  
ATOM   2476  CA  GLU   162     -10.209  11.040  12.525  1.00  0.00           C  
ATOM   2477  C   GLU   162      -9.950   9.515  12.621  1.00  0.00           C  
ATOM   2478  O   GLU   162      -9.184   8.971  11.811  1.00  0.00           O  
ATOM   2479  CB  GLU   162     -11.111  11.336  11.312  1.00  0.00           C  
ATOM   2480  CG  GLU   162     -11.598  12.795  11.227  1.00  0.00           C  
ATOM   2481  CD  GLU   162     -12.449  13.227  12.440  1.00  0.00           C  
ATOM   2482  OE1 GLU   162     -13.369  12.475  12.848  1.00  0.00           O  
ATOM   2483  OE2 GLU   162     -12.211  14.336  12.981  1.00  0.00           O1-
ATOM   2484  H   GLU   162      -8.870  12.449  11.648  1.00  0.00           H  
ATOM   2485  HA  GLU   162     -10.705  11.387  13.428  1.00  0.00           H  
ATOM   2486  HB2 GLU   162     -10.581  11.088  10.391  1.00  0.00           H  
ATOM   2487  HB3 GLU   162     -11.982  10.678  11.335  1.00  0.00           H  
ATOM   2488  HG2 GLU   162     -10.751  13.474  11.124  1.00  0.00           H  
ATOM   2489  HG3 GLU   162     -12.205  12.924  10.331  1.00  0.00           H  
ATOM   2490  N   PRO   163     -10.575   8.796  13.574  1.00  0.00           N  
ATOM   2491  CA  PRO   163     -10.358   7.362  13.764  1.00  0.00           C  
ATOM   2492  C   PRO   163     -11.040   6.514  12.675  1.00  0.00           C  
ATOM   2493  O   PRO   163     -12.213   6.724  12.353  1.00  0.00           O  
ATOM   2494  CD  PRO   163     -11.472   9.307  14.605  1.00  0.00           C  
ATOM   2495  CG  PRO   163     -12.008   8.088  15.352  1.00  0.00           C  
ATOM   2496  CB  PRO   163     -10.900   7.052  15.161  1.00  0.00           C  
ATOM   2497  HD2 PRO   163     -12.291   9.891  14.181  1.00  0.00           H  
ATOM   2498  HD3 PRO   163     -10.908   9.948  15.284  1.00  0.00           H  
ATOM   2499  HG2 PRO   163     -12.928   7.738  14.882  1.00  0.00           H  
ATOM   2500  HG3 PRO   163     -12.224   8.294  16.401  1.00  0.00           H  
ATOM   2501  HB2 PRO   163     -11.258   6.027  15.277  1.00  0.00           H  
ATOM   2502  HB3 PRO   163     -10.116   7.212  15.903  1.00  0.00           H  
ATOM   2503  HA  PRO   163      -9.289   7.170  13.768  1.00  0.00           H  
ATOM   2504  N   MET   164     -10.327   5.515  12.139  1.00  0.00           N  
ATOM   2505  CA  MET   164     -10.863   4.541  11.162  1.00  0.00           C  
ATOM   2506  C   MET   164     -11.371   3.226  11.788  1.00  0.00           C  
ATOM   2507  O   MET   164     -11.898   2.368  11.079  1.00  0.00           O  
ATOM   2508  CB  MET   164      -9.829   4.286  10.049  1.00  0.00           C  
ATOM   2509  CG  MET   164      -8.599   3.479  10.493  1.00  0.00           C  
ATOM   2510  SD  MET   164      -7.422   3.070   9.170  1.00  0.00           S  
ATOM   2511  CE  MET   164      -6.975   4.727   8.596  1.00  0.00           C  
ATOM   2512  H   MET   164      -9.363   5.405  12.431  1.00  0.00           H  
ATOM   2513  HA  MET   164     -11.729   4.982  10.666  1.00  0.00           H  
ATOM   2514  HB2 MET   164     -10.314   3.753   9.230  1.00  0.00           H  
ATOM   2515  HB3 MET   164      -9.518   5.244   9.635  1.00  0.00           H  
ATOM   2516  HG2 MET   164      -8.055   4.010  11.268  1.00  0.00           H  
ATOM   2517  HG3 MET   164      -8.899   2.527  10.929  1.00  0.00           H  
ATOM   2518  HE1 MET   164      -6.737   5.368   9.443  1.00  0.00           H  
ATOM   2519  HE2 MET   164      -6.110   4.667   7.940  1.00  0.00           H  
ATOM   2520  HE3 MET   164      -7.796   5.176   8.038  1.00  0.00           H  
ATOM   2521  N   GLY   165     -11.196   3.036  13.102  1.00  0.00           N  
ATOM   2522  CA  GLY   165     -11.542   1.809  13.836  1.00  0.00           C  
ATOM   2523  C   GLY   165     -10.523   0.677  13.642  1.00  0.00           C  
ATOM   2524  O   GLY   165      -9.905   0.235  14.615  1.00  0.00           O  
ATOM   2525  H   GLY   165     -10.763   3.780  13.630  1.00  0.00           H  
ATOM   2526  HA2 GLY   165     -11.608   2.053  14.896  1.00  0.00           H  
ATOM   2527  HA3 GLY   165     -12.531   1.457  13.539  1.00  0.00           H  
ATOM   2528  N   ARG   166     -10.313   0.249  12.389  1.00  0.00           N  
ATOM   2529  CA  ARG   166      -9.308  -0.740  11.951  1.00  0.00           C  
ATOM   2530  C   ARG   166      -9.070  -0.651  10.437  1.00  0.00           C  
ATOM   2531  O   ARG   166     -10.009  -0.391   9.681  1.00  0.00           O  
ATOM   2532  CB  ARG   166      -9.792  -2.154  12.320  1.00  0.00           C  
ATOM   2533  CG  ARG   166      -8.724  -3.256  12.170  1.00  0.00           C  
ATOM   2534  CD  ARG   166      -9.334  -4.664  12.152  1.00  0.00           C  
ATOM   2535  NE  ARG   166     -10.217  -4.861  10.984  1.00  0.00           N  
ATOM   2536  CZ  ARG   166     -11.529  -5.022  10.995  1.00  0.00           C  
ATOM   2537  NH1 ARG   166     -12.243  -5.024  12.081  1.00  0.00           N  
ATOM   2538  NH2 ARG   166     -12.191  -5.171   9.888  1.00  0.00           N1+
ATOM   2539  H   ARG   166     -10.865   0.676  11.655  1.00  0.00           H  
ATOM   2540  HA  ARG   166      -8.381  -0.520  12.475  1.00  0.00           H  
ATOM   2541  HB2 ARG   166     -10.112  -2.167  13.357  1.00  0.00           H  
ATOM   2542  HB3 ARG   166     -10.682  -2.387  11.733  1.00  0.00           H  
ATOM   2543  HG2 ARG   166      -8.144  -3.136  11.260  1.00  0.00           H  
ATOM   2544  HG3 ARG   166      -8.002  -3.176  12.984  1.00  0.00           H  
ATOM   2545  HD2 ARG   166      -8.533  -5.400  12.095  1.00  0.00           H  
ATOM   2546  HD3 ARG   166      -9.870  -4.876  13.071  1.00  0.00           H  
ATOM   2547  HE  ARG   166      -9.747  -4.831  10.087  1.00  0.00           H  
ATOM   2548 HH11 ARG   166     -11.821  -4.851  12.986  1.00  0.00           H  
ATOM   2549 HH12 ARG   166     -13.249  -5.127  12.018  1.00  0.00           H  
ATOM   2550 HH21 ARG   166     -11.710  -5.126   8.995  1.00  0.00           H  
ATOM   2551 HH22 ARG   166     -13.198  -5.276   9.906  1.00  0.00           H  
ATOM   2552  N   GLY   167      -7.841  -0.921   9.998  1.00  0.00           N  
ATOM   2553  CA  GLY   167      -7.468  -1.069   8.586  1.00  0.00           C  
ATOM   2554  C   GLY   167      -6.298  -0.176   8.182  1.00  0.00           C  
ATOM   2555  O   GLY   167      -5.479   0.203   9.025  1.00  0.00           O  
ATOM   2556  H   GLY   167      -7.117  -1.097  10.683  1.00  0.00           H  
ATOM   2557  HA2 GLY   167      -7.159  -2.099   8.417  1.00  0.00           H  
ATOM   2558  HA3 GLY   167      -8.313  -0.888   7.923  1.00  0.00           H  
ATOM   2559  N   THR   168      -6.221   0.149   6.891  1.00  0.00           N  
ATOM   2560  CA  THR   168      -5.169   0.991   6.299  1.00  0.00           C  
ATOM   2561  C   THR   168      -5.742   1.936   5.234  1.00  0.00           C  
ATOM   2562  O   THR   168      -6.694   1.609   4.522  1.00  0.00           O  
ATOM   2563  CB  THR   168      -4.021   0.129   5.736  1.00  0.00           C  
ATOM   2564  CG2 THR   168      -2.890   0.930   5.089  1.00  0.00           C  
ATOM   2565  OG1 THR   168      -3.412  -0.583   6.791  1.00  0.00           O  
ATOM   2566  H   THR   168      -6.931  -0.201   6.260  1.00  0.00           H  
ATOM   2567  HA  THR   168      -4.760   1.632   7.080  1.00  0.00           H  
ATOM   2568  HB  THR   168      -4.414  -0.586   5.013  1.00  0.00           H  
ATOM   2569 HG21 THR   168      -2.494   1.681   5.773  1.00  0.00           H  
ATOM   2570 HG22 THR   168      -2.066   0.278   4.797  1.00  0.00           H  
ATOM   2571 HG23 THR   168      -3.215   1.437   4.182  1.00  0.00           H  
ATOM   2572  HG1 THR   168      -4.059  -1.167   7.154  1.00  0.00           H  
ATOM   2573  N   LYS   169      -5.144   3.127   5.129  1.00  0.00           N  
ATOM   2574  CA  LYS   169      -5.457   4.200   4.180  1.00  0.00           C  
ATOM   2575  C   LYS   169      -4.149   4.713   3.567  1.00  0.00           C  
ATOM   2576  O   LYS   169      -3.418   5.479   4.198  1.00  0.00           O  
ATOM   2577  CB  LYS   169      -6.245   5.283   4.942  1.00  0.00           C  
ATOM   2578  CG  LYS   169      -6.566   6.524   4.098  1.00  0.00           C  
ATOM   2579  CD  LYS   169      -7.258   7.643   4.894  1.00  0.00           C  
ATOM   2580  CE  LYS   169      -8.672   7.255   5.351  1.00  0.00           C  
ATOM   2581  NZ  LYS   169      -9.333   8.367   6.088  1.00  0.00           N1+
ATOM   2582  H   LYS   169      -4.391   3.324   5.778  1.00  0.00           H  
ATOM   2583  HA  LYS   169      -6.089   3.822   3.378  1.00  0.00           H  
ATOM   2584  HB2 LYS   169      -7.166   4.838   5.318  1.00  0.00           H  
ATOM   2585  HB3 LYS   169      -5.675   5.590   5.816  1.00  0.00           H  
ATOM   2586  HG2 LYS   169      -5.655   6.944   3.679  1.00  0.00           H  
ATOM   2587  HG3 LYS   169      -7.179   6.233   3.250  1.00  0.00           H  
ATOM   2588  HD2 LYS   169      -6.644   7.914   5.754  1.00  0.00           H  
ATOM   2589  HD3 LYS   169      -7.315   8.533   4.266  1.00  0.00           H  
ATOM   2590  HE2 LYS   169      -9.289   6.988   4.491  1.00  0.00           H  
ATOM   2591  HE3 LYS   169      -8.647   6.388   6.010  1.00  0.00           H  
ATOM   2592  HZ1 LYS   169      -9.403   9.177   5.488  1.00  0.00           H  
ATOM   2593  HZ2 LYS   169     -10.259   8.081   6.373  1.00  0.00           H  
ATOM   2594  HZ3 LYS   169      -8.789   8.602   6.906  1.00  0.00           H  
ATOM   2595  N   VAL   170      -3.844   4.269   2.346  1.00  0.00           N  
ATOM   2596  CA  VAL   170      -2.673   4.705   1.563  1.00  0.00           C  
ATOM   2597  C   VAL   170      -3.063   5.902   0.695  1.00  0.00           C  
ATOM   2598  O   VAL   170      -3.731   5.747  -0.327  1.00  0.00           O  
ATOM   2599  CB  VAL   170      -2.100   3.558   0.700  1.00  0.00           C  
ATOM   2600  CG1 VAL   170      -0.824   4.007  -0.023  1.00  0.00           C  
ATOM   2601  CG2 VAL   170      -1.763   2.320   1.539  1.00  0.00           C  
ATOM   2602  H   VAL   170      -4.494   3.641   1.889  1.00  0.00           H  
ATOM   2603  HA  VAL   170      -1.882   5.017   2.248  1.00  0.00           H  
ATOM   2604  HB  VAL   170      -2.832   3.258  -0.049  1.00  0.00           H  
ATOM   2605 HG11 VAL   170      -0.068   4.352   0.681  1.00  0.00           H  
ATOM   2606 HG12 VAL   170      -0.387   3.189  -0.596  1.00  0.00           H  
ATOM   2607 HG13 VAL   170      -1.012   4.812  -0.732  1.00  0.00           H  
ATOM   2608 HG21 VAL   170      -2.664   1.852   1.934  1.00  0.00           H  
ATOM   2609 HG22 VAL   170      -1.253   1.566   0.941  1.00  0.00           H  
ATOM   2610 HG23 VAL   170      -1.118   2.566   2.382  1.00  0.00           H  
ATOM   2611  N   ILE   171      -2.666   7.104   1.113  1.00  0.00           N  
ATOM   2612  CA  ILE   171      -2.863   8.361   0.383  1.00  0.00           C  
ATOM   2613  C   ILE   171      -1.654   8.584  -0.536  1.00  0.00           C  
ATOM   2614  O   ILE   171      -0.547   8.851  -0.056  1.00  0.00           O  
ATOM   2615  CB  ILE   171      -3.039   9.551   1.360  1.00  0.00           C  
ATOM   2616  CG2 ILE   171      -3.305  10.846   0.568  1.00  0.00           C  
ATOM   2617  CG1 ILE   171      -4.152   9.307   2.407  1.00  0.00           C  
ATOM   2618  CD1 ILE   171      -4.168  10.333   3.548  1.00  0.00           C  
ATOM   2619  H   ILE   171      -2.112   7.154   1.960  1.00  0.00           H  
ATOM   2620  HA  ILE   171      -3.766   8.295  -0.225  1.00  0.00           H  
ATOM   2621  HB  ILE   171      -2.107   9.676   1.905  1.00  0.00           H  
ATOM   2622 HG21 ILE   171      -4.229  10.777  -0.004  1.00  0.00           H  
ATOM   2623 HG22 ILE   171      -3.392  11.709   1.227  1.00  0.00           H  
ATOM   2624 HG23 ILE   171      -2.504  11.089  -0.131  1.00  0.00           H  
ATOM   2625 HG12 ILE   171      -5.127   9.280   1.922  1.00  0.00           H  
ATOM   2626 HG13 ILE   171      -4.017   8.331   2.872  1.00  0.00           H  
ATOM   2627 HD11 ILE   171      -4.423  11.333   3.197  1.00  0.00           H  
ATOM   2628 HD12 ILE   171      -4.908  10.057   4.299  1.00  0.00           H  
ATOM   2629 HD13 ILE   171      -3.199  10.384   4.046  1.00  0.00           H  
ATOM   2630  N   LEU   172      -1.853   8.480  -1.851  1.00  0.00           N  
ATOM   2631  CA  LEU   172      -0.845   8.825  -2.854  1.00  0.00           C  
ATOM   2632  C   LEU   172      -0.971  10.303  -3.233  1.00  0.00           C  
ATOM   2633  O   LEU   172      -1.959  10.686  -3.863  1.00  0.00           O  
ATOM   2634  CB  LEU   172      -1.019   7.946  -4.109  1.00  0.00           C  
ATOM   2635  CG  LEU   172      -1.042   6.430  -3.867  1.00  0.00           C  
ATOM   2636  CD1 LEU   172      -1.182   5.733  -5.215  1.00  0.00           C  
ATOM   2637  CD2 LEU   172       0.238   5.942  -3.195  1.00  0.00           C  
ATOM   2638  H   LEU   172      -2.774   8.229  -2.190  1.00  0.00           H  
ATOM   2639  HA  LEU   172       0.159   8.656  -2.459  1.00  0.00           H  
ATOM   2640  HB2 LEU   172      -1.944   8.216  -4.620  1.00  0.00           H  
ATOM   2641  HB3 LEU   172      -0.221   8.185  -4.813  1.00  0.00           H  
ATOM   2642  HG  LEU   172      -1.898   6.163  -3.245  1.00  0.00           H  
ATOM   2643 HD11 LEU   172      -0.331   5.933  -5.867  1.00  0.00           H  
ATOM   2644 HD12 LEU   172      -1.262   4.655  -5.092  1.00  0.00           H  
ATOM   2645 HD13 LEU   172      -2.083   6.068  -5.731  1.00  0.00           H  
ATOM   2646 HD21 LEU   172       0.326   6.336  -2.185  1.00  0.00           H  
ATOM   2647 HD22 LEU   172       0.260   4.855  -3.116  1.00  0.00           H  
ATOM   2648 HD23 LEU   172       1.114   6.262  -3.757  1.00  0.00           H  
ATOM   2649  N   HIS   173       0.021  11.128  -2.901  1.00  0.00           N  
ATOM   2650  CA  HIS   173       0.150  12.485  -3.438  1.00  0.00           C  
ATOM   2651  C   HIS   173       0.827  12.389  -4.803  1.00  0.00           C  
ATOM   2652  O   HIS   173       2.017  12.082  -4.892  1.00  0.00           O  
ATOM   2653  CB  HIS   173       0.919  13.387  -2.459  1.00  0.00           C  
ATOM   2654  CG  HIS   173       0.299  13.453  -1.081  1.00  0.00           C  
ATOM   2655  ND1 HIS   173      -0.540  14.433  -0.635  1.00  0.00           N  
ATOM   2656  CE1 HIS   173      -0.933  14.066   0.634  1.00  0.00           C  
ATOM   2657  NE2 HIS   173      -0.344  12.897   0.936  1.00  0.00           N  
ATOM   2658  CD2 HIS   173       0.432  12.486  -0.080  1.00  0.00           C  
ATOM   2659  H   HIS   173       0.816  10.757  -2.396  1.00  0.00           H  
ATOM   2660  HA  HIS   173      -0.836  12.928  -3.579  1.00  0.00           H  
ATOM   2661  HB2 HIS   173       1.940  13.028  -2.355  1.00  0.00           H  
ATOM   2662  HB3 HIS   173       0.995  14.400  -2.857  1.00  0.00           H  
ATOM   2663  HE1 HIS   173      -1.607  14.619   1.272  1.00  0.00           H  
ATOM   2664  HE2 HIS   173      -0.458  12.400   1.810  1.00  0.00           H  
ATOM   2665  HD2 HIS   173       0.984  11.558  -0.049  1.00  0.00           H  
ATOM   2666  N   LEU   174       0.055  12.564  -5.876  1.00  0.00           N  
ATOM   2667  CA  LEU   174       0.501  12.264  -7.239  1.00  0.00           C  
ATOM   2668  C   LEU   174       1.490  13.309  -7.776  1.00  0.00           C  
ATOM   2669  O   LEU   174       1.440  14.487  -7.417  1.00  0.00           O  
ATOM   2670  CB  LEU   174      -0.715  12.097  -8.168  1.00  0.00           C  
ATOM   2671  CG  LEU   174      -1.669  10.953  -7.770  1.00  0.00           C  
ATOM   2672  CD1 LEU   174      -2.876  10.955  -8.706  1.00  0.00           C  
ATOM   2673  CD2 LEU   174      -1.007   9.575  -7.851  1.00  0.00           C  
ATOM   2674  H   LEU   174      -0.910  12.837  -5.747  1.00  0.00           H  
ATOM   2675  HA  LEU   174       1.026  11.314  -7.222  1.00  0.00           H  
ATOM   2676  HB2 LEU   174      -1.271  13.036  -8.190  1.00  0.00           H  
ATOM   2677  HB3 LEU   174      -0.373  11.933  -9.191  1.00  0.00           H  
ATOM   2678  HG  LEU   174      -2.032  11.113  -6.754  1.00  0.00           H  
ATOM   2679 HD11 LEU   174      -2.590  10.746  -9.737  1.00  0.00           H  
ATOM   2680 HD12 LEU   174      -3.615  10.211  -8.407  1.00  0.00           H  
ATOM   2681 HD13 LEU   174      -3.366  11.928  -8.691  1.00  0.00           H  
ATOM   2682 HD21 LEU   174      -0.214   9.463  -7.112  1.00  0.00           H  
ATOM   2683 HD22 LEU   174      -1.729   8.781  -7.655  1.00  0.00           H  
ATOM   2684 HD23 LEU   174      -0.575   9.396  -8.836  1.00  0.00           H  
ATOM   2685  N   LYS   175       2.369  12.878  -8.685  1.00  0.00           N  
ATOM   2686  CA  LYS   175       3.224  13.765  -9.489  1.00  0.00           C  
ATOM   2687  C   LYS   175       2.370  14.601 -10.449  1.00  0.00           C  
ATOM   2688  O   LYS   175       1.289  14.182 -10.869  1.00  0.00           O  
ATOM   2689  CB  LYS   175       4.263  12.930 -10.255  1.00  0.00           C  
ATOM   2690  CG  LYS   175       5.240  12.184  -9.330  1.00  0.00           C  
ATOM   2691  CD  LYS   175       6.083  11.171 -10.115  1.00  0.00           C  
ATOM   2692  CE  LYS   175       6.891  10.302  -9.146  1.00  0.00           C  
ATOM   2693  NZ  LYS   175       7.653   9.252  -9.867  1.00  0.00           N1+
ATOM   2694  H   LYS   175       2.373  11.894  -8.922  1.00  0.00           H  
ATOM   2695  HA  LYS   175       3.750  14.444  -8.814  1.00  0.00           H  
ATOM   2696  HB2 LYS   175       3.738  12.211 -10.884  1.00  0.00           H  
ATOM   2697  HB3 LYS   175       4.833  13.567 -10.932  1.00  0.00           H  
ATOM   2698  HG2 LYS   175       5.889  12.897  -8.822  1.00  0.00           H  
ATOM   2699  HG3 LYS   175       4.688  11.661  -8.554  1.00  0.00           H  
ATOM   2700  HD2 LYS   175       5.430  10.533 -10.713  1.00  0.00           H  
ATOM   2701  HD3 LYS   175       6.743  11.690 -10.811  1.00  0.00           H  
ATOM   2702  HE2 LYS   175       7.560  10.896  -8.523  1.00  0.00           H  
ATOM   2703  HE3 LYS   175       6.201   9.771  -8.499  1.00  0.00           H  
ATOM   2704  HZ1 LYS   175       8.374   9.675 -10.434  1.00  0.00           H  
ATOM   2705  HZ2 LYS   175       8.069   8.620  -9.194  1.00  0.00           H  
ATOM   2706  HZ3 LYS   175       7.018   8.726 -10.454  1.00  0.00           H  
ATOM   2707  N   GLU   176       2.853  15.786 -10.814  1.00  0.00           N  
ATOM   2708  CA  GLU   176       2.097  16.776 -11.601  1.00  0.00           C  
ATOM   2709  C   GLU   176       1.724  16.300 -13.022  1.00  0.00           C  
ATOM   2710  O   GLU   176       0.716  16.731 -13.582  1.00  0.00           O  
ATOM   2711  CB  GLU   176       2.917  18.078 -11.624  1.00  0.00           C  
ATOM   2712  CG  GLU   176       2.179  19.259 -12.271  1.00  0.00           C  
ATOM   2713  CD  GLU   176       2.861  20.605 -11.953  1.00  0.00           C  
ATOM   2714  OE1 GLU   176       3.266  21.320 -12.901  1.00  0.00           O  
ATOM   2715  OE2 GLU   176       2.977  20.969 -10.756  1.00  0.00           O1-
ATOM   2716  H   GLU   176       3.756  16.068 -10.460  1.00  0.00           H  
ATOM   2717  HA  GLU   176       1.164  16.969 -11.068  1.00  0.00           H  
ATOM   2718  HB2 GLU   176       3.180  18.334 -10.596  1.00  0.00           H  
ATOM   2719  HB3 GLU   176       3.863  17.915 -12.142  1.00  0.00           H  
ATOM   2720  HG2 GLU   176       2.117  19.134 -13.352  1.00  0.00           H  
ATOM   2721  HG3 GLU   176       1.156  19.313 -11.899  1.00  0.00           H  
ATOM   2722  N   ASP   177       2.500  15.375 -13.595  1.00  0.00           N  
ATOM   2723  CA  ASP   177       2.253  14.726 -14.890  1.00  0.00           C  
ATOM   2724  C   ASP   177       1.484  13.387 -14.790  1.00  0.00           C  
ATOM   2725  O   ASP   177       1.190  12.775 -15.820  1.00  0.00           O  
ATOM   2726  CB  ASP   177       3.585  14.563 -15.654  1.00  0.00           C  
ATOM   2727  CG  ASP   177       4.711  13.797 -14.926  1.00  0.00           C  
ATOM   2728  OD1 ASP   177       4.627  13.559 -13.697  1.00  0.00           O  
ATOM   2729  OD2 ASP   177       5.719  13.467 -15.598  1.00  0.00           O1-
ATOM   2730  H   ASP   177       3.311  15.047 -13.088  1.00  0.00           H  
ATOM   2731  HA  ASP   177       1.626  15.379 -15.501  1.00  0.00           H  
ATOM   2732  HB2 ASP   177       3.410  14.077 -16.615  1.00  0.00           H  
ATOM   2733  HB3 ASP   177       3.976  15.552 -15.894  1.00  0.00           H  
ATOM   2734  N   GLN   178       1.130  12.927 -13.580  1.00  0.00           N  
ATOM   2735  CA  GLN   178       0.458  11.639 -13.322  1.00  0.00           C  
ATOM   2736  C   GLN   178      -0.994  11.779 -12.820  1.00  0.00           C  
ATOM   2737  O   GLN   178      -1.552  10.855 -12.228  1.00  0.00           O  
ATOM   2738  CB  GLN   178       1.333  10.747 -12.416  1.00  0.00           C  
ATOM   2739  CG  GLN   178       2.748  10.470 -12.970  1.00  0.00           C  
ATOM   2740  CD  GLN   178       2.820   9.789 -14.342  1.00  0.00           C  
ATOM   2741  OE1 GLN   178       1.809   9.067 -14.784  1.00  0.00           O  
ATOM   2742  NE2 GLN   178       3.813   9.883 -15.048  1.00  0.00           N  
ATOM   2743  H   GLN   178       1.375  13.484 -12.772  1.00  0.00           H  
ATOM   2744  HA  GLN   178       0.327  11.106 -14.264  1.00  0.00           H  
ATOM   2745  HB2 GLN   178       1.427  11.213 -11.434  1.00  0.00           H  
ATOM   2746  HB3 GLN   178       0.839   9.790 -12.242  1.00  0.00           H  
ATOM   2747  HG2 GLN   178       3.300  11.407 -13.030  1.00  0.00           H  
ATOM   2748  HG3 GLN   178       3.301   9.854 -12.266  1.00  0.00           H  
ATOM   2749 HE21 GLN   178       3.811   9.450 -15.959  1.00  0.00           H  
ATOM   2750 HE22 GLN   178       4.582  10.472 -14.760  1.00  0.00           H  
ATOM   2751  N   THR   179      -1.637  12.914 -13.101  1.00  0.00           N  
ATOM   2752  CA  THR   179      -3.054  13.198 -12.787  1.00  0.00           C  
ATOM   2753  C   THR   179      -4.062  12.314 -13.541  1.00  0.00           C  
ATOM   2754  O   THR   179      -5.242  12.306 -13.188  1.00  0.00           O  
ATOM   2755  CB  THR   179      -3.376  14.675 -13.064  1.00  0.00           C  
ATOM   2756  CG2 THR   179      -2.567  15.611 -12.163  1.00  0.00           C  
ATOM   2757  OG1 THR   179      -3.086  14.993 -14.410  1.00  0.00           O  
ATOM   2758  H   THR   179      -1.136  13.630 -13.609  1.00  0.00           H  
ATOM   2759  HA  THR   179      -3.203  13.005 -11.723  1.00  0.00           H  
ATOM   2760  HB  THR   179      -4.436  14.870 -12.897  1.00  0.00           H  
ATOM   2761 HG21 THR   179      -1.494  15.523 -12.336  1.00  0.00           H  
ATOM   2762 HG22 THR   179      -2.843  16.653 -12.326  1.00  0.00           H  
ATOM   2763 HG23 THR   179      -2.749  15.382 -11.114  1.00  0.00           H  
ATOM   2764  HG1 THR   179      -3.294  15.903 -14.558  1.00  0.00           H  
ATOM   2765  N   GLU   180      -3.630  11.516 -14.525  1.00  0.00           N  
ATOM   2766  CA  GLU   180      -4.482  10.547 -15.238  1.00  0.00           C  
ATOM   2767  C   GLU   180      -5.175   9.552 -14.287  1.00  0.00           C  
ATOM   2768  O   GLU   180      -6.328   9.181 -14.512  1.00  0.00           O  
ATOM   2769  CB  GLU   180      -3.652   9.804 -16.306  1.00  0.00           C  
ATOM   2770  CG  GLU   180      -2.553   8.885 -15.742  1.00  0.00           C  
ATOM   2771  CD  GLU   180      -1.792   8.157 -16.861  1.00  0.00           C  
ATOM   2772  OE1 GLU   180      -0.714   8.644 -17.278  1.00  0.00           O  
ATOM   2773  OE2 GLU   180      -2.273   7.090 -17.317  1.00  0.00           O1-
ATOM   2774  H   GLU   180      -2.653  11.552 -14.777  1.00  0.00           H  
ATOM   2775  HA  GLU   180      -5.262  11.115 -15.750  1.00  0.00           H  
ATOM   2776  HB2 GLU   180      -4.328   9.212 -16.925  1.00  0.00           H  
ATOM   2777  HB3 GLU   180      -3.202  10.535 -16.980  1.00  0.00           H  
ATOM   2778  HG2 GLU   180      -1.843   9.450 -15.137  1.00  0.00           H  
ATOM   2779  HG3 GLU   180      -2.975   8.114 -15.100  1.00  0.00           H  
ATOM   2780  N   TYR   181      -4.516   9.172 -13.187  1.00  0.00           N  
ATOM   2781  CA  TYR   181      -5.038   8.225 -12.193  1.00  0.00           C  
ATOM   2782  C   TYR   181      -6.088   8.835 -11.243  1.00  0.00           C  
ATOM   2783  O   TYR   181      -6.537   8.174 -10.309  1.00  0.00           O  
ATOM   2784  CB  TYR   181      -3.859   7.572 -11.453  1.00  0.00           C  
ATOM   2785  CG  TYR   181      -2.851   6.918 -12.387  1.00  0.00           C  
ATOM   2786  CD1 TYR   181      -3.252   5.844 -13.208  1.00  0.00           C  
ATOM   2787  CE1 TYR   181      -2.342   5.270 -14.117  1.00  0.00           C  
ATOM   2788  CZ  TYR   181      -1.028   5.767 -14.212  1.00  0.00           C  
ATOM   2789  OH  TYR   181      -0.164   5.216 -15.106  1.00  0.00           O  
ATOM   2790  CE2 TYR   181      -0.621   6.832 -13.379  1.00  0.00           C  
ATOM   2791  CD2 TYR   181      -1.531   7.405 -12.467  1.00  0.00           C  
ATOM   2792  H   TYR   181      -3.584   9.533 -13.040  1.00  0.00           H  
ATOM   2793  HA  TYR   181      -5.562   7.433 -12.731  1.00  0.00           H  
ATOM   2794  HB2 TYR   181      -3.351   8.316 -10.836  1.00  0.00           H  
ATOM   2795  HB3 TYR   181      -4.225   6.808 -10.766  1.00  0.00           H  
ATOM   2796  HD1 TYR   181      -4.262   5.465 -13.154  1.00  0.00           H  
ATOM   2797  HE1 TYR   181      -2.648   4.458 -14.757  1.00  0.00           H  
ATOM   2798  HH  TYR   181       0.614   5.738 -15.227  1.00  0.00           H  
ATOM   2799  HE2 TYR   181       0.383   7.223 -13.449  1.00  0.00           H  
ATOM   2800  HD2 TYR   181      -1.213   8.228 -11.844  1.00  0.00           H  
ATOM   2801  N   LEU   182      -6.500  10.085 -11.484  1.00  0.00           N  
ATOM   2802  CA  LEU   182      -7.664  10.729 -10.865  1.00  0.00           C  
ATOM   2803  C   LEU   182      -8.937  10.593 -11.728  1.00  0.00           C  
ATOM   2804  O   LEU   182     -10.039  10.841 -11.240  1.00  0.00           O  
ATOM   2805  CB  LEU   182      -7.343  12.213 -10.606  1.00  0.00           C  
ATOM   2806  CG  LEU   182      -6.088  12.450  -9.743  1.00  0.00           C  
ATOM   2807  CD1 LEU   182      -5.634  13.903  -9.828  1.00  0.00           C  
ATOM   2808  CD2 LEU   182      -6.361  12.118  -8.278  1.00  0.00           C  
ATOM   2809  H   LEU   182      -6.051  10.590 -12.236  1.00  0.00           H  
ATOM   2810  HA  LEU   182      -7.883  10.257  -9.908  1.00  0.00           H  
ATOM   2811  HB2 LEU   182      -7.220  12.718 -11.565  1.00  0.00           H  
ATOM   2812  HB3 LEU   182      -8.199  12.696 -10.134  1.00  0.00           H  
ATOM   2813  HG  LEU   182      -5.262  11.838 -10.102  1.00  0.00           H  
ATOM   2814 HD11 LEU   182      -6.408  14.577  -9.479  1.00  0.00           H  
ATOM   2815 HD12 LEU   182      -4.743  14.076  -9.226  1.00  0.00           H  
ATOM   2816 HD13 LEU   182      -5.395  14.180 -10.853  1.00  0.00           H  
ATOM   2817 HD21 LEU   182      -6.581  11.059  -8.139  1.00  0.00           H  
ATOM   2818 HD22 LEU   182      -5.495  12.352  -7.659  1.00  0.00           H  
ATOM   2819 HD23 LEU   182      -7.205  12.687  -7.891  1.00  0.00           H  
ATOM   2820  N   GLU   183      -8.812  10.226 -13.009  1.00  0.00           N  
ATOM   2821  CA  GLU   183      -9.954  10.037 -13.915  1.00  0.00           C  
ATOM   2822  C   GLU   183     -10.681   8.710 -13.644  1.00  0.00           C  
ATOM   2823  O   GLU   183     -10.060   7.646 -13.594  1.00  0.00           O  
ATOM   2824  CB  GLU   183      -9.522  10.110 -15.392  1.00  0.00           C  
ATOM   2825  CG  GLU   183      -8.890  11.458 -15.774  1.00  0.00           C  
ATOM   2826  CD  GLU   183      -8.561  11.557 -17.281  1.00  0.00           C  
ATOM   2827  OE1 GLU   183      -7.524  12.177 -17.623  1.00  0.00           O  
ATOM   2828  OE2 GLU   183      -9.342  11.057 -18.133  1.00  0.00           O1-
ATOM   2829  H   GLU   183      -7.890  10.021 -13.372  1.00  0.00           H  
ATOM   2830  HA  GLU   183     -10.661  10.852 -13.747  1.00  0.00           H  
ATOM   2831  HB2 GLU   183      -8.818   9.308 -15.615  1.00  0.00           H  
ATOM   2832  HB3 GLU   183     -10.394   9.928 -16.022  1.00  0.00           H  
ATOM   2833  HG2 GLU   183      -9.567  12.274 -15.523  1.00  0.00           H  
ATOM   2834  HG3 GLU   183      -7.973  11.621 -15.206  1.00  0.00           H  
ATOM   2835  N   GLU   184     -12.012   8.754 -13.531  1.00  0.00           N  
ATOM   2836  CA  GLU   184     -12.848   7.589 -13.202  1.00  0.00           C  
ATOM   2837  C   GLU   184     -12.643   6.427 -14.193  1.00  0.00           C  
ATOM   2838  O   GLU   184     -12.332   5.305 -13.789  1.00  0.00           O  
ATOM   2839  CB  GLU   184     -14.319   8.050 -13.156  1.00  0.00           C  
ATOM   2840  CG  GLU   184     -15.314   6.948 -12.762  1.00  0.00           C  
ATOM   2841  CD  GLU   184     -16.788   7.334 -13.018  1.00  0.00           C  
ATOM   2842  OE1 GLU   184     -17.125   8.541 -13.072  1.00  0.00           O  
ATOM   2843  OE2 GLU   184     -17.627   6.413 -13.168  1.00  0.00           O1-
ATOM   2844  H   GLU   184     -12.472   9.650 -13.598  1.00  0.00           H  
ATOM   2845  HA  GLU   184     -12.559   7.247 -12.208  1.00  0.00           H  
ATOM   2846  HB2 GLU   184     -14.414   8.875 -12.449  1.00  0.00           H  
ATOM   2847  HB3 GLU   184     -14.596   8.459 -14.130  1.00  0.00           H  
ATOM   2848  HG2 GLU   184     -15.131   6.031 -13.319  1.00  0.00           H  
ATOM   2849  HG3 GLU   184     -15.199   6.700 -11.706  1.00  0.00           H  
ATOM   2850  N   ARG   185     -12.739   6.706 -15.499  1.00  0.00           N  
ATOM   2851  CA  ARG   185     -12.572   5.711 -16.577  1.00  0.00           C  
ATOM   2852  C   ARG   185     -11.184   5.058 -16.600  1.00  0.00           C  
ATOM   2853  O   ARG   185     -11.076   3.869 -16.899  1.00  0.00           O  
ATOM   2854  CB  ARG   185     -12.942   6.344 -17.934  1.00  0.00           C  
ATOM   2855  CG  ARG   185     -12.040   7.515 -18.366  1.00  0.00           C  
ATOM   2856  CD  ARG   185     -12.561   8.148 -19.659  1.00  0.00           C  
ATOM   2857  NE  ARG   185     -11.730   9.296 -20.067  1.00  0.00           N  
ATOM   2858  CZ  ARG   185     -11.898  10.043 -21.142  1.00  0.00           C  
ATOM   2859  NH1 ARG   185     -12.870   9.837 -21.990  1.00  0.00           N  
ATOM   2860  NH2 ARG   185     -11.080  11.024 -21.384  1.00  0.00           N1+
ATOM   2861  H   ARG   185     -12.969   7.651 -15.768  1.00  0.00           H  
ATOM   2862  HA  ARG   185     -13.294   4.915 -16.385  1.00  0.00           H  
ATOM   2863  HB2 ARG   185     -12.921   5.574 -18.707  1.00  0.00           H  
ATOM   2864  HB3 ARG   185     -13.977   6.685 -17.886  1.00  0.00           H  
ATOM   2865  HG2 ARG   185     -12.000   8.274 -17.583  1.00  0.00           H  
ATOM   2866  HG3 ARG   185     -11.016   7.172 -18.521  1.00  0.00           H  
ATOM   2867  HD2 ARG   185     -12.567   7.412 -20.463  1.00  0.00           H  
ATOM   2868  HD3 ARG   185     -13.587   8.493 -19.525  1.00  0.00           H  
ATOM   2869  HE  ARG   185     -10.967   9.533 -19.444  1.00  0.00           H  
ATOM   2870 HH11 ARG   185     -13.518   9.079 -21.835  1.00  0.00           H  
ATOM   2871 HH12 ARG   185     -12.986  10.430 -22.798  1.00  0.00           H  
ATOM   2872 HH21 ARG   185     -10.333  11.227 -20.731  1.00  0.00           H  
ATOM   2873 HH22 ARG   185     -11.182  11.597 -22.208  1.00  0.00           H  
ATOM   2874  N   ARG   186     -10.135   5.804 -16.231  1.00  0.00           N  
ATOM   2875  CA  ARG   186      -8.752   5.303 -16.138  1.00  0.00           C  
ATOM   2876  C   ARG   186      -8.582   4.350 -14.954  1.00  0.00           C  
ATOM   2877  O   ARG   186      -7.975   3.293 -15.108  1.00  0.00           O  
ATOM   2878  CB  ARG   186      -7.785   6.500 -16.064  1.00  0.00           C  
ATOM   2879  CG  ARG   186      -6.291   6.134 -16.093  1.00  0.00           C  
ATOM   2880  CD  ARG   186      -5.888   5.327 -17.335  1.00  0.00           C  
ATOM   2881  NE  ARG   186      -4.423   5.231 -17.440  1.00  0.00           N  
ATOM   2882  CZ  ARG   186      -3.694   4.161 -17.674  1.00  0.00           C  
ATOM   2883  NH1 ARG   186      -4.172   2.991 -17.980  1.00  0.00           N  
ATOM   2884  NH2 ARG   186      -2.405   4.256 -17.602  1.00  0.00           N1+
ATOM   2885  H   ARG   186     -10.300   6.761 -15.955  1.00  0.00           H  
ATOM   2886  HA  ARG   186      -8.554   4.744 -17.055  1.00  0.00           H  
ATOM   2887  HB2 ARG   186      -7.990   7.176 -16.895  1.00  0.00           H  
ATOM   2888  HB3 ARG   186      -7.982   7.074 -15.159  1.00  0.00           H  
ATOM   2889  HG2 ARG   186      -5.704   7.052 -16.058  1.00  0.00           H  
ATOM   2890  HG3 ARG   186      -6.023   5.579 -15.193  1.00  0.00           H  
ATOM   2891  HD2 ARG   186      -6.317   4.327 -17.281  1.00  0.00           H  
ATOM   2892  HD3 ARG   186      -6.268   5.796 -18.243  1.00  0.00           H  
ATOM   2893  HE  ARG   186      -3.907   6.098 -17.311  1.00  0.00           H  
ATOM   2894 HH11 ARG   186      -5.160   2.865 -18.192  1.00  0.00           H  
ATOM   2895 HH12 ARG   186      -3.524   2.219 -18.108  1.00  0.00           H  
ATOM   2896 HH21 ARG   186      -1.978   5.157 -17.408  1.00  0.00           H  
ATOM   2897 HH22 ARG   186      -1.831   3.434 -17.761  1.00  0.00           H  
ATOM   2898  N   ILE   187      -9.173   4.672 -13.801  1.00  0.00           N  
ATOM   2899  CA  ILE   187      -9.163   3.788 -12.623  1.00  0.00           C  
ATOM   2900  C   ILE   187      -9.955   2.499 -12.911  1.00  0.00           C  
ATOM   2901  O   ILE   187      -9.457   1.402 -12.648  1.00  0.00           O  
ATOM   2902  CB  ILE   187      -9.688   4.527 -11.369  1.00  0.00           C  
ATOM   2903  CG2 ILE   187      -9.680   3.571 -10.162  1.00  0.00           C  
ATOM   2904  CG1 ILE   187      -8.857   5.786 -11.023  1.00  0.00           C  
ATOM   2905  CD1 ILE   187      -9.644   6.787 -10.163  1.00  0.00           C  
ATOM   2906  H   ILE   187      -9.673   5.549 -13.732  1.00  0.00           H  
ATOM   2907  HA  ILE   187      -8.126   3.502 -12.433  1.00  0.00           H  
ATOM   2908  HB  ILE   187     -10.715   4.839 -11.562  1.00  0.00           H  
ATOM   2909 HG21 ILE   187      -8.710   3.086 -10.052  1.00  0.00           H  
ATOM   2910 HG22 ILE   187      -9.875   4.094  -9.229  1.00  0.00           H  
ATOM   2911 HG23 ILE   187     -10.436   2.790 -10.244  1.00  0.00           H  
ATOM   2912 HG12 ILE   187      -7.929   5.508 -10.521  1.00  0.00           H  
ATOM   2913 HG13 ILE   187      -8.548   6.310 -11.926  1.00  0.00           H  
ATOM   2914 HD11 ILE   187      -9.858   6.391  -9.170  1.00  0.00           H  
ATOM   2915 HD12 ILE   187      -9.082   7.709 -10.027  1.00  0.00           H  
ATOM   2916 HD13 ILE   187     -10.589   7.056 -10.634  1.00  0.00           H  
ATOM   2917  N   LYS   188     -11.147   2.608 -13.525  1.00  0.00           N  
ATOM   2918  CA  LYS   188     -11.982   1.456 -13.928  1.00  0.00           C  
ATOM   2919  C   LYS   188     -11.250   0.514 -14.887  1.00  0.00           C  
ATOM   2920  O   LYS   188     -11.286  -0.698 -14.689  1.00  0.00           O  
ATOM   2921  CB  LYS   188     -13.299   1.936 -14.565  1.00  0.00           C  
ATOM   2922  CG  LYS   188     -14.250   2.572 -13.540  1.00  0.00           C  
ATOM   2923  CD  LYS   188     -15.483   3.224 -14.191  1.00  0.00           C  
ATOM   2924  CE  LYS   188     -16.484   2.228 -14.797  1.00  0.00           C  
ATOM   2925  NZ  LYS   188     -17.270   1.519 -13.752  1.00  0.00           N1+
ATOM   2926  H   LYS   188     -11.497   3.536 -13.732  1.00  0.00           H  
ATOM   2927  HA  LYS   188     -12.217   0.885 -13.027  1.00  0.00           H  
ATOM   2928  HB2 LYS   188     -13.082   2.647 -15.363  1.00  0.00           H  
ATOM   2929  HB3 LYS   188     -13.801   1.091 -15.038  1.00  0.00           H  
ATOM   2930  HG2 LYS   188     -14.554   1.835 -12.796  1.00  0.00           H  
ATOM   2931  HG3 LYS   188     -13.711   3.341 -12.994  1.00  0.00           H  
ATOM   2932  HD2 LYS   188     -15.998   3.839 -13.452  1.00  0.00           H  
ATOM   2933  HD3 LYS   188     -15.149   3.916 -14.965  1.00  0.00           H  
ATOM   2934  HE2 LYS   188     -17.192   2.772 -15.424  1.00  0.00           H  
ATOM   2935  HE3 LYS   188     -15.993   1.504 -15.446  1.00  0.00           H  
ATOM   2936  HZ1 LYS   188     -17.766   2.196 -13.190  1.00  0.00           H  
ATOM   2937  HZ2 LYS   188     -17.934   0.896 -14.190  1.00  0.00           H  
ATOM   2938  HZ3 LYS   188     -16.646   0.986 -13.163  1.00  0.00           H  
ATOM   2939  N   GLU   189     -10.545   1.056 -15.881  1.00  0.00           N  
ATOM   2940  CA  GLU   189      -9.725   0.285 -16.829  1.00  0.00           C  
ATOM   2941  C   GLU   189      -8.656  -0.560 -16.112  1.00  0.00           C  
ATOM   2942  O   GLU   189      -8.537  -1.757 -16.374  1.00  0.00           O  
ATOM   2943  CB  GLU   189      -9.084   1.258 -17.836  1.00  0.00           C  
ATOM   2944  CG  GLU   189      -8.138   0.588 -18.845  1.00  0.00           C  
ATOM   2945  CD  GLU   189      -7.400   1.625 -19.711  1.00  0.00           C  
ATOM   2946  OE1 GLU   189      -6.677   2.482 -19.146  1.00  0.00           O  
ATOM   2947  OE2 GLU   189      -7.502   1.554 -20.960  1.00  0.00           O1-
ATOM   2948  H   GLU   189     -10.555   2.062 -15.988  1.00  0.00           H  
ATOM   2949  HA  GLU   189     -10.385  -0.394 -17.372  1.00  0.00           H  
ATOM   2950  HB2 GLU   189      -9.873   1.779 -18.382  1.00  0.00           H  
ATOM   2951  HB3 GLU   189      -8.541   2.031 -17.293  1.00  0.00           H  
ATOM   2952  HG2 GLU   189      -7.362   0.002 -18.354  1.00  0.00           H  
ATOM   2953  HG3 GLU   189      -8.694  -0.098 -19.485  1.00  0.00           H  
ATOM   2954  N   ILE   190      -7.906   0.038 -15.181  1.00  0.00           N  
ATOM   2955  CA  ILE   190      -6.815  -0.633 -14.457  1.00  0.00           C  
ATOM   2956  C   ILE   190      -7.363  -1.722 -13.521  1.00  0.00           C  
ATOM   2957  O   ILE   190      -6.853  -2.843 -13.514  1.00  0.00           O  
ATOM   2958  CB  ILE   190      -5.960   0.412 -13.705  1.00  0.00           C  
ATOM   2959  CG2 ILE   190      -4.874  -0.257 -12.843  1.00  0.00           C  
ATOM   2960  CG1 ILE   190      -5.293   1.393 -14.697  1.00  0.00           C  
ATOM   2961  CD1 ILE   190      -4.873   2.709 -14.033  1.00  0.00           C  
ATOM   2962  H   ILE   190      -8.061   1.020 -14.992  1.00  0.00           H  
ATOM   2963  HA  ILE   190      -6.175  -1.126 -15.192  1.00  0.00           H  
ATOM   2964  HB  ILE   190      -6.623   0.977 -13.046  1.00  0.00           H  
ATOM   2965 HG21 ILE   190      -4.205  -0.833 -13.474  1.00  0.00           H  
ATOM   2966 HG22 ILE   190      -4.265   0.491 -12.337  1.00  0.00           H  
ATOM   2967 HG23 ILE   190      -5.272  -0.906 -12.063  1.00  0.00           H  
ATOM   2968 HG12 ILE   190      -4.441   0.922 -15.187  1.00  0.00           H  
ATOM   2969 HG13 ILE   190      -5.974   1.651 -15.507  1.00  0.00           H  
ATOM   2970 HD11 ILE   190      -4.038   2.575 -13.345  1.00  0.00           H  
ATOM   2971 HD12 ILE   190      -4.572   3.423 -14.797  1.00  0.00           H  
ATOM   2972 HD13 ILE   190      -5.698   3.159 -13.480  1.00  0.00           H  
ATOM   2973  N   VAL   191      -8.446  -1.438 -12.787  1.00  0.00           N  
ATOM   2974  CA  VAL   191      -9.115  -2.425 -11.917  1.00  0.00           C  
ATOM   2975  C   VAL   191      -9.677  -3.599 -12.734  1.00  0.00           C  
ATOM   2976  O   VAL   191      -9.486  -4.753 -12.348  1.00  0.00           O  
ATOM   2977  CB  VAL   191     -10.206  -1.748 -11.059  1.00  0.00           C  
ATOM   2978  CG1 VAL   191     -11.065  -2.747 -10.273  1.00  0.00           C  
ATOM   2979  CG2 VAL   191      -9.574  -0.797 -10.033  1.00  0.00           C  
ATOM   2980  H   VAL   191      -8.843  -0.508 -12.839  1.00  0.00           H  
ATOM   2981  HA  VAL   191      -8.357  -2.833 -11.246  1.00  0.00           H  
ATOM   2982  HB  VAL   191     -10.863  -1.169 -11.710  1.00  0.00           H  
ATOM   2983 HG11 VAL   191     -10.454  -3.407  -9.656  1.00  0.00           H  
ATOM   2984 HG12 VAL   191     -11.756  -2.229  -9.607  1.00  0.00           H  
ATOM   2985 HG13 VAL   191     -11.679  -3.370 -10.923  1.00  0.00           H  
ATOM   2986 HG21 VAL   191      -8.942  -0.045 -10.504  1.00  0.00           H  
ATOM   2987 HG22 VAL   191     -10.342  -0.263  -9.474  1.00  0.00           H  
ATOM   2988 HG23 VAL   191      -8.955  -1.337  -9.315  1.00  0.00           H  
ATOM   2989  N   LYS   192     -10.294  -3.334 -13.894  1.00  0.00           N  
ATOM   2990  CA  LYS   192     -10.794  -4.361 -14.829  1.00  0.00           C  
ATOM   2991  C   LYS   192      -9.665  -5.217 -15.427  1.00  0.00           C  
ATOM   2992  O   LYS   192      -9.849  -6.418 -15.618  1.00  0.00           O  
ATOM   2993  CB  LYS   192     -11.618  -3.656 -15.924  1.00  0.00           C  
ATOM   2994  CG  LYS   192     -12.245  -4.622 -16.943  1.00  0.00           C  
ATOM   2995  CD  LYS   192     -13.106  -3.859 -17.962  1.00  0.00           C  
ATOM   2996  CE  LYS   192     -13.769  -4.790 -18.989  1.00  0.00           C  
ATOM   2997  NZ  LYS   192     -12.791  -5.391 -19.936  1.00  0.00           N1+
ATOM   2998  H   LYS   192     -10.414  -2.366 -14.163  1.00  0.00           H  
ATOM   2999  HA  LYS   192     -11.457  -5.024 -14.271  1.00  0.00           H  
ATOM   3000  HB2 LYS   192     -12.415  -3.082 -15.449  1.00  0.00           H  
ATOM   3001  HB3 LYS   192     -10.995  -2.932 -16.451  1.00  0.00           H  
ATOM   3002  HG2 LYS   192     -11.470  -5.173 -17.475  1.00  0.00           H  
ATOM   3003  HG3 LYS   192     -12.855  -5.361 -16.421  1.00  0.00           H  
ATOM   3004  HD2 LYS   192     -13.885  -3.313 -17.430  1.00  0.00           H  
ATOM   3005  HD3 LYS   192     -12.505  -3.107 -18.476  1.00  0.00           H  
ATOM   3006  HE2 LYS   192     -14.318  -5.586 -18.485  1.00  0.00           H  
ATOM   3007  HE3 LYS   192     -14.499  -4.227 -19.573  1.00  0.00           H  
ATOM   3008  HZ1 LYS   192     -12.120  -5.944 -19.422  1.00  0.00           H  
ATOM   3009  HZ2 LYS   192     -13.278  -5.983 -20.595  1.00  0.00           H  
ATOM   3010  HZ3 LYS   192     -12.309  -4.658 -20.437  1.00  0.00           H  
ATOM   3011  N   LYS   193      -8.503  -4.618 -15.709  1.00  0.00           N  
ATOM   3012  CA  LYS   193      -7.320  -5.292 -16.277  1.00  0.00           C  
ATOM   3013  C   LYS   193      -6.594  -6.191 -15.266  1.00  0.00           C  
ATOM   3014  O   LYS   193      -6.224  -7.316 -15.611  1.00  0.00           O  
ATOM   3015  CB  LYS   193      -6.382  -4.210 -16.848  1.00  0.00           C  
ATOM   3016  CG  LYS   193      -5.237  -4.788 -17.695  1.00  0.00           C  
ATOM   3017  CD  LYS   193      -4.250  -3.712 -18.176  1.00  0.00           C  
ATOM   3018  CE  LYS   193      -4.898  -2.653 -19.077  1.00  0.00           C  
ATOM   3019  NZ  LYS   193      -3.886  -1.686 -19.571  1.00  0.00           N1+
ATOM   3020  H   LYS   193      -8.429  -3.623 -15.541  1.00  0.00           H  
ATOM   3021  HA  LYS   193      -7.660  -5.919 -17.103  1.00  0.00           H  
ATOM   3022  HB2 LYS   193      -6.976  -3.545 -17.473  1.00  0.00           H  
ATOM   3023  HB3 LYS   193      -5.977  -3.597 -16.041  1.00  0.00           H  
ATOM   3024  HG2 LYS   193      -4.672  -5.522 -17.120  1.00  0.00           H  
ATOM   3025  HG3 LYS   193      -5.646  -5.324 -18.552  1.00  0.00           H  
ATOM   3026  HD2 LYS   193      -3.798  -3.222 -17.313  1.00  0.00           H  
ATOM   3027  HD3 LYS   193      -3.435  -4.199 -18.713  1.00  0.00           H  
ATOM   3028  HE2 LYS   193      -5.392  -3.118 -19.931  1.00  0.00           H  
ATOM   3029  HE3 LYS   193      -5.652  -2.085 -18.532  1.00  0.00           H  
ATOM   3030  HZ1 LYS   193      -3.389  -1.269 -18.786  1.00  0.00           H  
ATOM   3031  HZ2 LYS   193      -3.217  -2.162 -20.159  1.00  0.00           H  
ATOM   3032  HZ3 LYS   193      -4.339  -0.955 -20.101  1.00  0.00           H  
ATOM   3033  N   HIS   194      -6.380  -5.698 -14.041  1.00  0.00           N  
ATOM   3034  CA  HIS   194      -5.430  -6.270 -13.069  1.00  0.00           C  
ATOM   3035  C   HIS   194      -6.032  -6.793 -11.754  1.00  0.00           C  
ATOM   3036  O   HIS   194      -5.373  -7.589 -11.080  1.00  0.00           O  
ATOM   3037  CB  HIS   194      -4.383  -5.195 -12.739  1.00  0.00           C  
ATOM   3038  CG  HIS   194      -3.468  -4.781 -13.869  1.00  0.00           C  
ATOM   3039  ND1 HIS   194      -2.884  -5.618 -14.779  1.00  0.00           N  
ATOM   3040  CE1 HIS   194      -2.038  -4.841 -15.539  1.00  0.00           C  
ATOM   3041  NE2 HIS   194      -2.100  -3.577 -15.082  1.00  0.00           N  
ATOM   3042  CD2 HIS   194      -2.951  -3.496 -14.048  1.00  0.00           C  
ATOM   3043  H   HIS   194      -6.745  -4.776 -13.835  1.00  0.00           H  
ATOM   3044  HA  HIS   194      -4.907  -7.120 -13.510  1.00  0.00           H  
ATOM   3045  HB2 HIS   194      -4.866  -4.303 -12.336  1.00  0.00           H  
ATOM   3046  HB3 HIS   194      -3.737  -5.562 -11.947  1.00  0.00           H  
ATOM   3047  HE1 HIS   194      -1.426  -5.188 -16.359  1.00  0.00           H  
ATOM   3048  HE2 HIS   194      -1.574  -2.801 -15.461  1.00  0.00           H  
ATOM   3049  HD2 HIS   194      -3.100  -2.587 -13.491  1.00  0.00           H  
ATOM   3050  N   SER   195      -7.239  -6.364 -11.370  1.00  0.00           N  
ATOM   3051  CA  SER   195      -7.820  -6.592 -10.029  1.00  0.00           C  
ATOM   3052  C   SER   195      -9.247  -7.170 -10.059  1.00  0.00           C  
ATOM   3053  O   SER   195      -9.960  -7.155  -9.055  1.00  0.00           O  
ATOM   3054  CB  SER   195      -7.759  -5.299  -9.202  1.00  0.00           C  
ATOM   3055  OG  SER   195      -6.422  -4.832  -9.092  1.00  0.00           O  
ATOM   3056  H   SER   195      -7.754  -5.755 -11.991  1.00  0.00           H  
ATOM   3057  HA  SER   195      -7.236  -7.343  -9.495  1.00  0.00           H  
ATOM   3058  HB2 SER   195      -8.363  -4.520  -9.662  1.00  0.00           H  
ATOM   3059  HB3 SER   195      -8.153  -5.452  -8.199  1.00  0.00           H  
ATOM   3060  HG  SER   195      -6.077  -4.713  -9.964  1.00  0.00           H  
ATOM   3061  N   GLN   196      -9.670  -7.709 -11.204  1.00  0.00           N  
ATOM   3062  CA  GLN   196     -11.017  -8.224 -11.473  1.00  0.00           C  
ATOM   3063  C   GLN   196     -11.383  -9.514 -10.709  1.00  0.00           C  
ATOM   3064  O   GLN   196     -12.568  -9.841 -10.607  1.00  0.00           O  
ATOM   3065  CB  GLN   196     -11.204  -8.377 -12.999  1.00  0.00           C  
ATOM   3066  CG  GLN   196     -10.419  -9.500 -13.717  1.00  0.00           C  
ATOM   3067  CD  GLN   196      -8.973  -9.151 -14.099  1.00  0.00           C  
ATOM   3068  OE1 GLN   196      -8.168  -8.695 -13.299  1.00  0.00           O  
ATOM   3069  NE2 GLN   196      -8.556  -9.372 -15.327  1.00  0.00           N  
ATOM   3070  H   GLN   196      -9.014  -7.742 -11.976  1.00  0.00           H  
ATOM   3071  HA  GLN   196     -11.719  -7.456 -11.139  1.00  0.00           H  
ATOM   3072  HB2 GLN   196     -12.264  -8.557 -13.182  1.00  0.00           H  
ATOM   3073  HB3 GLN   196     -11.002  -7.420 -13.479  1.00  0.00           H  
ATOM   3074  HG2 GLN   196     -10.420 -10.415 -13.130  1.00  0.00           H  
ATOM   3075  HG3 GLN   196     -10.952  -9.746 -14.636  1.00  0.00           H  
ATOM   3076 HE21 GLN   196      -7.609  -9.118 -15.576  1.00  0.00           H  
ATOM   3077 HE22 GLN   196      -9.184  -9.752 -16.019  1.00  0.00           H  
ATOM   3078  N   PHE   197     -10.396 -10.230 -10.152  1.00  0.00           N  
ATOM   3079  CA  PHE   197     -10.582 -11.467  -9.371  1.00  0.00           C  
ATOM   3080  C   PHE   197     -10.257 -11.316  -7.867  1.00  0.00           C  
ATOM   3081  O   PHE   197     -10.133 -12.314  -7.153  1.00  0.00           O  
ATOM   3082  CB  PHE   197      -9.814 -12.622 -10.039  1.00  0.00           C  
ATOM   3083  CG  PHE   197     -10.253 -12.942 -11.461  1.00  0.00           C  
ATOM   3084  CD1 PHE   197     -11.586 -13.320 -11.719  1.00  0.00           C  
ATOM   3085  CE1 PHE   197     -11.998 -13.623 -13.030  1.00  0.00           C  
ATOM   3086  CZ  PHE   197     -11.076 -13.555 -14.089  1.00  0.00           C  
ATOM   3087  CE2 PHE   197      -9.741 -13.190 -13.835  1.00  0.00           C  
ATOM   3088  CD2 PHE   197      -9.329 -12.885 -12.523  1.00  0.00           C  
ATOM   3089  H   PHE   197      -9.450  -9.901 -10.275  1.00  0.00           H  
ATOM   3090  HA  PHE   197     -11.636 -11.745  -9.373  1.00  0.00           H  
ATOM   3091  HB2 PHE   197      -8.745 -12.402 -10.032  1.00  0.00           H  
ATOM   3092  HB3 PHE   197      -9.933 -13.538  -9.459  1.00  0.00           H  
ATOM   3093  HD1 PHE   197     -12.301 -13.380 -10.913  1.00  0.00           H  
ATOM   3094  HE1 PHE   197     -13.022 -13.907 -13.222  1.00  0.00           H  
ATOM   3095  HZ  PHE   197     -11.391 -13.787 -15.096  1.00  0.00           H  
ATOM   3096  HE2 PHE   197      -9.031 -13.140 -14.647  1.00  0.00           H  
ATOM   3097  HD2 PHE   197      -8.303 -12.601 -12.340  1.00  0.00           H  
ATOM   3098  N   ILE   198     -10.134 -10.082  -7.361  1.00  0.00           N  
ATOM   3099  CA  ILE   198      -9.977  -9.791  -5.923  1.00  0.00           C  
ATOM   3100  C   ILE   198     -11.235 -10.225  -5.147  1.00  0.00           C  
ATOM   3101  O   ILE   198     -12.366  -9.990  -5.583  1.00  0.00           O  
ATOM   3102  CB  ILE   198      -9.633  -8.296  -5.722  1.00  0.00           C  
ATOM   3103  CG2 ILE   198      -9.729  -7.840  -4.253  1.00  0.00           C  
ATOM   3104  CG1 ILE   198      -8.241  -7.948  -6.304  1.00  0.00           C  
ATOM   3105  CD1 ILE   198      -7.024  -8.488  -5.537  1.00  0.00           C  
ATOM   3106  H   ILE   198     -10.248  -9.294  -7.984  1.00  0.00           H  
ATOM   3107  HA  ILE   198      -9.147 -10.392  -5.551  1.00  0.00           H  
ATOM   3108  HB  ILE   198     -10.369  -7.713  -6.279  1.00  0.00           H  
ATOM   3109 HG21 ILE   198      -9.176  -8.502  -3.587  1.00  0.00           H  
ATOM   3110 HG22 ILE   198      -9.324  -6.836  -4.128  1.00  0.00           H  
ATOM   3111 HG23 ILE   198     -10.760  -7.802  -3.904  1.00  0.00           H  
ATOM   3112 HG12 ILE   198      -8.175  -8.287  -7.336  1.00  0.00           H  
ATOM   3113 HG13 ILE   198      -8.155  -6.865  -6.356  1.00  0.00           H  
ATOM   3114 HD11 ILE   198      -7.029  -9.575  -5.473  1.00  0.00           H  
ATOM   3115 HD12 ILE   198      -6.101  -8.196  -6.037  1.00  0.00           H  
ATOM   3116 HD13 ILE   198      -6.976  -8.089  -4.525  1.00  0.00           H  
ATOM   3117  N   GLY   199     -11.041 -10.863  -3.988  1.00  0.00           N  
ATOM   3118  CA  GLY   199     -12.098 -11.512  -3.192  1.00  0.00           C  
ATOM   3119  C   GLY   199     -12.995 -10.579  -2.362  1.00  0.00           C  
ATOM   3120  O   GLY   199     -13.802 -11.066  -1.568  1.00  0.00           O  
ATOM   3121  H   GLY   199     -10.089 -10.998  -3.676  1.00  0.00           H  
ATOM   3122  HA2 GLY   199     -12.730 -12.113  -3.848  1.00  0.00           H  
ATOM   3123  HA3 GLY   199     -11.615 -12.212  -2.509  1.00  0.00           H  
ATOM   3124  N   TYR   200     -12.861  -9.261  -2.529  1.00  0.00           N  
ATOM   3125  CA  TYR   200     -13.544  -8.216  -1.755  1.00  0.00           C  
ATOM   3126  C   TYR   200     -14.090  -7.108  -2.673  1.00  0.00           C  
ATOM   3127  O   TYR   200     -13.491  -6.858  -3.726  1.00  0.00           O  
ATOM   3128  CB  TYR   200     -12.575  -7.623  -0.718  1.00  0.00           C  
ATOM   3129  CG  TYR   200     -12.000  -8.653   0.233  1.00  0.00           C  
ATOM   3130  CD1 TYR   200     -12.761  -9.084   1.336  1.00  0.00           C  
ATOM   3131  CE1 TYR   200     -12.267 -10.097   2.177  1.00  0.00           C  
ATOM   3132  CZ  TYR   200     -11.010 -10.683   1.912  1.00  0.00           C  
ATOM   3133  OH  TYR   200     -10.551 -11.674   2.714  1.00  0.00           O  
ATOM   3134  CE2 TYR   200     -10.239 -10.234   0.817  1.00  0.00           C  
ATOM   3135  CD2 TYR   200     -10.733  -9.217  -0.018  1.00  0.00           C  
ATOM   3136  H   TYR   200     -12.213  -8.946  -3.237  1.00  0.00           H  
ATOM   3137  HA  TYR   200     -14.369  -8.681  -1.220  1.00  0.00           H  
ATOM   3138  HB2 TYR   200     -11.753  -7.108  -1.219  1.00  0.00           H  
ATOM   3139  HB3 TYR   200     -13.083  -6.863  -0.124  1.00  0.00           H  
ATOM   3140  HD1 TYR   200     -13.734  -8.656   1.528  1.00  0.00           H  
ATOM   3141  HE1 TYR   200     -12.856 -10.433   3.018  1.00  0.00           H  
ATOM   3142  HH  TYR   200      -9.747 -12.071   2.384  1.00  0.00           H  
ATOM   3143  HE2 TYR   200      -9.271 -10.669   0.614  1.00  0.00           H  
ATOM   3144  HD2 TYR   200     -10.147  -8.890  -0.865  1.00  0.00           H  
ATOM   3145  N   PRO   201     -15.180  -6.407  -2.297  1.00  0.00           N  
ATOM   3146  CA  PRO   201     -15.702  -5.283  -3.073  1.00  0.00           C  
ATOM   3147  C   PRO   201     -14.660  -4.165  -3.228  1.00  0.00           C  
ATOM   3148  O   PRO   201     -14.096  -3.707  -2.232  1.00  0.00           O  
ATOM   3149  CD  PRO   201     -16.052  -6.672  -1.161  1.00  0.00           C  
ATOM   3150  CG  PRO   201     -17.384  -6.012  -1.512  1.00  0.00           C  
ATOM   3151  CB  PRO   201     -16.950  -4.793  -2.323  1.00  0.00           C  
ATOM   3152  HD2 PRO   201     -15.620  -6.221  -0.268  1.00  0.00           H  
ATOM   3153  HD3 PRO   201     -16.222  -7.730  -0.967  1.00  0.00           H  
ATOM   3154  HG2 PRO   201     -17.975  -5.754  -0.633  1.00  0.00           H  
ATOM   3155  HG3 PRO   201     -17.978  -6.680  -2.138  1.00  0.00           H  
ATOM   3156  HB2 PRO   201     -16.714  -3.976  -1.638  1.00  0.00           H  
ATOM   3157  HB3 PRO   201     -17.732  -4.443  -2.997  1.00  0.00           H  
ATOM   3158  HA  PRO   201     -15.998  -5.660  -4.055  1.00  0.00           H  
ATOM   3159  N   ILE   202     -14.424  -3.721  -4.466  1.00  0.00           N  
ATOM   3160  CA  ILE   202     -13.606  -2.543  -4.797  1.00  0.00           C  
ATOM   3161  C   ILE   202     -14.558  -1.428  -5.249  1.00  0.00           C  
ATOM   3162  O   ILE   202     -15.064  -1.446  -6.375  1.00  0.00           O  
ATOM   3163  CB  ILE   202     -12.531  -2.881  -5.864  1.00  0.00           C  
ATOM   3164  CG2 ILE   202     -11.780  -1.609  -6.308  1.00  0.00           C  
ATOM   3165  CG1 ILE   202     -11.509  -3.916  -5.337  1.00  0.00           C  
ATOM   3166  CD1 ILE   202     -10.683  -4.578  -6.447  1.00  0.00           C  
ATOM   3167  H   ILE   202     -14.911  -4.163  -5.232  1.00  0.00           H  
ATOM   3168  HA  ILE   202     -13.072  -2.189  -3.915  1.00  0.00           H  
ATOM   3169  HB  ILE   202     -13.033  -3.306  -6.735  1.00  0.00           H  
ATOM   3170 HG21 ILE   202     -11.306  -1.118  -5.458  1.00  0.00           H  
ATOM   3171 HG22 ILE   202     -10.996  -1.834  -7.030  1.00  0.00           H  
ATOM   3172 HG23 ILE   202     -12.427  -0.881  -6.795  1.00  0.00           H  
ATOM   3173 HG12 ILE   202     -10.841  -3.449  -4.613  1.00  0.00           H  
ATOM   3174 HG13 ILE   202     -12.020  -4.712  -4.797  1.00  0.00           H  
ATOM   3175 HD11 ILE   202     -10.073  -3.862  -6.995  1.00  0.00           H  
ATOM   3176 HD12 ILE   202     -10.005  -5.317  -6.024  1.00  0.00           H  
ATOM   3177 HD13 ILE   202     -11.323  -5.093  -7.165  1.00  0.00           H  
ATOM   3178  N   THR   203     -14.832  -0.469  -4.361  1.00  0.00           N  
ATOM   3179  CA  THR   203     -15.755   0.651  -4.628  1.00  0.00           C  
ATOM   3180  C   THR   203     -14.985   1.895  -5.063  1.00  0.00           C  
ATOM   3181  O   THR   203     -14.293   2.511  -4.252  1.00  0.00           O  
ATOM   3182  CB  THR   203     -16.625   0.960  -3.397  1.00  0.00           C  
ATOM   3183  CG2 THR   203     -17.653   2.062  -3.669  1.00  0.00           C  
ATOM   3184  OG1 THR   203     -17.348  -0.195  -3.024  1.00  0.00           O  
ATOM   3185  H   THR   203     -14.383  -0.505  -3.455  1.00  0.00           H  
ATOM   3186  HA  THR   203     -16.440   0.380  -5.434  1.00  0.00           H  
ATOM   3187  HB  THR   203     -15.999   1.248  -2.551  1.00  0.00           H  
ATOM   3188 HG21 THR   203     -18.292   1.812  -4.516  1.00  0.00           H  
ATOM   3189 HG22 THR   203     -18.298   2.212  -2.802  1.00  0.00           H  
ATOM   3190 HG23 THR   203     -17.185   3.024  -3.879  1.00  0.00           H  
ATOM   3191  HG1 THR   203     -16.731  -0.881  -2.818  1.00  0.00           H  
ATOM   3192  N   LEU   204     -15.115   2.291  -6.331  1.00  0.00           N  
ATOM   3193  CA  LEU   204     -14.609   3.574  -6.831  1.00  0.00           C  
ATOM   3194  C   LEU   204     -15.590   4.713  -6.507  1.00  0.00           C  
ATOM   3195  O   LEU   204     -16.748   4.686  -6.928  1.00  0.00           O  
ATOM   3196  CB  LEU   204     -14.321   3.447  -8.337  1.00  0.00           C  
ATOM   3197  CG  LEU   204     -13.890   4.756  -9.023  1.00  0.00           C  
ATOM   3198  CD1 LEU   204     -12.641   5.375  -8.395  1.00  0.00           C  
ATOM   3199  CD2 LEU   204     -13.592   4.458 -10.487  1.00  0.00           C  
ATOM   3200  H   LEU   204     -15.687   1.742  -6.956  1.00  0.00           H  
ATOM   3201  HA  LEU   204     -13.660   3.785  -6.339  1.00  0.00           H  
ATOM   3202  HB2 LEU   204     -13.547   2.691  -8.480  1.00  0.00           H  
ATOM   3203  HB3 LEU   204     -15.210   3.064  -8.841  1.00  0.00           H  
ATOM   3204  HG  LEU   204     -14.698   5.488  -8.991  1.00  0.00           H  
ATOM   3205 HD11 LEU   204     -11.832   4.651  -8.315  1.00  0.00           H  
ATOM   3206 HD12 LEU   204     -12.286   6.221  -8.983  1.00  0.00           H  
ATOM   3207 HD13 LEU   204     -12.842   5.758  -7.398  1.00  0.00           H  
ATOM   3208 HD21 LEU   204     -14.491   4.101 -10.990  1.00  0.00           H  
ATOM   3209 HD22 LEU   204     -13.258   5.350 -11.015  1.00  0.00           H  
ATOM   3210 HD23 LEU   204     -12.818   3.698 -10.599  1.00  0.00           H  
ATOM   3211  N   PHE   205     -15.117   5.717  -5.769  1.00  0.00           N  
ATOM   3212  CA  PHE   205     -15.879   6.917  -5.417  1.00  0.00           C  
ATOM   3213  C   PHE   205     -15.860   7.931  -6.576  1.00  0.00           C  
ATOM   3214  O   PHE   205     -14.857   8.076  -7.278  1.00  0.00           O  
ATOM   3215  CB  PHE   205     -15.321   7.537  -4.122  1.00  0.00           C  
ATOM   3216  CG  PHE   205     -15.690   6.856  -2.806  1.00  0.00           C  
ATOM   3217  CD1 PHE   205     -15.716   5.452  -2.663  1.00  0.00           C  
ATOM   3218  CE1 PHE   205     -16.072   4.865  -1.436  1.00  0.00           C  
ATOM   3219  CZ  PHE   205     -16.373   5.673  -0.329  1.00  0.00           C  
ATOM   3220  CE2 PHE   205     -16.328   7.070  -0.452  1.00  0.00           C  
ATOM   3221  CD2 PHE   205     -15.992   7.658  -1.685  1.00  0.00           C  
ATOM   3222  H   PHE   205     -14.154   5.674  -5.459  1.00  0.00           H  
ATOM   3223  HA  PHE   205     -16.920   6.642  -5.234  1.00  0.00           H  
ATOM   3224  HB2 PHE   205     -14.235   7.596  -4.179  1.00  0.00           H  
ATOM   3225  HB3 PHE   205     -15.660   8.572  -4.054  1.00  0.00           H  
ATOM   3226  HD1 PHE   205     -15.472   4.798  -3.483  1.00  0.00           H  
ATOM   3227  HE1 PHE   205     -16.104   3.789  -1.344  1.00  0.00           H  
ATOM   3228  HZ  PHE   205     -16.635   5.219   0.616  1.00  0.00           H  
ATOM   3229  HE2 PHE   205     -16.555   7.695   0.399  1.00  0.00           H  
ATOM   3230  HD2 PHE   205     -15.964   8.735  -1.765  1.00  0.00           H  
ATOM   3231  N   VAL   206     -16.973   8.651  -6.760  1.00  0.00           N  
ATOM   3232  CA  VAL   206     -17.155   9.680  -7.799  1.00  0.00           C  
ATOM   3233  C   VAL   206     -17.133  11.078  -7.168  1.00  0.00           C  
ATOM   3234  O   VAL   206     -17.803  11.324  -6.160  1.00  0.00           O  
ATOM   3235  CB  VAL   206     -18.450   9.427  -8.602  1.00  0.00           C  
ATOM   3236  CG1 VAL   206     -18.700  10.496  -9.673  1.00  0.00           C  
ATOM   3237  CG2 VAL   206     -18.400   8.063  -9.308  1.00  0.00           C  
ATOM   3238  H   VAL   206     -17.751   8.499  -6.135  1.00  0.00           H  
ATOM   3239  HA  VAL   206     -16.327   9.633  -8.510  1.00  0.00           H  
ATOM   3240  HB  VAL   206     -19.299   9.426  -7.917  1.00  0.00           H  
ATOM   3241 HG11 VAL   206     -17.853  10.582 -10.355  1.00  0.00           H  
ATOM   3242 HG12 VAL   206     -19.578  10.254 -10.272  1.00  0.00           H  
ATOM   3243 HG13 VAL   206     -18.882  11.480  -9.241  1.00  0.00           H  
ATOM   3244 HG21 VAL   206     -18.315   7.241  -8.597  1.00  0.00           H  
ATOM   3245 HG22 VAL   206     -19.304   7.885  -9.891  1.00  0.00           H  
ATOM   3246 HG23 VAL   206     -17.551   7.999  -9.990  1.00  0.00           H  
ATOM   3247  N   GLU   207     -16.349  11.993  -7.749  1.00  0.00           N  
ATOM   3248  CA  GLU   207     -16.181  13.393  -7.286  1.00  0.00           C  
ATOM   3249  C   GLU   207     -17.358  14.321  -7.645  1.00  0.00           C  
ATOM   3250  O   GLU   207     -17.796  14.318  -8.825  1.00  0.00           O  
ATOM   3251  CB  GLU   207     -14.852  13.959  -7.825  1.00  0.00           C  
ATOM   3252  CG  GLU   207     -13.614  13.212  -7.293  1.00  0.00           C  
ATOM   3253  CD  GLU   207     -12.295  13.881  -7.734  1.00  0.00           C  
ATOM   3254  OE1 GLU   207     -11.494  13.228  -8.441  1.00  0.00           O  
ATOM   3255  OE2 GLU   207     -12.041  15.056  -7.366  1.00  0.00           O1-
ATOM   3256  OXT GLU   207     -17.818  15.055  -6.736  1.00  0.00           O1-
ATOM   3257  H   GLU   207     -15.835  11.725  -8.575  1.00  0.00           H  
ATOM   3258  HA  GLU   207     -16.111  13.378  -6.197  1.00  0.00           H  
ATOM   3259  HB2 GLU   207     -14.854  13.932  -8.916  1.00  0.00           H  
ATOM   3260  HB3 GLU   207     -14.777  15.012  -7.549  1.00  0.00           H  
ATOM   3261  HG2 GLU   207     -13.630  13.188  -6.203  1.00  0.00           H  
ATOM   3262  HG3 GLU   207     -13.615  12.174  -7.628  1.00  0.00           H  
END   
