# Supplementary material for: ModBind, a Rapid Simulation-Based Predictor of Ligand Binding and Off-Rates
Source: J Chem Inf Model. 2024 Dec 16;65(1):265–74. doi: 10.1021/acs.jcim.4c01805 (PMC11733936; doi:10.1021/acs.jcim.4c01805)
Supplement: Supplementary file 2 — ci4c01805_si_002.zip [file ci4c01805_si_002.zip › SI_ModBind_Validation/Koff/HSP90_Koff/M67_protein.pdb]

TITLE     M67_protein
REMARK   4      COMPLIES WITH FORMAT V. 3.0, 1-DEC-2006
REMARK 888
REMARK 888 WRITTEN BY MAESTRO (A PRODUCT OF SCHRODINGER, LLC)
ATOM      1  N   VAL     1       6.828  13.708  16.551  1.00  0.00           N1+
ATOM      2  CA  VAL     1       7.118  13.047  15.245  1.00  0.00           C  
ATOM      3  C   VAL     1       8.491  12.384  15.299  1.00  0.00           C  
ATOM      4  O   VAL     1       9.473  13.046  15.629  1.00  0.00           O  
ATOM      5  CB  VAL     1       7.045  14.024  14.049  1.00  0.00           C  
ATOM      6  CG1 VAL     1       7.296  13.316  12.708  1.00  0.00           C  
ATOM      7  CG2 VAL     1       5.677  14.714  13.956  1.00  0.00           C  
ATOM      8  H1  VAL     1       7.534  14.410  16.724  1.00  0.00           H  
ATOM      9  H2  VAL     1       6.857  13.019  17.289  1.00  0.00           H  
ATOM     10  H3  VAL     1       5.916  14.140  16.522  1.00  0.00           H  
ATOM     11  HA  VAL     1       6.363  12.270  15.114  1.00  0.00           H  
ATOM     12  HB  VAL     1       7.803  14.800  14.170  1.00  0.00           H  
ATOM     13 HG11 VAL     1       6.603  12.487  12.558  1.00  0.00           H  
ATOM     14 HG12 VAL     1       7.172  14.003  11.871  1.00  0.00           H  
ATOM     15 HG13 VAL     1       8.309  12.920  12.630  1.00  0.00           H  
ATOM     16 HG21 VAL     1       5.477  15.333  14.831  1.00  0.00           H  
ATOM     17 HG22 VAL     1       5.621  15.370  13.086  1.00  0.00           H  
ATOM     18 HG23 VAL     1       4.871  13.986  13.874  1.00  0.00           H  
ATOM     19  N   GLU     2       8.576  11.090  14.990  1.00  0.00           N  
ATOM     20  CA  GLU     2       9.848  10.359  14.880  1.00  0.00           C  
ATOM     21  C   GLU     2      10.277  10.220  13.412  1.00  0.00           C  
ATOM     22  O   GLU     2       9.459   9.888  12.554  1.00  0.00           O  
ATOM     23  CB  GLU     2       9.732   8.984  15.552  1.00  0.00           C  
ATOM     24  CG  GLU     2       9.566   9.106  17.072  1.00  0.00           C  
ATOM     25  CD  GLU     2       9.481   7.724  17.737  1.00  0.00           C  
ATOM     26  OE1 GLU     2       8.422   7.062  17.623  1.00  0.00           O  
ATOM     27  OE2 GLU     2      10.456   7.304  18.406  1.00  0.00           O1-
ATOM     28  H   GLU     2       7.739  10.588  14.723  1.00  0.00           H  
ATOM     29  HA  GLU     2      10.643  10.899  15.399  1.00  0.00           H  
ATOM     30  HB2 GLU     2       8.894   8.429  15.127  1.00  0.00           H  
ATOM     31  HB3 GLU     2      10.630   8.400  15.344  1.00  0.00           H  
ATOM     32  HG2 GLU     2      10.403   9.657  17.502  1.00  0.00           H  
ATOM     33  HG3 GLU     2       8.661   9.661  17.320  1.00  0.00           H  
ATOM     34  N   THR     3      11.560  10.462  13.125  1.00  0.00           N  
ATOM     35  CA  THR     3      12.166  10.318  11.787  1.00  0.00           C  
ATOM     36  C   THR     3      13.114   9.118  11.751  1.00  0.00           C  
ATOM     37  O   THR     3      13.876   8.892  12.694  1.00  0.00           O  
ATOM     38  CB  THR     3      12.901  11.604  11.364  1.00  0.00           C  
ATOM     39  CG2 THR     3      13.487  11.533   9.952  1.00  0.00           C  
ATOM     40  OG1 THR     3      12.011  12.701  11.377  1.00  0.00           O  
ATOM     41  H   THR     3      12.184  10.703  13.882  1.00  0.00           H  
ATOM     42  HA  THR     3      11.384  10.140  11.048  1.00  0.00           H  
ATOM     43  HB  THR     3      13.702  11.822  12.072  1.00  0.00           H  
ATOM     44 HG21 THR     3      12.723  11.280   9.215  1.00  0.00           H  
ATOM     45 HG22 THR     3      13.917  12.492   9.661  1.00  0.00           H  
ATOM     46 HG23 THR     3      14.285  10.796   9.871  1.00  0.00           H  
ATOM     47  HG1 THR     3      11.676  12.803  12.254  1.00  0.00           H  
ATOM     48  N   PHE     4      13.091   8.367  10.651  1.00  0.00           N  
ATOM     49  CA  PHE     4      13.850   7.133  10.437  1.00  0.00           C  
ATOM     50  C   PHE     4      14.494   7.121   9.046  1.00  0.00           C  
ATOM     51  O   PHE     4      13.878   7.546   8.068  1.00  0.00           O  
ATOM     52  CB  PHE     4      12.911   5.925  10.573  1.00  0.00           C  
ATOM     53  CG  PHE     4      12.171   5.818  11.891  1.00  0.00           C  
ATOM     54  CD1 PHE     4      10.908   6.421  12.043  1.00  0.00           C  
ATOM     55  CE1 PHE     4      10.229   6.335  13.270  1.00  0.00           C  
ATOM     56  CZ  PHE     4      10.807   5.642  14.346  1.00  0.00           C  
ATOM     57  CE2 PHE     4      12.060   5.024  14.192  1.00  0.00           C  
ATOM     58  CD2 PHE     4      12.742   5.112  12.966  1.00  0.00           C  
ATOM     59  H   PHE     4      12.453   8.630   9.909  1.00  0.00           H  
ATOM     60  HA  PHE     4      14.647   7.045  11.179  1.00  0.00           H  
ATOM     61  HB2 PHE     4      12.167   5.976   9.779  1.00  0.00           H  
ATOM     62  HB3 PHE     4      13.464   4.999  10.407  1.00  0.00           H  
ATOM     63  HD1 PHE     4      10.461   6.964  11.222  1.00  0.00           H  
ATOM     64  HE1 PHE     4       9.269   6.813  13.386  1.00  0.00           H  
ATOM     65  HZ  PHE     4      10.289   5.587  15.293  1.00  0.00           H  
ATOM     66  HE2 PHE     4      12.502   4.488  15.019  1.00  0.00           H  
ATOM     67  HD2 PHE     4      13.708   4.643  12.856  1.00  0.00           H  
ATOM     68  N   ALA     5      15.712   6.591   8.934  1.00  0.00           N  
ATOM     69  CA  ALA     5      16.292   6.228   7.643  1.00  0.00           C  
ATOM     70  C   ALA     5      15.724   4.884   7.146  1.00  0.00           C  
ATOM     71  O   ALA     5      15.495   3.967   7.941  1.00  0.00           O  
ATOM     72  CB  ALA     5      17.819   6.183   7.773  1.00  0.00           C  
ATOM     73  H   ALA     5      16.178   6.258   9.764  1.00  0.00           H  
ATOM     74  HA  ALA     5      16.055   7.003   6.914  1.00  0.00           H  
ATOM     75  HB1 ALA     5      18.137   5.437   8.501  1.00  0.00           H  
ATOM     76  HB2 ALA     5      18.286   5.936   6.818  1.00  0.00           H  
ATOM     77  HB3 ALA     5      18.214   7.149   8.089  1.00  0.00           H  
ATOM     78  N   PHE     6      15.552   4.734   5.831  1.00  0.00           N  
ATOM     79  CA  PHE     6      15.384   3.412   5.213  1.00  0.00           C  
ATOM     80  C   PHE     6      16.690   2.597   5.299  1.00  0.00           C  
ATOM     81  O   PHE     6      17.783   3.167   5.364  1.00  0.00           O  
ATOM     82  CB  PHE     6      14.952   3.565   3.747  1.00  0.00           C  
ATOM     83  CG  PHE     6      13.553   4.111   3.538  1.00  0.00           C  
ATOM     84  CD1 PHE     6      12.430   3.322   3.852  1.00  0.00           C  
ATOM     85  CE1 PHE     6      11.133   3.809   3.611  1.00  0.00           C  
ATOM     86  CZ  PHE     6      10.956   5.094   3.069  1.00  0.00           C  
ATOM     87  CE2 PHE     6      12.073   5.887   2.762  1.00  0.00           C  
ATOM     88  CD2 PHE     6      13.368   5.389   2.983  1.00  0.00           C  
ATOM     89  H   PHE     6      15.750   5.518   5.223  1.00  0.00           H  
ATOM     90  HA  PHE     6      14.609   2.861   5.749  1.00  0.00           H  
ATOM     91  HB2 PHE     6      15.667   4.194   3.216  1.00  0.00           H  
ATOM     92  HB3 PHE     6      14.989   2.600   3.245  1.00  0.00           H  
ATOM     93  HD1 PHE     6      12.560   2.333   4.266  1.00  0.00           H  
ATOM     94  HE1 PHE     6      10.277   3.193   3.842  1.00  0.00           H  
ATOM     95  HZ  PHE     6       9.964   5.473   2.876  1.00  0.00           H  
ATOM     96  HE2 PHE     6      11.941   6.867   2.330  1.00  0.00           H  
ATOM     97  HD2 PHE     6      14.219   5.980   2.696  1.00  0.00           H  
ATOM     98  N   GLN     7      16.598   1.263   5.235  1.00  0.00           N  
ATOM     99  CA  GLN     7      17.768   0.427   4.931  1.00  0.00           C  
ATOM    100  C   GLN     7      18.328   0.766   3.537  1.00  0.00           C  
ATOM    101  O   GLN     7      17.585   1.179   2.643  1.00  0.00           O  
ATOM    102  CB  GLN     7      17.432  -1.071   5.046  1.00  0.00           C  
ATOM    103  CG  GLN     7      17.317  -1.545   6.507  1.00  0.00           C  
ATOM    104  CD  GLN     7      17.533  -3.052   6.636  1.00  0.00           C  
ATOM    105  OE1 GLN     7      18.654  -3.543   6.727  1.00  0.00           O  
ATOM    106  NE2 GLN     7      16.485  -3.849   6.647  1.00  0.00           N  
ATOM    107  H   GLN     7      15.686   0.832   5.199  1.00  0.00           H  
ATOM    108  HA  GLN     7      18.551   0.661   5.655  1.00  0.00           H  
ATOM    109  HB2 GLN     7      16.517  -1.303   4.499  1.00  0.00           H  
ATOM    110  HB3 GLN     7      18.221  -1.645   4.555  1.00  0.00           H  
ATOM    111  HG2 GLN     7      18.074  -1.059   7.123  1.00  0.00           H  
ATOM    112  HG3 GLN     7      16.350  -1.261   6.926  1.00  0.00           H  
ATOM    113 HE21 GLN     7      16.617  -4.845   6.730  1.00  0.00           H  
ATOM    114 HE22 GLN     7      15.549  -3.466   6.582  1.00  0.00           H  
ATOM    115  N   ALA     8      19.637   0.586   3.347  1.00  0.00           N  
ATOM    116  CA  ALA     8      20.351   0.999   2.135  1.00  0.00           C  
ATOM    117  C   ALA     8      19.767   0.372   0.852  1.00  0.00           C  
ATOM    118  O   ALA     8      19.645   1.045  -0.171  1.00  0.00           O  
ATOM    119  CB  ALA     8      21.830   0.632   2.309  1.00  0.00           C  
ATOM    120  H   ALA     8      20.190   0.214   4.105  1.00  0.00           H  
ATOM    121  HA  ALA     8      20.268   2.083   2.048  1.00  0.00           H  
ATOM    122  HB1 ALA     8      21.963  -0.444   2.437  1.00  0.00           H  
ATOM    123  HB2 ALA     8      22.416   0.937   1.440  1.00  0.00           H  
ATOM    124  HB3 ALA     8      22.258   1.127   3.181  1.00  0.00           H  
ATOM    125  N   GLU     9      19.337  -0.889   0.925  1.00  0.00           N  
ATOM    126  CA  GLU     9      18.672  -1.606  -0.165  1.00  0.00           C  
ATOM    127  C   GLU     9      17.342  -0.946  -0.554  1.00  0.00           C  
ATOM    128  O   GLU     9      17.073  -0.754  -1.738  1.00  0.00           O  
ATOM    129  CB  GLU     9      18.427  -3.072   0.240  1.00  0.00           C  
ATOM    130  CG  GLU     9      19.702  -3.903   0.480  1.00  0.00           C  
ATOM    131  CD  GLU     9      20.460  -3.602   1.791  1.00  0.00           C  
ATOM    132  OE1 GLU     9      19.888  -2.989   2.723  1.00  0.00           O  
ATOM    133  OE2 GLU     9      21.642  -4.006   1.898  1.00  0.00           O1-
ATOM    134  H   GLU     9      19.479  -1.402   1.788  1.00  0.00           H  
ATOM    135  HA  GLU     9      19.327  -1.588  -1.039  1.00  0.00           H  
ATOM    136  HB2 GLU     9      17.782  -3.121   1.119  1.00  0.00           H  
ATOM    137  HB3 GLU     9      17.868  -3.567  -0.554  1.00  0.00           H  
ATOM    138  HG2 GLU     9      19.434  -4.959   0.505  1.00  0.00           H  
ATOM    139  HG3 GLU     9      20.387  -3.783  -0.361  1.00  0.00           H  
ATOM    140  N   ILE    10      16.527  -0.548   0.430  1.00  0.00           N  
ATOM    141  CA  ILE    10      15.220   0.094   0.215  1.00  0.00           C  
ATOM    142  C   ILE    10      15.397   1.513  -0.351  1.00  0.00           C  
ATOM    143  O   ILE    10      14.703   1.891  -1.292  1.00  0.00           O  
ATOM    144  CB  ILE    10      14.383   0.084   1.517  1.00  0.00           C  
ATOM    145  CG2 ILE    10      13.069   0.864   1.329  1.00  0.00           C  
ATOM    146  CG1 ILE    10      14.095  -1.363   1.985  1.00  0.00           C  
ATOM    147  CD1 ILE    10      13.469  -1.449   3.383  1.00  0.00           C  
ATOM    148  H   ILE    10      16.827  -0.683   1.385  1.00  0.00           H  
ATOM    149  HA  ILE    10      14.679  -0.495  -0.528  1.00  0.00           H  
ATOM    150  HB  ILE    10      14.961   0.573   2.299  1.00  0.00           H  
ATOM    151 HG21 ILE    10      12.491   0.473   0.491  1.00  0.00           H  
ATOM    152 HG22 ILE    10      12.438   0.814   2.213  1.00  0.00           H  
ATOM    153 HG23 ILE    10      13.233   1.927   1.153  1.00  0.00           H  
ATOM    154 HG12 ILE    10      13.455  -1.871   1.263  1.00  0.00           H  
ATOM    155 HG13 ILE    10      15.022  -1.935   2.015  1.00  0.00           H  
ATOM    156 HD11 ILE    10      12.444  -1.081   3.398  1.00  0.00           H  
ATOM    157 HD12 ILE    10      13.444  -2.483   3.728  1.00  0.00           H  
ATOM    158 HD13 ILE    10      14.045  -0.878   4.112  1.00  0.00           H  
ATOM    159  N   ALA    11      16.364   2.287   0.152  1.00  0.00           N  
ATOM    160  CA  ALA    11      16.685   3.609  -0.393  1.00  0.00           C  
ATOM    161  C   ALA    11      17.153   3.531  -1.864  1.00  0.00           C  
ATOM    162  O   ALA    11      16.723   4.325  -2.706  1.00  0.00           O  
ATOM    163  CB  ALA    11      17.743   4.259   0.507  1.00  0.00           C  
ATOM    164  H   ALA    11      16.925   1.935   0.918  1.00  0.00           H  
ATOM    165  HA  ALA    11      15.782   4.222  -0.357  1.00  0.00           H  
ATOM    166  HB1 ALA    11      18.663   3.673   0.534  1.00  0.00           H  
ATOM    167  HB2 ALA    11      17.997   5.260   0.156  1.00  0.00           H  
ATOM    168  HB3 ALA    11      17.384   4.354   1.532  1.00  0.00           H  
ATOM    169  N   GLN    12      17.984   2.536  -2.195  1.00  0.00           N  
ATOM    170  CA  GLN    12      18.417   2.251  -3.565  1.00  0.00           C  
ATOM    171  C   GLN    12      17.253   1.762  -4.455  1.00  0.00           C  
ATOM    172  O   GLN    12      17.154   2.171  -5.610  1.00  0.00           O  
ATOM    173  CB  GLN    12      19.589   1.260  -3.499  1.00  0.00           C  
ATOM    174  CG  GLN    12      20.197   0.923  -4.873  1.00  0.00           C  
ATOM    175  CD  GLN    12      21.254  -0.181  -4.809  1.00  0.00           C  
ATOM    176  OE1 GLN    12      21.595  -0.783  -5.929  1.00  0.00           O  
ATOM    177  NE2 GLN    12      21.791  -0.536  -3.768  1.00  0.00           N  
ATOM    178  H   GLN    12      18.309   1.916  -1.464  1.00  0.00           H  
ATOM    179  HA  GLN    12      18.800   3.177  -3.994  1.00  0.00           H  
ATOM    180  HB2 GLN    12      20.369   1.689  -2.867  1.00  0.00           H  
ATOM    181  HB3 GLN    12      19.262   0.354  -2.989  1.00  0.00           H  
ATOM    182  HG2 GLN    12      19.433   0.592  -5.576  1.00  0.00           H  
ATOM    183  HG3 GLN    12      20.649   1.815  -5.308  1.00  0.00           H  
ATOM    184 HE21 GLN    12      22.481  -1.272  -3.792  1.00  0.00           H  
ATOM    185 HE22 GLN    12      21.547  -0.092  -2.895  1.00  0.00           H  
ATOM    186  N   LEU    13      16.331   0.952  -3.922  1.00  0.00           N  
ATOM    187  CA  LEU    13      15.112   0.512  -4.616  1.00  0.00           C  
ATOM    188  C   LEU    13      14.183   1.685  -4.966  1.00  0.00           C  
ATOM    189  O   LEU    13      13.726   1.792  -6.103  1.00  0.00           O  
ATOM    190  CB  LEU    13      14.395  -0.531  -3.736  1.00  0.00           C  
ATOM    191  CG  LEU    13      13.013  -0.981  -4.241  1.00  0.00           C  
ATOM    192  CD1 LEU    13      13.126  -1.703  -5.579  1.00  0.00           C  
ATOM    193  CD2 LEU    13      12.348  -1.920  -3.235  1.00  0.00           C  
ATOM    194  H   LEU    13      16.466   0.629  -2.973  1.00  0.00           H  
ATOM    195  HA  LEU    13      15.417   0.033  -5.548  1.00  0.00           H  
ATOM    196  HB2 LEU    13      15.047  -1.395  -3.625  1.00  0.00           H  
ATOM    197  HB3 LEU    13      14.267  -0.128  -2.735  1.00  0.00           H  
ATOM    198  HG  LEU    13      12.345  -0.128  -4.351  1.00  0.00           H  
ATOM    199 HD11 LEU    13      13.847  -2.519  -5.530  1.00  0.00           H  
ATOM    200 HD12 LEU    13      12.163  -2.122  -5.867  1.00  0.00           H  
ATOM    201 HD13 LEU    13      13.438  -1.031  -6.378  1.00  0.00           H  
ATOM    202 HD21 LEU    13      12.257  -1.448  -2.256  1.00  0.00           H  
ATOM    203 HD22 LEU    13      11.342  -2.192  -3.556  1.00  0.00           H  
ATOM    204 HD23 LEU    13      12.913  -2.842  -3.108  1.00  0.00           H  
ATOM    205  N   MET    14      13.912   2.580  -4.014  1.00  0.00           N  
ATOM    206  CA  MET    14      13.039   3.737  -4.235  1.00  0.00           C  
ATOM    207  C   MET    14      13.625   4.698  -5.274  1.00  0.00           C  
ATOM    208  O   MET    14      12.921   5.098  -6.200  1.00  0.00           O  
ATOM    209  CB  MET    14      12.774   4.464  -2.909  1.00  0.00           C  
ATOM    210  CG  MET    14      11.918   3.613  -1.965  1.00  0.00           C  
ATOM    211  SD  MET    14      11.731   4.312  -0.306  1.00  0.00           S  
ATOM    212  CE  MET    14      10.475   5.576  -0.626  1.00  0.00           C  
ATOM    213  H   MET    14      14.308   2.448  -3.091  1.00  0.00           H  
ATOM    214  HA  MET    14      12.085   3.377  -4.625  1.00  0.00           H  
ATOM    215  HB2 MET    14      13.721   4.709  -2.425  1.00  0.00           H  
ATOM    216  HB3 MET    14      12.267   5.412  -3.095  1.00  0.00           H  
ATOM    217  HG2 MET    14      10.930   3.462  -2.399  1.00  0.00           H  
ATOM    218  HG3 MET    14      12.345   2.619  -1.845  1.00  0.00           H  
ATOM    219  HE1 MET    14       9.549   5.086  -0.911  1.00  0.00           H  
ATOM    220  HE2 MET    14      10.290   6.173   0.267  1.00  0.00           H  
ATOM    221  HE3 MET    14      10.783   6.237  -1.433  1.00  0.00           H  
ATOM    222  N   SER    15      14.918   5.024  -5.180  1.00  0.00           N  
ATOM    223  CA  SER    15      15.591   5.865  -6.181  1.00  0.00           C  
ATOM    224  C   SER    15      15.688   5.189  -7.558  1.00  0.00           C  
ATOM    225  O   SER    15      15.516   5.876  -8.565  1.00  0.00           O  
ATOM    226  CB  SER    15      16.960   6.336  -5.682  1.00  0.00           C  
ATOM    227  OG  SER    15      17.814   5.258  -5.350  1.00  0.00           O  
ATOM    228  H   SER    15      15.464   4.658  -4.411  1.00  0.00           H  
ATOM    229  HA  SER    15      14.984   6.763  -6.312  1.00  0.00           H  
ATOM    230  HB2 SER    15      17.451   6.950  -6.439  1.00  0.00           H  
ATOM    231  HB3 SER    15      16.842   6.966  -4.799  1.00  0.00           H  
ATOM    232  HG  SER    15      17.464   4.818  -4.588  1.00  0.00           H  
ATOM    233  N   LEU    16      15.847   3.860  -7.639  1.00  0.00           N  
ATOM    234  CA  LEU    16      15.730   3.104  -8.895  1.00  0.00           C  
ATOM    235  C   LEU    16      14.341   3.289  -9.517  1.00  0.00           C  
ATOM    236  O   LEU    16      14.245   3.687 -10.677  1.00  0.00           O  
ATOM    237  CB  LEU    16      16.090   1.622  -8.650  1.00  0.00           C  
ATOM    238  CG  LEU    16      16.049   0.697  -9.888  1.00  0.00           C  
ATOM    239  CD1 LEU    16      16.901  -0.546  -9.620  1.00  0.00           C  
ATOM    240  CD2 LEU    16      14.648   0.186 -10.248  1.00  0.00           C  
ATOM    241  H   LEU    16      15.998   3.333  -6.789  1.00  0.00           H  
ATOM    242  HA  LEU    16      16.463   3.513  -9.593  1.00  0.00           H  
ATOM    243  HB2 LEU    16      17.104   1.610  -8.248  1.00  0.00           H  
ATOM    244  HB3 LEU    16      15.468   1.197  -7.865  1.00  0.00           H  
ATOM    245  HG  LEU    16      16.476   1.220 -10.745  1.00  0.00           H  
ATOM    246 HD11 LEU    16      16.497  -1.133  -8.796  1.00  0.00           H  
ATOM    247 HD12 LEU    16      16.947  -1.194 -10.496  1.00  0.00           H  
ATOM    248 HD13 LEU    16      17.928  -0.279  -9.367  1.00  0.00           H  
ATOM    249 HD21 LEU    16      14.001   0.955 -10.664  1.00  0.00           H  
ATOM    250 HD22 LEU    16      14.700  -0.585 -11.016  1.00  0.00           H  
ATOM    251 HD23 LEU    16      14.143  -0.246  -9.384  1.00  0.00           H  
ATOM    252  N   ILE    17      13.270   3.053  -8.753  1.00  0.00           N  
ATOM    253  CA  ILE    17      11.880   3.169  -9.224  1.00  0.00           C  
ATOM    254  C   ILE    17      11.564   4.601  -9.693  1.00  0.00           C  
ATOM    255  O   ILE    17      10.913   4.784 -10.721  1.00  0.00           O  
ATOM    256  CB  ILE    17      10.914   2.680  -8.118  1.00  0.00           C  
ATOM    257  CG2 ILE    17       9.451   3.059  -8.409  1.00  0.00           C  
ATOM    258  CG1 ILE    17      11.032   1.145  -7.964  1.00  0.00           C  
ATOM    259  CD1 ILE    17      10.358   0.597  -6.701  1.00  0.00           C  
ATOM    260  H   ILE    17      13.416   2.741  -7.801  1.00  0.00           H  
ATOM    261  HA  ILE    17      11.766   2.520 -10.095  1.00  0.00           H  
ATOM    262  HB  ILE    17      11.198   3.149  -7.175  1.00  0.00           H  
ATOM    263 HG21 ILE    17       9.143   2.670  -9.377  1.00  0.00           H  
ATOM    264 HG22 ILE    17       8.771   2.655  -7.664  1.00  0.00           H  
ATOM    265 HG23 ILE    17       9.284   4.136  -8.402  1.00  0.00           H  
ATOM    266 HG12 ILE    17      10.622   0.646  -8.843  1.00  0.00           H  
ATOM    267 HG13 ILE    17      12.081   0.852  -7.927  1.00  0.00           H  
ATOM    268 HD11 ILE    17       9.274   0.661  -6.764  1.00  0.00           H  
ATOM    269 HD12 ILE    17      10.606  -0.455  -6.562  1.00  0.00           H  
ATOM    270 HD13 ILE    17      10.687   1.133  -5.811  1.00  0.00           H  
ATOM    271  N   ILE    18      12.051   5.617  -8.973  1.00  0.00           N  
ATOM    272  CA  ILE    18      11.844   7.035  -9.307  1.00  0.00           C  
ATOM    273  C   ILE    18      12.618   7.448 -10.574  1.00  0.00           C  
ATOM    274  O   ILE    18      12.053   8.130 -11.431  1.00  0.00           O  
ATOM    275  CB  ILE    18      12.194   7.910  -8.076  1.00  0.00           C  
ATOM    276  CG2 ILE    18      12.311   9.407  -8.420  1.00  0.00           C  
ATOM    277  CG1 ILE    18      11.119   7.712  -6.981  1.00  0.00           C  
ATOM    278  CD1 ILE    18      11.541   8.203  -5.590  1.00  0.00           C  
ATOM    279  H   ILE    18      12.576   5.405  -8.135  1.00  0.00           H  
ATOM    280  HA  ILE    18      10.784   7.178  -9.528  1.00  0.00           H  
ATOM    281  HB  ILE    18      13.159   7.583  -7.687  1.00  0.00           H  
ATOM    282 HG21 ILE    18      11.404   9.777  -8.899  1.00  0.00           H  
ATOM    283 HG22 ILE    18      12.482  10.011  -7.531  1.00  0.00           H  
ATOM    284 HG23 ILE    18      13.151   9.615  -9.083  1.00  0.00           H  
ATOM    285 HG12 ILE    18      10.191   8.202  -7.276  1.00  0.00           H  
ATOM    286 HG13 ILE    18      10.872   6.655  -6.887  1.00  0.00           H  
ATOM    287 HD11 ILE    18      11.663   9.285  -5.556  1.00  0.00           H  
ATOM    288 HD12 ILE    18      10.784   7.940  -4.851  1.00  0.00           H  
ATOM    289 HD13 ILE    18      12.479   7.746  -5.275  1.00  0.00           H  
ATOM    290  N   ASN    19      13.889   7.050 -10.713  1.00  0.00           N  
ATOM    291  CA  ASN    19      14.766   7.508 -11.801  1.00  0.00           C  
ATOM    292  C   ASN    19      14.686   6.674 -13.097  1.00  0.00           C  
ATOM    293  O   ASN    19      14.987   7.199 -14.172  1.00  0.00           O  
ATOM    294  CB  ASN    19      16.216   7.583 -11.285  1.00  0.00           C  
ATOM    295  CG  ASN    19      16.424   8.627 -10.197  1.00  0.00           C  
ATOM    296  OD1 ASN    19      15.822   9.692 -10.184  1.00  0.00           O  
ATOM    297  ND2 ASN    19      17.309   8.376  -9.260  1.00  0.00           N  
ATOM    298  H   ASN    19      14.304   6.482  -9.985  1.00  0.00           H  
ATOM    299  HA  ASN    19      14.469   8.518 -12.092  1.00  0.00           H  
ATOM    300  HB2 ASN    19      16.537   6.603 -10.928  1.00  0.00           H  
ATOM    301  HB3 ASN    19      16.888   7.841 -12.105  1.00  0.00           H  
ATOM    302 HD21 ASN    19      17.479   9.065  -8.542  1.00  0.00           H  
ATOM    303 HD22 ASN    19      17.809   7.499  -9.258  1.00  0.00           H  
ATOM    304  N   THR    20      14.300   5.395 -13.031  1.00  0.00           N  
ATOM    305  CA  THR    20      14.222   4.510 -14.212  1.00  0.00           C  
ATOM    306  C   THR    20      13.089   4.927 -15.154  1.00  0.00           C  
ATOM    307  O   THR    20      11.950   5.113 -14.720  1.00  0.00           O  
ATOM    308  CB  THR    20      14.052   3.034 -13.807  1.00  0.00           C  
ATOM    309  CG2 THR    20      13.953   2.076 -14.997  1.00  0.00           C  
ATOM    310  OG1 THR    20      15.172   2.620 -13.060  1.00  0.00           O  
ATOM    311  H   THR    20      14.057   5.002 -12.131  1.00  0.00           H  
ATOM    312  HA  THR    20      15.166   4.600 -14.755  1.00  0.00           H  
ATOM    313  HB  THR    20      13.167   2.914 -13.180  1.00  0.00           H  
ATOM    314 HG21 THR    20      14.787   2.208 -15.688  1.00  0.00           H  
ATOM    315 HG22 THR    20      13.965   1.038 -14.663  1.00  0.00           H  
ATOM    316 HG23 THR    20      13.027   2.208 -15.555  1.00  0.00           H  
ATOM    317  HG1 THR    20      15.152   3.073 -12.228  1.00  0.00           H  
ATOM    318  N   PHE    21      13.376   5.030 -16.456  1.00  0.00           N  
ATOM    319  CA  PHE    21      12.351   5.232 -17.482  1.00  0.00           C  
ATOM    320  C   PHE    21      11.491   3.965 -17.639  1.00  0.00           C  
ATOM    321  O   PHE    21      11.985   2.918 -18.070  1.00  0.00           O  
ATOM    322  CB  PHE    21      13.006   5.643 -18.809  1.00  0.00           C  
ATOM    323  CG  PHE    21      12.001   5.883 -19.920  1.00  0.00           C  
ATOM    324  CD1 PHE    21      11.324   7.115 -20.001  1.00  0.00           C  
ATOM    325  CE1 PHE    21      10.363   7.328 -21.005  1.00  0.00           C  
ATOM    326  CZ  PHE    21      10.073   6.311 -21.930  1.00  0.00           C  
ATOM    327  CE2 PHE    21      10.748   5.080 -21.854  1.00  0.00           C  
ATOM    328  CD2 PHE    21      11.711   4.867 -20.852  1.00  0.00           C  
ATOM    329  H   PHE    21      14.325   4.871 -16.763  1.00  0.00           H  
ATOM    330  HA  PHE    21      11.708   6.056 -17.165  1.00  0.00           H  
ATOM    331  HB2 PHE    21      13.586   6.556 -18.666  1.00  0.00           H  
ATOM    332  HB3 PHE    21      13.720   4.883 -19.132  1.00  0.00           H  
ATOM    333  HD1 PHE    21      11.533   7.898 -19.287  1.00  0.00           H  
ATOM    334  HE1 PHE    21       9.842   8.273 -21.062  1.00  0.00           H  
ATOM    335  HZ  PHE    21       9.331   6.474 -22.698  1.00  0.00           H  
ATOM    336  HE2 PHE    21      10.524   4.296 -22.563  1.00  0.00           H  
ATOM    337  HD2 PHE    21      12.219   3.915 -20.794  1.00  0.00           H  
ATOM    338  N   TYR    22      10.209   4.054 -17.277  1.00  0.00           N  
ATOM    339  CA  TYR    22       9.253   2.945 -17.320  1.00  0.00           C  
ATOM    340  C   TYR    22       7.827   3.484 -17.507  1.00  0.00           C  
ATOM    341  O   TYR    22       7.262   4.100 -16.600  1.00  0.00           O  
ATOM    342  CB  TYR    22       9.398   2.111 -16.034  1.00  0.00           C  
ATOM    343  CG  TYR    22       8.580   0.833 -16.016  1.00  0.00           C  
ATOM    344  CD1 TYR    22       9.009  -0.273 -16.776  1.00  0.00           C  
ATOM    345  CE1 TYR    22       8.258  -1.464 -16.778  1.00  0.00           C  
ATOM    346  CZ  TYR    22       7.075  -1.551 -16.016  1.00  0.00           C  
ATOM    347  OH  TYR    22       6.317  -2.676 -16.069  1.00  0.00           O  
ATOM    348  CE2 TYR    22       6.658  -0.451 -15.237  1.00  0.00           C  
ATOM    349  CD2 TYR    22       7.406   0.742 -15.242  1.00  0.00           C  
ATOM    350  H   TYR    22       9.870   4.939 -16.927  1.00  0.00           H  
ATOM    351  HA  TYR    22       9.487   2.310 -18.177  1.00  0.00           H  
ATOM    352  HB2 TYR    22      10.442   1.825 -15.899  1.00  0.00           H  
ATOM    353  HB3 TYR    22       9.147   2.713 -15.159  1.00  0.00           H  
ATOM    354  HD1 TYR    22       9.910  -0.209 -17.368  1.00  0.00           H  
ATOM    355  HE1 TYR    22       8.580  -2.301 -17.380  1.00  0.00           H  
ATOM    356  HH  TYR    22       6.792  -3.431 -16.398  1.00  0.00           H  
ATOM    357  HE2 TYR    22       5.755  -0.517 -14.647  1.00  0.00           H  
ATOM    358  HD2 TYR    22       7.072   1.584 -14.653  1.00  0.00           H  
ATOM    359  N   SER    23       7.258   3.292 -18.700  1.00  0.00           N  
ATOM    360  CA  SER    23       5.969   3.883 -19.107  1.00  0.00           C  
ATOM    361  C   SER    23       4.742   3.181 -18.512  1.00  0.00           C  
ATOM    362  O   SER    23       3.689   3.799 -18.357  1.00  0.00           O  
ATOM    363  CB  SER    23       5.844   3.857 -20.635  1.00  0.00           C  
ATOM    364  OG  SER    23       6.956   4.498 -21.243  1.00  0.00           O  
ATOM    365  H   SER    23       7.785   2.811 -19.415  1.00  0.00           H  
ATOM    366  HA  SER    23       5.949   4.925 -18.780  1.00  0.00           H  
ATOM    367  HB2 SER    23       5.792   2.832 -21.005  1.00  0.00           H  
ATOM    368  HB3 SER    23       4.933   4.363 -20.958  1.00  0.00           H  
ATOM    369  HG  SER    23       6.838   4.483 -22.181  1.00  0.00           H  
ATOM    370  N   ASN    24       4.860   1.897 -18.162  1.00  0.00           N  
ATOM    371  CA  ASN    24       3.779   1.042 -17.647  1.00  0.00           C  
ATOM    372  C   ASN    24       3.489   1.283 -16.145  1.00  0.00           C  
ATOM    373  O   ASN    24       3.357   0.350 -15.352  1.00  0.00           O  
ATOM    374  CB  ASN    24       4.137  -0.410 -18.013  1.00  0.00           C  
ATOM    375  CG  ASN    24       3.045  -1.419 -17.690  1.00  0.00           C  
ATOM    376  OD1 ASN    24       1.869  -1.204 -17.946  1.00  0.00           O  
ATOM    377  ND2 ASN    24       3.403  -2.558 -17.144  1.00  0.00           N  
ATOM    378  H   ASN    24       5.762   1.461 -18.285  1.00  0.00           H  
ATOM    379  HA  ASN    24       2.864   1.302 -18.182  1.00  0.00           H  
ATOM    380  HB2 ASN    24       4.325  -0.479 -19.085  1.00  0.00           H  
ATOM    381  HB3 ASN    24       5.066  -0.698 -17.529  1.00  0.00           H  
ATOM    382 HD21 ASN    24       2.702  -3.253 -16.936  1.00  0.00           H  
ATOM    383 HD22 ASN    24       4.375  -2.727 -16.918  1.00  0.00           H  
ATOM    384  N   LYS    25       3.423   2.558 -15.738  1.00  0.00           N  
ATOM    385  CA  LYS    25       3.335   3.001 -14.334  1.00  0.00           C  
ATOM    386  C   LYS    25       2.101   2.479 -13.593  1.00  0.00           C  
ATOM    387  O   LYS    25       2.167   2.257 -12.388  1.00  0.00           O  
ATOM    388  CB  LYS    25       3.359   4.536 -14.274  1.00  0.00           C  
ATOM    389  CG  LYS    25       4.693   5.128 -14.747  1.00  0.00           C  
ATOM    390  CD  LYS    25       4.674   6.656 -14.617  1.00  0.00           C  
ATOM    391  CE  LYS    25       6.028   7.295 -14.947  1.00  0.00           C  
ATOM    392  NZ  LYS    25       7.047   7.005 -13.904  1.00  0.00           N1+
ATOM    393  H   LYS    25       3.520   3.276 -16.444  1.00  0.00           H  
ATOM    394  HA  LYS    25       4.214   2.619 -13.819  1.00  0.00           H  
ATOM    395  HB2 LYS    25       2.542   4.948 -14.868  1.00  0.00           H  
ATOM    396  HB3 LYS    25       3.185   4.858 -13.247  1.00  0.00           H  
ATOM    397  HG2 LYS    25       5.510   4.703 -14.162  1.00  0.00           H  
ATOM    398  HG3 LYS    25       4.876   4.858 -15.787  1.00  0.00           H  
ATOM    399  HD2 LYS    25       3.921   7.052 -15.299  1.00  0.00           H  
ATOM    400  HD3 LYS    25       4.362   6.951 -13.614  1.00  0.00           H  
ATOM    401  HE2 LYS    25       6.392   6.952 -15.917  1.00  0.00           H  
ATOM    402  HE3 LYS    25       5.916   8.377 -15.014  1.00  0.00           H  
ATOM    403  HZ1 LYS    25       6.700   7.313 -13.005  1.00  0.00           H  
ATOM    404  HZ2 LYS    25       7.222   6.011 -13.875  1.00  0.00           H  
ATOM    405  HZ3 LYS    25       7.906   7.490 -14.124  1.00  0.00           H  
ATOM    406  N   GLU    26       1.006   2.247 -14.316  1.00  0.00           N  
ATOM    407  CA  GLU    26      -0.318   1.856 -13.802  1.00  0.00           C  
ATOM    408  C   GLU    26      -0.337   0.607 -12.900  1.00  0.00           C  
ATOM    409  O   GLU    26      -1.276   0.429 -12.122  1.00  0.00           O  
ATOM    410  CB  GLU    26      -1.265   1.654 -14.994  1.00  0.00           C  
ATOM    411  CG  GLU    26      -0.904   0.461 -15.897  1.00  0.00           C  
ATOM    412  CD  GLU    26      -1.967   0.221 -16.977  1.00  0.00           C  
ATOM    413  OE1 GLU    26      -2.396   1.189 -17.648  1.00  0.00           O  
ATOM    414  OE2 GLU    26      -2.383  -0.947 -17.164  1.00  0.00           O1-
ATOM    415  H   GLU    26       1.063   2.427 -15.308  1.00  0.00           H  
ATOM    416  HA  GLU    26      -0.690   2.693 -13.208  1.00  0.00           H  
ATOM    417  HB2 GLU    26      -2.276   1.520 -14.611  1.00  0.00           H  
ATOM    418  HB3 GLU    26      -1.292   2.569 -15.585  1.00  0.00           H  
ATOM    419  HG2 GLU    26       0.056   0.627 -16.387  1.00  0.00           H  
ATOM    420  HG3 GLU    26      -0.808  -0.462 -15.327  1.00  0.00           H  
ATOM    421  N   ILE    27       0.698  -0.239 -12.963  1.00  0.00           N  
ATOM    422  CA  ILE    27       0.840  -1.438 -12.124  1.00  0.00           C  
ATOM    423  C   ILE    27       0.867  -1.132 -10.619  1.00  0.00           C  
ATOM    424  O   ILE    27       0.596  -2.031  -9.824  1.00  0.00           O  
ATOM    425  CB  ILE    27       2.062  -2.283 -12.558  1.00  0.00           C  
ATOM    426  CG2 ILE    27       1.873  -2.746 -14.013  1.00  0.00           C  
ATOM    427  CG1 ILE    27       3.440  -1.594 -12.391  1.00  0.00           C  
ATOM    428  CD1 ILE    27       4.085  -1.815 -11.016  1.00  0.00           C  
ATOM    429  H   ILE    27       1.445  -0.034 -13.612  1.00  0.00           H  
ATOM    430  HA  ILE    27      -0.054  -2.043 -12.289  1.00  0.00           H  
ATOM    431  HB  ILE    27       2.069  -3.194 -11.956  1.00  0.00           H  
ATOM    432 HG21 ILE    27       1.896  -1.910 -14.712  1.00  0.00           H  
ATOM    433 HG22 ILE    27       2.655  -3.443 -14.308  1.00  0.00           H  
ATOM    434 HG23 ILE    27       0.920  -3.260 -14.142  1.00  0.00           H  
ATOM    435 HG12 ILE    27       4.133  -1.998 -13.130  1.00  0.00           H  
ATOM    436 HG13 ILE    27       3.376  -0.528 -12.608  1.00  0.00           H  
ATOM    437 HD11 ILE    27       4.136  -2.875 -10.765  1.00  0.00           H  
ATOM    438 HD12 ILE    27       5.105  -1.432 -11.010  1.00  0.00           H  
ATOM    439 HD13 ILE    27       3.551  -1.309 -10.215  1.00  0.00           H  
ATOM    440  N   PHE    28       1.117   0.120 -10.210  1.00  0.00           N  
ATOM    441  CA  PHE    28       1.098   0.527  -8.799  1.00  0.00           C  
ATOM    442  C   PHE    28      -0.227   0.168  -8.096  1.00  0.00           C  
ATOM    443  O   PHE    28      -0.218  -0.259  -6.940  1.00  0.00           O  
ATOM    444  CB  PHE    28       1.389   2.036  -8.679  1.00  0.00           C  
ATOM    445  CG  PHE    28       0.177   2.931  -8.884  1.00  0.00           C  
ATOM    446  CD1 PHE    28      -0.192   3.357 -10.172  1.00  0.00           C  
ATOM    447  CE1 PHE    28      -1.374   4.088 -10.371  1.00  0.00           C  
ATOM    448  CZ  PHE    28      -2.204   4.391  -9.281  1.00  0.00           C  
ATOM    449  CE2 PHE    28      -1.846   3.966  -7.992  1.00  0.00           C  
ATOM    450  CD2 PHE    28      -0.649   3.257  -7.790  1.00  0.00           C  
ATOM    451  H   PHE    28       1.319   0.826 -10.905  1.00  0.00           H  
ATOM    452  HA  PHE    28       1.894  -0.025  -8.309  1.00  0.00           H  
ATOM    453  HB2 PHE    28       1.781   2.231  -7.682  1.00  0.00           H  
ATOM    454  HB3 PHE    28       2.184   2.332  -9.366  1.00  0.00           H  
ATOM    455  HD1 PHE    28       0.417   3.110 -11.022  1.00  0.00           H  
ATOM    456  HE1 PHE    28      -1.647   4.399 -11.366  1.00  0.00           H  
ATOM    457  HZ  PHE    28      -3.121   4.938  -9.437  1.00  0.00           H  
ATOM    458  HE2 PHE    28      -2.497   4.172  -7.158  1.00  0.00           H  
ATOM    459  HD2 PHE    28      -0.390   2.921  -6.797  1.00  0.00           H  
ATOM    460  N   LEU    29      -1.366   0.307  -8.791  1.00  0.00           N  
ATOM    461  CA  LEU    29      -2.691   0.098  -8.201  1.00  0.00           C  
ATOM    462  C   LEU    29      -2.890  -1.372  -7.808  1.00  0.00           C  
ATOM    463  O   LEU    29      -3.393  -1.658  -6.723  1.00  0.00           O  
ATOM    464  CB  LEU    29      -3.793   0.549  -9.187  1.00  0.00           C  
ATOM    465  CG  LEU    29      -4.727   1.662  -8.672  1.00  0.00           C  
ATOM    466  CD1 LEU    29      -5.930   1.769  -9.610  1.00  0.00           C  
ATOM    467  CD2 LEU    29      -5.266   1.424  -7.258  1.00  0.00           C  
ATOM    468  H   LEU    29      -1.317   0.636  -9.745  1.00  0.00           H  
ATOM    469  HA  LEU    29      -2.713   0.699  -7.292  1.00  0.00           H  
ATOM    470  HB2 LEU    29      -3.340   0.894 -10.118  1.00  0.00           H  
ATOM    471  HB3 LEU    29      -4.405  -0.306  -9.484  1.00  0.00           H  
ATOM    472  HG  LEU    29      -4.196   2.611  -8.680  1.00  0.00           H  
ATOM    473 HD11 LEU    29      -6.536   0.862  -9.603  1.00  0.00           H  
ATOM    474 HD12 LEU    29      -6.566   2.602  -9.315  1.00  0.00           H  
ATOM    475 HD13 LEU    29      -5.616   1.954 -10.638  1.00  0.00           H  
ATOM    476 HD21 LEU    29      -4.506   1.573  -6.493  1.00  0.00           H  
ATOM    477 HD22 LEU    29      -6.073   2.119  -7.022  1.00  0.00           H  
ATOM    478 HD23 LEU    29      -5.653   0.415  -7.149  1.00  0.00           H  
ATOM    479  N   ARG    30      -2.440  -2.296  -8.668  1.00  0.00           N  
ATOM    480  CA  ARG    30      -2.482  -3.746  -8.435  1.00  0.00           C  
ATOM    481  C   ARG    30      -1.727  -4.128  -7.167  1.00  0.00           C  
ATOM    482  O   ARG    30      -2.242  -4.901  -6.364  1.00  0.00           O  
ATOM    483  CB  ARG    30      -1.885  -4.458  -9.659  1.00  0.00           C  
ATOM    484  CG  ARG    30      -1.974  -5.992  -9.568  1.00  0.00           C  
ATOM    485  CD  ARG    30      -1.239  -6.672 -10.729  1.00  0.00           C  
ATOM    486  NE  ARG    30       0.199  -6.356 -10.709  1.00  0.00           N  
ATOM    487  CZ  ARG    30       1.035  -6.293 -11.720  1.00  0.00           C  
ATOM    488  NH1 ARG    30       0.678  -6.458 -12.962  1.00  0.00           N  
ATOM    489  NH2 ARG    30       2.275  -6.053 -11.441  1.00  0.00           N1+
ATOM    490  H   ARG    30      -2.001  -1.977  -9.519  1.00  0.00           H  
ATOM    491  HA  ARG    30      -3.528  -4.040  -8.323  1.00  0.00           H  
ATOM    492  HB2 ARG    30      -2.389  -4.112 -10.561  1.00  0.00           H  
ATOM    493  HB3 ARG    30      -0.845  -4.157  -9.771  1.00  0.00           H  
ATOM    494  HG2 ARG    30      -1.544  -6.364  -8.638  1.00  0.00           H  
ATOM    495  HG3 ARG    30      -3.020  -6.300  -9.564  1.00  0.00           H  
ATOM    496  HD2 ARG    30      -1.358  -7.754 -10.667  1.00  0.00           H  
ATOM    497  HD3 ARG    30      -1.656  -6.366 -11.685  1.00  0.00           H  
ATOM    498  HE  ARG    30       0.605  -6.218  -9.787  1.00  0.00           H  
ATOM    499 HH11 ARG    30      -0.293  -6.627 -13.188  1.00  0.00           H  
ATOM    500 HH12 ARG    30       1.356  -6.398 -13.707  1.00  0.00           H  
ATOM    501 HH21 ARG    30       2.526  -5.900 -10.466  1.00  0.00           H  
ATOM    502 HH22 ARG    30       3.001  -6.069 -12.141  1.00  0.00           H  
ATOM    503  N   GLU    31      -0.530  -3.579  -6.963  1.00  0.00           N  
ATOM    504  CA  GLU    31       0.293  -3.891  -5.789  1.00  0.00           C  
ATOM    505  C   GLU    31      -0.347  -3.404  -4.481  1.00  0.00           C  
ATOM    506  O   GLU    31      -0.392  -4.146  -3.498  1.00  0.00           O  
ATOM    507  CB  GLU    31       1.709  -3.310  -5.953  1.00  0.00           C  
ATOM    508  CG  GLU    31       2.456  -3.754  -7.225  1.00  0.00           C  
ATOM    509  CD  GLU    31       2.308  -5.253  -7.539  1.00  0.00           C  
ATOM    510  OE1 GLU    31       2.375  -6.078  -6.601  1.00  0.00           O  
ATOM    511  OE2 GLU    31       2.133  -5.611  -8.729  1.00  0.00           O1-
ATOM    512  H   GLU    31      -0.156  -2.940  -7.651  1.00  0.00           H  
ATOM    513  HA  GLU    31       0.343  -4.975  -5.695  1.00  0.00           H  
ATOM    514  HB2 GLU    31       1.671  -2.219  -5.937  1.00  0.00           H  
ATOM    515  HB3 GLU    31       2.299  -3.599  -5.084  1.00  0.00           H  
ATOM    516  HG2 GLU    31       2.091  -3.187  -8.079  1.00  0.00           H  
ATOM    517  HG3 GLU    31       3.516  -3.516  -7.136  1.00  0.00           H  
ATOM    518  N   LEU    32      -0.908  -2.190  -4.471  1.00  0.00           N  
ATOM    519  CA  LEU    32      -1.600  -1.643  -3.299  1.00  0.00           C  
ATOM    520  C   LEU    32      -2.911  -2.388  -2.998  1.00  0.00           C  
ATOM    521  O   LEU    32      -3.148  -2.753  -1.846  1.00  0.00           O  
ATOM    522  CB  LEU    32      -1.824  -0.133  -3.490  1.00  0.00           C  
ATOM    523  CG  LEU    32      -0.519   0.680  -3.620  1.00  0.00           C  
ATOM    524  CD1 LEU    32      -0.857   2.138  -3.901  1.00  0.00           C  
ATOM    525  CD2 LEU    32       0.343   0.626  -2.358  1.00  0.00           C  
ATOM    526  H   LEU    32      -0.866  -1.624  -5.308  1.00  0.00           H  
ATOM    527  HA  LEU    32      -0.961  -1.792  -2.427  1.00  0.00           H  
ATOM    528  HB2 LEU    32      -2.436   0.024  -4.381  1.00  0.00           H  
ATOM    529  HB3 LEU    32      -2.407   0.257  -2.655  1.00  0.00           H  
ATOM    530  HG  LEU    32       0.071   0.305  -4.454  1.00  0.00           H  
ATOM    531 HD11 LEU    32      -1.350   2.606  -3.049  1.00  0.00           H  
ATOM    532 HD12 LEU    32       0.044   2.710  -4.123  1.00  0.00           H  
ATOM    533 HD13 LEU    32      -1.520   2.228  -4.762  1.00  0.00           H  
ATOM    534 HD21 LEU    32       0.748  -0.372  -2.189  1.00  0.00           H  
ATOM    535 HD22 LEU    32       1.196   1.300  -2.438  1.00  0.00           H  
ATOM    536 HD23 LEU    32      -0.224   0.910  -1.471  1.00  0.00           H  
ATOM    537  N   ILE    33      -3.721  -2.691  -4.019  1.00  0.00           N  
ATOM    538  CA  ILE    33      -4.935  -3.513  -3.878  1.00  0.00           C  
ATOM    539  C   ILE    33      -4.585  -4.929  -3.392  1.00  0.00           C  
ATOM    540  O   ILE    33      -5.290  -5.470  -2.542  1.00  0.00           O  
ATOM    541  CB  ILE    33      -5.737  -3.523  -5.204  1.00  0.00           C  
ATOM    542  CG2 ILE    33      -6.806  -4.629  -5.218  1.00  0.00           C  
ATOM    543  CG1 ILE    33      -6.413  -2.150  -5.427  1.00  0.00           C  
ATOM    544  CD1 ILE    33      -7.005  -1.963  -6.831  1.00  0.00           C  
ATOM    545  H   ILE    33      -3.473  -2.380  -4.950  1.00  0.00           H  
ATOM    546  HA  ILE    33      -5.559  -3.060  -3.105  1.00  0.00           H  
ATOM    547  HB  ILE    33      -5.049  -3.717  -6.029  1.00  0.00           H  
ATOM    548 HG21 ILE    33      -7.470  -4.559  -4.357  1.00  0.00           H  
ATOM    549 HG22 ILE    33      -7.427  -4.580  -6.107  1.00  0.00           H  
ATOM    550 HG23 ILE    33      -6.366  -5.625  -5.227  1.00  0.00           H  
ATOM    551 HG12 ILE    33      -7.194  -1.997  -4.682  1.00  0.00           H  
ATOM    552 HG13 ILE    33      -5.690  -1.350  -5.263  1.00  0.00           H  
ATOM    553 HD11 ILE    33      -7.809  -2.663  -7.047  1.00  0.00           H  
ATOM    554 HD12 ILE    33      -7.429  -0.966  -6.938  1.00  0.00           H  
ATOM    555 HD13 ILE    33      -6.241  -2.083  -7.600  1.00  0.00           H  
ATOM    556  N   SER    34      -3.484  -5.522  -3.868  1.00  0.00           N  
ATOM    557  CA  SER    34      -3.007  -6.835  -3.417  1.00  0.00           C  
ATOM    558  C   SER    34      -2.639  -6.829  -1.927  1.00  0.00           C  
ATOM    559  O   SER    34      -3.091  -7.701  -1.182  1.00  0.00           O  
ATOM    560  CB  SER    34      -1.824  -7.291  -4.282  1.00  0.00           C  
ATOM    561  OG  SER    34      -1.413  -8.608  -3.955  1.00  0.00           O  
ATOM    562  H   SER    34      -2.942  -5.046  -4.578  1.00  0.00           H  
ATOM    563  HA  SER    34      -3.823  -7.546  -3.560  1.00  0.00           H  
ATOM    564  HB2 SER    34      -2.107  -7.292  -5.334  1.00  0.00           H  
ATOM    565  HB3 SER    34      -0.971  -6.620  -4.180  1.00  0.00           H  
ATOM    566  HG  SER    34      -1.137  -8.631  -3.050  1.00  0.00           H  
ATOM    567  N   ASN    35      -1.905  -5.812  -1.457  1.00  0.00           N  
ATOM    568  CA  ASN    35      -1.590  -5.649  -0.032  1.00  0.00           C  
ATOM    569  C   ASN    35      -2.865  -5.499   0.822  1.00  0.00           C  
ATOM    570  O   ASN    35      -2.997  -6.164   1.850  1.00  0.00           O  
ATOM    571  CB  ASN    35      -0.658  -4.443   0.174  1.00  0.00           C  
ATOM    572  CG  ASN    35       0.715  -4.558  -0.469  1.00  0.00           C  
ATOM    573  OD1 ASN    35       1.182  -5.615  -0.866  1.00  0.00           O  
ATOM    574  ND2 ASN    35       1.429  -3.459  -0.555  1.00  0.00           N  
ATOM    575  H   ASN    35      -1.559  -5.115  -2.104  1.00  0.00           H  
ATOM    576  HA  ASN    35      -1.076  -6.551   0.308  1.00  0.00           H  
ATOM    577  HB2 ASN    35      -1.140  -3.538  -0.197  1.00  0.00           H  
ATOM    578  HB3 ASN    35      -0.495  -4.297   1.242  1.00  0.00           H  
ATOM    579 HD21 ASN    35       2.343  -3.497  -0.981  1.00  0.00           H  
ATOM    580 HD22 ASN    35       1.061  -2.586  -0.200  1.00  0.00           H  
ATOM    581  N   SER    36      -3.833  -4.694   0.372  1.00  0.00           N  
ATOM    582  CA  SER    36      -5.140  -4.554   1.031  1.00  0.00           C  
ATOM    583  C   SER    36      -5.944  -5.860   1.052  1.00  0.00           C  
ATOM    584  O   SER    36      -6.500  -6.217   2.087  1.00  0.00           O  
ATOM    585  CB  SER    36      -5.967  -3.464   0.346  1.00  0.00           C  
ATOM    586  OG  SER    36      -5.423  -2.186   0.606  1.00  0.00           O  
ATOM    587  H   SER    36      -3.677  -4.167  -0.477  1.00  0.00           H  
ATOM    588  HA  SER    36      -4.968  -4.267   2.069  1.00  0.00           H  
ATOM    589  HB2 SER    36      -5.999  -3.617  -0.731  1.00  0.00           H  
ATOM    590  HB3 SER    36      -6.998  -3.484   0.696  1.00  0.00           H  
ATOM    591  HG  SER    36      -5.500  -2.019   1.540  1.00  0.00           H  
ATOM    592  N   SER    37      -5.981  -6.610  -0.053  1.00  0.00           N  
ATOM    593  CA  SER    37      -6.660  -7.911  -0.134  1.00  0.00           C  
ATOM    594  C   SER    37      -6.043  -8.941   0.823  1.00  0.00           C  
ATOM    595  O   SER    37      -6.763  -9.647   1.529  1.00  0.00           O  
ATOM    596  CB  SER    37      -6.629  -8.411  -1.581  1.00  0.00           C  
ATOM    597  OG  SER    37      -7.387  -9.600  -1.739  1.00  0.00           O  
ATOM    598  H   SER    37      -5.509  -6.275  -0.884  1.00  0.00           H  
ATOM    599  HA  SER    37      -7.703  -7.766   0.152  1.00  0.00           H  
ATOM    600  HB2 SER    37      -7.054  -7.652  -2.238  1.00  0.00           H  
ATOM    601  HB3 SER    37      -5.608  -8.590  -1.919  1.00  0.00           H  
ATOM    602  HG  SER    37      -6.983 -10.286  -1.225  1.00  0.00           H  
ATOM    603  N   ASP    38      -4.712  -8.975   0.927  1.00  0.00           N  
ATOM    604  CA  ASP    38      -4.007  -9.807   1.907  1.00  0.00           C  
ATOM    605  C   ASP    38      -4.279  -9.364   3.360  1.00  0.00           C  
ATOM    606  O   ASP    38      -4.408 -10.210   4.244  1.00  0.00           O  
ATOM    607  CB  ASP    38      -2.499  -9.826   1.607  1.00  0.00           C  
ATOM    608  CG  ASP    38      -2.095 -10.493   0.278  1.00  0.00           C  
ATOM    609  OD1 ASP    38      -2.897 -11.244  -0.327  1.00  0.00           O  
ATOM    610  OD2 ASP    38      -0.918 -10.329  -0.125  1.00  0.00           O1-
ATOM    611  H   ASP    38      -4.154  -8.387   0.321  1.00  0.00           H  
ATOM    612  HA  ASP    38      -4.384 -10.829   1.815  1.00  0.00           H  
ATOM    613  HB2 ASP    38      -2.105  -8.809   1.610  1.00  0.00           H  
ATOM    614  HB3 ASP    38      -1.974 -10.367   2.394  1.00  0.00           H  
ATOM    615  N   ALA    39      -4.425  -8.064   3.633  1.00  0.00           N  
ATOM    616  CA  ALA    39      -4.812  -7.563   4.956  1.00  0.00           C  
ATOM    617  C   ALA    39      -6.256  -7.916   5.340  1.00  0.00           C  
ATOM    618  O   ALA    39      -6.531  -8.182   6.513  1.00  0.00           O  
ATOM    619  CB  ALA    39      -4.612  -6.049   4.986  1.00  0.00           C  
ATOM    620  H   ALA    39      -4.297  -7.390   2.888  1.00  0.00           H  
ATOM    621  HA  ALA    39      -4.157  -8.016   5.700  1.00  0.00           H  
ATOM    622  HB1 ALA    39      -5.332  -5.530   4.353  1.00  0.00           H  
ATOM    623  HB2 ALA    39      -4.718  -5.653   5.997  1.00  0.00           H  
ATOM    624  HB3 ALA    39      -3.619  -5.778   4.632  1.00  0.00           H  
ATOM    625  N   LEU    40      -7.167  -7.926   4.365  1.00  0.00           N  
ATOM    626  CA  LEU    40      -8.553  -8.370   4.520  1.00  0.00           C  
ATOM    627  C   LEU    40      -8.627  -9.892   4.761  1.00  0.00           C  
ATOM    628  O   LEU    40      -9.373 -10.330   5.637  1.00  0.00           O  
ATOM    629  CB  LEU    40      -9.367  -7.898   3.303  1.00  0.00           C  
ATOM    630  CG  LEU    40      -9.531  -6.365   3.232  1.00  0.00           C  
ATOM    631  CD1 LEU    40      -9.888  -5.915   1.817  1.00  0.00           C  
ATOM    632  CD2 LEU    40     -10.647  -5.871   4.147  1.00  0.00           C  
ATOM    633  H   LEU    40      -6.870  -7.655   3.436  1.00  0.00           H  
ATOM    634  HA  LEU    40      -8.978  -7.885   5.393  1.00  0.00           H  
ATOM    635  HB2 LEU    40      -8.881  -8.257   2.396  1.00  0.00           H  
ATOM    636  HB3 LEU    40     -10.354  -8.356   3.319  1.00  0.00           H  
ATOM    637  HG  LEU    40      -8.605  -5.870   3.523  1.00  0.00           H  
ATOM    638 HD11 LEU    40     -10.843  -6.326   1.490  1.00  0.00           H  
ATOM    639 HD12 LEU    40      -9.960  -4.829   1.771  1.00  0.00           H  
ATOM    640 HD13 LEU    40      -9.130  -6.217   1.096  1.00  0.00           H  
ATOM    641 HD21 LEU    40     -10.497  -6.177   5.180  1.00  0.00           H  
ATOM    642 HD22 LEU    40     -10.721  -4.784   4.128  1.00  0.00           H  
ATOM    643 HD23 LEU    40     -11.605  -6.267   3.825  1.00  0.00           H  
ATOM    644  N   ASP    41      -7.779 -10.690   4.099  1.00  0.00           N  
ATOM    645  CA  ASP    41      -7.597 -12.116   4.416  1.00  0.00           C  
ATOM    646  C   ASP    41      -7.071 -12.337   5.843  1.00  0.00           C  
ATOM    647  O   ASP    41      -7.606 -13.180   6.567  1.00  0.00           O  
ATOM    648  CB  ASP    41      -6.650 -12.800   3.411  1.00  0.00           C  
ATOM    649  CG  ASP    41      -7.241 -13.066   2.015  1.00  0.00           C  
ATOM    650  OD1 ASP    41      -8.484 -13.077   1.857  1.00  0.00           O  
ATOM    651  OD2 ASP    41      -6.453 -13.357   1.084  1.00  0.00           O1-
ATOM    652  H   ASP    41      -7.189 -10.288   3.381  1.00  0.00           H  
ATOM    653  HA  ASP    41      -8.572 -12.604   4.377  1.00  0.00           H  
ATOM    654  HB2 ASP    41      -5.735 -12.223   3.293  1.00  0.00           H  
ATOM    655  HB3 ASP    41      -6.342 -13.774   3.795  1.00  0.00           H  
ATOM    656  N   LYS    42      -6.054 -11.574   6.274  1.00  0.00           N  
ATOM    657  CA  LYS    42      -5.454 -11.703   7.614  1.00  0.00           C  
ATOM    658  C   LYS    42      -6.454 -11.433   8.738  1.00  0.00           C  
ATOM    659  O   LYS    42      -6.517 -12.227   9.677  1.00  0.00           O  
ATOM    660  CB  LYS    42      -4.226 -10.789   7.744  1.00  0.00           C  
ATOM    661  CG  LYS    42      -2.995 -11.388   7.049  1.00  0.00           C  
ATOM    662  CD  LYS    42      -1.813 -10.411   7.088  1.00  0.00           C  
ATOM    663  CE  LYS    42      -0.611 -11.014   6.351  1.00  0.00           C  
ATOM    664  NZ  LYS    42       0.562 -10.100   6.369  1.00  0.00           N1+
ATOM    665  H   LYS    42      -5.645 -10.906   5.634  1.00  0.00           H  
ATOM    666  HA  LYS    42      -5.126 -12.738   7.730  1.00  0.00           H  
ATOM    667  HB2 LYS    42      -4.452  -9.803   7.339  1.00  0.00           H  
ATOM    668  HB3 LYS    42      -3.980 -10.638   8.797  1.00  0.00           H  
ATOM    669  HG2 LYS    42      -2.718 -12.323   7.538  1.00  0.00           H  
ATOM    670  HG3 LYS    42      -3.231 -11.642   6.016  1.00  0.00           H  
ATOM    671  HD2 LYS    42      -2.102  -9.468   6.623  1.00  0.00           H  
ATOM    672  HD3 LYS    42      -1.549 -10.187   8.122  1.00  0.00           H  
ATOM    673  HE2 LYS    42      -0.320 -11.960   6.810  1.00  0.00           H  
ATOM    674  HE3 LYS    42      -0.870 -11.226   5.313  1.00  0.00           H  
ATOM    675  HZ1 LYS    42       0.832  -9.912   7.323  1.00  0.00           H  
ATOM    676  HZ2 LYS    42       1.333 -10.532   5.879  1.00  0.00           H  
ATOM    677  HZ3 LYS    42       0.321  -9.232   5.910  1.00  0.00           H  
ATOM    678  N   ILE    43      -7.266 -10.371   8.646  1.00  0.00           N  
ATOM    679  CA  ILE    43      -8.327 -10.139   9.640  1.00  0.00           C  
ATOM    680  C   ILE    43      -9.377 -11.251   9.582  1.00  0.00           C  
ATOM    681  O   ILE    43      -9.672 -11.842  10.618  1.00  0.00           O  
ATOM    682  CB  ILE    43      -8.943  -8.723   9.567  1.00  0.00           C  
ATOM    683  CG2 ILE    43      -9.597  -8.390   8.225  1.00  0.00           C  
ATOM    684  CG1 ILE    43      -9.985  -8.461  10.671  1.00  0.00           C  
ATOM    685  CD1 ILE    43      -9.394  -8.477  12.083  1.00  0.00           C  
ATOM    686  H   ILE    43      -7.190  -9.746   7.855  1.00  0.00           H  
ATOM    687  HA  ILE    43      -7.842 -10.213  10.616  1.00  0.00           H  
ATOM    688  HB  ILE    43      -8.135  -8.012   9.710  1.00  0.00           H  
ATOM    689 HG21 ILE    43     -10.472  -9.006   8.018  1.00  0.00           H  
ATOM    690 HG22 ILE    43      -9.915  -7.348   8.190  1.00  0.00           H  
ATOM    691 HG23 ILE    43      -8.882  -8.535   7.426  1.00  0.00           H  
ATOM    692 HG12 ILE    43     -10.423  -7.477  10.510  1.00  0.00           H  
ATOM    693 HG13 ILE    43     -10.824  -9.153  10.606  1.00  0.00           H  
ATOM    694 HD11 ILE    43      -8.499  -7.860  12.149  1.00  0.00           H  
ATOM    695 HD12 ILE    43     -10.116  -8.089  12.800  1.00  0.00           H  
ATOM    696 HD13 ILE    43      -9.129  -9.486  12.396  1.00  0.00           H  
ATOM    697  N   ARG    44      -9.881 -11.612   8.392  1.00  0.00           N  
ATOM    698  CA  ARG    44     -10.919 -12.645   8.249  1.00  0.00           C  
ATOM    699  C   ARG    44     -10.488 -13.973   8.872  1.00  0.00           C  
ATOM    700  O   ARG    44     -11.266 -14.566   9.616  1.00  0.00           O  
ATOM    701  CB  ARG    44     -11.315 -12.800   6.771  1.00  0.00           C  
ATOM    702  CG  ARG    44     -12.598 -13.634   6.615  1.00  0.00           C  
ATOM    703  CD  ARG    44     -13.178 -13.566   5.197  1.00  0.00           C  
ATOM    704  NE  ARG    44     -12.299 -14.193   4.190  1.00  0.00           N  
ATOM    705  CZ  ARG    44     -12.472 -14.173   2.880  1.00  0.00           C  
ATOM    706  NH1 ARG    44     -13.507 -13.609   2.325  1.00  0.00           N  
ATOM    707  NH2 ARG    44     -11.601 -14.734   2.091  1.00  0.00           N1+
ATOM    708  H   ARG    44      -9.571 -11.131   7.557  1.00  0.00           H  
ATOM    709  HA  ARG    44     -11.789 -12.278   8.796  1.00  0.00           H  
ATOM    710  HB2 ARG    44     -11.487 -11.813   6.346  1.00  0.00           H  
ATOM    711  HB3 ARG    44     -10.497 -13.236   6.195  1.00  0.00           H  
ATOM    712  HG2 ARG    44     -12.411 -14.675   6.884  1.00  0.00           H  
ATOM    713  HG3 ARG    44     -13.356 -13.272   7.311  1.00  0.00           H  
ATOM    714  HD2 ARG    44     -14.143 -14.072   5.170  1.00  0.00           H  
ATOM    715  HD3 ARG    44     -13.356 -12.528   4.915  1.00  0.00           H  
ATOM    716  HE  ARG    44     -11.477 -14.653   4.554  1.00  0.00           H  
ATOM    717 HH11 ARG    44     -14.209 -13.174   2.902  1.00  0.00           H  
ATOM    718 HH12 ARG    44     -13.597 -13.561   1.320  1.00  0.00           H  
ATOM    719 HH21 ARG    44     -10.756 -15.141   2.464  1.00  0.00           H  
ATOM    720 HH22 ARG    44     -11.721 -14.703   1.090  1.00  0.00           H  
ATOM    721  N   TYR    45      -9.241 -14.394   8.656  1.00  0.00           N  
ATOM    722  CA  TYR    45      -8.693 -15.624   9.226  1.00  0.00           C  
ATOM    723  C   TYR    45      -8.626 -15.608  10.766  1.00  0.00           C  
ATOM    724  O   TYR    45      -9.004 -16.593  11.400  1.00  0.00           O  
ATOM    725  CB  TYR    45      -7.316 -15.893   8.607  1.00  0.00           C  
ATOM    726  CG  TYR    45      -6.729 -17.233   9.006  1.00  0.00           C  
ATOM    727  CD1 TYR    45      -7.275 -18.416   8.472  1.00  0.00           C  
ATOM    728  CE1 TYR    45      -6.761 -19.669   8.853  1.00  0.00           C  
ATOM    729  CZ  TYR    45      -5.690 -19.741   9.771  1.00  0.00           C  
ATOM    730  OH  TYR    45      -5.185 -20.948  10.146  1.00  0.00           O  
ATOM    731  CE2 TYR    45      -5.141 -18.554  10.302  1.00  0.00           C  
ATOM    732  CD2 TYR    45      -5.661 -17.301   9.921  1.00  0.00           C  
ATOM    733  H   TYR    45      -8.639 -13.844   8.055  1.00  0.00           H  
ATOM    734  HA  TYR    45      -9.361 -16.436   8.933  1.00  0.00           H  
ATOM    735  HB2 TYR    45      -7.392 -15.875   7.519  1.00  0.00           H  
ATOM    736  HB3 TYR    45      -6.620 -15.094   8.869  1.00  0.00           H  
ATOM    737  HD1 TYR    45      -8.097 -18.367   7.773  1.00  0.00           H  
ATOM    738  HE1 TYR    45      -7.190 -20.571   8.441  1.00  0.00           H  
ATOM    739  HH  TYR    45      -5.623 -21.678   9.735  1.00  0.00           H  
ATOM    740  HE2 TYR    45      -4.323 -18.604  11.005  1.00  0.00           H  
ATOM    741  HD2 TYR    45      -5.242 -16.398  10.340  1.00  0.00           H  
ATOM    742  N   GLU    46      -8.222 -14.496  11.393  1.00  0.00           N  
ATOM    743  CA  GLU    46      -8.260 -14.360  12.861  1.00  0.00           C  
ATOM    744  C   GLU    46      -9.695 -14.328  13.420  1.00  0.00           C  
ATOM    745  O   GLU    46      -9.952 -14.845  14.508  1.00  0.00           O  
ATOM    746  CB  GLU    46      -7.483 -13.111  13.320  1.00  0.00           C  
ATOM    747  CG  GLU    46      -5.966 -13.267  13.114  1.00  0.00           C  
ATOM    748  CD  GLU    46      -5.114 -12.214  13.856  1.00  0.00           C  
ATOM    749  OE1 GLU    46      -5.661 -11.343  14.578  1.00  0.00           O  
ATOM    750  OE2 GLU    46      -3.866 -12.282  13.751  1.00  0.00           O1-
ATOM    751  H   GLU    46      -7.930 -13.695  10.848  1.00  0.00           H  
ATOM    752  HA  GLU    46      -7.777 -15.237  13.298  1.00  0.00           H  
ATOM    753  HB2 GLU    46      -7.843 -12.223  12.798  1.00  0.00           H  
ATOM    754  HB3 GLU    46      -7.683 -12.944  14.380  1.00  0.00           H  
ATOM    755  HG2 GLU    46      -5.644 -14.245  13.473  1.00  0.00           H  
ATOM    756  HG3 GLU    46      -5.722 -13.231  12.053  1.00  0.00           H  
ATOM    757  N   THR    47     -10.656 -13.773  12.674  1.00  0.00           N  
ATOM    758  CA  THR    47     -12.060 -13.681  13.120  1.00  0.00           C  
ATOM    759  C   THR    47     -12.784 -15.034  13.144  1.00  0.00           C  
ATOM    760  O   THR    47     -13.804 -15.162  13.823  1.00  0.00           O  
ATOM    761  CB  THR    47     -12.874 -12.655  12.315  1.00  0.00           C  
ATOM    762  CG2 THR    47     -12.215 -11.272  12.231  1.00  0.00           C  
ATOM    763  OG1 THR    47     -13.181 -13.113  11.016  1.00  0.00           O  
ATOM    764  H   THR    47     -10.407 -13.357  11.785  1.00  0.00           H  
ATOM    765  HA  THR    47     -12.036 -13.314  14.142  1.00  0.00           H  
ATOM    766  HB  THR    47     -13.841 -12.522  12.802  1.00  0.00           H  
ATOM    767 HG21 THR    47     -11.151 -11.282  12.446  1.00  0.00           H  
ATOM    768 HG22 THR    47     -12.358 -10.814  11.253  1.00  0.00           H  
ATOM    769 HG23 THR    47     -12.640 -10.597  12.967  1.00  0.00           H  
ATOM    770  HG1 THR    47     -12.379 -13.379  10.586  1.00  0.00           H  
ATOM    771  N   LEU    48     -12.244 -16.065  12.475  1.00  0.00           N  
ATOM    772  CA  LEU    48     -12.743 -17.447  12.556  1.00  0.00           C  
ATOM    773  C   LEU    48     -12.622 -18.014  13.980  1.00  0.00           C  
ATOM    774  O   LEU    48     -13.545 -18.671  14.468  1.00  0.00           O  
ATOM    775  CB  LEU    48     -11.960 -18.365  11.594  1.00  0.00           C  
ATOM    776  CG  LEU    48     -12.049 -18.021  10.098  1.00  0.00           C  
ATOM    777  CD1 LEU    48     -11.100 -18.923   9.306  1.00  0.00           C  
ATOM    778  CD2 LEU    48     -13.462 -18.203   9.543  1.00  0.00           C  
ATOM    779  H   LEU    48     -11.404 -15.903  11.937  1.00  0.00           H  
ATOM    780  HA  LEU    48     -13.799 -17.450  12.286  1.00  0.00           H  
ATOM    781  HB2 LEU    48     -10.910 -18.366  11.889  1.00  0.00           H  
ATOM    782  HB3 LEU    48     -12.297 -19.394  11.730  1.00  0.00           H  
ATOM    783  HG  LEU    48     -11.739 -16.991   9.946  1.00  0.00           H  
ATOM    784 HD11 LEU    48     -11.371 -19.974   9.403  1.00  0.00           H  
ATOM    785 HD12 LEU    48     -11.109 -18.671   8.245  1.00  0.00           H  
ATOM    786 HD13 LEU    48     -10.073 -18.812   9.655  1.00  0.00           H  
ATOM    787 HD21 LEU    48     -14.167 -17.517  10.014  1.00  0.00           H  
ATOM    788 HD22 LEU    48     -13.492 -18.003   8.472  1.00  0.00           H  
ATOM    789 HD23 LEU    48     -13.828 -19.219   9.702  1.00  0.00           H  
ATOM    790  N   THR    49     -11.488 -17.767  14.644  1.00  0.00           N  
ATOM    791  CA  THR    49     -11.189 -18.257  16.000  1.00  0.00           C  
ATOM    792  C   THR    49     -11.571 -17.257  17.098  1.00  0.00           C  
ATOM    793  O   THR    49     -11.774 -17.661  18.245  1.00  0.00           O  
ATOM    794  CB  THR    49      -9.708 -18.657  16.126  1.00  0.00           C  
ATOM    795  CG2 THR    49      -9.343 -19.788  15.162  1.00  0.00           C  
ATOM    796  OG1 THR    49      -8.841 -17.576  15.845  1.00  0.00           O  
ATOM    797  H   THR    49     -10.772 -17.214  14.192  1.00  0.00           H  
ATOM    798  HA  THR    49     -11.777 -19.156  16.193  1.00  0.00           H  
ATOM    799  HB  THR    49      -9.505 -18.992  17.145  1.00  0.00           H  
ATOM    800 HG21 THR    49      -9.453 -19.488  14.119  1.00  0.00           H  
ATOM    801 HG22 THR    49      -8.310 -20.107  15.304  1.00  0.00           H  
ATOM    802 HG23 THR    49      -9.978 -20.660  15.324  1.00  0.00           H  
ATOM    803  HG1 THR    49      -7.949 -17.865  15.964  1.00  0.00           H  
ATOM    804  N   ASP    50     -11.711 -15.969  16.769  1.00  0.00           N  
ATOM    805  CA  ASP    50     -12.105 -14.904  17.701  1.00  0.00           C  
ATOM    806  C   ASP    50     -12.979 -13.828  17.015  1.00  0.00           C  
ATOM    807  O   ASP    50     -12.454 -12.837  16.501  1.00  0.00           O  
ATOM    808  CB  ASP    50     -10.835 -14.311  18.336  1.00  0.00           C  
ATOM    809  CG  ASP    50     -11.120 -13.237  19.400  1.00  0.00           C  
ATOM    810  OD1 ASP    50     -12.304 -12.975  19.730  1.00  0.00           O  
ATOM    811  OD2 ASP    50     -10.139 -12.667  19.931  1.00  0.00           O1-
ATOM    812  H   ASP    50     -11.512 -15.696  15.816  1.00  0.00           H  
ATOM    813  HA  ASP    50     -12.691 -15.336  18.514  1.00  0.00           H  
ATOM    814  HB2 ASP    50     -10.257 -15.101  18.816  1.00  0.00           H  
ATOM    815  HB3 ASP    50     -10.188 -13.881  17.569  1.00  0.00           H  
ATOM    816  N   PRO    51     -14.318 -13.978  17.004  1.00  0.00           N  
ATOM    817  CA  PRO    51     -15.226 -13.029  16.351  1.00  0.00           C  
ATOM    818  C   PRO    51     -15.156 -11.583  16.874  1.00  0.00           C  
ATOM    819  O   PRO    51     -15.501 -10.657  16.136  1.00  0.00           O  
ATOM    820  CD  PRO    51     -15.047 -15.174  17.400  1.00  0.00           C  
ATOM    821  CG  PRO    51     -16.363 -15.121  16.628  1.00  0.00           C  
ATOM    822  CB  PRO    51     -16.627 -13.620  16.538  1.00  0.00           C  
ATOM    823  HD2 PRO    51     -15.225 -15.143  18.476  1.00  0.00           H  
ATOM    824  HD3 PRO    51     -14.513 -16.096  17.168  1.00  0.00           H  
ATOM    825  HG2 PRO    51     -17.167 -15.671  17.118  1.00  0.00           H  
ATOM    826  HG3 PRO    51     -16.225 -15.535  15.628  1.00  0.00           H  
ATOM    827  HB2 PRO    51     -17.081 -13.274  17.469  1.00  0.00           H  
ATOM    828  HB3 PRO    51     -17.301 -13.365  15.720  1.00  0.00           H  
ATOM    829  HA  PRO    51     -14.982 -13.022  15.287  1.00  0.00           H  
ATOM    830  N   SER    52     -14.669 -11.356  18.103  1.00  0.00           N  
ATOM    831  CA  SER    52     -14.518 -10.006  18.683  1.00  0.00           C  
ATOM    832  C   SER    52     -13.534  -9.118  17.905  1.00  0.00           C  
ATOM    833  O   SER    52     -13.602  -7.891  17.987  1.00  0.00           O  
ATOM    834  CB  SER    52     -14.121 -10.088  20.163  1.00  0.00           C  
ATOM    835  OG  SER    52     -12.760 -10.434  20.343  1.00  0.00           O  
ATOM    836  H   SER    52     -14.354 -12.139  18.659  1.00  0.00           H  
ATOM    837  HA  SER    52     -15.498  -9.530  18.632  1.00  0.00           H  
ATOM    838  HB2 SER    52     -14.281  -9.118  20.636  1.00  0.00           H  
ATOM    839  HB3 SER    52     -14.750 -10.801  20.697  1.00  0.00           H  
ATOM    840  HG  SER    52     -12.626 -11.343  20.089  1.00  0.00           H  
ATOM    841  N   LYS    53     -12.677  -9.717  17.063  1.00  0.00           N  
ATOM    842  CA  LYS    53     -11.776  -9.027  16.124  1.00  0.00           C  
ATOM    843  C   LYS    53     -12.520  -8.100  15.141  1.00  0.00           C  
ATOM    844  O   LYS    53     -11.911  -7.149  14.648  1.00  0.00           O  
ATOM    845  CB  LYS    53     -10.978 -10.100  15.360  1.00  0.00           C  
ATOM    846  CG  LYS    53     -10.007 -10.941  16.208  1.00  0.00           C  
ATOM    847  CD  LYS    53      -8.652 -10.270  16.446  1.00  0.00           C  
ATOM    848  CE  LYS    53      -7.760 -11.224  17.249  1.00  0.00           C  
ATOM    849  NZ  LYS    53      -6.338 -10.802  17.213  1.00  0.00           N1+
ATOM    850  H   LYS    53     -12.679 -10.728  17.034  1.00  0.00           H  
ATOM    851  HA  LYS    53     -11.088  -8.412  16.706  1.00  0.00           H  
ATOM    852  HB2 LYS    53     -11.692 -10.792  14.918  1.00  0.00           H  
ATOM    853  HB3 LYS    53     -10.434  -9.660  14.525  1.00  0.00           H  
ATOM    854  HG2 LYS    53     -10.461 -11.205  17.164  1.00  0.00           H  
ATOM    855  HG3 LYS    53      -9.840 -11.885  15.687  1.00  0.00           H  
ATOM    856  HD2 LYS    53      -8.189 -10.048  15.483  1.00  0.00           H  
ATOM    857  HD3 LYS    53      -8.770  -9.323  16.974  1.00  0.00           H  
ATOM    858  HE2 LYS    53      -8.098 -11.280  18.284  1.00  0.00           H  
ATOM    859  HE3 LYS    53      -7.810 -12.234  16.841  1.00  0.00           H  
ATOM    860  HZ1 LYS    53      -6.005 -10.856  16.253  1.00  0.00           H  
ATOM    861  HZ2 LYS    53      -6.244  -9.857  17.556  1.00  0.00           H  
ATOM    862  HZ3 LYS    53      -5.785 -11.424  17.785  1.00  0.00           H  
ATOM    863  N   LEU    54     -13.813  -8.341  14.876  1.00  0.00           N  
ATOM    864  CA  LEU    54     -14.680  -7.476  14.059  1.00  0.00           C  
ATOM    865  C   LEU    54     -15.398  -6.349  14.830  1.00  0.00           C  
ATOM    866  O   LEU    54     -16.094  -5.555  14.199  1.00  0.00           O  
ATOM    867  CB  LEU    54     -15.724  -8.311  13.286  1.00  0.00           C  
ATOM    868  CG  LEU    54     -15.196  -9.288  12.225  1.00  0.00           C  
ATOM    869  CD1 LEU    54     -16.357  -9.879  11.426  1.00  0.00           C  
ATOM    870  CD2 LEU    54     -14.231  -8.628  11.230  1.00  0.00           C  
ATOM    871  H   LEU    54     -14.250  -9.135  15.325  1.00  0.00           H  
ATOM    872  HA  LEU    54     -14.066  -6.951  13.328  1.00  0.00           H  
ATOM    873  HB2 LEU    54     -16.342  -8.861  13.999  1.00  0.00           H  
ATOM    874  HB3 LEU    54     -16.403  -7.629  12.782  1.00  0.00           H  
ATOM    875  HG  LEU    54     -14.701 -10.109  12.738  1.00  0.00           H  
ATOM    876 HD11 LEU    54     -16.891  -9.116  10.859  1.00  0.00           H  
ATOM    877 HD12 LEU    54     -16.005 -10.630  10.718  1.00  0.00           H  
ATOM    878 HD13 LEU    54     -17.077 -10.367  12.084  1.00  0.00           H  
ATOM    879 HD21 LEU    54     -13.298  -8.330  11.708  1.00  0.00           H  
ATOM    880 HD22 LEU    54     -13.968  -9.310  10.422  1.00  0.00           H  
ATOM    881 HD23 LEU    54     -14.672  -7.742  10.774  1.00  0.00           H  
ATOM    882  N   ASP    55     -15.249  -6.218  16.153  1.00  0.00           N  
ATOM    883  CA  ASP    55     -15.936  -5.159  16.925  1.00  0.00           C  
ATOM    884  C   ASP    55     -15.534  -3.730  16.496  1.00  0.00           C  
ATOM    885  O   ASP    55     -16.300  -2.780  16.679  1.00  0.00           O  
ATOM    886  CB  ASP    55     -15.699  -5.343  18.434  1.00  0.00           C  
ATOM    887  CG  ASP    55     -16.358  -6.591  19.057  1.00  0.00           C  
ATOM    888  OD1 ASP    55     -17.178  -7.274  18.397  1.00  0.00           O  
ATOM    889  OD2 ASP    55     -16.095  -6.862  20.252  1.00  0.00           O1-
ATOM    890  H   ASP    55     -14.677  -6.881  16.662  1.00  0.00           H  
ATOM    891  HA  ASP    55     -17.007  -5.244  16.731  1.00  0.00           H  
ATOM    892  HB2 ASP    55     -14.629  -5.376  18.645  1.00  0.00           H  
ATOM    893  HB3 ASP    55     -16.089  -4.483  18.980  1.00  0.00           H  
ATOM    894  N   SER    56     -14.357  -3.580  15.881  1.00  0.00           N  
ATOM    895  CA  SER    56     -13.845  -2.353  15.254  1.00  0.00           C  
ATOM    896  C   SER    56     -14.367  -2.091  13.826  1.00  0.00           C  
ATOM    897  O   SER    56     -14.120  -1.017  13.275  1.00  0.00           O  
ATOM    898  CB  SER    56     -12.320  -2.445  15.243  1.00  0.00           C  
ATOM    899  OG  SER    56     -11.906  -3.639  14.600  1.00  0.00           O  
ATOM    900  H   SER    56     -13.780  -4.402  15.774  1.00  0.00           H  
ATOM    901  HA  SER    56     -14.131  -1.495  15.865  1.00  0.00           H  
ATOM    902  HB2 SER    56     -11.872  -1.581  14.755  1.00  0.00           H  
ATOM    903  HB3 SER    56     -11.941  -2.457  16.266  1.00  0.00           H  
ATOM    904  HG  SER    56     -11.017  -3.825  14.882  1.00  0.00           H  
ATOM    905  N   GLY    57     -15.092  -3.042  13.223  1.00  0.00           N  
ATOM    906  CA  GLY    57     -15.722  -2.932  11.899  1.00  0.00           C  
ATOM    907  C   GLY    57     -15.928  -4.297  11.229  1.00  0.00           C  
ATOM    908  O   GLY    57     -14.951  -5.004  10.967  1.00  0.00           O  
ATOM    909  H   GLY    57     -15.275  -3.894  13.738  1.00  0.00           H  
ATOM    910  HA2 GLY    57     -16.677  -2.416  12.007  1.00  0.00           H  
ATOM    911  HA3 GLY    57     -15.107  -2.323  11.234  1.00  0.00           H  
ATOM    912  N   LYS    58     -17.184  -4.672  10.949  1.00  0.00           N  
ATOM    913  CA  LYS    58     -17.552  -5.989  10.389  1.00  0.00           C  
ATOM    914  C   LYS    58     -17.349  -6.113   8.876  1.00  0.00           C  
ATOM    915  O   LYS    58     -16.996  -7.188   8.395  1.00  0.00           O  
ATOM    916  CB  LYS    58     -19.013  -6.320  10.742  1.00  0.00           C  
ATOM    917  CG  LYS    58     -19.205  -6.627  12.235  1.00  0.00           C  
ATOM    918  CD  LYS    58     -20.677  -6.915  12.549  1.00  0.00           C  
ATOM    919  CE  LYS    58     -20.836  -7.278  14.029  1.00  0.00           C  
ATOM    920  NZ  LYS    58     -22.255  -7.552  14.374  1.00  0.00           N1+
ATOM    921  H   LYS    58     -17.937  -4.044  11.188  1.00  0.00           H  
ATOM    922  HA  LYS    58     -16.913  -6.746  10.840  1.00  0.00           H  
ATOM    923  HB2 LYS    58     -19.662  -5.495  10.444  1.00  0.00           H  
ATOM    924  HB3 LYS    58     -19.345  -7.189  10.171  1.00  0.00           H  
ATOM    925  HG2 LYS    58     -18.607  -7.496  12.506  1.00  0.00           H  
ATOM    926  HG3 LYS    58     -18.850  -5.795  12.844  1.00  0.00           H  
ATOM    927  HD2 LYS    58     -21.286  -6.042  12.310  1.00  0.00           H  
ATOM    928  HD3 LYS    58     -21.038  -7.735  11.926  1.00  0.00           H  
ATOM    929  HE2 LYS    58     -20.242  -8.160  14.272  1.00  0.00           H  
ATOM    930  HE3 LYS    58     -20.476  -6.465  14.661  1.00  0.00           H  
ATOM    931  HZ1 LYS    58     -22.595  -8.325  13.820  1.00  0.00           H  
ATOM    932  HZ2 LYS    58     -22.324  -7.787  15.354  1.00  0.00           H  
ATOM    933  HZ3 LYS    58     -22.814  -6.732  14.186  1.00  0.00           H  
ATOM    934  N   GLU    59     -17.585  -5.041   8.122  1.00  0.00           N  
ATOM    935  CA  GLU    59     -17.457  -5.042   6.659  1.00  0.00           C  
ATOM    936  C   GLU    59     -15.985  -5.126   6.221  1.00  0.00           C  
ATOM    937  O   GLU    59     -15.148  -4.349   6.685  1.00  0.00           O  
ATOM    938  CB  GLU    59     -18.166  -3.811   6.070  1.00  0.00           C  
ATOM    939  CG  GLU    59     -18.084  -3.759   4.536  1.00  0.00           C  
ATOM    940  CD  GLU    59     -19.041  -2.723   3.908  1.00  0.00           C  
ATOM    941  OE1 GLU    59     -19.385  -2.877   2.710  1.00  0.00           O  
ATOM    942  OE2 GLU    59     -19.454  -1.748   4.583  1.00  0.00           O1-
ATOM    943  H   GLU    59     -17.863  -4.179   8.569  1.00  0.00           H  
ATOM    944  HA  GLU    59     -17.977  -5.926   6.282  1.00  0.00           H  
ATOM    945  HB2 GLU    59     -19.213  -3.829   6.379  1.00  0.00           H  
ATOM    946  HB3 GLU    59     -17.739  -2.898   6.488  1.00  0.00           H  
ATOM    947  HG2 GLU    59     -17.071  -3.520   4.209  1.00  0.00           H  
ATOM    948  HG3 GLU    59     -18.330  -4.735   4.116  1.00  0.00           H  
ATOM    949  N   LEU    60     -15.678  -6.054   5.309  1.00  0.00           N  
ATOM    950  CA  LEU    60     -14.350  -6.258   4.721  1.00  0.00           C  
ATOM    951  C   LEU    60     -14.364  -5.811   3.251  1.00  0.00           C  
ATOM    952  O   LEU    60     -14.930  -6.501   2.401  1.00  0.00           O  
ATOM    953  CB  LEU    60     -13.935  -7.733   4.903  1.00  0.00           C  
ATOM    954  CG  LEU    60     -13.838  -8.208   6.368  1.00  0.00           C  
ATOM    955  CD1 LEU    60     -13.291  -9.634   6.392  1.00  0.00           C  
ATOM    956  CD2 LEU    60     -12.914  -7.344   7.228  1.00  0.00           C  
ATOM    957  H   LEU    60     -16.420  -6.646   4.967  1.00  0.00           H  
ATOM    958  HA  LEU    60     -13.600  -5.659   5.230  1.00  0.00           H  
ATOM    959  HB2 LEU    60     -14.642  -8.374   4.375  1.00  0.00           H  
ATOM    960  HB3 LEU    60     -12.976  -7.900   4.414  1.00  0.00           H  
ATOM    961  HG  LEU    60     -14.832  -8.209   6.817  1.00  0.00           H  
ATOM    962 HD11 LEU    60     -12.291  -9.678   5.958  1.00  0.00           H  
ATOM    963 HD12 LEU    60     -13.230 -10.022   7.410  1.00  0.00           H  
ATOM    964 HD13 LEU    60     -13.930 -10.309   5.824  1.00  0.00           H  
ATOM    965 HD21 LEU    60     -13.314  -6.341   7.370  1.00  0.00           H  
ATOM    966 HD22 LEU    60     -12.784  -7.771   8.223  1.00  0.00           H  
ATOM    967 HD23 LEU    60     -11.927  -7.247   6.776  1.00  0.00           H  
ATOM    968  N   HIS    61     -13.778  -4.646   2.952  1.00  0.00           N  
ATOM    969  CA  HIS    61     -13.806  -4.035   1.615  1.00  0.00           C  
ATOM    970  C   HIS    61     -12.602  -3.118   1.322  1.00  0.00           C  
ATOM    971  O   HIS    61     -11.799  -2.811   2.206  1.00  0.00           O  
ATOM    972  CB  HIS    61     -15.148  -3.300   1.409  1.00  0.00           C  
ATOM    973  CG  HIS    61     -15.422  -2.051   2.227  1.00  0.00           C  
ATOM    974  ND1 HIS    61     -16.573  -1.300   2.134  1.00  0.00           N  
ATOM    975  CE1 HIS    61     -16.481  -0.265   2.982  1.00  0.00           C  
ATOM    976  NE2 HIS    61     -15.304  -0.294   3.627  1.00  0.00           N  
ATOM    977  CD2 HIS    61     -14.631  -1.434   3.163  1.00  0.00           C  
ATOM    978  H   HIS    61     -13.323  -4.124   3.689  1.00  0.00           H  
ATOM    979  HA  HIS    61     -13.742  -4.834   0.875  1.00  0.00           H  
ATOM    980  HB2 HIS    61     -15.235  -3.011   0.361  1.00  0.00           H  
ATOM    981  HB3 HIS    61     -15.974  -3.992   1.579  1.00  0.00           H  
ATOM    982  HD1 HIS    61     -17.381  -1.521   1.568  1.00  0.00           H  
ATOM    983  HE1 HIS    61     -17.250   0.479   3.131  1.00  0.00           H  
ATOM    984  HD2 HIS    61     -13.654  -1.690   3.540  1.00  0.00           H  
ATOM    985  N   ILE    62     -12.503  -2.669   0.067  1.00  0.00           N  
ATOM    986  CA  ILE    62     -11.537  -1.680  -0.431  1.00  0.00           C  
ATOM    987  C   ILE    62     -12.304  -0.495  -1.039  1.00  0.00           C  
ATOM    988  O   ILE    62     -13.229  -0.694  -1.827  1.00  0.00           O  
ATOM    989  CB  ILE    62     -10.568  -2.323  -1.458  1.00  0.00           C  
ATOM    990  CG2 ILE    62      -9.582  -1.285  -2.031  1.00  0.00           C  
ATOM    991  CG1 ILE    62      -9.809  -3.518  -0.836  1.00  0.00           C  
ATOM    992  CD1 ILE    62      -8.876  -4.272  -1.793  1.00  0.00           C  
ATOM    993  H   ILE    62     -13.189  -2.988  -0.606  1.00  0.00           H  
ATOM    994  HA  ILE    62     -10.950  -1.316   0.407  1.00  0.00           H  
ATOM    995  HB  ILE    62     -11.165  -2.705  -2.287  1.00  0.00           H  
ATOM    996 HG21 ILE    62      -8.953  -0.860  -1.248  1.00  0.00           H  
ATOM    997 HG22 ILE    62      -8.923  -1.725  -2.778  1.00  0.00           H  
ATOM    998 HG23 ILE    62     -10.082  -0.462  -2.541  1.00  0.00           H  
ATOM    999 HG12 ILE    62      -9.246  -3.181   0.034  1.00  0.00           H  
ATOM   1000 HG13 ILE    62     -10.528  -4.250  -0.469  1.00  0.00           H  
ATOM   1001 HD11 ILE    62      -8.026  -3.663  -2.101  1.00  0.00           H  
ATOM   1002 HD12 ILE    62      -8.471  -5.163  -1.312  1.00  0.00           H  
ATOM   1003 HD13 ILE    62      -9.407  -4.594  -2.689  1.00  0.00           H  
ATOM   1004  N   ASN    63     -11.899   0.738  -0.725  1.00  0.00           N  
ATOM   1005  CA  ASN    63     -12.412   1.956  -1.360  1.00  0.00           C  
ATOM   1006  C   ASN    63     -11.284   2.694  -2.095  1.00  0.00           C  
ATOM   1007  O   ASN    63     -10.237   2.977  -1.510  1.00  0.00           O  
ATOM   1008  CB  ASN    63     -13.116   2.865  -0.335  1.00  0.00           C  
ATOM   1009  CG  ASN    63     -14.195   2.163   0.479  1.00  0.00           C  
ATOM   1010  OD1 ASN    63     -15.046   1.457  -0.040  1.00  0.00           O  
ATOM   1011  ND2 ASN    63     -14.203   2.333   1.782  1.00  0.00           N  
ATOM   1012  H   ASN    63     -11.120   0.837  -0.086  1.00  0.00           H  
ATOM   1013  HA  ASN    63     -13.162   1.695  -2.105  1.00  0.00           H  
ATOM   1014  HB2 ASN    63     -12.385   3.306   0.340  1.00  0.00           H  
ATOM   1015  HB3 ASN    63     -13.572   3.706  -0.855  1.00  0.00           H  
ATOM   1016 HD21 ASN    63     -14.889   1.844   2.340  1.00  0.00           H  
ATOM   1017 HD22 ASN    63     -13.507   2.914   2.225  1.00  0.00           H  
ATOM   1018  N   LEU    64     -11.509   3.026  -3.367  1.00  0.00           N  
ATOM   1019  CA  LEU    64     -10.619   3.851  -4.187  1.00  0.00           C  
ATOM   1020  C   LEU    64     -11.206   5.262  -4.282  1.00  0.00           C  
ATOM   1021  O   LEU    64     -12.291   5.451  -4.832  1.00  0.00           O  
ATOM   1022  CB  LEU    64     -10.430   3.217  -5.578  1.00  0.00           C  
ATOM   1023  CG  LEU    64      -9.925   1.763  -5.576  1.00  0.00           C  
ATOM   1024  CD1 LEU    64      -9.786   1.280  -7.016  1.00  0.00           C  
ATOM   1025  CD2 LEU    64      -8.569   1.607  -4.890  1.00  0.00           C  
ATOM   1026  H   LEU    64     -12.402   2.775  -3.773  1.00  0.00           H  
ATOM   1027  HA  LEU    64      -9.634   3.928  -3.725  1.00  0.00           H  
ATOM   1028  HB2 LEU    64     -11.376   3.245  -6.118  1.00  0.00           H  
ATOM   1029  HB3 LEU    64      -9.742   3.836  -6.157  1.00  0.00           H  
ATOM   1030  HG  LEU    64     -10.652   1.127  -5.069  1.00  0.00           H  
ATOM   1031 HD11 LEU    64      -9.042   1.857  -7.566  1.00  0.00           H  
ATOM   1032 HD12 LEU    64      -9.487   0.233  -7.048  1.00  0.00           H  
ATOM   1033 HD13 LEU    64     -10.734   1.364  -7.550  1.00  0.00           H  
ATOM   1034 HD21 LEU    64      -8.623   1.860  -3.832  1.00  0.00           H  
ATOM   1035 HD22 LEU    64      -8.209   0.580  -4.952  1.00  0.00           H  
ATOM   1036 HD23 LEU    64      -7.821   2.250  -5.353  1.00  0.00           H  
ATOM   1037  N   ILE    65     -10.503   6.243  -3.717  1.00  0.00           N  
ATOM   1038  CA  ILE    65     -11.014   7.599  -3.489  1.00  0.00           C  
ATOM   1039  C   ILE    65     -10.089   8.626  -4.165  1.00  0.00           C  
ATOM   1040  O   ILE    65      -9.107   9.059  -3.555  1.00  0.00           O  
ATOM   1041  CB  ILE    65     -11.227   7.863  -1.975  1.00  0.00           C  
ATOM   1042  CG2 ILE    65     -11.923   9.225  -1.788  1.00  0.00           C  
ATOM   1043  CG1 ILE    65     -12.023   6.725  -1.287  1.00  0.00           C  
ATOM   1044  CD1 ILE    65     -12.292   6.942   0.207  1.00  0.00           C  
ATOM   1045  H   ILE    65      -9.615   6.012  -3.287  1.00  0.00           H  
ATOM   1046  HA  ILE    65     -12.001   7.702  -3.925  1.00  0.00           H  
ATOM   1047  HB  ILE    65     -10.259   7.908  -1.486  1.00  0.00           H  
ATOM   1048 HG21 ILE    65     -12.926   9.218  -2.215  1.00  0.00           H  
ATOM   1049 HG22 ILE    65     -12.014   9.488  -0.735  1.00  0.00           H  
ATOM   1050 HG23 ILE    65     -11.374  10.045  -2.251  1.00  0.00           H  
ATOM   1051 HG12 ILE    65     -12.966   6.563  -1.806  1.00  0.00           H  
ATOM   1052 HG13 ILE    65     -11.470   5.789  -1.370  1.00  0.00           H  
ATOM   1053 HD11 ILE    65     -12.998   7.754   0.378  1.00  0.00           H  
ATOM   1054 HD12 ILE    65     -12.723   6.044   0.651  1.00  0.00           H  
ATOM   1055 HD13 ILE    65     -11.372   7.170   0.745  1.00  0.00           H  
ATOM   1056  N   PRO    66     -10.348   9.006  -5.430  1.00  0.00           N  
ATOM   1057  CA  PRO    66      -9.660  10.120  -6.077  1.00  0.00           C  
ATOM   1058  C   PRO    66     -10.136  11.476  -5.522  1.00  0.00           C  
ATOM   1059  O   PRO    66     -11.302  11.643  -5.154  1.00  0.00           O  
ATOM   1060  CD  PRO    66     -11.330   8.424  -6.339  1.00  0.00           C  
ATOM   1061  CG  PRO    66     -11.353   9.324  -7.575  1.00  0.00           C  
ATOM   1062  CB  PRO    66      -9.968   9.969  -7.567  1.00  0.00           C  
ATOM   1063  HD2 PRO    66     -12.332   8.367  -5.916  1.00  0.00           H  
ATOM   1064  HD3 PRO    66     -11.013   7.415  -6.608  1.00  0.00           H  
ATOM   1065  HG2 PRO    66     -12.118  10.094  -7.460  1.00  0.00           H  
ATOM   1066  HG3 PRO    66     -11.564   8.777  -8.494  1.00  0.00           H  
ATOM   1067  HB2 PRO    66      -9.936  10.908  -8.123  1.00  0.00           H  
ATOM   1068  HB3 PRO    66      -9.245   9.291  -8.020  1.00  0.00           H  
ATOM   1069  HA  PRO    66      -8.582  10.036  -5.933  1.00  0.00           H  
ATOM   1070  N   ASN    67      -9.231  12.453  -5.479  1.00  0.00           N  
ATOM   1071  CA  ASN    67      -9.499  13.840  -5.102  1.00  0.00           C  
ATOM   1072  C   ASN    67      -8.614  14.787  -5.935  1.00  0.00           C  
ATOM   1073  O   ASN    67      -7.416  14.918  -5.675  1.00  0.00           O  
ATOM   1074  CB  ASN    67      -9.279  13.986  -3.585  1.00  0.00           C  
ATOM   1075  CG  ASN    67      -9.655  15.357  -3.045  1.00  0.00           C  
ATOM   1076  OD1 ASN    67      -9.492  16.384  -3.688  1.00  0.00           O  
ATOM   1077  ND2 ASN    67     -10.188  15.425  -1.849  1.00  0.00           N  
ATOM   1078  H   ASN    67      -8.281  12.234  -5.749  1.00  0.00           H  
ATOM   1079  HA  ASN    67     -10.540  14.077  -5.296  1.00  0.00           H  
ATOM   1080  HB2 ASN    67      -9.865  13.231  -3.058  1.00  0.00           H  
ATOM   1081  HB3 ASN    67      -8.237  13.793  -3.332  1.00  0.00           H  
ATOM   1082 HD21 ASN    67     -10.430  16.326  -1.464  1.00  0.00           H  
ATOM   1083 HD22 ASN    67     -10.313  14.587  -1.301  1.00  0.00           H  
ATOM   1084  N   LYS    68      -9.193  15.458  -6.936  1.00  0.00           N  
ATOM   1085  CA  LYS    68      -8.481  16.391  -7.834  1.00  0.00           C  
ATOM   1086  C   LYS    68      -8.134  17.741  -7.196  1.00  0.00           C  
ATOM   1087  O   LYS    68      -7.238  18.429  -7.681  1.00  0.00           O  
ATOM   1088  CB  LYS    68      -9.300  16.583  -9.122  1.00  0.00           C  
ATOM   1089  CG  LYS    68      -9.236  15.340 -10.024  1.00  0.00           C  
ATOM   1090  CD  LYS    68     -10.088  15.528 -11.282  1.00  0.00           C  
ATOM   1091  CE  LYS    68     -10.038  14.268 -12.153  1.00  0.00           C  
ATOM   1092  NZ  LYS    68     -10.782  14.466 -13.425  1.00  0.00           N1+
ATOM   1093  H   LYS    68     -10.183  15.308  -7.102  1.00  0.00           H  
ATOM   1094  HA  LYS    68      -7.521  15.956  -8.102  1.00  0.00           H  
ATOM   1095  HB2 LYS    68     -10.336  16.816  -8.871  1.00  0.00           H  
ATOM   1096  HB3 LYS    68      -8.922  17.438  -9.686  1.00  0.00           H  
ATOM   1097  HG2 LYS    68      -8.202  15.145 -10.308  1.00  0.00           H  
ATOM   1098  HG3 LYS    68      -9.581  14.464  -9.476  1.00  0.00           H  
ATOM   1099  HD2 LYS    68     -11.120  15.744 -11.003  1.00  0.00           H  
ATOM   1100  HD3 LYS    68      -9.723  16.387 -11.846  1.00  0.00           H  
ATOM   1101  HE2 LYS    68      -9.007  14.005 -12.393  1.00  0.00           H  
ATOM   1102  HE3 LYS    68     -10.473  13.425 -11.618  1.00  0.00           H  
ATOM   1103  HZ1 LYS    68     -10.372  15.231 -13.941  1.00  0.00           H  
ATOM   1104  HZ2 LYS    68     -10.733  13.623 -13.978  1.00  0.00           H  
ATOM   1105  HZ3 LYS    68     -11.748  14.678 -13.218  1.00  0.00           H  
ATOM   1106  N   GLN    69      -8.799  18.111  -6.103  1.00  0.00           N  
ATOM   1107  CA  GLN    69      -8.561  19.360  -5.369  1.00  0.00           C  
ATOM   1108  C   GLN    69      -7.270  19.276  -4.535  1.00  0.00           C  
ATOM   1109  O   GLN    69      -6.461  20.204  -4.544  1.00  0.00           O  
ATOM   1110  CB  GLN    69      -9.773  19.697  -4.476  1.00  0.00           C  
ATOM   1111  CG  GLN    69     -11.090  19.961  -5.236  1.00  0.00           C  
ATOM   1112  CD  GLN    69     -11.687  18.763  -5.983  1.00  0.00           C  
ATOM   1113  OE1 GLN    69     -12.113  18.873  -7.125  1.00  0.00           O  
ATOM   1114  NE2 GLN    69     -11.706  17.574  -5.418  1.00  0.00           N  
ATOM   1115  H   GLN    69      -9.514  17.492  -5.746  1.00  0.00           H  
ATOM   1116  HA  GLN    69      -8.439  20.171  -6.090  1.00  0.00           H  
ATOM   1117  HB2 GLN    69      -9.927  18.920  -3.728  1.00  0.00           H  
ATOM   1118  HB3 GLN    69      -9.540  20.595  -3.903  1.00  0.00           H  
ATOM   1119  HG2 GLN    69     -11.843  20.313  -4.531  1.00  0.00           H  
ATOM   1120  HG3 GLN    69     -10.939  20.774  -5.947  1.00  0.00           H  
ATOM   1121 HE21 GLN    69     -12.050  16.773  -5.943  1.00  0.00           H  
ATOM   1122 HE22 GLN    69     -11.342  17.445  -4.484  1.00  0.00           H  
ATOM   1123  N   ASP    70      -7.045  18.137  -3.870  1.00  0.00           N  
ATOM   1124  CA  ASP    70      -5.802  17.818  -3.147  1.00  0.00           C  
ATOM   1125  C   ASP    70      -4.734  17.127  -4.027  1.00  0.00           C  
ATOM   1126  O   ASP    70      -3.582  16.994  -3.610  1.00  0.00           O  
ATOM   1127  CB  ASP    70      -6.134  16.962  -1.911  1.00  0.00           C  
ATOM   1128  CG  ASP    70      -6.999  17.674  -0.851  1.00  0.00           C  
ATOM   1129  OD1 ASP    70      -7.081  18.926  -0.834  1.00  0.00           O  
ATOM   1130  OD2 ASP    70      -7.571  16.973   0.017  1.00  0.00           O1-
ATOM   1131  H   ASP    70      -7.764  17.425  -3.891  1.00  0.00           H  
ATOM   1132  HA  ASP    70      -5.340  18.743  -2.797  1.00  0.00           H  
ATOM   1133  HB2 ASP    70      -6.642  16.047  -2.217  1.00  0.00           H  
ATOM   1134  HB3 ASP    70      -5.216  16.648  -1.413  1.00  0.00           H  
ATOM   1135  N   ARG    71      -5.110  16.692  -5.240  1.00  0.00           N  
ATOM   1136  CA  ARG    71      -4.320  15.862  -6.173  1.00  0.00           C  
ATOM   1137  C   ARG    71      -3.858  14.533  -5.544  1.00  0.00           C  
ATOM   1138  O   ARG    71      -2.703  14.122  -5.688  1.00  0.00           O  
ATOM   1139  CB  ARG    71      -3.186  16.687  -6.818  1.00  0.00           C  
ATOM   1140  CG  ARG    71      -2.690  16.055  -8.134  1.00  0.00           C  
ATOM   1141  CD  ARG    71      -1.174  16.184  -8.311  1.00  0.00           C  
ATOM   1142  NE  ARG    71      -0.738  17.573  -8.549  1.00  0.00           N  
ATOM   1143  CZ  ARG    71       0.476  18.056  -8.343  1.00  0.00           C  
ATOM   1144  NH1 ARG    71       1.451  17.319  -7.892  1.00  0.00           N  
ATOM   1145  NH2 ARG    71       0.739  19.302  -8.603  1.00  0.00           N1+
ATOM   1146  H   ARG    71      -6.070  16.862  -5.504  1.00  0.00           H  
ATOM   1147  HA  ARG    71      -5.022  15.596  -6.963  1.00  0.00           H  
ATOM   1148  HB2 ARG    71      -3.528  17.701  -7.027  1.00  0.00           H  
ATOM   1149  HB3 ARG    71      -2.368  16.796  -6.104  1.00  0.00           H  
ATOM   1150  HG2 ARG    71      -2.934  14.994  -8.177  1.00  0.00           H  
ATOM   1151  HG3 ARG    71      -3.216  16.509  -8.974  1.00  0.00           H  
ATOM   1152  HD2 ARG    71      -0.706  15.812  -7.403  1.00  0.00           H  
ATOM   1153  HD3 ARG    71      -0.829  15.562  -9.138  1.00  0.00           H  
ATOM   1154  HE  ARG    71      -1.438  18.190  -8.933  1.00  0.00           H  
ATOM   1155 HH11 ARG    71       1.297  16.335  -7.692  1.00  0.00           H  
ATOM   1156 HH12 ARG    71       2.368  17.705  -7.714  1.00  0.00           H  
ATOM   1157 HH21 ARG    71       0.024  19.913  -8.971  1.00  0.00           H  
ATOM   1158 HH22 ARG    71       1.669  19.670  -8.462  1.00  0.00           H  
ATOM   1159  N   THR    72      -4.768  13.859  -4.840  1.00  0.00           N  
ATOM   1160  CA  THR    72      -4.505  12.583  -4.156  1.00  0.00           C  
ATOM   1161  C   THR    72      -5.390  11.444  -4.656  1.00  0.00           C  
ATOM   1162  O   THR    72      -6.591  11.625  -4.857  1.00  0.00           O  
ATOM   1163  CB  THR    72      -4.624  12.689  -2.624  1.00  0.00           C  
ATOM   1164  CG2 THR    72      -3.608  13.647  -2.007  1.00  0.00           C  
ATOM   1165  OG1 THR    72      -5.907  13.126  -2.226  1.00  0.00           O  
ATOM   1166  H   THR    72      -5.703  14.239  -4.770  1.00  0.00           H  
ATOM   1167  HA  THR    72      -3.489  12.301  -4.385  1.00  0.00           H  
ATOM   1168  HB  THR    72      -4.463  11.704  -2.183  1.00  0.00           H  
ATOM   1169 HG21 THR    72      -3.733  14.664  -2.372  1.00  0.00           H  
ATOM   1170 HG22 THR    72      -3.706  13.674  -0.921  1.00  0.00           H  
ATOM   1171 HG23 THR    72      -2.591  13.332  -2.227  1.00  0.00           H  
ATOM   1172  HG1 THR    72      -6.552  12.535  -2.584  1.00  0.00           H  
ATOM   1173  N   LEU    73      -4.816  10.245  -4.798  1.00  0.00           N  
ATOM   1174  CA  LEU    73      -5.565   8.988  -4.890  1.00  0.00           C  
ATOM   1175  C   LEU    73      -5.392   8.213  -3.580  1.00  0.00           C  
ATOM   1176  O   LEU    73      -4.277   7.825  -3.232  1.00  0.00           O  
ATOM   1177  CB  LEU    73      -5.105   8.179  -6.121  1.00  0.00           C  
ATOM   1178  CG  LEU    73      -5.771   6.791  -6.246  1.00  0.00           C  
ATOM   1179  CD1 LEU    73      -7.278   6.883  -6.499  1.00  0.00           C  
ATOM   1180  CD2 LEU    73      -5.139   6.006  -7.394  1.00  0.00           C  
ATOM   1181  H   LEU    73      -3.821  10.174  -4.626  1.00  0.00           H  
ATOM   1182  HA  LEU    73      -6.628   9.191  -5.015  1.00  0.00           H  
ATOM   1183  HB2 LEU    73      -5.294   8.756  -7.027  1.00  0.00           H  
ATOM   1184  HB3 LEU    73      -4.022   8.050  -6.075  1.00  0.00           H  
ATOM   1185  HG  LEU    73      -5.605   6.206  -5.341  1.00  0.00           H  
ATOM   1186 HD11 LEU    73      -7.500   7.486  -7.380  1.00  0.00           H  
ATOM   1187 HD12 LEU    73      -7.714   5.896  -6.656  1.00  0.00           H  
ATOM   1188 HD13 LEU    73      -7.800   7.325  -5.652  1.00  0.00           H  
ATOM   1189 HD21 LEU    73      -4.064   5.910  -7.251  1.00  0.00           H  
ATOM   1190 HD22 LEU    73      -5.551   4.999  -7.463  1.00  0.00           H  
ATOM   1191 HD23 LEU    73      -5.299   6.497  -8.353  1.00  0.00           H  
ATOM   1192  N   THR    74      -6.483   7.983  -2.853  1.00  0.00           N  
ATOM   1193  CA  THR    74      -6.464   7.245  -1.583  1.00  0.00           C  
ATOM   1194  C   THR    74      -7.014   5.830  -1.760  1.00  0.00           C  
ATOM   1195  O   THR    74      -8.134   5.654  -2.237  1.00  0.00           O  
ATOM   1196  CB  THR    74      -7.235   8.000  -0.492  1.00  0.00           C  
ATOM   1197  CG2 THR    74      -7.128   7.318   0.870  1.00  0.00           C  
ATOM   1198  OG1 THR    74      -6.738   9.312  -0.342  1.00  0.00           O  
ATOM   1199  H   THR    74      -7.378   8.320  -3.185  1.00  0.00           H  
ATOM   1200  HA  THR    74      -5.443   7.172  -1.226  1.00  0.00           H  
ATOM   1201  HB  THR    74      -8.282   8.089  -0.764  1.00  0.00           H  
ATOM   1202 HG21 THR    74      -6.087   7.185   1.166  1.00  0.00           H  
ATOM   1203 HG22 THR    74      -7.622   7.908   1.642  1.00  0.00           H  
ATOM   1204 HG23 THR    74      -7.596   6.335   0.873  1.00  0.00           H  
ATOM   1205  HG1 THR    74      -6.862   9.772  -1.159  1.00  0.00           H  
ATOM   1206  N   ILE    75      -6.242   4.825  -1.345  1.00  0.00           N  
ATOM   1207  CA  ILE    75      -6.653   3.420  -1.273  1.00  0.00           C  
ATOM   1208  C   ILE    75      -6.936   3.090   0.199  1.00  0.00           C  
ATOM   1209  O   ILE    75      -6.004   2.964   0.994  1.00  0.00           O  
ATOM   1210  CB  ILE    75      -5.581   2.485  -1.891  1.00  0.00           C  
ATOM   1211  CG2 ILE    75      -6.036   1.017  -1.782  1.00  0.00           C  
ATOM   1212  CG1 ILE    75      -5.275   2.788  -3.380  1.00  0.00           C  
ATOM   1213  CD1 ILE    75      -4.248   3.905  -3.616  1.00  0.00           C  
ATOM   1214  H   ILE    75      -5.328   5.051  -0.972  1.00  0.00           H  
ATOM   1215  HA  ILE    75      -7.575   3.268  -1.837  1.00  0.00           H  
ATOM   1216  HB  ILE    75      -4.652   2.576  -1.329  1.00  0.00           H  
ATOM   1217 HG21 ILE    75      -6.989   0.854  -2.286  1.00  0.00           H  
ATOM   1218 HG22 ILE    75      -5.308   0.343  -2.235  1.00  0.00           H  
ATOM   1219 HG23 ILE    75      -6.147   0.686  -0.750  1.00  0.00           H  
ATOM   1220 HG12 ILE    75      -4.872   1.892  -3.855  1.00  0.00           H  
ATOM   1221 HG13 ILE    75      -6.195   3.019  -3.914  1.00  0.00           H  
ATOM   1222 HD11 ILE    75      -3.353   3.757  -3.014  1.00  0.00           H  
ATOM   1223 HD12 ILE    75      -3.943   3.928  -4.663  1.00  0.00           H  
ATOM   1224 HD13 ILE    75      -4.643   4.892  -3.383  1.00  0.00           H  
ATOM   1225  N   VAL    76      -8.213   2.995   0.574  1.00  0.00           N  
ATOM   1226  CA  VAL    76      -8.664   2.596   1.920  1.00  0.00           C  
ATOM   1227  C   VAL    76      -8.979   1.101   1.940  1.00  0.00           C  
ATOM   1228  O   VAL    76      -9.608   0.598   1.010  1.00  0.00           O  
ATOM   1229  CB  VAL    76      -9.924   3.370   2.367  1.00  0.00           C  
ATOM   1230  CG1 VAL    76     -10.284   3.098   3.834  1.00  0.00           C  
ATOM   1231  CG2 VAL    76      -9.793   4.887   2.200  1.00  0.00           C  
ATOM   1232  H   VAL    76      -8.929   3.116  -0.132  1.00  0.00           H  
ATOM   1233  HA  VAL    76      -7.877   2.795   2.647  1.00  0.00           H  
ATOM   1234  HB  VAL    76     -10.764   3.050   1.754  1.00  0.00           H  
ATOM   1235 HG11 VAL    76      -9.447   3.319   4.498  1.00  0.00           H  
ATOM   1236 HG12 VAL    76     -11.127   3.710   4.154  1.00  0.00           H  
ATOM   1237 HG13 VAL    76     -10.579   2.062   4.004  1.00  0.00           H  
ATOM   1238 HG21 VAL    76      -9.641   5.164   1.157  1.00  0.00           H  
ATOM   1239 HG22 VAL    76     -10.695   5.401   2.533  1.00  0.00           H  
ATOM   1240 HG23 VAL    76      -8.960   5.276   2.780  1.00  0.00           H  
ATOM   1241  N   ASP    77      -8.644   0.408   3.024  1.00  0.00           N  
ATOM   1242  CA  ASP    77      -9.166  -0.918   3.350  1.00  0.00           C  
ATOM   1243  C   ASP    77      -9.617  -1.013   4.817  1.00  0.00           C  
ATOM   1244  O   ASP    77      -9.244  -0.199   5.668  1.00  0.00           O  
ATOM   1245  CB  ASP    77      -8.147  -2.008   2.978  1.00  0.00           C  
ATOM   1246  CG  ASP    77      -6.879  -2.034   3.849  1.00  0.00           C  
ATOM   1247  OD1 ASP    77      -7.003  -2.169   5.090  1.00  0.00           O  
ATOM   1248  OD2 ASP    77      -5.763  -2.015   3.275  1.00  0.00           O1-
ATOM   1249  H   ASP    77      -8.090   0.864   3.740  1.00  0.00           H  
ATOM   1250  HA  ASP    77     -10.064  -1.089   2.758  1.00  0.00           H  
ATOM   1251  HB2 ASP    77      -8.613  -2.992   3.038  1.00  0.00           H  
ATOM   1252  HB3 ASP    77      -7.866  -1.870   1.935  1.00  0.00           H  
ATOM   1253  N   THR    78     -10.423  -2.033   5.107  1.00  0.00           N  
ATOM   1254  CA  THR    78     -10.828  -2.442   6.462  1.00  0.00           C  
ATOM   1255  C   THR    78     -10.143  -3.748   6.891  1.00  0.00           C  
ATOM   1256  O   THR    78     -10.729  -4.579   7.590  1.00  0.00           O  
ATOM   1257  CB  THR    78     -12.358  -2.503   6.585  1.00  0.00           C  
ATOM   1258  CG2 THR    78     -12.995  -1.118   6.496  1.00  0.00           C  
ATOM   1259  OG1 THR    78     -12.913  -3.300   5.565  1.00  0.00           O  
ATOM   1260  H   THR    78     -10.730  -2.626   4.349  1.00  0.00           H  
ATOM   1261  HA  THR    78     -10.484  -1.706   7.189  1.00  0.00           H  
ATOM   1262  HB  THR    78     -12.645  -2.934   7.546  1.00  0.00           H  
ATOM   1263 HG21 THR    78     -12.776  -0.630   5.546  1.00  0.00           H  
ATOM   1264 HG22 THR    78     -14.079  -1.177   6.593  1.00  0.00           H  
ATOM   1265 HG23 THR    78     -12.629  -0.468   7.292  1.00  0.00           H  
ATOM   1266  HG1 THR    78     -13.806  -3.507   5.816  1.00  0.00           H  
ATOM   1267  N   GLY    79      -8.891  -3.954   6.459  1.00  0.00           N  
ATOM   1268  CA  GLY    79      -8.077  -5.124   6.799  1.00  0.00           C  
ATOM   1269  C   GLY    79      -7.649  -5.174   8.270  1.00  0.00           C  
ATOM   1270  O   GLY    79      -8.193  -4.473   9.124  1.00  0.00           O  
ATOM   1271  H   GLY    79      -8.447  -3.236   5.898  1.00  0.00           H  
ATOM   1272  HA2 GLY    79      -8.620  -6.034   6.561  1.00  0.00           H  
ATOM   1273  HA3 GLY    79      -7.190  -5.106   6.166  1.00  0.00           H  
ATOM   1274  N   ILE    80      -6.659  -6.010   8.584  1.00  0.00           N  
ATOM   1275  CA  ILE    80      -6.107  -6.135   9.945  1.00  0.00           C  
ATOM   1276  C   ILE    80      -5.379  -4.864  10.434  1.00  0.00           C  
ATOM   1277  O   ILE    80      -5.359  -4.592  11.636  1.00  0.00           O  
ATOM   1278  CB  ILE    80      -5.230  -7.407  10.029  1.00  0.00           C  
ATOM   1279  CG2 ILE    80      -3.970  -7.320   9.149  1.00  0.00           C  
ATOM   1280  CG1 ILE    80      -4.864  -7.725  11.493  1.00  0.00           C  
ATOM   1281  CD1 ILE    80      -4.384  -9.165  11.702  1.00  0.00           C  
ATOM   1282  H   ILE    80      -6.267  -6.598   7.861  1.00  0.00           H  
ATOM   1283  HA  ILE    80      -6.955  -6.275  10.618  1.00  0.00           H  
ATOM   1284  HB  ILE    80      -5.828  -8.237   9.655  1.00  0.00           H  
ATOM   1285 HG21 ILE    80      -3.263  -6.593   9.541  1.00  0.00           H  
ATOM   1286 HG22 ILE    80      -3.449  -8.274   9.104  1.00  0.00           H  
ATOM   1287 HG23 ILE    80      -4.206  -7.041   8.122  1.00  0.00           H  
ATOM   1288 HG12 ILE    80      -4.100  -7.036  11.852  1.00  0.00           H  
ATOM   1289 HG13 ILE    80      -5.736  -7.571  12.130  1.00  0.00           H  
ATOM   1290 HD11 ILE    80      -3.462  -9.370  11.159  1.00  0.00           H  
ATOM   1291 HD12 ILE    80      -4.189  -9.355  12.758  1.00  0.00           H  
ATOM   1292 HD13 ILE    80      -5.136  -9.885  11.374  1.00  0.00           H  
ATOM   1293  N   GLY    81      -4.825  -4.066   9.515  1.00  0.00           N  
ATOM   1294  CA  GLY    81      -3.996  -2.896   9.829  1.00  0.00           C  
ATOM   1295  C   GLY    81      -2.636  -3.257  10.443  1.00  0.00           C  
ATOM   1296  O   GLY    81      -2.269  -4.430  10.549  1.00  0.00           O  
ATOM   1297  H   GLY    81      -4.903  -4.328   8.544  1.00  0.00           H  
ATOM   1298  HA2 GLY    81      -3.830  -2.345   8.907  1.00  0.00           H  
ATOM   1299  HA3 GLY    81      -4.535  -2.228  10.498  1.00  0.00           H  
ATOM   1300  N   MET    82      -1.877  -2.245  10.866  1.00  0.00           N  
ATOM   1301  CA  MET    82      -0.528  -2.389  11.427  1.00  0.00           C  
ATOM   1302  C   MET    82      -0.416  -1.774  12.825  1.00  0.00           C  
ATOM   1303  O   MET    82      -0.873  -0.655  13.067  1.00  0.00           O  
ATOM   1304  CB  MET    82       0.498  -1.747  10.481  1.00  0.00           C  
ATOM   1305  CG  MET    82       0.657  -2.555   9.193  1.00  0.00           C  
ATOM   1306  SD  MET    82       1.730  -1.813   7.940  1.00  0.00           S  
ATOM   1307  CE  MET    82       0.612  -0.569   7.241  1.00  0.00           C  
ATOM   1308  H   MET    82      -2.220  -1.300  10.748  1.00  0.00           H  
ATOM   1309  HA  MET    82      -0.264  -3.443  11.531  1.00  0.00           H  
ATOM   1310  HB2 MET    82       0.188  -0.734  10.242  1.00  0.00           H  
ATOM   1311  HB3 MET    82       1.472  -1.655  10.963  1.00  0.00           H  
ATOM   1312  HG2 MET    82       1.076  -3.529   9.444  1.00  0.00           H  
ATOM   1313  HG3 MET    82      -0.312  -2.725   8.735  1.00  0.00           H  
ATOM   1314  HE1 MET    82       0.329   0.165   7.994  1.00  0.00           H  
ATOM   1315  HE2 MET    82       1.104  -0.047   6.420  1.00  0.00           H  
ATOM   1316  HE3 MET    82      -0.293  -1.036   6.857  1.00  0.00           H  
ATOM   1317  N   THR    83       0.234  -2.493  13.741  1.00  0.00           N  
ATOM   1318  CA  THR    83       0.786  -1.894  14.967  1.00  0.00           C  
ATOM   1319  C   THR    83       2.023  -1.054  14.629  1.00  0.00           C  
ATOM   1320  O   THR    83       2.612  -1.201  13.552  1.00  0.00           O  
ATOM   1321  CB  THR    83       1.167  -2.961  16.008  1.00  0.00           C  
ATOM   1322  CG2 THR    83       0.031  -3.931  16.338  1.00  0.00           C  
ATOM   1323  OG1 THR    83       2.278  -3.711  15.575  1.00  0.00           O  
ATOM   1324  H   THR    83       0.567  -3.417  13.493  1.00  0.00           H  
ATOM   1325  HA  THR    83       0.033  -1.240  15.410  1.00  0.00           H  
ATOM   1326  HB  THR    83       1.465  -2.469  16.934  1.00  0.00           H  
ATOM   1327 HG21 THR    83      -0.247  -4.541  15.478  1.00  0.00           H  
ATOM   1328 HG22 THR    83       0.317  -4.610  17.141  1.00  0.00           H  
ATOM   1329 HG23 THR    83      -0.861  -3.397  16.663  1.00  0.00           H  
ATOM   1330  HG1 THR    83       2.011  -4.252  14.836  1.00  0.00           H  
ATOM   1331  N   LYS    84       2.484  -0.208  15.555  1.00  0.00           N  
ATOM   1332  CA  LYS    84       3.734   0.556  15.398  1.00  0.00           C  
ATOM   1333  C   LYS    84       4.949  -0.354  15.137  1.00  0.00           C  
ATOM   1334  O   LYS    84       5.828  -0.010  14.346  1.00  0.00           O  
ATOM   1335  CB  LYS    84       3.920   1.425  16.651  1.00  0.00           C  
ATOM   1336  CG  LYS    84       4.991   2.498  16.435  1.00  0.00           C  
ATOM   1337  CD  LYS    84       5.201   3.353  17.688  1.00  0.00           C  
ATOM   1338  CE  LYS    84       6.219   4.449  17.366  1.00  0.00           C  
ATOM   1339  NZ  LYS    84       6.509   5.299  18.546  1.00  0.00           N1+
ATOM   1340  H   LYS    84       1.972  -0.115  16.428  1.00  0.00           H  
ATOM   1341  HA  LYS    84       3.602   1.211  14.534  1.00  0.00           H  
ATOM   1342  HB2 LYS    84       2.978   1.913  16.898  1.00  0.00           H  
ATOM   1343  HB3 LYS    84       4.172   0.802  17.511  1.00  0.00           H  
ATOM   1344  HG2 LYS    84       5.937   2.028  16.174  1.00  0.00           H  
ATOM   1345  HG3 LYS    84       4.707   3.131  15.593  1.00  0.00           H  
ATOM   1346  HD2 LYS    84       4.259   3.796  18.009  1.00  0.00           H  
ATOM   1347  HD3 LYS    84       5.558   2.730  18.509  1.00  0.00           H  
ATOM   1348  HE2 LYS    84       7.159   4.010  17.030  1.00  0.00           H  
ATOM   1349  HE3 LYS    84       5.856   5.088  16.559  1.00  0.00           H  
ATOM   1350  HZ1 LYS    84       7.205   5.995  18.281  1.00  0.00           H  
ATOM   1351  HZ2 LYS    84       5.668   5.765  18.852  1.00  0.00           H  
ATOM   1352  HZ3 LYS    84       6.879   4.732  19.294  1.00  0.00           H  
ATOM   1353  N   ALA    85       4.965  -1.540  15.751  1.00  0.00           N  
ATOM   1354  CA  ALA    85       6.005  -2.553  15.571  1.00  0.00           C  
ATOM   1355  C   ALA    85       5.999  -3.194  14.166  1.00  0.00           C  
ATOM   1356  O   ALA    85       7.067  -3.489  13.631  1.00  0.00           O  
ATOM   1357  CB  ALA    85       5.831  -3.611  16.664  1.00  0.00           C  
ATOM   1358  H   ALA    85       4.190  -1.774  16.355  1.00  0.00           H  
ATOM   1359  HA  ALA    85       6.976  -2.074  15.713  1.00  0.00           H  
ATOM   1360  HB1 ALA    85       4.865  -4.112  16.590  1.00  0.00           H  
ATOM   1361  HB2 ALA    85       6.605  -4.376  16.597  1.00  0.00           H  
ATOM   1362  HB3 ALA    85       5.898  -3.165  17.657  1.00  0.00           H  
ATOM   1363  N   ASP    86       4.824  -3.374  13.550  1.00  0.00           N  
ATOM   1364  CA  ASP    86       4.690  -3.805  12.147  1.00  0.00           C  
ATOM   1365  C   ASP    86       5.041  -2.691  11.144  1.00  0.00           C  
ATOM   1366  O   ASP    86       5.552  -2.965  10.059  1.00  0.00           O  
ATOM   1367  CB  ASP    86       3.251  -4.263  11.866  1.00  0.00           C  
ATOM   1368  CG  ASP    86       2.738  -5.339  12.827  1.00  0.00           C  
ATOM   1369  OD1 ASP    86       3.421  -6.375  13.001  1.00  0.00           O  
ATOM   1370  OD2 ASP    86       1.635  -5.134  13.391  1.00  0.00           O1-
ATOM   1371  H   ASP    86       3.979  -3.123  14.044  1.00  0.00           H  
ATOM   1372  HA  ASP    86       5.364  -4.645  11.971  1.00  0.00           H  
ATOM   1373  HB2 ASP    86       2.571  -3.414  11.920  1.00  0.00           H  
ATOM   1374  HB3 ASP    86       3.171  -4.655  10.850  1.00  0.00           H  
ATOM   1375  N   LEU    87       4.738  -1.439  11.499  1.00  0.00           N  
ATOM   1376  CA  LEU    87       4.858  -0.266  10.632  1.00  0.00           C  
ATOM   1377  C   LEU    87       6.316   0.188  10.416  1.00  0.00           C  
ATOM   1378  O   LEU    87       6.663   0.607   9.310  1.00  0.00           O  
ATOM   1379  CB  LEU    87       3.994   0.849  11.252  1.00  0.00           C  
ATOM   1380  CG  LEU    87       3.867   2.146  10.434  1.00  0.00           C  
ATOM   1381  CD1 LEU    87       3.201   1.869   9.088  1.00  0.00           C  
ATOM   1382  CD2 LEU    87       3.006   3.128  11.230  1.00  0.00           C  
ATOM   1383  H   LEU    87       4.305  -1.299  12.403  1.00  0.00           H  
ATOM   1384  HA  LEU    87       4.442  -0.539   9.660  1.00  0.00           H  
ATOM   1385  HB2 LEU    87       2.992   0.455  11.432  1.00  0.00           H  
ATOM   1386  HB3 LEU    87       4.394   1.094  12.237  1.00  0.00           H  
ATOM   1387  HG  LEU    87       4.846   2.598  10.272  1.00  0.00           H  
ATOM   1388 HD11 LEU    87       2.288   1.287   9.202  1.00  0.00           H  
ATOM   1389 HD12 LEU    87       2.940   2.790   8.568  1.00  0.00           H  
ATOM   1390 HD13 LEU    87       3.864   1.312   8.428  1.00  0.00           H  
ATOM   1391 HD21 LEU    87       2.881   4.075  10.705  1.00  0.00           H  
ATOM   1392 HD22 LEU    87       2.011   2.725  11.419  1.00  0.00           H  
ATOM   1393 HD23 LEU    87       3.457   3.352  12.197  1.00  0.00           H  
ATOM   1394  N   ILE    88       7.158   0.121  11.457  1.00  0.00           N  
ATOM   1395  CA  ILE    88       8.563   0.577  11.424  1.00  0.00           C  
ATOM   1396  C   ILE    88       9.521  -0.603  11.175  1.00  0.00           C  
ATOM   1397  O   ILE    88      10.110  -0.720  10.097  1.00  0.00           O  
ATOM   1398  CB  ILE    88       8.927   1.373  12.703  1.00  0.00           C  
ATOM   1399  CG2 ILE    88      10.399   1.832  12.671  1.00  0.00           C  
ATOM   1400  CG1 ILE    88       8.008   2.600  12.894  1.00  0.00           C  
ATOM   1401  CD1 ILE    88       8.045   3.160  14.319  1.00  0.00           C  
ATOM   1402  H   ILE    88       6.803  -0.233  12.335  1.00  0.00           H  
ATOM   1403  HA  ILE    88       8.698   1.265  10.586  1.00  0.00           H  
ATOM   1404  HB  ILE    88       8.789   0.716  13.563  1.00  0.00           H  
ATOM   1405 HG21 ILE    88      10.600   2.463  11.805  1.00  0.00           H  
ATOM   1406 HG22 ILE    88      10.658   2.407  13.558  1.00  0.00           H  
ATOM   1407 HG23 ILE    88      11.101   0.998  12.646  1.00  0.00           H  
ATOM   1408 HG12 ILE    88       8.281   3.379  12.182  1.00  0.00           H  
ATOM   1409 HG13 ILE    88       6.970   2.346  12.681  1.00  0.00           H  
ATOM   1410 HD11 ILE    88       9.019   3.573  14.569  1.00  0.00           H  
ATOM   1411 HD12 ILE    88       7.311   3.956  14.440  1.00  0.00           H  
ATOM   1412 HD13 ILE    88       7.825   2.382  15.047  1.00  0.00           H  
ATOM   1413  N   ASN    89       9.673  -1.483  12.171  1.00  0.00           N  
ATOM   1414  CA  ASN    89      10.399  -2.755  12.079  1.00  0.00           C  
ATOM   1415  C   ASN    89       9.550  -3.826  11.359  1.00  0.00           C  
ATOM   1416  O   ASN    89       8.477  -3.532  10.835  1.00  0.00           O  
ATOM   1417  CB  ASN    89      10.824  -3.178  13.502  1.00  0.00           C  
ATOM   1418  CG  ASN    89      11.915  -2.284  14.072  1.00  0.00           C  
ATOM   1419  OD1 ASN    89      11.670  -1.198  14.576  1.00  0.00           O  
ATOM   1420  ND2 ASN    89      13.158  -2.711  14.011  1.00  0.00           N  
ATOM   1421  H   ASN    89       9.166  -1.313  13.027  1.00  0.00           H  
ATOM   1422  HA  ASN    89      11.296  -2.615  11.473  1.00  0.00           H  
ATOM   1423  HB2 ASN    89       9.965  -3.162  14.175  1.00  0.00           H  
ATOM   1424  HB3 ASN    89      11.190  -4.206  13.514  1.00  0.00           H  
ATOM   1425 HD21 ASN    89      13.898  -2.132  14.382  1.00  0.00           H  
ATOM   1426 HD22 ASN    89      13.370  -3.607  13.598  1.00  0.00           H  
ATOM   1427  N   ASN    90      10.038  -5.070  11.310  1.00  0.00           N  
ATOM   1428  CA  ASN    90       9.429  -6.234  10.651  1.00  0.00           C  
ATOM   1429  C   ASN    90       9.302  -6.055   9.130  1.00  0.00           C  
ATOM   1430  O   ASN    90      10.111  -6.601   8.384  1.00  0.00           O  
ATOM   1431  CB  ASN    90       8.111  -6.660  11.340  1.00  0.00           C  
ATOM   1432  CG  ASN    90       8.212  -6.936  12.834  1.00  0.00           C  
ATOM   1433  OD1 ASN    90       9.273  -7.161  13.401  1.00  0.00           O  
ATOM   1434  ND2 ASN    90       7.092  -6.953  13.524  1.00  0.00           N  
ATOM   1435  H   ASN    90      10.913  -5.243  11.784  1.00  0.00           H  
ATOM   1436  HA  ASN    90      10.142  -7.048  10.795  1.00  0.00           H  
ATOM   1437  HB2 ASN    90       7.343  -5.901  11.186  1.00  0.00           H  
ATOM   1438  HB3 ASN    90       7.733  -7.566  10.864  1.00  0.00           H  
ATOM   1439 HD21 ASN    90       7.123  -7.139  14.515  1.00  0.00           H  
ATOM   1440 HD22 ASN    90       6.206  -6.771  13.071  1.00  0.00           H  
ATOM   1441  N   LEU    91       8.353  -5.250   8.654  1.00  0.00           N  
ATOM   1442  CA  LEU    91       8.141  -4.960   7.233  1.00  0.00           C  
ATOM   1443  C   LEU    91       9.256  -4.075   6.629  1.00  0.00           C  
ATOM   1444  O   LEU    91       9.480  -4.125   5.422  1.00  0.00           O  
ATOM   1445  CB  LEU    91       6.726  -4.370   7.056  1.00  0.00           C  
ATOM   1446  CG  LEU    91       5.593  -5.285   7.580  1.00  0.00           C  
ATOM   1447  CD1 LEU    91       4.219  -4.655   7.362  1.00  0.00           C  
ATOM   1448  CD2 LEU    91       5.581  -6.648   6.882  1.00  0.00           C  
ATOM   1449  H   LEU    91       7.758  -4.772   9.318  1.00  0.00           H  
ATOM   1450  HA  LEU    91       8.190  -5.899   6.683  1.00  0.00           H  
ATOM   1451  HB2 LEU    91       6.672  -3.407   7.565  1.00  0.00           H  
ATOM   1452  HB3 LEU    91       6.555  -4.157   5.999  1.00  0.00           H  
ATOM   1453  HG  LEU    91       5.715  -5.443   8.652  1.00  0.00           H  
ATOM   1454 HD11 LEU    91       4.015  -4.496   6.304  1.00  0.00           H  
ATOM   1455 HD12 LEU    91       3.423  -5.286   7.760  1.00  0.00           H  
ATOM   1456 HD13 LEU    91       4.144  -3.696   7.871  1.00  0.00           H  
ATOM   1457 HD21 LEU    91       6.457  -7.237   7.150  1.00  0.00           H  
ATOM   1458 HD22 LEU    91       4.712  -7.237   7.177  1.00  0.00           H  
ATOM   1459 HD23 LEU    91       5.560  -6.544   5.797  1.00  0.00           H  
ATOM   1460  N   GLY    92      10.019  -3.346   7.457  1.00  0.00           N  
ATOM   1461  CA  GLY    92      11.305  -2.726   7.085  1.00  0.00           C  
ATOM   1462  C   GLY    92      12.522  -3.663   7.183  1.00  0.00           C  
ATOM   1463  O   GLY    92      13.611  -3.310   6.723  1.00  0.00           O  
ATOM   1464  H   GLY    92       9.760  -3.318   8.434  1.00  0.00           H  
ATOM   1465  HA2 GLY    92      11.252  -2.311   6.077  1.00  0.00           H  
ATOM   1466  HA3 GLY    92      11.474  -1.881   7.753  1.00  0.00           H  
ATOM   1467  N   THR    93      12.359  -4.848   7.781  1.00  0.00           N  
ATOM   1468  CA  THR    93      13.427  -5.832   8.039  1.00  0.00           C  
ATOM   1469  C   THR    93      13.420  -6.954   6.995  1.00  0.00           C  
ATOM   1470  O   THR    93      14.423  -7.176   6.316  1.00  0.00           O  
ATOM   1471  CB  THR    93      13.296  -6.414   9.462  1.00  0.00           C  
ATOM   1472  CG2 THR    93      14.504  -7.255   9.872  1.00  0.00           C  
ATOM   1473  OG1 THR    93      13.143  -5.386  10.423  1.00  0.00           O  
ATOM   1474  H   THR    93      11.429  -5.097   8.088  1.00  0.00           H  
ATOM   1475  HA  THR    93      14.395  -5.333   7.982  1.00  0.00           H  
ATOM   1476  HB  THR    93      12.405  -7.038   9.532  1.00  0.00           H  
ATOM   1477 HG21 THR    93      15.425  -6.673   9.832  1.00  0.00           H  
ATOM   1478 HG22 THR    93      14.392  -7.627  10.891  1.00  0.00           H  
ATOM   1479 HG23 THR    93      14.632  -8.126   9.228  1.00  0.00           H  
ATOM   1480  HG1 THR    93      12.409  -4.850  10.167  1.00  0.00           H  
ATOM   1481  N   ILE    94      12.277  -7.628   6.809  1.00  0.00           N  
ATOM   1482  CA  ILE    94      12.103  -8.750   5.864  1.00  0.00           C  
ATOM   1483  C   ILE    94      12.159  -8.310   4.392  1.00  0.00           C  
ATOM   1484  O   ILE    94      12.436  -9.124   3.512  1.00  0.00           O  
ATOM   1485  CB  ILE    94      10.797  -9.530   6.156  1.00  0.00           C  
ATOM   1486  CG2 ILE    94      10.757  -9.991   7.626  1.00  0.00           C  
ATOM   1487  CG1 ILE    94       9.534  -8.744   5.724  1.00  0.00           C  
ATOM   1488  CD1 ILE    94       8.203  -9.404   6.103  1.00  0.00           C  
ATOM   1489  H   ILE    94      11.473  -7.374   7.371  1.00  0.00           H  
ATOM   1490  HA  ILE    94      12.940  -9.435   6.019  1.00  0.00           H  
ATOM   1491  HB  ILE    94      10.822 -10.438   5.552  1.00  0.00           H  
ATOM   1492 HG21 ILE    94      10.601  -9.163   8.315  1.00  0.00           H  
ATOM   1493 HG22 ILE    94       9.957 -10.712   7.794  1.00  0.00           H  
ATOM   1494 HG23 ILE    94      11.689 -10.483   7.906  1.00  0.00           H  
ATOM   1495 HG12 ILE    94       9.556  -7.737   6.136  1.00  0.00           H  
ATOM   1496 HG13 ILE    94       9.523  -8.621   4.641  1.00  0.00           H  
ATOM   1497 HD11 ILE    94       8.045  -9.399   7.182  1.00  0.00           H  
ATOM   1498 HD12 ILE    94       7.368  -8.872   5.647  1.00  0.00           H  
ATOM   1499 HD13 ILE    94       8.162 -10.437   5.758  1.00  0.00           H  
ATOM   1500  N   ALA    95      11.931  -7.022   4.117  1.00  0.00           N  
ATOM   1501  CA  ALA    95      12.000  -6.445   2.774  1.00  0.00           C  
ATOM   1502  C   ALA    95      13.409  -6.502   2.152  1.00  0.00           C  
ATOM   1503  O   ALA    95      13.532  -6.410   0.933  1.00  0.00           O  
ATOM   1504  CB  ALA    95      11.493  -5.001   2.853  1.00  0.00           C  
ATOM   1505  H   ALA    95      11.709  -6.400   4.881  1.00  0.00           H  
ATOM   1506  HA  ALA    95      11.330  -7.009   2.122  1.00  0.00           H  
ATOM   1507  HB1 ALA    95      12.042  -4.421   3.596  1.00  0.00           H  
ATOM   1508  HB2 ALA    95      11.588  -4.490   1.893  1.00  0.00           H  
ATOM   1509  HB3 ALA    95      10.438  -4.977   3.123  1.00  0.00           H  
ATOM   1510  N   LYS    96      14.469  -6.670   2.953  1.00  0.00           N  
ATOM   1511  CA  LYS    96      15.873  -6.667   2.503  1.00  0.00           C  
ATOM   1512  C   LYS    96      16.188  -7.776   1.494  1.00  0.00           C  
ATOM   1513  O   LYS    96      16.726  -7.497   0.422  1.00  0.00           O  
ATOM   1514  CB  LYS    96      16.759  -6.754   3.754  1.00  0.00           C  
ATOM   1515  CG  LYS    96      18.252  -6.553   3.459  1.00  0.00           C  
ATOM   1516  CD  LYS    96      19.024  -6.493   4.782  1.00  0.00           C  
ATOM   1517  CE  LYS    96      20.465  -6.026   4.560  1.00  0.00           C  
ATOM   1518  NZ  LYS    96      21.062  -5.527   5.823  1.00  0.00           N1+
ATOM   1519  H   LYS    96      14.303  -6.766   3.946  1.00  0.00           H  
ATOM   1520  HA  LYS    96      16.055  -5.706   2.017  1.00  0.00           H  
ATOM   1521  HB2 LYS    96      16.434  -5.984   4.456  1.00  0.00           H  
ATOM   1522  HB3 LYS    96      16.605  -7.708   4.263  1.00  0.00           H  
ATOM   1523  HG2 LYS    96      18.648  -7.352   2.831  1.00  0.00           H  
ATOM   1524  HG3 LYS    96      18.382  -5.620   2.909  1.00  0.00           H  
ATOM   1525  HD2 LYS    96      18.521  -5.793   5.447  1.00  0.00           H  
ATOM   1526  HD3 LYS    96      19.008  -7.461   5.284  1.00  0.00           H  
ATOM   1527  HE2 LYS    96      21.078  -6.822   4.137  1.00  0.00           H  
ATOM   1528  HE3 LYS    96      20.487  -5.198   3.869  1.00  0.00           H  
ATOM   1529  HZ1 LYS    96      20.491  -4.773   6.181  1.00  0.00           H  
ATOM   1530  HZ2 LYS    96      21.102  -6.273   6.503  1.00  0.00           H  
ATOM   1531  HZ3 LYS    96      21.993  -5.182   5.640  1.00  0.00           H  
ATOM   1532  N   SER    97      15.816  -9.020   1.803  1.00  0.00           N  
ATOM   1533  CA  SER    97      16.039 -10.183   0.928  1.00  0.00           C  
ATOM   1534  C   SER    97      15.174 -10.122  -0.337  1.00  0.00           C  
ATOM   1535  O   SER    97      15.675 -10.373  -1.435  1.00  0.00           O  
ATOM   1536  CB  SER    97      15.783 -11.480   1.705  1.00  0.00           C  
ATOM   1537  OG  SER    97      14.459 -11.517   2.213  1.00  0.00           O  
ATOM   1538  H   SER    97      15.336  -9.184   2.676  1.00  0.00           H  
ATOM   1539  HA  SER    97      17.085 -10.179   0.616  1.00  0.00           H  
ATOM   1540  HB2 SER    97      15.944 -12.350   1.067  1.00  0.00           H  
ATOM   1541  HB3 SER    97      16.481 -11.565   2.538  1.00  0.00           H  
ATOM   1542  HG  SER    97      14.335 -12.331   2.677  1.00  0.00           H  
ATOM   1543  N   GLY    98      13.910  -9.701  -0.213  1.00  0.00           N  
ATOM   1544  CA  GLY    98      13.008  -9.463  -1.344  1.00  0.00           C  
ATOM   1545  C   GLY    98      13.523  -8.365  -2.279  1.00  0.00           C  
ATOM   1546  O   GLY    98      13.581  -8.557  -3.492  1.00  0.00           O  
ATOM   1547  H   GLY    98      13.560  -9.507   0.716  1.00  0.00           H  
ATOM   1548  HA2 GLY    98      12.853 -10.389  -1.901  1.00  0.00           H  
ATOM   1549  HA3 GLY    98      12.040  -9.158  -0.950  1.00  0.00           H  
ATOM   1550  N   THR    99      13.999  -7.251  -1.716  1.00  0.00           N  
ATOM   1551  CA  THR    99      14.617  -6.152  -2.470  1.00  0.00           C  
ATOM   1552  C   THR    99      15.850  -6.630  -3.235  1.00  0.00           C  
ATOM   1553  O   THR    99      15.931  -6.425  -4.445  1.00  0.00           O  
ATOM   1554  CB  THR    99      14.995  -4.977  -1.553  1.00  0.00           C  
ATOM   1555  CG2 THR    99      15.672  -3.853  -2.325  1.00  0.00           C  
ATOM   1556  OG1 THR    99      13.852  -4.422  -0.948  1.00  0.00           O  
ATOM   1557  H   THR    99      13.949  -7.157  -0.709  1.00  0.00           H  
ATOM   1558  HA  THR    99      13.885  -5.800  -3.201  1.00  0.00           H  
ATOM   1559  HB  THR    99      15.657  -5.308  -0.753  1.00  0.00           H  
ATOM   1560 HG21 THR    99      15.143  -3.629  -3.251  1.00  0.00           H  
ATOM   1561 HG22 THR    99      15.703  -2.944  -1.730  1.00  0.00           H  
ATOM   1562 HG23 THR    99      16.699  -4.113  -2.579  1.00  0.00           H  
ATOM   1563  HG1 THR    99      13.503  -5.060  -0.340  1.00  0.00           H  
ATOM   1564  N   LYS   100      16.787  -7.319  -2.568  1.00  0.00           N  
ATOM   1565  CA  LYS   100      17.994  -7.876  -3.204  1.00  0.00           C  
ATOM   1566  C   LYS   100      17.642  -8.822  -4.358  1.00  0.00           C  
ATOM   1567  O   LYS   100      18.180  -8.670  -5.452  1.00  0.00           O  
ATOM   1568  CB  LYS   100      18.856  -8.551  -2.124  1.00  0.00           C  
ATOM   1569  CG  LYS   100      20.109  -9.249  -2.682  1.00  0.00           C  
ATOM   1570  CD  LYS   100      21.026  -9.696  -1.531  1.00  0.00           C  
ATOM   1571  CE  LYS   100      22.158 -10.642  -1.959  1.00  0.00           C  
ATOM   1572  NZ  LYS   100      23.057 -10.049  -2.980  1.00  0.00           N1+
ATOM   1573  H   LYS   100      16.663  -7.477  -1.576  1.00  0.00           H  
ATOM   1574  HA  LYS   100      18.562  -7.042  -3.622  1.00  0.00           H  
ATOM   1575  HB2 LYS   100      19.158  -7.793  -1.400  1.00  0.00           H  
ATOM   1576  HB3 LYS   100      18.259  -9.277  -1.570  1.00  0.00           H  
ATOM   1577  HG2 LYS   100      19.823 -10.121  -3.271  1.00  0.00           H  
ATOM   1578  HG3 LYS   100      20.649  -8.579  -3.351  1.00  0.00           H  
ATOM   1579  HD2 LYS   100      21.446  -8.817  -1.039  1.00  0.00           H  
ATOM   1580  HD3 LYS   100      20.428 -10.207  -0.775  1.00  0.00           H  
ATOM   1581  HE2 LYS   100      22.757 -10.907  -1.087  1.00  0.00           H  
ATOM   1582  HE3 LYS   100      21.748 -11.572  -2.355  1.00  0.00           H  
ATOM   1583  HZ1 LYS   100      22.568 -10.014  -3.872  1.00  0.00           H  
ATOM   1584  HZ2 LYS   100      23.341  -9.121  -2.704  1.00  0.00           H  
ATOM   1585  HZ3 LYS   100      23.870 -10.636  -3.095  1.00  0.00           H  
ATOM   1586  N   ALA   101      16.695  -9.737  -4.148  1.00  0.00           N  
ATOM   1587  CA  ALA   101      16.228 -10.659  -5.181  1.00  0.00           C  
ATOM   1588  C   ALA   101      15.565  -9.938  -6.374  1.00  0.00           C  
ATOM   1589  O   ALA   101      15.839 -10.288  -7.522  1.00  0.00           O  
ATOM   1590  CB  ALA   101      15.288 -11.674  -4.525  1.00  0.00           C  
ATOM   1591  H   ALA   101      16.273  -9.804  -3.230  1.00  0.00           H  
ATOM   1592  HA  ALA   101      17.095 -11.203  -5.563  1.00  0.00           H  
ATOM   1593  HB1 ALA   101      14.438 -11.183  -4.050  1.00  0.00           H  
ATOM   1594  HB2 ALA   101      14.900 -12.385  -5.256  1.00  0.00           H  
ATOM   1595  HB3 ALA   101      15.807 -12.247  -3.757  1.00  0.00           H  
ATOM   1596  N   PHE   102      14.758  -8.898  -6.132  1.00  0.00           N  
ATOM   1597  CA  PHE   102      14.157  -8.080  -7.191  1.00  0.00           C  
ATOM   1598  C   PHE   102      15.212  -7.305  -7.996  1.00  0.00           C  
ATOM   1599  O   PHE   102      15.192  -7.331  -9.226  1.00  0.00           O  
ATOM   1600  CB  PHE   102      13.127  -7.117  -6.584  1.00  0.00           C  
ATOM   1601  CG  PHE   102      12.464  -6.170  -7.572  1.00  0.00           C  
ATOM   1602  CD1 PHE   102      11.890  -6.647  -8.768  1.00  0.00           C  
ATOM   1603  CE1 PHE   102      11.272  -5.759  -9.665  1.00  0.00           C  
ATOM   1604  CZ  PHE   102      11.227  -4.386  -9.370  1.00  0.00           C  
ATOM   1605  CE2 PHE   102      11.804  -3.903  -8.186  1.00  0.00           C  
ATOM   1606  CD2 PHE   102      12.417  -4.793  -7.288  1.00  0.00           C  
ATOM   1607  H   PHE   102      14.561  -8.647  -5.171  1.00  0.00           H  
ATOM   1608  HA  PHE   102      13.641  -8.755  -7.876  1.00  0.00           H  
ATOM   1609  HB2 PHE   102      12.340  -7.679  -6.087  1.00  0.00           H  
ATOM   1610  HB3 PHE   102      13.600  -6.529  -5.797  1.00  0.00           H  
ATOM   1611  HD1 PHE   102      11.922  -7.698  -9.009  1.00  0.00           H  
ATOM   1612  HE1 PHE   102      10.830  -6.130 -10.578  1.00  0.00           H  
ATOM   1613  HZ  PHE   102      10.751  -3.693 -10.043  1.00  0.00           H  
ATOM   1614  HE2 PHE   102      11.767  -2.846  -7.971  1.00  0.00           H  
ATOM   1615  HD2 PHE   102      12.850  -4.419  -6.374  1.00  0.00           H  
ATOM   1616  N   MET   103      16.170  -6.657  -7.329  1.00  0.00           N  
ATOM   1617  CA  MET   103      17.231  -5.892  -7.998  1.00  0.00           C  
ATOM   1618  C   MET   103      18.181  -6.793  -8.807  1.00  0.00           C  
ATOM   1619  O   MET   103      18.614  -6.417  -9.896  1.00  0.00           O  
ATOM   1620  CB  MET   103      17.968  -5.005  -6.979  1.00  0.00           C  
ATOM   1621  CG  MET   103      17.006  -3.997  -6.322  1.00  0.00           C  
ATOM   1622  SD  MET   103      17.577  -2.277  -6.247  1.00  0.00           S  
ATOM   1623  CE  MET   103      18.312  -2.271  -4.595  1.00  0.00           C  
ATOM   1624  H   MET   103      16.163  -6.678  -6.316  1.00  0.00           H  
ATOM   1625  HA  MET   103      16.757  -5.229  -8.723  1.00  0.00           H  
ATOM   1626  HB2 MET   103      18.456  -5.611  -6.214  1.00  0.00           H  
ATOM   1627  HB3 MET   103      18.764  -4.464  -7.493  1.00  0.00           H  
ATOM   1628  HG2 MET   103      16.066  -3.960  -6.874  1.00  0.00           H  
ATOM   1629  HG3 MET   103      16.743  -4.306  -5.315  1.00  0.00           H  
ATOM   1630  HE1 MET   103      19.134  -2.984  -4.530  1.00  0.00           H  
ATOM   1631  HE2 MET   103      18.682  -1.282  -4.361  1.00  0.00           H  
ATOM   1632  HE3 MET   103      17.563  -2.518  -3.850  1.00  0.00           H  
ATOM   1633  N   GLU   104      18.436  -8.020  -8.347  1.00  0.00           N  
ATOM   1634  CA  GLU   104      19.136  -9.050  -9.129  1.00  0.00           C  
ATOM   1635  C   GLU   104      18.306  -9.566 -10.316  1.00  0.00           C  
ATOM   1636  O   GLU   104      18.856  -9.776 -11.397  1.00  0.00           O  
ATOM   1637  CB  GLU   104      19.534 -10.213  -8.211  1.00  0.00           C  
ATOM   1638  CG  GLU   104      20.694  -9.814  -7.286  1.00  0.00           C  
ATOM   1639  CD  GLU   104      21.041 -10.869  -6.220  1.00  0.00           C  
ATOM   1640  OE1 GLU   104      20.387 -11.936  -6.128  1.00  0.00           O  
ATOM   1641  OE2 GLU   104      22.004 -10.620  -5.456  1.00  0.00           O1-
ATOM   1642  H   GLU   104      18.071  -8.288  -7.442  1.00  0.00           H  
ATOM   1643  HA  GLU   104      20.047  -8.613  -9.542  1.00  0.00           H  
ATOM   1644  HB2 GLU   104      18.671 -10.538  -7.628  1.00  0.00           H  
ATOM   1645  HB3 GLU   104      19.845 -11.075  -8.805  1.00  0.00           H  
ATOM   1646  HG2 GLU   104      21.588  -9.621  -7.879  1.00  0.00           H  
ATOM   1647  HG3 GLU   104      20.467  -8.885  -6.763  1.00  0.00           H  
ATOM   1648  N   ALA   105      16.985  -9.720 -10.166  1.00  0.00           N  
ATOM   1649  CA  ALA   105      16.097 -10.091 -11.270  1.00  0.00           C  
ATOM   1650  C   ALA   105      16.049  -9.008 -12.364  1.00  0.00           C  
ATOM   1651  O   ALA   105      16.084  -9.337 -13.552  1.00  0.00           O  
ATOM   1652  CB  ALA   105      14.705 -10.410 -10.713  1.00  0.00           C  
ATOM   1653  H   ALA   105      16.570  -9.551  -9.259  1.00  0.00           H  
ATOM   1654  HA  ALA   105      16.487 -11.006 -11.718  1.00  0.00           H  
ATOM   1655  HB1 ALA   105      14.244  -9.544 -10.240  1.00  0.00           H  
ATOM   1656  HB2 ALA   105      14.034 -10.745 -11.505  1.00  0.00           H  
ATOM   1657  HB3 ALA   105      14.755 -11.206  -9.971  1.00  0.00           H  
ATOM   1658  N   LEU   106      16.040  -7.721 -11.994  1.00  0.00           N  
ATOM   1659  CA  LEU   106      16.139  -6.603 -12.943  1.00  0.00           C  
ATOM   1660  C   LEU   106      17.457  -6.652 -13.742  1.00  0.00           C  
ATOM   1661  O   LEU   106      17.436  -6.488 -14.963  1.00  0.00           O  
ATOM   1662  CB  LEU   106      15.999  -5.262 -12.193  1.00  0.00           C  
ATOM   1663  CG  LEU   106      14.599  -4.958 -11.621  1.00  0.00           C  
ATOM   1664  CD1 LEU   106      14.683  -3.721 -10.727  1.00  0.00           C  
ATOM   1665  CD2 LEU   106      13.566  -4.679 -12.714  1.00  0.00           C  
ATOM   1666  H   LEU   106      15.997  -7.502 -11.007  1.00  0.00           H  
ATOM   1667  HA  LEU   106      15.327  -6.696 -13.664  1.00  0.00           H  
ATOM   1668  HB2 LEU   106      16.727  -5.240 -11.381  1.00  0.00           H  
ATOM   1669  HB3 LEU   106      16.282  -4.445 -12.858  1.00  0.00           H  
ATOM   1670  HG  LEU   106      14.247  -5.796 -11.021  1.00  0.00           H  
ATOM   1671 HD11 LEU   106      15.081  -2.868 -11.275  1.00  0.00           H  
ATOM   1672 HD12 LEU   106      13.705  -3.436 -10.341  1.00  0.00           H  
ATOM   1673 HD13 LEU   106      15.330  -3.891  -9.868  1.00  0.00           H  
ATOM   1674 HD21 LEU   106      13.377  -5.566 -13.315  1.00  0.00           H  
ATOM   1675 HD22 LEU   106      12.607  -4.384 -12.285  1.00  0.00           H  
ATOM   1676 HD23 LEU   106      13.889  -3.881 -13.384  1.00  0.00           H  
ATOM   1677  N   GLN   107      18.587  -6.962 -13.095  1.00  0.00           N  
ATOM   1678  CA  GLN   107      19.874  -7.189 -13.778  1.00  0.00           C  
ATOM   1679  C   GLN   107      19.852  -8.429 -14.693  1.00  0.00           C  
ATOM   1680  O   GLN   107      20.478  -8.424 -15.755  1.00  0.00           O  
ATOM   1681  CB  GLN   107      21.011  -7.309 -12.747  1.00  0.00           C  
ATOM   1682  CG  GLN   107      21.327  -6.004 -11.997  1.00  0.00           C  
ATOM   1683  CD  GLN   107      22.145  -5.022 -12.836  1.00  0.00           C  
ATOM   1684  OE1 GLN   107      23.410  -4.819 -12.525  1.00  0.00           O  
ATOM   1685  NE2 GLN   107      21.668  -4.413 -13.784  1.00  0.00           N  
ATOM   1686  H   GLN   107      18.553  -7.103 -12.094  1.00  0.00           H  
ATOM   1687  HA  GLN   107      20.060  -6.339 -14.434  1.00  0.00           H  
ATOM   1688  HB2 GLN   107      20.757  -8.076 -12.016  1.00  0.00           H  
ATOM   1689  HB3 GLN   107      21.922  -7.665 -13.232  1.00  0.00           H  
ATOM   1690  HG2 GLN   107      20.416  -5.515 -11.653  1.00  0.00           H  
ATOM   1691  HG3 GLN   107      21.900  -6.240 -11.099  1.00  0.00           H  
ATOM   1692 HE21 GLN   107      22.252  -3.778 -14.308  1.00  0.00           H  
ATOM   1693 HE22 GLN   107      20.699  -4.542 -14.035  1.00  0.00           H  
ATOM   1694  N   ALA   108      19.093  -9.469 -14.330  1.00  0.00           N  
ATOM   1695  CA  ALA   108      18.830 -10.653 -15.155  1.00  0.00           C  
ATOM   1696  C   ALA   108      17.800 -10.429 -16.292  1.00  0.00           C  
ATOM   1697  O   ALA   108      17.491 -11.366 -17.033  1.00  0.00           O  
ATOM   1698  CB  ALA   108      18.424 -11.806 -14.228  1.00  0.00           C  
ATOM   1699  H   ALA   108      18.618  -9.419 -13.439  1.00  0.00           H  
ATOM   1700  HA  ALA   108      19.766 -10.943 -15.636  1.00  0.00           H  
ATOM   1701  HB1 ALA   108      17.466 -11.617 -13.747  1.00  0.00           H  
ATOM   1702  HB2 ALA   108      18.332 -12.743 -14.780  1.00  0.00           H  
ATOM   1703  HB3 ALA   108      19.166 -11.963 -13.444  1.00  0.00           H  
ATOM   1704  N   GLY   109      17.274  -9.207 -16.459  1.00  0.00           N  
ATOM   1705  CA  GLY   109      16.387  -8.818 -17.563  1.00  0.00           C  
ATOM   1706  C   GLY   109      14.880  -8.830 -17.257  1.00  0.00           C  
ATOM   1707  O   GLY   109      14.079  -8.707 -18.187  1.00  0.00           O  
ATOM   1708  H   GLY   109      17.552  -8.478 -15.816  1.00  0.00           H  
ATOM   1709  HA2 GLY   109      16.653  -7.799 -17.845  1.00  0.00           H  
ATOM   1710  HA3 GLY   109      16.573  -9.430 -18.447  1.00  0.00           H  
ATOM   1711  N   ALA   110      14.471  -8.958 -15.990  1.00  0.00           N  
ATOM   1712  CA  ALA   110      13.092  -8.700 -15.556  1.00  0.00           C  
ATOM   1713  C   ALA   110      12.698  -7.214 -15.724  1.00  0.00           C  
ATOM   1714  O   ALA   110      13.557  -6.347 -15.907  1.00  0.00           O  
ATOM   1715  CB  ALA   110      12.935  -9.147 -14.098  1.00  0.00           C  
ATOM   1716  H   ALA   110      15.169  -9.086 -15.268  1.00  0.00           H  
ATOM   1717  HA  ALA   110      12.420  -9.302 -16.171  1.00  0.00           H  
ATOM   1718  HB1 ALA   110      13.515  -8.516 -13.426  1.00  0.00           H  
ATOM   1719  HB2 ALA   110      11.900  -9.070 -13.768  1.00  0.00           H  
ATOM   1720  HB3 ALA   110      13.251 -10.181 -13.959  1.00  0.00           H  
ATOM   1721  N   ASP   111      11.402  -6.907 -15.621  1.00  0.00           N  
ATOM   1722  CA  ASP   111      10.885  -5.529 -15.623  1.00  0.00           C  
ATOM   1723  C   ASP   111      10.135  -5.183 -14.323  1.00  0.00           C  
ATOM   1724  O   ASP   111       9.791  -6.060 -13.525  1.00  0.00           O  
ATOM   1725  CB  ASP   111      10.035  -5.271 -16.875  1.00  0.00           C  
ATOM   1726  CG  ASP   111       8.612  -5.823 -16.733  1.00  0.00           C  
ATOM   1727  OD1 ASP   111       8.349  -6.967 -17.165  1.00  0.00           O  
ATOM   1728  OD2 ASP   111       7.761  -5.082 -16.181  1.00  0.00           O1-
ATOM   1729  H   ASP   111      10.734  -7.650 -15.471  1.00  0.00           H  
ATOM   1730  HA  ASP   111      11.716  -4.823 -15.668  1.00  0.00           H  
ATOM   1731  HB2 ASP   111       9.968  -4.199 -17.060  1.00  0.00           H  
ATOM   1732  HB3 ASP   111      10.509  -5.700 -17.760  1.00  0.00           H  
ATOM   1733  N   ILE   112       9.885  -3.888 -14.105  1.00  0.00           N  
ATOM   1734  CA  ILE   112       9.371  -3.354 -12.833  1.00  0.00           C  
ATOM   1735  C   ILE   112       7.987  -3.915 -12.450  1.00  0.00           C  
ATOM   1736  O   ILE   112       7.692  -4.016 -11.260  1.00  0.00           O  
ATOM   1737  CB  ILE   112       9.446  -1.803 -12.846  1.00  0.00           C  
ATOM   1738  CG2 ILE   112       8.601  -1.138 -11.743  1.00  0.00           C  
ATOM   1739  CG1 ILE   112      10.932  -1.376 -12.716  1.00  0.00           C  
ATOM   1740  CD1 ILE   112      11.197   0.122 -12.906  1.00  0.00           C  
ATOM   1741  H   ILE   112      10.158  -3.220 -14.811  1.00  0.00           H  
ATOM   1742  HA  ILE   112      10.046  -3.716 -12.061  1.00  0.00           H  
ATOM   1743  HB  ILE   112       9.067  -1.448 -13.804  1.00  0.00           H  
ATOM   1744 HG21 ILE   112       8.889  -1.489 -10.751  1.00  0.00           H  
ATOM   1745 HG22 ILE   112       8.709  -0.056 -11.751  1.00  0.00           H  
ATOM   1746 HG23 ILE   112       7.535  -1.323 -11.874  1.00  0.00           H  
ATOM   1747 HG12 ILE   112      11.322  -1.685 -11.746  1.00  0.00           H  
ATOM   1748 HG13 ILE   112      11.530  -1.907 -13.457  1.00  0.00           H  
ATOM   1749 HD11 ILE   112      10.767   0.723 -12.105  1.00  0.00           H  
ATOM   1750 HD12 ILE   112      12.269   0.322 -12.910  1.00  0.00           H  
ATOM   1751 HD13 ILE   112      10.792   0.478 -13.853  1.00  0.00           H  
ATOM   1752  N   SER   113       7.163  -4.382 -13.396  1.00  0.00           N  
ATOM   1753  CA  SER   113       5.873  -5.013 -13.070  1.00  0.00           C  
ATOM   1754  C   SER   113       5.999  -6.328 -12.283  1.00  0.00           C  
ATOM   1755  O   SER   113       5.018  -6.755 -11.674  1.00  0.00           O  
ATOM   1756  CB  SER   113       5.032  -5.256 -14.329  1.00  0.00           C  
ATOM   1757  OG  SER   113       5.604  -6.231 -15.175  1.00  0.00           O  
ATOM   1758  H   SER   113       7.452  -4.359 -14.367  1.00  0.00           H  
ATOM   1759  HA  SER   113       5.319  -4.314 -12.442  1.00  0.00           H  
ATOM   1760  HB2 SER   113       4.037  -5.603 -14.049  1.00  0.00           H  
ATOM   1761  HB3 SER   113       4.877  -4.333 -14.882  1.00  0.00           H  
ATOM   1762  HG  SER   113       6.414  -5.888 -15.543  1.00  0.00           H  
ATOM   1763  N   MET   114       7.176  -6.965 -12.239  1.00  0.00           N  
ATOM   1764  CA  MET   114       7.411  -8.198 -11.471  1.00  0.00           C  
ATOM   1765  C   MET   114       7.638  -7.957  -9.965  1.00  0.00           C  
ATOM   1766  O   MET   114       7.727  -8.917  -9.202  1.00  0.00           O  
ATOM   1767  CB  MET   114       8.568  -8.996 -12.099  1.00  0.00           C  
ATOM   1768  CG  MET   114       8.305  -9.308 -13.582  1.00  0.00           C  
ATOM   1769  SD  MET   114       9.483 -10.439 -14.374  1.00  0.00           S  
ATOM   1770  CE  MET   114       8.959 -12.024 -13.668  1.00  0.00           C  
ATOM   1771  H   MET   114       7.958  -6.574 -12.749  1.00  0.00           H  
ATOM   1772  HA  MET   114       6.519  -8.825 -11.544  1.00  0.00           H  
ATOM   1773  HB2 MET   114       9.507  -8.449 -12.002  1.00  0.00           H  
ATOM   1774  HB3 MET   114       8.699  -9.931 -11.552  1.00  0.00           H  
ATOM   1775  HG2 MET   114       7.306  -9.727 -13.706  1.00  0.00           H  
ATOM   1776  HG3 MET   114       8.321  -8.384 -14.162  1.00  0.00           H  
ATOM   1777  HE1 MET   114       7.909 -12.213 -13.889  1.00  0.00           H  
ATOM   1778  HE2 MET   114       9.552 -12.836 -14.089  1.00  0.00           H  
ATOM   1779  HE3 MET   114       9.096 -12.027 -12.587  1.00  0.00           H  
ATOM   1780  N   ILE   115       7.694  -6.695  -9.515  1.00  0.00           N  
ATOM   1781  CA  ILE   115       8.010  -6.278  -8.135  1.00  0.00           C  
ATOM   1782  C   ILE   115       7.167  -6.972  -7.045  1.00  0.00           C  
ATOM   1783  O   ILE   115       7.684  -7.302  -5.976  1.00  0.00           O  
ATOM   1784  CB  ILE   115       7.902  -4.736  -8.047  1.00  0.00           C  
ATOM   1785  CG2 ILE   115       6.461  -4.234  -8.274  1.00  0.00           C  
ATOM   1786  CG1 ILE   115       8.500  -4.224  -6.722  1.00  0.00           C  
ATOM   1787  CD1 ILE   115       8.564  -2.695  -6.606  1.00  0.00           C  
ATOM   1788  H   ILE   115       7.580  -5.954 -10.194  1.00  0.00           H  
ATOM   1789  HA  ILE   115       9.049  -6.561  -7.961  1.00  0.00           H  
ATOM   1790  HB  ILE   115       8.517  -4.321  -8.844  1.00  0.00           H  
ATOM   1791 HG21 ILE   115       5.786  -4.499  -7.463  1.00  0.00           H  
ATOM   1792 HG22 ILE   115       6.438  -3.153  -8.386  1.00  0.00           H  
ATOM   1793 HG23 ILE   115       6.030  -4.640  -9.189  1.00  0.00           H  
ATOM   1794 HG12 ILE   115       7.962  -4.619  -5.865  1.00  0.00           H  
ATOM   1795 HG13 ILE   115       9.514  -4.612  -6.631  1.00  0.00           H  
ATOM   1796 HD11 ILE   115       7.571  -2.258  -6.517  1.00  0.00           H  
ATOM   1797 HD12 ILE   115       9.124  -2.402  -5.717  1.00  0.00           H  
ATOM   1798 HD13 ILE   115       9.057  -2.251  -7.471  1.00  0.00           H  
ATOM   1799  N   GLY   116       5.890  -7.255  -7.321  1.00  0.00           N  
ATOM   1800  CA  GLY   116       4.972  -7.911  -6.382  1.00  0.00           C  
ATOM   1801  C   GLY   116       5.367  -9.340  -6.005  1.00  0.00           C  
ATOM   1802  O   GLY   116       5.092  -9.785  -4.890  1.00  0.00           O  
ATOM   1803  H   GLY   116       5.519  -6.983  -8.220  1.00  0.00           H  
ATOM   1804  HA2 GLY   116       4.861  -7.301  -5.483  1.00  0.00           H  
ATOM   1805  HA3 GLY   116       3.994  -7.969  -6.856  1.00  0.00           H  
ATOM   1806  N   GLN   117       6.080 -10.042  -6.892  1.00  0.00           N  
ATOM   1807  CA  GLN   117       6.556 -11.415  -6.676  1.00  0.00           C  
ATOM   1808  C   GLN   117       7.639 -11.503  -5.584  1.00  0.00           C  
ATOM   1809  O   GLN   117       7.902 -12.583  -5.052  1.00  0.00           O  
ATOM   1810  CB  GLN   117       7.087 -11.987  -8.004  1.00  0.00           C  
ATOM   1811  CG  GLN   117       6.041 -11.951  -9.136  1.00  0.00           C  
ATOM   1812  CD  GLN   117       6.564 -12.461 -10.478  1.00  0.00           C  
ATOM   1813  OE1 GLN   117       7.542 -13.190 -10.585  1.00  0.00           O  
ATOM   1814  NE2 GLN   117       5.915 -12.109 -11.569  1.00  0.00           N  
ATOM   1815  H   GLN   117       6.326  -9.599  -7.768  1.00  0.00           H  
ATOM   1816  HA  GLN   117       5.710 -12.023  -6.352  1.00  0.00           H  
ATOM   1817  HB2 GLN   117       7.977 -11.435  -8.312  1.00  0.00           H  
ATOM   1818  HB3 GLN   117       7.411 -13.017  -7.848  1.00  0.00           H  
ATOM   1819  HG2 GLN   117       5.174 -12.549  -8.855  1.00  0.00           H  
ATOM   1820  HG3 GLN   117       5.680 -10.933  -9.290  1.00  0.00           H  
ATOM   1821 HE21 GLN   117       6.232 -12.445 -12.466  1.00  0.00           H  
ATOM   1822 HE22 GLN   117       5.101 -11.515 -11.505  1.00  0.00           H  
ATOM   1823  N   PHE   118       8.248 -10.365  -5.234  1.00  0.00           N  
ATOM   1824  CA  PHE   118       9.313 -10.228  -4.239  1.00  0.00           C  
ATOM   1825  C   PHE   118       8.835  -9.617  -2.905  1.00  0.00           C  
ATOM   1826  O   PHE   118       9.643  -9.394  -2.005  1.00  0.00           O  
ATOM   1827  CB  PHE   118      10.453  -9.425  -4.876  1.00  0.00           C  
ATOM   1828  CG  PHE   118      10.996 -10.042  -6.153  1.00  0.00           C  
ATOM   1829  CD1 PHE   118      11.984 -11.041  -6.087  1.00  0.00           C  
ATOM   1830  CE1 PHE   118      12.475 -11.631  -7.266  1.00  0.00           C  
ATOM   1831  CZ  PHE   118      11.968 -11.233  -8.515  1.00  0.00           C  
ATOM   1832  CE2 PHE   118      10.977 -10.240  -8.585  1.00  0.00           C  
ATOM   1833  CD2 PHE   118      10.498  -9.640  -7.407  1.00  0.00           C  
ATOM   1834  H   PHE   118       7.965  -9.520  -5.712  1.00  0.00           H  
ATOM   1835  HA  PHE   118       9.713 -11.212  -3.989  1.00  0.00           H  
ATOM   1836  HB2 PHE   118      10.122  -8.409  -5.092  1.00  0.00           H  
ATOM   1837  HB3 PHE   118      11.273  -9.329  -4.168  1.00  0.00           H  
ATOM   1838  HD1 PHE   118      12.365 -11.361  -5.129  1.00  0.00           H  
ATOM   1839  HE1 PHE   118      13.236 -12.395  -7.212  1.00  0.00           H  
ATOM   1840  HZ  PHE   118      12.336 -11.692  -9.420  1.00  0.00           H  
ATOM   1841  HE2 PHE   118      10.584  -9.933  -9.543  1.00  0.00           H  
ATOM   1842  HD2 PHE   118       9.737  -8.877  -7.466  1.00  0.00           H  
ATOM   1843  N   GLY   119       7.534  -9.335  -2.763  1.00  0.00           N  
ATOM   1844  CA  GLY   119       6.924  -8.809  -1.530  1.00  0.00           C  
ATOM   1845  C   GLY   119       7.176  -7.319  -1.244  1.00  0.00           C  
ATOM   1846  O   GLY   119       6.770  -6.828  -0.191  1.00  0.00           O  
ATOM   1847  H   GLY   119       6.913  -9.541  -3.534  1.00  0.00           H  
ATOM   1848  HA2 GLY   119       5.847  -8.961  -1.600  1.00  0.00           H  
ATOM   1849  HA3 GLY   119       7.262  -9.395  -0.674  1.00  0.00           H  
ATOM   1850  N   VAL   120       7.819  -6.592  -2.167  1.00  0.00           N  
ATOM   1851  CA  VAL   120       8.187  -5.163  -2.032  1.00  0.00           C  
ATOM   1852  C   VAL   120       7.368  -4.245  -2.954  1.00  0.00           C  
ATOM   1853  O   VAL   120       7.740  -3.100  -3.205  1.00  0.00           O  
ATOM   1854  CB  VAL   120       9.716  -4.959  -2.154  1.00  0.00           C  
ATOM   1855  CG1 VAL   120      10.460  -5.780  -1.097  1.00  0.00           C  
ATOM   1856  CG2 VAL   120      10.277  -5.308  -3.538  1.00  0.00           C  
ATOM   1857  H   VAL   120       8.114  -7.062  -3.012  1.00  0.00           H  
ATOM   1858  HA  VAL   120       7.923  -4.822  -1.030  1.00  0.00           H  
ATOM   1859  HB  VAL   120       9.945  -3.911  -1.960  1.00  0.00           H  
ATOM   1860 HG11 VAL   120      10.346  -6.852  -1.252  1.00  0.00           H  
ATOM   1861 HG12 VAL   120      11.526  -5.568  -1.117  1.00  0.00           H  
ATOM   1862 HG13 VAL   120      10.102  -5.550  -0.093  1.00  0.00           H  
ATOM   1863 HG21 VAL   120       9.873  -4.650  -4.304  1.00  0.00           H  
ATOM   1864 HG22 VAL   120      11.361  -5.191  -3.563  1.00  0.00           H  
ATOM   1865 HG23 VAL   120      10.050  -6.336  -3.822  1.00  0.00           H  
ATOM   1866  N   GLY   121       6.222  -4.735  -3.446  1.00  0.00           N  
ATOM   1867  CA  GLY   121       5.370  -4.063  -4.435  1.00  0.00           C  
ATOM   1868  C   GLY   121       4.849  -2.681  -4.035  1.00  0.00           C  
ATOM   1869  O   GLY   121       4.588  -1.863  -4.912  1.00  0.00           O  
ATOM   1870  H   GLY   121       5.962  -5.674  -3.181  1.00  0.00           H  
ATOM   1871  HA2 GLY   121       5.924  -3.954  -5.361  1.00  0.00           H  
ATOM   1872  HA3 GLY   121       4.519  -4.708  -4.655  1.00  0.00           H  
ATOM   1873  N   PHE   122       4.770  -2.371  -2.737  1.00  0.00           N  
ATOM   1874  CA  PHE   122       4.381  -1.047  -2.234  1.00  0.00           C  
ATOM   1875  C   PHE   122       5.208   0.099  -2.832  1.00  0.00           C  
ATOM   1876  O   PHE   122       4.651   1.135  -3.195  1.00  0.00           O  
ATOM   1877  CB  PHE   122       4.522  -1.045  -0.710  1.00  0.00           C  
ATOM   1878  CG  PHE   122       4.425   0.333  -0.071  1.00  0.00           C  
ATOM   1879  CD1 PHE   122       3.186   0.998   0.008  1.00  0.00           C  
ATOM   1880  CE1 PHE   122       3.106   2.289   0.556  1.00  0.00           C  
ATOM   1881  CZ  PHE   122       4.268   2.924   1.031  1.00  0.00           C  
ATOM   1882  CE2 PHE   122       5.507   2.264   0.957  1.00  0.00           C  
ATOM   1883  CD2 PHE   122       5.586   0.974   0.405  1.00  0.00           C  
ATOM   1884  H   PHE   122       5.031  -3.074  -2.061  1.00  0.00           H  
ATOM   1885  HA  PHE   122       3.334  -0.875  -2.494  1.00  0.00           H  
ATOM   1886  HB2 PHE   122       3.757  -1.700  -0.298  1.00  0.00           H  
ATOM   1887  HB3 PHE   122       5.478  -1.488  -0.424  1.00  0.00           H  
ATOM   1888  HD1 PHE   122       2.293   0.518  -0.361  1.00  0.00           H  
ATOM   1889  HE1 PHE   122       2.152   2.792   0.614  1.00  0.00           H  
ATOM   1890  HZ  PHE   122       4.207   3.916   1.452  1.00  0.00           H  
ATOM   1891  HE2 PHE   122       6.400   2.751   1.321  1.00  0.00           H  
ATOM   1892  HD2 PHE   122       6.545   0.480   0.342  1.00  0.00           H  
ATOM   1893  N   TYR   123       6.522  -0.085  -2.987  1.00  0.00           N  
ATOM   1894  CA  TYR   123       7.409   0.975  -3.476  1.00  0.00           C  
ATOM   1895  C   TYR   123       7.152   1.355  -4.945  1.00  0.00           C  
ATOM   1896  O   TYR   123       7.547   2.444  -5.360  1.00  0.00           O  
ATOM   1897  CB  TYR   123       8.870   0.601  -3.193  1.00  0.00           C  
ATOM   1898  CG  TYR   123       9.155   0.453  -1.707  1.00  0.00           C  
ATOM   1899  CD1 TYR   123       9.187   1.595  -0.882  1.00  0.00           C  
ATOM   1900  CE1 TYR   123       9.392   1.465   0.503  1.00  0.00           C  
ATOM   1901  CZ  TYR   123       9.555   0.186   1.076  1.00  0.00           C  
ATOM   1902  OH  TYR   123       9.724   0.065   2.422  1.00  0.00           O  
ATOM   1903  CE2 TYR   123       9.529  -0.960   0.251  1.00  0.00           C  
ATOM   1904  CD2 TYR   123       9.332  -0.822  -1.137  1.00  0.00           C  
ATOM   1905  H   TYR   123       6.935  -0.967  -2.718  1.00  0.00           H  
ATOM   1906  HA  TYR   123       7.187   1.873  -2.897  1.00  0.00           H  
ATOM   1907  HB2 TYR   123       9.132  -0.322  -3.713  1.00  0.00           H  
ATOM   1908  HB3 TYR   123       9.537   1.370  -3.586  1.00  0.00           H  
ATOM   1909  HD1 TYR   123       9.036   2.577  -1.306  1.00  0.00           H  
ATOM   1910  HE1 TYR   123       9.410   2.346   1.129  1.00  0.00           H  
ATOM   1911  HH  TYR   123       9.826  -0.831   2.704  1.00  0.00           H  
ATOM   1912  HE2 TYR   123       9.654  -1.944   0.679  1.00  0.00           H  
ATOM   1913  HD2 TYR   123       9.309  -1.701  -1.760  1.00  0.00           H  
ATOM   1914  N   SER   124       6.405   0.546  -5.712  1.00  0.00           N  
ATOM   1915  CA  SER   124       5.904   0.937  -7.040  1.00  0.00           C  
ATOM   1916  C   SER   124       4.937   2.130  -6.999  1.00  0.00           C  
ATOM   1917  O   SER   124       4.754   2.792  -8.017  1.00  0.00           O  
ATOM   1918  CB  SER   124       5.236  -0.243  -7.750  1.00  0.00           C  
ATOM   1919  OG  SER   124       3.997  -0.570  -7.157  1.00  0.00           O  
ATOM   1920  H   SER   124       6.070  -0.323  -5.319  1.00  0.00           H  
ATOM   1921  HA  SER   124       6.767   1.232  -7.640  1.00  0.00           H  
ATOM   1922  HB2 SER   124       5.057   0.003  -8.796  1.00  0.00           H  
ATOM   1923  HB3 SER   124       5.885  -1.115  -7.740  1.00  0.00           H  
ATOM   1924  HG  SER   124       4.158  -0.956  -6.304  1.00  0.00           H  
ATOM   1925  N   ALA   125       4.388   2.493  -5.832  1.00  0.00           N  
ATOM   1926  CA  ALA   125       3.650   3.742  -5.639  1.00  0.00           C  
ATOM   1927  C   ALA   125       4.462   4.977  -6.078  1.00  0.00           C  
ATOM   1928  O   ALA   125       3.913   5.902  -6.672  1.00  0.00           O  
ATOM   1929  CB  ALA   125       3.264   3.837  -4.159  1.00  0.00           C  
ATOM   1930  H   ALA   125       4.565   1.925  -5.014  1.00  0.00           H  
ATOM   1931  HA  ALA   125       2.737   3.709  -6.234  1.00  0.00           H  
ATOM   1932  HB1 ALA   125       4.143   3.804  -3.513  1.00  0.00           H  
ATOM   1933  HB2 ALA   125       2.745   4.768  -3.949  1.00  0.00           H  
ATOM   1934  HB3 ALA   125       2.605   3.018  -3.869  1.00  0.00           H  
ATOM   1935  N   TYR   126       5.784   4.965  -5.881  1.00  0.00           N  
ATOM   1936  CA  TYR   126       6.690   6.044  -6.291  1.00  0.00           C  
ATOM   1937  C   TYR   126       6.962   6.101  -7.809  1.00  0.00           C  
ATOM   1938  O   TYR   126       7.675   6.995  -8.268  1.00  0.00           O  
ATOM   1939  CB  TYR   126       7.971   5.986  -5.448  1.00  0.00           C  
ATOM   1940  CG  TYR   126       7.720   6.281  -3.979  1.00  0.00           C  
ATOM   1941  CD1 TYR   126       7.765   7.612  -3.518  1.00  0.00           C  
ATOM   1942  CE1 TYR   126       7.494   7.906  -2.167  1.00  0.00           C  
ATOM   1943  CZ  TYR   126       7.160   6.862  -1.278  1.00  0.00           C  
ATOM   1944  OH  TYR   126       6.896   7.132   0.026  1.00  0.00           O  
ATOM   1945  CE2 TYR   126       7.096   5.531  -1.742  1.00  0.00           C  
ATOM   1946  CD2 TYR   126       7.390   5.241  -3.088  1.00  0.00           C  
ATOM   1947  H   TYR   126       6.197   4.157  -5.437  1.00  0.00           H  
ATOM   1948  HA  TYR   126       6.203   6.992  -6.056  1.00  0.00           H  
ATOM   1949  HB2 TYR   126       8.455   5.014  -5.549  1.00  0.00           H  
ATOM   1950  HB3 TYR   126       8.692   6.717  -5.813  1.00  0.00           H  
ATOM   1951  HD1 TYR   126       8.005   8.415  -4.199  1.00  0.00           H  
ATOM   1952  HE1 TYR   126       7.536   8.928  -1.820  1.00  0.00           H  
ATOM   1953  HH  TYR   126       6.919   8.058   0.228  1.00  0.00           H  
ATOM   1954  HE2 TYR   126       6.834   4.732  -1.063  1.00  0.00           H  
ATOM   1955  HD2 TYR   126       7.341   4.221  -3.435  1.00  0.00           H  
ATOM   1956  N   LEU   127       6.342   5.229  -8.619  1.00  0.00           N  
ATOM   1957  CA  LEU   127       6.190   5.456 -10.063  1.00  0.00           C  
ATOM   1958  C   LEU   127       5.307   6.684 -10.335  1.00  0.00           C  
ATOM   1959  O   LEU   127       5.644   7.478 -11.217  1.00  0.00           O  
ATOM   1960  CB  LEU   127       5.582   4.214 -10.752  1.00  0.00           C  
ATOM   1961  CG  LEU   127       6.483   2.965 -10.747  1.00  0.00           C  
ATOM   1962  CD1 LEU   127       5.705   1.721 -11.175  1.00  0.00           C  
ATOM   1963  CD2 LEU   127       7.664   3.131 -11.706  1.00  0.00           C  
ATOM   1964  H   LEU   127       5.785   4.491  -8.206  1.00  0.00           H  
ATOM   1965  HA  LEU   127       7.173   5.658 -10.489  1.00  0.00           H  
ATOM   1966  HB2 LEU   127       4.627   3.981 -10.281  1.00  0.00           H  
ATOM   1967  HB3 LEU   127       5.331   4.455 -11.786  1.00  0.00           H  
ATOM   1968  HG  LEU   127       6.853   2.794  -9.737  1.00  0.00           H  
ATOM   1969 HD11 LEU   127       5.421   1.759 -12.224  1.00  0.00           H  
ATOM   1970 HD12 LEU   127       6.304   0.821 -11.035  1.00  0.00           H  
ATOM   1971 HD13 LEU   127       4.793   1.598 -10.590  1.00  0.00           H  
ATOM   1972 HD21 LEU   127       8.312   3.956 -11.412  1.00  0.00           H  
ATOM   1973 HD22 LEU   127       8.286   2.237 -11.725  1.00  0.00           H  
ATOM   1974 HD23 LEU   127       7.330   3.320 -12.727  1.00  0.00           H  
ATOM   1975  N   VAL   128       4.230   6.862  -9.555  1.00  0.00           N  
ATOM   1976  CA  VAL   128       3.177   7.876  -9.767  1.00  0.00           C  
ATOM   1977  C   VAL   128       3.090   8.940  -8.665  1.00  0.00           C  
ATOM   1978  O   VAL   128       2.634  10.050  -8.935  1.00  0.00           O  
ATOM   1979  CB  VAL   128       1.796   7.212  -9.966  1.00  0.00           C  
ATOM   1980  CG1 VAL   128       1.819   6.229 -11.140  1.00  0.00           C  
ATOM   1981  CG2 VAL   128       1.269   6.472  -8.728  1.00  0.00           C  
ATOM   1982  H   VAL   128       4.065   6.188  -8.819  1.00  0.00           H  
ATOM   1983  HA  VAL   128       3.397   8.420 -10.684  1.00  0.00           H  
ATOM   1984  HB  VAL   128       1.077   7.995 -10.214  1.00  0.00           H  
ATOM   1985 HG11 VAL   128       2.461   5.370 -10.944  1.00  0.00           H  
ATOM   1986 HG12 VAL   128       0.822   5.842 -11.344  1.00  0.00           H  
ATOM   1987 HG13 VAL   128       2.176   6.716 -12.048  1.00  0.00           H  
ATOM   1988 HG21 VAL   128       1.181   7.120  -7.857  1.00  0.00           H  
ATOM   1989 HG22 VAL   128       0.271   6.077  -8.916  1.00  0.00           H  
ATOM   1990 HG23 VAL   128       1.906   5.630  -8.458  1.00  0.00           H  
ATOM   1991  N   ALA   129       3.524   8.635  -7.440  1.00  0.00           N  
ATOM   1992  CA  ALA   129       3.456   9.526  -6.282  1.00  0.00           C  
ATOM   1993  C   ALA   129       4.766  10.299  -6.036  1.00  0.00           C  
ATOM   1994  O   ALA   129       5.859   9.741  -6.134  1.00  0.00           O  
ATOM   1995  CB  ALA   129       3.035   8.708  -5.054  1.00  0.00           C  
ATOM   1996  H   ALA   129       3.877   7.701  -7.276  1.00  0.00           H  
ATOM   1997  HA  ALA   129       2.670  10.253  -6.452  1.00  0.00           H  
ATOM   1998  HB1 ALA   129       3.788   7.964  -4.790  1.00  0.00           H  
ATOM   1999  HB2 ALA   129       2.887   9.351  -4.186  1.00  0.00           H  
ATOM   2000  HB3 ALA   129       2.097   8.183  -5.235  1.00  0.00           H  
ATOM   2001  N   GLU   130       4.655  11.582  -5.683  1.00  0.00           N  
ATOM   2002  CA  GLU   130       5.759  12.403  -5.153  1.00  0.00           C  
ATOM   2003  C   GLU   130       5.891  12.295  -3.620  1.00  0.00           C  
ATOM   2004  O   GLU   130       6.972  12.528  -3.073  1.00  0.00           O  
ATOM   2005  CB  GLU   130       5.598  13.868  -5.605  1.00  0.00           C  
ATOM   2006  CG  GLU   130       4.293  14.546  -5.156  1.00  0.00           C  
ATOM   2007  CD  GLU   130       4.245  16.044  -5.522  1.00  0.00           C  
ATOM   2008  OE1 GLU   130       4.613  16.420  -6.661  1.00  0.00           O  
ATOM   2009  OE2 GLU   130       3.812  16.859  -4.673  1.00  0.00           O1-
ATOM   2010  H   GLU   130       3.725  11.980  -5.629  1.00  0.00           H  
ATOM   2011  HA  GLU   130       6.701  12.048  -5.574  1.00  0.00           H  
ATOM   2012  HB2 GLU   130       6.448  14.446  -5.240  1.00  0.00           H  
ATOM   2013  HB3 GLU   130       5.663  13.910  -6.692  1.00  0.00           H  
ATOM   2014  HG2 GLU   130       3.439  14.070  -5.631  1.00  0.00           H  
ATOM   2015  HG3 GLU   130       4.152  14.453  -4.080  1.00  0.00           H  
ATOM   2016  N   LYS   131       4.811  11.899  -2.930  1.00  0.00           N  
ATOM   2017  CA  LYS   131       4.769  11.589  -1.493  1.00  0.00           C  
ATOM   2018  C   LYS   131       3.701  10.533  -1.219  1.00  0.00           C  
ATOM   2019  O   LYS   131       2.604  10.601  -1.775  1.00  0.00           O  
ATOM   2020  CB  LYS   131       4.509  12.876  -0.683  1.00  0.00           C  
ATOM   2021  CG  LYS   131       4.575  12.648   0.836  1.00  0.00           C  
ATOM   2022  CD  LYS   131       4.292  13.917   1.650  1.00  0.00           C  
ATOM   2023  CE  LYS   131       2.817  14.336   1.550  1.00  0.00           C  
ATOM   2024  NZ  LYS   131       2.430  15.254   2.649  1.00  0.00           N1+
ATOM   2025  H   LYS   131       3.961  11.730  -3.449  1.00  0.00           H  
ATOM   2026  HA  LYS   131       5.732  11.169  -1.208  1.00  0.00           H  
ATOM   2027  HB2 LYS   131       5.248  13.631  -0.957  1.00  0.00           H  
ATOM   2028  HB3 LYS   131       3.542  13.294  -0.953  1.00  0.00           H  
ATOM   2029  HG2 LYS   131       3.880  11.873   1.158  1.00  0.00           H  
ATOM   2030  HG3 LYS   131       5.568  12.285   1.095  1.00  0.00           H  
ATOM   2031  HD2 LYS   131       4.545  13.710   2.688  1.00  0.00           H  
ATOM   2032  HD3 LYS   131       4.944  14.733   1.337  1.00  0.00           H  
ATOM   2033  HE2 LYS   131       2.597  14.798   0.587  1.00  0.00           H  
ATOM   2034  HE3 LYS   131       2.190  13.453   1.645  1.00  0.00           H  
ATOM   2035  HZ1 LYS   131       2.605  14.791   3.540  1.00  0.00           H  
ATOM   2036  HZ2 LYS   131       2.976  16.101   2.601  1.00  0.00           H  
ATOM   2037  HZ3 LYS   131       1.447  15.474   2.577  1.00  0.00           H  
ATOM   2038  N   VAL   132       3.989   9.592  -0.327  1.00  0.00           N  
ATOM   2039  CA  VAL   132       3.007   8.618   0.170  1.00  0.00           C  
ATOM   2040  C   VAL   132       2.826   8.796   1.673  1.00  0.00           C  
ATOM   2041  O   VAL   132       3.803   8.881   2.419  1.00  0.00           O  
ATOM   2042  CB  VAL   132       3.375   7.172  -0.216  1.00  0.00           C  
ATOM   2043  CG1 VAL   132       2.293   6.187   0.241  1.00  0.00           C  
ATOM   2044  CG2 VAL   132       3.547   7.024  -1.733  1.00  0.00           C  
ATOM   2045  H   VAL   132       4.901   9.597   0.112  1.00  0.00           H  
ATOM   2046  HA  VAL   132       2.037   8.814  -0.286  1.00  0.00           H  
ATOM   2047  HB  VAL   132       4.313   6.894   0.261  1.00  0.00           H  
ATOM   2048 HG11 VAL   132       1.306   6.482  -0.114  1.00  0.00           H  
ATOM   2049 HG12 VAL   132       2.491   5.182  -0.131  1.00  0.00           H  
ATOM   2050 HG13 VAL   132       2.243   6.115   1.326  1.00  0.00           H  
ATOM   2051 HG21 VAL   132       4.377   7.622  -2.106  1.00  0.00           H  
ATOM   2052 HG22 VAL   132       3.757   5.990  -2.008  1.00  0.00           H  
ATOM   2053 HG23 VAL   132       2.651   7.339  -2.268  1.00  0.00           H  
ATOM   2054  N   THR   133       1.570   8.841   2.114  1.00  0.00           N  
ATOM   2055  CA  THR   133       1.183   8.862   3.531  1.00  0.00           C  
ATOM   2056  C   THR   133       0.337   7.625   3.814  1.00  0.00           C  
ATOM   2057  O   THR   133      -0.690   7.426   3.168  1.00  0.00           O  
ATOM   2058  CB  THR   133       0.403  10.139   3.884  1.00  0.00           C  
ATOM   2059  CG2 THR   133       0.072  10.249   5.369  1.00  0.00           C  
ATOM   2060  OG1 THR   133       1.124  11.299   3.532  1.00  0.00           O  
ATOM   2061  H   THR   133       0.820   8.784   1.437  1.00  0.00           H  
ATOM   2062  HA  THR   133       2.071   8.826   4.157  1.00  0.00           H  
ATOM   2063  HB  THR   133      -0.526  10.175   3.324  1.00  0.00           H  
ATOM   2064 HG21 THR   133       0.974  10.241   5.982  1.00  0.00           H  
ATOM   2065 HG22 THR   133      -0.463  11.175   5.582  1.00  0.00           H  
ATOM   2066 HG23 THR   133      -0.565   9.431   5.706  1.00  0.00           H  
ATOM   2067  HG1 THR   133       1.891  11.361   4.082  1.00  0.00           H  
ATOM   2068  N   VAL   134       0.750   6.784   4.759  1.00  0.00           N  
ATOM   2069  CA  VAL   134       0.036   5.557   5.138  1.00  0.00           C  
ATOM   2070  C   VAL   134      -0.516   5.716   6.549  1.00  0.00           C  
ATOM   2071  O   VAL   134       0.218   5.617   7.532  1.00  0.00           O  
ATOM   2072  CB  VAL   134       0.912   4.299   4.972  1.00  0.00           C  
ATOM   2073  CG1 VAL   134       0.131   3.027   5.319  1.00  0.00           C  
ATOM   2074  CG2 VAL   134       1.405   4.173   3.525  1.00  0.00           C  
ATOM   2075  H   VAL   134       1.578   7.023   5.290  1.00  0.00           H  
ATOM   2076  HA  VAL   134      -0.812   5.404   4.474  1.00  0.00           H  
ATOM   2077  HB  VAL   134       1.781   4.362   5.625  1.00  0.00           H  
ATOM   2078 HG11 VAL   134      -0.767   2.943   4.707  1.00  0.00           H  
ATOM   2079 HG12 VAL   134       0.734   2.135   5.143  1.00  0.00           H  
ATOM   2080 HG13 VAL   134      -0.171   2.996   6.366  1.00  0.00           H  
ATOM   2081 HG21 VAL   134       2.149   4.934   3.298  1.00  0.00           H  
ATOM   2082 HG22 VAL   134       1.871   3.206   3.340  1.00  0.00           H  
ATOM   2083 HG23 VAL   134       0.588   4.283   2.814  1.00  0.00           H  
ATOM   2084  N   ILE   135      -1.818   5.989   6.644  1.00  0.00           N  
ATOM   2085  CA  ILE   135      -2.553   5.947   7.911  1.00  0.00           C  
ATOM   2086  C   ILE   135      -2.938   4.490   8.195  1.00  0.00           C  
ATOM   2087  O   ILE   135      -3.348   3.771   7.283  1.00  0.00           O  
ATOM   2088  CB  ILE   135      -3.793   6.870   7.905  1.00  0.00           C  
ATOM   2089  CG2 ILE   135      -4.384   6.967   9.321  1.00  0.00           C  
ATOM   2090  CG1 ILE   135      -3.549   8.275   7.309  1.00  0.00           C  
ATOM   2091  CD1 ILE   135      -2.478   9.110   8.016  1.00  0.00           C  
ATOM   2092  H   ILE   135      -2.361   6.049   5.793  1.00  0.00           H  
ATOM   2093  HA  ILE   135      -1.891   6.306   8.692  1.00  0.00           H  
ATOM   2094  HB  ILE   135      -4.555   6.414   7.280  1.00  0.00           H  
ATOM   2095 HG21 ILE   135      -3.653   7.332  10.042  1.00  0.00           H  
ATOM   2096 HG22 ILE   135      -5.235   7.649   9.342  1.00  0.00           H  
ATOM   2097 HG23 ILE   135      -4.748   6.007   9.687  1.00  0.00           H  
ATOM   2098 HG12 ILE   135      -3.287   8.186   6.254  1.00  0.00           H  
ATOM   2099 HG13 ILE   135      -4.487   8.832   7.323  1.00  0.00           H  
ATOM   2100 HD11 ILE   135      -1.504   8.625   7.973  1.00  0.00           H  
ATOM   2101 HD12 ILE   135      -2.377  10.086   7.543  1.00  0.00           H  
ATOM   2102 HD13 ILE   135      -2.735   9.280   9.061  1.00  0.00           H  
ATOM   2103  N   THR   136      -2.815   4.026   9.435  1.00  0.00           N  
ATOM   2104  CA  THR   136      -3.106   2.631   9.793  1.00  0.00           C  
ATOM   2105  C   THR   136      -3.555   2.482  11.245  1.00  0.00           C  
ATOM   2106  O   THR   136      -3.166   3.270  12.111  1.00  0.00           O  
ATOM   2107  CB  THR   136      -1.899   1.734   9.476  1.00  0.00           C  
ATOM   2108  CG2 THR   136      -0.697   2.021  10.377  1.00  0.00           C  
ATOM   2109  OG1 THR   136      -2.253   0.382   9.633  1.00  0.00           O  
ATOM   2110  H   THR   136      -2.462   4.638  10.161  1.00  0.00           H  
ATOM   2111  HA  THR   136      -3.952   2.305   9.189  1.00  0.00           H  
ATOM   2112  HB  THR   136      -1.602   1.869   8.435  1.00  0.00           H  
ATOM   2113 HG21 THR   136      -0.874   1.740  11.415  1.00  0.00           H  
ATOM   2114 HG22 THR   136       0.178   1.472  10.041  1.00  0.00           H  
ATOM   2115 HG23 THR   136      -0.427   3.077  10.358  1.00  0.00           H  
ATOM   2116  HG1 THR   136      -2.807   0.133   8.902  1.00  0.00           H  
ATOM   2117  N   LYS   137      -4.396   1.475  11.504  1.00  0.00           N  
ATOM   2118  CA  LYS   137      -4.989   1.173  12.811  1.00  0.00           C  
ATOM   2119  C   LYS   137      -5.176  -0.338  12.973  1.00  0.00           C  
ATOM   2120  O   LYS   137      -5.917  -0.956  12.212  1.00  0.00           O  
ATOM   2121  CB  LYS   137      -6.324   1.937  12.922  1.00  0.00           C  
ATOM   2122  CG  LYS   137      -7.109   1.689  14.217  1.00  0.00           C  
ATOM   2123  CD  LYS   137      -6.353   2.086  15.489  1.00  0.00           C  
ATOM   2124  CE  LYS   137      -7.232   2.016  16.746  1.00  0.00           C  
ATOM   2125  NZ  LYS   137      -7.703   0.636  17.017  1.00  0.00           N1+
ATOM   2126  H   LYS   137      -4.673   0.881  10.733  1.00  0.00           H  
ATOM   2127  HA  LYS   137      -4.311   1.518  13.594  1.00  0.00           H  
ATOM   2128  HB2 LYS   137      -6.137   3.006  12.829  1.00  0.00           H  
ATOM   2129  HB3 LYS   137      -6.963   1.678  12.075  1.00  0.00           H  
ATOM   2130  HG2 LYS   137      -8.032   2.267  14.161  1.00  0.00           H  
ATOM   2131  HG3 LYS   137      -7.403   0.642  14.277  1.00  0.00           H  
ATOM   2132  HD2 LYS   137      -5.473   1.457  15.624  1.00  0.00           H  
ATOM   2133  HD3 LYS   137      -5.992   3.104  15.376  1.00  0.00           H  
ATOM   2134  HE2 LYS   137      -6.666   2.367  17.609  1.00  0.00           H  
ATOM   2135  HE3 LYS   137      -8.096   2.673  16.645  1.00  0.00           H  
ATOM   2136  HZ1 LYS   137      -8.315   0.338  16.269  1.00  0.00           H  
ATOM   2137  HZ2 LYS   137      -6.906   0.012  17.058  1.00  0.00           H  
ATOM   2138  HZ3 LYS   137      -8.200   0.608  17.895  1.00  0.00           H  
ATOM   2139  N   HIS   138      -4.538  -0.921  13.984  1.00  0.00           N  
ATOM   2140  CA  HIS   138      -4.736  -2.313  14.417  1.00  0.00           C  
ATOM   2141  C   HIS   138      -5.682  -2.382  15.628  1.00  0.00           C  
ATOM   2142  O   HIS   138      -5.881  -1.381  16.318  1.00  0.00           O  
ATOM   2143  CB  HIS   138      -3.353  -2.922  14.693  1.00  0.00           C  
ATOM   2144  CG  HIS   138      -3.332  -4.415  14.906  1.00  0.00           C  
ATOM   2145  ND1 HIS   138      -3.684  -5.077  16.083  1.00  0.00           N  
ATOM   2146  CE1 HIS   138      -3.486  -6.384  15.846  1.00  0.00           C  
ATOM   2147  NE2 HIS   138      -3.039  -6.569  14.593  1.00  0.00           N  
ATOM   2148  CD2 HIS   138      -2.934  -5.338  13.986  1.00  0.00           C  
ATOM   2149  H   HIS   138      -3.937  -0.349  14.560  1.00  0.00           H  
ATOM   2150  HA  HIS   138      -5.196  -2.887  13.612  1.00  0.00           H  
ATOM   2151  HB2 HIS   138      -2.726  -2.729  13.827  1.00  0.00           H  
ATOM   2152  HB3 HIS   138      -2.871  -2.432  15.540  1.00  0.00           H  
ATOM   2153  HE1 HIS   138      -3.662  -7.175  16.560  1.00  0.00           H  
ATOM   2154  HE2 HIS   138      -2.808  -7.459  14.174  1.00  0.00           H  
ATOM   2155  HD2 HIS   138      -2.581  -5.225  12.972  1.00  0.00           H  
ATOM   2156  N   ASN   139      -6.274  -3.542  15.917  1.00  0.00           N  
ATOM   2157  CA  ASN   139      -7.130  -3.731  17.098  1.00  0.00           C  
ATOM   2158  C   ASN   139      -6.379  -3.558  18.436  1.00  0.00           C  
ATOM   2159  O   ASN   139      -6.959  -3.073  19.409  1.00  0.00           O  
ATOM   2160  CB  ASN   139      -7.777  -5.128  17.031  1.00  0.00           C  
ATOM   2161  CG  ASN   139      -8.909  -5.238  16.025  1.00  0.00           C  
ATOM   2162  OD1 ASN   139      -9.524  -4.264  15.625  1.00  0.00           O  
ATOM   2163  ND2 ASN   139      -9.240  -6.434  15.600  1.00  0.00           N  
ATOM   2164  H   ASN   139      -6.076  -4.348  15.342  1.00  0.00           H  
ATOM   2165  HA  ASN   139      -7.909  -2.965  17.090  1.00  0.00           H  
ATOM   2166  HB2 ASN   139      -7.018  -5.884  16.819  1.00  0.00           H  
ATOM   2167  HB3 ASN   139      -8.201  -5.390  18.002  1.00  0.00           H  
ATOM   2168 HD21 ASN   139     -10.033  -6.548  14.981  1.00  0.00           H  
ATOM   2169 HD22 ASN   139      -8.737  -7.243  15.933  1.00  0.00           H  
ATOM   2170  N   ASP   140      -5.100  -3.934  18.487  1.00  0.00           N  
ATOM   2171  CA  ASP   140      -4.274  -3.983  19.704  1.00  0.00           C  
ATOM   2172  C   ASP   140      -3.362  -2.748  19.900  1.00  0.00           C  
ATOM   2173  O   ASP   140      -2.494  -2.749  20.775  1.00  0.00           O  
ATOM   2174  CB  ASP   140      -3.476  -5.302  19.722  1.00  0.00           C  
ATOM   2175  CG  ASP   140      -4.346  -6.575  19.679  1.00  0.00           C  
ATOM   2176  OD1 ASP   140      -5.501  -6.565  20.170  1.00  0.00           O  
ATOM   2177  OD2 ASP   140      -3.851  -7.621  19.194  1.00  0.00           O1-
ATOM   2178  H   ASP   140      -4.682  -4.307  17.644  1.00  0.00           H  
ATOM   2179  HA  ASP   140      -4.926  -3.992  20.580  1.00  0.00           H  
ATOM   2180  HB2 ASP   140      -2.783  -5.328  18.880  1.00  0.00           H  
ATOM   2181  HB3 ASP   140      -2.865  -5.364  20.623  1.00  0.00           H  
ATOM   2182  N   ASP   141      -3.531  -1.691  19.095  1.00  0.00           N  
ATOM   2183  CA  ASP   141      -2.680  -0.490  19.100  1.00  0.00           C  
ATOM   2184  C   ASP   141      -3.440   0.783  18.657  1.00  0.00           C  
ATOM   2185  O   ASP   141      -4.585   0.724  18.202  1.00  0.00           O  
ATOM   2186  CB  ASP   141      -1.441  -0.769  18.222  1.00  0.00           C  
ATOM   2187  CG  ASP   141      -0.203   0.087  18.541  1.00  0.00           C  
ATOM   2188  OD1 ASP   141      -0.249   0.970  19.430  1.00  0.00           O  
ATOM   2189  OD2 ASP   141       0.829  -0.127  17.866  1.00  0.00           O1-
ATOM   2190  H   ASP   141      -4.274  -1.724  18.411  1.00  0.00           H  
ATOM   2191  HA  ASP   141      -2.369  -0.313  20.132  1.00  0.00           H  
ATOM   2192  HB2 ASP   141      -1.120  -1.803  18.353  1.00  0.00           H  
ATOM   2193  HB3 ASP   141      -1.688  -0.661  17.165  1.00  0.00           H  
ATOM   2194  N   GLU   142      -2.815   1.949  18.818  1.00  0.00           N  
ATOM   2195  CA  GLU   142      -3.337   3.262  18.407  1.00  0.00           C  
ATOM   2196  C   GLU   142      -3.333   3.460  16.873  1.00  0.00           C  
ATOM   2197  O   GLU   142      -2.832   2.623  16.117  1.00  0.00           O  
ATOM   2198  CB  GLU   142      -2.545   4.380  19.117  1.00  0.00           C  
ATOM   2199  CG  GLU   142      -2.625   4.271  20.649  1.00  0.00           C  
ATOM   2200  CD  GLU   142      -2.036   5.503  21.366  1.00  0.00           C  
ATOM   2201  OE1 GLU   142      -2.455   6.647  21.073  1.00  0.00           O  
ATOM   2202  OE2 GLU   142      -1.182   5.331  22.271  1.00  0.00           O1-
ATOM   2203  H   GLU   142      -1.874   1.920  19.196  1.00  0.00           H  
ATOM   2204  HA  GLU   142      -4.377   3.328  18.733  1.00  0.00           H  
ATOM   2205  HB2 GLU   142      -1.500   4.353  18.806  1.00  0.00           H  
ATOM   2206  HB3 GLU   142      -2.927   5.353  18.805  1.00  0.00           H  
ATOM   2207  HG2 GLU   142      -3.664   4.172  20.964  1.00  0.00           H  
ATOM   2208  HG3 GLU   142      -2.105   3.378  20.997  1.00  0.00           H  
ATOM   2209  N   GLN   143      -3.912   4.570  16.395  1.00  0.00           N  
ATOM   2210  CA  GLN   143      -3.831   4.984  14.988  1.00  0.00           C  
ATOM   2211  C   GLN   143      -2.512   5.730  14.719  1.00  0.00           C  
ATOM   2212  O   GLN   143      -2.154   6.648  15.462  1.00  0.00           O  
ATOM   2213  CB  GLN   143      -5.065   5.832  14.622  1.00  0.00           C  
ATOM   2214  CG  GLN   143      -5.270   5.991  13.105  1.00  0.00           C  
ATOM   2215  CD  GLN   143      -6.697   6.423  12.759  1.00  0.00           C  
ATOM   2216  OE1 GLN   143      -7.671   5.737  13.043  1.00  0.00           O  
ATOM   2217  NE2 GLN   143      -6.884   7.556  12.122  1.00  0.00           N  
ATOM   2218  H   GLN   143      -4.314   5.226  17.049  1.00  0.00           H  
ATOM   2219  HA  GLN   143      -3.864   4.085  14.375  1.00  0.00           H  
ATOM   2220  HB2 GLN   143      -5.948   5.361  15.054  1.00  0.00           H  
ATOM   2221  HB3 GLN   143      -5.002   6.816  15.090  1.00  0.00           H  
ATOM   2222  HG2 GLN   143      -4.544   6.681  12.676  1.00  0.00           H  
ATOM   2223  HG3 GLN   143      -5.104   5.040  12.602  1.00  0.00           H  
ATOM   2224 HE21 GLN   143      -7.821   7.863  11.891  1.00  0.00           H  
ATOM   2225 HE22 GLN   143      -6.093   8.156  11.892  1.00  0.00           H  
ATOM   2226  N   TYR   144      -1.802   5.370  13.648  1.00  0.00           N  
ATOM   2227  CA  TYR   144      -0.516   5.969  13.266  1.00  0.00           C  
ATOM   2228  C   TYR   144      -0.527   6.481  11.831  1.00  0.00           C  
ATOM   2229  O   TYR   144      -1.198   5.921  10.965  1.00  0.00           O  
ATOM   2230  CB  TYR   144       0.638   4.975  13.464  1.00  0.00           C  
ATOM   2231  CG  TYR   144       0.859   4.582  14.907  1.00  0.00           C  
ATOM   2232  CD1 TYR   144       1.690   5.356  15.740  1.00  0.00           C  
ATOM   2233  CE1 TYR   144       1.838   5.015  17.099  1.00  0.00           C  
ATOM   2234  CZ  TYR   144       1.157   3.896  17.625  1.00  0.00           C  
ATOM   2235  OH  TYR   144       1.300   3.557  18.934  1.00  0.00           O  
ATOM   2236  CE2 TYR   144       0.329   3.127  16.780  1.00  0.00           C  
ATOM   2237  CD2 TYR   144       0.189   3.462  15.425  1.00  0.00           C  
ATOM   2238  H   TYR   144      -2.161   4.627  13.061  1.00  0.00           H  
ATOM   2239  HA  TYR   144      -0.313   6.834  13.897  1.00  0.00           H  
ATOM   2240  HB2 TYR   144       0.460   4.074  12.874  1.00  0.00           H  
ATOM   2241  HB3 TYR   144       1.571   5.398  13.087  1.00  0.00           H  
ATOM   2242  HD1 TYR   144       2.206   6.218  15.345  1.00  0.00           H  
ATOM   2243  HE1 TYR   144       2.472   5.613  17.738  1.00  0.00           H  
ATOM   2244  HH  TYR   144       0.833   2.763  19.164  1.00  0.00           H  
ATOM   2245  HE2 TYR   144      -0.225   2.289  17.160  1.00  0.00           H  
ATOM   2246  HD2 TYR   144      -0.458   2.870  14.792  1.00  0.00           H  
ATOM   2247  N   ALA   145       0.259   7.528  11.586  1.00  0.00           N  
ATOM   2248  CA  ALA   145       0.537   8.087  10.271  1.00  0.00           C  
ATOM   2249  C   ALA   145       2.027   7.911   9.935  1.00  0.00           C  
ATOM   2250  O   ALA   145       2.890   8.561  10.531  1.00  0.00           O  
ATOM   2251  CB  ALA   145       0.099   9.558  10.272  1.00  0.00           C  
ATOM   2252  H   ALA   145       0.769   7.927  12.365  1.00  0.00           H  
ATOM   2253  HA  ALA   145      -0.042   7.574   9.504  1.00  0.00           H  
ATOM   2254  HB1 ALA   145       0.637  10.140  11.018  1.00  0.00           H  
ATOM   2255  HB2 ALA   145       0.271  10.021   9.300  1.00  0.00           H  
ATOM   2256  HB3 ALA   145      -0.962   9.651  10.500  1.00  0.00           H  
ATOM   2257  N   TRP   146       2.327   7.025   8.987  1.00  0.00           N  
ATOM   2258  CA  TRP   146       3.623   6.945   8.308  1.00  0.00           C  
ATOM   2259  C   TRP   146       3.643   7.894   7.106  1.00  0.00           C  
ATOM   2260  O   TRP   146       2.622   8.052   6.436  1.00  0.00           O  
ATOM   2261  CB  TRP   146       3.877   5.488   7.907  1.00  0.00           C  
ATOM   2262  CG  TRP   146       5.127   5.177   7.140  1.00  0.00           C  
ATOM   2263  CD1 TRP   146       6.214   4.561   7.653  1.00  0.00           C  
ATOM   2264  NE1 TRP   146       7.160   4.380   6.668  1.00  0.00           N  
ATOM   2265  CE2 TRP   146       6.722   4.850   5.452  1.00  0.00           C  
ATOM   2266  CZ2 TRP   146       7.284   4.842   4.170  1.00  0.00           C  
ATOM   2267  CH2 TRP   146       6.552   5.378   3.100  1.00  0.00           C  
ATOM   2268  CZ3 TRP   146       5.278   5.922   3.329  1.00  0.00           C  
ATOM   2269  CE3 TRP   146       4.716   5.915   4.620  1.00  0.00           C  
ATOM   2270  CD2 TRP   146       5.423   5.380   5.720  1.00  0.00           C  
ATOM   2271  H   TRP   146       1.566   6.502   8.570  1.00  0.00           H  
ATOM   2272  HA  TRP   146       4.399   7.235   9.008  1.00  0.00           H  
ATOM   2273  HB2 TRP   146       3.901   4.890   8.816  1.00  0.00           H  
ATOM   2274  HB3 TRP   146       3.036   5.111   7.328  1.00  0.00           H  
ATOM   2275  HD1 TRP   146       6.308   4.239   8.680  1.00  0.00           H  
ATOM   2276  HE1 TRP   146       8.049   3.931   6.843  1.00  0.00           H  
ATOM   2277  HZ2 TRP   146       8.259   4.410   4.007  1.00  0.00           H  
ATOM   2278  HH2 TRP   146       6.966   5.365   2.102  1.00  0.00           H  
ATOM   2279  HZ3 TRP   146       4.713   6.328   2.504  1.00  0.00           H  
ATOM   2280  HE3 TRP   146       3.720   6.307   4.758  1.00  0.00           H  
ATOM   2281  N   GLU   147       4.778   8.519   6.798  1.00  0.00           N  
ATOM   2282  CA  GLU   147       4.901   9.451   5.666  1.00  0.00           C  
ATOM   2283  C   GLU   147       6.322   9.476   5.078  1.00  0.00           C  
ATOM   2284  O   GLU   147       7.299   9.550   5.827  1.00  0.00           O  
ATOM   2285  CB  GLU   147       4.446  10.850   6.125  1.00  0.00           C  
ATOM   2286  CG  GLU   147       4.480  11.910   5.018  1.00  0.00           C  
ATOM   2287  CD  GLU   147       3.981  13.279   5.521  1.00  0.00           C  
ATOM   2288  OE1 GLU   147       4.556  13.836   6.486  1.00  0.00           O  
ATOM   2289  OE2 GLU   147       3.025  13.825   4.923  1.00  0.00           O1-
ATOM   2290  H   GLU   147       5.595   8.364   7.375  1.00  0.00           H  
ATOM   2291  HA  GLU   147       4.240   9.118   4.869  1.00  0.00           H  
ATOM   2292  HB2 GLU   147       3.429  10.788   6.514  1.00  0.00           H  
ATOM   2293  HB3 GLU   147       5.065  11.177   6.961  1.00  0.00           H  
ATOM   2294  HG2 GLU   147       5.492  12.059   4.642  1.00  0.00           H  
ATOM   2295  HG3 GLU   147       3.875  11.589   4.169  1.00  0.00           H  
ATOM   2296  N   SER   148       6.447   9.467   3.745  1.00  0.00           N  
ATOM   2297  CA  SER   148       7.730   9.633   3.045  1.00  0.00           C  
ATOM   2298  C   SER   148       7.594  10.244   1.645  1.00  0.00           C  
ATOM   2299  O   SER   148       6.745   9.840   0.844  1.00  0.00           O  
ATOM   2300  CB  SER   148       8.461   8.292   2.938  1.00  0.00           C  
ATOM   2301  OG  SER   148       9.706   8.446   2.278  1.00  0.00           O  
ATOM   2302  H   SER   148       5.611   9.395   3.178  1.00  0.00           H  
ATOM   2303  HA  SER   148       8.351  10.314   3.633  1.00  0.00           H  
ATOM   2304  HB2 SER   148       8.623   7.858   3.920  1.00  0.00           H  
ATOM   2305  HB3 SER   148       7.865   7.581   2.374  1.00  0.00           H  
ATOM   2306  HG  SER   148      10.315   8.875   2.866  1.00  0.00           H  
ATOM   2307  N   SER   149       8.496  11.177   1.334  1.00  0.00           N  
ATOM   2308  CA  SER   149       8.743  11.749  -0.001  1.00  0.00           C  
ATOM   2309  C   SER   149       9.958  11.102  -0.698  1.00  0.00           C  
ATOM   2310  O   SER   149      10.611  11.741  -1.527  1.00  0.00           O  
ATOM   2311  CB  SER   149       8.936  13.271   0.104  1.00  0.00           C  
ATOM   2312  OG  SER   149       7.838  13.903   0.745  1.00  0.00           O  
ATOM   2313  H   SER   149       9.144  11.457   2.056  1.00  0.00           H  
ATOM   2314  HA  SER   149       7.884  11.564  -0.645  1.00  0.00           H  
ATOM   2315  HB2 SER   149       9.841  13.505   0.667  1.00  0.00           H  
ATOM   2316  HB3 SER   149       9.048  13.720  -0.884  1.00  0.00           H  
ATOM   2317  HG  SER   149       7.069  13.779   0.210  1.00  0.00           H  
ATOM   2318  N   ALA   150      10.315   9.866  -0.321  1.00  0.00           N  
ATOM   2319  CA  ALA   150      11.619   9.246  -0.583  1.00  0.00           C  
ATOM   2320  C   ALA   150      12.781  10.097  -0.007  1.00  0.00           C  
ATOM   2321  O   ALA   150      12.646  10.683   1.070  1.00  0.00           O  
ATOM   2322  CB  ALA   150      11.733   8.872  -2.073  1.00  0.00           C  
ATOM   2323  H   ALA   150       9.735   9.405   0.367  1.00  0.00           H  
ATOM   2324  HA  ALA   150      11.622   8.318  -0.012  1.00  0.00           H  
ATOM   2325  HB1 ALA   150      11.854   9.749  -2.710  1.00  0.00           H  
ATOM   2326  HB2 ALA   150      12.586   8.216  -2.251  1.00  0.00           H  
ATOM   2327  HB3 ALA   150      10.842   8.344  -2.413  1.00  0.00           H  
ATOM   2328  N   GLY   151      13.941  10.141  -0.673  1.00  0.00           N  
ATOM   2329  CA  GLY   151      15.127  10.869  -0.191  1.00  0.00           C  
ATOM   2330  C   GLY   151      15.897  10.161   0.936  1.00  0.00           C  
ATOM   2331  O   GLY   151      16.671  10.800   1.649  1.00  0.00           O  
ATOM   2332  H   GLY   151      14.014   9.656  -1.555  1.00  0.00           H  
ATOM   2333  HA2 GLY   151      15.807  11.004  -1.033  1.00  0.00           H  
ATOM   2334  HA3 GLY   151      14.844  11.871   0.137  1.00  0.00           H  
ATOM   2335  N   GLY   152      15.685   8.851   1.111  1.00  0.00           N  
ATOM   2336  CA  GLY   152      16.386   8.008   2.091  1.00  0.00           C  
ATOM   2337  C   GLY   152      15.769   7.960   3.495  1.00  0.00           C  
ATOM   2338  O   GLY   152      16.298   7.250   4.352  1.00  0.00           O  
ATOM   2339  H   GLY   152      15.022   8.395   0.501  1.00  0.00           H  
ATOM   2340  HA2 GLY   152      16.402   6.991   1.698  1.00  0.00           H  
ATOM   2341  HA3 GLY   152      17.429   8.315   2.175  1.00  0.00           H  
ATOM   2342  N   SER   153      14.646   8.645   3.743  1.00  0.00           N  
ATOM   2343  CA  SER   153      14.001   8.715   5.064  1.00  0.00           C  
ATOM   2344  C   SER   153      12.468   8.718   5.026  1.00  0.00           C  
ATOM   2345  O   SER   153      11.838   9.072   4.028  1.00  0.00           O  
ATOM   2346  CB  SER   153      14.526   9.934   5.843  1.00  0.00           C  
ATOM   2347  OG  SER   153      14.251  11.160   5.178  1.00  0.00           O  
ATOM   2348  H   SER   153      14.227   9.180   2.995  1.00  0.00           H  
ATOM   2349  HA  SER   153      14.266   7.812   5.613  1.00  0.00           H  
ATOM   2350  HB2 SER   153      14.084   9.979   6.840  1.00  0.00           H  
ATOM   2351  HB3 SER   153      15.603   9.851   5.991  1.00  0.00           H  
ATOM   2352  HG  SER   153      14.711  11.165   4.353  1.00  0.00           H  
ATOM   2353  N   PHE   154      11.872   8.351   6.160  1.00  0.00           N  
ATOM   2354  CA  PHE   154      10.436   8.377   6.441  1.00  0.00           C  
ATOM   2355  C   PHE   154      10.171   8.878   7.868  1.00  0.00           C  
ATOM   2356  O   PHE   154      11.074   8.915   8.707  1.00  0.00           O  
ATOM   2357  CB  PHE   154       9.830   6.984   6.207  1.00  0.00           C  
ATOM   2358  CG  PHE   154      10.285   5.876   7.142  1.00  0.00           C  
ATOM   2359  CD1 PHE   154       9.537   5.569   8.296  1.00  0.00           C  
ATOM   2360  CE1 PHE   154       9.892   4.470   9.100  1.00  0.00           C  
ATOM   2361  CZ  PHE   154      11.008   3.685   8.762  1.00  0.00           C  
ATOM   2362  CE2 PHE   154      11.777   4.009   7.631  1.00  0.00           C  
ATOM   2363  CD2 PHE   154      11.416   5.101   6.823  1.00  0.00           C  
ATOM   2364  H   PHE   154      12.468   8.078   6.932  1.00  0.00           H  
ATOM   2365  HA  PHE   154       9.957   9.085   5.763  1.00  0.00           H  
ATOM   2366  HB2 PHE   154       8.742   7.048   6.261  1.00  0.00           H  
ATOM   2367  HB3 PHE   154      10.047   6.665   5.188  1.00  0.00           H  
ATOM   2368  HD1 PHE   154       8.667   6.157   8.550  1.00  0.00           H  
ATOM   2369  HE1 PHE   154       9.306   4.228   9.974  1.00  0.00           H  
ATOM   2370  HZ  PHE   154      11.282   2.841   9.379  1.00  0.00           H  
ATOM   2371  HE2 PHE   154      12.643   3.415   7.377  1.00  0.00           H  
ATOM   2372  HD2 PHE   154      12.004   5.334   5.947  1.00  0.00           H  
ATOM   2373  N   THR   155       8.926   9.252   8.162  1.00  0.00           N  
ATOM   2374  CA  THR   155       8.475   9.617   9.515  1.00  0.00           C  
ATOM   2375  C   THR   155       7.325   8.727   9.978  1.00  0.00           C  
ATOM   2376  O   THR   155       6.577   8.197   9.155  1.00  0.00           O  
ATOM   2377  CB  THR   155       8.084  11.099   9.646  1.00  0.00           C  
ATOM   2378  CG2 THR   155       9.131  12.064   9.095  1.00  0.00           C  
ATOM   2379  OG1 THR   155       6.864  11.380   8.996  1.00  0.00           O  
ATOM   2380  H   THR   155       8.226   9.217   7.432  1.00  0.00           H  
ATOM   2381  HA  THR   155       9.290   9.430  10.207  1.00  0.00           H  
ATOM   2382  HB  THR   155       7.938  11.325  10.702  1.00  0.00           H  
ATOM   2383 HG21 THR   155       9.250  11.967   8.015  1.00  0.00           H  
ATOM   2384 HG22 THR   155       8.860  13.099   9.305  1.00  0.00           H  
ATOM   2385 HG23 THR   155      10.104  11.880   9.551  1.00  0.00           H  
ATOM   2386  HG1 THR   155       6.972  11.201   8.073  1.00  0.00           H  
ATOM   2387  N   VAL   156       7.170   8.588  11.297  1.00  0.00           N  
ATOM   2388  CA  VAL   156       5.993   7.992  11.950  1.00  0.00           C  
ATOM   2389  C   VAL   156       5.563   8.857  13.137  1.00  0.00           C  
ATOM   2390  O   VAL   156       6.396   9.400  13.868  1.00  0.00           O  
ATOM   2391  CB  VAL   156       6.214   6.517  12.358  1.00  0.00           C  
ATOM   2392  CG1 VAL   156       5.002   5.912  13.085  1.00  0.00           C  
ATOM   2393  CG2 VAL   156       6.475   5.640  11.130  1.00  0.00           C  
ATOM   2394  H   VAL   156       7.848   9.033  11.903  1.00  0.00           H  
ATOM   2395  HA  VAL   156       5.170   8.011  11.240  1.00  0.00           H  
ATOM   2396  HB  VAL   156       7.074   6.448  13.024  1.00  0.00           H  
ATOM   2397 HG11 VAL   156       4.089   6.017  12.497  1.00  0.00           H  
ATOM   2398 HG12 VAL   156       5.148   4.848  13.276  1.00  0.00           H  
ATOM   2399 HG13 VAL   156       4.831   6.370  14.059  1.00  0.00           H  
ATOM   2400 HG21 VAL   156       7.423   5.887  10.654  1.00  0.00           H  
ATOM   2401 HG22 VAL   156       6.515   4.583  11.388  1.00  0.00           H  
ATOM   2402 HG23 VAL   156       5.685   5.758  10.390  1.00  0.00           H  
ATOM   2403  N   ARG   157       4.248   8.991  13.324  1.00  0.00           N  
ATOM   2404  CA  ARG   157       3.609   9.745  14.414  1.00  0.00           C  
ATOM   2405  C   ARG   157       2.252   9.140  14.780  1.00  0.00           C  
ATOM   2406  O   ARG   157       1.609   8.521  13.933  1.00  0.00           O  
ATOM   2407  CB  ARG   157       3.492  11.225  13.995  1.00  0.00           C  
ATOM   2408  CG  ARG   157       2.492  11.454  12.846  1.00  0.00           C  
ATOM   2409  CD  ARG   157       2.678  12.805  12.150  1.00  0.00           C  
ATOM   2410  NE  ARG   157       3.844  12.798  11.240  1.00  0.00           N  
ATOM   2411  CZ  ARG   157       4.289  13.818  10.529  1.00  0.00           C  
ATOM   2412  NH1 ARG   157       3.782  15.013  10.641  1.00  0.00           N  
ATOM   2413  NH2 ARG   157       5.260  13.662   9.681  1.00  0.00           N1+
ATOM   2414  H   ARG   157       3.627   8.528  12.674  1.00  0.00           H  
ATOM   2415  HA  ARG   157       4.243   9.679  15.301  1.00  0.00           H  
ATOM   2416  HB2 ARG   157       3.200  11.833  14.852  1.00  0.00           H  
ATOM   2417  HB3 ARG   157       4.478  11.584  13.700  1.00  0.00           H  
ATOM   2418  HG2 ARG   157       2.600  10.671  12.098  1.00  0.00           H  
ATOM   2419  HG3 ARG   157       1.468  11.377  13.217  1.00  0.00           H  
ATOM   2420  HD2 ARG   157       1.794  13.023  11.548  1.00  0.00           H  
ATOM   2421  HD3 ARG   157       2.767  13.608  12.881  1.00  0.00           H  
ATOM   2422  HE  ARG   157       4.274  11.896  11.089  1.00  0.00           H  
ATOM   2423 HH11 ARG   157       3.025  15.181  11.287  1.00  0.00           H  
ATOM   2424 HH12 ARG   157       4.119  15.769  10.063  1.00  0.00           H  
ATOM   2425 HH21 ARG   157       5.696  12.755   9.544  1.00  0.00           H  
ATOM   2426 HH22 ARG   157       5.546  14.422   9.080  1.00  0.00           H  
ATOM   2427  N   THR   158       1.796   9.348  16.012  1.00  0.00           N  
ATOM   2428  CA  THR   158       0.402   9.069  16.403  1.00  0.00           C  
ATOM   2429  C   THR   158      -0.529  10.002  15.628  1.00  0.00           C  
ATOM   2430  O   THR   158      -0.337  11.219  15.634  1.00  0.00           O  
ATOM   2431  CB  THR   158       0.199   9.265  17.913  1.00  0.00           C  
ATOM   2432  CG2 THR   158      -1.218   8.918  18.375  1.00  0.00           C  
ATOM   2433  OG1 THR   158       1.100   8.453  18.638  1.00  0.00           O  
ATOM   2434  H   THR   158       2.373   9.839  16.679  1.00  0.00           H  
ATOM   2435  HA  THR   158       0.174   8.032  16.149  1.00  0.00           H  
ATOM   2436  HB  THR   158       0.415  10.300  18.183  1.00  0.00           H  
ATOM   2437 HG21 THR   158      -1.485   7.895  18.107  1.00  0.00           H  
ATOM   2438 HG22 THR   158      -1.307   9.005  19.458  1.00  0.00           H  
ATOM   2439 HG23 THR   158      -1.968   9.581  17.943  1.00  0.00           H  
ATOM   2440  HG1 THR   158       0.876   7.547  18.489  1.00  0.00           H  
ATOM   2441  N   ASP   159      -1.521   9.450  14.933  1.00  0.00           N  
ATOM   2442  CA  ASP   159      -2.440  10.227  14.101  1.00  0.00           C  
ATOM   2443  C   ASP   159      -3.531  10.925  14.938  1.00  0.00           C  
ATOM   2444  O   ASP   159      -4.184  10.297  15.777  1.00  0.00           O  
ATOM   2445  CB  ASP   159      -3.067   9.314  13.043  1.00  0.00           C  
ATOM   2446  CG  ASP   159      -3.996  10.065  12.079  1.00  0.00           C  
ATOM   2447  OD1 ASP   159      -3.826  11.291  11.886  1.00  0.00           O  
ATOM   2448  OD2 ASP   159      -4.912   9.419  11.529  1.00  0.00           O1-
ATOM   2449  H   ASP   159      -1.664   8.450  14.988  1.00  0.00           H  
ATOM   2450  HA  ASP   159      -1.857  10.989  13.578  1.00  0.00           H  
ATOM   2451  HB2 ASP   159      -2.290   8.828  12.453  1.00  0.00           H  
ATOM   2452  HB3 ASP   159      -3.631   8.522  13.534  1.00  0.00           H  
ATOM   2453  N   THR   160      -3.756  12.214  14.681  1.00  0.00           N  
ATOM   2454  CA  THR   160      -4.811  13.043  15.297  1.00  0.00           C  
ATOM   2455  C   THR   160      -6.026  13.273  14.380  1.00  0.00           C  
ATOM   2456  O   THR   160      -6.986  13.932  14.790  1.00  0.00           O  
ATOM   2457  CB  THR   160      -4.233  14.389  15.766  1.00  0.00           C  
ATOM   2458  CG2 THR   160      -3.120  14.210  16.802  1.00  0.00           C  
ATOM   2459  OG1 THR   160      -3.704  15.106  14.667  1.00  0.00           O  
ATOM   2460  H   THR   160      -3.196  12.657  13.967  1.00  0.00           H  
ATOM   2461  HA  THR   160      -5.203  12.537  16.181  1.00  0.00           H  
ATOM   2462  HB  THR   160      -5.020  14.996  16.216  1.00  0.00           H  
ATOM   2463 HG21 THR   160      -2.262  13.674  16.394  1.00  0.00           H  
ATOM   2464 HG22 THR   160      -2.762  15.176  17.159  1.00  0.00           H  
ATOM   2465 HG23 THR   160      -3.477  13.652  17.668  1.00  0.00           H  
ATOM   2466  HG1 THR   160      -4.410  15.311  14.074  1.00  0.00           H  
ATOM   2467  N   GLY   161      -6.014  12.736  13.152  1.00  0.00           N  
ATOM   2468  CA  GLY   161      -7.121  12.795  12.191  1.00  0.00           C  
ATOM   2469  C   GLY   161      -8.329  11.910  12.541  1.00  0.00           C  
ATOM   2470  O   GLY   161      -8.452  11.386  13.651  1.00  0.00           O  
ATOM   2471  H   GLY   161      -5.197  12.207  12.867  1.00  0.00           H  
ATOM   2472  HA2 GLY   161      -7.455  13.827  12.078  1.00  0.00           H  
ATOM   2473  HA3 GLY   161      -6.730  12.485  11.221  1.00  0.00           H  
ATOM   2474  N   GLU   162      -9.240  11.742  11.579  1.00  0.00           N  
ATOM   2475  CA  GLU   162     -10.468  10.945  11.737  1.00  0.00           C  
ATOM   2476  C   GLU   162     -10.173   9.471  12.100  1.00  0.00           C  
ATOM   2477  O   GLU   162      -9.374   8.824  11.411  1.00  0.00           O  
ATOM   2478  CB  GLU   162     -11.299  10.990  10.442  1.00  0.00           C  
ATOM   2479  CG  GLU   162     -11.960  12.352  10.175  1.00  0.00           C  
ATOM   2480  CD  GLU   162     -13.052  12.715  11.204  1.00  0.00           C  
ATOM   2481  OE1 GLU   162     -13.891  11.850  11.554  1.00  0.00           O  
ATOM   2482  OE2 GLU   162     -13.092  13.884  11.658  1.00  0.00           O1-
ATOM   2483  H   GLU   162      -9.094  12.196  10.690  1.00  0.00           H  
ATOM   2484  HA  GLU   162     -11.027  11.423  12.539  1.00  0.00           H  
ATOM   2485  HB2 GLU   162     -10.669  10.726   9.592  1.00  0.00           H  
ATOM   2486  HB3 GLU   162     -12.079  10.226  10.472  1.00  0.00           H  
ATOM   2487  HG2 GLU   162     -11.209  13.142  10.150  1.00  0.00           H  
ATOM   2488  HG3 GLU   162     -12.428  12.341   9.191  1.00  0.00           H  
ATOM   2489  N   PRO   163     -10.811   8.901  13.142  1.00  0.00           N  
ATOM   2490  CA  PRO   163     -10.636   7.497  13.500  1.00  0.00           C  
ATOM   2491  C   PRO   163     -11.266   6.576  12.444  1.00  0.00           C  
ATOM   2492  O   PRO   163     -12.440   6.721  12.093  1.00  0.00           O  
ATOM   2493  CD  PRO   163     -11.745   9.541  14.061  1.00  0.00           C  
ATOM   2494  CG  PRO   163     -12.357   8.420  14.901  1.00  0.00           C  
ATOM   2495  CB  PRO   163     -11.278   7.338  14.881  1.00  0.00           C  
ATOM   2496  HD2 PRO   163     -12.528  10.090  13.536  1.00  0.00           H  
ATOM   2497  HD3 PRO   163     -11.198  10.241  14.694  1.00  0.00           H  
ATOM   2498  HG2 PRO   163     -13.262   8.048  14.419  1.00  0.00           H  
ATOM   2499  HG3 PRO   163     -12.621   8.742  15.908  1.00  0.00           H  
ATOM   2500  HB2 PRO   163     -11.680   6.341  15.067  1.00  0.00           H  
ATOM   2501  HB3 PRO   163     -10.538   7.545  15.656  1.00  0.00           H  
ATOM   2502  HA  PRO   163      -9.573   7.281  13.591  1.00  0.00           H  
ATOM   2503  N   MET   164     -10.488   5.608  11.954  1.00  0.00           N  
ATOM   2504  CA  MET   164     -10.894   4.639  10.915  1.00  0.00           C  
ATOM   2505  C   MET   164     -11.151   3.216  11.456  1.00  0.00           C  
ATOM   2506  O   MET   164     -11.353   2.281  10.681  1.00  0.00           O  
ATOM   2507  CB  MET   164      -9.940   4.701   9.701  1.00  0.00           C  
ATOM   2508  CG  MET   164      -8.450   4.800  10.051  1.00  0.00           C  
ATOM   2509  SD  MET   164      -7.321   4.767   8.633  1.00  0.00           S  
ATOM   2510  CE  MET   164      -7.290   2.989   8.318  1.00  0.00           C  
ATOM   2511  H   MET   164      -9.537   5.547  12.295  1.00  0.00           H  
ATOM   2512  HA  MET   164     -11.869   4.926  10.519  1.00  0.00           H  
ATOM   2513  HB2 MET   164     -10.106   3.845   9.046  1.00  0.00           H  
ATOM   2514  HB3 MET   164     -10.201   5.574   9.101  1.00  0.00           H  
ATOM   2515  HG2 MET   164      -8.281   5.763  10.525  1.00  0.00           H  
ATOM   2516  HG3 MET   164      -8.158   4.029  10.766  1.00  0.00           H  
ATOM   2517  HE1 MET   164      -8.213   2.659   7.840  1.00  0.00           H  
ATOM   2518  HE2 MET   164      -6.456   2.765   7.661  1.00  0.00           H  
ATOM   2519  HE3 MET   164      -7.159   2.438   9.250  1.00  0.00           H  
ATOM   2520  N   GLY   165     -11.191   3.046  12.784  1.00  0.00           N  
ATOM   2521  CA  GLY   165     -11.589   1.812  13.479  1.00  0.00           C  
ATOM   2522  C   GLY   165     -10.526   0.710  13.450  1.00  0.00           C  
ATOM   2523  O   GLY   165      -9.946   0.383  14.489  1.00  0.00           O  
ATOM   2524  H   GLY   165     -11.011   3.856  13.360  1.00  0.00           H  
ATOM   2525  HA2 GLY   165     -11.812   2.064  14.517  1.00  0.00           H  
ATOM   2526  HA3 GLY   165     -12.517   1.428  13.052  1.00  0.00           H  
ATOM   2527  N   ARG   166     -10.272   0.156  12.258  1.00  0.00           N  
ATOM   2528  CA  ARG   166      -9.263  -0.872  11.947  1.00  0.00           C  
ATOM   2529  C   ARG   166      -9.032  -0.965  10.428  1.00  0.00           C  
ATOM   2530  O   ARG   166      -9.992  -0.936   9.658  1.00  0.00           O  
ATOM   2531  CB  ARG   166      -9.750  -2.222  12.497  1.00  0.00           C  
ATOM   2532  CG  ARG   166      -8.741  -3.376  12.348  1.00  0.00           C  
ATOM   2533  CD  ARG   166      -9.441  -4.737  12.302  1.00  0.00           C  
ATOM   2534  NE  ARG   166     -10.281  -4.869  11.094  1.00  0.00           N  
ATOM   2535  CZ  ARG   166     -11.596  -4.990  11.039  1.00  0.00           C  
ATOM   2536  NH1 ARG   166     -12.366  -4.979  12.086  1.00  0.00           N  
ATOM   2537  NH2 ARG   166     -12.209  -5.117   9.904  1.00  0.00           N1+
ATOM   2538  H   ARG   166     -10.793   0.514  11.467  1.00  0.00           H  
ATOM   2539  HA  ARG   166      -8.339  -0.586  12.443  1.00  0.00           H  
ATOM   2540  HB2 ARG   166      -9.970  -2.127  13.558  1.00  0.00           H  
ATOM   2541  HB3 ARG   166     -10.699  -2.467  12.018  1.00  0.00           H  
ATOM   2542  HG2 ARG   166      -8.132  -3.284  11.453  1.00  0.00           H  
ATOM   2543  HG3 ARG   166      -8.032  -3.348  13.176  1.00  0.00           H  
ATOM   2544  HD2 ARG   166      -8.686  -5.521  12.272  1.00  0.00           H  
ATOM   2545  HD3 ARG   166     -10.029  -4.915  13.197  1.00  0.00           H  
ATOM   2546  HE  ARG   166      -9.768  -4.843  10.220  1.00  0.00           H  
ATOM   2547 HH11 ARG   166     -11.986  -4.813  13.010  1.00  0.00           H  
ATOM   2548 HH12 ARG   166     -13.369  -5.058  11.970  1.00  0.00           H  
ATOM   2549 HH21 ARG   166     -11.687  -5.080   9.033  1.00  0.00           H  
ATOM   2550 HH22 ARG   166     -13.217  -5.198   9.877  1.00  0.00           H  
ATOM   2551  N   GLY   167      -7.775  -1.109  10.011  1.00  0.00           N  
ATOM   2552  CA  GLY   167      -7.348  -1.251   8.612  1.00  0.00           C  
ATOM   2553  C   GLY   167      -6.217  -0.292   8.240  1.00  0.00           C  
ATOM   2554  O   GLY   167      -5.574   0.288   9.119  1.00  0.00           O  
ATOM   2555  H   GLY   167      -7.041  -1.114  10.709  1.00  0.00           H  
ATOM   2556  HA2 GLY   167      -6.981  -2.265   8.462  1.00  0.00           H  
ATOM   2557  HA3 GLY   167      -8.178  -1.113   7.920  1.00  0.00           H  
ATOM   2558  N   THR   168      -5.995  -0.102   6.940  1.00  0.00           N  
ATOM   2559  CA  THR   168      -4.943   0.771   6.391  1.00  0.00           C  
ATOM   2560  C   THR   168      -5.467   1.655   5.251  1.00  0.00           C  
ATOM   2561  O   THR   168      -6.368   1.280   4.502  1.00  0.00           O  
ATOM   2562  CB  THR   168      -3.721  -0.069   5.984  1.00  0.00           C  
ATOM   2563  CG2 THR   168      -2.621   0.694   5.250  1.00  0.00           C  
ATOM   2564  OG1 THR   168      -3.116  -0.567   7.157  1.00  0.00           O  
ATOM   2565  H   THR   168      -6.551  -0.623   6.271  1.00  0.00           H  
ATOM   2566  HA  THR   168      -4.614   1.464   7.164  1.00  0.00           H  
ATOM   2567  HB  THR   168      -4.057  -0.902   5.374  1.00  0.00           H  
ATOM   2568 HG21 THR   168      -2.303   1.564   5.824  1.00  0.00           H  
ATOM   2569 HG22 THR   168      -1.746   0.065   5.088  1.00  0.00           H  
ATOM   2570 HG23 THR   168      -2.944   1.035   4.266  1.00  0.00           H  
ATOM   2571  HG1 THR   168      -2.628  -1.350   6.933  1.00  0.00           H  
ATOM   2572  N   LYS   169      -4.912   2.866   5.140  1.00  0.00           N  
ATOM   2573  CA  LYS   169      -5.267   3.925   4.188  1.00  0.00           C  
ATOM   2574  C   LYS   169      -3.987   4.489   3.567  1.00  0.00           C  
ATOM   2575  O   LYS   169      -3.237   5.205   4.229  1.00  0.00           O  
ATOM   2576  CB  LYS   169      -6.094   4.984   4.944  1.00  0.00           C  
ATOM   2577  CG  LYS   169      -6.344   6.283   4.157  1.00  0.00           C  
ATOM   2578  CD  LYS   169      -6.925   7.419   5.014  1.00  0.00           C  
ATOM   2579  CE  LYS   169      -8.293   7.086   5.626  1.00  0.00           C  
ATOM   2580  NZ  LYS   169      -8.815   8.225   6.430  1.00  0.00           N1+
ATOM   2581  H   LYS   169      -4.192   3.107   5.812  1.00  0.00           H  
ATOM   2582  HA  LYS   169      -5.887   3.521   3.393  1.00  0.00           H  
ATOM   2583  HB2 LYS   169      -7.048   4.538   5.229  1.00  0.00           H  
ATOM   2584  HB3 LYS   169      -5.590   5.220   5.876  1.00  0.00           H  
ATOM   2585  HG2 LYS   169      -5.423   6.672   3.728  1.00  0.00           H  
ATOM   2586  HG3 LYS   169      -6.995   6.072   3.314  1.00  0.00           H  
ATOM   2587  HD2 LYS   169      -6.219   7.668   5.806  1.00  0.00           H  
ATOM   2588  HD3 LYS   169      -7.013   8.313   4.394  1.00  0.00           H  
ATOM   2589  HE2 LYS   169      -9.012   6.852   4.840  1.00  0.00           H  
ATOM   2590  HE3 LYS   169      -8.233   6.214   6.274  1.00  0.00           H  
ATOM   2591  HZ1 LYS   169      -8.909   9.041   5.843  1.00  0.00           H  
ATOM   2592  HZ2 LYS   169      -9.717   7.981   6.815  1.00  0.00           H  
ATOM   2593  HZ3 LYS   169      -8.175   8.426   7.185  1.00  0.00           H  
ATOM   2594  N   VAL   170      -3.738   4.168   2.298  1.00  0.00           N  
ATOM   2595  CA  VAL   170      -2.589   4.659   1.517  1.00  0.00           C  
ATOM   2596  C   VAL   170      -3.006   5.884   0.703  1.00  0.00           C  
ATOM   2597  O   VAL   170      -3.746   5.759  -0.271  1.00  0.00           O  
ATOM   2598  CB  VAL   170      -2.016   3.553   0.605  1.00  0.00           C  
ATOM   2599  CG1 VAL   170      -0.788   4.050  -0.166  1.00  0.00           C  
ATOM   2600  CG2 VAL   170      -1.605   2.311   1.405  1.00  0.00           C  
ATOM   2601  H   VAL   170      -4.409   3.584   1.813  1.00  0.00           H  
ATOM   2602  HA  VAL   170      -1.790   4.959   2.197  1.00  0.00           H  
ATOM   2603  HB  VAL   170      -2.773   3.247  -0.117  1.00  0.00           H  
ATOM   2604 HG11 VAL   170      -0.017   4.420   0.509  1.00  0.00           H  
ATOM   2605 HG12 VAL   170      -0.345   3.252  -0.761  1.00  0.00           H  
ATOM   2606 HG13 VAL   170      -1.035   4.852  -0.862  1.00  0.00           H  
ATOM   2607 HG21 VAL   170      -2.462   1.840   1.887  1.00  0.00           H  
ATOM   2608 HG22 VAL   170      -1.156   1.562   0.753  1.00  0.00           H  
ATOM   2609 HG23 VAL   170      -0.879   2.550   2.181  1.00  0.00           H  
ATOM   2610  N   ILE   171      -2.546   7.069   1.100  1.00  0.00           N  
ATOM   2611  CA  ILE   171      -2.765   8.344   0.404  1.00  0.00           C  
ATOM   2612  C   ILE   171      -1.580   8.608  -0.534  1.00  0.00           C  
ATOM   2613  O   ILE   171      -0.484   8.956  -0.086  1.00  0.00           O  
ATOM   2614  CB  ILE   171      -2.952   9.508   1.408  1.00  0.00           C  
ATOM   2615  CG2 ILE   171      -3.274  10.812   0.650  1.00  0.00           C  
ATOM   2616  CG1 ILE   171      -4.025   9.213   2.484  1.00  0.00           C  
ATOM   2617  CD1 ILE   171      -4.077  10.248   3.615  1.00  0.00           C  
ATOM   2618  H   ILE   171      -1.946   7.099   1.917  1.00  0.00           H  
ATOM   2619  HA  ILE   171      -3.677   8.282  -0.193  1.00  0.00           H  
ATOM   2620  HB  ILE   171      -2.010   9.650   1.927  1.00  0.00           H  
ATOM   2621 HG21 ILE   171      -4.226  10.737   0.126  1.00  0.00           H  
ATOM   2622 HG22 ILE   171      -3.338  11.664   1.325  1.00  0.00           H  
ATOM   2623 HG23 ILE   171      -2.515  11.076  -0.087  1.00  0.00           H  
ATOM   2624 HG12 ILE   171      -5.007   9.132   2.018  1.00  0.00           H  
ATOM   2625 HG13 ILE   171      -3.830   8.249   2.952  1.00  0.00           H  
ATOM   2626 HD11 ILE   171      -4.413  11.223   3.263  1.00  0.00           H  
ATOM   2627 HD12 ILE   171      -4.772   9.929   4.392  1.00  0.00           H  
ATOM   2628 HD13 ILE   171      -3.099  10.373   4.081  1.00  0.00           H  
ATOM   2629  N   LEU   172      -1.798   8.453  -1.840  1.00  0.00           N  
ATOM   2630  CA  LEU   172      -0.832   8.807  -2.880  1.00  0.00           C  
ATOM   2631  C   LEU   172      -0.985  10.283  -3.250  1.00  0.00           C  
ATOM   2632  O   LEU   172      -1.988  10.658  -3.855  1.00  0.00           O  
ATOM   2633  CB  LEU   172      -1.054   7.928  -4.125  1.00  0.00           C  
ATOM   2634  CG  LEU   172      -1.052   6.413  -3.874  1.00  0.00           C  
ATOM   2635  CD1 LEU   172      -1.257   5.701  -5.205  1.00  0.00           C  
ATOM   2636  CD2 LEU   172       0.266   5.944  -3.270  1.00  0.00           C  
ATOM   2637  H   LEU   172      -2.714   8.152  -2.149  1.00  0.00           H  
ATOM   2638  HA  LEU   172       0.186   8.644  -2.520  1.00  0.00           H  
ATOM   2639  HB2 LEU   172      -2.003   8.188  -4.596  1.00  0.00           H  
ATOM   2640  HB3 LEU   172      -0.290   8.171  -4.866  1.00  0.00           H  
ATOM   2641  HG  LEU   172      -1.871   6.141  -3.206  1.00  0.00           H  
ATOM   2642 HD11 LEU   172      -0.448   5.910  -5.907  1.00  0.00           H  
ATOM   2643 HD12 LEU   172      -1.312   4.624  -5.068  1.00  0.00           H  
ATOM   2644 HD13 LEU   172      -2.192   6.016  -5.671  1.00  0.00           H  
ATOM   2645 HD21 LEU   172       0.404   6.343  -2.267  1.00  0.00           H  
ATOM   2646 HD22 LEU   172       0.306   4.859  -3.187  1.00  0.00           H  
ATOM   2647 HD23 LEU   172       1.108   6.272  -3.879  1.00  0.00           H  
ATOM   2648  N   HIS   173       0.003  11.115  -2.929  1.00  0.00           N  
ATOM   2649  CA  HIS   173       0.103  12.478  -3.451  1.00  0.00           C  
ATOM   2650  C   HIS   173       0.780  12.397  -4.820  1.00  0.00           C  
ATOM   2651  O   HIS   173       1.971  12.089  -4.909  1.00  0.00           O  
ATOM   2652  CB  HIS   173       0.876  13.379  -2.475  1.00  0.00           C  
ATOM   2653  CG  HIS   173       0.321  13.416  -1.070  1.00  0.00           C  
ATOM   2654  ND1 HIS   173       0.348  12.392  -0.146  1.00  0.00           N  
ATOM   2655  CE1 HIS   173      -0.310  12.799   0.952  1.00  0.00           C  
ATOM   2656  NE2 HIS   173      -0.753  14.058   0.793  1.00  0.00           N  
ATOM   2657  CD2 HIS   173      -0.370  14.450  -0.497  1.00  0.00           C  
ATOM   2658  H   HIS   173       0.810  10.752  -2.437  1.00  0.00           H  
ATOM   2659  HA  HIS   173      -0.890  12.910  -3.581  1.00  0.00           H  
ATOM   2660  HB2 HIS   173       1.918  13.071  -2.423  1.00  0.00           H  
ATOM   2661  HB3 HIS   173       0.889  14.399  -2.863  1.00  0.00           H  
ATOM   2662  HD1 HIS   173       0.756  11.478  -0.284  1.00  0.00           H  
ATOM   2663  HE1 HIS   173      -0.489  12.196   1.828  1.00  0.00           H  
ATOM   2664  HD2 HIS   173      -0.629  15.418  -0.899  1.00  0.00           H  
ATOM   2665  N   LEU   174       0.013  12.577  -5.894  1.00  0.00           N  
ATOM   2666  CA  LEU   174       0.474  12.280  -7.252  1.00  0.00           C  
ATOM   2667  C   LEU   174       1.443  13.342  -7.787  1.00  0.00           C  
ATOM   2668  O   LEU   174       1.345  14.527  -7.455  1.00  0.00           O  
ATOM   2669  CB  LEU   174      -0.731  12.069  -8.184  1.00  0.00           C  
ATOM   2670  CG  LEU   174      -1.635  10.882  -7.790  1.00  0.00           C  
ATOM   2671  CD1 LEU   174      -2.836  10.842  -8.727  1.00  0.00           C  
ATOM   2672  CD2 LEU   174      -0.920   9.531  -7.881  1.00  0.00           C  
ATOM   2673  H   LEU   174      -0.956  12.842  -5.771  1.00  0.00           H  
ATOM   2674  HA  LEU   174       1.023  11.344  -7.227  1.00  0.00           H  
ATOM   2675  HB2 LEU   174      -1.325  12.984  -8.203  1.00  0.00           H  
ATOM   2676  HB3 LEU   174      -0.380  11.923  -9.208  1.00  0.00           H  
ATOM   2677  HG  LEU   174      -2.004  11.021  -6.773  1.00  0.00           H  
ATOM   2678 HD11 LEU   174      -2.540  10.656  -9.759  1.00  0.00           H  
ATOM   2679 HD12 LEU   174      -3.544  10.065  -8.438  1.00  0.00           H  
ATOM   2680 HD13 LEU   174      -3.364  11.794  -8.702  1.00  0.00           H  
ATOM   2681 HD21 LEU   174      -0.120   9.444  -7.146  1.00  0.00           H  
ATOM   2682 HD22 LEU   174      -1.610   8.708  -7.689  1.00  0.00           H  
ATOM   2683 HD23 LEU   174      -0.486   9.376  -8.869  1.00  0.00           H  
ATOM   2684  N   LYS   175       2.362  12.921  -8.657  1.00  0.00           N  
ATOM   2685  CA  LYS   175       3.207  13.819  -9.460  1.00  0.00           C  
ATOM   2686  C   LYS   175       2.336  14.626 -10.433  1.00  0.00           C  
ATOM   2687  O   LYS   175       1.277  14.163 -10.860  1.00  0.00           O  
ATOM   2688  CB  LYS   175       4.267  13.001 -10.215  1.00  0.00           C  
ATOM   2689  CG  LYS   175       5.223  12.226  -9.295  1.00  0.00           C  
ATOM   2690  CD  LYS   175       6.054  11.214 -10.094  1.00  0.00           C  
ATOM   2691  CE  LYS   175       6.849  10.315  -9.142  1.00  0.00           C  
ATOM   2692  NZ  LYS   175       7.603   9.279  -9.887  1.00  0.00           N1+
ATOM   2693  H   LYS   175       2.401  11.933  -8.875  1.00  0.00           H  
ATOM   2694  HA  LYS   175       3.713  14.514  -8.785  1.00  0.00           H  
ATOM   2695  HB2 LYS   175       3.757  12.301 -10.874  1.00  0.00           H  
ATOM   2696  HB3 LYS   175       4.854  13.656 -10.860  1.00  0.00           H  
ATOM   2697  HG2 LYS   175       5.879  12.919  -8.769  1.00  0.00           H  
ATOM   2698  HG3 LYS   175       4.658  11.695  -8.533  1.00  0.00           H  
ATOM   2699  HD2 LYS   175       5.396  10.596 -10.706  1.00  0.00           H  
ATOM   2700  HD3 LYS   175       6.724  11.738 -10.777  1.00  0.00           H  
ATOM   2701  HE2 LYS   175       7.519  10.886  -8.498  1.00  0.00           H  
ATOM   2702  HE3 LYS   175       6.149   9.771  -8.518  1.00  0.00           H  
ATOM   2703  HZ1 LYS   175       8.329   9.710 -10.440  1.00  0.00           H  
ATOM   2704  HZ2 LYS   175       8.012   8.626  -9.229  1.00  0.00           H  
ATOM   2705  HZ3 LYS   175       6.966   8.774 -10.489  1.00  0.00           H  
ATOM   2706  N   GLU   176       2.772  15.828 -10.799  1.00  0.00           N  
ATOM   2707  CA  GLU   176       1.971  16.782 -11.589  1.00  0.00           C  
ATOM   2708  C   GLU   176       1.574  16.259 -12.987  1.00  0.00           C  
ATOM   2709  O   GLU   176       0.510  16.593 -13.505  1.00  0.00           O  
ATOM   2710  CB  GLU   176       2.759  18.099 -11.682  1.00  0.00           C  
ATOM   2711  CG  GLU   176       1.969  19.237 -12.341  1.00  0.00           C  
ATOM   2712  CD  GLU   176       2.700  20.588 -12.209  1.00  0.00           C  
ATOM   2713  OE1 GLU   176       3.860  20.710 -12.674  1.00  0.00           O  
ATOM   2714  OE2 GLU   176       2.110  21.546 -11.653  1.00  0.00           O1-
ATOM   2715  H   GLU   176       3.663  16.148 -10.447  1.00  0.00           H  
ATOM   2716  HA  GLU   176       1.050  16.970 -11.034  1.00  0.00           H  
ATOM   2717  HB2 GLU   176       3.047  18.408 -10.675  1.00  0.00           H  
ATOM   2718  HB3 GLU   176       3.692  17.937 -12.226  1.00  0.00           H  
ATOM   2719  HG2 GLU   176       1.810  19.043 -13.401  1.00  0.00           H  
ATOM   2720  HG3 GLU   176       0.984  19.325 -11.881  1.00  0.00           H  
ATOM   2721  N   ASP   177       2.401  15.399 -13.583  1.00  0.00           N  
ATOM   2722  CA  ASP   177       2.176  14.730 -14.870  1.00  0.00           C  
ATOM   2723  C   ASP   177       1.359  13.419 -14.767  1.00  0.00           C  
ATOM   2724  O   ASP   177       1.038  12.817 -15.792  1.00  0.00           O  
ATOM   2725  CB  ASP   177       3.539  14.459 -15.538  1.00  0.00           C  
ATOM   2726  CG  ASP   177       4.493  13.585 -14.705  1.00  0.00           C  
ATOM   2727  OD1 ASP   177       4.737  13.895 -13.516  1.00  0.00           O  
ATOM   2728  OD2 ASP   177       5.011  12.580 -15.246  1.00  0.00           O1-
ATOM   2729  H   ASP   177       3.259  15.150 -13.105  1.00  0.00           H  
ATOM   2730  HA  ASP   177       1.617  15.401 -15.524  1.00  0.00           H  
ATOM   2731  HB2 ASP   177       3.395  13.995 -16.516  1.00  0.00           H  
ATOM   2732  HB3 ASP   177       4.043  15.406 -15.732  1.00  0.00           H  
ATOM   2733  N   GLN   178       1.029  12.958 -13.554  1.00  0.00           N  
ATOM   2734  CA  GLN   178       0.420  11.643 -13.279  1.00  0.00           C  
ATOM   2735  C   GLN   178      -1.047  11.729 -12.806  1.00  0.00           C  
ATOM   2736  O   GLN   178      -1.592  10.774 -12.255  1.00  0.00           O  
ATOM   2737  CB  GLN   178       1.324  10.846 -12.317  1.00  0.00           C  
ATOM   2738  CG  GLN   178       2.751  10.636 -12.865  1.00  0.00           C  
ATOM   2739  CD  GLN   178       2.802   9.826 -14.161  1.00  0.00           C  
ATOM   2740  OE1 GLN   178       2.095   8.850 -14.346  1.00  0.00           O  
ATOM   2741  NE2 GLN   178       3.649  10.160 -15.108  1.00  0.00           N  
ATOM   2742  H   GLN   178       1.296  13.512 -12.750  1.00  0.00           H  
ATOM   2743  HA  GLN   178       0.348  11.072 -14.205  1.00  0.00           H  
ATOM   2744  HB2 GLN   178       1.385  11.364 -11.359  1.00  0.00           H  
ATOM   2745  HB3 GLN   178       0.881   9.873 -12.099  1.00  0.00           H  
ATOM   2746  HG2 GLN   178       3.243  11.595 -13.020  1.00  0.00           H  
ATOM   2747  HG3 GLN   178       3.353  10.116 -12.123  1.00  0.00           H  
ATOM   2748 HE21 GLN   178       3.661   9.636 -15.969  1.00  0.00           H  
ATOM   2749 HE22 GLN   178       4.220  10.998 -15.018  1.00  0.00           H  
ATOM   2750  N   THR   179      -1.717  12.860 -13.044  1.00  0.00           N  
ATOM   2751  CA  THR   179      -3.125  13.105 -12.666  1.00  0.00           C  
ATOM   2752  C   THR   179      -4.147  12.239 -13.416  1.00  0.00           C  
ATOM   2753  O   THR   179      -5.318  12.225 -13.041  1.00  0.00           O  
ATOM   2754  CB  THR   179      -3.488  14.589 -12.842  1.00  0.00           C  
ATOM   2755  CG2 THR   179      -2.666  15.478 -11.909  1.00  0.00           C  
ATOM   2756  OG1 THR   179      -3.260  15.019 -14.171  1.00  0.00           O  
ATOM   2757  H   THR   179      -1.237  13.611 -13.520  1.00  0.00           H  
ATOM   2758  HA  THR   179      -3.231  12.853 -11.609  1.00  0.00           H  
ATOM   2759  HB  THR   179      -4.544  14.748 -12.614  1.00  0.00           H  
ATOM   2760 HG21 THR   179      -1.599  15.427 -12.129  1.00  0.00           H  
ATOM   2761 HG22 THR   179      -2.969  16.523 -11.987  1.00  0.00           H  
ATOM   2762 HG23 THR   179      -2.801  15.171 -10.874  1.00  0.00           H  
ATOM   2763  HG1 THR   179      -3.467  15.940 -14.232  1.00  0.00           H  
ATOM   2764  N   GLU   180      -3.740  11.475 -14.438  1.00  0.00           N  
ATOM   2765  CA  GLU   180      -4.616  10.526 -15.144  1.00  0.00           C  
ATOM   2766  C   GLU   180      -5.244   9.492 -14.193  1.00  0.00           C  
ATOM   2767  O   GLU   180      -6.400   9.113 -14.366  1.00  0.00           O  
ATOM   2768  CB  GLU   180      -3.849   9.842 -16.294  1.00  0.00           C  
ATOM   2769  CG  GLU   180      -2.750   8.858 -15.857  1.00  0.00           C  
ATOM   2770  CD  GLU   180      -2.034   8.237 -17.072  1.00  0.00           C  
ATOM   2771  OE1 GLU   180      -1.302   8.964 -17.788  1.00  0.00           O  
ATOM   2772  OE2 GLU   180      -2.220   7.022 -17.325  1.00  0.00           O1-
ATOM   2773  H   GLU   180      -2.771  11.516 -14.718  1.00  0.00           H  
ATOM   2774  HA  GLU   180      -5.430  11.106 -15.585  1.00  0.00           H  
ATOM   2775  HB2 GLU   180      -4.567   9.309 -16.920  1.00  0.00           H  
ATOM   2776  HB3 GLU   180      -3.418  10.612 -16.937  1.00  0.00           H  
ATOM   2777  HG2 GLU   180      -2.008   9.359 -15.234  1.00  0.00           H  
ATOM   2778  HG3 GLU   180      -3.162   8.041 -15.265  1.00  0.00           H  
ATOM   2779  N   TYR   181      -4.531   9.102 -13.131  1.00  0.00           N  
ATOM   2780  CA  TYR   181      -5.003   8.167 -12.104  1.00  0.00           C  
ATOM   2781  C   TYR   181      -6.031   8.773 -11.123  1.00  0.00           C  
ATOM   2782  O   TYR   181      -6.362   8.154 -10.114  1.00  0.00           O  
ATOM   2783  CB  TYR   181      -3.792   7.537 -11.397  1.00  0.00           C  
ATOM   2784  CG  TYR   181      -2.804   6.901 -12.362  1.00  0.00           C  
ATOM   2785  CD1 TYR   181      -3.197   5.798 -13.144  1.00  0.00           C  
ATOM   2786  CE1 TYR   181      -2.307   5.245 -14.084  1.00  0.00           C  
ATOM   2787  CZ  TYR   181      -1.024   5.796 -14.256  1.00  0.00           C  
ATOM   2788  OH  TYR   181      -0.182   5.265 -15.184  1.00  0.00           O  
ATOM   2789  CE2 TYR   181      -0.628   6.894 -13.467  1.00  0.00           C  
ATOM   2790  CD2 TYR   181      -1.512   7.440 -12.517  1.00  0.00           C  
ATOM   2791  H   TYR   181      -3.597   9.474 -13.023  1.00  0.00           H  
ATOM   2792  HA  TYR   181      -5.534   7.361 -12.613  1.00  0.00           H  
ATOM   2793  HB2 TYR   181      -3.278   8.292 -10.799  1.00  0.00           H  
ATOM   2794  HB3 TYR   181      -4.121   6.769 -10.698  1.00  0.00           H  
ATOM   2795  HD1 TYR   181      -4.188   5.382 -13.034  1.00  0.00           H  
ATOM   2796  HE1 TYR   181      -2.604   4.406 -14.692  1.00  0.00           H  
ATOM   2797  HH  TYR   181       0.590   5.793 -15.317  1.00  0.00           H  
ATOM   2798  HE2 TYR   181       0.355   7.316 -13.583  1.00  0.00           H  
ATOM   2799  HD2 TYR   181      -1.194   8.279 -11.918  1.00  0.00           H  
ATOM   2800  N   LEU   182      -6.552   9.969 -11.420  1.00  0.00           N  
ATOM   2801  CA  LEU   182      -7.721  10.579 -10.775  1.00  0.00           C  
ATOM   2802  C   LEU   182      -8.982  10.523 -11.661  1.00  0.00           C  
ATOM   2803  O   LEU   182     -10.072  10.842 -11.187  1.00  0.00           O  
ATOM   2804  CB  LEU   182      -7.390  12.030 -10.374  1.00  0.00           C  
ATOM   2805  CG  LEU   182      -6.142  12.178  -9.488  1.00  0.00           C  
ATOM   2806  CD1 LEU   182      -5.778  13.649  -9.314  1.00  0.00           C  
ATOM   2807  CD2 LEU   182      -6.363  11.584  -8.098  1.00  0.00           C  
ATOM   2808  H   LEU   182      -6.187  10.448 -12.233  1.00  0.00           H  
ATOM   2809  HA  LEU   182      -7.974  10.030  -9.869  1.00  0.00           H  
ATOM   2810  HB2 LEU   182      -7.254  12.622 -11.279  1.00  0.00           H  
ATOM   2811  HB3 LEU   182      -8.247  12.468  -9.860  1.00  0.00           H  
ATOM   2812  HG  LEU   182      -5.295  11.685  -9.964  1.00  0.00           H  
ATOM   2813 HD11 LEU   182      -6.568  14.176  -8.788  1.00  0.00           H  
ATOM   2814 HD12 LEU   182      -4.863  13.762  -8.734  1.00  0.00           H  
ATOM   2815 HD13 LEU   182      -5.621  14.139 -10.275  1.00  0.00           H  
ATOM   2816 HD21 LEU   182      -6.551  10.512  -8.140  1.00  0.00           H  
ATOM   2817 HD22 LEU   182      -5.483  11.729  -7.475  1.00  0.00           H  
ATOM   2818 HD23 LEU   182      -7.210  12.050  -7.594  1.00  0.00           H  
ATOM   2819  N   GLU   183      -8.866  10.139 -12.939  1.00  0.00           N  
ATOM   2820  CA  GLU   183     -10.020   9.934 -13.827  1.00  0.00           C  
ATOM   2821  C   GLU   183     -10.726   8.605 -13.518  1.00  0.00           C  
ATOM   2822  O   GLU   183     -10.090   7.550 -13.497  1.00  0.00           O  
ATOM   2823  CB  GLU   183      -9.616   9.956 -15.317  1.00  0.00           C  
ATOM   2824  CG  GLU   183      -8.989  11.276 -15.785  1.00  0.00           C  
ATOM   2825  CD  GLU   183      -8.678  11.299 -17.300  1.00  0.00           C  
ATOM   2826  OE1 GLU   183      -7.613  11.835 -17.686  1.00  0.00           O  
ATOM   2827  OE2 GLU   183      -9.501  10.823 -18.121  1.00  0.00           O1-
ATOM   2828  H   GLU   183      -7.954   9.883 -13.294  1.00  0.00           H  
ATOM   2829  HA  GLU   183     -10.730  10.748 -13.671  1.00  0.00           H  
ATOM   2830  HB2 GLU   183      -8.919   9.144 -15.523  1.00  0.00           H  
ATOM   2831  HB3 GLU   183     -10.501   9.752 -15.921  1.00  0.00           H  
ATOM   2832  HG2 GLU   183      -9.661  12.106 -15.567  1.00  0.00           H  
ATOM   2833  HG3 GLU   183      -8.065  11.468 -15.236  1.00  0.00           H  
ATOM   2834  N   GLU   184     -12.053   8.631 -13.352  1.00  0.00           N  
ATOM   2835  CA  GLU   184     -12.858   7.431 -13.069  1.00  0.00           C  
ATOM   2836  C   GLU   184     -12.633   6.337 -14.124  1.00  0.00           C  
ATOM   2837  O   GLU   184     -12.344   5.193 -13.777  1.00  0.00           O  
ATOM   2838  CB  GLU   184     -14.347   7.819 -12.973  1.00  0.00           C  
ATOM   2839  CG  GLU   184     -15.290   6.617 -12.776  1.00  0.00           C  
ATOM   2840  CD  GLU   184     -16.785   6.988 -12.773  1.00  0.00           C  
ATOM   2841  OE1 GLU   184     -17.146   8.186 -12.675  1.00  0.00           O  
ATOM   2842  OE2 GLU   184     -17.613   6.049 -12.886  1.00  0.00           O1-
ATOM   2843  H   GLU   184     -12.533   9.518 -13.387  1.00  0.00           H  
ATOM   2844  HA  GLU   184     -12.540   7.038 -12.101  1.00  0.00           H  
ATOM   2845  HB2 GLU   184     -14.478   8.518 -12.146  1.00  0.00           H  
ATOM   2846  HB3 GLU   184     -14.640   8.360 -13.875  1.00  0.00           H  
ATOM   2847  HG2 GLU   184     -15.168   5.899 -13.583  1.00  0.00           H  
ATOM   2848  HG3 GLU   184     -15.059   6.103 -11.844  1.00  0.00           H  
ATOM   2849  N   ARG   185     -12.701   6.697 -15.412  1.00  0.00           N  
ATOM   2850  CA  ARG   185     -12.511   5.768 -16.541  1.00  0.00           C  
ATOM   2851  C   ARG   185     -11.133   5.096 -16.544  1.00  0.00           C  
ATOM   2852  O   ARG   185     -11.034   3.909 -16.851  1.00  0.00           O  
ATOM   2853  CB  ARG   185     -12.821   6.489 -17.870  1.00  0.00           C  
ATOM   2854  CG  ARG   185     -11.875   7.661 -18.196  1.00  0.00           C  
ATOM   2855  CD  ARG   185     -12.328   8.426 -19.442  1.00  0.00           C  
ATOM   2856  NE  ARG   185     -11.429   9.556 -19.715  1.00  0.00           N  
ATOM   2857  CZ  ARG   185     -11.415  10.321 -20.785  1.00  0.00           C  
ATOM   2858  NH1 ARG   185     -12.258  10.184 -21.770  1.00  0.00           N  
ATOM   2859  NH2 ARG   185     -10.516  11.249 -20.870  1.00  0.00           N1+
ATOM   2860  H   ARG   185     -12.919   7.659 -15.628  1.00  0.00           H  
ATOM   2861  HA  ARG   185     -13.251   4.974 -16.422  1.00  0.00           H  
ATOM   2862  HB2 ARG   185     -12.790   5.767 -18.688  1.00  0.00           H  
ATOM   2863  HB3 ARG   185     -13.848   6.854 -17.836  1.00  0.00           H  
ATOM   2864  HG2 ARG   185     -11.831   8.352 -17.354  1.00  0.00           H  
ATOM   2865  HG3 ARG   185     -10.859   7.298 -18.353  1.00  0.00           H  
ATOM   2866  HD2 ARG   185     -12.337   7.762 -20.306  1.00  0.00           H  
ATOM   2867  HD3 ARG   185     -13.341   8.808 -19.312  1.00  0.00           H  
ATOM   2868  HE  ARG   185     -10.753   9.784 -18.989  1.00  0.00           H  
ATOM   2869 HH11 ARG   185     -12.971   9.471 -21.723  1.00  0.00           H  
ATOM   2870 HH12 ARG   185     -12.205  10.781 -22.583  1.00  0.00           H  
ATOM   2871 HH21 ARG   185      -9.865  11.370 -20.100  1.00  0.00           H  
ATOM   2872 HH22 ARG   185     -10.456  11.857 -21.673  1.00  0.00           H  
ATOM   2873  N   ARG   186     -10.082   5.825 -16.150  1.00  0.00           N  
ATOM   2874  CA  ARG   186      -8.700   5.323 -16.071  1.00  0.00           C  
ATOM   2875  C   ARG   186      -8.524   4.366 -14.892  1.00  0.00           C  
ATOM   2876  O   ARG   186      -7.996   3.273 -15.072  1.00  0.00           O  
ATOM   2877  CB  ARG   186      -7.736   6.520 -15.996  1.00  0.00           C  
ATOM   2878  CG  ARG   186      -6.250   6.154 -16.124  1.00  0.00           C  
ATOM   2879  CD  ARG   186      -5.889   5.592 -17.506  1.00  0.00           C  
ATOM   2880  NE  ARG   186      -4.442   5.345 -17.596  1.00  0.00           N  
ATOM   2881  CZ  ARG   186      -3.815   4.192 -17.697  1.00  0.00           C  
ATOM   2882  NH1 ARG   186      -4.394   3.054 -17.922  1.00  0.00           N  
ATOM   2883  NH2 ARG   186      -2.529   4.166 -17.557  1.00  0.00           N1+
ATOM   2884  H   ARG   186     -10.243   6.779 -15.861  1.00  0.00           H  
ATOM   2885  HA  ARG   186      -8.514   4.768 -16.991  1.00  0.00           H  
ATOM   2886  HB2 ARG   186      -7.985   7.239 -16.778  1.00  0.00           H  
ATOM   2887  HB3 ARG   186      -7.886   7.042 -15.052  1.00  0.00           H  
ATOM   2888  HG2 ARG   186      -5.652   7.047 -15.947  1.00  0.00           H  
ATOM   2889  HG3 ARG   186      -5.962   5.450 -15.344  1.00  0.00           H  
ATOM   2890  HD2 ARG   186      -6.430   4.670 -17.703  1.00  0.00           H  
ATOM   2891  HD3 ARG   186      -6.167   6.299 -18.287  1.00  0.00           H  
ATOM   2892  HE  ARG   186      -3.845   6.162 -17.489  1.00  0.00           H  
ATOM   2893 HH11 ARG   186      -5.381   2.995 -18.165  1.00  0.00           H  
ATOM   2894 HH12 ARG   186      -3.826   2.210 -17.928  1.00  0.00           H  
ATOM   2895 HH21 ARG   186      -2.028   5.034 -17.393  1.00  0.00           H  
ATOM   2896 HH22 ARG   186      -2.029   3.287 -17.616  1.00  0.00           H  
ATOM   2897  N   ILE   187      -9.026   4.729 -13.708  1.00  0.00           N  
ATOM   2898  CA  ILE   187      -8.988   3.862 -12.518  1.00  0.00           C  
ATOM   2899  C   ILE   187      -9.769   2.562 -12.778  1.00  0.00           C  
ATOM   2900  O   ILE   187      -9.259   1.467 -12.540  1.00  0.00           O  
ATOM   2901  CB  ILE   187      -9.532   4.608 -11.277  1.00  0.00           C  
ATOM   2902  CG2 ILE   187      -9.558   3.658 -10.065  1.00  0.00           C  
ATOM   2903  CG1 ILE   187      -8.703   5.866 -10.927  1.00  0.00           C  
ATOM   2904  CD1 ILE   187      -9.502   6.872 -10.086  1.00  0.00           C  
ATOM   2905  H   ILE   187      -9.471   5.634 -13.620  1.00  0.00           H  
ATOM   2906  HA  ILE   187      -7.946   3.594 -12.331  1.00  0.00           H  
ATOM   2907  HB  ILE   187     -10.554   4.925 -11.491  1.00  0.00           H  
ATOM   2908 HG21 ILE   187      -8.615   3.128  -9.960  1.00  0.00           H  
ATOM   2909 HG22 ILE   187      -9.724   4.193  -9.132  1.00  0.00           H  
ATOM   2910 HG23 ILE   187     -10.347   2.910 -10.139  1.00  0.00           H  
ATOM   2911 HG12 ILE   187      -7.785   5.586 -10.409  1.00  0.00           H  
ATOM   2912 HG13 ILE   187      -8.381   6.382 -11.830  1.00  0.00           H  
ATOM   2913 HD11 ILE   187      -9.756   6.474  -9.104  1.00  0.00           H  
ATOM   2914 HD12 ILE   187      -8.930   7.783  -9.923  1.00  0.00           H  
ATOM   2915 HD13 ILE   187     -10.427   7.160 -10.585  1.00  0.00           H  
ATOM   2916  N   LYS   188     -10.981   2.679 -13.334  1.00  0.00           N  
ATOM   2917  CA  LYS   188     -11.876   1.559 -13.662  1.00  0.00           C  
ATOM   2918  C   LYS   188     -11.249   0.588 -14.669  1.00  0.00           C  
ATOM   2919  O   LYS   188     -11.302  -0.621 -14.457  1.00  0.00           O  
ATOM   2920  CB  LYS   188     -13.202   2.161 -14.155  1.00  0.00           C  
ATOM   2921  CG  LYS   188     -14.357   1.154 -14.254  1.00  0.00           C  
ATOM   2922  CD  LYS   188     -15.673   1.824 -14.690  1.00  0.00           C  
ATOM   2923  CE  LYS   188     -16.137   2.913 -13.708  1.00  0.00           C  
ATOM   2924  NZ  LYS   188     -17.416   3.536 -14.131  1.00  0.00           N1+
ATOM   2925  H   LYS   188     -11.325   3.612 -13.527  1.00  0.00           H  
ATOM   2926  HA  LYS   188     -12.063   1.014 -12.735  1.00  0.00           H  
ATOM   2927  HB2 LYS   188     -13.471   2.926 -13.431  1.00  0.00           H  
ATOM   2928  HB3 LYS   188     -13.060   2.670 -15.109  1.00  0.00           H  
ATOM   2929  HG2 LYS   188     -14.107   0.368 -14.968  1.00  0.00           H  
ATOM   2930  HG3 LYS   188     -14.499   0.660 -13.292  1.00  0.00           H  
ATOM   2931  HD2 LYS   188     -15.548   2.254 -15.685  1.00  0.00           H  
ATOM   2932  HD3 LYS   188     -16.446   1.061 -14.779  1.00  0.00           H  
ATOM   2933  HE2 LYS   188     -16.254   2.508 -12.703  1.00  0.00           H  
ATOM   2934  HE3 LYS   188     -15.413   3.719 -13.649  1.00  0.00           H  
ATOM   2935  HZ1 LYS   188     -17.613   4.336 -13.535  1.00  0.00           H  
ATOM   2936  HZ2 LYS   188     -17.338   3.861 -15.083  1.00  0.00           H  
ATOM   2937  HZ3 LYS   188     -18.170   2.868 -14.060  1.00  0.00           H  
ATOM   2938  N   GLU   189     -10.582   1.103 -15.704  1.00  0.00           N  
ATOM   2939  CA  GLU   189      -9.791   0.309 -16.655  1.00  0.00           C  
ATOM   2940  C   GLU   189      -8.691  -0.503 -15.953  1.00  0.00           C  
ATOM   2941  O   GLU   189      -8.578  -1.707 -16.175  1.00  0.00           O  
ATOM   2942  CB  GLU   189      -9.194   1.249 -17.721  1.00  0.00           C  
ATOM   2943  CG  GLU   189      -8.236   0.565 -18.711  1.00  0.00           C  
ATOM   2944  CD  GLU   189      -7.522   1.588 -19.615  1.00  0.00           C  
ATOM   2945  OE1 GLU   189      -6.864   2.515 -19.082  1.00  0.00           O  
ATOM   2946  OE2 GLU   189      -7.574   1.438 -20.859  1.00  0.00           O1-
ATOM   2947  H   GLU   189     -10.567   2.108 -15.817  1.00  0.00           H  
ATOM   2948  HA  GLU   189     -10.464  -0.393 -17.151  1.00  0.00           H  
ATOM   2949  HB2 GLU   189     -10.005   1.717 -18.279  1.00  0.00           H  
ATOM   2950  HB3 GLU   189      -8.671   2.065 -17.223  1.00  0.00           H  
ATOM   2951  HG2 GLU   189      -7.442   0.017 -18.207  1.00  0.00           H  
ATOM   2952  HG3 GLU   189      -8.778  -0.156 -19.324  1.00  0.00           H  
ATOM   2953  N   ILE   190      -7.897   0.129 -15.084  1.00  0.00           N  
ATOM   2954  CA  ILE   190      -6.762  -0.513 -14.401  1.00  0.00           C  
ATOM   2955  C   ILE   190      -7.242  -1.613 -13.445  1.00  0.00           C  
ATOM   2956  O   ILE   190      -6.695  -2.717 -13.454  1.00  0.00           O  
ATOM   2957  CB  ILE   190      -5.912   0.561 -13.687  1.00  0.00           C  
ATOM   2958  CG2 ILE   190      -4.796  -0.043 -12.815  1.00  0.00           C  
ATOM   2959  CG1 ILE   190      -5.282   1.512 -14.728  1.00  0.00           C  
ATOM   2960  CD1 ILE   190      -4.871   2.852 -14.119  1.00  0.00           C  
ATOM   2961  H   ILE   190      -8.044   1.117 -14.924  1.00  0.00           H  
ATOM   2962  HA  ILE   190      -6.138  -0.992 -15.159  1.00  0.00           H  
ATOM   2963  HB  ILE   190      -6.573   1.138 -13.038  1.00  0.00           H  
ATOM   2964 HG21 ILE   190      -4.106  -0.644 -13.405  1.00  0.00           H  
ATOM   2965 HG22 ILE   190      -4.204   0.740 -12.343  1.00  0.00           H  
ATOM   2966 HG23 ILE   190      -5.179  -0.661 -12.003  1.00  0.00           H  
ATOM   2967 HG12 ILE   190      -4.433   1.034 -15.217  1.00  0.00           H  
ATOM   2968 HG13 ILE   190      -5.979   1.729 -15.536  1.00  0.00           H  
ATOM   2969 HD11 ILE   190      -4.029   2.751 -13.435  1.00  0.00           H  
ATOM   2970 HD12 ILE   190      -4.584   3.538 -14.914  1.00  0.00           H  
ATOM   2971 HD13 ILE   190      -5.693   3.314 -13.574  1.00  0.00           H  
ATOM   2972  N   VAL   191      -8.306  -1.357 -12.675  1.00  0.00           N  
ATOM   2973  CA  VAL   191      -8.934  -2.358 -11.795  1.00  0.00           C  
ATOM   2974  C   VAL   191      -9.483  -3.541 -12.602  1.00  0.00           C  
ATOM   2975  O   VAL   191      -9.230  -4.691 -12.246  1.00  0.00           O  
ATOM   2976  CB  VAL   191     -10.032  -1.713 -10.923  1.00  0.00           C  
ATOM   2977  CG1 VAL   191     -10.824  -2.732 -10.093  1.00  0.00           C  
ATOM   2978  CG2 VAL   191      -9.419  -0.716  -9.933  1.00  0.00           C  
ATOM   2979  H   VAL   191      -8.725  -0.436 -12.717  1.00  0.00           H  
ATOM   2980  HA  VAL   191      -8.156  -2.747 -11.136  1.00  0.00           H  
ATOM   2981  HB  VAL   191     -10.730  -1.176 -11.568  1.00  0.00           H  
ATOM   2982 HG11 VAL   191     -10.168  -3.344  -9.474  1.00  0.00           H  
ATOM   2983 HG12 VAL   191     -11.526  -2.232  -9.426  1.00  0.00           H  
ATOM   2984 HG13 VAL   191     -11.419  -3.402 -10.714  1.00  0.00           H  
ATOM   2985 HG21 VAL   191      -8.821   0.047 -10.429  1.00  0.00           H  
ATOM   2986 HG22 VAL   191     -10.201  -0.197  -9.380  1.00  0.00           H  
ATOM   2987 HG23 VAL   191      -8.772  -1.215  -9.211  1.00  0.00           H  
ATOM   2988  N   LYS   192     -10.163  -3.285 -13.727  1.00  0.00           N  
ATOM   2989  CA  LYS   192     -10.679  -4.322 -14.640  1.00  0.00           C  
ATOM   2990  C   LYS   192      -9.565  -5.144 -15.308  1.00  0.00           C  
ATOM   2991  O   LYS   192      -9.742  -6.341 -15.534  1.00  0.00           O  
ATOM   2992  CB  LYS   192     -11.583  -3.632 -15.675  1.00  0.00           C  
ATOM   2993  CG  LYS   192     -12.276  -4.605 -16.638  1.00  0.00           C  
ATOM   2994  CD  LYS   192     -13.216  -3.845 -17.581  1.00  0.00           C  
ATOM   2995  CE  LYS   192     -13.874  -4.815 -18.569  1.00  0.00           C  
ATOM   2996  NZ  LYS   192     -14.787  -4.108 -19.503  1.00  0.00           N1+
ATOM   2997  H   LYS   192     -10.330  -2.320 -13.981  1.00  0.00           H  
ATOM   2998  HA  LYS   192     -11.291  -5.007 -14.050  1.00  0.00           H  
ATOM   2999  HB2 LYS   192     -12.349  -3.062 -15.146  1.00  0.00           H  
ATOM   3000  HB3 LYS   192     -11.006  -2.904 -16.247  1.00  0.00           H  
ATOM   3001  HG2 LYS   192     -11.540  -5.146 -17.233  1.00  0.00           H  
ATOM   3002  HG3 LYS   192     -12.836  -5.351 -16.073  1.00  0.00           H  
ATOM   3003  HD2 LYS   192     -13.981  -3.323 -17.004  1.00  0.00           H  
ATOM   3004  HD3 LYS   192     -12.656  -3.084 -18.127  1.00  0.00           H  
ATOM   3005  HE2 LYS   192     -13.114  -5.336 -19.154  1.00  0.00           H  
ATOM   3006  HE3 LYS   192     -14.444  -5.575 -18.033  1.00  0.00           H  
ATOM   3007  HZ1 LYS   192     -14.266  -3.421 -20.030  1.00  0.00           H  
ATOM   3008  HZ2 LYS   192     -15.202  -4.774 -20.139  1.00  0.00           H  
ATOM   3009  HZ3 LYS   192     -15.516  -3.646 -18.978  1.00  0.00           H  
ATOM   3010  N   LYS   193      -8.418  -4.528 -15.609  1.00  0.00           N  
ATOM   3011  CA  LYS   193      -7.255  -5.174 -16.244  1.00  0.00           C  
ATOM   3012  C   LYS   193      -6.454  -6.056 -15.274  1.00  0.00           C  
ATOM   3013  O   LYS   193      -6.068  -7.166 -15.647  1.00  0.00           O  
ATOM   3014  CB  LYS   193      -6.383  -4.074 -16.876  1.00  0.00           C  
ATOM   3015  CG  LYS   193      -5.335  -4.623 -17.857  1.00  0.00           C  
ATOM   3016  CD  LYS   193      -4.367  -3.541 -18.358  1.00  0.00           C  
ATOM   3017  CE  LYS   193      -5.038  -2.339 -19.034  1.00  0.00           C  
ATOM   3018  NZ  LYS   193      -4.029  -1.307 -19.385  1.00  0.00           N1+
ATOM   3019  H   LYS   193      -8.348  -3.537 -15.416  1.00  0.00           H  
ATOM   3020  HA  LYS   193      -7.629  -5.811 -17.048  1.00  0.00           H  
ATOM   3021  HB2 LYS   193      -7.039  -3.397 -17.422  1.00  0.00           H  
ATOM   3022  HB3 LYS   193      -5.902  -3.479 -16.098  1.00  0.00           H  
ATOM   3023  HG2 LYS   193      -4.744  -5.406 -17.383  1.00  0.00           H  
ATOM   3024  HG3 LYS   193      -5.837  -5.090 -18.705  1.00  0.00           H  
ATOM   3025  HD2 LYS   193      -3.787  -3.182 -17.513  1.00  0.00           H  
ATOM   3026  HD3 LYS   193      -3.650  -3.994 -19.044  1.00  0.00           H  
ATOM   3027  HE2 LYS   193      -5.578  -2.644 -19.931  1.00  0.00           H  
ATOM   3028  HE3 LYS   193      -5.754  -1.861 -18.366  1.00  0.00           H  
ATOM   3029  HZ1 LYS   193      -3.500  -1.053 -18.554  1.00  0.00           H  
ATOM   3030  HZ2 LYS   193      -3.391  -1.673 -20.076  1.00  0.00           H  
ATOM   3031  HZ3 LYS   193      -4.489  -0.486 -19.752  1.00  0.00           H  
ATOM   3032  N   HIS   194      -6.207  -5.569 -14.051  1.00  0.00           N  
ATOM   3033  CA  HIS   194      -5.235  -6.151 -13.106  1.00  0.00           C  
ATOM   3034  C   HIS   194      -5.814  -6.731 -11.801  1.00  0.00           C  
ATOM   3035  O   HIS   194      -5.145  -7.546 -11.165  1.00  0.00           O  
ATOM   3036  CB  HIS   194      -4.205  -5.070 -12.743  1.00  0.00           C  
ATOM   3037  CG  HIS   194      -3.297  -4.617 -13.861  1.00  0.00           C  
ATOM   3038  ND1 HIS   194      -2.198  -5.323 -14.365  1.00  0.00           N  
ATOM   3039  CE1 HIS   194      -1.652  -4.527 -15.304  1.00  0.00           C  
ATOM   3040  NE2 HIS   194      -2.331  -3.369 -15.393  1.00  0.00           N  
ATOM   3041  CD2 HIS   194      -3.376  -3.417 -14.499  1.00  0.00           C  
ATOM   3042  H   HIS   194      -6.586  -4.660 -13.819  1.00  0.00           H  
ATOM   3043  HA  HIS   194      -4.693  -6.971 -13.581  1.00  0.00           H  
ATOM   3044  HB2 HIS   194      -4.719  -4.194 -12.343  1.00  0.00           H  
ATOM   3045  HB3 HIS   194      -3.574  -5.422 -11.934  1.00  0.00           H  
ATOM   3046  HE1 HIS   194      -0.780  -4.775 -15.892  1.00  0.00           H  
ATOM   3047  HE2 HIS   194      -2.126  -2.600 -16.022  1.00  0.00           H  
ATOM   3048  HD2 HIS   194      -4.076  -2.604 -14.391  1.00  0.00           H  
ATOM   3049  N   SER   195      -7.009  -6.306 -11.372  1.00  0.00           N  
ATOM   3050  CA  SER   195      -7.581  -6.578 -10.032  1.00  0.00           C  
ATOM   3051  C   SER   195      -9.011  -7.153 -10.074  1.00  0.00           C  
ATOM   3052  O   SER   195      -9.769  -7.055  -9.108  1.00  0.00           O  
ATOM   3053  CB  SER   195      -7.509  -5.317  -9.159  1.00  0.00           C  
ATOM   3054  OG  SER   195      -6.173  -4.856  -9.020  1.00  0.00           O  
ATOM   3055  H   SER   195      -7.532  -5.673 -11.962  1.00  0.00           H  
ATOM   3056  HA  SER   195      -6.993  -7.350  -9.532  1.00  0.00           H  
ATOM   3057  HB2 SER   195      -8.108  -4.517  -9.590  1.00  0.00           H  
ATOM   3058  HB3 SER   195      -7.907  -5.506  -8.164  1.00  0.00           H  
ATOM   3059  HG  SER   195      -5.834  -4.666  -9.881  1.00  0.00           H  
ATOM   3060  N   GLN   196      -9.393  -7.769 -11.193  1.00  0.00           N  
ATOM   3061  CA  GLN   196     -10.748  -8.259 -11.481  1.00  0.00           C  
ATOM   3062  C   GLN   196     -11.193  -9.488 -10.658  1.00  0.00           C  
ATOM   3063  O   GLN   196     -12.394  -9.750 -10.569  1.00  0.00           O  
ATOM   3064  CB  GLN   196     -10.883  -8.510 -12.996  1.00  0.00           C  
ATOM   3065  CG  GLN   196     -10.004  -9.618 -13.616  1.00  0.00           C  
ATOM   3066  CD  GLN   196      -8.621  -9.142 -14.081  1.00  0.00           C  
ATOM   3067  OE1 GLN   196      -7.815  -8.635 -13.317  1.00  0.00           O  
ATOM   3068  NE2 GLN   196      -8.263  -9.301 -15.336  1.00  0.00           N  
ATOM   3069  H   GLN   196      -8.713  -7.854 -11.940  1.00  0.00           H  
ATOM   3070  HA  GLN   196     -11.438  -7.452 -11.227  1.00  0.00           H  
ATOM   3071  HB2 GLN   196     -11.924  -8.764 -13.200  1.00  0.00           H  
ATOM   3072  HB3 GLN   196     -10.726  -7.570 -13.523  1.00  0.00           H  
ATOM   3073  HG2 GLN   196      -9.877 -10.454 -12.930  1.00  0.00           H  
ATOM   3074  HG3 GLN   196     -10.526 -10.028 -14.482  1.00  0.00           H  
ATOM   3075 HE21 GLN   196      -7.357  -8.963 -15.633  1.00  0.00           H  
ATOM   3076 HE22 GLN   196      -8.898  -9.719 -15.999  1.00  0.00           H  
ATOM   3077  N   PHE   197     -10.261 -10.226 -10.044  1.00  0.00           N  
ATOM   3078  CA  PHE   197     -10.531 -11.441  -9.251  1.00  0.00           C  
ATOM   3079  C   PHE   197     -10.201 -11.301  -7.750  1.00  0.00           C  
ATOM   3080  O   PHE   197     -10.049 -12.301  -7.044  1.00  0.00           O  
ATOM   3081  CB  PHE   197      -9.853 -12.657  -9.910  1.00  0.00           C  
ATOM   3082  CG  PHE   197     -10.294 -12.968 -11.334  1.00  0.00           C  
ATOM   3083  CD1 PHE   197     -11.664 -13.072 -11.650  1.00  0.00           C  
ATOM   3084  CE1 PHE   197     -12.069 -13.392 -12.957  1.00  0.00           C  
ATOM   3085  CZ  PHE   197     -11.106 -13.622 -13.956  1.00  0.00           C  
ATOM   3086  CE2 PHE   197      -9.739 -13.530 -13.644  1.00  0.00           C  
ATOM   3087  CD2 PHE   197      -9.333 -13.205 -12.337  1.00  0.00           C  
ATOM   3088  H   PHE   197      -9.295  -9.949 -10.148  1.00  0.00           H  
ATOM   3089  HA  PHE   197     -11.602 -11.640  -9.241  1.00  0.00           H  
ATOM   3090  HB2 PHE   197      -8.771 -12.516  -9.894  1.00  0.00           H  
ATOM   3091  HB3 PHE   197     -10.045 -13.556  -9.323  1.00  0.00           H  
ATOM   3092  HD1 PHE   197     -12.417 -12.912 -10.892  1.00  0.00           H  
ATOM   3093  HE1 PHE   197     -13.120 -13.466 -13.193  1.00  0.00           H  
ATOM   3094  HZ  PHE   197     -11.417 -13.871 -14.960  1.00  0.00           H  
ATOM   3095  HE2 PHE   197      -8.998 -13.710 -14.409  1.00  0.00           H  
ATOM   3096  HD2 PHE   197      -8.279 -13.142 -12.108  1.00  0.00           H  
ATOM   3097  N   ILE   198     -10.104 -10.069  -7.239  1.00  0.00           N  
ATOM   3098  CA  ILE   198      -9.947  -9.783  -5.803  1.00  0.00           C  
ATOM   3099  C   ILE   198     -11.191 -10.252  -5.024  1.00  0.00           C  
ATOM   3100  O   ILE   198     -12.326 -10.033  -5.451  1.00  0.00           O  
ATOM   3101  CB  ILE   198      -9.642  -8.282  -5.600  1.00  0.00           C  
ATOM   3102  CG2 ILE   198      -9.704  -7.845  -4.126  1.00  0.00           C  
ATOM   3103  CG1 ILE   198      -8.280  -7.893  -6.224  1.00  0.00           C  
ATOM   3104  CD1 ILE   198      -7.026  -8.462  -5.546  1.00  0.00           C  
ATOM   3105  H   ILE   198     -10.236  -9.281  -7.858  1.00  0.00           H  
ATOM   3106  HA  ILE   198      -9.102 -10.366  -5.435  1.00  0.00           H  
ATOM   3107  HB  ILE   198     -10.409  -7.714  -6.130  1.00  0.00           H  
ATOM   3108 HG21 ILE   198      -9.113  -8.499  -3.487  1.00  0.00           H  
ATOM   3109 HG22 ILE   198      -9.325  -6.830  -4.001  1.00  0.00           H  
ATOM   3110 HG23 ILE   198     -10.725  -7.842  -3.745  1.00  0.00           H  
ATOM   3111 HG12 ILE   198      -8.255  -8.181  -7.273  1.00  0.00           H  
ATOM   3112 HG13 ILE   198      -8.206  -6.808  -6.227  1.00  0.00           H  
ATOM   3113 HD11 ILE   198      -7.010  -9.551  -5.559  1.00  0.00           H  
ATOM   3114 HD12 ILE   198      -6.129  -8.120  -6.062  1.00  0.00           H  
ATOM   3115 HD13 ILE   198      -6.944  -8.134  -4.512  1.00  0.00           H  
ATOM   3116  N   GLY   199     -10.982 -10.897  -3.872  1.00  0.00           N  
ATOM   3117  CA  GLY   199     -12.027 -11.564  -3.075  1.00  0.00           C  
ATOM   3118  C   GLY   199     -12.925 -10.647  -2.229  1.00  0.00           C  
ATOM   3119  O   GLY   199     -13.656 -11.142  -1.368  1.00  0.00           O  
ATOM   3120  H   GLY   199     -10.028 -11.019  -3.563  1.00  0.00           H  
ATOM   3121  HA2 GLY   199     -12.659 -12.164  -3.732  1.00  0.00           H  
ATOM   3122  HA3 GLY   199     -11.532 -12.266  -2.403  1.00  0.00           H  
ATOM   3123  N   TYR   200     -12.866  -9.332  -2.449  1.00  0.00           N  
ATOM   3124  CA  TYR   200     -13.532  -8.288  -1.660  1.00  0.00           C  
ATOM   3125  C   TYR   200     -14.107  -7.184  -2.565  1.00  0.00           C  
ATOM   3126  O   TYR   200     -13.562  -6.958  -3.651  1.00  0.00           O  
ATOM   3127  CB  TYR   200     -12.533  -7.687  -0.656  1.00  0.00           C  
ATOM   3128  CG  TYR   200     -11.956  -8.708   0.302  1.00  0.00           C  
ATOM   3129  CD1 TYR   200     -12.712  -9.116   1.418  1.00  0.00           C  
ATOM   3130  CE1 TYR   200     -12.227 -10.128   2.263  1.00  0.00           C  
ATOM   3131  CZ  TYR   200     -10.986 -10.739   1.989  1.00  0.00           C  
ATOM   3132  OH  TYR   200     -10.546 -11.733   2.794  1.00  0.00           O  
ATOM   3133  CE2 TYR   200     -10.218 -10.316   0.882  1.00  0.00           C  
ATOM   3134  CD2 TYR   200     -10.702  -9.298   0.041  1.00  0.00           C  
ATOM   3135  H   TYR   200     -12.283  -9.014  -3.210  1.00  0.00           H  
ATOM   3136  HA  TYR   200     -14.342  -8.755  -1.106  1.00  0.00           H  
ATOM   3137  HB2 TYR   200     -11.715  -7.195  -1.185  1.00  0.00           H  
ATOM   3138  HB3 TYR   200     -13.017  -6.908  -0.066  1.00  0.00           H  
ATOM   3139  HD1 TYR   200     -13.676  -8.673   1.614  1.00  0.00           H  
ATOM   3140  HE1 TYR   200     -12.813 -10.447   3.113  1.00  0.00           H  
ATOM   3141  HH  TYR   200      -9.759 -12.160   2.462  1.00  0.00           H  
ATOM   3142  HE2 TYR   200      -9.263 -10.775   0.671  1.00  0.00           H  
ATOM   3143  HD2 TYR   200     -10.122  -8.992  -0.817  1.00  0.00           H  
ATOM   3144  N   PRO   201     -15.164  -6.460  -2.143  1.00  0.00           N  
ATOM   3145  CA  PRO   201     -15.694  -5.326  -2.896  1.00  0.00           C  
ATOM   3146  C   PRO   201     -14.639  -4.227  -3.084  1.00  0.00           C  
ATOM   3147  O   PRO   201     -13.983  -3.829  -2.120  1.00  0.00           O  
ATOM   3148  CD  PRO   201     -15.983  -6.694  -0.961  1.00  0.00           C  
ATOM   3149  CG  PRO   201     -17.318  -6.019  -1.256  1.00  0.00           C  
ATOM   3150  CB  PRO   201     -16.906  -4.817  -2.102  1.00  0.00           C  
ATOM   3151  HD2 PRO   201     -15.499  -6.230  -0.103  1.00  0.00           H  
ATOM   3152  HD3 PRO   201     -16.154  -7.746  -0.736  1.00  0.00           H  
ATOM   3153  HG2 PRO   201     -17.861  -5.739  -0.353  1.00  0.00           H  
ATOM   3154  HG3 PRO   201     -17.952  -6.685  -1.843  1.00  0.00           H  
ATOM   3155  HB2 PRO   201     -16.637  -3.991  -1.442  1.00  0.00           H  
ATOM   3156  HB3 PRO   201     -17.712  -4.470  -2.749  1.00  0.00           H  
ATOM   3157  HA  PRO   201     -16.030  -5.694  -3.868  1.00  0.00           H  
ATOM   3158  N   ILE   202     -14.503  -3.719  -4.313  1.00  0.00           N  
ATOM   3159  CA  ILE   202     -13.681  -2.547  -4.651  1.00  0.00           C  
ATOM   3160  C   ILE   202     -14.624  -1.425  -5.098  1.00  0.00           C  
ATOM   3161  O   ILE   202     -15.146  -1.455  -6.215  1.00  0.00           O  
ATOM   3162  CB  ILE   202     -12.602  -2.878  -5.713  1.00  0.00           C  
ATOM   3163  CG2 ILE   202     -11.777  -1.612  -6.026  1.00  0.00           C  
ATOM   3164  CG1 ILE   202     -11.676  -4.023  -5.241  1.00  0.00           C  
ATOM   3165  CD1 ILE   202     -10.614  -4.445  -6.265  1.00  0.00           C  
ATOM   3166  H   ILE   202     -15.069  -4.105  -5.054  1.00  0.00           H  
ATOM   3167  HA  ILE   202     -13.143  -2.203  -3.771  1.00  0.00           H  
ATOM   3168  HB  ILE   202     -13.096  -3.201  -6.631  1.00  0.00           H  
ATOM   3169 HG21 ILE   202     -11.242  -1.263  -5.142  1.00  0.00           H  
ATOM   3170 HG22 ILE   202     -11.039  -1.795  -6.806  1.00  0.00           H  
ATOM   3171 HG23 ILE   202     -12.384  -0.785  -6.393  1.00  0.00           H  
ATOM   3172 HG12 ILE   202     -11.180  -3.743  -4.313  1.00  0.00           H  
ATOM   3173 HG13 ILE   202     -12.270  -4.906  -5.008  1.00  0.00           H  
ATOM   3174 HD11 ILE   202      -9.879  -3.661  -6.440  1.00  0.00           H  
ATOM   3175 HD12 ILE   202     -10.066  -5.313  -5.906  1.00  0.00           H  
ATOM   3176 HD13 ILE   202     -11.065  -4.711  -7.221  1.00  0.00           H  
ATOM   3177  N   THR   203     -14.872  -0.447  -4.224  1.00  0.00           N  
ATOM   3178  CA  THR   203     -15.764   0.689  -4.511  1.00  0.00           C  
ATOM   3179  C   THR   203     -14.958   1.892  -4.998  1.00  0.00           C  
ATOM   3180  O   THR   203     -14.209   2.493  -4.228  1.00  0.00           O  
ATOM   3181  CB  THR   203     -16.619   1.064  -3.288  1.00  0.00           C  
ATOM   3182  CG2 THR   203     -17.642   2.156  -3.611  1.00  0.00           C  
ATOM   3183  OG1 THR   203     -17.364  -0.057  -2.854  1.00  0.00           O  
ATOM   3184  H   THR   203     -14.409  -0.469  -3.323  1.00  0.00           H  
ATOM   3185  HA  THR   203     -16.465   0.412  -5.302  1.00  0.00           H  
ATOM   3186  HB  THR   203     -15.982   1.388  -2.466  1.00  0.00           H  
ATOM   3187 HG21 THR   203     -18.308   1.853  -4.420  1.00  0.00           H  
ATOM   3188 HG22 THR   203     -18.261   2.376  -2.741  1.00  0.00           H  
ATOM   3189 HG23 THR   203     -17.172   3.093  -3.906  1.00  0.00           H  
ATOM   3190  HG1 THR   203     -16.759  -0.731  -2.588  1.00  0.00           H  
ATOM   3191  N   LEU   204     -15.114   2.261  -6.271  1.00  0.00           N  
ATOM   3192  CA  LEU   204     -14.558   3.489  -6.843  1.00  0.00           C  
ATOM   3193  C   LEU   204     -15.492   4.678  -6.562  1.00  0.00           C  
ATOM   3194  O   LEU   204     -16.618   4.723  -7.061  1.00  0.00           O  
ATOM   3195  CB  LEU   204     -14.295   3.252  -8.342  1.00  0.00           C  
ATOM   3196  CG  LEU   204     -13.812   4.478  -9.137  1.00  0.00           C  
ATOM   3197  CD1 LEU   204     -12.589   5.144  -8.508  1.00  0.00           C  
ATOM   3198  CD2 LEU   204     -13.442   4.025 -10.550  1.00  0.00           C  
ATOM   3199  H   LEU   204     -15.733   1.718  -6.856  1.00  0.00           H  
ATOM   3200  HA  LEU   204     -13.596   3.690  -6.372  1.00  0.00           H  
ATOM   3201  HB2 LEU   204     -13.556   2.453  -8.432  1.00  0.00           H  
ATOM   3202  HB3 LEU   204     -15.203   2.870  -8.812  1.00  0.00           H  
ATOM   3203  HG  LEU   204     -14.614   5.215  -9.210  1.00  0.00           H  
ATOM   3204 HD11 LEU   204     -11.806   4.418  -8.299  1.00  0.00           H  
ATOM   3205 HD12 LEU   204     -12.177   5.910  -9.165  1.00  0.00           H  
ATOM   3206 HD13 LEU   204     -12.837   5.640  -7.571  1.00  0.00           H  
ATOM   3207 HD21 LEU   204     -14.305   3.602 -11.065  1.00  0.00           H  
ATOM   3208 HD22 LEU   204     -13.084   4.860 -11.151  1.00  0.00           H  
ATOM   3209 HD23 LEU   204     -12.659   3.267 -10.543  1.00  0.00           H  
ATOM   3210  N   PHE   205     -15.034   5.629  -5.747  1.00  0.00           N  
ATOM   3211  CA  PHE   205     -15.803   6.813  -5.348  1.00  0.00           C  
ATOM   3212  C   PHE   205     -15.861   7.860  -6.474  1.00  0.00           C  
ATOM   3213  O   PHE   205     -14.921   8.010  -7.260  1.00  0.00           O  
ATOM   3214  CB  PHE   205     -15.219   7.426  -4.061  1.00  0.00           C  
ATOM   3215  CG  PHE   205     -15.575   6.755  -2.737  1.00  0.00           C  
ATOM   3216  CD1 PHE   205     -15.693   5.354  -2.612  1.00  0.00           C  
ATOM   3217  CE1 PHE   205     -16.039   4.775  -1.379  1.00  0.00           C  
ATOM   3218  CZ  PHE   205     -16.241   5.585  -0.251  1.00  0.00           C  
ATOM   3219  CE2 PHE   205     -16.103   6.979  -0.359  1.00  0.00           C  
ATOM   3220  CD2 PHE   205     -15.776   7.559  -1.598  1.00  0.00           C  
ATOM   3221  H   PHE   205     -14.096   5.538  -5.376  1.00  0.00           H  
ATOM   3222  HA  PHE   205     -16.830   6.507  -5.135  1.00  0.00           H  
ATOM   3223  HB2 PHE   205     -14.136   7.471  -4.137  1.00  0.00           H  
ATOM   3224  HB3 PHE   205     -15.543   8.466  -3.983  1.00  0.00           H  
ATOM   3225  HD1 PHE   205     -15.528   4.702  -3.452  1.00  0.00           H  
ATOM   3226  HE1 PHE   205     -16.142   3.703  -1.300  1.00  0.00           H  
ATOM   3227  HZ  PHE   205     -16.496   5.136   0.698  1.00  0.00           H  
ATOM   3228  HE2 PHE   205     -16.253   7.605   0.507  1.00  0.00           H  
ATOM   3229  HD2 PHE   205     -15.678   8.633  -1.667  1.00  0.00           H  
ATOM   3230  N   VAL   206     -16.965   8.610  -6.520  1.00  0.00           N  
ATOM   3231  CA  VAL   206     -17.216   9.715  -7.466  1.00  0.00           C  
ATOM   3232  C   VAL   206     -17.110  11.066  -6.747  1.00  0.00           C  
ATOM   3233  O   VAL   206     -17.670  11.240  -5.661  1.00  0.00           O  
ATOM   3234  CB  VAL   206     -18.589   9.545  -8.150  1.00  0.00           C  
ATOM   3235  CG1 VAL   206     -18.910  10.686  -9.122  1.00  0.00           C  
ATOM   3236  CG2 VAL   206     -18.664   8.226  -8.936  1.00  0.00           C  
ATOM   3237  H   VAL   206     -17.683   8.442  -5.830  1.00  0.00           H  
ATOM   3238  HA  VAL   206     -16.458   9.701  -8.252  1.00  0.00           H  
ATOM   3239  HB  VAL   206     -19.366   9.525  -7.384  1.00  0.00           H  
ATOM   3240 HG11 VAL   206     -18.130  10.799  -9.876  1.00  0.00           H  
ATOM   3241 HG12 VAL   206     -19.848  10.503  -9.647  1.00  0.00           H  
ATOM   3242 HG13 VAL   206     -19.025  11.644  -8.614  1.00  0.00           H  
ATOM   3243 HG21 VAL   206     -18.531   7.359  -8.289  1.00  0.00           H  
ATOM   3244 HG22 VAL   206     -19.632   8.111  -9.425  1.00  0.00           H  
ATOM   3245 HG23 VAL   206     -17.897   8.181  -9.711  1.00  0.00           H  
ATOM   3246  N   GLU   207     -16.398  12.026  -7.348  1.00  0.00           N  
ATOM   3247  CA  GLU   207     -16.236  13.405  -6.839  1.00  0.00           C  
ATOM   3248  C   GLU   207     -17.449  14.308  -7.138  1.00  0.00           C  
ATOM   3249  O   GLU   207     -17.832  14.441  -8.323  1.00  0.00           O  
ATOM   3250  CB  GLU   207     -14.940  14.038  -7.380  1.00  0.00           C  
ATOM   3251  CG  GLU   207     -13.679  13.329  -6.865  1.00  0.00           C  
ATOM   3252  CD  GLU   207     -12.386  14.052  -7.290  1.00  0.00           C  
ATOM   3253  OE1 GLU   207     -12.137  15.195  -6.834  1.00  0.00           O  
ATOM   3254  OE2 GLU   207     -11.587  13.473  -8.063  1.00  0.00           O1-
ATOM   3255  OXT GLU   207     -18.007  14.890  -6.180  1.00  0.00           O1-
ATOM   3256  H   GLU   207     -15.973  11.819  -8.240  1.00  0.00           H  
ATOM   3257  HA  GLU   207     -16.141  13.357  -5.753  1.00  0.00           H  
ATOM   3258  HB2 GLU   207     -14.948  14.031  -8.472  1.00  0.00           H  
ATOM   3259  HB3 GLU   207     -14.902  15.089  -7.084  1.00  0.00           H  
ATOM   3260  HG2 GLU   207     -13.692  13.281  -5.776  1.00  0.00           H  
ATOM   3261  HG3 GLU   207     -13.643  12.298  -7.222  1.00  0.00           H  
END   
