# Supplementary material for: ModBind, a Rapid Simulation-Based Predictor of Ligand Binding and Off-Rates
Source: J Chem Inf Model. 2024 Dec 16;65(1):265–74. doi: 10.1021/acs.jcim.4c01805 (PMC11733936; doi:10.1021/acs.jcim.4c01805)
Supplement: Supplementary file 2 — ci4c01805_si_002.zip [file ci4c01805_si_002.zip › SI_ModBind_Validation/Koff/HSP90_Koff/M39_protein.pdb]

TITLE     M39_protein
REMARK   4      COMPLIES WITH FORMAT V. 3.0, 1-DEC-2006
REMARK 888
REMARK 888 WRITTEN BY MAESTRO (A PRODUCT OF SCHRODINGER, LLC)
ATOM      1  N   VAL     1       6.886  14.220  16.350  1.00  0.00           N1+
ATOM      2  CA  VAL     1       7.116  13.353  15.158  1.00  0.00           C  
ATOM      3  C   VAL     1       8.476  12.669  15.271  1.00  0.00           C  
ATOM      4  O   VAL     1       9.459  13.323  15.616  1.00  0.00           O  
ATOM      5  CB  VAL     1       7.019  14.131  13.825  1.00  0.00           C  
ATOM      6  CG1 VAL     1       7.227  13.226  12.600  1.00  0.00           C  
ATOM      7  CG2 VAL     1       5.652  14.811  13.670  1.00  0.00           C  
ATOM      8  H1  VAL     1       7.598  14.937  16.375  1.00  0.00           H  
ATOM      9  H2  VAL     1       6.950  13.661  17.189  1.00  0.00           H  
ATOM     10  H3  VAL     1       5.973  14.647  16.293  1.00  0.00           H  
ATOM     11  HA  VAL     1       6.343  12.583  15.177  1.00  0.00           H  
ATOM     12  HB  VAL     1       7.785  14.908  13.805  1.00  0.00           H  
ATOM     13 HG11 VAL     1       6.549  12.371  12.611  1.00  0.00           H  
ATOM     14 HG12 VAL     1       7.053  13.770  11.672  1.00  0.00           H  
ATOM     15 HG13 VAL     1       8.246  12.843  12.542  1.00  0.00           H  
ATOM     16 HG21 VAL     1       5.492  15.572  14.434  1.00  0.00           H  
ATOM     17 HG22 VAL     1       5.560  15.309  12.704  1.00  0.00           H  
ATOM     18 HG23 VAL     1       4.842  14.088  13.750  1.00  0.00           H  
ATOM     19  N   GLU     2       8.553  11.368  14.986  1.00  0.00           N  
ATOM     20  CA  GLU     2       9.817  10.615  14.933  1.00  0.00           C  
ATOM     21  C   GLU     2      10.256  10.387  13.477  1.00  0.00           C  
ATOM     22  O   GLU     2       9.451   9.976  12.639  1.00  0.00           O  
ATOM     23  CB  GLU     2       9.676   9.290  15.694  1.00  0.00           C  
ATOM     24  CG  GLU     2       9.431   9.506  17.194  1.00  0.00           C  
ATOM     25  CD  GLU     2       9.327   8.172  17.952  1.00  0.00           C  
ATOM     26  OE1 GLU     2       8.313   7.453  17.785  1.00  0.00           O  
ATOM     27  OE2 GLU     2      10.240   7.847  18.748  1.00  0.00           O1-
ATOM     28  H   GLU     2       7.716  10.871  14.708  1.00  0.00           H  
ATOM     29  HA  GLU     2      10.615  11.174  15.425  1.00  0.00           H  
ATOM     30  HB2 GLU     2       8.866   8.697  15.267  1.00  0.00           H  
ATOM     31  HB3 GLU     2      10.590   8.708  15.571  1.00  0.00           H  
ATOM     32  HG2 GLU     2      10.237  10.099  17.627  1.00  0.00           H  
ATOM     33  HG3 GLU     2       8.507  10.061  17.360  1.00  0.00           H  
ATOM     34  N   THR     3      11.532  10.654  13.174  1.00  0.00           N  
ATOM     35  CA  THR     3      12.147  10.469  11.843  1.00  0.00           C  
ATOM     36  C   THR     3      13.116   9.284  11.852  1.00  0.00           C  
ATOM     37  O   THR     3      13.864   9.094  12.814  1.00  0.00           O  
ATOM     38  CB  THR     3      12.863  11.750  11.379  1.00  0.00           C  
ATOM     39  CG2 THR     3      13.467  11.641   9.975  1.00  0.00           C  
ATOM     40  OG1 THR     3      11.952  12.831  11.341  1.00  0.00           O  
ATOM     41  H   THR     3      12.144  10.962  13.916  1.00  0.00           H  
ATOM     42  HA  THR     3      11.369  10.250  11.111  1.00  0.00           H  
ATOM     43  HB  THR     3      13.652  12.010  12.086  1.00  0.00           H  
ATOM     44 HG21 THR     3      12.718  11.340   9.241  1.00  0.00           H  
ATOM     45 HG22 THR     3      13.876  12.599   9.652  1.00  0.00           H  
ATOM     46 HG23 THR     3      14.285  10.923   9.932  1.00  0.00           H  
ATOM     47  HG1 THR     3      11.600  12.955  12.209  1.00  0.00           H  
ATOM     48  N   PHE     4      13.127   8.502  10.770  1.00  0.00           N  
ATOM     49  CA  PHE     4      13.884   7.258  10.621  1.00  0.00           C  
ATOM     50  C   PHE     4      14.537   7.165   9.235  1.00  0.00           C  
ATOM     51  O   PHE     4      13.949   7.582   8.236  1.00  0.00           O  
ATOM     52  CB  PHE     4      12.941   6.062  10.819  1.00  0.00           C  
ATOM     53  CG  PHE     4      12.165   6.056  12.122  1.00  0.00           C  
ATOM     54  CD1 PHE     4      10.888   6.649  12.184  1.00  0.00           C  
ATOM     55  CE1 PHE     4      10.182   6.675  13.397  1.00  0.00           C  
ATOM     56  CZ  PHE     4      10.741   6.099  14.549  1.00  0.00           C  
ATOM     57  CE2 PHE     4      12.009   5.493  14.488  1.00  0.00           C  
ATOM     58  CD2 PHE     4      12.723   5.474  13.276  1.00  0.00           C  
ATOM     59  H   PHE     4      12.500   8.737  10.009  1.00  0.00           H  
ATOM     60  HA  PHE     4      14.678   7.208  11.369  1.00  0.00           H  
ATOM     61  HB2 PHE     4      12.216   6.049  10.005  1.00  0.00           H  
ATOM     62  HB3 PHE     4      13.497   5.126  10.739  1.00  0.00           H  
ATOM     63  HD1 PHE     4      10.455   7.103  11.304  1.00  0.00           H  
ATOM     64  HE1 PHE     4       9.214   7.148  13.443  1.00  0.00           H  
ATOM     65  HZ  PHE     4      10.199   6.124  15.483  1.00  0.00           H  
ATOM     66  HE2 PHE     4      12.437   5.050  15.375  1.00  0.00           H  
ATOM     67  HD2 PHE     4      13.701   5.018  13.236  1.00  0.00           H  
ATOM     68  N   ALA     5      15.732   6.576   9.154  1.00  0.00           N  
ATOM     69  CA  ALA     5      16.322   6.150   7.885  1.00  0.00           C  
ATOM     70  C   ALA     5      15.712   4.814   7.412  1.00  0.00           C  
ATOM     71  O   ALA     5      15.426   3.932   8.226  1.00  0.00           O  
ATOM     72  CB  ALA     5      17.844   6.048   8.055  1.00  0.00           C  
ATOM     73  H   ALA     5      16.174   6.254  10.002  1.00  0.00           H  
ATOM     74  HA  ALA     5      16.132   6.912   7.129  1.00  0.00           H  
ATOM     75  HB1 ALA     5      18.114   5.313   8.815  1.00  0.00           H  
ATOM     76  HB2 ALA     5      18.323   5.750   7.122  1.00  0.00           H  
ATOM     77  HB3 ALA     5      18.271   7.007   8.351  1.00  0.00           H  
ATOM     78  N   PHE     6      15.555   4.635   6.097  1.00  0.00           N  
ATOM     79  CA  PHE     6      15.254   3.324   5.505  1.00  0.00           C  
ATOM     80  C   PHE     6      16.437   2.345   5.635  1.00  0.00           C  
ATOM     81  O   PHE     6      17.590   2.748   5.821  1.00  0.00           O  
ATOM     82  CB  PHE     6      14.868   3.483   4.025  1.00  0.00           C  
ATOM     83  CG  PHE     6      13.462   3.994   3.787  1.00  0.00           C  
ATOM     84  CD1 PHE     6      12.354   3.183   4.101  1.00  0.00           C  
ATOM     85  CE1 PHE     6      11.048   3.635   3.840  1.00  0.00           C  
ATOM     86  CZ  PHE     6      10.847   4.902   3.268  1.00  0.00           C  
ATOM     87  CE2 PHE     6      11.951   5.713   2.955  1.00  0.00           C  
ATOM     88  CD2 PHE     6      13.254   5.255   3.203  1.00  0.00           C  
ATOM     89  H   PHE     6      15.802   5.391   5.471  1.00  0.00           H  
ATOM     90  HA  PHE     6      14.412   2.880   6.040  1.00  0.00           H  
ATOM     91  HB2 PHE     6      15.586   4.133   3.522  1.00  0.00           H  
ATOM     92  HB3 PHE     6      14.933   2.527   3.504  1.00  0.00           H  
ATOM     93  HD1 PHE     6      12.503   2.204   4.534  1.00  0.00           H  
ATOM     94  HE1 PHE     6      10.203   3.006   4.078  1.00  0.00           H  
ATOM     95  HZ  PHE     6       9.848   5.254   3.058  1.00  0.00           H  
ATOM     96  HE2 PHE     6      11.803   6.680   2.499  1.00  0.00           H  
ATOM     97  HD2 PHE     6      14.092   5.865   2.917  1.00  0.00           H  
ATOM     98  N   GLN     7      16.157   1.048   5.463  1.00  0.00           N  
ATOM     99  CA  GLN     7      17.189   0.048   5.155  1.00  0.00           C  
ATOM    100  C   GLN     7      17.921   0.436   3.856  1.00  0.00           C  
ATOM    101  O   GLN     7      17.300   0.968   2.931  1.00  0.00           O  
ATOM    102  CB  GLN     7      16.558  -1.349   5.016  1.00  0.00           C  
ATOM    103  CG  GLN     7      15.831  -1.858   6.276  1.00  0.00           C  
ATOM    104  CD  GLN     7      16.756  -2.189   7.449  1.00  0.00           C  
ATOM    105  OE1 GLN     7      17.961  -2.376   7.323  1.00  0.00           O  
ATOM    106  NE2 GLN     7      16.223  -2.317   8.644  1.00  0.00           N  
ATOM    107  H   GLN     7      15.195   0.774   5.334  1.00  0.00           H  
ATOM    108  HA  GLN     7      17.915   0.041   5.970  1.00  0.00           H  
ATOM    109  HB2 GLN     7      15.851  -1.341   4.186  1.00  0.00           H  
ATOM    110  HB3 GLN     7      17.323  -2.072   4.730  1.00  0.00           H  
ATOM    111  HG2 GLN     7      15.073  -1.144   6.599  1.00  0.00           H  
ATOM    112  HG3 GLN     7      15.292  -2.772   6.023  1.00  0.00           H  
ATOM    113 HE21 GLN     7      16.813  -2.534   9.434  1.00  0.00           H  
ATOM    114 HE22 GLN     7      15.229  -2.190   8.772  1.00  0.00           H  
ATOM    115  N   ALA     8      19.227   0.168   3.764  1.00  0.00           N  
ATOM    116  CA  ALA     8      20.056   0.589   2.628  1.00  0.00           C  
ATOM    117  C   ALA     8      19.554   0.031   1.280  1.00  0.00           C  
ATOM    118  O   ALA     8      19.563   0.730   0.266  1.00  0.00           O  
ATOM    119  CB  ALA     8      21.502   0.160   2.907  1.00  0.00           C  
ATOM    120  H   ALA     8      19.686  -0.299   4.533  1.00  0.00           H  
ATOM    121  HA  ALA     8      20.023   1.679   2.572  1.00  0.00           H  
ATOM    122  HB1 ALA     8      21.584  -0.924   3.010  1.00  0.00           H  
ATOM    123  HB2 ALA     8      22.167   0.467   2.099  1.00  0.00           H  
ATOM    124  HB3 ALA     8      21.875   0.611   3.826  1.00  0.00           H  
ATOM    125  N   GLU     9      19.046  -1.204   1.283  1.00  0.00           N  
ATOM    126  CA  GLU     9      18.413  -1.854   0.135  1.00  0.00           C  
ATOM    127  C   GLU     9      17.140  -1.111  -0.312  1.00  0.00           C  
ATOM    128  O   GLU     9      16.946  -0.870  -1.502  1.00  0.00           O  
ATOM    129  CB  GLU     9      18.071  -3.317   0.486  1.00  0.00           C  
ATOM    130  CG  GLU     9      19.265  -4.189   0.920  1.00  0.00           C  
ATOM    131  CD  GLU     9      19.562  -4.188   2.435  1.00  0.00           C  
ATOM    132  OE1 GLU     9      19.136  -3.260   3.162  1.00  0.00           O  
ATOM    133  OE2 GLU     9      20.248  -5.127   2.905  1.00  0.00           O1-
ATOM    134  H   GLU     9      19.079  -1.739   2.145  1.00  0.00           H  
ATOM    135  HA  GLU     9      19.123  -1.849  -0.696  1.00  0.00           H  
ATOM    136  HB2 GLU     9      17.287  -3.355   1.246  1.00  0.00           H  
ATOM    137  HB3 GLU     9      17.633  -3.787  -0.394  1.00  0.00           H  
ATOM    138  HG2 GLU     9      19.055  -5.223   0.643  1.00  0.00           H  
ATOM    139  HG3 GLU     9      20.167  -3.907   0.375  1.00  0.00           H  
ATOM    140  N   ILE    10      16.288  -0.703   0.636  1.00  0.00           N  
ATOM    141  CA  ILE    10      15.009  -0.023   0.367  1.00  0.00           C  
ATOM    142  C   ILE    10      15.242   1.406  -0.148  1.00  0.00           C  
ATOM    143  O   ILE    10      14.588   1.829  -1.101  1.00  0.00           O  
ATOM    144  CB  ILE    10      14.103  -0.058   1.620  1.00  0.00           C  
ATOM    145  CG2 ILE    10      12.830   0.785   1.422  1.00  0.00           C  
ATOM    146  CG1 ILE    10      13.738  -1.523   1.959  1.00  0.00           C  
ATOM    147  CD1 ILE    10      12.987  -1.686   3.285  1.00  0.00           C  
ATOM    148  H   ILE    10      16.526  -0.883   1.601  1.00  0.00           H  
ATOM    149  HA  ILE    10      14.499  -0.574  -0.424  1.00  0.00           H  
ATOM    150  HB  ILE    10      14.655   0.360   2.463  1.00  0.00           H  
ATOM    151 HG21 ILE    10      12.275   0.465   0.539  1.00  0.00           H  
ATOM    152 HG22 ILE    10      12.160   0.714   2.277  1.00  0.00           H  
ATOM    153 HG23 ILE    10      13.047   1.847   1.315  1.00  0.00           H  
ATOM    154 HG12 ILE    10      13.149  -1.962   1.152  1.00  0.00           H  
ATOM    155 HG13 ILE    10      14.643  -2.127   2.028  1.00  0.00           H  
ATOM    156 HD11 ILE    10      11.963  -1.321   3.224  1.00  0.00           H  
ATOM    157 HD12 ILE    10      12.938  -2.738   3.552  1.00  0.00           H  
ATOM    158 HD13 ILE    10      13.486  -1.162   4.100  1.00  0.00           H  
ATOM    159  N   ALA    11      16.216   2.132   0.410  1.00  0.00           N  
ATOM    160  CA  ALA    11      16.611   3.450  -0.096  1.00  0.00           C  
ATOM    161  C   ALA    11      17.107   3.378  -1.556  1.00  0.00           C  
ATOM    162  O   ALA    11      16.734   4.212  -2.386  1.00  0.00           O  
ATOM    163  CB  ALA    11      17.682   4.026   0.839  1.00  0.00           C  
ATOM    164  H   ALA    11      16.738   1.740   1.184  1.00  0.00           H  
ATOM    165  HA  ALA    11      15.737   4.104  -0.064  1.00  0.00           H  
ATOM    166  HB1 ALA    11      18.569   3.392   0.871  1.00  0.00           H  
ATOM    167  HB2 ALA    11      17.993   5.019   0.516  1.00  0.00           H  
ATOM    168  HB3 ALA    11      17.307   4.116   1.859  1.00  0.00           H  
ATOM    169  N   GLN    12      17.890   2.345  -1.893  1.00  0.00           N  
ATOM    170  CA  GLN    12      18.333   2.058  -3.261  1.00  0.00           C  
ATOM    171  C   GLN    12      17.157   1.693  -4.187  1.00  0.00           C  
ATOM    172  O   GLN    12      17.086   2.195  -5.308  1.00  0.00           O  
ATOM    173  CB  GLN    12      19.403   0.953  -3.200  1.00  0.00           C  
ATOM    174  CG  GLN    12      20.004   0.589  -4.568  1.00  0.00           C  
ATOM    175  CD  GLN    12      21.059  -0.517  -4.489  1.00  0.00           C  
ATOM    176  OE1 GLN    12      21.403  -1.047  -3.440  1.00  0.00           O  
ATOM    177  NE2 GLN    12      21.627  -0.917  -5.609  1.00  0.00           N  
ATOM    178  H   GLN    12      18.162   1.691  -1.171  1.00  0.00           H  
ATOM    179  HA  GLN    12      18.802   2.962  -3.657  1.00  0.00           H  
ATOM    180  HB2 GLN    12      20.205   1.276  -2.535  1.00  0.00           H  
ATOM    181  HB3 GLN    12      18.982   0.056  -2.746  1.00  0.00           H  
ATOM    182  HG2 GLN    12      19.229   0.252  -5.256  1.00  0.00           H  
ATOM    183  HG3 GLN    12      20.459   1.473  -5.016  1.00  0.00           H  
ATOM    184 HE21 GLN    12      22.332  -1.639  -5.578  1.00  0.00           H  
ATOM    185 HE22 GLN    12      21.359  -0.502  -6.490  1.00  0.00           H  
ATOM    186  N   LEU    13      16.200   0.885  -3.715  1.00  0.00           N  
ATOM    187  CA  LEU    13      14.994   0.495  -4.459  1.00  0.00           C  
ATOM    188  C   LEU    13      14.091   1.686  -4.802  1.00  0.00           C  
ATOM    189  O   LEU    13      13.673   1.829  -5.948  1.00  0.00           O  
ATOM    190  CB  LEU    13      14.231  -0.551  -3.632  1.00  0.00           C  
ATOM    191  CG  LEU    13      12.871  -0.988  -4.209  1.00  0.00           C  
ATOM    192  CD1 LEU    13      13.043  -1.678  -5.559  1.00  0.00           C  
ATOM    193  CD2 LEU    13      12.156  -1.950  -3.261  1.00  0.00           C  
ATOM    194  H   LEU    13      16.317   0.498  -2.787  1.00  0.00           H  
ATOM    195  HA  LEU    13      15.321   0.036  -5.393  1.00  0.00           H  
ATOM    196  HB2 LEU    13      14.881  -1.413  -3.521  1.00  0.00           H  
ATOM    197  HB3 LEU    13      14.065  -0.168  -2.627  1.00  0.00           H  
ATOM    198  HG  LEU    13      12.211  -0.129  -4.328  1.00  0.00           H  
ATOM    199 HD11 LEU    13      13.756  -2.501  -5.498  1.00  0.00           H  
ATOM    200 HD12 LEU    13      12.092  -2.081  -5.902  1.00  0.00           H  
ATOM    201 HD13 LEU    13      13.396  -0.988  -6.326  1.00  0.00           H  
ATOM    202 HD21 LEU    13      12.036  -1.513  -2.270  1.00  0.00           H  
ATOM    203 HD22 LEU    13      11.159  -2.197  -3.629  1.00  0.00           H  
ATOM    204 HD23 LEU    13      12.700  -2.886  -3.148  1.00  0.00           H  
ATOM    205  N   MET    14      13.799   2.553  -3.831  1.00  0.00           N  
ATOM    206  CA  MET    14      12.971   3.744  -4.056  1.00  0.00           C  
ATOM    207  C   MET    14      13.647   4.708  -5.039  1.00  0.00           C  
ATOM    208  O   MET    14      12.987   5.228  -5.939  1.00  0.00           O  
ATOM    209  CB  MET    14      12.668   4.434  -2.719  1.00  0.00           C  
ATOM    210  CG  MET    14      11.799   3.553  -1.812  1.00  0.00           C  
ATOM    211  SD  MET    14      11.619   4.183  -0.125  1.00  0.00           S  
ATOM    212  CE  MET    14      10.329   5.428  -0.375  1.00  0.00           C  
ATOM    213  H   MET    14      14.164   2.390  -2.900  1.00  0.00           H  
ATOM    214  HA  MET    14      12.026   3.426  -4.501  1.00  0.00           H  
ATOM    215  HB2 MET    14      13.603   4.672  -2.208  1.00  0.00           H  
ATOM    216  HB3 MET    14      12.161   5.385  -2.892  1.00  0.00           H  
ATOM    217  HG2 MET    14      10.809   3.425  -2.251  1.00  0.00           H  
ATOM    218  HG3 MET    14      12.218   2.553  -1.726  1.00  0.00           H  
ATOM    219  HE1 MET    14       9.402   4.921  -0.627  1.00  0.00           H  
ATOM    220  HE2 MET    14      10.168   6.010   0.532  1.00  0.00           H  
ATOM    221  HE3 MET    14      10.589   6.106  -1.186  1.00  0.00           H  
ATOM    222  N   SER    15      14.973   4.875  -4.940  1.00  0.00           N  
ATOM    223  CA  SER    15      15.763   5.646  -5.913  1.00  0.00           C  
ATOM    224  C   SER    15      15.697   5.031  -7.317  1.00  0.00           C  
ATOM    225  O   SER    15      15.426   5.743  -8.281  1.00  0.00           O  
ATOM    226  CB  SER    15      17.227   5.763  -5.469  1.00  0.00           C  
ATOM    227  OG  SER    15      17.332   6.386  -4.198  1.00  0.00           O  
ATOM    228  H   SER    15      15.469   4.398  -4.200  1.00  0.00           H  
ATOM    229  HA  SER    15      15.340   6.651  -5.966  1.00  0.00           H  
ATOM    230  HB2 SER    15      17.708   4.786  -5.415  1.00  0.00           H  
ATOM    231  HB3 SER    15      17.793   6.358  -6.186  1.00  0.00           H  
ATOM    232  HG  SER    15      16.987   5.795  -3.543  1.00  0.00           H  
ATOM    233  N   LEU    16      15.857   3.706  -7.440  1.00  0.00           N  
ATOM    234  CA  LEU    16      15.743   2.972  -8.705  1.00  0.00           C  
ATOM    235  C   LEU    16      14.366   3.176  -9.348  1.00  0.00           C  
ATOM    236  O   LEU    16      14.292   3.539 -10.521  1.00  0.00           O  
ATOM    237  CB  LEU    16      16.078   1.485  -8.452  1.00  0.00           C  
ATOM    238  CG  LEU    16      16.053   0.569  -9.695  1.00  0.00           C  
ATOM    239  CD1 LEU    16      16.941  -0.654  -9.445  1.00  0.00           C  
ATOM    240  CD2 LEU    16      14.656   0.032 -10.039  1.00  0.00           C  
ATOM    241  H   LEU    16      16.067   3.166  -6.609  1.00  0.00           H  
ATOM    242  HA  LEU    16      16.493   3.377  -9.388  1.00  0.00           H  
ATOM    243  HB2 LEU    16      17.081   1.457  -8.022  1.00  0.00           H  
ATOM    244  HB3 LEU    16      15.429   1.067  -7.684  1.00  0.00           H  
ATOM    245  HG  LEU    16      16.454   1.109 -10.553  1.00  0.00           H  
ATOM    246 HD11 LEU    16      16.593  -1.228  -8.586  1.00  0.00           H  
ATOM    247 HD12 LEU    16      16.955  -1.321 -10.308  1.00  0.00           H  
ATOM    248 HD13 LEU    16      17.972  -0.360  -9.250  1.00  0.00           H  
ATOM    249 HD21 LEU    16      13.956   0.801 -10.353  1.00  0.00           H  
ATOM    250 HD22 LEU    16      14.709  -0.661 -10.877  1.00  0.00           H  
ATOM    251 HD23 LEU    16      14.211  -0.499  -9.197  1.00  0.00           H  
ATOM    252  N   ILE    17      13.282   2.996  -8.587  1.00  0.00           N  
ATOM    253  CA  ILE    17      11.898   3.139  -9.068  1.00  0.00           C  
ATOM    254  C   ILE    17      11.611   4.571  -9.552  1.00  0.00           C  
ATOM    255  O   ILE    17      10.956   4.752 -10.578  1.00  0.00           O  
ATOM    256  CB  ILE    17      10.919   2.670  -7.962  1.00  0.00           C  
ATOM    257  CG2 ILE    17       9.470   3.115  -8.233  1.00  0.00           C  
ATOM    258  CG1 ILE    17      10.987   1.128  -7.845  1.00  0.00           C  
ATOM    259  CD1 ILE    17      10.241   0.558  -6.634  1.00  0.00           C  
ATOM    260  H   ILE    17      13.413   2.709  -7.625  1.00  0.00           H  
ATOM    261  HA  ILE    17      11.776   2.488  -9.936  1.00  0.00           H  
ATOM    262  HB  ILE    17      11.228   3.109  -7.011  1.00  0.00           H  
ATOM    263 HG21 ILE    17       9.142   2.764  -9.209  1.00  0.00           H  
ATOM    264 HG22 ILE    17       8.776   2.723  -7.493  1.00  0.00           H  
ATOM    265 HG23 ILE    17       9.350   4.197  -8.199  1.00  0.00           H  
ATOM    266 HG12 ILE    17      10.605   0.665  -8.756  1.00  0.00           H  
ATOM    267 HG13 ILE    17      12.026   0.808  -7.770  1.00  0.00           H  
ATOM    268 HD11 ILE    17       9.163   0.634  -6.759  1.00  0.00           H  
ATOM    269 HD12 ILE    17      10.468  -0.499  -6.506  1.00  0.00           H  
ATOM    270 HD13 ILE    17      10.521   1.073  -5.715  1.00  0.00           H  
ATOM    271  N   ILE    18      12.124   5.589  -8.853  1.00  0.00           N  
ATOM    272  CA  ILE    18      11.952   7.003  -9.226  1.00  0.00           C  
ATOM    273  C   ILE    18      12.800   7.378 -10.460  1.00  0.00           C  
ATOM    274  O   ILE    18      12.306   8.075 -11.348  1.00  0.00           O  
ATOM    275  CB  ILE    18      12.242   7.903  -7.998  1.00  0.00           C  
ATOM    276  CG2 ILE    18      12.368   9.392  -8.373  1.00  0.00           C  
ATOM    277  CG1 ILE    18      11.117   7.724  -6.947  1.00  0.00           C  
ATOM    278  CD1 ILE    18      11.447   8.300  -5.564  1.00  0.00           C  
ATOM    279  H   ILE    18      12.657   5.386  -8.018  1.00  0.00           H  
ATOM    280  HA  ILE    18      10.909   7.157  -9.509  1.00  0.00           H  
ATOM    281  HB  ILE    18      13.190   7.589  -7.556  1.00  0.00           H  
ATOM    282 HG21 ILE    18      11.478   9.747  -8.895  1.00  0.00           H  
ATOM    283 HG22 ILE    18      12.506  10.020  -7.495  1.00  0.00           H  
ATOM    284 HG23 ILE    18      13.232   9.587  -9.009  1.00  0.00           H  
ATOM    285 HG12 ILE    18      10.192   8.170  -7.314  1.00  0.00           H  
ATOM    286 HG13 ILE    18      10.897   6.666  -6.813  1.00  0.00           H  
ATOM    287 HD11 ILE    18      11.548   9.384  -5.581  1.00  0.00           H  
ATOM    288 HD12 ILE    18      10.655   8.063  -4.854  1.00  0.00           H  
ATOM    289 HD13 ILE    18      12.374   7.880  -5.172  1.00  0.00           H  
ATOM    290  N   ASN    19      14.062   6.936 -10.535  1.00  0.00           N  
ATOM    291  CA  ASN    19      15.009   7.337 -11.587  1.00  0.00           C  
ATOM    292  C   ASN    19      14.905   6.521 -12.893  1.00  0.00           C  
ATOM    293  O   ASN    19      15.222   7.051 -13.961  1.00  0.00           O  
ATOM    294  CB  ASN    19      16.447   7.277 -11.027  1.00  0.00           C  
ATOM    295  CG  ASN    19      16.753   8.214  -9.863  1.00  0.00           C  
ATOM    296  OD1 ASN    19      16.141   9.377  -9.784  1.00  0.00           O  
ATOM    297  ND2 ASN    19      17.577   7.921  -9.008  1.00  0.00           N  
ATOM    298  H   ASN    19      14.420   6.367  -9.777  1.00  0.00           H  
ATOM    299  HA  ASN    19      14.807   8.375 -11.861  1.00  0.00           H  
ATOM    300  HB2 ASN    19      16.676   6.252 -10.726  1.00  0.00           H  
ATOM    301  HB3 ASN    19      17.157   7.520 -11.820  1.00  0.00           H  
ATOM    302 HD21 ASN    19      17.771   8.575  -8.264  1.00  0.00           H  
ATOM    303 HD22 ASN    19      18.053   7.032  -9.047  1.00  0.00           H  
ATOM    304  N   THR    20      14.483   5.254 -12.843  1.00  0.00           N  
ATOM    305  CA  THR    20      14.384   4.384 -14.033  1.00  0.00           C  
ATOM    306  C   THR    20      13.245   4.827 -14.954  1.00  0.00           C  
ATOM    307  O   THR    20      12.101   4.970 -14.513  1.00  0.00           O  
ATOM    308  CB  THR    20      14.203   2.905 -13.644  1.00  0.00           C  
ATOM    309  CG2 THR    20      14.083   1.961 -14.842  1.00  0.00           C  
ATOM    310  OG1 THR    20      15.327   2.472 -12.912  1.00  0.00           O  
ATOM    311  H   THR    20      14.224   4.859 -11.949  1.00  0.00           H  
ATOM    312  HA  THR    20      15.322   4.469 -14.586  1.00  0.00           H  
ATOM    313  HB  THR    20      13.322   2.787 -13.010  1.00  0.00           H  
ATOM    314 HG21 THR    20      14.916   2.084 -15.535  1.00  0.00           H  
ATOM    315 HG22 THR    20      14.076   0.920 -14.517  1.00  0.00           H  
ATOM    316 HG23 THR    20      13.158   2.117 -15.397  1.00  0.00           H  
ATOM    317  HG1 THR    20      15.321   2.919 -12.077  1.00  0.00           H  
ATOM    318  N   PHE    21      13.533   5.007 -16.248  1.00  0.00           N  
ATOM    319  CA  PHE    21      12.505   5.258 -17.263  1.00  0.00           C  
ATOM    320  C   PHE    21      11.643   4.002 -17.476  1.00  0.00           C  
ATOM    321  O   PHE    21      12.144   2.960 -17.907  1.00  0.00           O  
ATOM    322  CB  PHE    21      13.158   5.727 -18.571  1.00  0.00           C  
ATOM    323  CG  PHE    21      12.152   5.990 -19.677  1.00  0.00           C  
ATOM    324  CD1 PHE    21      11.440   7.204 -19.706  1.00  0.00           C  
ATOM    325  CE1 PHE    21      10.475   7.435 -20.703  1.00  0.00           C  
ATOM    326  CZ  PHE    21      10.218   6.450 -21.673  1.00  0.00           C  
ATOM    327  CE2 PHE    21      10.928   5.237 -21.648  1.00  0.00           C  
ATOM    328  CD2 PHE    21      11.894   5.008 -20.653  1.00  0.00           C  
ATOM    329  H   PHE    21      14.485   4.881 -16.561  1.00  0.00           H  
ATOM    330  HA  PHE    21      11.865   6.068 -16.906  1.00  0.00           H  
ATOM    331  HB2 PHE    21      13.723   6.642 -18.393  1.00  0.00           H  
ATOM    332  HB3 PHE    21      13.883   4.989 -18.918  1.00  0.00           H  
ATOM    333  HD1 PHE    21      11.625   7.960 -18.957  1.00  0.00           H  
ATOM    334  HE1 PHE    21       9.928   8.366 -20.720  1.00  0.00           H  
ATOM    335  HZ  PHE    21       9.473   6.625 -22.435  1.00  0.00           H  
ATOM    336  HE2 PHE    21      10.728   4.479 -22.391  1.00  0.00           H  
ATOM    337  HD2 PHE    21      12.427   4.068 -20.633  1.00  0.00           H  
ATOM    338  N   TYR    22      10.349   4.101 -17.160  1.00  0.00           N  
ATOM    339  CA  TYR    22       9.393   2.993 -17.227  1.00  0.00           C  
ATOM    340  C   TYR    22       7.963   3.528 -17.412  1.00  0.00           C  
ATOM    341  O   TYR    22       7.426   4.201 -16.528  1.00  0.00           O  
ATOM    342  CB  TYR    22       9.530   2.148 -15.950  1.00  0.00           C  
ATOM    343  CG  TYR    22       8.682   0.894 -15.946  1.00  0.00           C  
ATOM    344  CD1 TYR    22       9.072  -0.203 -16.738  1.00  0.00           C  
ATOM    345  CE1 TYR    22       8.293  -1.375 -16.744  1.00  0.00           C  
ATOM    346  CZ  TYR    22       7.129  -1.450 -15.951  1.00  0.00           C  
ATOM    347  OH  TYR    22       6.375  -2.575 -15.981  1.00  0.00           O  
ATOM    348  CE2 TYR    22       6.743  -0.352 -15.153  1.00  0.00           C  
ATOM    349  CD2 TYR    22       7.518   0.822 -15.155  1.00  0.00           C  
ATOM    350  H   TYR    22      10.004   4.984 -16.815  1.00  0.00           H  
ATOM    351  HA  TYR    22       9.635   2.371 -18.091  1.00  0.00           H  
ATOM    352  HB2 TYR    22      10.568   1.836 -15.822  1.00  0.00           H  
ATOM    353  HB3 TYR    22       9.296   2.748 -15.069  1.00  0.00           H  
ATOM    354  HD1 TYR    22       9.964  -0.149 -17.344  1.00  0.00           H  
ATOM    355  HE1 TYR    22       8.585  -2.214 -17.358  1.00  0.00           H  
ATOM    356  HH  TYR    22       5.536  -2.473 -15.558  1.00  0.00           H  
ATOM    357  HE2 TYR    22       5.856  -0.409 -14.539  1.00  0.00           H  
ATOM    358  HD2 TYR    22       7.216   1.661 -14.546  1.00  0.00           H  
ATOM    359  N   SER    23       7.363   3.266 -18.577  1.00  0.00           N  
ATOM    360  CA  SER    23       6.074   3.853 -18.990  1.00  0.00           C  
ATOM    361  C   SER    23       4.839   3.122 -18.443  1.00  0.00           C  
ATOM    362  O   SER    23       3.782   3.735 -18.286  1.00  0.00           O  
ATOM    363  CB  SER    23       5.982   3.892 -20.520  1.00  0.00           C  
ATOM    364  OG  SER    23       7.081   4.599 -21.074  1.00  0.00           O  
ATOM    365  H   SER    23       7.868   2.734 -19.271  1.00  0.00           H  
ATOM    366  HA  SER    23       6.029   4.883 -18.628  1.00  0.00           H  
ATOM    367  HB2 SER    23       5.974   2.883 -20.935  1.00  0.00           H  
ATOM    368  HB3 SER    23       5.060   4.379 -20.841  1.00  0.00           H  
ATOM    369  HG  SER    23       6.986   4.617 -22.015  1.00  0.00           H  
ATOM    370  N   ASN    24       4.944   1.825 -18.132  1.00  0.00           N  
ATOM    371  CA  ASN    24       3.841   0.979 -17.649  1.00  0.00           C  
ATOM    372  C   ASN    24       3.564   1.174 -16.137  1.00  0.00           C  
ATOM    373  O   ASN    24       3.451   0.219 -15.367  1.00  0.00           O  
ATOM    374  CB  ASN    24       4.127  -0.474 -18.082  1.00  0.00           C  
ATOM    375  CG  ASN    24       3.004  -1.454 -17.764  1.00  0.00           C  
ATOM    376  OD1 ASN    24       3.192  -2.458 -17.095  1.00  0.00           O  
ATOM    377  ND2 ASN    24       1.800  -1.206 -18.235  1.00  0.00           N  
ATOM    378  H   ASN    24       5.844   1.381 -18.252  1.00  0.00           H  
ATOM    379  HA  ASN    24       2.932   1.297 -18.163  1.00  0.00           H  
ATOM    380  HB2 ASN    24       4.298  -0.510 -19.159  1.00  0.00           H  
ATOM    381  HB3 ASN    24       5.047  -0.827 -17.622  1.00  0.00           H  
ATOM    382 HD21 ASN    24       1.042  -1.836 -18.012  1.00  0.00           H  
ATOM    383 HD22 ASN    24       1.632  -0.390 -18.804  1.00  0.00           H  
ATOM    384  N   LYS    25       3.477   2.437 -15.700  1.00  0.00           N  
ATOM    385  CA  LYS    25       3.374   2.847 -14.287  1.00  0.00           C  
ATOM    386  C   LYS    25       2.119   2.331 -13.578  1.00  0.00           C  
ATOM    387  O   LYS    25       2.156   2.106 -12.372  1.00  0.00           O  
ATOM    388  CB  LYS    25       3.434   4.378 -14.191  1.00  0.00           C  
ATOM    389  CG  LYS    25       4.784   4.946 -14.652  1.00  0.00           C  
ATOM    390  CD  LYS    25       4.799   6.473 -14.506  1.00  0.00           C  
ATOM    391  CE  LYS    25       6.160   7.089 -14.858  1.00  0.00           C  
ATOM    392  NZ  LYS    25       7.196   6.775 -13.840  1.00  0.00           N1+
ATOM    393  H   LYS    25       3.563   3.174 -16.388  1.00  0.00           H  
ATOM    394  HA  LYS    25       4.236   2.431 -13.769  1.00  0.00           H  
ATOM    395  HB2 LYS    25       2.628   4.822 -14.777  1.00  0.00           H  
ATOM    396  HB3 LYS    25       3.264   4.682 -13.157  1.00  0.00           H  
ATOM    397  HG2 LYS    25       5.589   4.497 -14.070  1.00  0.00           H  
ATOM    398  HG3 LYS    25       4.965   4.684 -15.694  1.00  0.00           H  
ATOM    399  HD2 LYS    25       4.045   6.889 -15.174  1.00  0.00           H  
ATOM    400  HD3 LYS    25       4.509   6.765 -13.497  1.00  0.00           H  
ATOM    401  HE2 LYS    25       6.496   6.751 -15.839  1.00  0.00           H  
ATOM    402  HE3 LYS    25       6.065   8.174 -14.913  1.00  0.00           H  
ATOM    403  HZ1 LYS    25       6.881   7.096 -12.934  1.00  0.00           H  
ATOM    404  HZ2 LYS    25       7.344   5.776 -13.811  1.00  0.00           H  
ATOM    405  HZ3 LYS    25       8.062   7.235 -14.083  1.00  0.00           H  
ATOM    406  N   GLU    26       1.038   2.101 -14.327  1.00  0.00           N  
ATOM    407  CA  GLU    26      -0.310   1.725 -13.861  1.00  0.00           C  
ATOM    408  C   GLU    26      -0.368   0.523 -12.900  1.00  0.00           C  
ATOM    409  O   GLU    26      -1.317   0.400 -12.122  1.00  0.00           O  
ATOM    410  CB  GLU    26      -1.189   1.451 -15.095  1.00  0.00           C  
ATOM    411  CG  GLU    26      -0.762   0.212 -15.906  1.00  0.00           C  
ATOM    412  CD  GLU    26      -1.674  -0.057 -17.112  1.00  0.00           C  
ATOM    413  OE1 GLU    26      -2.101   0.906 -17.794  1.00  0.00           O  
ATOM    414  OE2 GLU    26      -1.943  -1.251 -17.391  1.00  0.00           O1-
ATOM    415  H   GLU    26       1.126   2.285 -15.316  1.00  0.00           H  
ATOM    416  HA  GLU    26      -0.718   2.588 -13.332  1.00  0.00           H  
ATOM    417  HB2 GLU    26      -2.223   1.328 -14.772  1.00  0.00           H  
ATOM    418  HB3 GLU    26      -1.181   2.334 -15.732  1.00  0.00           H  
ATOM    419  HG2 GLU    26       0.257   0.330 -16.273  1.00  0.00           H  
ATOM    420  HG3 GLU    26      -0.770  -0.687 -15.290  1.00  0.00           H  
ATOM    421  N   ILE    27       0.649  -0.348 -12.917  1.00  0.00           N  
ATOM    422  CA  ILE    27       0.762  -1.516 -12.034  1.00  0.00           C  
ATOM    423  C   ILE    27       0.828  -1.152 -10.543  1.00  0.00           C  
ATOM    424  O   ILE    27       0.554  -2.013  -9.709  1.00  0.00           O  
ATOM    425  CB  ILE    27       1.947  -2.417 -12.461  1.00  0.00           C  
ATOM    426  CG2 ILE    27       1.719  -2.904 -13.902  1.00  0.00           C  
ATOM    427  CG1 ILE    27       3.349  -1.767 -12.333  1.00  0.00           C  
ATOM    428  CD1 ILE    27       4.009  -1.967 -10.962  1.00  0.00           C  
ATOM    429  H   ILE    27       1.404  -0.184 -13.568  1.00  0.00           H  
ATOM    430  HA  ILE    27      -0.155  -2.096 -12.160  1.00  0.00           H  
ATOM    431  HB  ILE    27       1.933  -3.312 -11.836  1.00  0.00           H  
ATOM    432 HG21 ILE    27       1.775  -2.087 -14.623  1.00  0.00           H  
ATOM    433 HG22 ILE    27       2.467  -3.641 -14.192  1.00  0.00           H  
ATOM    434 HG23 ILE    27       0.743  -3.377 -14.010  1.00  0.00           H  
ATOM    435 HG12 ILE    27       4.018  -2.210 -13.072  1.00  0.00           H  
ATOM    436 HG13 ILE    27       3.314  -0.705 -12.580  1.00  0.00           H  
ATOM    437 HD11 ILE    27       4.047  -3.022 -10.689  1.00  0.00           H  
ATOM    438 HD12 ILE    27       5.036  -1.602 -10.979  1.00  0.00           H  
ATOM    439 HD13 ILE    27       3.499  -1.434 -10.164  1.00  0.00           H  
ATOM    440  N   PHE    28       1.113   0.109 -10.187  1.00  0.00           N  
ATOM    441  CA  PHE    28       1.111   0.569  -8.792  1.00  0.00           C  
ATOM    442  C   PHE    28      -0.220   0.252  -8.079  1.00  0.00           C  
ATOM    443  O   PHE    28      -0.226  -0.181  -6.925  1.00  0.00           O  
ATOM    444  CB  PHE    28       1.424   2.080  -8.738  1.00  0.00           C  
ATOM    445  CG  PHE    28       0.218   2.982  -8.957  1.00  0.00           C  
ATOM    446  CD1 PHE    28      -0.197   3.323 -10.256  1.00  0.00           C  
ATOM    447  CE1 PHE    28      -1.386   4.042 -10.459  1.00  0.00           C  
ATOM    448  CZ  PHE    28      -2.181   4.415  -9.364  1.00  0.00           C  
ATOM    449  CE2 PHE    28      -1.776   4.072  -8.064  1.00  0.00           C  
ATOM    450  CD2 PHE    28      -0.570   3.377  -7.859  1.00  0.00           C  
ATOM    451  H   PHE    28       1.321   0.784 -10.910  1.00  0.00           H  
ATOM    452  HA  PHE    28       1.905   0.029  -8.285  1.00  0.00           H  
ATOM    453  HB2 PHE    28       1.838   2.309  -7.757  1.00  0.00           H  
ATOM    454  HB3 PHE    28       2.209   2.338  -9.451  1.00  0.00           H  
ATOM    455  HD1 PHE    28       0.374   3.018 -11.111  1.00  0.00           H  
ATOM    456  HE1 PHE    28      -1.696   4.282 -11.463  1.00  0.00           H  
ATOM    457  HZ  PHE    28      -3.108   4.945  -9.522  1.00  0.00           H  
ATOM    458  HE2 PHE    28      -2.402   4.322  -7.223  1.00  0.00           H  
ATOM    459  HD2 PHE    28      -0.277   3.101  -6.857  1.00  0.00           H  
ATOM    460  N   LEU    29      -1.353   0.426  -8.772  1.00  0.00           N  
ATOM    461  CA  LEU    29      -2.687   0.261  -8.196  1.00  0.00           C  
ATOM    462  C   LEU    29      -3.001  -1.215  -7.920  1.00  0.00           C  
ATOM    463  O   LEU    29      -3.569  -1.537  -6.877  1.00  0.00           O  
ATOM    464  CB  LEU    29      -3.709   0.926  -9.135  1.00  0.00           C  
ATOM    465  CG  LEU    29      -5.149   0.971  -8.593  1.00  0.00           C  
ATOM    466  CD1 LEU    29      -5.250   1.694  -7.249  1.00  0.00           C  
ATOM    467  CD2 LEU    29      -6.059   1.701  -9.580  1.00  0.00           C  
ATOM    468  H   LEU    29      -1.290   0.755  -9.726  1.00  0.00           H  
ATOM    469  HA  LEU    29      -2.685   0.791  -7.242  1.00  0.00           H  
ATOM    470  HB2 LEU    29      -3.385   1.943  -9.352  1.00  0.00           H  
ATOM    471  HB3 LEU    29      -3.701   0.405 -10.093  1.00  0.00           H  
ATOM    472  HG  LEU    29      -5.524  -0.045  -8.481  1.00  0.00           H  
ATOM    473 HD11 LEU    29      -4.796   2.685  -7.290  1.00  0.00           H  
ATOM    474 HD12 LEU    29      -6.290   1.818  -6.951  1.00  0.00           H  
ATOM    475 HD13 LEU    29      -4.764   1.135  -6.450  1.00  0.00           H  
ATOM    476 HD21 LEU    29      -6.057   1.217 -10.555  1.00  0.00           H  
ATOM    477 HD22 LEU    29      -7.090   1.702  -9.227  1.00  0.00           H  
ATOM    478 HD23 LEU    29      -5.753   2.739  -9.722  1.00  0.00           H  
ATOM    479  N   ARG    30      -2.556  -2.117  -8.807  1.00  0.00           N  
ATOM    480  CA  ARG    30      -2.628  -3.576  -8.625  1.00  0.00           C  
ATOM    481  C   ARG    30      -1.894  -4.012  -7.358  1.00  0.00           C  
ATOM    482  O   ARG    30      -2.455  -4.754  -6.556  1.00  0.00           O  
ATOM    483  CB  ARG    30      -2.032  -4.268  -9.862  1.00  0.00           C  
ATOM    484  CG  ARG    30      -2.125  -5.803  -9.802  1.00  0.00           C  
ATOM    485  CD  ARG    30      -1.339  -6.450 -10.950  1.00  0.00           C  
ATOM    486  NE  ARG    30       0.114  -6.292 -10.759  1.00  0.00           N  
ATOM    487  CZ  ARG    30       1.065  -6.376 -11.665  1.00  0.00           C  
ATOM    488  NH1 ARG    30       0.831  -6.541 -12.937  1.00  0.00           N  
ATOM    489  NH2 ARG    30       2.287  -6.294 -11.248  1.00  0.00           N1+
ATOM    490  H   ARG    30      -2.065  -1.777  -9.622  1.00  0.00           H  
ATOM    491  HA  ARG    30      -3.680  -3.852  -8.533  1.00  0.00           H  
ATOM    492  HB2 ARG    30      -2.535  -3.905 -10.759  1.00  0.00           H  
ATOM    493  HB3 ARG    30      -0.989  -3.978  -9.974  1.00  0.00           H  
ATOM    494  HG2 ARG    30      -1.730  -6.198  -8.866  1.00  0.00           H  
ATOM    495  HG3 ARG    30      -3.170  -6.114  -9.840  1.00  0.00           H  
ATOM    496  HD2 ARG    30      -1.564  -7.516 -11.006  1.00  0.00           H  
ATOM    497  HD3 ARG    30      -1.623  -6.014 -11.905  1.00  0.00           H  
ATOM    498  HE  ARG    30       0.423  -6.186  -9.797  1.00  0.00           H  
ATOM    499 HH11 ARG    30      -0.121  -6.592 -13.270  1.00  0.00           H  
ATOM    500 HH12 ARG    30       1.594  -6.620 -13.594  1.00  0.00           H  
ATOM    501 HH21 ARG    30       2.442  -6.159 -10.249  1.00  0.00           H  
ATOM    502 HH22 ARG    30       3.085  -6.413 -11.857  1.00  0.00           H  
ATOM    503  N   GLU    31      -0.664  -3.539  -7.157  1.00  0.00           N  
ATOM    504  CA  GLU    31       0.138  -3.896  -5.980  1.00  0.00           C  
ATOM    505  C   GLU    31      -0.506  -3.415  -4.670  1.00  0.00           C  
ATOM    506  O   GLU    31      -0.592  -4.180  -3.710  1.00  0.00           O  
ATOM    507  CB  GLU    31       1.570  -3.341  -6.108  1.00  0.00           C  
ATOM    508  CG  GLU    31       2.375  -3.900  -7.294  1.00  0.00           C  
ATOM    509  CD  GLU    31       2.262  -5.425  -7.434  1.00  0.00           C  
ATOM    510  OE1 GLU    31       2.449  -6.140  -6.424  1.00  0.00           O  
ATOM    511  OE2 GLU    31       1.979  -5.908  -8.557  1.00  0.00           O1-
ATOM    512  H   GLU    31      -0.251  -2.924  -7.847  1.00  0.00           H  
ATOM    513  HA  GLU    31       0.158  -4.983  -5.906  1.00  0.00           H  
ATOM    514  HB2 GLU    31       1.546  -2.253  -6.178  1.00  0.00           H  
ATOM    515  HB3 GLU    31       2.114  -3.566  -5.190  1.00  0.00           H  
ATOM    516  HG2 GLU    31       2.038  -3.442  -8.221  1.00  0.00           H  
ATOM    517  HG3 GLU    31       3.426  -3.631  -7.188  1.00  0.00           H  
ATOM    518  N   LEU    32      -1.022  -2.184  -4.633  1.00  0.00           N  
ATOM    519  CA  LEU    32      -1.678  -1.634  -3.442  1.00  0.00           C  
ATOM    520  C   LEU    32      -3.017  -2.327  -3.130  1.00  0.00           C  
ATOM    521  O   LEU    32      -3.260  -2.671  -1.974  1.00  0.00           O  
ATOM    522  CB  LEU    32      -1.834  -0.114  -3.602  1.00  0.00           C  
ATOM    523  CG  LEU    32      -0.485   0.633  -3.653  1.00  0.00           C  
ATOM    524  CD1 LEU    32      -0.727   2.094  -4.012  1.00  0.00           C  
ATOM    525  CD2 LEU    32       0.265   0.588  -2.322  1.00  0.00           C  
ATOM    526  H   LEU    32      -0.945  -1.595  -5.452  1.00  0.00           H  
ATOM    527  HA  LEU    32      -1.035  -1.828  -2.583  1.00  0.00           H  
ATOM    528  HB2 LEU    32      -2.400   0.088  -4.514  1.00  0.00           H  
ATOM    529  HB3 LEU    32      -2.435   0.287  -2.784  1.00  0.00           H  
ATOM    530  HG  LEU    32       0.154   0.201  -4.422  1.00  0.00           H  
ATOM    531 HD11 LEU    32      -1.259   2.618  -3.217  1.00  0.00           H  
ATOM    532 HD12 LEU    32       0.214   2.616  -4.185  1.00  0.00           H  
ATOM    533 HD13 LEU    32      -1.319   2.180  -4.923  1.00  0.00           H  
ATOM    534 HD21 LEU    32       0.618  -0.417  -2.091  1.00  0.00           H  
ATOM    535 HD22 LEU    32       1.146   1.230  -2.350  1.00  0.00           H  
ATOM    536 HD23 LEU    32      -0.363   0.919  -1.495  1.00  0.00           H  
ATOM    537  N   ILE    33      -3.847  -2.609  -4.143  1.00  0.00           N  
ATOM    538  CA  ILE    33      -5.091  -3.387  -3.983  1.00  0.00           C  
ATOM    539  C   ILE    33      -4.785  -4.826  -3.530  1.00  0.00           C  
ATOM    540  O   ILE    33      -5.482  -5.356  -2.664  1.00  0.00           O  
ATOM    541  CB  ILE    33      -5.922  -3.339  -5.291  1.00  0.00           C  
ATOM    542  CG2 ILE    33      -7.051  -4.384  -5.312  1.00  0.00           C  
ATOM    543  CG1 ILE    33      -6.515  -1.923  -5.479  1.00  0.00           C  
ATOM    544  CD1 ILE    33      -7.180  -1.707  -6.843  1.00  0.00           C  
ATOM    545  H   ILE    33      -3.596  -2.314  -5.078  1.00  0.00           H  
ATOM    546  HA  ILE    33      -5.679  -2.925  -3.188  1.00  0.00           H  
ATOM    547  HB  ILE    33      -5.259  -3.557  -6.130  1.00  0.00           H  
ATOM    548 HG21 ILE    33      -7.729  -4.262  -4.469  1.00  0.00           H  
ATOM    549 HG22 ILE    33      -7.645  -4.313  -6.221  1.00  0.00           H  
ATOM    550 HG23 ILE    33      -6.669  -5.404  -5.294  1.00  0.00           H  
ATOM    551 HG12 ILE    33      -7.234  -1.707  -4.687  1.00  0.00           H  
ATOM    552 HG13 ILE    33      -5.729  -1.176  -5.372  1.00  0.00           H  
ATOM    553 HD11 ILE    33      -8.129  -2.235  -6.924  1.00  0.00           H  
ATOM    554 HD12 ILE    33      -7.386  -0.650  -7.004  1.00  0.00           H  
ATOM    555 HD13 ILE    33      -6.536  -2.045  -7.655  1.00  0.00           H  
ATOM    556  N   SER    34      -3.717  -5.446  -4.047  1.00  0.00           N  
ATOM    557  CA  SER    34      -3.259  -6.773  -3.614  1.00  0.00           C  
ATOM    558  C   SER    34      -2.827  -6.777  -2.140  1.00  0.00           C  
ATOM    559  O   SER    34      -3.264  -7.638  -1.375  1.00  0.00           O  
ATOM    560  CB  SER    34      -2.127  -7.259  -4.530  1.00  0.00           C  
ATOM    561  OG  SER    34      -1.753  -8.595  -4.236  1.00  0.00           O  
ATOM    562  H   SER    34      -3.175  -4.973  -4.760  1.00  0.00           H  
ATOM    563  HA  SER    34      -4.100  -7.461  -3.722  1.00  0.00           H  
ATOM    564  HB2 SER    34      -2.449  -7.231  -5.571  1.00  0.00           H  
ATOM    565  HB3 SER    34      -1.247  -6.621  -4.451  1.00  0.00           H  
ATOM    566  HG  SER    34      -1.432  -8.637  -3.346  1.00  0.00           H  
ATOM    567  N   ASN    35      -2.052  -5.777  -1.699  1.00  0.00           N  
ATOM    568  CA  ASN    35      -1.662  -5.626  -0.293  1.00  0.00           C  
ATOM    569  C   ASN    35      -2.886  -5.419   0.628  1.00  0.00           C  
ATOM    570  O   ASN    35      -2.969  -6.044   1.686  1.00  0.00           O  
ATOM    571  CB  ASN    35      -0.671  -4.460  -0.142  1.00  0.00           C  
ATOM    572  CG  ASN    35       0.671  -4.629  -0.839  1.00  0.00           C  
ATOM    573  OD1 ASN    35       1.040  -5.676  -1.353  1.00  0.00           O  
ATOM    574  ND2 ASN    35       1.469  -3.586  -0.843  1.00  0.00           N  
ATOM    575  H   ASN    35      -1.715  -5.090  -2.362  1.00  0.00           H  
ATOM    576  HA  ASN    35      -1.168  -6.547   0.024  1.00  0.00           H  
ATOM    577  HB2 ASN    35      -1.132  -3.539  -0.501  1.00  0.00           H  
ATOM    578  HB3 ASN    35      -0.458  -4.314   0.918  1.00  0.00           H  
ATOM    579 HD21 ASN    35       2.371  -3.656  -1.290  1.00  0.00           H  
ATOM    580 HD22 ASN    35       1.181  -2.726  -0.396  1.00  0.00           H  
ATOM    581  N   SER    36      -3.870  -4.613   0.211  1.00  0.00           N  
ATOM    582  CA  SER    36      -5.149  -4.471   0.923  1.00  0.00           C  
ATOM    583  C   SER    36      -5.920  -5.794   1.008  1.00  0.00           C  
ATOM    584  O   SER    36      -6.407  -6.152   2.079  1.00  0.00           O  
ATOM    585  CB  SER    36      -6.032  -3.417   0.249  1.00  0.00           C  
ATOM    586  OG  SER    36      -5.518  -2.119   0.461  1.00  0.00           O  
ATOM    587  H   SER    36      -3.757  -4.108  -0.659  1.00  0.00           H  
ATOM    588  HA  SER    36      -4.940  -4.155   1.946  1.00  0.00           H  
ATOM    589  HB2 SER    36      -6.105  -3.592  -0.823  1.00  0.00           H  
ATOM    590  HB3 SER    36      -7.048  -3.455   0.641  1.00  0.00           H  
ATOM    591  HG  SER    36      -5.584  -1.925   1.392  1.00  0.00           H  
ATOM    592  N   SER    37      -5.992  -6.557  -0.086  1.00  0.00           N  
ATOM    593  CA  SER    37      -6.633  -7.879  -0.119  1.00  0.00           C  
ATOM    594  C   SER    37      -5.947  -8.884   0.823  1.00  0.00           C  
ATOM    595  O   SER    37      -6.627  -9.642   1.511  1.00  0.00           O  
ATOM    596  CB  SER    37      -6.669  -8.392  -1.562  1.00  0.00           C  
ATOM    597  OG  SER    37      -7.459  -9.563  -1.685  1.00  0.00           O  
ATOM    598  H   SER    37      -5.569  -6.220  -0.942  1.00  0.00           H  
ATOM    599  HA  SER    37      -7.663  -7.753   0.217  1.00  0.00           H  
ATOM    600  HB2 SER    37      -7.104  -7.629  -2.207  1.00  0.00           H  
ATOM    601  HB3 SER    37      -5.667  -8.596  -1.940  1.00  0.00           H  
ATOM    602  HG  SER    37      -7.060 -10.252  -1.173  1.00  0.00           H  
ATOM    603  N   ASP    38      -4.613  -8.846   0.940  1.00  0.00           N  
ATOM    604  CA  ASP    38      -3.859  -9.655   1.907  1.00  0.00           C  
ATOM    605  C   ASP    38      -4.162  -9.279   3.372  1.00  0.00           C  
ATOM    606  O   ASP    38      -4.319 -10.165   4.215  1.00  0.00           O  
ATOM    607  CB  ASP    38      -2.348  -9.542   1.635  1.00  0.00           C  
ATOM    608  CG  ASP    38      -1.876 -10.143   0.297  1.00  0.00           C  
ATOM    609  OD1 ASP    38      -2.544 -11.049  -0.256  1.00  0.00           O  
ATOM    610  OD2 ASP    38      -0.776  -9.756  -0.164  1.00  0.00           O1-
ATOM    611  H   ASP    38      -4.089  -8.217   0.345  1.00  0.00           H  
ATOM    612  HA  ASP    38      -4.157 -10.698   1.780  1.00  0.00           H  
ATOM    613  HB2 ASP    38      -2.042  -8.498   1.665  1.00  0.00           H  
ATOM    614  HB3 ASP    38      -1.788 -10.047   2.424  1.00  0.00           H  
ATOM    615  N   ALA    39      -4.300  -7.988   3.693  1.00  0.00           N  
ATOM    616  CA  ALA    39      -4.707  -7.541   5.030  1.00  0.00           C  
ATOM    617  C   ALA    39      -6.160  -7.920   5.369  1.00  0.00           C  
ATOM    618  O   ALA    39      -6.458  -8.243   6.522  1.00  0.00           O  
ATOM    619  CB  ALA    39      -4.520  -6.027   5.127  1.00  0.00           C  
ATOM    620  H   ALA    39      -4.161  -7.288   2.975  1.00  0.00           H  
ATOM    621  HA  ALA    39      -4.051  -8.012   5.765  1.00  0.00           H  
ATOM    622  HB1 ALA    39      -5.171  -5.496   4.432  1.00  0.00           H  
ATOM    623  HB2 ALA    39      -4.736  -5.658   6.131  1.00  0.00           H  
ATOM    624  HB3 ALA    39      -3.496  -5.748   4.895  1.00  0.00           H  
ATOM    625  N   LEU    40      -7.059  -7.886   4.378  1.00  0.00           N  
ATOM    626  CA  LEU    40      -8.451  -8.335   4.493  1.00  0.00           C  
ATOM    627  C   LEU    40      -8.539  -9.864   4.677  1.00  0.00           C  
ATOM    628  O   LEU    40      -9.286 -10.327   5.538  1.00  0.00           O  
ATOM    629  CB  LEU    40      -9.249  -7.839   3.274  1.00  0.00           C  
ATOM    630  CG  LEU    40      -9.465  -6.311   3.246  1.00  0.00           C  
ATOM    631  CD1 LEU    40      -9.800  -5.830   1.836  1.00  0.00           C  
ATOM    632  CD2 LEU    40     -10.632  -5.894   4.143  1.00  0.00           C  
ATOM    633  H   LEU    40      -6.749  -7.575   3.466  1.00  0.00           H  
ATOM    634  HA  LEU    40      -8.892  -7.880   5.374  1.00  0.00           H  
ATOM    635  HB2 LEU    40      -8.733  -8.155   2.367  1.00  0.00           H  
ATOM    636  HB3 LEU    40     -10.222  -8.326   3.248  1.00  0.00           H  
ATOM    637  HG  LEU    40      -8.563  -5.798   3.577  1.00  0.00           H  
ATOM    638 HD11 LEU    40     -10.732  -6.262   1.473  1.00  0.00           H  
ATOM    639 HD12 LEU    40      -9.909  -4.746   1.815  1.00  0.00           H  
ATOM    640 HD13 LEU    40      -9.016  -6.087   1.126  1.00  0.00           H  
ATOM    641 HD21 LEU    40     -10.486  -6.209   5.174  1.00  0.00           H  
ATOM    642 HD22 LEU    40     -10.761  -4.812   4.143  1.00  0.00           H  
ATOM    643 HD23 LEU    40     -11.564  -6.332   3.795  1.00  0.00           H  
ATOM    644  N   ASP    41      -7.712 -10.646   3.975  1.00  0.00           N  
ATOM    645  CA  ASP    41      -7.576 -12.094   4.200  1.00  0.00           C  
ATOM    646  C   ASP    41      -7.073 -12.422   5.611  1.00  0.00           C  
ATOM    647  O   ASP    41      -7.597 -13.335   6.254  1.00  0.00           O  
ATOM    648  CB  ASP    41      -6.625 -12.728   3.166  1.00  0.00           C  
ATOM    649  CG  ASP    41      -7.196 -12.875   1.747  1.00  0.00           C  
ATOM    650  OD1 ASP    41      -8.436 -12.825   1.571  1.00  0.00           O  
ATOM    651  OD2 ASP    41      -6.400 -13.140   0.814  1.00  0.00           O1-
ATOM    652  H   ASP    41      -7.120 -10.224   3.270  1.00  0.00           H  
ATOM    653  HA  ASP    41      -8.561 -12.555   4.115  1.00  0.00           H  
ATOM    654  HB2 ASP    41      -5.695 -12.163   3.108  1.00  0.00           H  
ATOM    655  HB3 ASP    41      -6.346 -13.734   3.483  1.00  0.00           H  
ATOM    656  N   LYS    42      -6.081 -11.679   6.121  1.00  0.00           N  
ATOM    657  CA  LYS    42      -5.488 -11.932   7.441  1.00  0.00           C  
ATOM    658  C   LYS    42      -6.477 -11.684   8.587  1.00  0.00           C  
ATOM    659  O   LYS    42      -6.590 -12.529   9.475  1.00  0.00           O  
ATOM    660  CB  LYS    42      -4.178 -11.138   7.575  1.00  0.00           C  
ATOM    661  CG  LYS    42      -3.378 -11.576   8.811  1.00  0.00           C  
ATOM    662  CD  LYS    42      -1.945 -11.024   8.789  1.00  0.00           C  
ATOM    663  CE  LYS    42      -1.214 -11.410  10.081  1.00  0.00           C  
ATOM    664  NZ  LYS    42       0.181 -10.895  10.096  1.00  0.00           N1+
ATOM    665  H   LYS    42      -5.676 -10.948   5.549  1.00  0.00           H  
ATOM    666  HA  LYS    42      -5.229 -12.993   7.465  1.00  0.00           H  
ATOM    667  HB2 LYS    42      -3.571 -11.311   6.685  1.00  0.00           H  
ATOM    668  HB3 LYS    42      -4.377 -10.066   7.606  1.00  0.00           H  
ATOM    669  HG2 LYS    42      -3.889 -11.250   9.717  1.00  0.00           H  
ATOM    670  HG3 LYS    42      -3.336 -12.665   8.859  1.00  0.00           H  
ATOM    671  HD2 LYS    42      -1.411 -11.420   7.924  1.00  0.00           H  
ATOM    672  HD3 LYS    42      -1.958  -9.941   8.679  1.00  0.00           H  
ATOM    673  HE2 LYS    42      -1.739 -11.013  10.950  1.00  0.00           H  
ATOM    674  HE3 LYS    42      -1.188 -12.495  10.193  1.00  0.00           H  
ATOM    675  HZ1 LYS    42       0.171  -9.888  10.028  1.00  0.00           H  
ATOM    676  HZ2 LYS    42       0.629 -11.168  10.960  1.00  0.00           H  
ATOM    677  HZ3 LYS    42       0.693 -11.281   9.315  1.00  0.00           H  
ATOM    678  N   ILE    43      -7.257 -10.594   8.547  1.00  0.00           N  
ATOM    679  CA  ILE    43      -8.341 -10.379   9.527  1.00  0.00           C  
ATOM    680  C   ILE    43      -9.468 -11.414   9.361  1.00  0.00           C  
ATOM    681  O   ILE    43      -9.939 -11.958  10.361  1.00  0.00           O  
ATOM    682  CB  ILE    43      -8.851  -8.916   9.527  1.00  0.00           C  
ATOM    683  CG2 ILE    43      -9.541  -8.504   8.223  1.00  0.00           C  
ATOM    684  CG1 ILE    43      -9.815  -8.605  10.688  1.00  0.00           C  
ATOM    685  CD1 ILE    43      -9.132  -8.609  12.059  1.00  0.00           C  
ATOM    686  H   ILE    43      -7.149  -9.931   7.791  1.00  0.00           H  
ATOM    687  HA  ILE    43      -7.896 -10.555  10.507  1.00  0.00           H  
ATOM    688  HB  ILE    43      -7.992  -8.261   9.643  1.00  0.00           H  
ATOM    689 HG21 ILE    43     -10.449  -9.075   8.029  1.00  0.00           H  
ATOM    690 HG22 ILE    43      -9.813  -7.448   8.234  1.00  0.00           H  
ATOM    691 HG23 ILE    43      -8.863  -8.648   7.393  1.00  0.00           H  
ATOM    692 HG12 ILE    43     -10.237  -7.612  10.540  1.00  0.00           H  
ATOM    693 HG13 ILE    43     -10.670  -9.279  10.687  1.00  0.00           H  
ATOM    694 HD11 ILE    43      -8.244  -7.977  12.065  1.00  0.00           H  
ATOM    695 HD12 ILE    43      -9.814  -8.220  12.814  1.00  0.00           H  
ATOM    696 HD13 ILE    43      -8.838  -9.612  12.365  1.00  0.00           H  
ATOM    697  N   ARG    44      -9.856 -11.768   8.127  1.00  0.00           N  
ATOM    698  CA  ARG    44     -10.887 -12.792   7.863  1.00  0.00           C  
ATOM    699  C   ARG    44     -10.498 -14.168   8.413  1.00  0.00           C  
ATOM    700  O   ARG    44     -11.359 -14.871   8.935  1.00  0.00           O  
ATOM    701  CB  ARG    44     -11.187 -12.855   6.357  1.00  0.00           C  
ATOM    702  CG  ARG    44     -12.416 -13.728   6.046  1.00  0.00           C  
ATOM    703  CD  ARG    44     -12.782 -13.717   4.558  1.00  0.00           C  
ATOM    704  NE  ARG    44     -11.763 -14.391   3.727  1.00  0.00           N  
ATOM    705  CZ  ARG    44     -11.756 -14.469   2.408  1.00  0.00           C  
ATOM    706  NH1 ARG    44     -12.725 -13.990   1.677  1.00  0.00           N  
ATOM    707  NH2 ARG    44     -10.767 -15.046   1.789  1.00  0.00           N1+
ATOM    708  H   ARG    44      -9.430 -11.315   7.329  1.00  0.00           H  
ATOM    709  HA  ARG    44     -11.795 -12.468   8.374  1.00  0.00           H  
ATOM    710  HB2 ARG    44     -11.377 -11.849   5.987  1.00  0.00           H  
ATOM    711  HB3 ARG    44     -10.315 -13.218   5.813  1.00  0.00           H  
ATOM    712  HG2 ARG    44     -12.249 -14.761   6.355  1.00  0.00           H  
ATOM    713  HG3 ARG    44     -13.270 -13.373   6.622  1.00  0.00           H  
ATOM    714  HD2 ARG    44     -13.735 -14.226   4.411  1.00  0.00           H  
ATOM    715  HD3 ARG    44     -12.911 -12.692   4.210  1.00  0.00           H  
ATOM    716  HE  ARG    44     -10.983 -14.787   4.230  1.00  0.00           H  
ATOM    717 HH11 ARG    44     -13.506 -13.530   2.120  1.00  0.00           H  
ATOM    718 HH12 ARG    44     -12.690 -14.049   0.671  1.00  0.00           H  
ATOM    719 HH21 ARG    44     -10.724 -15.055   0.781  1.00  0.00           H  
ATOM    720 HH22 ARG    44      -9.979 -15.403   2.310  1.00  0.00           H  
ATOM    721  N   TYR    45      -9.219 -14.542   8.341  1.00  0.00           N  
ATOM    722  CA  TYR    45      -8.697 -15.780   8.925  1.00  0.00           C  
ATOM    723  C   TYR    45      -8.705 -15.756  10.463  1.00  0.00           C  
ATOM    724  O   TYR    45      -9.277 -16.645  11.093  1.00  0.00           O  
ATOM    725  CB  TYR    45      -7.287 -16.047   8.374  1.00  0.00           C  
ATOM    726  CG  TYR    45      -6.600 -17.246   9.001  1.00  0.00           C  
ATOM    727  CD1 TYR    45      -7.021 -18.548   8.669  1.00  0.00           C  
ATOM    728  CE1 TYR    45      -6.407 -19.665   9.271  1.00  0.00           C  
ATOM    729  CZ  TYR    45      -5.367 -19.479  10.209  1.00  0.00           C  
ATOM    730  OH  TYR    45      -4.765 -20.550  10.795  1.00  0.00           O  
ATOM    731  CE2 TYR    45      -4.948 -18.172  10.539  1.00  0.00           C  
ATOM    732  CD2 TYR    45      -5.564 -17.059   9.937  1.00  0.00           C  
ATOM    733  H   TYR    45      -8.561 -13.927   7.879  1.00  0.00           H  
ATOM    734  HA  TYR    45      -9.341 -16.603   8.607  1.00  0.00           H  
ATOM    735  HB2 TYR    45      -7.338 -16.205   7.296  1.00  0.00           H  
ATOM    736  HB3 TYR    45      -6.658 -15.166   8.514  1.00  0.00           H  
ATOM    737  HD1 TYR    45      -7.820 -18.696   7.958  1.00  0.00           H  
ATOM    738  HE1 TYR    45      -6.737 -20.660   9.013  1.00  0.00           H  
ATOM    739  HH  TYR    45      -5.112 -21.378  10.501  1.00  0.00           H  
ATOM    740  HE2 TYR    45      -4.155 -18.023  11.258  1.00  0.00           H  
ATOM    741  HD2 TYR    45      -5.243 -16.062  10.204  1.00  0.00           H  
ATOM    742  N   GLU    46      -8.118 -14.727  11.085  1.00  0.00           N  
ATOM    743  CA  GLU    46      -8.007 -14.636  12.552  1.00  0.00           C  
ATOM    744  C   GLU    46      -9.367 -14.486  13.263  1.00  0.00           C  
ATOM    745  O   GLU    46      -9.536 -14.936  14.396  1.00  0.00           O  
ATOM    746  CB  GLU    46      -7.090 -13.466  12.934  1.00  0.00           C  
ATOM    747  CG  GLU    46      -5.613 -13.747  12.601  1.00  0.00           C  
ATOM    748  CD  GLU    46      -4.656 -12.657  13.123  1.00  0.00           C  
ATOM    749  OE1 GLU    46      -4.981 -11.986  14.135  1.00  0.00           O  
ATOM    750  OE2 GLU    46      -3.547 -12.510  12.556  1.00  0.00           O1-
ATOM    751  H   GLU    46      -7.680 -14.002  10.532  1.00  0.00           H  
ATOM    752  HA  GLU    46      -7.560 -15.562  12.919  1.00  0.00           H  
ATOM    753  HB2 GLU    46      -7.418 -12.549  12.439  1.00  0.00           H  
ATOM    754  HB3 GLU    46      -7.183 -13.283  14.005  1.00  0.00           H  
ATOM    755  HG2 GLU    46      -5.305 -14.695  13.043  1.00  0.00           H  
ATOM    756  HG3 GLU    46      -5.477 -13.848  11.524  1.00  0.00           H  
ATOM    757  N   THR    47     -10.362 -13.896  12.601  1.00  0.00           N  
ATOM    758  CA  THR    47     -11.723 -13.735  13.149  1.00  0.00           C  
ATOM    759  C   THR    47     -12.550 -15.027  13.164  1.00  0.00           C  
ATOM    760  O   THR    47     -13.591 -15.064  13.823  1.00  0.00           O  
ATOM    761  CB  THR    47     -12.486 -12.611  12.440  1.00  0.00           C  
ATOM    762  CG2 THR    47     -11.859 -11.249  12.737  1.00  0.00           C  
ATOM    763  OG1 THR    47     -12.520 -12.790  11.046  1.00  0.00           O  
ATOM    764  H   THR    47     -10.180 -13.538  11.673  1.00  0.00           H  
ATOM    765  HA  THR    47     -11.622 -13.437  14.189  1.00  0.00           H  
ATOM    766  HB  THR    47     -13.523 -12.586  12.779  1.00  0.00           H  
ATOM    767 HG21 THR    47     -10.770 -11.274  12.763  1.00  0.00           H  
ATOM    768 HG22 THR    47     -12.143 -10.508  11.995  1.00  0.00           H  
ATOM    769 HG23 THR    47     -12.213 -10.889  13.700  1.00  0.00           H  
ATOM    770  HG1 THR    47     -11.644 -12.663  10.707  1.00  0.00           H  
ATOM    771  N   LEU    48     -12.086 -16.113  12.529  1.00  0.00           N  
ATOM    772  CA  LEU    48     -12.672 -17.452  12.696  1.00  0.00           C  
ATOM    773  C   LEU    48     -12.362 -18.043  14.082  1.00  0.00           C  
ATOM    774  O   LEU    48     -13.211 -18.720  14.665  1.00  0.00           O  
ATOM    775  CB  LEU    48     -12.162 -18.408  11.599  1.00  0.00           C  
ATOM    776  CG  LEU    48     -12.473 -17.975  10.157  1.00  0.00           C  
ATOM    777  CD1 LEU    48     -11.787 -18.918   9.168  1.00  0.00           C  
ATOM    778  CD2 LEU    48     -13.975 -17.966   9.857  1.00  0.00           C  
ATOM    779  H   LEU    48     -11.229 -16.037  11.997  1.00  0.00           H  
ATOM    780  HA  LEU    48     -13.757 -17.374  12.616  1.00  0.00           H  
ATOM    781  HB2 LEU    48     -11.082 -18.525  11.708  1.00  0.00           H  
ATOM    782  HB3 LEU    48     -12.580 -19.403  11.765  1.00  0.00           H  
ATOM    783  HG  LEU    48     -12.077 -16.976   9.995  1.00  0.00           H  
ATOM    784 HD11 LEU    48     -12.144 -19.943   9.277  1.00  0.00           H  
ATOM    785 HD12 LEU    48     -11.968 -18.609   8.138  1.00  0.00           H  
ATOM    786 HD13 LEU    48     -10.707 -18.924   9.318  1.00  0.00           H  
ATOM    787 HD21 LEU    48     -14.500 -17.230  10.465  1.00  0.00           H  
ATOM    788 HD22 LEU    48     -14.165 -17.707   8.815  1.00  0.00           H  
ATOM    789 HD23 LEU    48     -14.427 -18.940  10.046  1.00  0.00           H  
ATOM    790  N   THR    49     -11.160 -17.786  14.614  1.00  0.00           N  
ATOM    791  CA  THR    49     -10.716 -18.267  15.936  1.00  0.00           C  
ATOM    792  C   THR    49     -10.995 -17.267  17.064  1.00  0.00           C  
ATOM    793  O   THR    49     -11.143 -17.676  18.217  1.00  0.00           O  
ATOM    794  CB  THR    49      -9.224 -18.659  15.917  1.00  0.00           C  
ATOM    795  CG2 THR    49      -8.934 -19.759  14.892  1.00  0.00           C  
ATOM    796  OG1 THR    49      -8.387 -17.568  15.594  1.00  0.00           O  
ATOM    797  H   THR    49     -10.508 -17.219  14.091  1.00  0.00           H  
ATOM    798  HA  THR    49     -11.271 -19.172  16.188  1.00  0.00           H  
ATOM    799  HB  THR    49      -8.933 -19.020  16.905  1.00  0.00           H  
ATOM    800 HG21 THR    49      -9.129 -19.428  13.871  1.00  0.00           H  
ATOM    801 HG22 THR    49      -7.891 -20.075  14.940  1.00  0.00           H  
ATOM    802 HG23 THR    49      -9.550 -20.639  15.078  1.00  0.00           H  
ATOM    803  HG1 THR    49      -7.488 -17.859  15.627  1.00  0.00           H  
ATOM    804  N   ASP    50     -11.116 -15.970  16.754  1.00  0.00           N  
ATOM    805  CA  ASP    50     -11.470 -14.909  17.707  1.00  0.00           C  
ATOM    806  C   ASP    50     -12.390 -13.841  17.068  1.00  0.00           C  
ATOM    807  O   ASP    50     -11.903 -12.826  16.555  1.00  0.00           O  
ATOM    808  CB  ASP    50     -10.181 -14.305  18.291  1.00  0.00           C  
ATOM    809  CG  ASP    50     -10.436 -13.253  19.385  1.00  0.00           C  
ATOM    810  OD1 ASP    50     -11.608 -13.005  19.765  1.00  0.00           O  
ATOM    811  OD2 ASP    50      -9.437 -12.684  19.888  1.00  0.00           O1-
ATOM    812  H   ASP    50     -10.958 -15.694  15.795  1.00  0.00           H  
ATOM    813  HA  ASP    50     -12.013 -15.347  18.546  1.00  0.00           H  
ATOM    814  HB2 ASP    50      -9.570 -15.094  18.732  1.00  0.00           H  
ATOM    815  HB3 ASP    50      -9.578 -13.853  17.503  1.00  0.00           H  
ATOM    816  N   PRO    51     -13.727 -14.037  17.091  1.00  0.00           N  
ATOM    817  CA  PRO    51     -14.695 -13.122  16.477  1.00  0.00           C  
ATOM    818  C   PRO    51     -14.666 -11.681  17.009  1.00  0.00           C  
ATOM    819  O   PRO    51     -15.074 -10.763  16.295  1.00  0.00           O  
ATOM    820  CD  PRO    51     -14.405 -15.250  17.531  1.00  0.00           C  
ATOM    821  CG  PRO    51     -15.753 -15.251  16.816  1.00  0.00           C  
ATOM    822  CB  PRO    51     -16.069 -13.761  16.715  1.00  0.00           C  
ATOM    823  HD2 PRO    51     -14.538 -15.210  18.613  1.00  0.00           H  
ATOM    824  HD3 PRO    51     -13.856 -16.160  17.288  1.00  0.00           H  
ATOM    825  HG2 PRO    51     -16.517 -15.818  17.348  1.00  0.00           H  
ATOM    826  HG3 PRO    51     -15.645 -15.676  15.817  1.00  0.00           H  
ATOM    827  HB2 PRO    51     -16.508 -13.420  17.655  1.00  0.00           H  
ATOM    828  HB3 PRO    51     -16.777 -13.540  15.916  1.00  0.00           H  
ATOM    829  HA  PRO    51     -14.493 -13.096  15.405  1.00  0.00           H  
ATOM    830  N   SER    52     -14.153 -11.450  18.226  1.00  0.00           N  
ATOM    831  CA  SER    52     -14.065 -10.108  18.830  1.00  0.00           C  
ATOM    832  C   SER    52     -13.171  -9.140  18.038  1.00  0.00           C  
ATOM    833  O   SER    52     -13.332  -7.922  18.137  1.00  0.00           O  
ATOM    834  CB  SER    52     -13.591 -10.195  20.287  1.00  0.00           C  
ATOM    835  OG  SER    52     -12.205 -10.477  20.389  1.00  0.00           O  
ATOM    836  H   SER    52     -13.790 -12.226  18.762  1.00  0.00           H  
ATOM    837  HA  SER    52     -15.076  -9.695  18.835  1.00  0.00           H  
ATOM    838  HB2 SER    52     -13.775  -9.243  20.787  1.00  0.00           H  
ATOM    839  HB3 SER    52     -14.156 -10.948  20.837  1.00  0.00           H  
ATOM    840  HG  SER    52     -12.041 -11.377  20.123  1.00  0.00           H  
ATOM    841  N   LYS    53     -12.283  -9.659  17.177  1.00  0.00           N  
ATOM    842  CA  LYS    53     -11.446  -8.870  16.259  1.00  0.00           C  
ATOM    843  C   LYS    53     -12.246  -8.111  15.180  1.00  0.00           C  
ATOM    844  O   LYS    53     -11.691  -7.189  14.580  1.00  0.00           O  
ATOM    845  CB  LYS    53     -10.364  -9.791  15.662  1.00  0.00           C  
ATOM    846  CG  LYS    53      -9.297 -10.193  16.693  1.00  0.00           C  
ATOM    847  CD  LYS    53      -8.276 -11.164  16.081  1.00  0.00           C  
ATOM    848  CE  LYS    53      -7.183 -11.476  17.110  1.00  0.00           C  
ATOM    849  NZ  LYS    53      -6.187 -12.443  16.581  1.00  0.00           N1+
ATOM    850  H   LYS    53     -12.204 -10.666  17.128  1.00  0.00           H  
ATOM    851  HA  LYS    53     -10.945  -8.103  16.852  1.00  0.00           H  
ATOM    852  HB2 LYS    53     -10.817 -10.700  15.278  1.00  0.00           H  
ATOM    853  HB3 LYS    53      -9.871  -9.305  14.822  1.00  0.00           H  
ATOM    854  HG2 LYS    53      -8.791  -9.300  17.061  1.00  0.00           H  
ATOM    855  HG3 LYS    53      -9.769 -10.663  17.558  1.00  0.00           H  
ATOM    856  HD2 LYS    53      -8.777 -12.082  15.772  1.00  0.00           H  
ATOM    857  HD3 LYS    53      -7.830 -10.728  15.186  1.00  0.00           H  
ATOM    858  HE2 LYS    53      -6.661 -10.562  17.396  1.00  0.00           H  
ATOM    859  HE3 LYS    53      -7.620 -11.893  18.018  1.00  0.00           H  
ATOM    860  HZ1 LYS    53      -5.771 -12.092  15.721  1.00  0.00           H  
ATOM    861  HZ2 LYS    53      -5.459 -12.586  17.266  1.00  0.00           H  
ATOM    862  HZ3 LYS    53      -6.642 -13.323  16.388  1.00  0.00           H  
ATOM    863  N   LEU    54     -13.531  -8.437  14.964  1.00  0.00           N  
ATOM    864  CA  LEU    54     -14.477  -7.651  14.146  1.00  0.00           C  
ATOM    865  C   LEU    54     -15.255  -6.568  14.923  1.00  0.00           C  
ATOM    866  O   LEU    54     -15.989  -5.802  14.298  1.00  0.00           O  
ATOM    867  CB  LEU    54     -15.477  -8.569  13.409  1.00  0.00           C  
ATOM    868  CG  LEU    54     -14.887  -9.490  12.330  1.00  0.00           C  
ATOM    869  CD1 LEU    54     -16.012 -10.241  11.616  1.00  0.00           C  
ATOM    870  CD2 LEU    54     -14.074  -8.743  11.267  1.00  0.00           C  
ATOM    871  H   LEU    54     -13.920  -9.208  15.492  1.00  0.00           H  
ATOM    872  HA  LEU    54     -13.919  -7.090  13.397  1.00  0.00           H  
ATOM    873  HB2 LEU    54     -16.009  -9.175  14.143  1.00  0.00           H  
ATOM    874  HB3 LEU    54     -16.242  -7.958  12.934  1.00  0.00           H  
ATOM    875  HG  LEU    54     -14.262 -10.224  12.828  1.00  0.00           H  
ATOM    876 HD11 LEU    54     -16.677  -9.559  11.085  1.00  0.00           H  
ATOM    877 HD12 LEU    54     -15.612 -10.950  10.890  1.00  0.00           H  
ATOM    878 HD13 LEU    54     -16.615 -10.809  12.325  1.00  0.00           H  
ATOM    879 HD21 LEU    54     -13.172  -8.295  11.684  1.00  0.00           H  
ATOM    880 HD22 LEU    54     -13.748  -9.418  10.474  1.00  0.00           H  
ATOM    881 HD23 LEU    54     -14.656  -7.949  10.798  1.00  0.00           H  
ATOM    882  N   ASP    55     -15.105  -6.436  16.245  1.00  0.00           N  
ATOM    883  CA  ASP    55     -15.797  -5.382  17.019  1.00  0.00           C  
ATOM    884  C   ASP    55     -15.372  -3.957  16.602  1.00  0.00           C  
ATOM    885  O   ASP    55     -16.129  -2.999  16.778  1.00  0.00           O  
ATOM    886  CB  ASP    55     -15.579  -5.574  18.531  1.00  0.00           C  
ATOM    887  CG  ASP    55     -16.188  -6.856  19.132  1.00  0.00           C  
ATOM    888  OD1 ASP    55     -16.992  -7.551  18.465  1.00  0.00           O  
ATOM    889  OD2 ASP    55     -15.903  -7.143  20.318  1.00  0.00           O1-
ATOM    890  H   ASP    55     -14.502  -7.074  16.748  1.00  0.00           H  
ATOM    891  HA  ASP    55     -16.867  -5.460  16.815  1.00  0.00           H  
ATOM    892  HB2 ASP    55     -14.512  -5.559  18.759  1.00  0.00           H  
ATOM    893  HB3 ASP    55     -16.016  -4.736  19.076  1.00  0.00           H  
ATOM    894  N   SER    56     -14.185  -3.822  16.002  1.00  0.00           N  
ATOM    895  CA  SER    56     -13.655  -2.600  15.379  1.00  0.00           C  
ATOM    896  C   SER    56     -14.173  -2.333  13.951  1.00  0.00           C  
ATOM    897  O   SER    56     -13.868  -1.286  13.376  1.00  0.00           O  
ATOM    898  CB  SER    56     -12.128  -2.695  15.389  1.00  0.00           C  
ATOM    899  OG  SER    56     -11.689  -3.867  14.720  1.00  0.00           O  
ATOM    900  H   SER    56     -13.618  -4.652  15.900  1.00  0.00           H  
ATOM    901  HA  SER    56     -13.942  -1.742  15.988  1.00  0.00           H  
ATOM    902  HB2 SER    56     -11.677  -1.815  14.936  1.00  0.00           H  
ATOM    903  HB3 SER    56     -11.766  -2.734  16.417  1.00  0.00           H  
ATOM    904  HG  SER    56     -10.776  -4.002  14.944  1.00  0.00           H  
ATOM    905  N   GLY    57     -14.965  -3.247  13.376  1.00  0.00           N  
ATOM    906  CA  GLY    57     -15.627  -3.124  12.071  1.00  0.00           C  
ATOM    907  C   GLY    57     -15.830  -4.487  11.398  1.00  0.00           C  
ATOM    908  O   GLY    57     -14.853  -5.191  11.126  1.00  0.00           O  
ATOM    909  H   GLY    57     -15.184  -4.080  13.909  1.00  0.00           H  
ATOM    910  HA2 GLY    57     -16.586  -2.623  12.209  1.00  0.00           H  
ATOM    911  HA3 GLY    57     -15.037  -2.501  11.397  1.00  0.00           H  
ATOM    912  N   LYS    58     -17.086  -4.872  11.132  1.00  0.00           N  
ATOM    913  CA  LYS    58     -17.447  -6.186  10.562  1.00  0.00           C  
ATOM    914  C   LYS    58     -17.237  -6.267   9.047  1.00  0.00           C  
ATOM    915  O   LYS    58     -16.906  -7.329   8.523  1.00  0.00           O  
ATOM    916  CB  LYS    58     -18.913  -6.515  10.896  1.00  0.00           C  
ATOM    917  CG  LYS    58     -19.174  -6.654  12.404  1.00  0.00           C  
ATOM    918  CD  LYS    58     -20.653  -6.966  12.667  1.00  0.00           C  
ATOM    919  CE  LYS    58     -20.916  -7.061  14.174  1.00  0.00           C  
ATOM    920  NZ  LYS    58     -22.351  -7.322  14.461  1.00  0.00           N1+
ATOM    921  H   LYS    58     -17.843  -4.240  11.350  1.00  0.00           H  
ATOM    922  HA  LYS    58     -16.816  -6.951  11.013  1.00  0.00           H  
ATOM    923  HB2 LYS    58     -19.564  -5.741  10.483  1.00  0.00           H  
ATOM    924  HB3 LYS    58     -19.199  -7.446  10.404  1.00  0.00           H  
ATOM    925  HG2 LYS    58     -18.549  -7.447  12.816  1.00  0.00           H  
ATOM    926  HG3 LYS    58     -18.896  -5.735  12.922  1.00  0.00           H  
ATOM    927  HD2 LYS    58     -21.277  -6.184  12.232  1.00  0.00           H  
ATOM    928  HD3 LYS    58     -20.929  -7.902  12.179  1.00  0.00           H  
ATOM    929  HE2 LYS    58     -20.318  -7.859  14.615  1.00  0.00           H  
ATOM    930  HE3 LYS    58     -20.627  -6.133  14.669  1.00  0.00           H  
ATOM    931  HZ1 LYS    58     -22.628  -8.195  14.035  1.00  0.00           H  
ATOM    932  HZ2 LYS    58     -22.490  -7.377  15.460  1.00  0.00           H  
ATOM    933  HZ3 LYS    58     -22.913  -6.572  14.085  1.00  0.00           H  
ATOM    934  N   GLU    59     -17.453  -5.159   8.346  1.00  0.00           N  
ATOM    935  CA  GLU    59     -17.374  -5.057   6.887  1.00  0.00           C  
ATOM    936  C   GLU    59     -15.924  -5.190   6.385  1.00  0.00           C  
ATOM    937  O   GLU    59     -15.014  -4.547   6.917  1.00  0.00           O  
ATOM    938  CB  GLU    59     -17.982  -3.725   6.412  1.00  0.00           C  
ATOM    939  CG  GLU    59     -19.489  -3.556   6.699  1.00  0.00           C  
ATOM    940  CD  GLU    59     -19.869  -3.335   8.181  1.00  0.00           C  
ATOM    941  OE1 GLU    59     -19.024  -2.884   8.993  1.00  0.00           O  
ATOM    942  OE2 GLU    59     -21.040  -3.614   8.542  1.00  0.00           O1-
ATOM    943  H   GLU    59     -17.758  -4.328   8.841  1.00  0.00           H  
ATOM    944  HA  GLU    59     -17.964  -5.872   6.464  1.00  0.00           H  
ATOM    945  HB2 GLU    59     -17.409  -2.863   6.759  1.00  0.00           H  
ATOM    946  HB3 GLU    59     -17.949  -3.741   5.332  1.00  0.00           H  
ATOM    947  HG2 GLU    59     -19.864  -2.697   6.141  1.00  0.00           H  
ATOM    948  HG3 GLU    59     -20.034  -4.423   6.325  1.00  0.00           H  
ATOM    949  N   LEU    60     -15.714  -6.008   5.345  1.00  0.00           N  
ATOM    950  CA  LEU    60     -14.416  -6.252   4.702  1.00  0.00           C  
ATOM    951  C   LEU    60     -14.467  -5.790   3.239  1.00  0.00           C  
ATOM    952  O   LEU    60     -15.094  -6.440   2.399  1.00  0.00           O  
ATOM    953  CB  LEU    60     -14.034  -7.742   4.839  1.00  0.00           C  
ATOM    954  CG  LEU    60     -13.893  -8.262   6.282  1.00  0.00           C  
ATOM    955  CD1 LEU    60     -13.441  -9.723   6.244  1.00  0.00           C  
ATOM    956  CD2 LEU    60     -12.868  -7.488   7.114  1.00  0.00           C  
ATOM    957  H   LEU    60     -16.508  -6.496   4.958  1.00  0.00           H  
ATOM    958  HA  LEU    60     -13.627  -5.685   5.187  1.00  0.00           H  
ATOM    959  HB2 LEU    60     -14.778  -8.351   4.322  1.00  0.00           H  
ATOM    960  HB3 LEU    60     -13.097  -7.919   4.309  1.00  0.00           H  
ATOM    961  HG  LEU    60     -14.860  -8.212   6.783  1.00  0.00           H  
ATOM    962 HD11 LEU    60     -12.470  -9.820   5.757  1.00  0.00           H  
ATOM    963 HD12 LEU    60     -13.352 -10.141   7.247  1.00  0.00           H  
ATOM    964 HD13 LEU    60     -14.150 -10.343   5.694  1.00  0.00           H  
ATOM    965 HD21 LEU    60     -13.167  -6.453   7.272  1.00  0.00           H  
ATOM    966 HD22 LEU    60     -12.747  -7.931   8.104  1.00  0.00           H  
ATOM    967 HD23 LEU    60     -11.890  -7.480   6.633  1.00  0.00           H  
ATOM    968  N   HIS    61     -13.838  -4.652   2.932  1.00  0.00           N  
ATOM    969  CA  HIS    61     -13.914  -3.992   1.619  1.00  0.00           C  
ATOM    970  C   HIS    61     -12.704  -3.090   1.323  1.00  0.00           C  
ATOM    971  O   HIS    61     -11.879  -2.810   2.197  1.00  0.00           O  
ATOM    972  CB  HIS    61     -15.223  -3.179   1.531  1.00  0.00           C  
ATOM    973  CG  HIS    61     -15.342  -2.069   2.549  1.00  0.00           C  
ATOM    974  ND1 HIS    61     -14.733  -0.850   2.471  1.00  0.00           N  
ATOM    975  CE1 HIS    61     -15.095  -0.155   3.602  1.00  0.00           C  
ATOM    976  NE2 HIS    61     -15.891  -0.944   4.344  1.00  0.00           N  
ATOM    977  CD2 HIS    61     -16.074  -2.129   3.738  1.00  0.00           C  
ATOM    978  H   HIS    61     -13.325  -4.168   3.657  1.00  0.00           H  
ATOM    979  HA  HIS    61     -13.926  -4.754   0.839  1.00  0.00           H  
ATOM    980  HB2 HIS    61     -15.341  -2.745   0.537  1.00  0.00           H  
ATOM    981  HB3 HIS    61     -16.076  -3.849   1.653  1.00  0.00           H  
ATOM    982  HE1 HIS    61     -14.784   0.849   3.852  1.00  0.00           H  
ATOM    983  HE2 HIS    61     -16.295  -0.680   5.232  1.00  0.00           H  
ATOM    984  HD2 HIS    61     -16.651  -2.932   4.133  1.00  0.00           H  
ATOM    985  N   ILE    62     -12.635  -2.612   0.077  1.00  0.00           N  
ATOM    986  CA  ILE    62     -11.666  -1.636  -0.436  1.00  0.00           C  
ATOM    987  C   ILE    62     -12.428  -0.417  -0.989  1.00  0.00           C  
ATOM    988  O   ILE    62     -13.446  -0.564  -1.671  1.00  0.00           O  
ATOM    989  CB  ILE    62     -10.751  -2.295  -1.503  1.00  0.00           C  
ATOM    990  CG2 ILE    62      -9.822  -1.269  -2.186  1.00  0.00           C  
ATOM    991  CG1 ILE    62      -9.931  -3.446  -0.871  1.00  0.00           C  
ATOM    992  CD1 ILE    62      -9.041  -4.231  -1.843  1.00  0.00           C  
ATOM    993  H   ILE    62     -13.353  -2.900  -0.576  1.00  0.00           H  
ATOM    994  HA  ILE    62     -11.044  -1.297   0.388  1.00  0.00           H  
ATOM    995  HB  ILE    62     -11.389  -2.727  -2.275  1.00  0.00           H  
ATOM    996 HG21 ILE    62      -9.165  -0.784  -1.464  1.00  0.00           H  
ATOM    997 HG22 ILE    62      -9.191  -1.738  -2.940  1.00  0.00           H  
ATOM    998 HG23 ILE    62     -10.371  -0.491  -2.716  1.00  0.00           H  
ATOM    999 HG12 ILE    62      -9.321  -3.058  -0.054  1.00  0.00           H  
ATOM   1000 HG13 ILE    62     -10.611  -4.169  -0.423  1.00  0.00           H  
ATOM   1001 HD11 ILE    62      -8.211  -3.628  -2.209  1.00  0.00           H  
ATOM   1002 HD12 ILE    62      -8.608  -5.102  -1.350  1.00  0.00           H  
ATOM   1003 HD13 ILE    62      -9.612  -4.588  -2.701  1.00  0.00           H  
ATOM   1004  N   ASN    63     -11.938   0.798  -0.734  1.00  0.00           N  
ATOM   1005  CA  ASN    63     -12.428   2.020  -1.380  1.00  0.00           C  
ATOM   1006  C   ASN    63     -11.293   2.717  -2.143  1.00  0.00           C  
ATOM   1007  O   ASN    63     -10.210   2.930  -1.596  1.00  0.00           O  
ATOM   1008  CB  ASN    63     -13.099   2.980  -0.376  1.00  0.00           C  
ATOM   1009  CG  ASN    63     -14.131   2.369   0.563  1.00  0.00           C  
ATOM   1010  OD1 ASN    63     -14.189   2.690   1.740  1.00  0.00           O  
ATOM   1011  ND2 ASN    63     -14.976   1.475   0.103  1.00  0.00           N  
ATOM   1012  H   ASN    63     -11.103   0.871  -0.165  1.00  0.00           H  
ATOM   1013  HA  ASN    63     -13.187   1.765  -2.116  1.00  0.00           H  
ATOM   1014  HB2 ASN    63     -12.344   3.477   0.230  1.00  0.00           H  
ATOM   1015  HB3 ASN    63     -13.587   3.783  -0.928  1.00  0.00           H  
ATOM   1016 HD21 ASN    63     -15.644   1.055   0.734  1.00  0.00           H  
ATOM   1017 HD22 ASN    63     -14.907   1.155  -0.852  1.00  0.00           H  
ATOM   1018  N   LEU    64     -11.560   3.101  -3.391  1.00  0.00           N  
ATOM   1019  CA  LEU    64     -10.679   3.931  -4.212  1.00  0.00           C  
ATOM   1020  C   LEU    64     -11.257   5.347  -4.272  1.00  0.00           C  
ATOM   1021  O   LEU    64     -12.373   5.546  -4.754  1.00  0.00           O  
ATOM   1022  CB  LEU    64     -10.515   3.313  -5.612  1.00  0.00           C  
ATOM   1023  CG  LEU    64      -9.931   1.889  -5.622  1.00  0.00           C  
ATOM   1024  CD1 LEU    64      -9.816   1.403  -7.064  1.00  0.00           C  
ATOM   1025  CD2 LEU    64      -8.547   1.822  -4.979  1.00  0.00           C  
ATOM   1026  H   LEU    64     -12.481   2.903  -3.765  1.00  0.00           H  
ATOM   1027  HA  LEU    64      -9.687   4.003  -3.764  1.00  0.00           H  
ATOM   1028  HB2 LEU    64     -11.483   3.293  -6.113  1.00  0.00           H  
ATOM   1029  HB3 LEU    64      -9.882   3.965  -6.216  1.00  0.00           H  
ATOM   1030  HG  LEU    64     -10.602   1.218  -5.085  1.00  0.00           H  
ATOM   1031 HD11 LEU    64      -9.099   1.997  -7.632  1.00  0.00           H  
ATOM   1032 HD12 LEU    64      -9.493   0.364  -7.103  1.00  0.00           H  
ATOM   1033 HD13 LEU    64     -10.777   1.461  -7.577  1.00  0.00           H  
ATOM   1034 HD21 LEU    64      -8.594   2.009  -3.906  1.00  0.00           H  
ATOM   1035 HD22 LEU    64      -8.095   0.838  -5.105  1.00  0.00           H  
ATOM   1036 HD23 LEU    64      -7.875   2.560  -5.417  1.00  0.00           H  
ATOM   1037  N   ILE    65     -10.509   6.320  -3.757  1.00  0.00           N  
ATOM   1038  CA  ILE    65     -10.980   7.694  -3.545  1.00  0.00           C  
ATOM   1039  C   ILE    65     -10.027   8.676  -4.252  1.00  0.00           C  
ATOM   1040  O   ILE    65      -9.045   9.122  -3.647  1.00  0.00           O  
ATOM   1041  CB  ILE    65     -11.177   7.986  -2.036  1.00  0.00           C  
ATOM   1042  CG2 ILE    65     -11.805   9.384  -1.860  1.00  0.00           C  
ATOM   1043  CG1 ILE    65     -12.040   6.898  -1.348  1.00  0.00           C  
ATOM   1044  CD1 ILE    65     -12.324   7.140   0.140  1.00  0.00           C  
ATOM   1045  H   ILE    65      -9.603   6.081  -3.373  1.00  0.00           H  
ATOM   1046  HA  ILE    65     -11.968   7.825  -3.976  1.00  0.00           H  
ATOM   1047  HB  ILE    65     -10.208   7.983  -1.545  1.00  0.00           H  
ATOM   1048 HG21 ILE    65     -12.809   9.422  -2.284  1.00  0.00           H  
ATOM   1049 HG22 ILE    65     -11.879   9.660  -0.809  1.00  0.00           H  
ATOM   1050 HG23 ILE    65     -11.219  10.172  -2.332  1.00  0.00           H  
ATOM   1051 HG12 ILE    65     -12.984   6.780  -1.878  1.00  0.00           H  
ATOM   1052 HG13 ILE    65     -11.536   5.934  -1.415  1.00  0.00           H  
ATOM   1053 HD11 ILE    65     -12.992   7.987   0.292  1.00  0.00           H  
ATOM   1054 HD12 ILE    65     -12.806   6.268   0.582  1.00  0.00           H  
ATOM   1055 HD13 ILE    65     -11.402   7.327   0.692  1.00  0.00           H  
ATOM   1056  N   PRO    66     -10.259   8.990  -5.540  1.00  0.00           N  
ATOM   1057  CA  PRO    66      -9.559  10.070  -6.232  1.00  0.00           C  
ATOM   1058  C   PRO    66     -10.030  11.449  -5.738  1.00  0.00           C  
ATOM   1059  O   PRO    66     -11.202  11.644  -5.398  1.00  0.00           O  
ATOM   1060  CD  PRO    66     -11.228   8.366  -6.436  1.00  0.00           C  
ATOM   1061  CG  PRO    66     -11.257   9.226  -7.698  1.00  0.00           C  
ATOM   1062  CB  PRO    66      -9.868   9.864  -7.716  1.00  0.00           C  
ATOM   1063  HD2 PRO    66     -12.233   8.305  -6.019  1.00  0.00           H  
ATOM   1064  HD3 PRO    66     -10.892   7.355  -6.670  1.00  0.00           H  
ATOM   1065  HG2 PRO    66     -12.019  10.001  -7.605  1.00  0.00           H  
ATOM   1066  HG3 PRO    66     -11.475   8.652  -8.599  1.00  0.00           H  
ATOM   1067  HB2 PRO    66      -9.834  10.783  -8.305  1.00  0.00           H  
ATOM   1068  HB3 PRO    66      -9.147   9.169  -8.146  1.00  0.00           H  
ATOM   1069  HA  PRO    66      -8.483   9.984  -6.081  1.00  0.00           H  
ATOM   1070  N   ASN    67      -9.113  12.416  -5.718  1.00  0.00           N  
ATOM   1071  CA  ASN    67      -9.368  13.808  -5.354  1.00  0.00           C  
ATOM   1072  C   ASN    67      -8.474  14.743  -6.188  1.00  0.00           C  
ATOM   1073  O   ASN    67      -7.276  14.875  -5.927  1.00  0.00           O  
ATOM   1074  CB  ASN    67      -9.147  13.954  -3.837  1.00  0.00           C  
ATOM   1075  CG  ASN    67      -9.469  15.335  -3.294  1.00  0.00           C  
ATOM   1076  OD1 ASN    67      -9.535  16.329  -4.003  1.00  0.00           O  
ATOM   1077  ND2 ASN    67      -9.682  15.447  -2.006  1.00  0.00           N  
ATOM   1078  H   ASN    67      -8.163  12.180  -5.971  1.00  0.00           H  
ATOM   1079  HA  ASN    67     -10.408  14.056  -5.560  1.00  0.00           H  
ATOM   1080  HB2 ASN    67      -9.765  13.227  -3.307  1.00  0.00           H  
ATOM   1081  HB3 ASN    67      -8.114  13.720  -3.585  1.00  0.00           H  
ATOM   1082 HD21 ASN    67      -9.860  16.356  -1.603  1.00  0.00           H  
ATOM   1083 HD22 ASN    67      -9.590  14.640  -1.405  1.00  0.00           H  
ATOM   1084  N   LYS    68      -9.056  15.404  -7.194  1.00  0.00           N  
ATOM   1085  CA  LYS    68      -8.358  16.334  -8.105  1.00  0.00           C  
ATOM   1086  C   LYS    68      -7.998  17.677  -7.463  1.00  0.00           C  
ATOM   1087  O   LYS    68      -7.074  18.347  -7.925  1.00  0.00           O  
ATOM   1088  CB  LYS    68      -9.228  16.543  -9.356  1.00  0.00           C  
ATOM   1089  CG  LYS    68      -9.276  15.284 -10.236  1.00  0.00           C  
ATOM   1090  CD  LYS    68     -10.376  15.394 -11.298  1.00  0.00           C  
ATOM   1091  CE  LYS    68     -10.498  14.081 -12.079  1.00  0.00           C  
ATOM   1092  NZ  LYS    68     -11.590  14.157 -13.086  1.00  0.00           N1+
ATOM   1093  H   LYS    68     -10.048  15.253  -7.353  1.00  0.00           H  
ATOM   1094  HA  LYS    68      -7.412  15.891  -8.405  1.00  0.00           H  
ATOM   1095  HB2 LYS    68     -10.237  16.826  -9.047  1.00  0.00           H  
ATOM   1096  HB3 LYS    68      -8.849  17.373  -9.954  1.00  0.00           H  
ATOM   1097  HG2 LYS    68      -8.306  15.121 -10.708  1.00  0.00           H  
ATOM   1098  HG3 LYS    68      -9.468  14.407  -9.619  1.00  0.00           H  
ATOM   1099  HD2 LYS    68     -11.328  15.618 -10.816  1.00  0.00           H  
ATOM   1100  HD3 LYS    68     -10.159  16.221 -11.975  1.00  0.00           H  
ATOM   1101  HE2 LYS    68      -9.561  13.838 -12.582  1.00  0.00           H  
ATOM   1102  HE3 LYS    68     -10.721  13.263 -11.394  1.00  0.00           H  
ATOM   1103  HZ1 LYS    68     -11.393  14.896 -13.745  1.00  0.00           H  
ATOM   1104  HZ2 LYS    68     -11.658  13.276 -13.574  1.00  0.00           H  
ATOM   1105  HZ3 LYS    68     -12.463  14.347 -12.614  1.00  0.00           H  
ATOM   1106  N   GLN    69      -8.691  18.059  -6.391  1.00  0.00           N  
ATOM   1107  CA  GLN    69      -8.470  19.305  -5.648  1.00  0.00           C  
ATOM   1108  C   GLN    69      -7.200  19.219  -4.783  1.00  0.00           C  
ATOM   1109  O   GLN    69      -6.389  20.146  -4.774  1.00  0.00           O  
ATOM   1110  CB  GLN    69      -9.704  19.641  -4.782  1.00  0.00           C  
ATOM   1111  CG  GLN    69     -11.006  19.913  -5.566  1.00  0.00           C  
ATOM   1112  CD  GLN    69     -11.594  18.723  -6.336  1.00  0.00           C  
ATOM   1113  OE1 GLN    69     -12.022  18.853  -7.475  1.00  0.00           O  
ATOM   1114  NE2 GLN    69     -11.600  17.524  -5.790  1.00  0.00           N  
ATOM   1115  H   GLN    69      -9.427  17.450  -6.061  1.00  0.00           H  
ATOM   1116  HA  GLN    69      -8.330  20.116  -6.366  1.00  0.00           H  
ATOM   1117  HB2 GLN    69      -9.876  18.863  -4.039  1.00  0.00           H  
ATOM   1118  HB3 GLN    69      -9.481  20.536  -4.200  1.00  0.00           H  
ATOM   1119  HG2 GLN    69     -11.772  20.262  -4.874  1.00  0.00           H  
ATOM   1120  HG3 GLN    69     -10.839  20.732  -6.267  1.00  0.00           H  
ATOM   1121 HE21 GLN    69     -11.937  16.728  -6.327  1.00  0.00           H  
ATOM   1122 HE22 GLN    69     -11.233  17.381  -4.860  1.00  0.00           H  
ATOM   1123  N   ASP    70      -6.996  18.084  -4.103  1.00  0.00           N  
ATOM   1124  CA  ASP    70      -5.775  17.787  -3.331  1.00  0.00           C  
ATOM   1125  C   ASP    70      -4.661  17.115  -4.171  1.00  0.00           C  
ATOM   1126  O   ASP    70      -3.515  17.032  -3.722  1.00  0.00           O  
ATOM   1127  CB  ASP    70      -6.131  16.924  -2.107  1.00  0.00           C  
ATOM   1128  CG  ASP    70      -7.033  17.613  -1.060  1.00  0.00           C  
ATOM   1129  OD1 ASP    70      -7.294  18.837  -1.142  1.00  0.00           O  
ATOM   1130  OD2 ASP    70      -7.461  16.924  -0.104  1.00  0.00           O1-
ATOM   1131  H   ASP    70      -7.710  17.370  -4.140  1.00  0.00           H  
ATOM   1132  HA  ASP    70      -5.345  18.719  -2.961  1.00  0.00           H  
ATOM   1133  HB2 ASP    70      -6.616  16.001  -2.429  1.00  0.00           H  
ATOM   1134  HB3 ASP    70      -5.222  16.621  -1.586  1.00  0.00           H  
ATOM   1135  N   ARG    71      -4.989  16.650  -5.386  1.00  0.00           N  
ATOM   1136  CA  ARG    71      -4.140  15.841  -6.288  1.00  0.00           C  
ATOM   1137  C   ARG    71      -3.689  14.517  -5.649  1.00  0.00           C  
ATOM   1138  O   ARG    71      -2.523  14.120  -5.740  1.00  0.00           O  
ATOM   1139  CB  ARG    71      -3.009  16.704  -6.891  1.00  0.00           C  
ATOM   1140  CG  ARG    71      -2.527  16.162  -8.250  1.00  0.00           C  
ATOM   1141  CD  ARG    71      -1.447  17.051  -8.882  1.00  0.00           C  
ATOM   1142  NE  ARG    71      -0.136  16.884  -8.229  1.00  0.00           N  
ATOM   1143  CZ  ARG    71       0.872  17.734  -8.221  1.00  0.00           C  
ATOM   1144  NH1 ARG    71       0.814  18.904  -8.790  1.00  0.00           N  
ATOM   1145  NH2 ARG    71       1.978  17.391  -7.636  1.00  0.00           N1+
ATOM   1146  H   ARG    71      -5.947  16.782  -5.679  1.00  0.00           H  
ATOM   1147  HA  ARG    71      -4.810  15.563  -7.102  1.00  0.00           H  
ATOM   1148  HB2 ARG    71      -3.376  17.720  -7.043  1.00  0.00           H  
ATOM   1149  HB3 ARG    71      -2.176  16.787  -6.192  1.00  0.00           H  
ATOM   1150  HG2 ARG    71      -2.147  15.146  -8.147  1.00  0.00           H  
ATOM   1151  HG3 ARG    71      -3.375  16.100  -8.933  1.00  0.00           H  
ATOM   1152  HD2 ARG    71      -1.318  16.796  -9.933  1.00  0.00           H  
ATOM   1153  HD3 ARG    71      -1.757  18.095  -8.849  1.00  0.00           H  
ATOM   1154  HE  ARG    71       0.032  15.975  -7.814  1.00  0.00           H  
ATOM   1155 HH11 ARG    71      -0.030  19.193  -9.261  1.00  0.00           H  
ATOM   1156 HH12 ARG    71       1.607  19.529  -8.763  1.00  0.00           H  
ATOM   1157 HH21 ARG    71       2.054  16.486  -7.189  1.00  0.00           H  
ATOM   1158 HH22 ARG    71       2.773  18.012  -7.596  1.00  0.00           H  
ATOM   1159  N   THR    72      -4.625  13.830  -4.991  1.00  0.00           N  
ATOM   1160  CA  THR    72      -4.386  12.565  -4.277  1.00  0.00           C  
ATOM   1161  C   THR    72      -5.279  11.428  -4.767  1.00  0.00           C  
ATOM   1162  O   THR    72      -6.470  11.624  -5.010  1.00  0.00           O  
ATOM   1163  CB  THR    72      -4.537  12.702  -2.749  1.00  0.00           C  
ATOM   1164  CG2 THR    72      -3.580  13.716  -2.132  1.00  0.00           C  
ATOM   1165  OG1 THR    72      -5.843  13.101  -2.385  1.00  0.00           O  
ATOM   1166  H   THR    72      -5.566  14.203  -4.968  1.00  0.00           H  
ATOM   1167  HA  THR    72      -3.368  12.268  -4.487  1.00  0.00           H  
ATOM   1168  HB  THR    72      -4.347  11.733  -2.283  1.00  0.00           H  
ATOM   1169 HG21 THR    72      -3.757  14.722  -2.506  1.00  0.00           H  
ATOM   1170 HG22 THR    72      -3.688  13.747  -1.048  1.00  0.00           H  
ATOM   1171 HG23 THR    72      -2.547  13.457  -2.345  1.00  0.00           H  
ATOM   1172  HG1 THR    72      -6.460  12.489  -2.758  1.00  0.00           H  
ATOM   1173  N   LEU    73      -4.726  10.215  -4.839  1.00  0.00           N  
ATOM   1174  CA  LEU    73      -5.495   8.970  -4.946  1.00  0.00           C  
ATOM   1175  C   LEU    73      -5.332   8.177  -3.647  1.00  0.00           C  
ATOM   1176  O   LEU    73      -4.222   7.771  -3.302  1.00  0.00           O  
ATOM   1177  CB  LEU    73      -5.049   8.181  -6.192  1.00  0.00           C  
ATOM   1178  CG  LEU    73      -5.717   6.797  -6.337  1.00  0.00           C  
ATOM   1179  CD1 LEU    73      -7.230   6.896  -6.561  1.00  0.00           C  
ATOM   1180  CD2 LEU    73      -5.105   6.052  -7.519  1.00  0.00           C  
ATOM   1181  H   LEU    73      -3.741  10.128  -4.625  1.00  0.00           H  
ATOM   1182  HA  LEU    73      -6.556   9.190  -5.063  1.00  0.00           H  
ATOM   1183  HB2 LEU    73      -5.251   8.775  -7.084  1.00  0.00           H  
ATOM   1184  HB3 LEU    73      -3.966   8.050  -6.159  1.00  0.00           H  
ATOM   1185  HG  LEU    73      -5.533   6.190  -5.451  1.00  0.00           H  
ATOM   1186 HD11 LEU    73      -7.466   7.516  -7.426  1.00  0.00           H  
ATOM   1187 HD12 LEU    73      -7.670   5.912  -6.730  1.00  0.00           H  
ATOM   1188 HD13 LEU    73      -7.737   7.321  -5.696  1.00  0.00           H  
ATOM   1189 HD21 LEU    73      -4.031   5.938  -7.387  1.00  0.00           H  
ATOM   1190 HD22 LEU    73      -5.531   5.053  -7.626  1.00  0.00           H  
ATOM   1191 HD23 LEU    73      -5.266   6.583  -8.456  1.00  0.00           H  
ATOM   1192  N   THR    74      -6.430   7.960  -2.921  1.00  0.00           N  
ATOM   1193  CA  THR    74      -6.416   7.223  -1.651  1.00  0.00           C  
ATOM   1194  C   THR    74      -6.984   5.816  -1.819  1.00  0.00           C  
ATOM   1195  O   THR    74      -8.107   5.649  -2.298  1.00  0.00           O  
ATOM   1196  CB  THR    74      -7.152   7.998  -0.550  1.00  0.00           C  
ATOM   1197  CG2 THR    74      -7.102   7.284   0.797  1.00  0.00           C  
ATOM   1198  OG1 THR    74      -6.540   9.255  -0.368  1.00  0.00           O  
ATOM   1199  H   THR    74      -7.320   8.316  -3.249  1.00  0.00           H  
ATOM   1200  HA  THR    74      -5.392   7.122  -1.303  1.00  0.00           H  
ATOM   1201  HB  THR    74      -8.187   8.173  -0.832  1.00  0.00           H  
ATOM   1202 HG21 THR    74      -6.075   7.066   1.095  1.00  0.00           H  
ATOM   1203 HG22 THR    74      -7.551   7.897   1.579  1.00  0.00           H  
ATOM   1204 HG23 THR    74      -7.647   6.342   0.782  1.00  0.00           H  
ATOM   1205  HG1 THR    74      -6.618   9.743  -1.174  1.00  0.00           H  
ATOM   1206  N   ILE    75      -6.218   4.808  -1.399  1.00  0.00           N  
ATOM   1207  CA  ILE    75      -6.623   3.401  -1.329  1.00  0.00           C  
ATOM   1208  C   ILE    75      -6.924   3.073   0.141  1.00  0.00           C  
ATOM   1209  O   ILE    75      -6.006   2.969   0.957  1.00  0.00           O  
ATOM   1210  CB  ILE    75      -5.534   2.472  -1.929  1.00  0.00           C  
ATOM   1211  CG2 ILE    75      -5.995   1.003  -1.843  1.00  0.00           C  
ATOM   1212  CG1 ILE    75      -5.190   2.785  -3.407  1.00  0.00           C  
ATOM   1213  CD1 ILE    75      -4.146   3.894  -3.606  1.00  0.00           C  
ATOM   1214  H   ILE    75      -5.303   5.033  -1.025  1.00  0.00           H  
ATOM   1215  HA  ILE    75      -7.536   3.247  -1.908  1.00  0.00           H  
ATOM   1216  HB  ILE    75      -4.619   2.558  -1.342  1.00  0.00           H  
ATOM   1217 HG21 ILE    75      -6.931   0.846  -2.379  1.00  0.00           H  
ATOM   1218 HG22 ILE    75      -5.254   0.330  -2.275  1.00  0.00           H  
ATOM   1219 HG23 ILE    75      -6.141   0.668  -0.816  1.00  0.00           H  
ATOM   1220 HG12 ILE    75      -4.781   1.890  -3.879  1.00  0.00           H  
ATOM   1221 HG13 ILE    75      -6.094   3.025  -3.965  1.00  0.00           H  
ATOM   1222 HD11 ILE    75      -3.269   3.732  -2.981  1.00  0.00           H  
ATOM   1223 HD12 ILE    75      -3.812   3.923  -4.643  1.00  0.00           H  
ATOM   1224 HD13 ILE    75      -4.539   4.882  -3.374  1.00  0.00           H  
ATOM   1225  N   VAL    76      -8.208   2.958   0.486  1.00  0.00           N  
ATOM   1226  CA  VAL    76      -8.694   2.584   1.826  1.00  0.00           C  
ATOM   1227  C   VAL    76      -9.005   1.088   1.870  1.00  0.00           C  
ATOM   1228  O   VAL    76      -9.579   0.554   0.922  1.00  0.00           O  
ATOM   1229  CB  VAL    76      -9.974   3.357   2.218  1.00  0.00           C  
ATOM   1230  CG1 VAL    76     -10.307   3.201   3.708  1.00  0.00           C  
ATOM   1231  CG2 VAL    76      -9.906   4.858   1.916  1.00  0.00           C  
ATOM   1232  H   VAL    76      -8.908   3.061  -0.239  1.00  0.00           H  
ATOM   1233  HA  VAL    76      -7.926   2.808   2.566  1.00  0.00           H  
ATOM   1234  HB  VAL    76     -10.812   2.953   1.652  1.00  0.00           H  
ATOM   1235 HG11 VAL    76      -9.479   3.528   4.339  1.00  0.00           H  
ATOM   1236 HG12 VAL    76     -11.181   3.793   3.980  1.00  0.00           H  
ATOM   1237 HG13 VAL    76     -10.542   2.171   3.975  1.00  0.00           H  
ATOM   1238 HG21 VAL    76      -9.783   5.052   0.850  1.00  0.00           H  
ATOM   1239 HG22 VAL    76     -10.824   5.362   2.222  1.00  0.00           H  
ATOM   1240 HG23 VAL    76      -9.081   5.329   2.444  1.00  0.00           H  
ATOM   1241  N   ASP    77      -8.730   0.433   2.994  1.00  0.00           N  
ATOM   1242  CA  ASP    77      -9.253  -0.892   3.325  1.00  0.00           C  
ATOM   1243  C   ASP    77      -9.663  -0.998   4.804  1.00  0.00           C  
ATOM   1244  O   ASP    77      -9.282  -0.179   5.646  1.00  0.00           O  
ATOM   1245  CB  ASP    77      -8.243  -1.980   2.929  1.00  0.00           C  
ATOM   1246  CG  ASP    77      -6.939  -1.960   3.742  1.00  0.00           C  
ATOM   1247  OD1 ASP    77      -7.003  -2.126   4.983  1.00  0.00           O  
ATOM   1248  OD2 ASP    77      -5.852  -1.866   3.119  1.00  0.00           O1-
ATOM   1249  H   ASP    77      -8.221   0.914   3.725  1.00  0.00           H  
ATOM   1250  HA  ASP    77     -10.167  -1.052   2.753  1.00  0.00           H  
ATOM   1251  HB2 ASP    77      -8.691  -2.968   3.037  1.00  0.00           H  
ATOM   1252  HB3 ASP    77      -8.010  -1.869   1.871  1.00  0.00           H  
ATOM   1253  N   THR    78     -10.444  -2.032   5.112  1.00  0.00           N  
ATOM   1254  CA  THR    78     -10.818  -2.447   6.475  1.00  0.00           C  
ATOM   1255  C   THR    78     -10.118  -3.750   6.889  1.00  0.00           C  
ATOM   1256  O   THR    78     -10.679  -4.573   7.618  1.00  0.00           O  
ATOM   1257  CB  THR    78     -12.347  -2.522   6.623  1.00  0.00           C  
ATOM   1258  CG2 THR    78     -13.008  -1.150   6.497  1.00  0.00           C  
ATOM   1259  OG1 THR    78     -12.902  -3.362   5.640  1.00  0.00           O  
ATOM   1260  H   THR    78     -10.758  -2.629   4.359  1.00  0.00           H  
ATOM   1261  HA  THR    78     -10.469  -1.709   7.199  1.00  0.00           H  
ATOM   1262  HB  THR    78     -12.609  -2.926   7.602  1.00  0.00           H  
ATOM   1263 HG21 THR    78     -12.845  -0.712   5.511  1.00  0.00           H  
ATOM   1264 HG22 THR    78     -14.084  -1.220   6.655  1.00  0.00           H  
ATOM   1265 HG23 THR    78     -12.612  -0.456   7.238  1.00  0.00           H  
ATOM   1266  HG1 THR    78     -13.763  -3.628   5.940  1.00  0.00           H  
ATOM   1267  N   GLY    79      -8.878  -3.958   6.422  1.00  0.00           N  
ATOM   1268  CA  GLY    79      -8.048  -5.118   6.759  1.00  0.00           C  
ATOM   1269  C   GLY    79      -7.589  -5.143   8.221  1.00  0.00           C  
ATOM   1270  O   GLY    79      -8.098  -4.406   9.065  1.00  0.00           O  
ATOM   1271  H   GLY    79      -8.453  -3.245   5.840  1.00  0.00           H  
ATOM   1272  HA2 GLY    79      -8.594  -6.035   6.551  1.00  0.00           H  
ATOM   1273  HA3 GLY    79      -7.176  -5.107   6.105  1.00  0.00           H  
ATOM   1274  N   ILE    80      -6.616  -5.999   8.543  1.00  0.00           N  
ATOM   1275  CA  ILE    80      -6.060  -6.107   9.904  1.00  0.00           C  
ATOM   1276  C   ILE    80      -5.311  -4.840  10.376  1.00  0.00           C  
ATOM   1277  O   ILE    80      -5.262  -4.573  11.578  1.00  0.00           O  
ATOM   1278  CB  ILE    80      -5.195  -7.386  10.013  1.00  0.00           C  
ATOM   1279  CG2 ILE    80      -3.928  -7.320   9.144  1.00  0.00           C  
ATOM   1280  CG1 ILE    80      -4.842  -7.677  11.485  1.00  0.00           C  
ATOM   1281  CD1 ILE    80      -4.365  -9.111  11.729  1.00  0.00           C  
ATOM   1282  H   ILE    80      -6.248  -6.616   7.831  1.00  0.00           H  
ATOM   1283  HA  ILE    80      -6.912  -6.233  10.575  1.00  0.00           H  
ATOM   1284  HB  ILE    80      -5.790  -8.221   9.646  1.00  0.00           H  
ATOM   1285 HG21 ILE    80      -3.204  -6.611   9.541  1.00  0.00           H  
ATOM   1286 HG22 ILE    80      -3.437  -8.288   9.102  1.00  0.00           H  
ATOM   1287 HG23 ILE    80      -4.154  -7.037   8.117  1.00  0.00           H  
ATOM   1288 HG12 ILE    80      -4.080  -6.984  11.839  1.00  0.00           H  
ATOM   1289 HG13 ILE    80      -5.719  -7.510  12.112  1.00  0.00           H  
ATOM   1290 HD11 ILE    80      -3.431  -9.316  11.209  1.00  0.00           H  
ATOM   1291 HD12 ILE    80      -4.192  -9.286  12.791  1.00  0.00           H  
ATOM   1292 HD13 ILE    80      -5.107  -9.838  11.395  1.00  0.00           H  
ATOM   1293  N   GLY    81      -4.769  -4.038   9.452  1.00  0.00           N  
ATOM   1294  CA  GLY    81      -3.940  -2.863   9.754  1.00  0.00           C  
ATOM   1295  C   GLY    81      -2.523  -3.213  10.239  1.00  0.00           C  
ATOM   1296  O   GLY    81      -2.133  -4.381  10.292  1.00  0.00           O  
ATOM   1297  H   GLY    81      -4.864  -4.295   8.481  1.00  0.00           H  
ATOM   1298  HA2 GLY    81      -3.863  -2.266   8.849  1.00  0.00           H  
ATOM   1299  HA3 GLY    81      -4.434  -2.238  10.496  1.00  0.00           H  
ATOM   1300  N   MET    82      -1.740  -2.197  10.607  1.00  0.00           N  
ATOM   1301  CA  MET    82      -0.337  -2.326  11.034  1.00  0.00           C  
ATOM   1302  C   MET    82      -0.080  -1.671  12.396  1.00  0.00           C  
ATOM   1303  O   MET    82      -0.620  -0.606  12.706  1.00  0.00           O  
ATOM   1304  CB  MET    82       0.584  -1.718   9.968  1.00  0.00           C  
ATOM   1305  CG  MET    82       0.621  -2.548   8.681  1.00  0.00           C  
ATOM   1306  SD  MET    82       1.510  -1.769   7.307  1.00  0.00           S  
ATOM   1307  CE  MET    82       0.318  -0.482   6.856  1.00  0.00           C  
ATOM   1308  H   MET    82      -2.107  -1.256  10.540  1.00  0.00           H  
ATOM   1309  HA  MET    82      -0.067  -3.379  11.144  1.00  0.00           H  
ATOM   1310  HB2 MET    82       0.243  -0.711   9.748  1.00  0.00           H  
ATOM   1311  HB3 MET    82       1.600  -1.609  10.345  1.00  0.00           H  
ATOM   1312  HG2 MET    82       1.093  -3.509   8.887  1.00  0.00           H  
ATOM   1313  HG3 MET    82      -0.387  -2.761   8.335  1.00  0.00           H  
ATOM   1314  HE1 MET    82       0.133   0.199   7.684  1.00  0.00           H  
ATOM   1315  HE2 MET    82       0.702   0.101   6.024  1.00  0.00           H  
ATOM   1316  HE3 MET    82      -0.624  -0.936   6.558  1.00  0.00           H  
ATOM   1317  N   THR    83       0.764  -2.307  13.210  1.00  0.00           N  
ATOM   1318  CA  THR    83       1.290  -1.739  14.464  1.00  0.00           C  
ATOM   1319  C   THR    83       2.439  -0.758  14.196  1.00  0.00           C  
ATOM   1320  O   THR    83       3.011  -0.725  13.100  1.00  0.00           O  
ATOM   1321  CB  THR    83       1.781  -2.841  15.420  1.00  0.00           C  
ATOM   1322  CG2 THR    83       0.726  -3.910  15.713  1.00  0.00           C  
ATOM   1323  OG1 THR    83       2.932  -3.477  14.908  1.00  0.00           O  
ATOM   1324  H   THR    83       1.172  -3.181  12.898  1.00  0.00           H  
ATOM   1325  HA  THR    83       0.488  -1.193  14.965  1.00  0.00           H  
ATOM   1326  HB  THR    83       2.072  -2.394  16.371  1.00  0.00           H  
ATOM   1327 HG21 THR    83       0.452  -4.471  14.819  1.00  0.00           H  
ATOM   1328 HG22 THR    83       1.090  -4.626  16.450  1.00  0.00           H  
ATOM   1329 HG23 THR    83      -0.183  -3.461  16.113  1.00  0.00           H  
ATOM   1330  HG1 THR    83       2.685  -3.967  14.130  1.00  0.00           H  
ATOM   1331  N   LYS    84       2.848   0.010  15.213  1.00  0.00           N  
ATOM   1332  CA  LYS    84       4.037   0.878  15.147  1.00  0.00           C  
ATOM   1333  C   LYS    84       5.318   0.093  14.814  1.00  0.00           C  
ATOM   1334  O   LYS    84       6.144   0.553  14.026  1.00  0.00           O  
ATOM   1335  CB  LYS    84       4.159   1.636  16.479  1.00  0.00           C  
ATOM   1336  CG  LYS    84       5.208   2.749  16.395  1.00  0.00           C  
ATOM   1337  CD  LYS    84       5.304   3.573  17.683  1.00  0.00           C  
ATOM   1338  CE  LYS    84       6.328   4.692  17.461  1.00  0.00           C  
ATOM   1339  NZ  LYS    84       6.477   5.569  18.647  1.00  0.00           N1+
ATOM   1340  H   LYS    84       2.347  -0.044  16.096  1.00  0.00           H  
ATOM   1341  HA  LYS    84       3.865   1.601  14.347  1.00  0.00           H  
ATOM   1342  HB2 LYS    84       3.196   2.075  16.731  1.00  0.00           H  
ATOM   1343  HB3 LYS    84       4.400   0.948  17.292  1.00  0.00           H  
ATOM   1344  HG2 LYS    84       6.183   2.314  16.191  1.00  0.00           H  
ATOM   1345  HG3 LYS    84       4.971   3.404  15.555  1.00  0.00           H  
ATOM   1346  HD2 LYS    84       4.332   3.995  17.937  1.00  0.00           H  
ATOM   1347  HD3 LYS    84       5.605   2.938  18.517  1.00  0.00           H  
ATOM   1348  HE2 LYS    84       7.307   4.271  17.235  1.00  0.00           H  
ATOM   1349  HE3 LYS    84       6.040   5.314  16.612  1.00  0.00           H  
ATOM   1350  HZ1 LYS    84       7.160   6.292  18.430  1.00  0.00           H  
ATOM   1351  HZ2 LYS    84       5.593   6.002  18.870  1.00  0.00           H  
ATOM   1352  HZ3 LYS    84       6.803   5.030  19.436  1.00  0.00           H  
ATOM   1353  N   ALA    85       5.454  -1.118  15.360  1.00  0.00           N  
ATOM   1354  CA  ALA    85       6.580  -2.012  15.083  1.00  0.00           C  
ATOM   1355  C   ALA    85       6.612  -2.496  13.620  1.00  0.00           C  
ATOM   1356  O   ALA    85       7.694  -2.631  13.048  1.00  0.00           O  
ATOM   1357  CB  ALA    85       6.510  -3.190  16.059  1.00  0.00           C  
ATOM   1358  H   ALA    85       4.725  -1.457  15.971  1.00  0.00           H  
ATOM   1359  HA  ALA    85       7.506  -1.465  15.275  1.00  0.00           H  
ATOM   1360  HB1 ALA    85       5.593  -3.766  15.929  1.00  0.00           H  
ATOM   1361  HB2 ALA    85       7.351  -3.870  15.914  1.00  0.00           H  
ATOM   1362  HB3 ALA    85       6.543  -2.847  17.094  1.00  0.00           H  
ATOM   1363  N   ASP    86       5.454  -2.704  12.988  1.00  0.00           N  
ATOM   1364  CA  ASP    86       5.362  -3.068  11.567  1.00  0.00           C  
ATOM   1365  C   ASP    86       5.784  -1.925  10.636  1.00  0.00           C  
ATOM   1366  O   ASP    86       6.508  -2.161   9.666  1.00  0.00           O  
ATOM   1367  CB  ASP    86       3.941  -3.531  11.225  1.00  0.00           C  
ATOM   1368  CG  ASP    86       3.475  -4.731  12.054  1.00  0.00           C  
ATOM   1369  OD1 ASP    86       4.268  -5.685  12.241  1.00  0.00           O  
ATOM   1370  OD2 ASP    86       2.313  -4.697  12.526  1.00  0.00           O1-
ATOM   1371  H   ASP    86       4.591  -2.570  13.499  1.00  0.00           H  
ATOM   1372  HA  ASP    86       6.048  -3.890  11.382  1.00  0.00           H  
ATOM   1373  HB2 ASP    86       3.239  -2.714  11.379  1.00  0.00           H  
ATOM   1374  HB3 ASP    86       3.870  -3.804  10.173  1.00  0.00           H  
ATOM   1375  N   LEU    87       5.375  -0.692  10.954  1.00  0.00           N  
ATOM   1376  CA  LEU    87       5.722   0.512  10.194  1.00  0.00           C  
ATOM   1377  C   LEU    87       7.223   0.847  10.247  1.00  0.00           C  
ATOM   1378  O   LEU    87       7.794   1.260   9.237  1.00  0.00           O  
ATOM   1379  CB  LEU    87       4.907   1.700  10.738  1.00  0.00           C  
ATOM   1380  CG  LEU    87       3.393   1.636  10.465  1.00  0.00           C  
ATOM   1381  CD1 LEU    87       2.716   2.788  11.211  1.00  0.00           C  
ATOM   1382  CD2 LEU    87       3.089   1.737   8.968  1.00  0.00           C  
ATOM   1383  H   LEU    87       4.788  -0.577  11.770  1.00  0.00           H  
ATOM   1384  HA  LEU    87       5.474   0.343   9.145  1.00  0.00           H  
ATOM   1385  HB2 LEU    87       5.074   1.778  11.814  1.00  0.00           H  
ATOM   1386  HB3 LEU    87       5.292   2.631  10.320  1.00  0.00           H  
ATOM   1387  HG  LEU    87       2.984   0.699  10.842  1.00  0.00           H  
ATOM   1388 HD11 LEU    87       2.878   2.706  12.286  1.00  0.00           H  
ATOM   1389 HD12 LEU    87       3.096   3.759  10.895  1.00  0.00           H  
ATOM   1390 HD13 LEU    87       1.641   2.786  11.051  1.00  0.00           H  
ATOM   1391 HD21 LEU    87       3.402   0.840   8.434  1.00  0.00           H  
ATOM   1392 HD22 LEU    87       2.024   1.855   8.779  1.00  0.00           H  
ATOM   1393 HD23 LEU    87       3.596   2.585   8.509  1.00  0.00           H  
ATOM   1394  N   ILE    88       7.859   0.690  11.415  1.00  0.00           N  
ATOM   1395  CA  ILE    88       9.263   1.084  11.636  1.00  0.00           C  
ATOM   1396  C   ILE    88      10.243  -0.068  11.353  1.00  0.00           C  
ATOM   1397  O   ILE    88      11.262   0.146  10.692  1.00  0.00           O  
ATOM   1398  CB  ILE    88       9.444   1.660  13.062  1.00  0.00           C  
ATOM   1399  CG2 ILE    88      10.916   2.035  13.333  1.00  0.00           C  
ATOM   1400  CG1 ILE    88       8.549   2.904  13.278  1.00  0.00           C  
ATOM   1401  CD1 ILE    88       8.477   3.359  14.739  1.00  0.00           C  
ATOM   1402  H   ILE    88       7.332   0.357  12.211  1.00  0.00           H  
ATOM   1403  HA  ILE    88       9.517   1.887  10.943  1.00  0.00           H  
ATOM   1404  HB  ILE    88       9.149   0.893  13.780  1.00  0.00           H  
ATOM   1405 HG21 ILE    88      11.267   2.787  12.625  1.00  0.00           H  
ATOM   1406 HG22 ILE    88      11.052   2.440  14.334  1.00  0.00           H  
ATOM   1407 HG23 ILE    88      11.592   1.185  13.271  1.00  0.00           H  
ATOM   1408 HG12 ILE    88       8.892   3.729  12.652  1.00  0.00           H  
ATOM   1409 HG13 ILE    88       7.527   2.696  12.963  1.00  0.00           H  
ATOM   1410 HD11 ILE    88       9.423   3.765  15.090  1.00  0.00           H  
ATOM   1411 HD12 ILE    88       7.724   4.137  14.857  1.00  0.00           H  
ATOM   1412 HD13 ILE    88       8.220   2.526  15.392  1.00  0.00           H  
ATOM   1413  N   ASN    89       9.958  -1.280  11.849  1.00  0.00           N  
ATOM   1414  CA  ASN    89      10.919  -2.390  11.903  1.00  0.00           C  
ATOM   1415  C   ASN    89      10.522  -3.604  11.050  1.00  0.00           C  
ATOM   1416  O   ASN    89      11.271  -3.975  10.144  1.00  0.00           O  
ATOM   1417  CB  ASN    89      11.160  -2.798  13.370  1.00  0.00           C  
ATOM   1418  CG  ASN    89      11.768  -1.692  14.215  1.00  0.00           C  
ATOM   1419  OD1 ASN    89      11.134  -1.323  15.306  1.00  0.00           O  
ATOM   1420  ND2 ASN    89      12.825  -1.155  13.914  1.00  0.00           N  
ATOM   1421  H   ASN    89       9.080  -1.410  12.334  1.00  0.00           H  
ATOM   1422  HA  ASN    89      11.882  -2.070  11.502  1.00  0.00           H  
ATOM   1423  HB2 ASN    89      10.227  -3.122  13.835  1.00  0.00           H  
ATOM   1424  HB3 ASN    89      11.831  -3.657  13.414  1.00  0.00           H  
ATOM   1425 HD21 ASN    89      13.202  -0.437  14.514  1.00  0.00           H  
ATOM   1426 HD22 ASN    89      13.311  -1.425  13.072  1.00  0.00           H  
ATOM   1427  N   ASN    90       9.391  -4.257  11.345  1.00  0.00           N  
ATOM   1428  CA  ASN    90       9.156  -5.646  10.921  1.00  0.00           C  
ATOM   1429  C   ASN    90       9.073  -5.794   9.395  1.00  0.00           C  
ATOM   1430  O   ASN    90       9.806  -6.590   8.804  1.00  0.00           O  
ATOM   1431  CB  ASN    90       7.896  -6.229  11.597  1.00  0.00           C  
ATOM   1432  CG  ASN    90       7.856  -6.100  13.112  1.00  0.00           C  
ATOM   1433  OD1 ASN    90       8.868  -6.131  13.800  1.00  0.00           O  
ATOM   1434  ND2 ASN    90       6.684  -5.959  13.688  1.00  0.00           N  
ATOM   1435  H   ASN    90       8.788  -3.878  12.064  1.00  0.00           H  
ATOM   1436  HA  ASN    90      10.014  -6.234  11.256  1.00  0.00           H  
ATOM   1437  HB2 ASN    90       6.996  -5.790  11.171  1.00  0.00           H  
ATOM   1438  HB3 ASN    90       7.830  -7.293  11.366  1.00  0.00           H  
ATOM   1439 HD21 ASN    90       6.628  -5.882  14.692  1.00  0.00           H  
ATOM   1440 HD22 ASN    90       5.834  -5.925  13.128  1.00  0.00           H  
ATOM   1441  N   LEU    91       8.215  -5.003   8.743  1.00  0.00           N  
ATOM   1442  CA  LEU    91       7.996  -5.084   7.295  1.00  0.00           C  
ATOM   1443  C   LEU    91       9.212  -4.580   6.504  1.00  0.00           C  
ATOM   1444  O   LEU    91       9.556  -5.162   5.476  1.00  0.00           O  
ATOM   1445  CB  LEU    91       6.716  -4.316   6.922  1.00  0.00           C  
ATOM   1446  CG  LEU    91       5.440  -4.841   7.610  1.00  0.00           C  
ATOM   1447  CD1 LEU    91       4.255  -3.956   7.237  1.00  0.00           C  
ATOM   1448  CD2 LEU    91       5.110  -6.280   7.209  1.00  0.00           C  
ATOM   1449  H   LEU    91       7.661  -4.340   9.267  1.00  0.00           H  
ATOM   1450  HA  LEU    91       7.864  -6.132   7.025  1.00  0.00           H  
ATOM   1451  HB2 LEU    91       6.850  -3.262   7.171  1.00  0.00           H  
ATOM   1452  HB3 LEU    91       6.578  -4.348   5.840  1.00  0.00           H  
ATOM   1453  HG  LEU    91       5.561  -4.797   8.692  1.00  0.00           H  
ATOM   1454 HD11 LEU    91       4.057  -3.980   6.165  1.00  0.00           H  
ATOM   1455 HD12 LEU    91       3.350  -4.277   7.752  1.00  0.00           H  
ATOM   1456 HD13 LEU    91       4.436  -2.919   7.522  1.00  0.00           H  
ATOM   1457 HD21 LEU    91       5.849  -6.982   7.592  1.00  0.00           H  
ATOM   1458 HD22 LEU    91       4.145  -6.589   7.613  1.00  0.00           H  
ATOM   1459 HD23 LEU    91       5.070  -6.395   6.126  1.00  0.00           H  
ATOM   1460  N   GLY    92       9.916  -3.565   7.017  1.00  0.00           N  
ATOM   1461  CA  GLY    92      11.185  -3.093   6.453  1.00  0.00           C  
ATOM   1462  C   GLY    92      12.294  -4.150   6.530  1.00  0.00           C  
ATOM   1463  O   GLY    92      13.013  -4.361   5.558  1.00  0.00           O  
ATOM   1464  H   GLY    92       9.598  -3.142   7.877  1.00  0.00           H  
ATOM   1465  HA2 GLY    92      11.035  -2.785   5.417  1.00  0.00           H  
ATOM   1466  HA3 GLY    92      11.506  -2.209   7.003  1.00  0.00           H  
ATOM   1467  N   THR    93      12.393  -4.876   7.648  1.00  0.00           N  
ATOM   1468  CA  THR    93      13.358  -5.977   7.834  1.00  0.00           C  
ATOM   1469  C   THR    93      13.054  -7.161   6.909  1.00  0.00           C  
ATOM   1470  O   THR    93      13.964  -7.702   6.280  1.00  0.00           O  
ATOM   1471  CB  THR    93      13.391  -6.434   9.304  1.00  0.00           C  
ATOM   1472  CG2 THR    93      14.389  -7.562   9.567  1.00  0.00           C  
ATOM   1473  OG1 THR    93      13.780  -5.358  10.132  1.00  0.00           O  
ATOM   1474  H   THR    93      11.759  -4.675   8.412  1.00  0.00           H  
ATOM   1475  HA  THR    93      14.348  -5.599   7.573  1.00  0.00           H  
ATOM   1476  HB  THR    93      12.399  -6.756   9.623  1.00  0.00           H  
ATOM   1477 HG21 THR    93      15.391  -7.294   9.227  1.00  0.00           H  
ATOM   1478 HG22 THR    93      14.452  -7.785  10.632  1.00  0.00           H  
ATOM   1479 HG23 THR    93      14.103  -8.489   9.070  1.00  0.00           H  
ATOM   1480  HG1 THR    93      13.091  -4.708  10.114  1.00  0.00           H  
ATOM   1481  N   ILE    94      11.774  -7.530   6.763  1.00  0.00           N  
ATOM   1482  CA  ILE    94      11.320  -8.586   5.839  1.00  0.00           C  
ATOM   1483  C   ILE    94      11.589  -8.200   4.373  1.00  0.00           C  
ATOM   1484  O   ILE    94      12.019  -9.037   3.578  1.00  0.00           O  
ATOM   1485  CB  ILE    94       9.824  -8.897   6.102  1.00  0.00           C  
ATOM   1486  CG2 ILE    94       9.191  -9.752   4.987  1.00  0.00           C  
ATOM   1487  CG1 ILE    94       9.664  -9.617   7.463  1.00  0.00           C  
ATOM   1488  CD1 ILE    94       8.231  -9.593   8.013  1.00  0.00           C  
ATOM   1489  H   ILE    94      11.066  -7.049   7.303  1.00  0.00           H  
ATOM   1490  HA  ILE    94      11.900  -9.488   6.042  1.00  0.00           H  
ATOM   1491  HB  ILE    94       9.281  -7.951   6.144  1.00  0.00           H  
ATOM   1492 HG21 ILE    94       9.753 -10.672   4.824  1.00  0.00           H  
ATOM   1493 HG22 ILE    94       8.167 -10.033   5.226  1.00  0.00           H  
ATOM   1494 HG23 ILE    94       9.134  -9.219   4.038  1.00  0.00           H  
ATOM   1495 HG12 ILE    94      10.010 -10.648   7.381  1.00  0.00           H  
ATOM   1496 HG13 ILE    94      10.306  -9.154   8.212  1.00  0.00           H  
ATOM   1497 HD11 ILE    94       7.536 -10.137   7.375  1.00  0.00           H  
ATOM   1498 HD12 ILE    94       8.193 -10.054   9.000  1.00  0.00           H  
ATOM   1499 HD13 ILE    94       7.865  -8.571   8.115  1.00  0.00           H  
ATOM   1500  N   ALA    95      11.391  -6.929   4.011  1.00  0.00           N  
ATOM   1501  CA  ALA    95      11.582  -6.431   2.650  1.00  0.00           C  
ATOM   1502  C   ALA    95      13.047  -6.430   2.161  1.00  0.00           C  
ATOM   1503  O   ALA    95      13.259  -6.349   0.952  1.00  0.00           O  
ATOM   1504  CB  ALA    95      10.957  -5.033   2.558  1.00  0.00           C  
ATOM   1505  H   ALA    95      11.038  -6.278   4.700  1.00  0.00           H  
ATOM   1506  HA  ALA    95      11.027  -7.084   1.973  1.00  0.00           H  
ATOM   1507  HB1 ALA    95      11.355  -4.366   3.320  1.00  0.00           H  
ATOM   1508  HB2 ALA    95      11.139  -4.572   1.586  1.00  0.00           H  
ATOM   1509  HB3 ALA    95       9.877  -5.080   2.695  1.00  0.00           H  
ATOM   1510  N   LYS    96      14.061  -6.550   3.035  1.00  0.00           N  
ATOM   1511  CA  LYS    96      15.491  -6.523   2.645  1.00  0.00           C  
ATOM   1512  C   LYS    96      15.850  -7.610   1.624  1.00  0.00           C  
ATOM   1513  O   LYS    96      16.426  -7.309   0.577  1.00  0.00           O  
ATOM   1514  CB  LYS    96      16.399  -6.662   3.883  1.00  0.00           C  
ATOM   1515  CG  LYS    96      16.248  -5.503   4.879  1.00  0.00           C  
ATOM   1516  CD  LYS    96      17.125  -5.673   6.128  1.00  0.00           C  
ATOM   1517  CE  LYS    96      18.612  -5.455   5.815  1.00  0.00           C  
ATOM   1518  NZ  LYS    96      19.436  -5.448   7.051  1.00  0.00           N1+
ATOM   1519  H   LYS    96      13.843  -6.635   4.018  1.00  0.00           H  
ATOM   1520  HA  LYS    96      15.690  -5.555   2.181  1.00  0.00           H  
ATOM   1521  HB2 LYS    96      16.189  -7.604   4.392  1.00  0.00           H  
ATOM   1522  HB3 LYS    96      17.437  -6.717   3.553  1.00  0.00           H  
ATOM   1523  HG2 LYS    96      16.464  -4.551   4.391  1.00  0.00           H  
ATOM   1524  HG3 LYS    96      15.214  -5.450   5.204  1.00  0.00           H  
ATOM   1525  HD2 LYS    96      16.802  -4.958   6.882  1.00  0.00           H  
ATOM   1526  HD3 LYS    96      16.968  -6.660   6.565  1.00  0.00           H  
ATOM   1527  HE2 LYS    96      18.995  -6.221   5.142  1.00  0.00           H  
ATOM   1528  HE3 LYS    96      18.749  -4.489   5.333  1.00  0.00           H  
ATOM   1529  HZ1 LYS    96      19.122  -4.700   7.653  1.00  0.00           H  
ATOM   1530  HZ2 LYS    96      19.345  -6.334   7.527  1.00  0.00           H  
ATOM   1531  HZ3 LYS    96      20.402  -5.293   6.801  1.00  0.00           H  
ATOM   1532  N   SER    97      15.478  -8.862   1.899  1.00  0.00           N  
ATOM   1533  CA  SER    97      15.762 -10.015   1.030  1.00  0.00           C  
ATOM   1534  C   SER    97      14.947  -9.982  -0.268  1.00  0.00           C  
ATOM   1535  O   SER    97      15.489 -10.259  -1.339  1.00  0.00           O  
ATOM   1536  CB  SER    97      15.510 -11.320   1.795  1.00  0.00           C  
ATOM   1537  OG  SER    97      14.163 -11.402   2.234  1.00  0.00           O  
ATOM   1538  H   SER    97      14.968  -9.042   2.753  1.00  0.00           H  
ATOM   1539  HA  SER    97      16.820  -9.986   0.762  1.00  0.00           H  
ATOM   1540  HB2 SER    97      15.732 -12.184   1.167  1.00  0.00           H  
ATOM   1541  HB3 SER    97      16.167 -11.383   2.663  1.00  0.00           H  
ATOM   1542  HG  SER    97      14.045 -12.215   2.701  1.00  0.00           H  
ATOM   1543  N   GLY    98      13.677  -9.562  -0.202  1.00  0.00           N  
ATOM   1544  CA  GLY    98      12.827  -9.345  -1.376  1.00  0.00           C  
ATOM   1545  C   GLY    98      13.363  -8.240  -2.288  1.00  0.00           C  
ATOM   1546  O   GLY    98      13.426  -8.408  -3.504  1.00  0.00           O  
ATOM   1547  H   GLY    98      13.291  -9.347   0.706  1.00  0.00           H  
ATOM   1548  HA2 GLY    98      12.715 -10.275  -1.936  1.00  0.00           H  
ATOM   1549  HA3 GLY    98      11.837  -9.058  -1.027  1.00  0.00           H  
ATOM   1550  N   THR    99      13.846  -7.142  -1.703  1.00  0.00           N  
ATOM   1551  CA  THR    99      14.463  -6.022  -2.427  1.00  0.00           C  
ATOM   1552  C   THR    99      15.759  -6.444  -3.123  1.00  0.00           C  
ATOM   1553  O   THR    99      15.932  -6.180  -4.314  1.00  0.00           O  
ATOM   1554  CB  THR    99      14.735  -4.844  -1.479  1.00  0.00           C  
ATOM   1555  CG2 THR    99      15.384  -3.681  -2.208  1.00  0.00           C  
ATOM   1556  OG1 THR    99      13.535  -4.359  -0.923  1.00  0.00           O  
ATOM   1557  H   THR    99      13.791  -7.070  -0.695  1.00  0.00           H  
ATOM   1558  HA  THR    99      13.761  -5.694  -3.196  1.00  0.00           H  
ATOM   1559  HB  THR    99      15.375  -5.148  -0.650  1.00  0.00           H  
ATOM   1560 HG21 THR    99      14.946  -3.547  -3.196  1.00  0.00           H  
ATOM   1561 HG22 THR    99      15.251  -2.759  -1.647  1.00  0.00           H  
ATOM   1562 HG23 THR    99      16.452  -3.834  -2.337  1.00  0.00           H  
ATOM   1563  HG1 THR    99      13.199  -5.017  -0.331  1.00  0.00           H  
ATOM   1564  N   LYS   100      16.644  -7.162  -2.415  1.00  0.00           N  
ATOM   1565  CA  LYS   100      17.870  -7.757  -2.976  1.00  0.00           C  
ATOM   1566  C   LYS   100      17.553  -8.665  -4.171  1.00  0.00           C  
ATOM   1567  O   LYS   100      18.112  -8.472  -5.250  1.00  0.00           O  
ATOM   1568  CB  LYS   100      18.611  -8.492  -1.842  1.00  0.00           C  
ATOM   1569  CG  LYS   100      19.796  -9.354  -2.313  1.00  0.00           C  
ATOM   1570  CD  LYS   100      20.528  -9.971  -1.109  1.00  0.00           C  
ATOM   1571  CE  LYS   100      21.499 -11.096  -1.501  1.00  0.00           C  
ATOM   1572  NZ  LYS   100      22.604 -10.630  -2.376  1.00  0.00           N1+
ATOM   1573  H   LYS   100      16.442  -7.350  -1.442  1.00  0.00           H  
ATOM   1574  HA  LYS   100      18.506  -6.945  -3.334  1.00  0.00           H  
ATOM   1575  HB2 LYS   100      18.963  -7.755  -1.118  1.00  0.00           H  
ATOM   1576  HB3 LYS   100      17.912  -9.130  -1.302  1.00  0.00           H  
ATOM   1577  HG2 LYS   100      19.444 -10.162  -2.955  1.00  0.00           H  
ATOM   1578  HG3 LYS   100      20.486  -8.755  -2.908  1.00  0.00           H  
ATOM   1579  HD2 LYS   100      21.055  -9.192  -0.557  1.00  0.00           H  
ATOM   1580  HD3 LYS   100      19.793 -10.387  -0.418  1.00  0.00           H  
ATOM   1581  HE2 LYS   100      21.936 -11.527  -0.600  1.00  0.00           H  
ATOM   1582  HE3 LYS   100      20.965 -11.900  -2.008  1.00  0.00           H  
ATOM   1583  HZ1 LYS   100      22.230 -10.359  -3.284  1.00  0.00           H  
ATOM   1584  HZ2 LYS   100      23.073  -9.842  -1.956  1.00  0.00           H  
ATOM   1585  HZ3 LYS   100      23.262 -11.382  -2.519  1.00  0.00           H  
ATOM   1586  N   ALA   101      16.615  -9.598  -4.007  1.00  0.00           N  
ATOM   1587  CA  ALA   101      16.203 -10.522  -5.061  1.00  0.00           C  
ATOM   1588  C   ALA   101      15.578  -9.806  -6.276  1.00  0.00           C  
ATOM   1589  O   ALA   101      15.896 -10.149  -7.415  1.00  0.00           O  
ATOM   1590  CB  ALA   101      15.241 -11.545  -4.449  1.00  0.00           C  
ATOM   1591  H   ALA   101      16.175  -9.694  -3.100  1.00  0.00           H  
ATOM   1592  HA  ALA   101      17.091 -11.055  -5.408  1.00  0.00           H  
ATOM   1593  HB1 ALA   101      14.361 -11.062  -4.024  1.00  0.00           H  
ATOM   1594  HB2 ALA   101      14.901 -12.264  -5.196  1.00  0.00           H  
ATOM   1595  HB3 ALA   101      15.725 -12.108  -3.651  1.00  0.00           H  
ATOM   1596  N   PHE   102      14.747  -8.781  -6.055  1.00  0.00           N  
ATOM   1597  CA  PHE   102      14.135  -7.993  -7.127  1.00  0.00           C  
ATOM   1598  C   PHE   102      15.172  -7.200  -7.935  1.00  0.00           C  
ATOM   1599  O   PHE   102      15.176  -7.274  -9.163  1.00  0.00           O  
ATOM   1600  CB  PHE   102      13.065  -7.062  -6.537  1.00  0.00           C  
ATOM   1601  CG  PHE   102      12.383  -6.141  -7.537  1.00  0.00           C  
ATOM   1602  CD1 PHE   102      11.870  -6.637  -8.751  1.00  0.00           C  
ATOM   1603  CE1 PHE   102      11.230  -5.774  -9.659  1.00  0.00           C  
ATOM   1604  CZ  PHE   102      11.106  -4.409  -9.354  1.00  0.00           C  
ATOM   1605  CE2 PHE   102      11.623  -3.907  -8.152  1.00  0.00           C  
ATOM   1606  CD2 PHE   102      12.255  -4.772  -7.242  1.00  0.00           C  
ATOM   1607  H   PHE   102      14.516  -8.538  -5.099  1.00  0.00           H  
ATOM   1608  HA  PHE   102      13.646  -8.693  -7.807  1.00  0.00           H  
ATOM   1609  HB2 PHE   102      12.290  -7.652  -6.052  1.00  0.00           H  
ATOM   1610  HB3 PHE   102      13.509  -6.458  -5.745  1.00  0.00           H  
ATOM   1611  HD1 PHE   102      11.963  -7.682  -9.000  1.00  0.00           H  
ATOM   1612  HE1 PHE   102      10.836  -6.159 -10.589  1.00  0.00           H  
ATOM   1613  HZ  PHE   102      10.613  -3.737 -10.036  1.00  0.00           H  
ATOM   1614  HE2 PHE   102      11.522  -2.856  -7.930  1.00  0.00           H  
ATOM   1615  HD2 PHE   102      12.640  -4.385  -6.311  1.00  0.00           H  
ATOM   1616  N   MET   103      16.093  -6.484  -7.279  1.00  0.00           N  
ATOM   1617  CA  MET   103      17.136  -5.714  -7.977  1.00  0.00           C  
ATOM   1618  C   MET   103      18.133  -6.614  -8.728  1.00  0.00           C  
ATOM   1619  O   MET   103      18.568  -6.268  -9.827  1.00  0.00           O  
ATOM   1620  CB  MET   103      17.846  -4.757  -7.009  1.00  0.00           C  
ATOM   1621  CG  MET   103      16.879  -3.692  -6.465  1.00  0.00           C  
ATOM   1622  SD  MET   103      17.641  -2.309  -5.566  1.00  0.00           S  
ATOM   1623  CE  MET   103      18.564  -3.199  -4.286  1.00  0.00           C  
ATOM   1624  H   MET   103      16.080  -6.466  -6.267  1.00  0.00           H  
ATOM   1625  HA  MET   103      16.650  -5.106  -8.738  1.00  0.00           H  
ATOM   1626  HB2 MET   103      18.296  -5.316  -6.188  1.00  0.00           H  
ATOM   1627  HB3 MET   103      18.663  -4.256  -7.530  1.00  0.00           H  
ATOM   1628  HG2 MET   103      16.319  -3.254  -7.291  1.00  0.00           H  
ATOM   1629  HG3 MET   103      16.136  -4.144  -5.812  1.00  0.00           H  
ATOM   1630  HE1 MET   103      19.490  -3.598  -4.700  1.00  0.00           H  
ATOM   1631  HE2 MET   103      18.814  -2.529  -3.463  1.00  0.00           H  
ATOM   1632  HE3 MET   103      17.983  -4.034  -3.898  1.00  0.00           H  
ATOM   1633  N   GLU   104      18.438  -7.804  -8.206  1.00  0.00           N  
ATOM   1634  CA  GLU   104      19.209  -8.828  -8.928  1.00  0.00           C  
ATOM   1635  C   GLU   104      18.447  -9.386 -10.146  1.00  0.00           C  
ATOM   1636  O   GLU   104      19.038  -9.563 -11.212  1.00  0.00           O  
ATOM   1637  CB  GLU   104      19.599  -9.958  -7.963  1.00  0.00           C  
ATOM   1638  CG  GLU   104      20.700  -9.510  -6.985  1.00  0.00           C  
ATOM   1639  CD  GLU   104      20.969 -10.506  -5.841  1.00  0.00           C  
ATOM   1640  OE1 GLU   104      20.340 -11.590  -5.766  1.00  0.00           O  
ATOM   1641  OE2 GLU   104      21.847 -10.205  -4.996  1.00  0.00           O1-
ATOM   1642  H   GLU   104      18.067  -8.050  -7.297  1.00  0.00           H  
ATOM   1643  HA  GLU   104      20.125  -8.369  -9.307  1.00  0.00           H  
ATOM   1644  HB2 GLU   104      18.716 -10.296  -7.418  1.00  0.00           H  
ATOM   1645  HB3 GLU   104      19.963 -10.822  -8.521  1.00  0.00           H  
ATOM   1646  HG2 GLU   104      21.632  -9.348  -7.528  1.00  0.00           H  
ATOM   1647  HG3 GLU   104      20.442  -8.555  -6.529  1.00  0.00           H  
ATOM   1648  N   ALA   105      17.130  -9.603 -10.035  1.00  0.00           N  
ATOM   1649  CA  ALA   105      16.288 -10.028 -11.154  1.00  0.00           C  
ATOM   1650  C   ALA   105      16.167  -8.949 -12.249  1.00  0.00           C  
ATOM   1651  O   ALA   105      16.201  -9.279 -13.436  1.00  0.00           O  
ATOM   1652  CB  ALA   105      14.913 -10.443 -10.615  1.00  0.00           C  
ATOM   1653  H   ALA   105      16.683  -9.452  -9.139  1.00  0.00           H  
ATOM   1654  HA  ALA   105      16.745 -10.912 -11.600  1.00  0.00           H  
ATOM   1655  HB1 ALA   105      14.397  -9.614 -10.133  1.00  0.00           H  
ATOM   1656  HB2 ALA   105      14.271 -10.809 -11.417  1.00  0.00           H  
ATOM   1657  HB3 ALA   105      15.007 -11.246  -9.882  1.00  0.00           H  
ATOM   1658  N   LEU   106      16.090  -7.662 -11.883  1.00  0.00           N  
ATOM   1659  CA  LEU   106      16.103  -6.541 -12.832  1.00  0.00           C  
ATOM   1660  C   LEU   106      17.401  -6.515 -13.663  1.00  0.00           C  
ATOM   1661  O   LEU   106      17.343  -6.357 -14.883  1.00  0.00           O  
ATOM   1662  CB  LEU   106      15.899  -5.210 -12.080  1.00  0.00           C  
ATOM   1663  CG  LEU   106      14.475  -4.960 -11.536  1.00  0.00           C  
ATOM   1664  CD1 LEU   106      14.503  -3.737 -10.619  1.00  0.00           C  
ATOM   1665  CD2 LEU   106      13.462  -4.683 -12.648  1.00  0.00           C  
ATOM   1666  H   LEU   106      16.046  -7.444 -10.896  1.00  0.00           H  
ATOM   1667  HA  LEU   106      15.285  -6.677 -13.539  1.00  0.00           H  
ATOM   1668  HB2 LEU   106      16.612  -5.163 -11.257  1.00  0.00           H  
ATOM   1669  HB3 LEU   106      16.164  -4.379 -12.736  1.00  0.00           H  
ATOM   1670  HG  LEU   106      14.132  -5.820 -10.964  1.00  0.00           H  
ATOM   1671 HD11 LEU   106      14.930  -2.879 -11.136  1.00  0.00           H  
ATOM   1672 HD12 LEU   106      13.506  -3.456 -10.287  1.00  0.00           H  
ATOM   1673 HD13 LEU   106      15.099  -3.914  -9.727  1.00  0.00           H  
ATOM   1674 HD21 LEU   106      13.308  -5.564 -13.265  1.00  0.00           H  
ATOM   1675 HD22 LEU   106      12.488  -4.416 -12.239  1.00  0.00           H  
ATOM   1676 HD23 LEU   106      13.784  -3.868 -13.298  1.00  0.00           H  
ATOM   1677  N   GLN   107      18.562  -6.757 -13.041  1.00  0.00           N  
ATOM   1678  CA  GLN   107      19.842  -6.918 -13.753  1.00  0.00           C  
ATOM   1679  C   GLN   107      19.880  -8.175 -14.645  1.00  0.00           C  
ATOM   1680  O   GLN   107      20.513  -8.159 -15.703  1.00  0.00           O  
ATOM   1681  CB  GLN   107      21.006  -6.942 -12.746  1.00  0.00           C  
ATOM   1682  CG  GLN   107      21.237  -5.595 -12.036  1.00  0.00           C  
ATOM   1683  CD  GLN   107      21.636  -4.465 -12.985  1.00  0.00           C  
ATOM   1684  OE1 GLN   107      22.730  -4.590 -13.710  1.00  0.00           O  
ATOM   1685  NE2 GLN   107      20.957  -3.454 -13.110  1.00  0.00           N  
ATOM   1686  H   GLN   107      18.558  -6.898 -12.040  1.00  0.00           H  
ATOM   1687  HA  GLN   107      19.963  -6.068 -14.427  1.00  0.00           H  
ATOM   1688  HB2 GLN   107      20.830  -7.713 -11.995  1.00  0.00           H  
ATOM   1689  HB3 GLN   107      21.929  -7.231 -13.252  1.00  0.00           H  
ATOM   1690  HG2 GLN   107      20.349  -5.303 -11.477  1.00  0.00           H  
ATOM   1691  HG3 GLN   107      22.033  -5.709 -11.299  1.00  0.00           H  
ATOM   1692 HE21 GLN   107      21.253  -2.735 -13.755  1.00  0.00           H  
ATOM   1693 HE22 GLN   107      20.106  -3.344 -12.578  1.00  0.00           H  
ATOM   1694  N   ALA   108      19.174  -9.246 -14.263  1.00  0.00           N  
ATOM   1695  CA  ALA   108      19.004 -10.466 -15.060  1.00  0.00           C  
ATOM   1696  C   ALA   108      17.966 -10.347 -16.207  1.00  0.00           C  
ATOM   1697  O   ALA   108      17.784 -11.306 -16.964  1.00  0.00           O  
ATOM   1698  CB  ALA   108      18.669 -11.621 -14.108  1.00  0.00           C  
ATOM   1699  H   ALA   108      18.683  -9.201 -13.380  1.00  0.00           H  
ATOM   1700  HA  ALA   108      19.961 -10.703 -15.528  1.00  0.00           H  
ATOM   1701  HB1 ALA   108      17.695 -11.487 -13.640  1.00  0.00           H  
ATOM   1702  HB2 ALA   108      18.648 -12.575 -14.637  1.00  0.00           H  
ATOM   1703  HB3 ALA   108      19.412 -11.707 -13.314  1.00  0.00           H  
ATOM   1704  N   GLY   109      17.299  -9.195 -16.362  1.00  0.00           N  
ATOM   1705  CA  GLY   109      16.374  -8.898 -17.467  1.00  0.00           C  
ATOM   1706  C   GLY   109      14.881  -8.838 -17.103  1.00  0.00           C  
ATOM   1707  O   GLY   109      14.049  -8.728 -18.008  1.00  0.00           O  
ATOM   1708  H   GLY   109      17.486  -8.447 -15.709  1.00  0.00           H  
ATOM   1709  HA2 GLY   109      16.651  -7.919 -17.861  1.00  0.00           H  
ATOM   1710  HA3 GLY   109      16.503  -9.596 -18.295  1.00  0.00           H  
ATOM   1711  N   ALA   110      14.516  -8.894 -15.817  1.00  0.00           N  
ATOM   1712  CA  ALA   110      13.153  -8.601 -15.356  1.00  0.00           C  
ATOM   1713  C   ALA   110      12.750  -7.131 -15.616  1.00  0.00           C  
ATOM   1714  O   ALA   110      13.599  -6.266 -15.853  1.00  0.00           O  
ATOM   1715  CB  ALA   110      13.036  -8.947 -13.865  1.00  0.00           C  
ATOM   1716  H   ALA   110      15.233  -9.012 -15.113  1.00  0.00           H  
ATOM   1717  HA  ALA   110      12.465  -9.243 -15.909  1.00  0.00           H  
ATOM   1718  HB1 ALA   110      13.641  -8.284 -13.251  1.00  0.00           H  
ATOM   1719  HB2 ALA   110      12.013  -8.838 -13.508  1.00  0.00           H  
ATOM   1720  HB3 ALA   110      13.344  -9.974 -13.669  1.00  0.00           H  
ATOM   1721  N   ASP   111      11.450  -6.839 -15.527  1.00  0.00           N  
ATOM   1722  CA  ASP   111      10.885  -5.485 -15.599  1.00  0.00           C  
ATOM   1723  C   ASP   111      10.122  -5.124 -14.309  1.00  0.00           C  
ATOM   1724  O   ASP   111       9.827  -5.986 -13.478  1.00  0.00           O  
ATOM   1725  CB  ASP   111      10.022  -5.338 -16.860  1.00  0.00           C  
ATOM   1726  CG  ASP   111       8.755  -6.206 -16.828  1.00  0.00           C  
ATOM   1727  OD1 ASP   111       8.707  -7.237 -17.540  1.00  0.00           O  
ATOM   1728  OD2 ASP   111       7.803  -5.832 -16.107  1.00  0.00           O1-
ATOM   1729  H   ASP   111      10.803  -7.591 -15.334  1.00  0.00           H  
ATOM   1730  HA  ASP   111      11.689  -4.751 -15.678  1.00  0.00           H  
ATOM   1731  HB2 ASP   111       9.718  -4.299 -16.988  1.00  0.00           H  
ATOM   1732  HB3 ASP   111      10.607  -5.591 -17.745  1.00  0.00           H  
ATOM   1733  N   ILE   112       9.820  -3.835 -14.117  1.00  0.00           N  
ATOM   1734  CA  ILE   112       9.287  -3.317 -12.847  1.00  0.00           C  
ATOM   1735  C   ILE   112       7.895  -3.882 -12.493  1.00  0.00           C  
ATOM   1736  O   ILE   112       7.578  -3.983 -11.307  1.00  0.00           O  
ATOM   1737  CB  ILE   112       9.383  -1.768 -12.827  1.00  0.00           C  
ATOM   1738  CG2 ILE   112       8.496  -1.117 -11.750  1.00  0.00           C  
ATOM   1739  CG1 ILE   112      10.865  -1.364 -12.619  1.00  0.00           C  
ATOM   1740  CD1 ILE   112      11.161   0.134 -12.772  1.00  0.00           C  
ATOM   1741  H   ILE   112      10.058  -3.166 -14.835  1.00  0.00           H  
ATOM   1742  HA  ILE   112       9.945  -3.696 -12.067  1.00  0.00           H  
ATOM   1743  HB  ILE   112       9.057  -1.389 -13.794  1.00  0.00           H  
ATOM   1744 HG21 ILE   112       8.737  -1.486 -10.753  1.00  0.00           H  
ATOM   1745 HG22 ILE   112       8.615  -0.037 -11.735  1.00  0.00           H  
ATOM   1746 HG23 ILE   112       7.435  -1.289 -11.932  1.00  0.00           H  
ATOM   1747 HG12 ILE   112      11.204  -1.692 -11.635  1.00  0.00           H  
ATOM   1748 HG13 ILE   112      11.491  -1.895 -13.337  1.00  0.00           H  
ATOM   1749 HD11 ILE   112      10.690   0.731 -11.992  1.00  0.00           H  
ATOM   1750 HD12 ILE   112      12.234   0.319 -12.709  1.00  0.00           H  
ATOM   1751 HD13 ILE   112      10.819   0.506 -13.738  1.00  0.00           H  
ATOM   1752  N   SER   113       7.089  -4.356 -13.453  1.00  0.00           N  
ATOM   1753  CA  SER   113       5.808  -5.020 -13.141  1.00  0.00           C  
ATOM   1754  C   SER   113       5.966  -6.342 -12.376  1.00  0.00           C  
ATOM   1755  O   SER   113       5.000  -6.804 -11.764  1.00  0.00           O  
ATOM   1756  CB  SER   113       4.959  -5.257 -14.398  1.00  0.00           C  
ATOM   1757  OG  SER   113       5.422  -6.346 -15.172  1.00  0.00           O  
ATOM   1758  H   SER   113       7.390  -4.327 -14.419  1.00  0.00           H  
ATOM   1759  HA  SER   113       5.245  -4.340 -12.499  1.00  0.00           H  
ATOM   1760  HB2 SER   113       3.937  -5.493 -14.101  1.00  0.00           H  
ATOM   1761  HB3 SER   113       4.891  -4.364 -15.015  1.00  0.00           H  
ATOM   1762  HG  SER   113       6.287  -6.138 -15.521  1.00  0.00           H  
ATOM   1763  N   MET   114       7.162  -6.944 -12.358  1.00  0.00           N  
ATOM   1764  CA  MET   114       7.454  -8.180 -11.619  1.00  0.00           C  
ATOM   1765  C   MET   114       7.670  -7.963 -10.109  1.00  0.00           C  
ATOM   1766  O   MET   114       7.801  -8.938  -9.373  1.00  0.00           O  
ATOM   1767  CB  MET   114       8.654  -8.907 -12.256  1.00  0.00           C  
ATOM   1768  CG  MET   114       8.379  -9.291 -13.719  1.00  0.00           C  
ATOM   1769  SD  MET   114       9.733 -10.136 -14.589  1.00  0.00           S  
ATOM   1770  CE  MET   114       9.858 -11.677 -13.642  1.00  0.00           C  
ATOM   1771  H   MET   114       7.923  -6.519 -12.874  1.00  0.00           H  
ATOM   1772  HA  MET   114       6.593  -8.845 -11.708  1.00  0.00           H  
ATOM   1773  HB2 MET   114       9.548  -8.285 -12.197  1.00  0.00           H  
ATOM   1774  HB3 MET   114       8.874  -9.810 -11.686  1.00  0.00           H  
ATOM   1775  HG2 MET   114       7.495  -9.925 -13.775  1.00  0.00           H  
ATOM   1776  HG3 MET   114       8.154  -8.399 -14.304  1.00  0.00           H  
ATOM   1777  HE1 MET   114       8.899 -12.196 -13.629  1.00  0.00           H  
ATOM   1778  HE2 MET   114      10.599 -12.334 -14.096  1.00  0.00           H  
ATOM   1779  HE3 MET   114      10.164 -11.481 -12.615  1.00  0.00           H  
ATOM   1780  N   ILE   115       7.669  -6.715  -9.621  1.00  0.00           N  
ATOM   1781  CA  ILE   115       7.948  -6.344  -8.219  1.00  0.00           C  
ATOM   1782  C   ILE   115       7.095  -7.100  -7.179  1.00  0.00           C  
ATOM   1783  O   ILE   115       7.587  -7.452  -6.103  1.00  0.00           O  
ATOM   1784  CB  ILE   115       7.802  -4.811  -8.071  1.00  0.00           C  
ATOM   1785  CG2 ILE   115       6.350  -4.331  -8.276  1.00  0.00           C  
ATOM   1786  CG1 ILE   115       8.376  -4.343  -6.718  1.00  0.00           C  
ATOM   1787  CD1 ILE   115       8.463  -2.820  -6.560  1.00  0.00           C  
ATOM   1788  H   ILE   115       7.529  -5.955 -10.273  1.00  0.00           H  
ATOM   1789  HA  ILE   115       8.989  -6.613  -8.032  1.00  0.00           H  
ATOM   1790  HB  ILE   115       8.407  -4.349  -8.849  1.00  0.00           H  
ATOM   1791 HG21 ILE   115       5.693  -4.625  -7.460  1.00  0.00           H  
ATOM   1792 HG22 ILE   115       6.307  -3.248  -8.363  1.00  0.00           H  
ATOM   1793 HG23 ILE   115       5.919  -4.727  -9.195  1.00  0.00           H  
ATOM   1794 HG12 ILE   115       7.804  -4.751  -5.888  1.00  0.00           H  
ATOM   1795 HG13 ILE   115       9.381  -4.751  -6.613  1.00  0.00           H  
ATOM   1796 HD11 ILE   115       7.475  -2.375  -6.457  1.00  0.00           H  
ATOM   1797 HD12 ILE   115       9.027  -2.558  -5.665  1.00  0.00           H  
ATOM   1798 HD13 ILE   115       8.960  -2.358  -7.413  1.00  0.00           H  
ATOM   1799  N   GLY   116       5.838  -7.416  -7.511  1.00  0.00           N  
ATOM   1800  CA  GLY   116       4.913  -8.148  -6.636  1.00  0.00           C  
ATOM   1801  C   GLY   116       5.327  -9.594  -6.348  1.00  0.00           C  
ATOM   1802  O   GLY   116       4.981 -10.136  -5.297  1.00  0.00           O  
ATOM   1803  H   GLY   116       5.491  -7.123  -8.412  1.00  0.00           H  
ATOM   1804  HA2 GLY   116       4.789  -7.605  -5.698  1.00  0.00           H  
ATOM   1805  HA3 GLY   116       3.938  -8.173  -7.121  1.00  0.00           H  
ATOM   1806  N   GLN   117       6.128 -10.206  -7.229  1.00  0.00           N  
ATOM   1807  CA  GLN   117       6.653 -11.570  -7.068  1.00  0.00           C  
ATOM   1808  C   GLN   117       7.700 -11.675  -5.941  1.00  0.00           C  
ATOM   1809  O   GLN   117       7.995 -12.775  -5.471  1.00  0.00           O  
ATOM   1810  CB  GLN   117       7.255 -12.056  -8.401  1.00  0.00           C  
ATOM   1811  CG  GLN   117       6.259 -11.998  -9.576  1.00  0.00           C  
ATOM   1812  CD  GLN   117       6.864 -12.422 -10.914  1.00  0.00           C  
ATOM   1813  OE1 GLN   117       7.908 -13.056 -11.012  1.00  0.00           O  
ATOM   1814  NE2 GLN   117       6.218 -12.094 -12.014  1.00  0.00           N  
ATOM   1815  H   GLN   117       6.423  -9.692  -8.048  1.00  0.00           H  
ATOM   1816  HA  GLN   117       5.822 -12.228  -6.807  1.00  0.00           H  
ATOM   1817  HB2 GLN   117       8.139 -11.463  -8.641  1.00  0.00           H  
ATOM   1818  HB3 GLN   117       7.608 -13.082  -8.282  1.00  0.00           H  
ATOM   1819  HG2 GLN   117       5.403 -12.638  -9.365  1.00  0.00           H  
ATOM   1820  HG3 GLN   117       5.870 -10.986  -9.697  1.00  0.00           H  
ATOM   1821 HE21 GLN   117       6.592 -12.370 -12.910  1.00  0.00           H  
ATOM   1822 HE22 GLN   117       5.352 -11.579 -11.959  1.00  0.00           H  
ATOM   1823  N   PHE   118       8.245 -10.537  -5.493  1.00  0.00           N  
ATOM   1824  CA  PHE   118       9.291 -10.431  -4.470  1.00  0.00           C  
ATOM   1825  C   PHE   118       8.789  -9.878  -3.120  1.00  0.00           C  
ATOM   1826  O   PHE   118       9.581  -9.716  -2.191  1.00  0.00           O  
ATOM   1827  CB  PHE   118      10.445  -9.595  -5.043  1.00  0.00           C  
ATOM   1828  CG  PHE   118      11.024 -10.149  -6.333  1.00  0.00           C  
ATOM   1829  CD1 PHE   118      12.025 -11.136  -6.291  1.00  0.00           C  
ATOM   1830  CE1 PHE   118      12.544 -11.672  -7.484  1.00  0.00           C  
ATOM   1831  CZ  PHE   118      12.049 -11.231  -8.724  1.00  0.00           C  
ATOM   1832  CE2 PHE   118      11.048 -10.246  -8.771  1.00  0.00           C  
ATOM   1833  CD2 PHE   118      10.543  -9.699  -7.577  1.00  0.00           C  
ATOM   1834  H   PHE   118       7.940  -9.674  -5.921  1.00  0.00           H  
ATOM   1835  HA  PHE   118       9.694 -11.422  -4.249  1.00  0.00           H  
ATOM   1836  HB2 PHE   118      10.112  -8.572  -5.221  1.00  0.00           H  
ATOM   1837  HB3 PHE   118      11.250  -9.527  -4.312  1.00  0.00           H  
ATOM   1838  HD1 PHE   118      12.395 -11.490  -5.340  1.00  0.00           H  
ATOM   1839  HE1 PHE   118      13.315 -12.427  -7.448  1.00  0.00           H  
ATOM   1840  HZ  PHE   118      12.437 -11.650  -9.641  1.00  0.00           H  
ATOM   1841  HE2 PHE   118      10.667  -9.905  -9.722  1.00  0.00           H  
ATOM   1842  HD2 PHE   118       9.772  -8.944  -7.617  1.00  0.00           H  
ATOM   1843  N   GLY   119       7.488  -9.583  -2.989  1.00  0.00           N  
ATOM   1844  CA  GLY   119       6.875  -9.105  -1.738  1.00  0.00           C  
ATOM   1845  C   GLY   119       7.214  -7.656  -1.356  1.00  0.00           C  
ATOM   1846  O   GLY   119       7.068  -7.280  -0.192  1.00  0.00           O  
ATOM   1847  H   GLY   119       6.875  -9.744  -3.777  1.00  0.00           H  
ATOM   1848  HA2 GLY   119       5.792  -9.182  -1.842  1.00  0.00           H  
ATOM   1849  HA3 GLY   119       7.152  -9.767  -0.916  1.00  0.00           H  
ATOM   1850  N   VAL   120       7.672  -6.838  -2.312  1.00  0.00           N  
ATOM   1851  CA  VAL   120       8.060  -5.422  -2.108  1.00  0.00           C  
ATOM   1852  C   VAL   120       7.241  -4.451  -2.975  1.00  0.00           C  
ATOM   1853  O   VAL   120       7.651  -3.319  -3.232  1.00  0.00           O  
ATOM   1854  CB  VAL   120       9.591  -5.225  -2.212  1.00  0.00           C  
ATOM   1855  CG1 VAL   120      10.324  -6.106  -1.194  1.00  0.00           C  
ATOM   1856  CG2 VAL   120      10.162  -5.509  -3.605  1.00  0.00           C  
ATOM   1857  H   VAL   120       7.780  -7.214  -3.243  1.00  0.00           H  
ATOM   1858  HA  VAL   120       7.791  -5.123  -1.094  1.00  0.00           H  
ATOM   1859  HB  VAL   120       9.826  -4.189  -1.963  1.00  0.00           H  
ATOM   1860 HG11 VAL   120      10.232  -7.166  -1.428  1.00  0.00           H  
ATOM   1861 HG12 VAL   120      11.386  -5.873  -1.171  1.00  0.00           H  
ATOM   1862 HG13 VAL   120       9.936  -5.953  -0.187  1.00  0.00           H  
ATOM   1863 HG21 VAL   120       9.769  -4.809  -4.339  1.00  0.00           H  
ATOM   1864 HG22 VAL   120      11.247  -5.400  -3.616  1.00  0.00           H  
ATOM   1865 HG23 VAL   120       9.929  -6.519  -3.942  1.00  0.00           H  
ATOM   1866  N   GLY   121       6.051  -4.883  -3.412  1.00  0.00           N  
ATOM   1867  CA  GLY   121       5.188  -4.166  -4.360  1.00  0.00           C  
ATOM   1868  C   GLY   121       4.704  -2.784  -3.913  1.00  0.00           C  
ATOM   1869  O   GLY   121       4.418  -1.951  -4.770  1.00  0.00           O  
ATOM   1870  H   GLY   121       5.761  -5.812  -3.142  1.00  0.00           H  
ATOM   1871  HA2 GLY   121       5.717  -4.053  -5.303  1.00  0.00           H  
ATOM   1872  HA3 GLY   121       4.316  -4.787  -4.568  1.00  0.00           H  
ATOM   1873  N   PHE   122       4.673  -2.486  -2.608  1.00  0.00           N  
ATOM   1874  CA  PHE   122       4.297  -1.160  -2.090  1.00  0.00           C  
ATOM   1875  C   PHE   122       5.137  -0.024  -2.698  1.00  0.00           C  
ATOM   1876  O   PHE   122       4.594   1.014  -3.076  1.00  0.00           O  
ATOM   1877  CB  PHE   122       4.421  -1.149  -0.558  1.00  0.00           C  
ATOM   1878  CG  PHE   122       4.386   0.243   0.051  1.00  0.00           C  
ATOM   1879  CD1 PHE   122       3.193   0.991   0.041  1.00  0.00           C  
ATOM   1880  CE1 PHE   122       3.173   2.302   0.547  1.00  0.00           C  
ATOM   1881  CZ  PHE   122       4.346   2.871   1.072  1.00  0.00           C  
ATOM   1882  CE2 PHE   122       5.541   2.129   1.085  1.00  0.00           C  
ATOM   1883  CD2 PHE   122       5.562   0.820   0.572  1.00  0.00           C  
ATOM   1884  H   PHE   122       4.952  -3.194  -1.944  1.00  0.00           H  
ATOM   1885  HA  PHE   122       3.254  -0.975  -2.355  1.00  0.00           H  
ATOM   1886  HB2 PHE   122       3.619  -1.743  -0.122  1.00  0.00           H  
ATOM   1887  HB3 PHE   122       5.351  -1.634  -0.256  1.00  0.00           H  
ATOM   1888  HD1 PHE   122       2.292   0.563  -0.368  1.00  0.00           H  
ATOM   1889  HE1 PHE   122       2.253   2.869   0.537  1.00  0.00           H  
ATOM   1890  HZ  PHE   122       4.329   3.878   1.461  1.00  0.00           H  
ATOM   1891  HE2 PHE   122       6.445   2.566   1.484  1.00  0.00           H  
ATOM   1892  HD2 PHE   122       6.485   0.261   0.573  1.00  0.00           H  
ATOM   1893  N   TYR   123       6.451  -0.223  -2.850  1.00  0.00           N  
ATOM   1894  CA  TYR   123       7.363   0.822  -3.326  1.00  0.00           C  
ATOM   1895  C   TYR   123       7.131   1.219  -4.796  1.00  0.00           C  
ATOM   1896  O   TYR   123       7.554   2.301  -5.201  1.00  0.00           O  
ATOM   1897  CB  TYR   123       8.815   0.412  -3.034  1.00  0.00           C  
ATOM   1898  CG  TYR   123       9.070   0.192  -1.551  1.00  0.00           C  
ATOM   1899  CD1 TYR   123       9.123   1.298  -0.678  1.00  0.00           C  
ATOM   1900  CE1 TYR   123       9.273   1.101   0.708  1.00  0.00           C  
ATOM   1901  CZ  TYR   123       9.363  -0.207   1.229  1.00  0.00           C  
ATOM   1902  OH  TYR   123       9.458  -0.393   2.573  1.00  0.00           O  
ATOM   1903  CE2 TYR   123       9.331  -1.315   0.353  1.00  0.00           C  
ATOM   1904  CD2 TYR   123       9.187  -1.111  -1.033  1.00  0.00           C  
ATOM   1905  H   TYR   123       6.851  -1.108  -2.569  1.00  0.00           H  
ATOM   1906  HA  TYR   123       7.156   1.721  -2.741  1.00  0.00           H  
ATOM   1907  HB2 TYR   123       9.070  -0.493  -3.588  1.00  0.00           H  
ATOM   1908  HB3 TYR   123       9.502   1.184  -3.384  1.00  0.00           H  
ATOM   1909  HD1 TYR   123       9.024   2.301  -1.065  1.00  0.00           H  
ATOM   1910  HE1 TYR   123       9.298   1.955   1.368  1.00  0.00           H  
ATOM   1911  HH  TYR   123       9.502   0.416   3.057  1.00  0.00           H  
ATOM   1912  HE2 TYR   123       9.404  -2.320   0.745  1.00  0.00           H  
ATOM   1913  HD2 TYR   123       9.151  -1.963  -1.693  1.00  0.00           H  
ATOM   1914  N   SER   124       6.377   0.428  -5.574  1.00  0.00           N  
ATOM   1915  CA  SER   124       5.908   0.825  -6.915  1.00  0.00           C  
ATOM   1916  C   SER   124       4.968   2.043  -6.897  1.00  0.00           C  
ATOM   1917  O   SER   124       4.813   2.702  -7.921  1.00  0.00           O  
ATOM   1918  CB  SER   124       5.224  -0.343  -7.630  1.00  0.00           C  
ATOM   1919  OG  SER   124       3.967  -0.644  -7.058  1.00  0.00           O  
ATOM   1920  H   SER   124       6.020  -0.435  -5.187  1.00  0.00           H  
ATOM   1921  HA  SER   124       6.788   1.099  -7.500  1.00  0.00           H  
ATOM   1922  HB2 SER   124       5.067  -0.098  -8.681  1.00  0.00           H  
ATOM   1923  HB3 SER   124       5.853  -1.228  -7.607  1.00  0.00           H  
ATOM   1924  HG  SER   124       4.103  -1.028  -6.200  1.00  0.00           H  
ATOM   1925  N   ALA   125       4.412   2.421  -5.738  1.00  0.00           N  
ATOM   1926  CA  ALA   125       3.675   3.672  -5.556  1.00  0.00           C  
ATOM   1927  C   ALA   125       4.481   4.907  -6.007  1.00  0.00           C  
ATOM   1928  O   ALA   125       3.928   5.830  -6.603  1.00  0.00           O  
ATOM   1929  CB  ALA   125       3.306   3.776  -4.074  1.00  0.00           C  
ATOM   1930  H   ALA   125       4.569   1.851  -4.917  1.00  0.00           H  
ATOM   1931  HA  ALA   125       2.757   3.631  -6.142  1.00  0.00           H  
ATOM   1932  HB1 ALA   125       4.191   3.740  -3.436  1.00  0.00           H  
ATOM   1933  HB2 ALA   125       2.796   4.712  -3.862  1.00  0.00           H  
ATOM   1934  HB3 ALA   125       2.644   2.963  -3.772  1.00  0.00           H  
ATOM   1935  N   TYR   126       5.804   4.900  -5.806  1.00  0.00           N  
ATOM   1936  CA  TYR   126       6.708   5.989  -6.197  1.00  0.00           C  
ATOM   1937  C   TYR   126       6.981   6.070  -7.713  1.00  0.00           C  
ATOM   1938  O   TYR   126       7.673   6.986  -8.163  1.00  0.00           O  
ATOM   1939  CB  TYR   126       7.988   5.914  -5.351  1.00  0.00           C  
ATOM   1940  CG  TYR   126       7.732   6.194  -3.879  1.00  0.00           C  
ATOM   1941  CD1 TYR   126       7.815   7.516  -3.396  1.00  0.00           C  
ATOM   1942  CE1 TYR   126       7.533   7.797  -2.045  1.00  0.00           C  
ATOM   1943  CZ  TYR   126       7.149   6.754  -1.177  1.00  0.00           C  
ATOM   1944  OH  TYR   126       6.876   7.012   0.127  1.00  0.00           O  
ATOM   1945  CE2 TYR   126       7.050   5.432  -1.663  1.00  0.00           C  
ATOM   1946  CD2 TYR   126       7.356   5.153  -3.008  1.00  0.00           C  
ATOM   1947  H   TYR   126       6.216   4.094  -5.357  1.00  0.00           H  
ATOM   1948  HA  TYR   126       6.218   6.932  -5.946  1.00  0.00           H  
ATOM   1949  HB2 TYR   126       8.463   4.938  -5.460  1.00  0.00           H  
ATOM   1950  HB3 TYR   126       8.717   6.641  -5.708  1.00  0.00           H  
ATOM   1951  HD1 TYR   126       8.088   8.323  -4.061  1.00  0.00           H  
ATOM   1952  HE1 TYR   126       7.603   8.813  -1.683  1.00  0.00           H  
ATOM   1953  HH  TYR   126       6.915   7.935   0.341  1.00  0.00           H  
ATOM   1954  HE2 TYR   126       6.753   4.632  -1.002  1.00  0.00           H  
ATOM   1955  HD2 TYR   126       7.277   4.140  -3.370  1.00  0.00           H  
ATOM   1956  N   LEU   127       6.383   5.191  -8.530  1.00  0.00           N  
ATOM   1957  CA  LEU   127       6.243   5.413  -9.976  1.00  0.00           C  
ATOM   1958  C   LEU   127       5.362   6.639 -10.260  1.00  0.00           C  
ATOM   1959  O   LEU   127       5.716   7.439 -11.131  1.00  0.00           O  
ATOM   1960  CB  LEU   127       5.635   4.171 -10.661  1.00  0.00           C  
ATOM   1961  CG  LEU   127       6.538   2.924 -10.657  1.00  0.00           C  
ATOM   1962  CD1 LEU   127       5.758   1.684 -11.091  1.00  0.00           C  
ATOM   1963  CD2 LEU   127       7.725   3.099 -11.610  1.00  0.00           C  
ATOM   1964  H   LEU   127       5.841   4.439  -8.122  1.00  0.00           H  
ATOM   1965  HA  LEU   127       7.230   5.614 -10.394  1.00  0.00           H  
ATOM   1966  HB2 LEU   127       4.682   3.937 -10.185  1.00  0.00           H  
ATOM   1967  HB3 LEU   127       5.380   4.409 -11.694  1.00  0.00           H  
ATOM   1968  HG  LEU   127       6.901   2.749  -9.645  1.00  0.00           H  
ATOM   1969 HD11 LEU   127       5.485   1.724 -12.142  1.00  0.00           H  
ATOM   1970 HD12 LEU   127       6.349   0.781 -10.943  1.00  0.00           H  
ATOM   1971 HD13 LEU   127       4.840   1.565 -10.514  1.00  0.00           H  
ATOM   1972 HD21 LEU   127       8.364   3.930 -11.316  1.00  0.00           H  
ATOM   1973 HD22 LEU   127       8.356   2.212 -11.621  1.00  0.00           H  
ATOM   1974 HD23 LEU   127       7.395   3.281 -12.633  1.00  0.00           H  
ATOM   1975  N   VAL   128       4.267   6.807  -9.506  1.00  0.00           N  
ATOM   1976  CA  VAL   128       3.226   7.833  -9.724  1.00  0.00           C  
ATOM   1977  C   VAL   128       3.157   8.904  -8.628  1.00  0.00           C  
ATOM   1978  O   VAL   128       2.719  10.021  -8.897  1.00  0.00           O  
ATOM   1979  CB  VAL   128       1.837   7.185  -9.923  1.00  0.00           C  
ATOM   1980  CG1 VAL   128       1.852   6.187 -11.085  1.00  0.00           C  
ATOM   1981  CG2 VAL   128       1.292   6.471  -8.680  1.00  0.00           C  
ATOM   1982  H   VAL   128       4.085   6.126  -8.781  1.00  0.00           H  
ATOM   1983  HA  VAL   128       3.455   8.364 -10.645  1.00  0.00           H  
ATOM   1984  HB  VAL   128       1.131   7.975 -10.185  1.00  0.00           H  
ATOM   1985 HG11 VAL   128       2.475   5.318 -10.872  1.00  0.00           H  
ATOM   1986 HG12 VAL   128       0.850   5.817 -11.294  1.00  0.00           H  
ATOM   1987 HG13 VAL   128       2.227   6.652 -11.997  1.00  0.00           H  
ATOM   1988 HG21 VAL   128       1.207   7.132  -7.818  1.00  0.00           H  
ATOM   1989 HG22 VAL   128       0.291   6.086  -8.871  1.00  0.00           H  
ATOM   1990 HG23 VAL   128       1.917   5.625  -8.393  1.00  0.00           H  
ATOM   1991  N   ALA   129       3.594   8.588  -7.406  1.00  0.00           N  
ATOM   1992  CA  ALA   129       3.533   9.471  -6.244  1.00  0.00           C  
ATOM   1993  C   ALA   129       4.857  10.212  -5.977  1.00  0.00           C  
ATOM   1994  O   ALA   129       5.938   9.624  -6.052  1.00  0.00           O  
ATOM   1995  CB  ALA   129       3.089   8.643  -5.033  1.00  0.00           C  
ATOM   1996  H   ALA   129       3.937   7.649  -7.248  1.00  0.00           H  
ATOM   1997  HA  ALA   129       2.762  10.215  -6.412  1.00  0.00           H  
ATOM   1998  HB1 ALA   129       3.840   7.903  -4.753  1.00  0.00           H  
ATOM   1999  HB2 ALA   129       2.914   9.280  -4.168  1.00  0.00           H  
ATOM   2000  HB3 ALA   129       2.160   8.112  -5.239  1.00  0.00           H  
ATOM   2001  N   GLU   130       4.772  11.499  -5.632  1.00  0.00           N  
ATOM   2002  CA  GLU   130       5.900  12.307  -5.124  1.00  0.00           C  
ATOM   2003  C   GLU   130       6.046  12.217  -3.591  1.00  0.00           C  
ATOM   2004  O   GLU   130       7.132  12.446  -3.053  1.00  0.00           O  
ATOM   2005  CB  GLU   130       5.754  13.768  -5.590  1.00  0.00           C  
ATOM   2006  CG  GLU   130       4.446  14.456  -5.161  1.00  0.00           C  
ATOM   2007  CD  GLU   130       4.371  15.935  -5.585  1.00  0.00           C  
ATOM   2008  OE1 GLU   130       4.961  16.326  -6.621  1.00  0.00           O  
ATOM   2009  OE2 GLU   130       3.677  16.720  -4.896  1.00  0.00           O1-
ATOM   2010  H   GLU   130       3.852  11.920  -5.590  1.00  0.00           H  
ATOM   2011  HA  GLU   130       6.832  11.931  -5.551  1.00  0.00           H  
ATOM   2012  HB2 GLU   130       6.603  14.346  -5.221  1.00  0.00           H  
ATOM   2013  HB3 GLU   130       5.833  13.799  -6.675  1.00  0.00           H  
ATOM   2014  HG2 GLU   130       3.593  13.955  -5.613  1.00  0.00           H  
ATOM   2015  HG3 GLU   130       4.312  14.404  -4.081  1.00  0.00           H  
ATOM   2016  N   LYS   131       4.966  11.839  -2.895  1.00  0.00           N  
ATOM   2017  CA  LYS   131       4.915  11.523  -1.462  1.00  0.00           C  
ATOM   2018  C   LYS   131       3.841  10.464  -1.222  1.00  0.00           C  
ATOM   2019  O   LYS   131       2.809  10.467  -1.894  1.00  0.00           O  
ATOM   2020  CB  LYS   131       4.652  12.810  -0.649  1.00  0.00           C  
ATOM   2021  CG  LYS   131       4.699  12.589   0.873  1.00  0.00           C  
ATOM   2022  CD  LYS   131       4.473  13.868   1.689  1.00  0.00           C  
ATOM   2023  CE  LYS   131       3.020  14.356   1.596  1.00  0.00           C  
ATOM   2024  NZ  LYS   131       2.694  15.303   2.690  1.00  0.00           N1+
ATOM   2025  H   LYS   131       4.113  11.675  -3.412  1.00  0.00           H  
ATOM   2026  HA  LYS   131       5.873  11.093  -1.171  1.00  0.00           H  
ATOM   2027  HB2 LYS   131       5.399  13.559  -0.915  1.00  0.00           H  
ATOM   2028  HB3 LYS   131       3.691  13.237  -0.930  1.00  0.00           H  
ATOM   2029  HG2 LYS   131       3.966  11.848   1.190  1.00  0.00           H  
ATOM   2030  HG3 LYS   131       5.672  12.180   1.139  1.00  0.00           H  
ATOM   2031  HD2 LYS   131       4.718  13.649   2.728  1.00  0.00           H  
ATOM   2032  HD3 LYS   131       5.161  14.653   1.375  1.00  0.00           H  
ATOM   2033  HE2 LYS   131       2.801  14.804   0.626  1.00  0.00           H  
ATOM   2034  HE3 LYS   131       2.363  13.504   1.735  1.00  0.00           H  
ATOM   2035  HZ1 LYS   131       3.298  16.110   2.640  1.00  0.00           H  
ATOM   2036  HZ2 LYS   131       1.730  15.594   2.613  1.00  0.00           H  
ATOM   2037  HZ3 LYS   131       2.830  14.832   3.582  1.00  0.00           H  
ATOM   2038  N   VAL   132       4.047   9.596  -0.238  1.00  0.00           N  
ATOM   2039  CA  VAL   132       3.021   8.661   0.244  1.00  0.00           C  
ATOM   2040  C   VAL   132       2.820   8.855   1.743  1.00  0.00           C  
ATOM   2041  O   VAL   132       3.783   8.843   2.513  1.00  0.00           O  
ATOM   2042  CB  VAL   132       3.353   7.201  -0.121  1.00  0.00           C  
ATOM   2043  CG1 VAL   132       2.239   6.253   0.337  1.00  0.00           C  
ATOM   2044  CG2 VAL   132       3.540   7.025  -1.634  1.00  0.00           C  
ATOM   2045  H   VAL   132       4.916   9.640   0.279  1.00  0.00           H  
ATOM   2046  HA  VAL   132       2.066   8.891  -0.229  1.00  0.00           H  
ATOM   2047  HB  VAL   132       4.276   6.903   0.374  1.00  0.00           H  
ATOM   2048 HG11 VAL   132       1.265   6.568  -0.036  1.00  0.00           H  
ATOM   2049 HG12 VAL   132       2.416   5.237  -0.015  1.00  0.00           H  
ATOM   2050 HG13 VAL   132       2.172   6.203   1.421  1.00  0.00           H  
ATOM   2051 HG21 VAL   132       4.399   7.585  -2.003  1.00  0.00           H  
ATOM   2052 HG22 VAL   132       3.712   5.980  -1.893  1.00  0.00           H  
ATOM   2053 HG23 VAL   132       2.665   7.369  -2.184  1.00  0.00           H  
ATOM   2054  N   THR   133       1.562   9.025   2.154  1.00  0.00           N  
ATOM   2055  CA  THR   133       1.135   9.004   3.560  1.00  0.00           C  
ATOM   2056  C   THR   133       0.329   7.728   3.796  1.00  0.00           C  
ATOM   2057  O   THR   133      -0.565   7.411   3.014  1.00  0.00           O  
ATOM   2058  CB  THR   133       0.287  10.237   3.920  1.00  0.00           C  
ATOM   2059  CG2 THR   133      -0.034  10.327   5.411  1.00  0.00           C  
ATOM   2060  OG1 THR   133       0.927  11.438   3.545  1.00  0.00           O  
ATOM   2061  H   THR   133       0.828   9.033   1.457  1.00  0.00           H  
ATOM   2062  HA  THR   133       2.005   8.993   4.215  1.00  0.00           H  
ATOM   2063  HB  THR   133      -0.650  10.216   3.372  1.00  0.00           H  
ATOM   2064 HG21 THR   133       0.874  10.359   6.014  1.00  0.00           H  
ATOM   2065 HG22 THR   133      -0.610  11.226   5.633  1.00  0.00           H  
ATOM   2066 HG23 THR   133      -0.628   9.479   5.751  1.00  0.00           H  
ATOM   2067  HG1 THR   133       1.701  11.548   4.079  1.00  0.00           H  
ATOM   2068  N   VAL   134       0.617   6.992   4.864  1.00  0.00           N  
ATOM   2069  CA  VAL   134      -0.086   5.756   5.229  1.00  0.00           C  
ATOM   2070  C   VAL   134      -0.662   5.914   6.630  1.00  0.00           C  
ATOM   2071  O   VAL   134       0.065   5.833   7.622  1.00  0.00           O  
ATOM   2072  CB  VAL   134       0.825   4.519   5.104  1.00  0.00           C  
ATOM   2073  CG1 VAL   134       0.064   3.236   5.458  1.00  0.00           C  
ATOM   2074  CG2 VAL   134       1.377   4.375   3.682  1.00  0.00           C  
ATOM   2075  H   VAL   134       1.351   7.309   5.489  1.00  0.00           H  
ATOM   2076  HA  VAL   134      -0.922   5.585   4.554  1.00  0.00           H  
ATOM   2077  HB  VAL   134       1.672   4.617   5.781  1.00  0.00           H  
ATOM   2078 HG11 VAL   134      -0.806   3.105   4.814  1.00  0.00           H  
ATOM   2079 HG12 VAL   134       0.700   2.362   5.335  1.00  0.00           H  
ATOM   2080 HG13 VAL   134      -0.280   3.221   6.492  1.00  0.00           H  
ATOM   2081 HG21 VAL   134       2.015   5.218   3.423  1.00  0.00           H  
ATOM   2082 HG22 VAL   134       1.993   3.485   3.576  1.00  0.00           H  
ATOM   2083 HG23 VAL   134       0.579   4.324   2.943  1.00  0.00           H  
ATOM   2084  N   ILE   135      -1.972   6.153   6.708  1.00  0.00           N  
ATOM   2085  CA  ILE   135      -2.715   6.086   7.970  1.00  0.00           C  
ATOM   2086  C   ILE   135      -3.107   4.624   8.214  1.00  0.00           C  
ATOM   2087  O   ILE   135      -3.539   3.940   7.286  1.00  0.00           O  
ATOM   2088  CB  ILE   135      -3.948   7.019   7.994  1.00  0.00           C  
ATOM   2089  CG2 ILE   135      -4.463   7.150   9.436  1.00  0.00           C  
ATOM   2090  CG1 ILE   135      -3.722   8.413   7.364  1.00  0.00           C  
ATOM   2091  CD1 ILE   135      -2.630   9.266   8.020  1.00  0.00           C  
ATOM   2092  H   ILE   135      -2.509   6.204   5.852  1.00  0.00           H  
ATOM   2093  HA  ILE   135      -2.054   6.422   8.763  1.00  0.00           H  
ATOM   2094  HB  ILE   135      -4.744   6.556   7.416  1.00  0.00           H  
ATOM   2095 HG21 ILE   135      -3.706   7.564  10.102  1.00  0.00           H  
ATOM   2096 HG22 ILE   135      -5.335   7.803   9.480  1.00  0.00           H  
ATOM   2097 HG23 ILE   135      -4.767   6.193   9.858  1.00  0.00           H  
ATOM   2098 HG12 ILE   135      -3.493   8.302   6.303  1.00  0.00           H  
ATOM   2099 HG13 ILE   135      -4.659   8.970   7.394  1.00  0.00           H  
ATOM   2100 HD11 ILE   135      -1.662   8.767   7.991  1.00  0.00           H  
ATOM   2101 HD12 ILE   135      -2.523  10.218   7.501  1.00  0.00           H  
ATOM   2102 HD13 ILE   135      -2.870   9.488   9.059  1.00  0.00           H  
ATOM   2103  N   THR   136      -2.949   4.114   9.432  1.00  0.00           N  
ATOM   2104  CA  THR   136      -3.250   2.707   9.743  1.00  0.00           C  
ATOM   2105  C   THR   136      -3.591   2.489  11.214  1.00  0.00           C  
ATOM   2106  O   THR   136      -3.109   3.216  12.089  1.00  0.00           O  
ATOM   2107  CB  THR   136      -2.094   1.794   9.294  1.00  0.00           C  
ATOM   2108  CG2 THR   136      -0.812   2.049  10.084  1.00  0.00           C  
ATOM   2109  OG1 THR   136      -2.432   0.436   9.458  1.00  0.00           O  
ATOM   2110  H   THR   136      -2.573   4.694  10.171  1.00  0.00           H  
ATOM   2111  HA  THR   136      -4.145   2.440   9.184  1.00  0.00           H  
ATOM   2112  HB  THR   136      -1.891   1.946   8.234  1.00  0.00           H  
ATOM   2113 HG21 THR   136      -0.902   1.775  11.135  1.00  0.00           H  
ATOM   2114 HG22 THR   136       0.012   1.472   9.675  1.00  0.00           H  
ATOM   2115 HG23 THR   136      -0.517   3.097  10.035  1.00  0.00           H  
ATOM   2116  HG1 THR   136      -3.027   0.191   8.760  1.00  0.00           H  
ATOM   2117  N   LYS   137      -4.435   1.487  11.482  1.00  0.00           N  
ATOM   2118  CA  LYS   137      -4.937   1.114  12.809  1.00  0.00           C  
ATOM   2119  C   LYS   137      -5.062  -0.408  12.928  1.00  0.00           C  
ATOM   2120  O   LYS   137      -5.906  -1.021  12.274  1.00  0.00           O  
ATOM   2121  CB  LYS   137      -6.282   1.840  13.030  1.00  0.00           C  
ATOM   2122  CG  LYS   137      -7.002   1.505  14.345  1.00  0.00           C  
ATOM   2123  CD  LYS   137      -6.187   1.839  15.600  1.00  0.00           C  
ATOM   2124  CE  LYS   137      -6.995   1.664  16.893  1.00  0.00           C  
ATOM   2125  NZ  LYS   137      -7.394   0.252  17.109  1.00  0.00           N1+
ATOM   2126  H   LYS   137      -4.787   0.950  10.699  1.00  0.00           H  
ATOM   2127  HA  LYS   137      -4.226   1.453  13.565  1.00  0.00           H  
ATOM   2128  HB2 LYS   137      -6.119   2.917  12.989  1.00  0.00           H  
ATOM   2129  HB3 LYS   137      -6.957   1.615  12.202  1.00  0.00           H  
ATOM   2130  HG2 LYS   137      -7.935   2.069  14.368  1.00  0.00           H  
ATOM   2131  HG3 LYS   137      -7.284   0.453  14.358  1.00  0.00           H  
ATOM   2132  HD2 LYS   137      -5.285   1.229  15.647  1.00  0.00           H  
ATOM   2133  HD3 LYS   137      -5.856   2.872  15.537  1.00  0.00           H  
ATOM   2134  HE2 LYS   137      -6.403   1.994  17.746  1.00  0.00           H  
ATOM   2135  HE3 LYS   137      -7.890   2.287  16.871  1.00  0.00           H  
ATOM   2136  HZ1 LYS   137      -6.567  -0.334  17.083  1.00  0.00           H  
ATOM   2137  HZ2 LYS   137      -7.848   0.155  18.006  1.00  0.00           H  
ATOM   2138  HZ3 LYS   137      -8.025  -0.036  16.374  1.00  0.00           H  
ATOM   2139  N   HIS   138      -4.237  -1.012  13.784  1.00  0.00           N  
ATOM   2140  CA  HIS   138      -4.358  -2.411  14.223  1.00  0.00           C  
ATOM   2141  C   HIS   138      -5.255  -2.520  15.471  1.00  0.00           C  
ATOM   2142  O   HIS   138      -5.432  -1.541  16.195  1.00  0.00           O  
ATOM   2143  CB  HIS   138      -2.943  -2.972  14.447  1.00  0.00           C  
ATOM   2144  CG  HIS   138      -2.870  -4.468  14.632  1.00  0.00           C  
ATOM   2145  ND1 HIS   138      -3.178  -5.161  15.803  1.00  0.00           N  
ATOM   2146  CE1 HIS   138      -2.960  -6.459  15.536  1.00  0.00           C  
ATOM   2147  NE2 HIS   138      -2.539  -6.610  14.270  1.00  0.00           N  
ATOM   2148  CD2 HIS   138      -2.475  -5.367  13.685  1.00  0.00           C  
ATOM   2149  H   HIS   138      -3.554  -0.444  14.265  1.00  0.00           H  
ATOM   2150  HA  HIS   138      -4.828  -2.991  13.432  1.00  0.00           H  
ATOM   2151  HB2 HIS   138      -2.339  -2.737  13.573  1.00  0.00           H  
ATOM   2152  HB3 HIS   138      -2.459  -2.485  15.295  1.00  0.00           H  
ATOM   2153  HE1 HIS   138      -3.104  -7.268  16.238  1.00  0.00           H  
ATOM   2154  HE2 HIS   138      -2.306  -7.488  13.827  1.00  0.00           H  
ATOM   2155  HD2 HIS   138      -2.155  -5.229  12.665  1.00  0.00           H  
ATOM   2156  N   ASN   139      -5.831  -3.691  15.756  1.00  0.00           N  
ATOM   2157  CA  ASN   139      -6.651  -3.904  16.961  1.00  0.00           C  
ATOM   2158  C   ASN   139      -5.851  -3.792  18.279  1.00  0.00           C  
ATOM   2159  O   ASN   139      -6.396  -3.343  19.289  1.00  0.00           O  
ATOM   2160  CB  ASN   139      -7.343  -5.277  16.867  1.00  0.00           C  
ATOM   2161  CG  ASN   139      -8.524  -5.320  15.910  1.00  0.00           C  
ATOM   2162  OD1 ASN   139      -9.128  -4.317  15.559  1.00  0.00           O  
ATOM   2163  ND2 ASN   139      -8.918  -6.494  15.478  1.00  0.00           N  
ATOM   2164  H   ASN   139      -5.658  -4.482  15.153  1.00  0.00           H  
ATOM   2165  HA  ASN   139      -7.410  -3.119  17.007  1.00  0.00           H  
ATOM   2166  HB2 ASN   139      -6.618  -6.045  16.593  1.00  0.00           H  
ATOM   2167  HB3 ASN   139      -7.731  -5.566  17.845  1.00  0.00           H  
ATOM   2168 HD21 ASN   139      -9.736  -6.568  14.888  1.00  0.00           H  
ATOM   2169 HD22 ASN   139      -8.428  -7.327  15.773  1.00  0.00           H  
ATOM   2170  N   ASP   140      -4.571  -4.176  18.276  1.00  0.00           N  
ATOM   2171  CA  ASP   140      -3.698  -4.240  19.462  1.00  0.00           C  
ATOM   2172  C   ASP   140      -2.853  -2.965  19.698  1.00  0.00           C  
ATOM   2173  O   ASP   140      -1.993  -2.945  20.581  1.00  0.00           O  
ATOM   2174  CB  ASP   140      -2.797  -5.488  19.375  1.00  0.00           C  
ATOM   2175  CG  ASP   140      -3.544  -6.832  19.288  1.00  0.00           C  
ATOM   2176  OD1 ASP   140      -4.735  -6.926  19.678  1.00  0.00           O  
ATOM   2177  OD2 ASP   140      -2.909  -7.833  18.872  1.00  0.00           O1-
ATOM   2178  H   ASP   140      -4.180  -4.521  17.408  1.00  0.00           H  
ATOM   2179  HA  ASP   140      -4.317  -4.349  20.355  1.00  0.00           H  
ATOM   2180  HB2 ASP   140      -2.136  -5.408  18.511  1.00  0.00           H  
ATOM   2181  HB3 ASP   140      -2.148  -5.548  20.250  1.00  0.00           H  
ATOM   2182  N   ASP   141      -3.064  -1.903  18.914  1.00  0.00           N  
ATOM   2183  CA  ASP   141      -2.237  -0.686  18.916  1.00  0.00           C  
ATOM   2184  C   ASP   141      -3.056   0.578  18.560  1.00  0.00           C  
ATOM   2185  O   ASP   141      -4.227   0.500  18.180  1.00  0.00           O  
ATOM   2186  CB  ASP   141      -1.043  -0.914  17.962  1.00  0.00           C  
ATOM   2187  CG  ASP   141       0.207  -0.068  18.263  1.00  0.00           C  
ATOM   2188  OD1 ASP   141       0.179   0.811  19.157  1.00  0.00           O  
ATOM   2189  OD2 ASP   141       1.222  -0.273  17.558  1.00  0.00           O1-
ATOM   2190  H   ASP   141      -3.801  -1.955  18.225  1.00  0.00           H  
ATOM   2191  HA  ASP   141      -1.874  -0.533  19.934  1.00  0.00           H  
ATOM   2192  HB2 ASP   141      -0.717  -1.953  18.013  1.00  0.00           H  
ATOM   2193  HB3 ASP   141      -1.343  -0.746  16.926  1.00  0.00           H  
ATOM   2194  N   GLU   142      -2.457   1.758  18.712  1.00  0.00           N  
ATOM   2195  CA  GLU   142      -3.054   3.058  18.359  1.00  0.00           C  
ATOM   2196  C   GLU   142      -3.122   3.293  16.832  1.00  0.00           C  
ATOM   2197  O   GLU   142      -2.633   2.487  16.034  1.00  0.00           O  
ATOM   2198  CB  GLU   142      -2.287   4.196  19.062  1.00  0.00           C  
ATOM   2199  CG  GLU   142      -2.253   4.032  20.591  1.00  0.00           C  
ATOM   2200  CD  GLU   142      -1.740   5.286  21.329  1.00  0.00           C  
ATOM   2201  OE1 GLU   142      -0.880   6.028  20.797  1.00  0.00           O  
ATOM   2202  OE2 GLU   142      -2.191   5.531  22.477  1.00  0.00           O1-
ATOM   2203  H   GLU   142      -1.494   1.756  19.030  1.00  0.00           H  
ATOM   2204  HA  GLU   142      -4.081   3.070  18.728  1.00  0.00           H  
ATOM   2205  HB2 GLU   142      -1.268   4.251  18.680  1.00  0.00           H  
ATOM   2206  HB3 GLU   142      -2.749   5.155  18.820  1.00  0.00           H  
ATOM   2207  HG2 GLU   142      -3.254   3.809  20.960  1.00  0.00           H  
ATOM   2208  HG3 GLU   142      -1.619   3.190  20.871  1.00  0.00           H  
ATOM   2209  N   GLN   143      -3.747   4.398  16.406  1.00  0.00           N  
ATOM   2210  CA  GLN   143      -3.714   4.855  15.012  1.00  0.00           C  
ATOM   2211  C   GLN   143      -2.444   5.679  14.739  1.00  0.00           C  
ATOM   2212  O   GLN   143      -2.135   6.612  15.485  1.00  0.00           O  
ATOM   2213  CB  GLN   143      -4.991   5.647  14.682  1.00  0.00           C  
ATOM   2214  CG  GLN   143      -5.163   5.907  13.174  1.00  0.00           C  
ATOM   2215  CD  GLN   143      -6.594   6.313  12.835  1.00  0.00           C  
ATOM   2216  OE1 GLN   143      -7.547   5.596  13.113  1.00  0.00           O  
ATOM   2217  NE2 GLN   143      -6.819   7.454  12.227  1.00  0.00           N  
ATOM   2218  H   GLN   143      -4.142   5.027  17.091  1.00  0.00           H  
ATOM   2219  HA  GLN   143      -3.713   3.974  14.372  1.00  0.00           H  
ATOM   2220  HB2 GLN   143      -5.850   5.089  15.055  1.00  0.00           H  
ATOM   2221  HB3 GLN   143      -4.999   6.596  15.222  1.00  0.00           H  
ATOM   2222  HG2 GLN   143      -4.455   6.651  12.811  1.00  0.00           H  
ATOM   2223  HG3 GLN   143      -4.958   4.998  12.611  1.00  0.00           H  
ATOM   2224 HE21 GLN   143      -7.769   7.742  12.026  1.00  0.00           H  
ATOM   2225 HE22 GLN   143      -6.053   8.087  12.007  1.00  0.00           H  
ATOM   2226  N   TYR   144      -1.734   5.373  13.652  1.00  0.00           N  
ATOM   2227  CA  TYR   144      -0.489   6.051  13.264  1.00  0.00           C  
ATOM   2228  C   TYR   144      -0.546   6.581  11.836  1.00  0.00           C  
ATOM   2229  O   TYR   144      -1.205   6.001  10.972  1.00  0.00           O  
ATOM   2230  CB  TYR   144       0.722   5.123  13.433  1.00  0.00           C  
ATOM   2231  CG  TYR   144       0.931   4.636  14.849  1.00  0.00           C  
ATOM   2232  CD1 TYR   144       1.662   5.409  15.772  1.00  0.00           C  
ATOM   2233  CE1 TYR   144       1.808   4.967  17.102  1.00  0.00           C  
ATOM   2234  CZ  TYR   144       1.226   3.745  17.508  1.00  0.00           C  
ATOM   2235  OH  TYR   144       1.387   3.301  18.783  1.00  0.00           O  
ATOM   2236  CE2 TYR   144       0.493   2.983  16.574  1.00  0.00           C  
ATOM   2237  CD2 TYR   144       0.353   3.421  15.249  1.00  0.00           C  
ATOM   2238  H   TYR   144      -2.057   4.618  13.060  1.00  0.00           H  
ATOM   2239  HA  TYR   144      -0.329   6.917  13.907  1.00  0.00           H  
ATOM   2240  HB2 TYR   144       0.618   4.257  12.777  1.00  0.00           H  
ATOM   2241  HB3 TYR   144       1.634   5.631  13.113  1.00  0.00           H  
ATOM   2242  HD1 TYR   144       2.105   6.345  15.467  1.00  0.00           H  
ATOM   2243  HE1 TYR   144       2.367   5.562  17.808  1.00  0.00           H  
ATOM   2244  HH  TYR   144       0.993   2.447  18.934  1.00  0.00           H  
ATOM   2245  HE2 TYR   144       0.011   2.067  16.856  1.00  0.00           H  
ATOM   2246  HD2 TYR   144      -0.222   2.830  14.550  1.00  0.00           H  
ATOM   2247  N   ALA   145       0.194   7.663  11.601  1.00  0.00           N  
ATOM   2248  CA  ALA   145       0.478   8.221  10.288  1.00  0.00           C  
ATOM   2249  C   ALA   145       1.972   8.033   9.964  1.00  0.00           C  
ATOM   2250  O   ALA   145       2.836   8.738  10.494  1.00  0.00           O  
ATOM   2251  CB  ALA   145       0.033   9.688  10.283  1.00  0.00           C  
ATOM   2252  H   ALA   145       0.691   8.072  12.383  1.00  0.00           H  
ATOM   2253  HA  ALA   145      -0.100   7.709   9.519  1.00  0.00           H  
ATOM   2254  HB1 ALA   145       0.563  10.276  11.031  1.00  0.00           H  
ATOM   2255  HB2 ALA   145       0.208  10.149   9.310  1.00  0.00           H  
ATOM   2256  HB3 ALA   145      -1.031   9.775  10.503  1.00  0.00           H  
ATOM   2257  N   TRP   146       2.278   7.060   9.108  1.00  0.00           N  
ATOM   2258  CA  TRP   146       3.579   6.931   8.443  1.00  0.00           C  
ATOM   2259  C   TRP   146       3.621   7.855   7.217  1.00  0.00           C  
ATOM   2260  O   TRP   146       2.599   8.042   6.553  1.00  0.00           O  
ATOM   2261  CB  TRP   146       3.801   5.454   8.092  1.00  0.00           C  
ATOM   2262  CG  TRP   146       5.032   5.082   7.317  1.00  0.00           C  
ATOM   2263  CD1 TRP   146       6.122   4.468   7.832  1.00  0.00           C  
ATOM   2264  NE1 TRP   146       7.045   4.228   6.836  1.00  0.00           N  
ATOM   2265  CE2 TRP   146       6.596   4.673   5.614  1.00  0.00           C  
ATOM   2266  CZ2 TRP   146       7.148   4.641   4.326  1.00  0.00           C  
ATOM   2267  CH2 TRP   146       6.426   5.196   3.258  1.00  0.00           C  
ATOM   2268  CZ3 TRP   146       5.163   5.768   3.493  1.00  0.00           C  
ATOM   2269  CE3 TRP   146       4.608   5.776   4.788  1.00  0.00           C  
ATOM   2270  CD2 TRP   146       5.311   5.236   5.887  1.00  0.00           C  
ATOM   2271  H   TRP   146       1.519   6.502   8.735  1.00  0.00           H  
ATOM   2272  HA  TRP   146       4.358   7.224   9.140  1.00  0.00           H  
ATOM   2273  HB2 TRP   146       3.823   4.891   9.024  1.00  0.00           H  
ATOM   2274  HB3 TRP   146       2.943   5.070   7.543  1.00  0.00           H  
ATOM   2275  HD1 TRP   146       6.238   4.189   8.868  1.00  0.00           H  
ATOM   2276  HE1 TRP   146       7.928   3.768   7.012  1.00  0.00           H  
ATOM   2277  HZ2 TRP   146       8.115   4.192   4.159  1.00  0.00           H  
ATOM   2278  HH2 TRP   146       6.836   5.179   2.259  1.00  0.00           H  
ATOM   2279  HZ3 TRP   146       4.605   6.190   2.671  1.00  0.00           H  
ATOM   2280  HE3 TRP   146       3.627   6.200   4.933  1.00  0.00           H  
ATOM   2281  N   GLU   147       4.771   8.444   6.892  1.00  0.00           N  
ATOM   2282  CA  GLU   147       4.905   9.358   5.748  1.00  0.00           C  
ATOM   2283  C   GLU   147       6.331   9.366   5.170  1.00  0.00           C  
ATOM   2284  O   GLU   147       7.305   9.422   5.925  1.00  0.00           O  
ATOM   2285  CB  GLU   147       4.457  10.769   6.183  1.00  0.00           C  
ATOM   2286  CG  GLU   147       4.496  11.821   5.069  1.00  0.00           C  
ATOM   2287  CD  GLU   147       4.018  13.200   5.572  1.00  0.00           C  
ATOM   2288  OE1 GLU   147       4.595  13.744   6.546  1.00  0.00           O  
ATOM   2289  OE2 GLU   147       3.078  13.764   4.963  1.00  0.00           O1-
ATOM   2290  H   GLU   147       5.589   8.275   7.464  1.00  0.00           H  
ATOM   2291  HA  GLU   147       4.247   9.015   4.953  1.00  0.00           H  
ATOM   2292  HB2 GLU   147       3.438  10.718   6.572  1.00  0.00           H  
ATOM   2293  HB3 GLU   147       5.074  11.101   7.018  1.00  0.00           H  
ATOM   2294  HG2 GLU   147       5.506  11.952   4.683  1.00  0.00           H  
ATOM   2295  HG3 GLU   147       3.875  11.503   4.230  1.00  0.00           H  
ATOM   2296  N   SER   148       6.463   9.362   3.837  1.00  0.00           N  
ATOM   2297  CA  SER   148       7.757   9.501   3.148  1.00  0.00           C  
ATOM   2298  C   SER   148       7.643  10.117   1.747  1.00  0.00           C  
ATOM   2299  O   SER   148       6.788   9.732   0.943  1.00  0.00           O  
ATOM   2300  CB  SER   148       8.458   8.144   3.049  1.00  0.00           C  
ATOM   2301  OG  SER   148       9.705   8.276   2.387  1.00  0.00           O  
ATOM   2302  H   SER   148       5.630   9.309   3.264  1.00  0.00           H  
ATOM   2303  HA  SER   148       8.387  10.169   3.740  1.00  0.00           H  
ATOM   2304  HB2 SER   148       8.619   7.716   4.035  1.00  0.00           H  
ATOM   2305  HB3 SER   148       7.846   7.436   2.497  1.00  0.00           H  
ATOM   2306  HG  SER   148      10.318   8.708   2.968  1.00  0.00           H  
ATOM   2307  N   SER   149       8.567  11.031   1.441  1.00  0.00           N  
ATOM   2308  CA  SER   149       8.834  11.595   0.107  1.00  0.00           C  
ATOM   2309  C   SER   149      10.037  10.919  -0.587  1.00  0.00           C  
ATOM   2310  O   SER   149      10.697  11.535  -1.428  1.00  0.00           O  
ATOM   2311  CB  SER   149       9.065  13.111   0.212  1.00  0.00           C  
ATOM   2312  OG  SER   149       7.965  13.775   0.815  1.00  0.00           O  
ATOM   2313  H   SER   149       9.218  11.294   2.167  1.00  0.00           H  
ATOM   2314  HA  SER   149       7.976  11.432  -0.543  1.00  0.00           H  
ATOM   2315  HB2 SER   149       9.961  13.327   0.795  1.00  0.00           H  
ATOM   2316  HB3 SER   149       9.210  13.552  -0.776  1.00  0.00           H  
ATOM   2317  HG  SER   149       7.200  13.628   0.282  1.00  0.00           H  
ATOM   2318  N   ALA   150      10.372   9.681  -0.198  1.00  0.00           N  
ATOM   2319  CA  ALA   150      11.662   9.029  -0.462  1.00  0.00           C  
ATOM   2320  C   ALA   150      12.850   9.856   0.098  1.00  0.00           C  
ATOM   2321  O   ALA   150      12.735  10.463   1.166  1.00  0.00           O  
ATOM   2322  CB  ALA   150      11.761   8.639  -1.951  1.00  0.00           C  
ATOM   2323  H   ALA   150       9.786   9.237   0.497  1.00  0.00           H  
ATOM   2324  HA  ALA   150      11.647   8.105   0.117  1.00  0.00           H  
ATOM   2325  HB1 ALA   150      11.903   9.508  -2.594  1.00  0.00           H  
ATOM   2326  HB2 ALA   150      12.596   7.960  -2.126  1.00  0.00           H  
ATOM   2327  HB3 ALA   150      10.856   8.132  -2.287  1.00  0.00           H  
ATOM   2328  N   GLY   151      14.010   9.856  -0.572  1.00  0.00           N  
ATOM   2329  CA  GLY   151      15.217  10.565  -0.113  1.00  0.00           C  
ATOM   2330  C   GLY   151      15.984   9.859   1.017  1.00  0.00           C  
ATOM   2331  O   GLY   151      16.786  10.492   1.708  1.00  0.00           O  
ATOM   2332  H   GLY   151      14.066   9.351  -1.445  1.00  0.00           H  
ATOM   2333  HA2 GLY   151      15.890  10.672  -0.963  1.00  0.00           H  
ATOM   2334  HA3 GLY   151      14.959  11.577   0.203  1.00  0.00           H  
ATOM   2335  N   GLY   152      15.740   8.559   1.223  1.00  0.00           N  
ATOM   2336  CA  GLY   152      16.421   7.722   2.220  1.00  0.00           C  
ATOM   2337  C   GLY   152      15.822   7.753   3.635  1.00  0.00           C  
ATOM   2338  O   GLY   152      16.349   7.076   4.521  1.00  0.00           O  
ATOM   2339  H   GLY   152      15.059   8.107   0.629  1.00  0.00           H  
ATOM   2340  HA2 GLY   152      16.387   6.692   1.866  1.00  0.00           H  
ATOM   2341  HA3 GLY   152      17.478   7.988   2.278  1.00  0.00           H  
ATOM   2342  N   SER   153      14.715   8.471   3.859  1.00  0.00           N  
ATOM   2343  CA  SER   153      14.071   8.605   5.175  1.00  0.00           C  
ATOM   2344  C   SER   153      12.535   8.603   5.130  1.00  0.00           C  
ATOM   2345  O   SER   153      11.908   8.916   4.116  1.00  0.00           O  
ATOM   2346  CB  SER   153      14.594   9.859   5.895  1.00  0.00           C  
ATOM   2347  OG  SER   153      14.314  11.053   5.177  1.00  0.00           O  
ATOM   2348  H   SER   153      14.300   8.976   3.089  1.00  0.00           H  
ATOM   2349  HA  SER   153      14.336   7.731   5.769  1.00  0.00           H  
ATOM   2350  HB2 SER   153      14.158   9.947   6.891  1.00  0.00           H  
ATOM   2351  HB3 SER   153      15.673   9.784   6.040  1.00  0.00           H  
ATOM   2352  HG  SER   153      14.736  11.001   4.332  1.00  0.00           H  
ATOM   2353  N   PHE   154      11.934   8.278   6.273  1.00  0.00           N  
ATOM   2354  CA  PHE   154      10.493   8.306   6.539  1.00  0.00           C  
ATOM   2355  C   PHE   154      10.215   8.831   7.954  1.00  0.00           C  
ATOM   2356  O   PHE   154      11.120   8.929   8.787  1.00  0.00           O  
ATOM   2357  CB  PHE   154       9.889   6.907   6.322  1.00  0.00           C  
ATOM   2358  CG  PHE   154      10.317   5.829   7.303  1.00  0.00           C  
ATOM   2359  CD1 PHE   154       9.520   5.540   8.429  1.00  0.00           C  
ATOM   2360  CE1 PHE   154       9.875   4.491   9.295  1.00  0.00           C  
ATOM   2361  CZ  PHE   154      11.033   3.732   9.045  1.00  0.00           C  
ATOM   2362  CE2 PHE   154      11.840   4.030   7.933  1.00  0.00           C  
ATOM   2363  CD2 PHE   154      11.483   5.075   7.063  1.00  0.00           C  
ATOM   2364  H   PHE   154      12.524   8.041   7.061  1.00  0.00           H  
ATOM   2365  HA  PHE   154      10.019   9.002   5.845  1.00  0.00           H  
ATOM   2366  HB2 PHE   154       8.800   6.974   6.348  1.00  0.00           H  
ATOM   2367  HB3 PHE   154      10.130   6.564   5.318  1.00  0.00           H  
ATOM   2368  HD1 PHE   154       8.622   6.109   8.620  1.00  0.00           H  
ATOM   2369  HE1 PHE   154       9.256   4.264  10.151  1.00  0.00           H  
ATOM   2370  HZ  PHE   154      11.309   2.929   9.712  1.00  0.00           H  
ATOM   2371  HE2 PHE   154      12.732   3.452   7.744  1.00  0.00           H  
ATOM   2372  HD2 PHE   154      12.103   5.292   6.205  1.00  0.00           H  
ATOM   2373  N   THR   155       8.957   9.162   8.242  1.00  0.00           N  
ATOM   2374  CA  THR   155       8.496   9.567   9.578  1.00  0.00           C  
ATOM   2375  C   THR   155       7.341   8.695  10.060  1.00  0.00           C  
ATOM   2376  O   THR   155       6.599   8.132   9.251  1.00  0.00           O  
ATOM   2377  CB  THR   155       8.103  11.052   9.654  1.00  0.00           C  
ATOM   2378  CG2 THR   155       9.144  12.005   9.068  1.00  0.00           C  
ATOM   2379  OG1 THR   155       6.883  11.298   8.987  1.00  0.00           O  
ATOM   2380  H   THR   155       8.257   9.077   7.516  1.00  0.00           H  
ATOM   2381  HA  THR   155       9.305   9.403  10.284  1.00  0.00           H  
ATOM   2382  HB  THR   155       7.952  11.314  10.700  1.00  0.00           H  
ATOM   2383 HG21 THR   155       9.261  11.872   7.992  1.00  0.00           H  
ATOM   2384 HG22 THR   155       8.866  13.045   9.244  1.00  0.00           H  
ATOM   2385 HG23 THR   155      10.118  11.843   9.528  1.00  0.00           H  
ATOM   2386  HG1 THR   155       6.999  11.085   8.072  1.00  0.00           H  
ATOM   2387  N   VAL   156       7.173   8.606  11.382  1.00  0.00           N  
ATOM   2388  CA  VAL   156       6.001   8.015  12.048  1.00  0.00           C  
ATOM   2389  C   VAL   156       5.560   8.919  13.203  1.00  0.00           C  
ATOM   2390  O   VAL   156       6.388   9.490  13.920  1.00  0.00           O  
ATOM   2391  CB  VAL   156       6.249   6.562  12.517  1.00  0.00           C  
ATOM   2392  CG1 VAL   156       5.019   5.944  13.201  1.00  0.00           C  
ATOM   2393  CG2 VAL   156       6.612   5.645  11.343  1.00  0.00           C  
ATOM   2394  H   VAL   156       7.842   9.079  11.978  1.00  0.00           H  
ATOM   2395  HA  VAL   156       5.175   7.996  11.336  1.00  0.00           H  
ATOM   2396  HB  VAL   156       7.071   6.546  13.232  1.00  0.00           H  
ATOM   2397 HG11 VAL   156       4.137   6.002  12.561  1.00  0.00           H  
ATOM   2398 HG12 VAL   156       5.185   4.892  13.435  1.00  0.00           H  
ATOM   2399 HG13 VAL   156       4.782   6.432  14.146  1.00  0.00           H  
ATOM   2400 HG21 VAL   156       7.564   5.926  10.893  1.00  0.00           H  
ATOM   2401 HG22 VAL   156       6.708   4.606  11.656  1.00  0.00           H  
ATOM   2402 HG23 VAL   156       5.847   5.686  10.568  1.00  0.00           H  
ATOM   2403  N   ARG   157       4.243   9.055  13.377  1.00  0.00           N  
ATOM   2404  CA  ARG   157       3.592   9.820  14.452  1.00  0.00           C  
ATOM   2405  C   ARG   157       2.236   9.205  14.807  1.00  0.00           C  
ATOM   2406  O   ARG   157       1.592   8.602  13.946  1.00  0.00           O  
ATOM   2407  CB  ARG   157       3.470  11.298  14.018  1.00  0.00           C  
ATOM   2408  CG  ARG   157       2.462  11.517  12.874  1.00  0.00           C  
ATOM   2409  CD  ARG   157       2.657  12.843  12.132  1.00  0.00           C  
ATOM   2410  NE  ARG   157       3.807  12.788  11.201  1.00  0.00           N  
ATOM   2411  CZ  ARG   157       4.129  13.701  10.301  1.00  0.00           C  
ATOM   2412  NH1 ARG   157       3.535  14.859  10.248  1.00  0.00           N  
ATOM   2413  NH2 ARG   157       5.055  13.468   9.419  1.00  0.00           N1+
ATOM   2414  H   ARG   157       3.628   8.571  12.737  1.00  0.00           H  
ATOM   2415  HA  ARG   157       4.218   9.766  15.344  1.00  0.00           H  
ATOM   2416  HB2 ARG   157       3.181  11.913  14.872  1.00  0.00           H  
ATOM   2417  HB3 ARG   157       4.455  11.657  13.718  1.00  0.00           H  
ATOM   2418  HG2 ARG   157       2.547  10.711  12.148  1.00  0.00           H  
ATOM   2419  HG3 ARG   157       1.442  11.466  13.259  1.00  0.00           H  
ATOM   2420  HD2 ARG   157       1.765  13.047  11.538  1.00  0.00           H  
ATOM   2421  HD3 ARG   157       2.766  13.673  12.830  1.00  0.00           H  
ATOM   2422  HE  ARG   157       4.320  11.918  11.193  1.00  0.00           H  
ATOM   2423 HH11 ARG   157       2.801  15.081  10.904  1.00  0.00           H  
ATOM   2424 HH12 ARG   157       3.787  15.531   9.537  1.00  0.00           H  
ATOM   2425 HH21 ARG   157       5.573  12.596   9.422  1.00  0.00           H  
ATOM   2426 HH22 ARG   157       5.186  14.093   8.633  1.00  0.00           H  
ATOM   2427  N   THR   158       1.780   9.377  16.045  1.00  0.00           N  
ATOM   2428  CA  THR   158       0.389   9.075  16.432  1.00  0.00           C  
ATOM   2429  C   THR   158      -0.553  10.014  15.674  1.00  0.00           C  
ATOM   2430  O   THR   158      -0.360  11.231  15.689  1.00  0.00           O  
ATOM   2431  CB  THR   158       0.184   9.242  17.945  1.00  0.00           C  
ATOM   2432  CG2 THR   158      -1.230   8.872  18.400  1.00  0.00           C  
ATOM   2433  OG1 THR   158       1.097   8.433  18.656  1.00  0.00           O  
ATOM   2434  H   THR   158       2.355   9.853  16.725  1.00  0.00           H  
ATOM   2435  HA  THR   158       0.170   8.040  16.159  1.00  0.00           H  
ATOM   2436  HB  THR   158       0.388  10.276  18.230  1.00  0.00           H  
ATOM   2437 HG21 THR   158      -1.486   7.851  18.114  1.00  0.00           H  
ATOM   2438 HG22 THR   158      -1.319   8.937  19.485  1.00  0.00           H  
ATOM   2439 HG23 THR   158      -1.988   9.535  17.981  1.00  0.00           H  
ATOM   2440  HG1 THR   158       0.813   7.532  18.594  1.00  0.00           H  
ATOM   2441  N   ASP   159      -1.553   9.469  14.985  1.00  0.00           N  
ATOM   2442  CA  ASP   159      -2.470  10.262  14.163  1.00  0.00           C  
ATOM   2443  C   ASP   159      -3.516  11.011  15.015  1.00  0.00           C  
ATOM   2444  O   ASP   159      -4.163  10.421  15.884  1.00  0.00           O  
ATOM   2445  CB  ASP   159      -3.152   9.352  13.135  1.00  0.00           C  
ATOM   2446  CG  ASP   159      -4.064  10.123  12.172  1.00  0.00           C  
ATOM   2447  OD1 ASP   159      -3.837  11.333  11.939  1.00  0.00           O  
ATOM   2448  OD2 ASP   159      -5.029   9.511  11.668  1.00  0.00           O1-
ATOM   2449  H   ASP   159      -1.697   8.468  15.026  1.00  0.00           H  
ATOM   2450  HA  ASP   159      -1.872  10.996  13.615  1.00  0.00           H  
ATOM   2451  HB2 ASP   159      -2.407   8.823  12.542  1.00  0.00           H  
ATOM   2452  HB3 ASP   159      -3.741   8.595  13.653  1.00  0.00           H  
ATOM   2453  N   THR   160      -3.709  12.303  14.740  1.00  0.00           N  
ATOM   2454  CA  THR   160      -4.738  13.162  15.363  1.00  0.00           C  
ATOM   2455  C   THR   160      -6.000  13.328  14.498  1.00  0.00           C  
ATOM   2456  O   THR   160      -6.951  13.994  14.921  1.00  0.00           O  
ATOM   2457  CB  THR   160      -4.148  14.533  15.744  1.00  0.00           C  
ATOM   2458  CG2 THR   160      -2.958  14.401  16.699  1.00  0.00           C  
ATOM   2459  OG1 THR   160      -3.698  15.236  14.601  1.00  0.00           O  
ATOM   2460  H   THR   160      -3.157  12.719  14.003  1.00  0.00           H  
ATOM   2461  HA  THR   160      -5.079  12.700  16.290  1.00  0.00           H  
ATOM   2462  HB  THR   160      -4.911  15.141  16.232  1.00  0.00           H  
ATOM   2463 HG21 THR   160      -2.120  13.873  16.242  1.00  0.00           H  
ATOM   2464 HG22 THR   160      -2.596  15.382  17.009  1.00  0.00           H  
ATOM   2465 HG23 THR   160      -3.240  13.857  17.601  1.00  0.00           H  
ATOM   2466  HG1 THR   160      -4.442  15.414  14.046  1.00  0.00           H  
ATOM   2467  N   GLY   161      -6.034  12.734  13.297  1.00  0.00           N  
ATOM   2468  CA  GLY   161      -7.203  12.680  12.409  1.00  0.00           C  
ATOM   2469  C   GLY   161      -8.331  11.755  12.897  1.00  0.00           C  
ATOM   2470  O   GLY   161      -8.302  11.230  14.014  1.00  0.00           O  
ATOM   2471  H   GLY   161      -5.216  12.217  12.995  1.00  0.00           H  
ATOM   2472  HA2 GLY   161      -7.601  13.685  12.262  1.00  0.00           H  
ATOM   2473  HA3 GLY   161      -6.863  12.329  11.434  1.00  0.00           H  
ATOM   2474  N   GLU   162      -9.353  11.559  12.057  1.00  0.00           N  
ATOM   2475  CA  GLU   162     -10.535  10.745  12.392  1.00  0.00           C  
ATOM   2476  C   GLU   162     -10.193   9.255  12.641  1.00  0.00           C  
ATOM   2477  O   GLU   162      -9.370   8.681  11.916  1.00  0.00           O  
ATOM   2478  CB  GLU   162     -11.631  10.897  11.319  1.00  0.00           C  
ATOM   2479  CG  GLU   162     -11.233  10.436   9.907  1.00  0.00           C  
ATOM   2480  CD  GLU   162     -12.432  10.488   8.941  1.00  0.00           C  
ATOM   2481  OE1 GLU   162     -13.388   9.692   9.104  1.00  0.00           O  
ATOM   2482  OE2 GLU   162     -12.415  11.312   7.995  1.00  0.00           O1-
ATOM   2483  H   GLU   162      -9.332  12.000  11.150  1.00  0.00           H  
ATOM   2484  HA  GLU   162     -10.927  11.185  13.309  1.00  0.00           H  
ATOM   2485  HB2 GLU   162     -12.516  10.347  11.644  1.00  0.00           H  
ATOM   2486  HB3 GLU   162     -11.939  11.943  11.276  1.00  0.00           H  
ATOM   2487  HG2 GLU   162     -10.423  11.051   9.514  1.00  0.00           H  
ATOM   2488  HG3 GLU   162     -10.874   9.407   9.912  1.00  0.00           H  
ATOM   2489  N   PRO   163     -10.816   8.595  13.638  1.00  0.00           N  
ATOM   2490  CA  PRO   163     -10.561   7.188  13.937  1.00  0.00           C  
ATOM   2491  C   PRO   163     -11.124   6.263  12.843  1.00  0.00           C  
ATOM   2492  O   PRO   163     -12.319   6.281  12.538  1.00  0.00           O  
ATOM   2493  CD  PRO   163     -11.773   9.148  14.589  1.00  0.00           C  
ATOM   2494  CG  PRO   163     -12.335   7.961  15.368  1.00  0.00           C  
ATOM   2495  CB  PRO   163     -11.200   6.939  15.307  1.00  0.00           C  
ATOM   2496  HD2 PRO   163     -12.574   9.699  14.094  1.00  0.00           H  
ATOM   2497  HD3 PRO   163     -11.252   9.831  15.262  1.00  0.00           H  
ATOM   2498  HG2 PRO   163     -13.216   7.566  14.860  1.00  0.00           H  
ATOM   2499  HG3 PRO   163     -12.623   8.220  16.387  1.00  0.00           H  
ATOM   2500  HB2 PRO   163     -11.549   5.915  15.448  1.00  0.00           H  
ATOM   2501  HB3 PRO   163     -10.475   7.150  16.094  1.00  0.00           H  
ATOM   2502  HA  PRO   163      -9.486   7.030  14.029  1.00  0.00           H  
ATOM   2503  N   MET   164     -10.260   5.419  12.274  1.00  0.00           N  
ATOM   2504  CA  MET   164     -10.603   4.414  11.256  1.00  0.00           C  
ATOM   2505  C   MET   164     -11.269   3.154  11.836  1.00  0.00           C  
ATOM   2506  O   MET   164     -11.838   2.356  11.090  1.00  0.00           O  
ATOM   2507  CB  MET   164      -9.323   3.999  10.510  1.00  0.00           C  
ATOM   2508  CG  MET   164      -8.726   5.131   9.665  1.00  0.00           C  
ATOM   2509  SD  MET   164      -7.122   4.749   8.903  1.00  0.00           S  
ATOM   2510  CE  MET   164      -7.540   3.293   7.908  1.00  0.00           C  
ATOM   2511  H   MET   164      -9.291   5.461  12.570  1.00  0.00           H  
ATOM   2512  HA  MET   164     -11.300   4.853  10.539  1.00  0.00           H  
ATOM   2513  HB2 MET   164      -8.577   3.644  11.223  1.00  0.00           H  
ATOM   2514  HB3 MET   164      -9.543   3.154   9.857  1.00  0.00           H  
ATOM   2515  HG2 MET   164      -9.424   5.408   8.875  1.00  0.00           H  
ATOM   2516  HG3 MET   164      -8.582   6.023  10.274  1.00  0.00           H  
ATOM   2517  HE1 MET   164      -8.334   3.517   7.197  1.00  0.00           H  
ATOM   2518  HE2 MET   164      -6.655   2.986   7.363  1.00  0.00           H  
ATOM   2519  HE3 MET   164      -7.851   2.460   8.537  1.00  0.00           H  
ATOM   2520  N   GLY   165     -11.163   2.932  13.150  1.00  0.00           N  
ATOM   2521  CA  GLY   165     -11.547   1.686  13.826  1.00  0.00           C  
ATOM   2522  C   GLY   165     -10.507   0.576  13.628  1.00  0.00           C  
ATOM   2523  O   GLY   165      -9.897   0.123  14.601  1.00  0.00           O  
ATOM   2524  H   GLY   165     -10.695   3.632  13.707  1.00  0.00           H  
ATOM   2525  HA2 GLY   165     -11.658   1.892  14.891  1.00  0.00           H  
ATOM   2526  HA3 GLY   165     -12.520   1.341  13.474  1.00  0.00           H  
ATOM   2527  N   ARG   166     -10.267   0.183  12.369  1.00  0.00           N  
ATOM   2528  CA  ARG   166      -9.260  -0.806  11.931  1.00  0.00           C  
ATOM   2529  C   ARG   166      -8.959  -0.681  10.427  1.00  0.00           C  
ATOM   2530  O   ARG   166      -9.830  -0.272   9.657  1.00  0.00           O  
ATOM   2531  CB  ARG   166      -9.789  -2.215  12.249  1.00  0.00           C  
ATOM   2532  CG  ARG   166      -8.715  -3.320  12.221  1.00  0.00           C  
ATOM   2533  CD  ARG   166      -9.329  -4.724  12.229  1.00  0.00           C  
ATOM   2534  NE  ARG   166     -10.190  -4.944  11.050  1.00  0.00           N  
ATOM   2535  CZ  ARG   166     -11.503  -5.100  11.041  1.00  0.00           C  
ATOM   2536  NH1 ARG   166     -12.235  -5.108  12.115  1.00  0.00           N  
ATOM   2537  NH2 ARG   166     -12.149  -5.236   9.923  1.00  0.00           N1+
ATOM   2538  H   ARG   166     -10.804   0.625  11.633  1.00  0.00           H  
ATOM   2539  HA  ARG   166      -8.350  -0.617  12.497  1.00  0.00           H  
ATOM   2540  HB2 ARG   166     -10.228  -2.229  13.242  1.00  0.00           H  
ATOM   2541  HB3 ARG   166     -10.609  -2.443  11.566  1.00  0.00           H  
ATOM   2542  HG2 ARG   166      -8.074  -3.237  11.348  1.00  0.00           H  
ATOM   2543  HG3 ARG   166      -8.051  -3.203  13.079  1.00  0.00           H  
ATOM   2544  HD2 ARG   166      -8.531  -5.466  12.209  1.00  0.00           H  
ATOM   2545  HD3 ARG   166      -9.883  -4.906  13.144  1.00  0.00           H  
ATOM   2546  HE  ARG   166      -9.705  -4.916  10.160  1.00  0.00           H  
ATOM   2547 HH11 ARG   166     -11.825  -4.954  13.028  1.00  0.00           H  
ATOM   2548 HH12 ARG   166     -13.240  -5.208  12.035  1.00  0.00           H  
ATOM   2549 HH21 ARG   166     -11.656  -5.179   9.038  1.00  0.00           H  
ATOM   2550 HH22 ARG   166     -13.155  -5.342   9.927  1.00  0.00           H  
ATOM   2551  N   GLY   167      -7.760  -1.083  10.006  1.00  0.00           N  
ATOM   2552  CA  GLY   167      -7.340  -1.192   8.601  1.00  0.00           C  
ATOM   2553  C   GLY   167      -6.324  -0.127   8.186  1.00  0.00           C  
ATOM   2554  O   GLY   167      -5.764   0.568   9.038  1.00  0.00           O  
ATOM   2555  H   GLY   167      -7.086  -1.369  10.705  1.00  0.00           H  
ATOM   2556  HA2 GLY   167      -6.866  -2.163   8.465  1.00  0.00           H  
ATOM   2557  HA3 GLY   167      -8.193  -1.170   7.923  1.00  0.00           H  
ATOM   2558  N   THR   168      -6.084  -0.005   6.880  1.00  0.00           N  
ATOM   2559  CA  THR   168      -5.034   0.853   6.302  1.00  0.00           C  
ATOM   2560  C   THR   168      -5.570   1.766   5.193  1.00  0.00           C  
ATOM   2561  O   THR   168      -6.489   1.416   4.451  1.00  0.00           O  
ATOM   2562  CB  THR   168      -3.852  -0.013   5.832  1.00  0.00           C  
ATOM   2563  CG2 THR   168      -2.745   0.747   5.105  1.00  0.00           C  
ATOM   2564  OG1 THR   168      -3.241  -0.577   6.971  1.00  0.00           O  
ATOM   2565  H   THR   168      -6.583  -0.609   6.236  1.00  0.00           H  
ATOM   2566  HA  THR   168      -4.654   1.526   7.070  1.00  0.00           H  
ATOM   2567  HB  THR   168      -4.226  -0.812   5.196  1.00  0.00           H  
ATOM   2568 HG21 THR   168      -2.366   1.568   5.714  1.00  0.00           H  
ATOM   2569 HG22 THR   168      -1.906   0.092   4.867  1.00  0.00           H  
ATOM   2570 HG23 THR   168      -3.088   1.158   4.157  1.00  0.00           H  
ATOM   2571  HG1 THR   168      -2.818  -1.386   6.713  1.00  0.00           H  
ATOM   2572  N   LYS   169      -4.998   2.970   5.096  1.00  0.00           N  
ATOM   2573  CA  LYS   169      -5.351   4.049   4.167  1.00  0.00           C  
ATOM   2574  C   LYS   169      -4.066   4.608   3.546  1.00  0.00           C  
ATOM   2575  O   LYS   169      -3.367   5.413   4.164  1.00  0.00           O  
ATOM   2576  CB  LYS   169      -6.165   5.096   4.951  1.00  0.00           C  
ATOM   2577  CG  LYS   169      -6.529   6.349   4.141  1.00  0.00           C  
ATOM   2578  CD  LYS   169      -7.161   7.462   4.994  1.00  0.00           C  
ATOM   2579  CE  LYS   169      -8.493   7.045   5.637  1.00  0.00           C  
ATOM   2580  NZ  LYS   169      -9.100   8.164   6.406  1.00  0.00           N1+
ATOM   2581  H   LYS   169      -4.270   3.191   5.765  1.00  0.00           H  
ATOM   2582  HA  LYS   169      -5.980   3.667   3.367  1.00  0.00           H  
ATOM   2583  HB2 LYS   169      -7.077   4.620   5.308  1.00  0.00           H  
ATOM   2584  HB3 LYS   169      -5.609   5.387   5.838  1.00  0.00           H  
ATOM   2585  HG2 LYS   169      -5.646   6.774   3.667  1.00  0.00           H  
ATOM   2586  HG3 LYS   169      -7.197   6.071   3.330  1.00  0.00           H  
ATOM   2587  HD2 LYS   169      -6.457   7.771   5.768  1.00  0.00           H  
ATOM   2588  HD3 LYS   169      -7.322   8.336   4.362  1.00  0.00           H  
ATOM   2589  HE2 LYS   169      -9.199   6.719   4.872  1.00  0.00           H  
ATOM   2590  HE3 LYS   169      -8.351   6.210   6.322  1.00  0.00           H  
ATOM   2591  HZ1 LYS   169      -9.277   8.945   5.791  1.00  0.00           H  
ATOM   2592  HZ2 LYS   169      -9.973   7.861   6.817  1.00  0.00           H  
ATOM   2593  HZ3 LYS   169      -8.470   8.453   7.141  1.00  0.00           H  
ATOM   2594  N   VAL   170      -3.745   4.157   2.333  1.00  0.00           N  
ATOM   2595  CA  VAL   170      -2.586   4.623   1.550  1.00  0.00           C  
ATOM   2596  C   VAL   170      -3.000   5.826   0.701  1.00  0.00           C  
ATOM   2597  O   VAL   170      -3.700   5.676  -0.299  1.00  0.00           O  
ATOM   2598  CB  VAL   170      -1.998   3.494   0.676  1.00  0.00           C  
ATOM   2599  CG1 VAL   170      -0.766   3.982  -0.099  1.00  0.00           C  
ATOM   2600  CG2 VAL   170      -1.576   2.283   1.518  1.00  0.00           C  
ATOM   2601  H   VAL   170      -4.373   3.503   1.883  1.00  0.00           H  
ATOM   2602  HA  VAL   170      -1.798   4.941   2.235  1.00  0.00           H  
ATOM   2603  HB  VAL   170      -2.746   3.157  -0.042  1.00  0.00           H  
ATOM   2604 HG11 VAL   170      -0.006   4.381   0.572  1.00  0.00           H  
ATOM   2605 HG12 VAL   170      -0.308   3.172  -0.666  1.00  0.00           H  
ATOM   2606 HG13 VAL   170      -1.016   4.759  -0.821  1.00  0.00           H  
ATOM   2607 HG21 VAL   170      -2.436   1.808   1.990  1.00  0.00           H  
ATOM   2608 HG22 VAL   170      -1.096   1.526   0.900  1.00  0.00           H  
ATOM   2609 HG23 VAL   170      -0.874   2.559   2.305  1.00  0.00           H  
ATOM   2610  N   ILE   171      -2.585   7.022   1.110  1.00  0.00           N  
ATOM   2611  CA  ILE   171      -2.797   8.289   0.402  1.00  0.00           C  
ATOM   2612  C   ILE   171      -1.590   8.541  -0.513  1.00  0.00           C  
ATOM   2613  O   ILE   171      -0.498   8.874  -0.042  1.00  0.00           O  
ATOM   2614  CB  ILE   171      -2.993   9.457   1.399  1.00  0.00           C  
ATOM   2615  CG2 ILE   171      -3.251  10.773   0.637  1.00  0.00           C  
ATOM   2616  CG1 ILE   171      -4.118   9.185   2.427  1.00  0.00           C  
ATOM   2617  CD1 ILE   171      -4.147  10.178   3.597  1.00  0.00           C  
ATOM   2618  H   ILE   171      -2.006   7.066   1.941  1.00  0.00           H  
ATOM   2619  HA  ILE   171      -3.698   8.223  -0.210  1.00  0.00           H  
ATOM   2620  HB  ILE   171      -2.069   9.569   1.957  1.00  0.00           H  
ATOM   2621 HG21 ILE   171      -4.165  10.715   0.045  1.00  0.00           H  
ATOM   2622 HG22 ILE   171      -3.355  11.617   1.317  1.00  0.00           H  
ATOM   2623 HG23 ILE   171      -2.439  11.038  -0.039  1.00  0.00           H  
ATOM   2624 HG12 ILE   171      -5.087   9.176   1.931  1.00  0.00           H  
ATOM   2625 HG13 ILE   171      -3.993   8.195   2.864  1.00  0.00           H  
ATOM   2626 HD11 ILE   171      -4.388  11.189   3.272  1.00  0.00           H  
ATOM   2627 HD12 ILE   171      -4.902   9.885   4.327  1.00  0.00           H  
ATOM   2628 HD13 ILE   171      -3.187  10.206   4.114  1.00  0.00           H  
ATOM   2629  N   LEU   172      -1.778   8.384  -1.823  1.00  0.00           N  
ATOM   2630  CA  LEU   172      -0.779   8.739  -2.831  1.00  0.00           C  
ATOM   2631  C   LEU   172      -0.915  10.220  -3.193  1.00  0.00           C  
ATOM   2632  O   LEU   172      -1.919  10.613  -3.787  1.00  0.00           O  
ATOM   2633  CB  LEU   172      -0.959   7.870  -4.087  1.00  0.00           C  
ATOM   2634  CG  LEU   172      -0.962   6.353  -3.845  1.00  0.00           C  
ATOM   2635  CD1 LEU   172      -1.083   5.658  -5.193  1.00  0.00           C  
ATOM   2636  CD2 LEU   172       0.322   5.881  -3.170  1.00  0.00           C  
ATOM   2637  H   LEU   172      -2.688   8.091  -2.157  1.00  0.00           H  
ATOM   2638  HA  LEU   172       0.227   8.570  -2.442  1.00  0.00           H  
ATOM   2639  HB2 LEU   172      -1.893   8.134  -4.586  1.00  0.00           H  
ATOM   2640  HB3 LEU   172      -0.172   8.120  -4.799  1.00  0.00           H  
ATOM   2641  HG  LEU   172      -1.817   6.073  -3.229  1.00  0.00           H  
ATOM   2642 HD11 LEU   172      -0.224   5.859  -5.835  1.00  0.00           H  
ATOM   2643 HD12 LEU   172      -1.165   4.580  -5.071  1.00  0.00           H  
ATOM   2644 HD13 LEU   172      -1.977   5.994  -5.718  1.00  0.00           H  
ATOM   2645 HD21 LEU   172       0.397   6.263  -2.154  1.00  0.00           H  
ATOM   2646 HD22 LEU   172       0.367   4.795  -3.106  1.00  0.00           H  
ATOM   2647 HD23 LEU   172       1.195   6.228  -3.722  1.00  0.00           H  
ATOM   2648  N   HIS   173       0.090  11.035  -2.875  1.00  0.00           N  
ATOM   2649  CA  HIS   173       0.200  12.407  -3.377  1.00  0.00           C  
ATOM   2650  C   HIS   173       0.864  12.350  -4.753  1.00  0.00           C  
ATOM   2651  O   HIS   173       2.057  12.055  -4.860  1.00  0.00           O  
ATOM   2652  CB  HIS   173       0.985  13.274  -2.383  1.00  0.00           C  
ATOM   2653  CG  HIS   173       0.425  13.265  -0.976  1.00  0.00           C  
ATOM   2654  ND1 HIS   173      -0.512  14.166  -0.464  1.00  0.00           N  
ATOM   2655  CE1 HIS   173      -0.743  13.783   0.804  1.00  0.00           C  
ATOM   2656  NE2 HIS   173      -0.001  12.704   1.108  1.00  0.00           N  
ATOM   2657  CD2 HIS   173       0.734  12.359  -0.003  1.00  0.00           C  
ATOM   2658  H   HIS   173       0.894  10.655  -2.392  1.00  0.00           H  
ATOM   2659  HA  HIS   173      -0.789  12.851  -3.491  1.00  0.00           H  
ATOM   2660  HB2 HIS   173       2.018  12.936  -2.340  1.00  0.00           H  
ATOM   2661  HB3 HIS   173       1.023  14.306  -2.732  1.00  0.00           H  
ATOM   2662  HE1 HIS   173      -1.421  14.277   1.484  1.00  0.00           H  
ATOM   2663  HE2 HIS   173       0.024  12.229   2.003  1.00  0.00           H  
ATOM   2664  HD2 HIS   173       1.397  11.509   0.001  1.00  0.00           H  
ATOM   2665  N   LEU   174       0.080  12.537  -5.815  1.00  0.00           N  
ATOM   2666  CA  LEU   174       0.518  12.257  -7.184  1.00  0.00           C  
ATOM   2667  C   LEU   174       1.440  13.348  -7.743  1.00  0.00           C  
ATOM   2668  O   LEU   174       1.308  14.534  -7.418  1.00  0.00           O  
ATOM   2669  CB  LEU   174      -0.700  12.014  -8.093  1.00  0.00           C  
ATOM   2670  CG  LEU   174      -1.583  10.819  -7.681  1.00  0.00           C  
ATOM   2671  CD1 LEU   174      -2.792  10.751  -8.610  1.00  0.00           C  
ATOM   2672  CD2 LEU   174      -0.847   9.480  -7.764  1.00  0.00           C  
ATOM   2673  H   LEU   174      -0.887  12.799  -5.674  1.00  0.00           H  
ATOM   2674  HA  LEU   174       1.095  11.337  -7.174  1.00  0.00           H  
ATOM   2675  HB2 LEU   174      -1.309  12.919  -8.112  1.00  0.00           H  
ATOM   2676  HB3 LEU   174      -0.361  11.865  -9.121  1.00  0.00           H  
ATOM   2677  HG  LEU   174      -1.947  10.964  -6.663  1.00  0.00           H  
ATOM   2678 HD11 LEU   174      -2.498  10.571  -9.644  1.00  0.00           H  
ATOM   2679 HD12 LEU   174      -3.479   9.959  -8.315  1.00  0.00           H  
ATOM   2680 HD13 LEU   174      -3.342  11.690  -8.582  1.00  0.00           H  
ATOM   2681 HD21 LEU   174      -0.036   9.418  -7.038  1.00  0.00           H  
ATOM   2682 HD22 LEU   174      -1.519   8.647  -7.553  1.00  0.00           H  
ATOM   2683 HD23 LEU   174      -0.421   9.319  -8.755  1.00  0.00           H  
ATOM   2684  N   LYS   175       2.357  12.939  -8.626  1.00  0.00           N  
ATOM   2685  CA  LYS   175       3.193  13.834  -9.442  1.00  0.00           C  
ATOM   2686  C   LYS   175       2.327  14.619 -10.437  1.00  0.00           C  
ATOM   2687  O   LYS   175       1.271  14.149 -10.863  1.00  0.00           O  
ATOM   2688  CB  LYS   175       4.259  13.009 -10.185  1.00  0.00           C  
ATOM   2689  CG  LYS   175       5.231  12.260  -9.259  1.00  0.00           C  
ATOM   2690  CD  LYS   175       6.057  11.229 -10.042  1.00  0.00           C  
ATOM   2691  CE  LYS   175       6.858  10.348  -9.078  1.00  0.00           C  
ATOM   2692  NZ  LYS   175       7.603   9.288  -9.801  1.00  0.00           N1+
ATOM   2693  H   LYS   175       2.413  11.950  -8.831  1.00  0.00           H  
ATOM   2694  HA  LYS   175       3.692  14.543  -8.778  1.00  0.00           H  
ATOM   2695  HB2 LYS   175       3.752  12.293 -10.830  1.00  0.00           H  
ATOM   2696  HB3 LYS   175       4.837  13.657 -10.845  1.00  0.00           H  
ATOM   2697  HG2 LYS   175       5.894  12.970  -8.767  1.00  0.00           H  
ATOM   2698  HG3 LYS   175       4.681  11.751  -8.471  1.00  0.00           H  
ATOM   2699  HD2 LYS   175       5.394  10.597 -10.635  1.00  0.00           H  
ATOM   2700  HD3 LYS   175       6.721  11.736 -10.743  1.00  0.00           H  
ATOM   2701  HE2 LYS   175       7.534  10.932  -8.452  1.00  0.00           H  
ATOM   2702  HE3 LYS   175       6.159   9.824  -8.437  1.00  0.00           H  
ATOM   2703  HZ1 LYS   175       8.324   9.703 -10.373  1.00  0.00           H  
ATOM   2704  HZ2 LYS   175       8.018   8.653  -9.129  1.00  0.00           H  
ATOM   2705  HZ3 LYS   175       6.960   8.767 -10.383  1.00  0.00           H  
ATOM   2706  N   GLU   176       2.781  15.806 -10.836  1.00  0.00           N  
ATOM   2707  CA  GLU   176       2.014  16.738 -11.684  1.00  0.00           C  
ATOM   2708  C   GLU   176       1.655  16.188 -13.081  1.00  0.00           C  
ATOM   2709  O   GLU   176       0.660  16.605 -13.673  1.00  0.00           O  
ATOM   2710  CB  GLU   176       2.783  18.068 -11.795  1.00  0.00           C  
ATOM   2711  CG  GLU   176       4.109  17.973 -12.579  1.00  0.00           C  
ATOM   2712  CD  GLU   176       4.906  19.296 -12.615  1.00  0.00           C  
ATOM   2713  OE1 GLU   176       4.409  20.356 -12.159  1.00  0.00           O  
ATOM   2714  OE2 GLU   176       6.056  19.284 -13.121  1.00  0.00           O1-
ATOM   2715  H   GLU   176       3.671  16.126 -10.484  1.00  0.00           H  
ATOM   2716  HA  GLU   176       1.073  16.939 -11.168  1.00  0.00           H  
ATOM   2717  HB2 GLU   176       2.140  18.809 -12.272  1.00  0.00           H  
ATOM   2718  HB3 GLU   176       2.979  18.449 -10.792  1.00  0.00           H  
ATOM   2719  HG2 GLU   176       4.753  17.208 -12.144  1.00  0.00           H  
ATOM   2720  HG3 GLU   176       3.930  17.680 -13.613  1.00  0.00           H  
ATOM   2721  N   ASP   177       2.436  15.240 -13.604  1.00  0.00           N  
ATOM   2722  CA  ASP   177       2.233  14.556 -14.887  1.00  0.00           C  
ATOM   2723  C   ASP   177       1.440  13.234 -14.766  1.00  0.00           C  
ATOM   2724  O   ASP   177       1.095  12.628 -15.781  1.00  0.00           O  
ATOM   2725  CB  ASP   177       3.604  14.299 -15.544  1.00  0.00           C  
ATOM   2726  CG  ASP   177       4.559  13.431 -14.704  1.00  0.00           C  
ATOM   2727  OD1 ASP   177       4.758  13.716 -13.501  1.00  0.00           O  
ATOM   2728  OD2 ASP   177       5.114  12.450 -15.251  1.00  0.00           O1-
ATOM   2729  H   ASP   177       3.250  14.947 -13.077  1.00  0.00           H  
ATOM   2730  HA  ASP   177       1.666  15.205 -15.557  1.00  0.00           H  
ATOM   2731  HB2 ASP   177       3.471  13.834 -16.523  1.00  0.00           H  
ATOM   2732  HB3 ASP   177       4.101  15.251 -15.732  1.00  0.00           H  
ATOM   2733  N   GLN   178       1.152  12.773 -13.543  1.00  0.00           N  
ATOM   2734  CA  GLN   178       0.549  11.463 -13.241  1.00  0.00           C  
ATOM   2735  C   GLN   178      -0.922  11.564 -12.782  1.00  0.00           C  
ATOM   2736  O   GLN   178      -1.476  10.636 -12.194  1.00  0.00           O  
ATOM   2737  CB  GLN   178       1.453  10.697 -12.256  1.00  0.00           C  
ATOM   2738  CG  GLN   178       2.885  10.492 -12.797  1.00  0.00           C  
ATOM   2739  CD  GLN   178       2.947   9.653 -14.073  1.00  0.00           C  
ATOM   2740  OE1 GLN   178       2.261   8.655 -14.228  1.00  0.00           O  
ATOM   2741  NE2 GLN   178       3.779   9.993 -15.032  1.00  0.00           N  
ATOM   2742  H   GLN   178       1.435  13.336 -12.752  1.00  0.00           H  
ATOM   2743  HA  GLN   178       0.486  10.870 -14.155  1.00  0.00           H  
ATOM   2744  HB2 GLN   178       1.503  11.239 -11.311  1.00  0.00           H  
ATOM   2745  HB3 GLN   178       1.016   9.725 -12.019  1.00  0.00           H  
ATOM   2746  HG2 GLN   178       3.363  11.452 -12.975  1.00  0.00           H  
ATOM   2747  HG3 GLN   178       3.498  10.003 -12.045  1.00  0.00           H  
ATOM   2748 HE21 GLN   178       3.802   9.452 -15.884  1.00  0.00           H  
ATOM   2749 HE22 GLN   178       4.331  10.845 -14.961  1.00  0.00           H  
ATOM   2750  N   THR   179      -1.581  12.689 -13.073  1.00  0.00           N  
ATOM   2751  CA  THR   179      -2.992  12.966 -12.741  1.00  0.00           C  
ATOM   2752  C   THR   179      -4.005  12.115 -13.518  1.00  0.00           C  
ATOM   2753  O   THR   179      -5.184  12.111 -13.163  1.00  0.00           O  
ATOM   2754  CB  THR   179      -3.313  14.453 -12.961  1.00  0.00           C  
ATOM   2755  CG2 THR   179      -2.493  15.347 -12.033  1.00  0.00           C  
ATOM   2756  OG1 THR   179      -3.038  14.822 -14.296  1.00  0.00           O  
ATOM   2757  H   THR   179      -1.085  13.414 -13.574  1.00  0.00           H  
ATOM   2758  HA  THR   179      -3.138  12.736 -11.684  1.00  0.00           H  
ATOM   2759  HB  THR   179      -4.371  14.644 -12.772  1.00  0.00           H  
ATOM   2760 HG21 THR   179      -1.422  15.265 -12.223  1.00  0.00           H  
ATOM   2761 HG22 THR   179      -2.769  16.395 -12.147  1.00  0.00           H  
ATOM   2762 HG23 THR   179      -2.663  15.072 -10.993  1.00  0.00           H  
ATOM   2763  HG1 THR   179      -3.242  15.739 -14.405  1.00  0.00           H  
ATOM   2764  N   GLU   180      -3.583  11.339 -14.525  1.00  0.00           N  
ATOM   2765  CA  GLU   180      -4.463  10.407 -15.251  1.00  0.00           C  
ATOM   2766  C   GLU   180      -5.137   9.385 -14.317  1.00  0.00           C  
ATOM   2767  O   GLU   180      -6.291   9.014 -14.531  1.00  0.00           O  
ATOM   2768  CB  GLU   180      -3.682   9.702 -16.379  1.00  0.00           C  
ATOM   2769  CG  GLU   180      -2.606   8.708 -15.911  1.00  0.00           C  
ATOM   2770  CD  GLU   180      -1.947   7.996 -17.106  1.00  0.00           C  
ATOM   2771  OE1 GLU   180      -1.154   8.636 -17.839  1.00  0.00           O  
ATOM   2772  OE2 GLU   180      -2.241   6.796 -17.328  1.00  0.00           O1-
ATOM   2773  H   GLU   180      -2.607  11.364 -14.783  1.00  0.00           H  
ATOM   2774  HA  GLU   180      -5.253  11.002 -15.713  1.00  0.00           H  
ATOM   2775  HB2 GLU   180      -4.397   9.173 -17.013  1.00  0.00           H  
ATOM   2776  HB3 GLU   180      -3.227  10.457 -17.022  1.00  0.00           H  
ATOM   2777  HG2 GLU   180      -1.835   9.216 -15.331  1.00  0.00           H  
ATOM   2778  HG3 GLU   180      -3.028   7.935 -15.270  1.00  0.00           H  
ATOM   2779  N   TYR   181      -4.462   8.988 -13.233  1.00  0.00           N  
ATOM   2780  CA  TYR   181      -4.974   8.046 -12.233  1.00  0.00           C  
ATOM   2781  C   TYR   181      -6.018   8.657 -11.275  1.00  0.00           C  
ATOM   2782  O   TYR   181      -6.466   7.989 -10.346  1.00  0.00           O  
ATOM   2783  CB  TYR   181      -3.789   7.401 -11.500  1.00  0.00           C  
ATOM   2784  CG  TYR   181      -2.780   6.763 -12.444  1.00  0.00           C  
ATOM   2785  CD1 TYR   181      -3.166   5.673 -13.248  1.00  0.00           C  
ATOM   2786  CE1 TYR   181      -2.255   5.113 -14.165  1.00  0.00           C  
ATOM   2787  CZ  TYR   181      -0.960   5.652 -14.297  1.00  0.00           C  
ATOM   2788  OH  TYR   181      -0.095   5.117 -15.202  1.00  0.00           O  
ATOM   2789  CE2 TYR   181      -0.575   6.743 -13.491  1.00  0.00           C  
ATOM   2790  CD2 TYR   181      -1.480   7.289 -12.561  1.00  0.00           C  
ATOM   2791  H   TYR   181      -3.529   9.350 -13.095  1.00  0.00           H  
ATOM   2792  HA  TYR   181      -5.500   7.251 -12.765  1.00  0.00           H  
ATOM   2793  HB2 TYR   181      -3.285   8.145 -10.881  1.00  0.00           H  
ATOM   2794  HB3 TYR   181      -4.148   6.630 -10.818  1.00  0.00           H  
ATOM   2795  HD1 TYR   181      -4.163   5.268 -13.169  1.00  0.00           H  
ATOM   2796  HE1 TYR   181      -2.544   4.280 -14.785  1.00  0.00           H  
ATOM   2797  HH  TYR   181       0.668   5.658 -15.336  1.00  0.00           H  
ATOM   2798  HE2 TYR   181       0.415   7.157 -13.579  1.00  0.00           H  
ATOM   2799  HD2 TYR   181      -1.169   8.120 -11.946  1.00  0.00           H  
ATOM   2800  N   LEU   182      -6.426   9.911 -11.504  1.00  0.00           N  
ATOM   2801  CA  LEU   182      -7.593  10.548 -10.879  1.00  0.00           C  
ATOM   2802  C   LEU   182      -8.855  10.460 -11.762  1.00  0.00           C  
ATOM   2803  O   LEU   182      -9.951  10.762 -11.289  1.00  0.00           O  
ATOM   2804  CB  LEU   182      -7.256  12.015 -10.548  1.00  0.00           C  
ATOM   2805  CG  LEU   182      -6.026  12.197  -9.639  1.00  0.00           C  
ATOM   2806  CD1 LEU   182      -5.560  13.651  -9.642  1.00  0.00           C  
ATOM   2807  CD2 LEU   182      -6.345  11.806  -8.196  1.00  0.00           C  
ATOM   2808  H   LEU   182      -5.978  10.423 -12.252  1.00  0.00           H  
ATOM   2809  HA  LEU   182      -7.836  10.040  -9.946  1.00  0.00           H  
ATOM   2810  HB2 LEU   182      -7.100  12.558 -11.480  1.00  0.00           H  
ATOM   2811  HB3 LEU   182      -8.119  12.491 -10.080  1.00  0.00           H  
ATOM   2812  HG  LEU   182      -5.198  11.592 -10.004  1.00  0.00           H  
ATOM   2813 HD11 LEU   182      -6.345  14.308  -9.284  1.00  0.00           H  
ATOM   2814 HD12 LEU   182      -4.686  13.792  -9.006  1.00  0.00           H  
ATOM   2815 HD13 LEU   182      -5.290  13.975 -10.646  1.00  0.00           H  
ATOM   2816 HD21 LEU   182      -6.599  10.749  -8.109  1.00  0.00           H  
ATOM   2817 HD22 LEU   182      -5.485  11.984  -7.553  1.00  0.00           H  
ATOM   2818 HD23 LEU   182      -7.179  12.384  -7.801  1.00  0.00           H  
ATOM   2819  N   GLU   183      -8.734  10.066 -13.036  1.00  0.00           N  
ATOM   2820  CA  GLU   183      -9.884   9.870 -13.929  1.00  0.00           C  
ATOM   2821  C   GLU   183     -10.632   8.568 -13.599  1.00  0.00           C  
ATOM   2822  O   GLU   183     -10.043   7.487 -13.563  1.00  0.00           O  
ATOM   2823  CB  GLU   183      -9.471   9.872 -15.413  1.00  0.00           C  
ATOM   2824  CG  GLU   183      -8.847  11.197 -15.874  1.00  0.00           C  
ATOM   2825  CD  GLU   183      -8.535  11.222 -17.388  1.00  0.00           C  
ATOM   2826  OE1 GLU   183      -9.327  10.689 -18.206  1.00  0.00           O  
ATOM   2827  OE2 GLU   183      -7.503  11.820 -17.779  1.00  0.00           O1-
ATOM   2828  H   GLU   183      -7.819   9.823 -13.392  1.00  0.00           H  
ATOM   2829  HA  GLU   183     -10.573  10.705 -13.787  1.00  0.00           H  
ATOM   2830  HB2 GLU   183      -8.773   9.059 -15.609  1.00  0.00           H  
ATOM   2831  HB3 GLU   183     -10.353   9.664 -16.021  1.00  0.00           H  
ATOM   2832  HG2 GLU   183      -9.522  12.025 -15.657  1.00  0.00           H  
ATOM   2833  HG3 GLU   183      -7.925  11.390 -15.325  1.00  0.00           H  
ATOM   2834  N   GLU   184     -11.956   8.655 -13.428  1.00  0.00           N  
ATOM   2835  CA  GLU   184     -12.827   7.516 -13.101  1.00  0.00           C  
ATOM   2836  C   GLU   184     -12.688   6.373 -14.124  1.00  0.00           C  
ATOM   2837  O   GLU   184     -12.498   5.215 -13.751  1.00  0.00           O  
ATOM   2838  CB  GLU   184     -14.273   8.046 -13.018  1.00  0.00           C  
ATOM   2839  CG  GLU   184     -15.333   6.989 -12.671  1.00  0.00           C  
ATOM   2840  CD  GLU   184     -16.781   7.525 -12.747  1.00  0.00           C  
ATOM   2841  OE1 GLU   184     -17.002   8.755 -12.856  1.00  0.00           O  
ATOM   2842  OE2 GLU   184     -17.716   6.691 -12.714  1.00  0.00           O1-
ATOM   2843  H   GLU   184     -12.389   9.566 -13.481  1.00  0.00           H  
ATOM   2844  HA  GLU   184     -12.530   7.141 -12.121  1.00  0.00           H  
ATOM   2845  HB2 GLU   184     -14.315   8.840 -12.271  1.00  0.00           H  
ATOM   2846  HB3 GLU   184     -14.535   8.516 -13.968  1.00  0.00           H  
ATOM   2847  HG2 GLU   184     -15.272   6.145 -13.356  1.00  0.00           H  
ATOM   2848  HG3 GLU   184     -15.161   6.600 -11.667  1.00  0.00           H  
ATOM   2849  N   ARG   185     -12.695   6.708 -15.421  1.00  0.00           N  
ATOM   2850  CA  ARG   185     -12.530   5.755 -16.535  1.00  0.00           C  
ATOM   2851  C   ARG   185     -11.167   5.048 -16.542  1.00  0.00           C  
ATOM   2852  O   ARG   185     -11.102   3.858 -16.849  1.00  0.00           O  
ATOM   2853  CB  ARG   185     -12.824   6.467 -17.871  1.00  0.00           C  
ATOM   2854  CG  ARG   185     -11.849   7.607 -18.213  1.00  0.00           C  
ATOM   2855  CD  ARG   185     -12.267   8.341 -19.489  1.00  0.00           C  
ATOM   2856  NE  ARG   185     -11.313   9.423 -19.784  1.00  0.00           N  
ATOM   2857  CZ  ARG   185     -11.195  10.125 -20.888  1.00  0.00           C  
ATOM   2858  NH1 ARG   185     -11.981   9.968 -21.918  1.00  0.00           N  
ATOM   2859  NH2 ARG   185     -10.250  11.014 -20.945  1.00  0.00           N1+
ATOM   2860  H   ARG   185     -12.827   7.681 -15.657  1.00  0.00           H  
ATOM   2861  HA  ARG   185     -13.290   4.982 -16.404  1.00  0.00           H  
ATOM   2862  HB2 ARG   185     -12.815   5.733 -18.679  1.00  0.00           H  
ATOM   2863  HB3 ARG   185     -13.842   6.859 -17.841  1.00  0.00           H  
ATOM   2864  HG2 ARG   185     -11.803   8.321 -17.391  1.00  0.00           H  
ATOM   2865  HG3 ARG   185     -10.839   7.219 -18.346  1.00  0.00           H  
ATOM   2866  HD2 ARG   185     -12.292   7.648 -20.331  1.00  0.00           H  
ATOM   2867  HD3 ARG   185     -13.265   8.768 -19.383  1.00  0.00           H  
ATOM   2868  HE  ARG   185     -10.668   9.664 -19.034  1.00  0.00           H  
ATOM   2869 HH11 ARG   185     -12.723   9.285 -21.881  1.00  0.00           H  
ATOM   2870 HH12 ARG   185     -11.856  10.522 -22.751  1.00  0.00           H  
ATOM   2871 HH21 ARG   185      -9.650  11.142 -20.134  1.00  0.00           H  
ATOM   2872 HH22 ARG   185     -10.103  11.579 -21.767  1.00  0.00           H  
ATOM   2873  N   ARG   186     -10.088   5.747 -16.162  1.00  0.00           N  
ATOM   2874  CA  ARG   186      -8.723   5.191 -16.084  1.00  0.00           C  
ATOM   2875  C   ARG   186      -8.584   4.240 -14.899  1.00  0.00           C  
ATOM   2876  O   ARG   186      -8.023   3.158 -15.051  1.00  0.00           O  
ATOM   2877  CB  ARG   186      -7.709   6.349 -16.028  1.00  0.00           C  
ATOM   2878  CG  ARG   186      -6.226   5.936 -16.074  1.00  0.00           C  
ATOM   2879  CD  ARG   186      -5.860   5.103 -17.311  1.00  0.00           C  
ATOM   2880  NE  ARG   186      -4.397   4.977 -17.444  1.00  0.00           N  
ATOM   2881  CZ  ARG   186      -3.690   3.888 -17.663  1.00  0.00           C  
ATOM   2882  NH1 ARG   186      -4.197   2.729 -17.951  1.00  0.00           N  
ATOM   2883  NH2 ARG   186      -2.398   3.962 -17.591  1.00  0.00           N1+
ATOM   2884  H   ARG   186     -10.214   6.708 -15.879  1.00  0.00           H  
ATOM   2885  HA  ARG   186      -8.555   4.622 -17.000  1.00  0.00           H  
ATOM   2886  HB2 ARG   186      -7.901   7.030 -16.858  1.00  0.00           H  
ATOM   2887  HB3 ARG   186      -7.876   6.930 -15.121  1.00  0.00           H  
ATOM   2888  HG2 ARG   186      -5.610   6.836 -16.053  1.00  0.00           H  
ATOM   2889  HG3 ARG   186      -5.967   5.383 -15.172  1.00  0.00           H  
ATOM   2890  HD2 ARG   186      -6.310   4.115 -17.232  1.00  0.00           H  
ATOM   2891  HD3 ARG   186      -6.248   5.566 -18.219  1.00  0.00           H  
ATOM   2892  HE  ARG   186      -3.864   5.836 -17.331  1.00  0.00           H  
ATOM   2893 HH11 ARG   186      -5.185   2.636 -18.179  1.00  0.00           H  
ATOM   2894 HH12 ARG   186      -3.582   1.924 -18.043  1.00  0.00           H  
ATOM   2895 HH21 ARG   186      -1.963   4.862 -17.406  1.00  0.00           H  
ATOM   2896 HH22 ARG   186      -1.831   3.138 -17.740  1.00  0.00           H  
ATOM   2897  N   ILE   187      -9.158   4.591 -13.745  1.00  0.00           N  
ATOM   2898  CA  ILE   187      -9.197   3.709 -12.571  1.00  0.00           C  
ATOM   2899  C   ILE   187     -10.010   2.440 -12.881  1.00  0.00           C  
ATOM   2900  O   ILE   187      -9.528   1.334 -12.635  1.00  0.00           O  
ATOM   2901  CB  ILE   187      -9.732   4.456 -11.327  1.00  0.00           C  
ATOM   2902  CG2 ILE   187      -9.805   3.489 -10.131  1.00  0.00           C  
ATOM   2903  CG1 ILE   187      -8.849   5.669 -10.949  1.00  0.00           C  
ATOM   2904  CD1 ILE   187      -9.597   6.689 -10.078  1.00  0.00           C  
ATOM   2905  H   ILE   187      -9.617   5.490 -13.679  1.00  0.00           H  
ATOM   2906  HA  ILE   187      -8.171   3.397 -12.359  1.00  0.00           H  
ATOM   2907  HB  ILE   187     -10.737   4.817 -11.549  1.00  0.00           H  
ATOM   2908 HG21 ILE   187      -8.859   2.969  -9.990  1.00  0.00           H  
ATOM   2909 HG22 ILE   187     -10.018   4.011  -9.200  1.00  0.00           H  
ATOM   2910 HG23 ILE   187     -10.584   2.736 -10.247  1.00  0.00           H  
ATOM   2911 HG12 ILE   187      -7.940   5.339 -10.444  1.00  0.00           H  
ATOM   2912 HG13 ILE   187      -8.510   6.195 -11.840  1.00  0.00           H  
ATOM   2913 HD11 ILE   187      -9.846   6.285  -9.097  1.00  0.00           H  
ATOM   2914 HD12 ILE   187      -8.990   7.578  -9.914  1.00  0.00           H  
ATOM   2915 HD13 ILE   187     -10.520   7.017 -10.556  1.00  0.00           H  
ATOM   2916  N   LYS   188     -11.198   2.574 -13.497  1.00  0.00           N  
ATOM   2917  CA  LYS   188     -12.032   1.437 -13.939  1.00  0.00           C  
ATOM   2918  C   LYS   188     -11.292   0.501 -14.896  1.00  0.00           C  
ATOM   2919  O   LYS   188     -11.323  -0.712 -14.700  1.00  0.00           O  
ATOM   2920  CB  LYS   188     -13.323   1.945 -14.602  1.00  0.00           C  
ATOM   2921  CG  LYS   188     -14.350   2.436 -13.575  1.00  0.00           C  
ATOM   2922  CD  LYS   188     -15.584   3.022 -14.274  1.00  0.00           C  
ATOM   2923  CE  LYS   188     -16.628   3.440 -13.232  1.00  0.00           C  
ATOM   2924  NZ  LYS   188     -17.837   4.022 -13.870  1.00  0.00           N1+
ATOM   2925  H   LYS   188     -11.539   3.507 -13.689  1.00  0.00           H  
ATOM   2926  HA  LYS   188     -12.295   0.852 -13.055  1.00  0.00           H  
ATOM   2927  HB2 LYS   188     -13.089   2.741 -15.310  1.00  0.00           H  
ATOM   2928  HB3 LYS   188     -13.785   1.147 -15.187  1.00  0.00           H  
ATOM   2929  HG2 LYS   188     -14.643   1.609 -12.926  1.00  0.00           H  
ATOM   2930  HG3 LYS   188     -13.899   3.190 -12.934  1.00  0.00           H  
ATOM   2931  HD2 LYS   188     -15.292   3.884 -14.877  1.00  0.00           H  
ATOM   2932  HD3 LYS   188     -16.013   2.286 -14.955  1.00  0.00           H  
ATOM   2933  HE2 LYS   188     -16.935   2.577 -12.641  1.00  0.00           H  
ATOM   2934  HE3 LYS   188     -16.217   4.167 -12.533  1.00  0.00           H  
ATOM   2935  HZ1 LYS   188     -17.757   3.976 -14.875  1.00  0.00           H  
ATOM   2936  HZ2 LYS   188     -18.659   3.521 -13.567  1.00  0.00           H  
ATOM   2937  HZ3 LYS   188     -17.917   4.993 -13.581  1.00  0.00           H  
ATOM   2938  N   GLU   189     -10.593   1.050 -15.890  1.00  0.00           N  
ATOM   2939  CA  GLU   189      -9.771   0.280 -16.836  1.00  0.00           C  
ATOM   2940  C   GLU   189      -8.706  -0.558 -16.112  1.00  0.00           C  
ATOM   2941  O   GLU   189      -8.609  -1.764 -16.340  1.00  0.00           O  
ATOM   2942  CB  GLU   189      -9.132   1.247 -17.848  1.00  0.00           C  
ATOM   2943  CG  GLU   189      -8.206   0.563 -18.866  1.00  0.00           C  
ATOM   2944  CD  GLU   189      -7.470   1.596 -19.736  1.00  0.00           C  
ATOM   2945  OE1 GLU   189      -6.684   2.401 -19.179  1.00  0.00           O  
ATOM   2946  OE2 GLU   189      -7.650   1.586 -20.977  1.00  0.00           O1-
ATOM   2947  H   GLU   189     -10.609   2.056 -15.998  1.00  0.00           H  
ATOM   2948  HA  GLU   189     -10.430  -0.402 -17.376  1.00  0.00           H  
ATOM   2949  HB2 GLU   189      -9.921   1.775 -18.386  1.00  0.00           H  
ATOM   2950  HB3 GLU   189      -8.575   2.016 -17.312  1.00  0.00           H  
ATOM   2951  HG2 GLU   189      -7.432  -0.033 -18.382  1.00  0.00           H  
ATOM   2952  HG3 GLU   189      -8.776  -0.116 -19.501  1.00  0.00           H  
ATOM   2953  N   ILE   190      -7.939   0.055 -15.207  1.00  0.00           N  
ATOM   2954  CA  ILE   190      -6.853  -0.609 -14.469  1.00  0.00           C  
ATOM   2955  C   ILE   190      -7.404  -1.687 -13.526  1.00  0.00           C  
ATOM   2956  O   ILE   190      -6.883  -2.802 -13.503  1.00  0.00           O  
ATOM   2957  CB  ILE   190      -6.004   0.446 -13.727  1.00  0.00           C  
ATOM   2958  CG2 ILE   190      -4.946  -0.183 -12.802  1.00  0.00           C  
ATOM   2959  CG1 ILE   190      -5.300   1.372 -14.744  1.00  0.00           C  
ATOM   2960  CD1 ILE   190      -4.830   2.686 -14.116  1.00  0.00           C  
ATOM   2961  H   ILE   190      -8.078   1.044 -15.046  1.00  0.00           H  
ATOM   2962  HA  ILE   190      -6.211  -1.110 -15.197  1.00  0.00           H  
ATOM   2963  HB  ILE   190      -6.677   1.048 -13.113  1.00  0.00           H  
ATOM   2964 HG21 ILE   190      -4.257  -0.821 -13.354  1.00  0.00           H  
ATOM   2965 HG22 ILE   190      -4.343   0.584 -12.320  1.00  0.00           H  
ATOM   2966 HG23 ILE   190      -5.384  -0.773 -11.997  1.00  0.00           H  
ATOM   2967 HG12 ILE   190      -4.464   0.855 -15.217  1.00  0.00           H  
ATOM   2968 HG13 ILE   190      -5.969   1.632 -15.562  1.00  0.00           H  
ATOM   2969 HD11 ILE   190      -3.988   2.542 -13.440  1.00  0.00           H  
ATOM   2970 HD12 ILE   190      -4.520   3.371 -14.902  1.00  0.00           H  
ATOM   2971 HD13 ILE   190      -5.633   3.173 -13.561  1.00  0.00           H  
ATOM   2972  N   VAL   191      -8.490  -1.401 -12.798  1.00  0.00           N  
ATOM   2973  CA  VAL   191      -9.150  -2.372 -11.906  1.00  0.00           C  
ATOM   2974  C   VAL   191      -9.700  -3.569 -12.692  1.00  0.00           C  
ATOM   2975  O   VAL   191      -9.475  -4.709 -12.288  1.00  0.00           O  
ATOM   2976  CB  VAL   191     -10.240  -1.685 -11.054  1.00  0.00           C  
ATOM   2977  CG1 VAL   191     -11.122  -2.673 -10.279  1.00  0.00           C  
ATOM   2978  CG2 VAL   191      -9.597  -0.754 -10.019  1.00  0.00           C  
ATOM   2979  H   VAL   191      -8.891  -0.473 -12.863  1.00  0.00           H  
ATOM   2980  HA  VAL   191      -8.386  -2.761 -11.230  1.00  0.00           H  
ATOM   2981  HB  VAL   191     -10.883  -1.092 -11.707  1.00  0.00           H  
ATOM   2982 HG11 VAL   191     -10.525  -3.352  -9.670  1.00  0.00           H  
ATOM   2983 HG12 VAL   191     -11.802  -2.147  -9.607  1.00  0.00           H  
ATOM   2984 HG13 VAL   191     -11.748  -3.275 -10.938  1.00  0.00           H  
ATOM   2985 HG21 VAL   191      -8.936  -0.020 -10.479  1.00  0.00           H  
ATOM   2986 HG22 VAL   191     -10.357  -0.199  -9.469  1.00  0.00           H  
ATOM   2987 HG23 VAL   191      -9.004  -1.312  -9.293  1.00  0.00           H  
ATOM   2988  N   LYS   192     -10.341  -3.346 -13.847  1.00  0.00           N  
ATOM   2989  CA  LYS   192     -10.829  -4.420 -14.735  1.00  0.00           C  
ATOM   2990  C   LYS   192      -9.682  -5.261 -15.318  1.00  0.00           C  
ATOM   2991  O   LYS   192      -9.777  -6.486 -15.367  1.00  0.00           O  
ATOM   2992  CB  LYS   192     -11.696  -3.787 -15.837  1.00  0.00           C  
ATOM   2993  CG  LYS   192     -12.354  -4.830 -16.754  1.00  0.00           C  
ATOM   2994  CD  LYS   192     -13.251  -4.152 -17.800  1.00  0.00           C  
ATOM   2995  CE  LYS   192     -13.979  -5.161 -18.700  1.00  0.00           C  
ATOM   2996  NZ  LYS   192     -13.053  -5.891 -19.609  1.00  0.00           N1+
ATOM   2997  H   LYS   192     -10.489  -2.390 -14.144  1.00  0.00           H  
ATOM   2998  HA  LYS   192     -11.461  -5.080 -14.138  1.00  0.00           H  
ATOM   2999  HB2 LYS   192     -12.477  -3.184 -15.371  1.00  0.00           H  
ATOM   3000  HB3 LYS   192     -11.097  -3.097 -16.435  1.00  0.00           H  
ATOM   3001  HG2 LYS   192     -11.597  -5.424 -17.265  1.00  0.00           H  
ATOM   3002  HG3 LYS   192     -12.945  -5.524 -16.154  1.00  0.00           H  
ATOM   3003  HD2 LYS   192     -13.997  -3.543 -17.287  1.00  0.00           H  
ATOM   3004  HD3 LYS   192     -12.664  -3.464 -18.410  1.00  0.00           H  
ATOM   3005  HE2 LYS   192     -14.531  -5.883 -18.097  1.00  0.00           H  
ATOM   3006  HE3 LYS   192     -14.713  -4.640 -19.316  1.00  0.00           H  
ATOM   3007  HZ1 LYS   192     -12.381  -6.408 -19.059  1.00  0.00           H  
ATOM   3008  HZ2 LYS   192     -13.579  -6.534 -20.184  1.00  0.00           H  
ATOM   3009  HZ3 LYS   192     -12.567  -5.232 -20.200  1.00  0.00           H  
ATOM   3010  N   LYS   193      -8.588  -4.616 -15.737  1.00  0.00           N  
ATOM   3011  CA  LYS   193      -7.408  -5.257 -16.346  1.00  0.00           C  
ATOM   3012  C   LYS   193      -6.592  -6.097 -15.353  1.00  0.00           C  
ATOM   3013  O   LYS   193      -6.150  -7.191 -15.705  1.00  0.00           O  
ATOM   3014  CB  LYS   193      -6.562  -4.147 -16.991  1.00  0.00           C  
ATOM   3015  CG  LYS   193      -5.333  -4.655 -17.758  1.00  0.00           C  
ATOM   3016  CD  LYS   193      -4.622  -3.474 -18.428  1.00  0.00           C  
ATOM   3017  CE  LYS   193      -3.332  -3.932 -19.118  1.00  0.00           C  
ATOM   3018  NZ  LYS   193      -2.562  -2.770 -19.629  1.00  0.00           N1+
ATOM   3019  H   LYS   193      -8.578  -3.606 -15.670  1.00  0.00           H  
ATOM   3020  HA  LYS   193      -7.760  -5.922 -17.137  1.00  0.00           H  
ATOM   3021  HB2 LYS   193      -7.192  -3.589 -17.685  1.00  0.00           H  
ATOM   3022  HB3 LYS   193      -6.246  -3.433 -16.229  1.00  0.00           H  
ATOM   3023  HG2 LYS   193      -4.641  -5.158 -17.082  1.00  0.00           H  
ATOM   3024  HG3 LYS   193      -5.634  -5.387 -18.509  1.00  0.00           H  
ATOM   3025  HD2 LYS   193      -5.284  -2.996 -19.151  1.00  0.00           H  
ATOM   3026  HD3 LYS   193      -4.387  -2.718 -17.677  1.00  0.00           H  
ATOM   3027  HE2 LYS   193      -2.698  -4.479 -18.419  1.00  0.00           H  
ATOM   3028  HE3 LYS   193      -3.558  -4.606 -19.945  1.00  0.00           H  
ATOM   3029  HZ1 LYS   193      -2.323  -2.161 -18.850  1.00  0.00           H  
ATOM   3030  HZ2 LYS   193      -1.715  -3.088 -20.076  1.00  0.00           H  
ATOM   3031  HZ3 LYS   193      -3.122  -2.253 -20.291  1.00  0.00           H  
ATOM   3032  N   HIS   194      -6.399  -5.602 -14.126  1.00  0.00           N  
ATOM   3033  CA  HIS   194      -5.427  -6.149 -13.163  1.00  0.00           C  
ATOM   3034  C   HIS   194      -6.020  -6.723 -11.862  1.00  0.00           C  
ATOM   3035  O   HIS   194      -5.353  -7.532 -11.216  1.00  0.00           O  
ATOM   3036  CB  HIS   194      -4.410  -5.048 -12.826  1.00  0.00           C  
ATOM   3037  CG  HIS   194      -3.520  -4.606 -13.964  1.00  0.00           C  
ATOM   3038  ND1 HIS   194      -2.387  -5.286 -14.424  1.00  0.00           N  
ATOM   3039  CE1 HIS   194      -1.855  -4.511 -15.386  1.00  0.00           C  
ATOM   3040  NE2 HIS   194      -2.586  -3.394 -15.547  1.00  0.00           N  
ATOM   3041  CD2 HIS   194      -3.643  -3.442 -14.664  1.00  0.00           C  
ATOM   3042  H   HIS   194      -6.814  -4.706 -13.904  1.00  0.00           H  
ATOM   3043  HA  HIS   194      -4.868  -6.971 -13.615  1.00  0.00           H  
ATOM   3044  HB2 HIS   194      -4.926  -4.174 -12.426  1.00  0.00           H  
ATOM   3045  HB3 HIS   194      -3.762  -5.389 -12.025  1.00  0.00           H  
ATOM   3046  HE1 HIS   194      -0.962  -4.748 -15.945  1.00  0.00           H  
ATOM   3047  HE2 HIS   194      -2.385  -2.640 -16.198  1.00  0.00           H  
ATOM   3048  HD2 HIS   194      -4.374  -2.652 -14.602  1.00  0.00           H  
ATOM   3049  N   SER   195      -7.236  -6.327 -11.461  1.00  0.00           N  
ATOM   3050  CA  SER   195      -7.805  -6.589 -10.116  1.00  0.00           C  
ATOM   3051  C   SER   195      -9.234  -7.170 -10.124  1.00  0.00           C  
ATOM   3052  O   SER   195      -9.896  -7.217  -9.085  1.00  0.00           O  
ATOM   3053  CB  SER   195      -7.744  -5.315  -9.257  1.00  0.00           C  
ATOM   3054  OG  SER   195      -6.409  -4.856  -9.105  1.00  0.00           O  
ATOM   3055  H   SER   195      -7.749  -5.683 -12.048  1.00  0.00           H  
ATOM   3056  HA  SER   195      -7.212  -7.350  -9.608  1.00  0.00           H  
ATOM   3057  HB2 SER   195      -8.338  -4.519  -9.704  1.00  0.00           H  
ATOM   3058  HB3 SER   195      -8.152  -5.487  -8.263  1.00  0.00           H  
ATOM   3059  HG  SER   195      -5.899  -5.543  -8.704  1.00  0.00           H  
ATOM   3060  N   GLN   196      -9.723  -7.645 -11.273  1.00  0.00           N  
ATOM   3061  CA  GLN   196     -11.106  -8.122 -11.463  1.00  0.00           C  
ATOM   3062  C   GLN   196     -11.514  -9.336 -10.601  1.00  0.00           C  
ATOM   3063  O   GLN   196     -12.708  -9.541 -10.371  1.00  0.00           O  
ATOM   3064  CB  GLN   196     -11.343  -8.413 -12.957  1.00  0.00           C  
ATOM   3065  CG  GLN   196     -10.370  -9.443 -13.568  1.00  0.00           C  
ATOM   3066  CD  GLN   196     -10.661  -9.767 -15.036  1.00  0.00           C  
ATOM   3067  OE1 GLN   196     -11.772  -9.646 -15.541  1.00  0.00           O  
ATOM   3068  NE2 GLN   196      -9.671 -10.216 -15.782  1.00  0.00           N  
ATOM   3069  H   GLN   196      -9.137  -7.595 -12.094  1.00  0.00           H  
ATOM   3070  HA  GLN   196     -11.768  -7.302 -11.178  1.00  0.00           H  
ATOM   3071  HB2 GLN   196     -12.371  -8.754 -13.093  1.00  0.00           H  
ATOM   3072  HB3 GLN   196     -11.276  -7.477 -13.509  1.00  0.00           H  
ATOM   3073  HG2 GLN   196      -9.344  -9.083 -13.491  1.00  0.00           H  
ATOM   3074  HG3 GLN   196     -10.417 -10.378 -13.013  1.00  0.00           H  
ATOM   3075 HE21 GLN   196      -9.845 -10.454 -16.747  1.00  0.00           H  
ATOM   3076 HE22 GLN   196      -8.746 -10.313 -15.390  1.00  0.00           H  
ATOM   3077  N   PHE   197     -10.552 -10.130 -10.109  1.00  0.00           N  
ATOM   3078  CA  PHE   197     -10.794 -11.338  -9.300  1.00  0.00           C  
ATOM   3079  C   PHE   197     -10.460 -11.177  -7.801  1.00  0.00           C  
ATOM   3080  O   PHE   197     -10.391 -12.170  -7.073  1.00  0.00           O  
ATOM   3081  CB  PHE   197     -10.088 -12.545  -9.946  1.00  0.00           C  
ATOM   3082  CG  PHE   197     -10.474 -12.828 -11.390  1.00  0.00           C  
ATOM   3083  CD1 PHE   197     -11.830 -12.943 -11.759  1.00  0.00           C  
ATOM   3084  CE1 PHE   197     -12.183 -13.213 -13.092  1.00  0.00           C  
ATOM   3085  CZ  PHE   197     -11.181 -13.381 -14.064  1.00  0.00           C  
ATOM   3086  CE2 PHE   197      -9.827 -13.280 -13.701  1.00  0.00           C  
ATOM   3087  CD2 PHE   197      -9.473 -13.005 -12.368  1.00  0.00           C  
ATOM   3088  H   PHE   197      -9.593  -9.902 -10.324  1.00  0.00           H  
ATOM   3089  HA  PHE   197     -11.860 -11.567  -9.295  1.00  0.00           H  
ATOM   3090  HB2 PHE   197      -9.008 -12.402  -9.888  1.00  0.00           H  
ATOM   3091  HB3 PHE   197     -10.300 -13.451  -9.377  1.00  0.00           H  
ATOM   3092  HD1 PHE   197     -12.611 -12.824 -11.023  1.00  0.00           H  
ATOM   3093  HE1 PHE   197     -13.223 -13.292 -13.370  1.00  0.00           H  
ATOM   3094  HZ  PHE   197     -11.452 -13.587 -15.089  1.00  0.00           H  
ATOM   3095  HE2 PHE   197      -9.057 -13.409 -14.448  1.00  0.00           H  
ATOM   3096  HD2 PHE   197      -8.429 -12.929 -12.100  1.00  0.00           H  
ATOM   3097  N   ILE   198     -10.267  -9.945  -7.315  1.00  0.00           N  
ATOM   3098  CA  ILE   198     -10.093  -9.649  -5.880  1.00  0.00           C  
ATOM   3099  C   ILE   198     -11.358 -10.047  -5.095  1.00  0.00           C  
ATOM   3100  O   ILE   198     -12.483  -9.752  -5.508  1.00  0.00           O  
ATOM   3101  CB  ILE   198      -9.711  -8.163  -5.688  1.00  0.00           C  
ATOM   3102  CG2 ILE   198      -9.799  -7.694  -4.223  1.00  0.00           C  
ATOM   3103  CG1 ILE   198      -8.307  -7.859  -6.268  1.00  0.00           C  
ATOM   3104  CD1 ILE   198      -7.108  -8.406  -5.481  1.00  0.00           C  
ATOM   3105  H   ILE   198     -10.337  -9.159  -7.948  1.00  0.00           H  
ATOM   3106  HA  ILE   198      -9.275 -10.270  -5.511  1.00  0.00           H  
ATOM   3107  HB  ILE   198     -10.428  -7.564  -6.253  1.00  0.00           H  
ATOM   3108 HG21 ILE   198      -9.266  -8.365  -3.550  1.00  0.00           H  
ATOM   3109 HG22 ILE   198      -9.369  -6.699  -4.104  1.00  0.00           H  
ATOM   3110 HG23 ILE   198     -10.831  -7.625  -3.878  1.00  0.00           H  
ATOM   3111 HG12 ILE   198      -8.238  -8.224  -7.292  1.00  0.00           H  
ATOM   3112 HG13 ILE   198      -8.200  -6.779  -6.344  1.00  0.00           H  
ATOM   3113 HD11 ILE   198      -7.142  -9.491  -5.384  1.00  0.00           H  
ATOM   3114 HD12 ILE   198      -6.175  -8.154  -5.986  1.00  0.00           H  
ATOM   3115 HD13 ILE   198      -7.053  -7.978  -4.482  1.00  0.00           H  
ATOM   3116  N   GLY   199     -11.176 -10.721  -3.955  1.00  0.00           N  
ATOM   3117  CA  GLY   199     -12.250 -11.348  -3.164  1.00  0.00           C  
ATOM   3118  C   GLY   199     -13.100 -10.402  -2.299  1.00  0.00           C  
ATOM   3119  O   GLY   199     -13.882 -10.876  -1.473  1.00  0.00           O  
ATOM   3120  H   GLY   199     -10.227 -10.905  -3.660  1.00  0.00           H  
ATOM   3121  HA2 GLY   199     -12.913 -11.905  -3.827  1.00  0.00           H  
ATOM   3122  HA3 GLY   199     -11.788 -12.084  -2.505  1.00  0.00           H  
ATOM   3123  N   TYR   200     -12.951  -9.087  -2.473  1.00  0.00           N  
ATOM   3124  CA  TYR   200     -13.591  -8.032  -1.676  1.00  0.00           C  
ATOM   3125  C   TYR   200     -14.156  -6.923  -2.580  1.00  0.00           C  
ATOM   3126  O   TYR   200     -13.563  -6.652  -3.629  1.00  0.00           O  
ATOM   3127  CB  TYR   200     -12.577  -7.451  -0.679  1.00  0.00           C  
ATOM   3128  CG  TYR   200     -11.984  -8.493   0.246  1.00  0.00           C  
ATOM   3129  CD1 TYR   200     -12.731  -8.945   1.351  1.00  0.00           C  
ATOM   3130  CE1 TYR   200     -12.232  -9.982   2.159  1.00  0.00           C  
ATOM   3131  CZ  TYR   200     -10.986 -10.571   1.857  1.00  0.00           C  
ATOM   3132  OH  TYR   200     -10.529 -11.593   2.618  1.00  0.00           O  
ATOM   3133  CE2 TYR   200     -10.226 -10.100   0.764  1.00  0.00           C  
ATOM   3134  CD2 TYR   200     -10.725  -9.059  -0.038  1.00  0.00           C  
ATOM   3135  H   TYR   200     -12.325  -8.781  -3.205  1.00  0.00           H  
ATOM   3136  HA  TYR   200     -14.397  -8.484  -1.105  1.00  0.00           H  
ATOM   3137  HB2 TYR   200     -11.767  -6.948  -1.210  1.00  0.00           H  
ATOM   3138  HB3 TYR   200     -13.052  -6.686  -0.065  1.00  0.00           H  
ATOM   3139  HD1 TYR   200     -13.699  -8.519   1.566  1.00  0.00           H  
ATOM   3140  HE1 TYR   200     -12.812 -10.338   2.998  1.00  0.00           H  
ATOM   3141  HH  TYR   200      -9.736 -11.989   2.265  1.00  0.00           H  
ATOM   3142  HE2 TYR   200      -9.267 -10.540   0.533  1.00  0.00           H  
ATOM   3143  HD2 TYR   200     -10.151  -8.717  -0.888  1.00  0.00           H  
ATOM   3144  N   PRO   201     -15.261  -6.247  -2.198  1.00  0.00           N  
ATOM   3145  CA  PRO   201     -15.802  -5.123  -2.961  1.00  0.00           C  
ATOM   3146  C   PRO   201     -14.773  -3.993  -3.117  1.00  0.00           C  
ATOM   3147  O   PRO   201     -14.230  -3.514  -2.121  1.00  0.00           O  
ATOM   3148  CD  PRO   201     -16.143  -6.555  -1.080  1.00  0.00           C  
ATOM   3149  CG  PRO   201     -17.479  -5.902  -1.425  1.00  0.00           C  
ATOM   3150  CB  PRO   201     -17.051  -4.657  -2.196  1.00  0.00           C  
ATOM   3151  HD2 PRO   201     -15.725  -6.127  -0.169  1.00  0.00           H  
ATOM   3152  HD3 PRO   201     -16.302  -7.621  -0.921  1.00  0.00           H  
ATOM   3153  HG2 PRO   201     -18.081  -5.675  -0.544  1.00  0.00           H  
ATOM   3154  HG3 PRO   201     -18.060  -6.559  -2.075  1.00  0.00           H  
ATOM   3155  HB2 PRO   201     -16.815  -3.861  -1.487  1.00  0.00           H  
ATOM   3156  HB3 PRO   201     -17.834  -4.288  -2.860  1.00  0.00           H  
ATOM   3157  HA  PRO   201     -16.101  -5.497  -3.942  1.00  0.00           H  
ATOM   3158  N   ILE   202     -14.520  -3.566  -4.357  1.00  0.00           N  
ATOM   3159  CA  ILE   202     -13.708  -2.385  -4.693  1.00  0.00           C  
ATOM   3160  C   ILE   202     -14.669  -1.265  -5.115  1.00  0.00           C  
ATOM   3161  O   ILE   202     -15.169  -1.255  -6.242  1.00  0.00           O  
ATOM   3162  CB  ILE   202     -12.652  -2.716  -5.783  1.00  0.00           C  
ATOM   3163  CG2 ILE   202     -11.903  -1.442  -6.226  1.00  0.00           C  
ATOM   3164  CG1 ILE   202     -11.625  -3.760  -5.282  1.00  0.00           C  
ATOM   3165  CD1 ILE   202     -10.778  -4.384  -6.402  1.00  0.00           C  
ATOM   3166  H   ILE   202     -14.989  -4.026  -5.124  1.00  0.00           H  
ATOM   3167  HA  ILE   202     -13.158  -2.039  -3.817  1.00  0.00           H  
ATOM   3168  HB  ILE   202     -13.169  -3.131  -6.649  1.00  0.00           H  
ATOM   3169 HG21 ILE   202     -11.394  -0.977  -5.382  1.00  0.00           H  
ATOM   3170 HG22 ILE   202     -11.148  -1.659  -6.981  1.00  0.00           H  
ATOM   3171 HG23 ILE   202     -12.557  -0.695  -6.674  1.00  0.00           H  
ATOM   3172 HG12 ILE   202     -10.968  -3.311  -4.537  1.00  0.00           H  
ATOM   3173 HG13 ILE   202     -12.136  -4.577  -4.772  1.00  0.00           H  
ATOM   3174 HD11 ILE   202     -10.157  -3.649  -6.912  1.00  0.00           H  
ATOM   3175 HD12 ILE   202     -10.108  -5.139  -5.994  1.00  0.00           H  
ATOM   3176 HD13 ILE   202     -11.405  -4.871  -7.150  1.00  0.00           H  
ATOM   3177  N   THR   203     -14.960  -0.335  -4.204  1.00  0.00           N  
ATOM   3178  CA  THR   203     -15.858   0.805  -4.463  1.00  0.00           C  
ATOM   3179  C   THR   203     -15.058   2.023  -4.921  1.00  0.00           C  
ATOM   3180  O   THR   203     -14.319   2.613  -4.131  1.00  0.00           O  
ATOM   3181  CB  THR   203     -16.693   1.159  -3.218  1.00  0.00           C  
ATOM   3182  CG2 THR   203     -17.736   2.243  -3.495  1.00  0.00           C  
ATOM   3183  OG1 THR   203     -17.381   0.023  -2.738  1.00  0.00           O  
ATOM   3184  H   THR   203     -14.516  -0.392  -3.295  1.00  0.00           H  
ATOM   3185  HA  THR   203     -16.565   0.541  -5.251  1.00  0.00           H  
ATOM   3186  HB  THR   203     -16.036   1.497  -2.416  1.00  0.00           H  
ATOM   3187 HG21 THR   203     -18.421   1.943  -4.289  1.00  0.00           H  
ATOM   3188 HG22 THR   203     -18.333   2.443  -2.604  1.00  0.00           H  
ATOM   3189 HG23 THR   203     -17.283   3.190  -3.788  1.00  0.00           H  
ATOM   3190  HG1 THR   203     -16.749  -0.650  -2.537  1.00  0.00           H  
ATOM   3191  N   LEU   204     -15.210   2.425  -6.184  1.00  0.00           N  
ATOM   3192  CA  LEU   204     -14.663   3.680  -6.709  1.00  0.00           C  
ATOM   3193  C   LEU   204     -15.608   4.854  -6.399  1.00  0.00           C  
ATOM   3194  O   LEU   204     -16.757   4.874  -6.848  1.00  0.00           O  
ATOM   3195  CB  LEU   204     -14.388   3.508  -8.212  1.00  0.00           C  
ATOM   3196  CG  LEU   204     -13.924   4.784  -8.940  1.00  0.00           C  
ATOM   3197  CD1 LEU   204     -12.682   5.414  -8.310  1.00  0.00           C  
ATOM   3198  CD2 LEU   204     -13.599   4.419 -10.386  1.00  0.00           C  
ATOM   3199  H   LEU   204     -15.820   1.895  -6.790  1.00  0.00           H  
ATOM   3200  HA  LEU   204     -13.705   3.871  -6.227  1.00  0.00           H  
ATOM   3201  HB2 LEU   204     -13.635   2.728  -8.336  1.00  0.00           H  
ATOM   3202  HB3 LEU   204     -15.288   3.135  -8.703  1.00  0.00           H  
ATOM   3203  HG  LEU   204     -14.725   5.525  -8.952  1.00  0.00           H  
ATOM   3204 HD11 LEU   204     -11.889   4.682  -8.168  1.00  0.00           H  
ATOM   3205 HD12 LEU   204     -12.295   6.221  -8.931  1.00  0.00           H  
ATOM   3206 HD13 LEU   204     -12.905   5.853  -7.340  1.00  0.00           H  
ATOM   3207 HD21 LEU   204     -14.485   4.035 -10.887  1.00  0.00           H  
ATOM   3208 HD22 LEU   204     -13.255   5.285 -10.948  1.00  0.00           H  
ATOM   3209 HD23 LEU   204     -12.823   3.655 -10.449  1.00  0.00           H  
ATOM   3210  N   PHE   205     -15.123   5.829  -5.631  1.00  0.00           N  
ATOM   3211  CA  PHE   205     -15.870   7.035  -5.260  1.00  0.00           C  
ATOM   3212  C   PHE   205     -15.866   8.058  -6.410  1.00  0.00           C  
ATOM   3213  O   PHE   205     -14.853   8.246  -7.091  1.00  0.00           O  
ATOM   3214  CB  PHE   205     -15.288   7.646  -3.973  1.00  0.00           C  
ATOM   3215  CG  PHE   205     -15.657   6.976  -2.651  1.00  0.00           C  
ATOM   3216  CD1 PHE   205     -15.737   5.573  -2.511  1.00  0.00           C  
ATOM   3217  CE1 PHE   205     -16.091   4.998  -1.278  1.00  0.00           C  
ATOM   3218  CZ  PHE   205     -16.340   5.815  -0.163  1.00  0.00           C  
ATOM   3219  CE2 PHE   205     -16.242   7.210  -0.287  1.00  0.00           C  
ATOM   3220  CD2 PHE   205     -15.906   7.787  -1.524  1.00  0.00           C  
ATOM   3221  H   PHE   205     -14.169   5.753  -5.299  1.00  0.00           H  
ATOM   3222  HA  PHE   205     -16.909   6.764  -5.060  1.00  0.00           H  
ATOM   3223  HB2 PHE   205     -14.202   7.684  -4.041  1.00  0.00           H  
ATOM   3224  HB3 PHE   205     -15.607   8.687  -3.903  1.00  0.00           H  
ATOM   3225  HD1 PHE   205     -15.536   4.914  -3.339  1.00  0.00           H  
ATOM   3226  HE1 PHE   205     -16.161   3.925  -1.186  1.00  0.00           H  
ATOM   3227  HZ  PHE   205     -16.599   5.371   0.786  1.00  0.00           H  
ATOM   3228  HE2 PHE   205     -16.429   7.842   0.569  1.00  0.00           H  
ATOM   3229  HD2 PHE   205     -15.834   8.862  -1.602  1.00  0.00           H  
ATOM   3230  N   VAL   206     -16.998   8.742  -6.606  1.00  0.00           N  
ATOM   3231  CA  VAL   206     -17.183   9.810  -7.605  1.00  0.00           C  
ATOM   3232  C   VAL   206     -17.114  11.187  -6.928  1.00  0.00           C  
ATOM   3233  O   VAL   206     -17.743  11.404  -5.889  1.00  0.00           O  
ATOM   3234  CB  VAL   206     -18.507   9.616  -8.375  1.00  0.00           C  
ATOM   3235  CG1 VAL   206     -18.753  10.719  -9.412  1.00  0.00           C  
ATOM   3236  CG2 VAL   206     -18.522   8.271  -9.116  1.00  0.00           C  
ATOM   3237  H   VAL   206     -17.784   8.549  -6.002  1.00  0.00           H  
ATOM   3238  HA  VAL   206     -16.376   9.765  -8.339  1.00  0.00           H  
ATOM   3239  HB  VAL   206     -19.337   9.625  -7.667  1.00  0.00           H  
ATOM   3240 HG11 VAL   206     -17.922  10.797 -10.114  1.00  0.00           H  
ATOM   3241 HG12 VAL   206     -19.654  10.519  -9.992  1.00  0.00           H  
ATOM   3242 HG13 VAL   206     -18.893  11.697  -8.951  1.00  0.00           H  
ATOM   3243 HG21 VAL   206     -18.442   7.429  -8.429  1.00  0.00           H  
ATOM   3244 HG22 VAL   206     -19.448   8.137  -9.676  1.00  0.00           H  
ATOM   3245 HG23 VAL   206     -17.696   8.199  -9.824  1.00  0.00           H  
ATOM   3246  N   GLU   207     -16.342  12.113  -7.505  1.00  0.00           N  
ATOM   3247  CA  GLU   207     -16.136  13.488  -6.998  1.00  0.00           C  
ATOM   3248  C   GLU   207     -17.336  14.430  -7.239  1.00  0.00           C  
ATOM   3249  O   GLU   207     -17.890  14.447  -8.362  1.00  0.00           O  
ATOM   3250  CB  GLU   207     -14.845  14.084  -7.588  1.00  0.00           C  
ATOM   3251  CG  GLU   207     -13.584  13.329  -7.136  1.00  0.00           C  
ATOM   3252  CD  GLU   207     -12.295  13.993  -7.660  1.00  0.00           C  
ATOM   3253  OE1 GLU   207     -11.965  15.128  -7.230  1.00  0.00           O  
ATOM   3254  OE2 GLU   207     -11.590  13.375  -8.492  1.00  0.00           O1-
ATOM   3255  OXT GLU   207     -17.707  15.167  -6.297  1.00  0.00           O1-
ATOM   3256  H   GLU   207     -15.863  11.870  -8.359  1.00  0.00           H  
ATOM   3257  HA  GLU   207     -16.002  13.425  -5.916  1.00  0.00           H  
ATOM   3258  HB2 GLU   207     -14.904  14.088  -8.678  1.00  0.00           H  
ATOM   3259  HB3 GLU   207     -14.760  15.130  -7.285  1.00  0.00           H  
ATOM   3260  HG2 GLU   207     -13.532  13.301  -6.048  1.00  0.00           H  
ATOM   3261  HG3 GLU   207     -13.610  12.293  -7.475  1.00  0.00           H  
END   
