# Supplementary material for: ModBind, a Rapid Simulation-Based Predictor of Ligand Binding and Off-Rates
Source: J Chem Inf Model. 2024 Dec 16;65(1):265–74. doi: 10.1021/acs.jcim.4c01805 (PMC11733936; doi:10.1021/acs.jcim.4c01805)
Supplement: Supplementary file 2 — ci4c01805_si_002.zip [file ci4c01805_si_002.zip › SI_ModBind_Validation/Koff/HSP90_Koff/M49_protein.pdb]

TITLE     M49_protein
REMARK   4      COMPLIES WITH FORMAT V. 3.0, 1-DEC-2006
REMARK 888
REMARK 888 WRITTEN BY MAESTRO (A PRODUCT OF SCHRODINGER, LLC)
ATOM      1  N   VAL     1       6.835  13.710  16.553  1.00  0.00           N1+
ATOM      2  CA  VAL     1       7.124  13.048  15.249  1.00  0.00           C  
ATOM      3  C   VAL     1       8.495  12.384  15.303  1.00  0.00           C  
ATOM      4  O   VAL     1       9.478  13.045  15.637  1.00  0.00           O  
ATOM      5  CB  VAL     1       7.052  14.024  14.052  1.00  0.00           C  
ATOM      6  CG1 VAL     1       7.305  13.317  12.711  1.00  0.00           C  
ATOM      7  CG2 VAL     1       5.683  14.713  13.958  1.00  0.00           C  
ATOM      8  H1  VAL     1       7.538  14.415  16.723  1.00  0.00           H  
ATOM      9  H2  VAL     1       6.870  13.023  17.293  1.00  0.00           H  
ATOM     10  H3  VAL     1       5.921  14.137  16.525  1.00  0.00           H  
ATOM     11  HA  VAL     1       6.368  12.271  15.119  1.00  0.00           H  
ATOM     12  HB  VAL     1       7.809  14.801  14.174  1.00  0.00           H  
ATOM     13 HG11 VAL     1       6.614  12.486  12.561  1.00  0.00           H  
ATOM     14 HG12 VAL     1       7.179  14.004  11.874  1.00  0.00           H  
ATOM     15 HG13 VAL     1       8.318  12.923  12.633  1.00  0.00           H  
ATOM     16 HG21 VAL     1       5.482  15.332  14.832  1.00  0.00           H  
ATOM     17 HG22 VAL     1       5.627  15.368  13.088  1.00  0.00           H  
ATOM     18 HG23 VAL     1       4.878  13.985  13.877  1.00  0.00           H  
ATOM     19  N   GLU     2       8.581  11.090  14.992  1.00  0.00           N  
ATOM     20  CA  GLU     2       9.853  10.358  14.884  1.00  0.00           C  
ATOM     21  C   GLU     2      10.282  10.215  13.416  1.00  0.00           C  
ATOM     22  O   GLU     2       9.463   9.879  12.559  1.00  0.00           O  
ATOM     23  CB  GLU     2       9.736   8.985  15.561  1.00  0.00           C  
ATOM     24  CG  GLU     2       9.569   9.110  17.081  1.00  0.00           C  
ATOM     25  CD  GLU     2       9.489   7.731  17.751  1.00  0.00           C  
ATOM     26  OE1 GLU     2       8.428   7.070  17.653  1.00  0.00           O  
ATOM     27  OE2 GLU     2      10.471   7.309  18.408  1.00  0.00           O1-
ATOM     28  H   GLU     2       7.744  10.589  14.723  1.00  0.00           H  
ATOM     29  HA  GLU     2      10.648  10.899  15.402  1.00  0.00           H  
ATOM     30  HB2 GLU     2       8.899   8.428  15.137  1.00  0.00           H  
ATOM     31  HB3 GLU     2      10.635   8.401  15.355  1.00  0.00           H  
ATOM     32  HG2 GLU     2      10.404   9.665  17.510  1.00  0.00           H  
ATOM     33  HG3 GLU     2       8.663   9.663  17.326  1.00  0.00           H  
ATOM     34  N   THR     3      11.564  10.457  13.128  1.00  0.00           N  
ATOM     35  CA  THR     3      12.169  10.314  11.789  1.00  0.00           C  
ATOM     36  C   THR     3      13.117   9.115  11.751  1.00  0.00           C  
ATOM     37  O   THR     3      13.878   8.887  12.695  1.00  0.00           O  
ATOM     38  CB  THR     3      12.905  11.599  11.367  1.00  0.00           C  
ATOM     39  CG2 THR     3      13.489  11.532   9.954  1.00  0.00           C  
ATOM     40  OG1 THR     3      12.015  12.697  11.382  1.00  0.00           O  
ATOM     41  H   THR     3      12.188  10.701  13.883  1.00  0.00           H  
ATOM     42  HA  THR     3      11.386  10.137  11.050  1.00  0.00           H  
ATOM     43  HB  THR     3      13.706  11.817  12.075  1.00  0.00           H  
ATOM     44 HG21 THR     3      12.726  11.278   9.218  1.00  0.00           H  
ATOM     45 HG22 THR     3      13.918  12.492   9.664  1.00  0.00           H  
ATOM     46 HG23 THR     3      14.290  10.797   9.873  1.00  0.00           H  
ATOM     47  HG1 THR     3      11.679  12.797  12.259  1.00  0.00           H  
ATOM     48  N   PHE     4      13.096   8.365  10.649  1.00  0.00           N  
ATOM     49  CA  PHE     4      13.855   7.131  10.436  1.00  0.00           C  
ATOM     50  C   PHE     4      14.498   7.119   9.046  1.00  0.00           C  
ATOM     51  O   PHE     4      13.881   7.541   8.067  1.00  0.00           O  
ATOM     52  CB  PHE     4      12.914   5.925  10.572  1.00  0.00           C  
ATOM     53  CG  PHE     4      12.175   5.818  11.892  1.00  0.00           C  
ATOM     54  CD1 PHE     4      10.911   6.421  12.043  1.00  0.00           C  
ATOM     55  CE1 PHE     4      10.235   6.340  13.271  1.00  0.00           C  
ATOM     56  CZ  PHE     4      10.815   5.652  14.350  1.00  0.00           C  
ATOM     57  CE2 PHE     4      12.068   5.035  14.197  1.00  0.00           C  
ATOM     58  CD2 PHE     4      12.749   5.119  12.969  1.00  0.00           C  
ATOM     59  H   PHE     4      12.458   8.629   9.908  1.00  0.00           H  
ATOM     60  HA  PHE     4      14.651   7.043  11.178  1.00  0.00           H  
ATOM     61  HB2 PHE     4      12.169   5.976   9.779  1.00  0.00           H  
ATOM     62  HB3 PHE     4      13.465   4.998  10.407  1.00  0.00           H  
ATOM     63  HD1 PHE     4      10.462   6.960  11.221  1.00  0.00           H  
ATOM     64  HE1 PHE     4       9.275   6.818  13.387  1.00  0.00           H  
ATOM     65  HZ  PHE     4      10.298   5.600  15.297  1.00  0.00           H  
ATOM     66  HE2 PHE     4      12.512   4.503  15.025  1.00  0.00           H  
ATOM     67  HD2 PHE     4      13.717   4.652  12.860  1.00  0.00           H  
ATOM     68  N   ALA     5      15.717   6.593   8.934  1.00  0.00           N  
ATOM     69  CA  ALA     5      16.299   6.229   7.644  1.00  0.00           C  
ATOM     70  C   ALA     5      15.734   4.884   7.148  1.00  0.00           C  
ATOM     71  O   ALA     5      15.507   3.967   7.943  1.00  0.00           O  
ATOM     72  CB  ALA     5      17.825   6.185   7.777  1.00  0.00           C  
ATOM     73  H   ALA     5      16.185   6.263   9.765  1.00  0.00           H  
ATOM     74  HA  ALA     5      16.062   7.003   6.914  1.00  0.00           H  
ATOM     75  HB1 ALA     5      18.143   5.440   8.507  1.00  0.00           H  
ATOM     76  HB2 ALA     5      18.294   5.936   6.824  1.00  0.00           H  
ATOM     77  HB3 ALA     5      18.220   7.152   8.092  1.00  0.00           H  
ATOM     78  N   PHE     6      15.562   4.732   5.832  1.00  0.00           N  
ATOM     79  CA  PHE     6      15.395   3.411   5.214  1.00  0.00           C  
ATOM     80  C   PHE     6      16.702   2.597   5.297  1.00  0.00           C  
ATOM     81  O   PHE     6      17.795   3.168   5.359  1.00  0.00           O  
ATOM     82  CB  PHE     6      14.961   3.564   3.748  1.00  0.00           C  
ATOM     83  CG  PHE     6      13.561   4.107   3.542  1.00  0.00           C  
ATOM     84  CD1 PHE     6      12.440   3.316   3.862  1.00  0.00           C  
ATOM     85  CE1 PHE     6      11.142   3.801   3.624  1.00  0.00           C  
ATOM     86  CZ  PHE     6      10.960   5.084   3.079  1.00  0.00           C  
ATOM     87  CE2 PHE     6      12.076   5.877   2.766  1.00  0.00           C  
ATOM     88  CD2 PHE     6      13.372   5.383   2.983  1.00  0.00           C  
ATOM     89  H   PHE     6      15.758   5.516   5.224  1.00  0.00           H  
ATOM     90  HA  PHE     6      14.621   2.859   5.751  1.00  0.00           H  
ATOM     91  HB2 PHE     6      15.674   4.195   3.217  1.00  0.00           H  
ATOM     92  HB3 PHE     6      14.999   2.599   3.246  1.00  0.00           H  
ATOM     93  HD1 PHE     6      12.574   2.328   4.277  1.00  0.00           H  
ATOM     94  HE1 PHE     6      10.287   3.185   3.860  1.00  0.00           H  
ATOM     95  HZ  PHE     6       9.967   5.462   2.890  1.00  0.00           H  
ATOM     96  HE2 PHE     6      11.939   6.856   2.331  1.00  0.00           H  
ATOM     97  HD2 PHE     6      14.221   5.975   2.691  1.00  0.00           H  
ATOM     98  N   GLN     7      16.609   1.262   5.234  1.00  0.00           N  
ATOM     99  CA  GLN     7      17.781   0.425   4.931  1.00  0.00           C  
ATOM    100  C   GLN     7      18.340   0.765   3.537  1.00  0.00           C  
ATOM    101  O   GLN     7      17.595   1.175   2.642  1.00  0.00           O  
ATOM    102  CB  GLN     7      17.445  -1.072   5.045  1.00  0.00           C  
ATOM    103  CG  GLN     7      17.321  -1.541   6.503  1.00  0.00           C  
ATOM    104  CD  GLN     7      17.530  -3.049   6.629  1.00  0.00           C  
ATOM    105  OE1 GLN     7      18.648  -3.545   6.719  1.00  0.00           O  
ATOM    106  NE2 GLN     7      16.478  -3.841   6.637  1.00  0.00           N  
ATOM    107  H   GLN     7      15.697   0.831   5.200  1.00  0.00           H  
ATOM    108  HA  GLN     7      18.564   0.659   5.655  1.00  0.00           H  
ATOM    109  HB2 GLN     7      16.533  -1.304   4.492  1.00  0.00           H  
ATOM    110  HB3 GLN     7      18.237  -1.645   4.559  1.00  0.00           H  
ATOM    111  HG2 GLN     7      18.078  -1.059   7.123  1.00  0.00           H  
ATOM    112  HG3 GLN     7      16.353  -1.253   6.917  1.00  0.00           H  
ATOM    113 HE21 GLN     7      16.605  -4.838   6.718  1.00  0.00           H  
ATOM    114 HE22 GLN     7      15.544  -3.454   6.571  1.00  0.00           H  
ATOM    115  N   ALA     8      19.650   0.587   3.344  1.00  0.00           N  
ATOM    116  CA  ALA     8      20.358   1.002   2.130  1.00  0.00           C  
ATOM    117  C   ALA     8      19.775   0.374   0.848  1.00  0.00           C  
ATOM    118  O   ALA     8      19.653   1.046  -0.176  1.00  0.00           O  
ATOM    119  CB  ALA     8      21.838   0.640   2.300  1.00  0.00           C  
ATOM    120  H   ALA     8      20.205   0.218   4.102  1.00  0.00           H  
ATOM    121  HA  ALA     8      20.272   2.086   2.043  1.00  0.00           H  
ATOM    122  HB1 ALA     8      21.976  -0.435   2.428  1.00  0.00           H  
ATOM    123  HB2 ALA     8      22.421   0.947   1.430  1.00  0.00           H  
ATOM    124  HB3 ALA     8      22.267   1.137   3.171  1.00  0.00           H  
ATOM    125  N   GLU     9      19.347  -0.887   0.921  1.00  0.00           N  
ATOM    126  CA  GLU     9      18.682  -1.606  -0.167  1.00  0.00           C  
ATOM    127  C   GLU     9      17.350  -0.946  -0.555  1.00  0.00           C  
ATOM    128  O   GLU     9      17.080  -0.755  -1.739  1.00  0.00           O  
ATOM    129  CB  GLU     9      18.437  -3.072   0.240  1.00  0.00           C  
ATOM    130  CG  GLU     9      19.711  -3.903   0.473  1.00  0.00           C  
ATOM    131  CD  GLU     9      20.470  -3.602   1.782  1.00  0.00           C  
ATOM    132  OE1 GLU     9      19.899  -2.987   2.715  1.00  0.00           O  
ATOM    133  OE2 GLU     9      21.653  -4.005   1.888  1.00  0.00           O1-
ATOM    134  H   GLU     9      19.491  -1.400   1.785  1.00  0.00           H  
ATOM    135  HA  GLU     9      19.335  -1.588  -1.042  1.00  0.00           H  
ATOM    136  HB2 GLU     9      17.794  -3.120   1.121  1.00  0.00           H  
ATOM    137  HB3 GLU     9      17.873  -3.566  -0.551  1.00  0.00           H  
ATOM    138  HG2 GLU     9      19.442  -4.960   0.499  1.00  0.00           H  
ATOM    139  HG3 GLU     9      20.393  -3.784  -0.370  1.00  0.00           H  
ATOM    140  N   ILE    10      16.535  -0.547   0.429  1.00  0.00           N  
ATOM    141  CA  ILE    10      15.228   0.095   0.214  1.00  0.00           C  
ATOM    142  C   ILE    10      15.405   1.514  -0.350  1.00  0.00           C  
ATOM    143  O   ILE    10      14.708   1.894  -1.289  1.00  0.00           O  
ATOM    144  CB  ILE    10      14.391   0.084   1.516  1.00  0.00           C  
ATOM    145  CG2 ILE    10      13.076   0.862   1.330  1.00  0.00           C  
ATOM    146  CG1 ILE    10      14.103  -1.363   1.983  1.00  0.00           C  
ATOM    147  CD1 ILE    10      13.477  -1.451   3.383  1.00  0.00           C  
ATOM    148  H   ILE    10      16.835  -0.682   1.384  1.00  0.00           H  
ATOM    149  HA  ILE    10      14.687  -0.493  -0.529  1.00  0.00           H  
ATOM    150  HB  ILE    10      14.969   0.572   2.299  1.00  0.00           H  
ATOM    151 HG21 ILE    10      12.497   0.470   0.493  1.00  0.00           H  
ATOM    152 HG22 ILE    10      12.446   0.812   2.215  1.00  0.00           H  
ATOM    153 HG23 ILE    10      13.238   1.925   1.153  1.00  0.00           H  
ATOM    154 HG12 ILE    10      13.463  -1.872   1.261  1.00  0.00           H  
ATOM    155 HG13 ILE    10      15.031  -1.936   2.012  1.00  0.00           H  
ATOM    156 HD11 ILE    10      12.452  -1.082   3.398  1.00  0.00           H  
ATOM    157 HD12 ILE    10      13.451  -2.485   3.725  1.00  0.00           H  
ATOM    158 HD13 ILE    10      14.054  -0.881   4.112  1.00  0.00           H  
ATOM    159  N   ALA    11      16.373   2.287   0.152  1.00  0.00           N  
ATOM    160  CA  ALA    11      16.694   3.610  -0.393  1.00  0.00           C  
ATOM    161  C   ALA    11      17.161   3.533  -1.864  1.00  0.00           C  
ATOM    162  O   ALA    11      16.732   4.330  -2.705  1.00  0.00           O  
ATOM    163  CB  ALA    11      17.753   4.259   0.506  1.00  0.00           C  
ATOM    164  H   ALA    11      16.935   1.934   0.917  1.00  0.00           H  
ATOM    165  HA  ALA    11      15.791   4.222  -0.355  1.00  0.00           H  
ATOM    166  HB1 ALA    11      18.673   3.673   0.532  1.00  0.00           H  
ATOM    167  HB2 ALA    11      18.007   5.260   0.155  1.00  0.00           H  
ATOM    168  HB3 ALA    11      17.395   4.354   1.531  1.00  0.00           H  
ATOM    169  N   GLN    12      17.990   2.537  -2.197  1.00  0.00           N  
ATOM    170  CA  GLN    12      18.421   2.251  -3.568  1.00  0.00           C  
ATOM    171  C   GLN    12      17.258   1.761  -4.456  1.00  0.00           C  
ATOM    172  O   GLN    12      17.159   2.168  -5.612  1.00  0.00           O  
ATOM    173  CB  GLN    12      19.594   1.260  -3.503  1.00  0.00           C  
ATOM    174  CG  GLN    12      20.201   0.922  -4.877  1.00  0.00           C  
ATOM    175  CD  GLN    12      21.263  -0.177  -4.813  1.00  0.00           C  
ATOM    176  OE1 GLN    12      21.607  -0.774  -5.935  1.00  0.00           O  
ATOM    177  NE2 GLN    12      21.801  -0.530  -3.772  1.00  0.00           N  
ATOM    178  H   GLN    12      18.314   1.916  -1.467  1.00  0.00           H  
ATOM    179  HA  GLN    12      18.804   3.177  -3.999  1.00  0.00           H  
ATOM    180  HB2 GLN    12      20.374   1.690  -2.872  1.00  0.00           H  
ATOM    181  HB3 GLN    12      19.268   0.354  -2.992  1.00  0.00           H  
ATOM    182  HG2 GLN    12      19.437   0.586  -5.577  1.00  0.00           H  
ATOM    183  HG3 GLN    12      20.648   1.815  -5.315  1.00  0.00           H  
ATOM    184 HE21 GLN    12      22.495  -1.263  -3.796  1.00  0.00           H  
ATOM    185 HE22 GLN    12      21.555  -0.087  -2.898  1.00  0.00           H  
ATOM    186  N   LEU    13      16.335   0.953  -3.922  1.00  0.00           N  
ATOM    187  CA  LEU    13      15.115   0.513  -4.614  1.00  0.00           C  
ATOM    188  C   LEU    13      14.188   1.687  -4.965  1.00  0.00           C  
ATOM    189  O   LEU    13      13.733   1.795  -6.103  1.00  0.00           O  
ATOM    190  CB  LEU    13      14.398  -0.528  -3.733  1.00  0.00           C  
ATOM    191  CG  LEU    13      13.017  -0.981  -4.240  1.00  0.00           C  
ATOM    192  CD1 LEU    13      13.132  -1.709  -5.575  1.00  0.00           C  
ATOM    193  CD2 LEU    13      12.349  -1.915  -3.232  1.00  0.00           C  
ATOM    194  H   LEU    13      16.469   0.632  -2.972  1.00  0.00           H  
ATOM    195  HA  LEU    13      15.419   0.033  -5.546  1.00  0.00           H  
ATOM    196  HB2 LEU    13      15.050  -1.392  -3.618  1.00  0.00           H  
ATOM    197  HB3 LEU    13      14.267  -0.122  -2.734  1.00  0.00           H  
ATOM    198  HG  LEU    13      12.349  -0.128  -4.355  1.00  0.00           H  
ATOM    199 HD11 LEU    13      13.852  -2.525  -5.521  1.00  0.00           H  
ATOM    200 HD12 LEU    13      12.169  -2.127  -5.863  1.00  0.00           H  
ATOM    201 HD13 LEU    13      13.447  -1.039  -6.376  1.00  0.00           H  
ATOM    202 HD21 LEU    13      12.255  -1.439  -2.255  1.00  0.00           H  
ATOM    203 HD22 LEU    13      11.344  -2.189  -3.555  1.00  0.00           H  
ATOM    204 HD23 LEU    13      12.914  -2.837  -3.099  1.00  0.00           H  
ATOM    205  N   MET    14      13.915   2.581  -4.013  1.00  0.00           N  
ATOM    206  CA  MET    14      13.041   3.738  -4.233  1.00  0.00           C  
ATOM    207  C   MET    14      13.627   4.701  -5.271  1.00  0.00           C  
ATOM    208  O   MET    14      12.924   5.105  -6.195  1.00  0.00           O  
ATOM    209  CB  MET    14      12.775   4.464  -2.908  1.00  0.00           C  
ATOM    210  CG  MET    14      11.921   3.612  -1.964  1.00  0.00           C  
ATOM    211  SD  MET    14      11.733   4.311  -0.304  1.00  0.00           S  
ATOM    212  CE  MET    14      10.479   5.576  -0.623  1.00  0.00           C  
ATOM    213  H   MET    14      14.310   2.448  -3.090  1.00  0.00           H  
ATOM    214  HA  MET    14      12.087   3.377  -4.624  1.00  0.00           H  
ATOM    215  HB2 MET    14      13.721   4.711  -2.424  1.00  0.00           H  
ATOM    216  HB3 MET    14      12.266   5.411  -3.094  1.00  0.00           H  
ATOM    217  HG2 MET    14      10.932   3.459  -2.396  1.00  0.00           H  
ATOM    218  HG3 MET    14      12.349   2.618  -1.844  1.00  0.00           H  
ATOM    219  HE1 MET    14       9.558   5.088  -0.928  1.00  0.00           H  
ATOM    220  HE2 MET    14      10.280   6.160   0.275  1.00  0.00           H  
ATOM    221  HE3 MET    14      10.796   6.249  -1.417  1.00  0.00           H  
ATOM    222  N   SER    15      14.922   5.024  -5.177  1.00  0.00           N  
ATOM    223  CA  SER    15      15.597   5.866  -6.176  1.00  0.00           C  
ATOM    224  C   SER    15      15.696   5.190  -7.554  1.00  0.00           C  
ATOM    225  O   SER    15      15.526   5.878  -8.561  1.00  0.00           O  
ATOM    226  CB  SER    15      16.967   6.338  -5.676  1.00  0.00           C  
ATOM    227  OG  SER    15      17.817   5.262  -5.334  1.00  0.00           O  
ATOM    228  H   SER    15      15.467   4.655  -4.409  1.00  0.00           H  
ATOM    229  HA  SER    15      14.990   6.764  -6.308  1.00  0.00           H  
ATOM    230  HB2 SER    15      17.461   6.947  -6.435  1.00  0.00           H  
ATOM    231  HB3 SER    15      16.847   6.973  -4.798  1.00  0.00           H  
ATOM    232  HG  SER    15      17.465   4.828  -4.569  1.00  0.00           H  
ATOM    233  N   LEU    16      15.853   3.861  -7.635  1.00  0.00           N  
ATOM    234  CA  LEU    16      15.736   3.106  -8.892  1.00  0.00           C  
ATOM    235  C   LEU    16      14.346   3.291  -9.514  1.00  0.00           C  
ATOM    236  O   LEU    16      14.251   3.689 -10.673  1.00  0.00           O  
ATOM    237  CB  LEU    16      16.097   1.624  -8.649  1.00  0.00           C  
ATOM    238  CG  LEU    16      16.054   0.701  -9.889  1.00  0.00           C  
ATOM    239  CD1 LEU    16      16.909  -0.541  -9.628  1.00  0.00           C  
ATOM    240  CD2 LEU    16      14.652   0.188 -10.245  1.00  0.00           C  
ATOM    241  H   LEU    16      16.003   3.333  -6.784  1.00  0.00           H  
ATOM    242  HA  LEU    16      16.469   3.516  -9.590  1.00  0.00           H  
ATOM    243  HB2 LEU    16      17.112   1.611  -8.249  1.00  0.00           H  
ATOM    244  HB3 LEU    16      15.476   1.197  -7.863  1.00  0.00           H  
ATOM    245  HG  LEU    16      16.476   1.227 -10.747  1.00  0.00           H  
ATOM    246 HD11 LEU    16      16.509  -1.130  -8.803  1.00  0.00           H  
ATOM    247 HD12 LEU    16      16.951  -1.187 -10.505  1.00  0.00           H  
ATOM    248 HD13 LEU    16      17.936  -0.273  -9.379  1.00  0.00           H  
ATOM    249 HD21 LEU    16      14.002   0.956 -10.656  1.00  0.00           H  
ATOM    250 HD22 LEU    16      14.703  -0.580 -11.016  1.00  0.00           H  
ATOM    251 HD23 LEU    16      14.152  -0.248  -9.380  1.00  0.00           H  
ATOM    252  N   ILE    17      13.276   3.054  -8.749  1.00  0.00           N  
ATOM    253  CA  ILE    17      11.886   3.170  -9.220  1.00  0.00           C  
ATOM    254  C   ILE    17      11.568   4.602  -9.690  1.00  0.00           C  
ATOM    255  O   ILE    17      10.915   4.783 -10.717  1.00  0.00           O  
ATOM    256  CB  ILE    17      10.919   2.681  -8.113  1.00  0.00           C  
ATOM    257  CG2 ILE    17       9.457   3.062  -8.401  1.00  0.00           C  
ATOM    258  CG1 ILE    17      11.036   1.146  -7.961  1.00  0.00           C  
ATOM    259  CD1 ILE    17      10.362   0.596  -6.698  1.00  0.00           C  
ATOM    260  H   ILE    17      13.422   2.742  -7.797  1.00  0.00           H  
ATOM    261  HA  ILE    17      11.771   2.521 -10.091  1.00  0.00           H  
ATOM    262  HB  ILE    17      11.206   3.149  -7.170  1.00  0.00           H  
ATOM    263 HG21 ILE    17       9.147   2.675  -9.370  1.00  0.00           H  
ATOM    264 HG22 ILE    17       8.777   2.657  -7.656  1.00  0.00           H  
ATOM    265 HG23 ILE    17       9.291   4.139  -8.392  1.00  0.00           H  
ATOM    266 HG12 ILE    17      10.625   0.648  -8.840  1.00  0.00           H  
ATOM    267 HG13 ILE    17      12.084   0.852  -7.925  1.00  0.00           H  
ATOM    268 HD11 ILE    17       9.278   0.659  -6.761  1.00  0.00           H  
ATOM    269 HD12 ILE    17      10.611  -0.454  -6.559  1.00  0.00           H  
ATOM    270 HD13 ILE    17      10.689   1.134  -5.808  1.00  0.00           H  
ATOM    271  N   ILE    18      12.057   5.619  -8.973  1.00  0.00           N  
ATOM    272  CA  ILE    18      11.850   7.036  -9.307  1.00  0.00           C  
ATOM    273  C   ILE    18      12.624   7.449 -10.575  1.00  0.00           C  
ATOM    274  O   ILE    18      12.060   8.131 -11.433  1.00  0.00           O  
ATOM    275  CB  ILE    18      12.199   7.912  -8.077  1.00  0.00           C  
ATOM    276  CG2 ILE    18      12.316   9.409  -8.422  1.00  0.00           C  
ATOM    277  CG1 ILE    18      11.125   7.715  -6.981  1.00  0.00           C  
ATOM    278  CD1 ILE    18      11.547   8.208  -5.591  1.00  0.00           C  
ATOM    279  H   ILE    18      12.584   5.408  -8.136  1.00  0.00           H  
ATOM    280  HA  ILE    18      10.790   7.179  -9.528  1.00  0.00           H  
ATOM    281  HB  ILE    18      13.165   7.585  -7.688  1.00  0.00           H  
ATOM    282 HG21 ILE    18      11.409   9.779  -8.902  1.00  0.00           H  
ATOM    283 HG22 ILE    18      12.487  10.015  -7.534  1.00  0.00           H  
ATOM    284 HG23 ILE    18      13.157   9.617  -9.085  1.00  0.00           H  
ATOM    285 HG12 ILE    18      10.197   8.205  -7.276  1.00  0.00           H  
ATOM    286 HG13 ILE    18      10.877   6.658  -6.886  1.00  0.00           H  
ATOM    287 HD11 ILE    18      11.678   9.289  -5.561  1.00  0.00           H  
ATOM    288 HD12 ILE    18      10.785   7.954  -4.854  1.00  0.00           H  
ATOM    289 HD13 ILE    18      12.480   7.745  -5.272  1.00  0.00           H  
ATOM    290  N   ASN    19      13.896   7.052 -10.712  1.00  0.00           N  
ATOM    291  CA  ASN    19      14.773   7.509 -11.800  1.00  0.00           C  
ATOM    292  C   ASN    19      14.692   6.674 -13.096  1.00  0.00           C  
ATOM    293  O   ASN    19      14.993   7.198 -14.171  1.00  0.00           O  
ATOM    294  CB  ASN    19      16.222   7.583 -11.285  1.00  0.00           C  
ATOM    295  CG  ASN    19      16.433   8.627 -10.197  1.00  0.00           C  
ATOM    296  OD1 ASN    19      15.831   9.692 -10.183  1.00  0.00           O  
ATOM    297  ND2 ASN    19      17.319   8.378  -9.261  1.00  0.00           N  
ATOM    298  H   ASN    19      14.310   6.485  -9.983  1.00  0.00           H  
ATOM    299  HA  ASN    19      14.477   8.519 -12.091  1.00  0.00           H  
ATOM    300  HB2 ASN    19      16.542   6.603 -10.928  1.00  0.00           H  
ATOM    301  HB3 ASN    19      16.894   7.840 -12.105  1.00  0.00           H  
ATOM    302 HD21 ASN    19      17.493   9.068  -8.546  1.00  0.00           H  
ATOM    303 HD22 ASN    19      17.817   7.500  -9.258  1.00  0.00           H  
ATOM    304  N   THR    20      14.305   5.395 -13.029  1.00  0.00           N  
ATOM    305  CA  THR    20      14.226   4.509 -14.210  1.00  0.00           C  
ATOM    306  C   THR    20      13.093   4.927 -15.151  1.00  0.00           C  
ATOM    307  O   THR    20      11.954   5.112 -14.716  1.00  0.00           O  
ATOM    308  CB  THR    20      14.058   3.033 -13.805  1.00  0.00           C  
ATOM    309  CG2 THR    20      13.960   2.075 -14.994  1.00  0.00           C  
ATOM    310  OG1 THR    20      15.177   2.621 -13.057  1.00  0.00           O  
ATOM    311  H   THR    20      14.061   5.004 -12.129  1.00  0.00           H  
ATOM    312  HA  THR    20      15.170   4.600 -14.754  1.00  0.00           H  
ATOM    313  HB  THR    20      13.173   2.913 -13.178  1.00  0.00           H  
ATOM    314 HG21 THR    20      14.793   2.208 -15.685  1.00  0.00           H  
ATOM    315 HG22 THR    20      13.974   1.037 -14.659  1.00  0.00           H  
ATOM    316 HG23 THR    20      13.034   2.206 -15.552  1.00  0.00           H  
ATOM    317  HG1 THR    20      15.157   3.075 -12.225  1.00  0.00           H  
ATOM    318  N   PHE    21      13.380   5.031 -16.452  1.00  0.00           N  
ATOM    319  CA  PHE    21      12.355   5.232 -17.479  1.00  0.00           C  
ATOM    320  C   PHE    21      11.496   3.964 -17.637  1.00  0.00           C  
ATOM    321  O   PHE    21      11.990   2.918 -18.068  1.00  0.00           O  
ATOM    322  CB  PHE    21      13.011   5.645 -18.805  1.00  0.00           C  
ATOM    323  CG  PHE    21      12.007   5.885 -19.917  1.00  0.00           C  
ATOM    324  CD1 PHE    21      11.330   7.117 -19.999  1.00  0.00           C  
ATOM    325  CE1 PHE    21      10.371   7.331 -21.005  1.00  0.00           C  
ATOM    326  CZ  PHE    21      10.083   6.313 -21.929  1.00  0.00           C  
ATOM    327  CE2 PHE    21      10.758   5.083 -21.852  1.00  0.00           C  
ATOM    328  CD2 PHE    21      11.719   4.869 -20.849  1.00  0.00           C  
ATOM    329  H   PHE    21      14.329   4.872 -16.759  1.00  0.00           H  
ATOM    330  HA  PHE    21      11.711   6.056 -17.162  1.00  0.00           H  
ATOM    331  HB2 PHE    21      13.590   6.558 -18.661  1.00  0.00           H  
ATOM    332  HB3 PHE    21      13.726   4.886 -19.128  1.00  0.00           H  
ATOM    333  HD1 PHE    21      11.540   7.900 -19.285  1.00  0.00           H  
ATOM    334  HE1 PHE    21       9.850   8.276 -21.063  1.00  0.00           H  
ATOM    335  HZ  PHE    21       9.342   6.475 -22.698  1.00  0.00           H  
ATOM    336  HE2 PHE    21      10.534   4.300 -22.561  1.00  0.00           H  
ATOM    337  HD2 PHE    21      12.226   3.917 -20.790  1.00  0.00           H  
ATOM    338  N   TYR    22      10.213   4.055 -17.276  1.00  0.00           N  
ATOM    339  CA  TYR    22       9.257   2.945 -17.318  1.00  0.00           C  
ATOM    340  C   TYR    22       7.832   3.484 -17.506  1.00  0.00           C  
ATOM    341  O   TYR    22       7.267   4.101 -16.599  1.00  0.00           O  
ATOM    342  CB  TYR    22       9.403   2.111 -16.033  1.00  0.00           C  
ATOM    343  CG  TYR    22       8.585   0.833 -16.019  1.00  0.00           C  
ATOM    344  CD1 TYR    22       9.015  -0.272 -16.777  1.00  0.00           C  
ATOM    345  CE1 TYR    22       8.268  -1.464 -16.778  1.00  0.00           C  
ATOM    346  CZ  TYR    22       7.088  -1.555 -16.011  1.00  0.00           C  
ATOM    347  OH  TYR    22       6.336  -2.686 -16.050  1.00  0.00           O  
ATOM    348  CE2 TYR    22       6.663  -0.451 -15.241  1.00  0.00           C  
ATOM    349  CD2 TYR    22       7.409   0.743 -15.248  1.00  0.00           C  
ATOM    350  H   TYR    22       9.874   4.940 -16.927  1.00  0.00           H  
ATOM    351  HA  TYR    22       9.491   2.310 -18.176  1.00  0.00           H  
ATOM    352  HB2 TYR    22      10.447   1.825 -15.898  1.00  0.00           H  
ATOM    353  HB3 TYR    22       9.152   2.712 -15.157  1.00  0.00           H  
ATOM    354  HD1 TYR    22       9.917  -0.207 -17.368  1.00  0.00           H  
ATOM    355  HE1 TYR    22       8.592  -2.302 -17.377  1.00  0.00           H  
ATOM    356  HH  TYR    22       6.812  -3.441 -16.378  1.00  0.00           H  
ATOM    357  HE2 TYR    22       5.761  -0.519 -14.651  1.00  0.00           H  
ATOM    358  HD2 TYR    22       7.072   1.586 -14.662  1.00  0.00           H  
ATOM    359  N   SER    23       7.262   3.293 -18.699  1.00  0.00           N  
ATOM    360  CA  SER    23       5.973   3.883 -19.106  1.00  0.00           C  
ATOM    361  C   SER    23       4.746   3.181 -18.512  1.00  0.00           C  
ATOM    362  O   SER    23       3.693   3.799 -18.356  1.00  0.00           O  
ATOM    363  CB  SER    23       5.849   3.858 -20.635  1.00  0.00           C  
ATOM    364  OG  SER    23       6.961   4.497 -21.244  1.00  0.00           O  
ATOM    365  H   SER    23       7.788   2.811 -19.414  1.00  0.00           H  
ATOM    366  HA  SER    23       5.952   4.925 -18.779  1.00  0.00           H  
ATOM    367  HB2 SER    23       5.795   2.834 -21.006  1.00  0.00           H  
ATOM    368  HB3 SER    23       4.938   4.366 -20.958  1.00  0.00           H  
ATOM    369  HG  SER    23       6.840   4.485 -22.182  1.00  0.00           H  
ATOM    370  N   ASN    24       4.865   1.897 -18.163  1.00  0.00           N  
ATOM    371  CA  ASN    24       3.785   1.041 -17.647  1.00  0.00           C  
ATOM    372  C   ASN    24       3.497   1.282 -16.145  1.00  0.00           C  
ATOM    373  O   ASN    24       3.367   0.348 -15.351  1.00  0.00           O  
ATOM    374  CB  ASN    24       4.146  -0.410 -18.015  1.00  0.00           C  
ATOM    375  CG  ASN    24       3.058  -1.419 -17.688  1.00  0.00           C  
ATOM    376  OD1 ASN    24       1.881  -1.213 -17.947  1.00  0.00           O  
ATOM    377  ND2 ASN    24       3.423  -2.553 -17.136  1.00  0.00           N  
ATOM    378  H   ASN    24       5.767   1.462 -18.287  1.00  0.00           H  
ATOM    379  HA  ASN    24       2.869   1.301 -18.181  1.00  0.00           H  
ATOM    380  HB2 ASN    24       4.329  -0.479 -19.088  1.00  0.00           H  
ATOM    381  HB3 ASN    24       5.078  -0.696 -17.534  1.00  0.00           H  
ATOM    382 HD21 ASN    24       2.726  -3.252 -16.926  1.00  0.00           H  
ATOM    383 HD22 ASN    24       4.396  -2.715 -16.909  1.00  0.00           H  
ATOM    384  N   LYS    25       3.429   2.556 -15.736  1.00  0.00           N  
ATOM    385  CA  LYS    25       3.341   2.997 -14.332  1.00  0.00           C  
ATOM    386  C   LYS    25       2.108   2.476 -13.590  1.00  0.00           C  
ATOM    387  O   LYS    25       2.175   2.253 -12.385  1.00  0.00           O  
ATOM    388  CB  LYS    25       3.365   4.532 -14.272  1.00  0.00           C  
ATOM    389  CG  LYS    25       4.699   5.125 -14.746  1.00  0.00           C  
ATOM    390  CD  LYS    25       4.677   6.654 -14.617  1.00  0.00           C  
ATOM    391  CE  LYS    25       6.031   7.294 -14.946  1.00  0.00           C  
ATOM    392  NZ  LYS    25       7.049   7.007 -13.904  1.00  0.00           N1+
ATOM    393  H   LYS    25       3.524   3.275 -16.441  1.00  0.00           H  
ATOM    394  HA  LYS    25       4.221   2.615 -13.818  1.00  0.00           H  
ATOM    395  HB2 LYS    25       2.548   4.944 -14.865  1.00  0.00           H  
ATOM    396  HB3 LYS    25       3.192   4.854 -13.245  1.00  0.00           H  
ATOM    397  HG2 LYS    25       5.516   4.702 -14.161  1.00  0.00           H  
ATOM    398  HG3 LYS    25       4.882   4.854 -15.786  1.00  0.00           H  
ATOM    399  HD2 LYS    25       3.925   7.048 -15.300  1.00  0.00           H  
ATOM    400  HD3 LYS    25       4.364   6.950 -13.615  1.00  0.00           H  
ATOM    401  HE2 LYS    25       6.396   6.951 -15.915  1.00  0.00           H  
ATOM    402  HE3 LYS    25       5.918   8.376 -15.014  1.00  0.00           H  
ATOM    403  HZ1 LYS    25       6.701   7.316 -13.005  1.00  0.00           H  
ATOM    404  HZ2 LYS    25       7.224   6.013 -13.872  1.00  0.00           H  
ATOM    405  HZ3 LYS    25       7.907   7.492 -14.123  1.00  0.00           H  
ATOM    406  N   GLU    26       1.010   2.244 -14.312  1.00  0.00           N  
ATOM    407  CA  GLU    26      -0.312   1.853 -13.798  1.00  0.00           C  
ATOM    408  C   GLU    26      -0.329   0.604 -12.896  1.00  0.00           C  
ATOM    409  O   GLU    26      -1.263   0.428 -12.111  1.00  0.00           O  
ATOM    410  CB  GLU    26      -1.260   1.650 -14.989  1.00  0.00           C  
ATOM    411  CG  GLU    26      -0.897   0.458 -15.893  1.00  0.00           C  
ATOM    412  CD  GLU    26      -1.959   0.213 -16.973  1.00  0.00           C  
ATOM    413  OE1 GLU    26      -2.384   1.176 -17.656  1.00  0.00           O  
ATOM    414  OE2 GLU    26      -2.380  -0.955 -17.150  1.00  0.00           O1-
ATOM    415  H   GLU    26       1.067   2.425 -15.304  1.00  0.00           H  
ATOM    416  HA  GLU    26      -0.684   2.690 -13.204  1.00  0.00           H  
ATOM    417  HB2 GLU    26      -2.270   1.513 -14.605  1.00  0.00           H  
ATOM    418  HB3 GLU    26      -1.289   2.565 -15.580  1.00  0.00           H  
ATOM    419  HG2 GLU    26       0.062   0.626 -16.384  1.00  0.00           H  
ATOM    420  HG3 GLU    26      -0.798  -0.465 -15.323  1.00  0.00           H  
ATOM    421  N   ILE    27       0.706  -0.243 -12.964  1.00  0.00           N  
ATOM    422  CA  ILE    27       0.852  -1.440 -12.122  1.00  0.00           C  
ATOM    423  C   ILE    27       0.884  -1.128 -10.618  1.00  0.00           C  
ATOM    424  O   ILE    27       0.612  -2.024  -9.821  1.00  0.00           O  
ATOM    425  CB  ILE    27       2.073  -2.285 -12.557  1.00  0.00           C  
ATOM    426  CG2 ILE    27       1.884  -2.747 -14.011  1.00  0.00           C  
ATOM    427  CG1 ILE    27       3.451  -1.595 -12.389  1.00  0.00           C  
ATOM    428  CD1 ILE    27       4.099  -1.829 -11.018  1.00  0.00           C  
ATOM    429  H   ILE    27       1.450  -0.039 -13.617  1.00  0.00           H  
ATOM    430  HA  ILE    27      -0.042  -2.046 -12.282  1.00  0.00           H  
ATOM    431  HB  ILE    27       2.080  -3.196 -11.956  1.00  0.00           H  
ATOM    432 HG21 ILE    27       1.908  -1.911 -14.710  1.00  0.00           H  
ATOM    433 HG22 ILE    27       2.666  -3.445 -14.307  1.00  0.00           H  
ATOM    434 HG23 ILE    27       0.930  -3.259 -14.141  1.00  0.00           H  
ATOM    435 HG12 ILE    27       4.142  -1.991 -13.135  1.00  0.00           H  
ATOM    436 HG13 ILE    27       3.384  -0.527 -12.597  1.00  0.00           H  
ATOM    437 HD11 ILE    27       4.155  -2.891 -10.779  1.00  0.00           H  
ATOM    438 HD12 ILE    27       5.118  -1.442 -11.009  1.00  0.00           H  
ATOM    439 HD13 ILE    27       3.565  -1.334 -10.210  1.00  0.00           H  
ATOM    440  N   PHE    28       1.140   0.124 -10.214  1.00  0.00           N  
ATOM    441  CA  PHE    28       1.113   0.537  -8.807  1.00  0.00           C  
ATOM    442  C   PHE    28      -0.216   0.183  -8.113  1.00  0.00           C  
ATOM    443  O   PHE    28      -0.220  -0.242  -6.956  1.00  0.00           O  
ATOM    444  CB  PHE    28       1.406   2.047  -8.691  1.00  0.00           C  
ATOM    445  CG  PHE    28       0.193   2.943  -8.890  1.00  0.00           C  
ATOM    446  CD1 PHE    28      -0.181   3.368 -10.177  1.00  0.00           C  
ATOM    447  CE1 PHE    28      -1.366   4.094 -10.373  1.00  0.00           C  
ATOM    448  CZ  PHE    28      -2.195   4.392  -9.280  1.00  0.00           C  
ATOM    449  CE2 PHE    28      -1.830   3.967  -7.993  1.00  0.00           C  
ATOM    450  CD2 PHE    28      -0.631   3.264  -7.794  1.00  0.00           C  
ATOM    451  H   PHE    28       1.344   0.828 -10.911  1.00  0.00           H  
ATOM    452  HA  PHE    28       1.905  -0.014  -8.310  1.00  0.00           H  
ATOM    453  HB2 PHE    28       1.802   2.242  -7.695  1.00  0.00           H  
ATOM    454  HB3 PHE    28       2.198   2.341  -9.381  1.00  0.00           H  
ATOM    455  HD1 PHE    28       0.426   3.125 -11.029  1.00  0.00           H  
ATOM    456  HE1 PHE    28      -1.643   4.405 -11.367  1.00  0.00           H  
ATOM    457  HZ  PHE    28      -3.116   4.934  -9.432  1.00  0.00           H  
ATOM    458  HE2 PHE    28      -2.482   4.169  -7.156  1.00  0.00           H  
ATOM    459  HD2 PHE    28      -0.367   2.928  -6.802  1.00  0.00           H  
ATOM    460  N   LEU    29      -1.349   0.324  -8.817  1.00  0.00           N  
ATOM    461  CA  LEU    29      -2.678   0.125  -8.235  1.00  0.00           C  
ATOM    462  C   LEU    29      -2.894  -1.346  -7.856  1.00  0.00           C  
ATOM    463  O   LEU    29      -3.410  -1.636  -6.778  1.00  0.00           O  
ATOM    464  CB  LEU    29      -3.769   0.597  -9.220  1.00  0.00           C  
ATOM    465  CG  LEU    29      -4.730   1.678  -8.684  1.00  0.00           C  
ATOM    466  CD1 LEU    29      -5.953   1.745  -9.598  1.00  0.00           C  
ATOM    467  CD2 LEU    29      -5.235   1.433  -7.261  1.00  0.00           C  
ATOM    468  H   LEU    29      -1.292   0.650  -9.772  1.00  0.00           H  
ATOM    469  HA  LEU    29      -2.695   0.719  -7.322  1.00  0.00           H  
ATOM    470  HB2 LEU    29      -3.308   0.984 -10.130  1.00  0.00           H  
ATOM    471  HB3 LEU    29      -4.360  -0.256  -9.561  1.00  0.00           H  
ATOM    472  HG  LEU    29      -4.230   2.644  -8.704  1.00  0.00           H  
ATOM    473 HD11 LEU    29      -6.529   0.819  -9.578  1.00  0.00           H  
ATOM    474 HD12 LEU    29      -6.610   2.556  -9.289  1.00  0.00           H  
ATOM    475 HD13 LEU    29      -5.666   1.940 -10.632  1.00  0.00           H  
ATOM    476 HD21 LEU    29      -4.468   1.623  -6.511  1.00  0.00           H  
ATOM    477 HD22 LEU    29      -6.066   2.095  -7.016  1.00  0.00           H  
ATOM    478 HD23 LEU    29      -5.576   0.409  -7.135  1.00  0.00           H  
ATOM    479  N   ARG    30      -2.440  -2.269  -8.716  1.00  0.00           N  
ATOM    480  CA  ARG    30      -2.488  -3.720  -8.487  1.00  0.00           C  
ATOM    481  C   ARG    30      -1.745  -4.104  -7.213  1.00  0.00           C  
ATOM    482  O   ARG    30      -2.271  -4.869  -6.411  1.00  0.00           O  
ATOM    483  CB  ARG    30      -1.884  -4.433  -9.706  1.00  0.00           C  
ATOM    484  CG  ARG    30      -1.977  -5.967  -9.612  1.00  0.00           C  
ATOM    485  CD  ARG    30      -1.234  -6.653 -10.764  1.00  0.00           C  
ATOM    486  NE  ARG    30       0.204  -6.344 -10.724  1.00  0.00           N  
ATOM    487  CZ  ARG    30       1.053  -6.292 -11.726  1.00  0.00           C  
ATOM    488  NH1 ARG    30       0.712  -6.465 -12.972  1.00  0.00           N  
ATOM    489  NH2 ARG    30       2.289  -6.056 -11.431  1.00  0.00           N1+
ATOM    490  H   ARG    30      -1.990  -1.949  -9.561  1.00  0.00           H  
ATOM    491  HA  ARG    30      -3.535  -4.010  -8.384  1.00  0.00           H  
ATOM    492  HB2 ARG    30      -2.379  -4.086 -10.612  1.00  0.00           H  
ATOM    493  HB3 ARG    30      -0.841  -4.135  -9.810  1.00  0.00           H  
ATOM    494  HG2 ARG    30      -1.557  -6.339  -8.677  1.00  0.00           H  
ATOM    495  HG3 ARG    30      -3.024  -6.273  -9.616  1.00  0.00           H  
ATOM    496  HD2 ARG    30      -1.360  -7.734 -10.703  1.00  0.00           H  
ATOM    497  HD3 ARG    30      -1.637  -6.343 -11.724  1.00  0.00           H  
ATOM    498  HE  ARG    30       0.599  -6.201  -9.799  1.00  0.00           H  
ATOM    499 HH11 ARG    30      -0.256  -6.627 -13.211  1.00  0.00           H  
ATOM    500 HH12 ARG    30       1.403  -6.421 -13.706  1.00  0.00           H  
ATOM    501 HH21 ARG    30       2.526  -5.893 -10.453  1.00  0.00           H  
ATOM    502 HH22 ARG    30       3.028  -6.089 -12.118  1.00  0.00           H  
ATOM    503  N   GLU    31      -0.544  -3.563  -7.004  1.00  0.00           N  
ATOM    504  CA  GLU    31       0.264  -3.873  -5.822  1.00  0.00           C  
ATOM    505  C   GLU    31      -0.393  -3.384  -4.522  1.00  0.00           C  
ATOM    506  O   GLU    31      -0.467  -4.132  -3.547  1.00  0.00           O  
ATOM    507  CB  GLU    31       1.683  -3.292  -5.966  1.00  0.00           C  
ATOM    508  CG  GLU    31       2.453  -3.744  -7.222  1.00  0.00           C  
ATOM    509  CD  GLU    31       2.307  -5.243  -7.536  1.00  0.00           C  
ATOM    510  OE1 GLU    31       2.379  -6.067  -6.599  1.00  0.00           O  
ATOM    511  OE2 GLU    31       2.128  -5.600  -8.725  1.00  0.00           O1-
ATOM    512  H   GLU    31      -0.160  -2.930  -7.693  1.00  0.00           H  
ATOM    513  HA  GLU    31       0.315  -4.958  -5.727  1.00  0.00           H  
ATOM    514  HB2 GLU    31       1.644  -2.202  -5.957  1.00  0.00           H  
ATOM    515  HB3 GLU    31       2.260  -3.575  -5.086  1.00  0.00           H  
ATOM    516  HG2 GLU    31       2.105  -3.178  -8.084  1.00  0.00           H  
ATOM    517  HG3 GLU    31       3.511  -3.508  -7.114  1.00  0.00           H  
ATOM    518  N   LEU    32      -0.940  -2.164  -4.512  1.00  0.00           N  
ATOM    519  CA  LEU    32      -1.630  -1.616  -3.339  1.00  0.00           C  
ATOM    520  C   LEU    32      -2.950  -2.348  -3.042  1.00  0.00           C  
ATOM    521  O   LEU    32      -3.196  -2.708  -1.891  1.00  0.00           O  
ATOM    522  CB  LEU    32      -1.836  -0.103  -3.520  1.00  0.00           C  
ATOM    523  CG  LEU    32      -0.520   0.694  -3.632  1.00  0.00           C  
ATOM    524  CD1 LEU    32      -0.839   2.159  -3.903  1.00  0.00           C  
ATOM    525  CD2 LEU    32       0.333   0.618  -2.365  1.00  0.00           C  
ATOM    526  H   LEU    32      -0.879  -1.590  -5.343  1.00  0.00           H  
ATOM    527  HA  LEU    32      -0.996  -1.778  -2.466  1.00  0.00           H  
ATOM    528  HB2 LEU    32      -2.439   0.068  -4.413  1.00  0.00           H  
ATOM    529  HB3 LEU    32      -2.421   0.288  -2.686  1.00  0.00           H  
ATOM    530  HG  LEU    32       0.071   0.319  -4.466  1.00  0.00           H  
ATOM    531 HD11 LEU    32      -1.327   2.627  -3.049  1.00  0.00           H  
ATOM    532 HD12 LEU    32       0.070   2.720  -4.119  1.00  0.00           H  
ATOM    533 HD13 LEU    32      -1.499   2.263  -4.765  1.00  0.00           H  
ATOM    534 HD21 LEU    32       0.729  -0.384  -2.204  1.00  0.00           H  
ATOM    535 HD22 LEU    32       1.192   1.286  -2.432  1.00  0.00           H  
ATOM    536 HD23 LEU    32      -0.238   0.898  -1.479  1.00  0.00           H  
ATOM    537  N   ILE    33      -3.761  -2.645  -4.067  1.00  0.00           N  
ATOM    538  CA  ILE    33      -4.982  -3.458  -3.930  1.00  0.00           C  
ATOM    539  C   ILE    33      -4.645  -4.877  -3.442  1.00  0.00           C  
ATOM    540  O   ILE    33      -5.353  -5.409  -2.586  1.00  0.00           O  
ATOM    541  CB  ILE    33      -5.783  -3.465  -5.255  1.00  0.00           C  
ATOM    542  CG2 ILE    33      -6.863  -4.560  -5.266  1.00  0.00           C  
ATOM    543  CG1 ILE    33      -6.444  -2.086  -5.487  1.00  0.00           C  
ATOM    544  CD1 ILE    33      -7.029  -1.901  -6.894  1.00  0.00           C  
ATOM    545  H   ILE    33      -3.506  -2.338  -4.998  1.00  0.00           H  
ATOM    546  HA  ILE    33      -5.604  -2.999  -3.158  1.00  0.00           H  
ATOM    547  HB  ILE    33      -5.096  -3.670  -6.078  1.00  0.00           H  
ATOM    548 HG21 ILE    33      -7.528  -4.479  -4.407  1.00  0.00           H  
ATOM    549 HG22 ILE    33      -7.483  -4.508  -6.157  1.00  0.00           H  
ATOM    550 HG23 ILE    33      -6.433  -5.561  -5.271  1.00  0.00           H  
ATOM    551 HG12 ILE    33      -7.227  -1.921  -4.745  1.00  0.00           H  
ATOM    552 HG13 ILE    33      -5.713  -1.294  -5.323  1.00  0.00           H  
ATOM    553 HD11 ILE    33      -7.849  -2.584  -7.103  1.00  0.00           H  
ATOM    554 HD12 ILE    33      -7.427  -0.894  -7.012  1.00  0.00           H  
ATOM    555 HD13 ILE    33      -6.266  -2.047  -7.659  1.00  0.00           H  
ATOM    556  N   SER    34      -3.553  -5.482  -3.921  1.00  0.00           N  
ATOM    557  CA  SER    34      -3.087  -6.799  -3.466  1.00  0.00           C  
ATOM    558  C   SER    34      -2.738  -6.793  -1.972  1.00  0.00           C  
ATOM    559  O   SER    34      -3.248  -7.627  -1.222  1.00  0.00           O  
ATOM    560  CB  SER    34      -1.890  -7.259  -4.311  1.00  0.00           C  
ATOM    561  OG  SER    34      -1.510  -8.588  -3.996  1.00  0.00           O  
ATOM    562  H   SER    34      -3.007  -5.013  -4.633  1.00  0.00           H  
ATOM    563  HA  SER    34      -3.905  -7.506  -3.622  1.00  0.00           H  
ATOM    564  HB2 SER    34      -2.147  -7.240  -5.370  1.00  0.00           H  
ATOM    565  HB3 SER    34      -1.029  -6.605  -4.179  1.00  0.00           H  
ATOM    566  HG  SER    34      -1.295  -8.639  -3.076  1.00  0.00           H  
ATOM    567  N   ASN    35      -1.952  -5.810  -1.511  1.00  0.00           N  
ATOM    568  CA  ASN    35      -1.610  -5.659  -0.091  1.00  0.00           C  
ATOM    569  C   ASN    35      -2.871  -5.511   0.785  1.00  0.00           C  
ATOM    570  O   ASN    35      -3.009  -6.207   1.791  1.00  0.00           O  
ATOM    571  CB  ASN    35      -0.670  -4.455   0.103  1.00  0.00           C  
ATOM    572  CG  ASN    35       0.674  -4.549  -0.605  1.00  0.00           C  
ATOM    573  OD1 ASN    35       1.092  -5.573  -1.125  1.00  0.00           O  
ATOM    574  ND2 ASN    35       1.417  -3.467  -0.620  1.00  0.00           N  
ATOM    575  H   ASN    35      -1.571  -5.139  -2.166  1.00  0.00           H  
ATOM    576  HA  ASN    35      -1.091  -6.565   0.230  1.00  0.00           H  
ATOM    577  HB2 ASN    35      -1.168  -3.542  -0.227  1.00  0.00           H  
ATOM    578  HB3 ASN    35      -0.465  -4.330   1.167  1.00  0.00           H  
ATOM    579 HD21 ASN    35       2.310  -3.487  -1.089  1.00  0.00           H  
ATOM    580 HD22 ASN    35       1.092  -2.621  -0.170  1.00  0.00           H  
ATOM    581  N   SER    36      -3.829  -4.676   0.364  1.00  0.00           N  
ATOM    582  CA  SER    36      -5.134  -4.541   1.026  1.00  0.00           C  
ATOM    583  C   SER    36      -5.947  -5.843   1.028  1.00  0.00           C  
ATOM    584  O   SER    36      -6.547  -6.185   2.045  1.00  0.00           O  
ATOM    585  CB  SER    36      -5.956  -3.442   0.349  1.00  0.00           C  
ATOM    586  OG  SER    36      -5.404  -2.167   0.608  1.00  0.00           O  
ATOM    587  H   SER    36      -3.671  -4.129  -0.473  1.00  0.00           H  
ATOM    588  HA  SER    36      -4.962  -4.265   2.067  1.00  0.00           H  
ATOM    589  HB2 SER    36      -5.993  -3.591  -0.729  1.00  0.00           H  
ATOM    590  HB3 SER    36      -6.986  -3.456   0.702  1.00  0.00           H  
ATOM    591  HG  SER    36      -5.492  -1.993   1.540  1.00  0.00           H  
ATOM    592  N   SER    37      -5.951  -6.603  -0.070  1.00  0.00           N  
ATOM    593  CA  SER    37      -6.669  -7.882  -0.171  1.00  0.00           C  
ATOM    594  C   SER    37      -6.145  -8.922   0.825  1.00  0.00           C  
ATOM    595  O   SER    37      -6.933  -9.556   1.530  1.00  0.00           O  
ATOM    596  CB  SER    37      -6.595  -8.408  -1.607  1.00  0.00           C  
ATOM    597  OG  SER    37      -7.392  -9.569  -1.775  1.00  0.00           O  
ATOM    598  H   SER    37      -5.443  -6.284  -0.886  1.00  0.00           H  
ATOM    599  HA  SER    37      -7.718  -7.693   0.061  1.00  0.00           H  
ATOM    600  HB2 SER    37      -6.963  -7.644  -2.291  1.00  0.00           H  
ATOM    601  HB3 SER    37      -5.571  -8.637  -1.902  1.00  0.00           H  
ATOM    602  HG  SER    37      -7.033 -10.262  -1.240  1.00  0.00           H  
ATOM    603  N   ASP    38      -4.823  -9.065   0.966  1.00  0.00           N  
ATOM    604  CA  ASP    38      -4.258  -9.974   1.971  1.00  0.00           C  
ATOM    605  C   ASP    38      -4.393  -9.426   3.408  1.00  0.00           C  
ATOM    606  O   ASP    38      -4.478 -10.212   4.348  1.00  0.00           O  
ATOM    607  CB  ASP    38      -2.814 -10.369   1.643  1.00  0.00           C  
ATOM    608  CG  ASP    38      -2.569 -10.765   0.177  1.00  0.00           C  
ATOM    609  OD1 ASP    38      -3.296 -11.637  -0.356  1.00  0.00           O  
ATOM    610  OD2 ASP    38      -1.598 -10.257  -0.429  1.00  0.00           O1-
ATOM    611  H   ASP    38      -4.193  -8.534   0.379  1.00  0.00           H  
ATOM    612  HA  ASP    38      -4.830 -10.901   1.924  1.00  0.00           H  
ATOM    613  HB2 ASP    38      -2.161  -9.527   1.850  1.00  0.00           H  
ATOM    614  HB3 ASP    38      -2.487 -11.187   2.285  1.00  0.00           H  
ATOM    615  N   ALA    39      -4.491  -8.105   3.617  1.00  0.00           N  
ATOM    616  CA  ALA    39      -4.851  -7.531   4.921  1.00  0.00           C  
ATOM    617  C   ALA    39      -6.282  -7.899   5.346  1.00  0.00           C  
ATOM    618  O   ALA    39      -6.533  -8.157   6.525  1.00  0.00           O  
ATOM    619  CB  ALA    39      -4.711  -6.007   4.872  1.00  0.00           C  
ATOM    620  H   ALA    39      -4.406  -7.477   2.829  1.00  0.00           H  
ATOM    621  HA  ALA    39      -4.153  -7.914   5.667  1.00  0.00           H  
ATOM    622  HB1 ALA    39      -5.509  -5.534   4.300  1.00  0.00           H  
ATOM    623  HB2 ALA    39      -4.736  -5.579   5.875  1.00  0.00           H  
ATOM    624  HB3 ALA    39      -3.773  -5.706   4.413  1.00  0.00           H  
ATOM    625  N   LEU    40      -7.210  -7.926   4.386  1.00  0.00           N  
ATOM    626  CA  LEU    40      -8.591  -8.375   4.566  1.00  0.00           C  
ATOM    627  C   LEU    40      -8.657  -9.897   4.813  1.00  0.00           C  
ATOM    628  O   LEU    40      -9.398 -10.333   5.693  1.00  0.00           O  
ATOM    629  CB  LEU    40      -9.432  -7.909   3.363  1.00  0.00           C  
ATOM    630  CG  LEU    40      -9.570  -6.375   3.261  1.00  0.00           C  
ATOM    631  CD1 LEU    40      -9.935  -5.945   1.843  1.00  0.00           C  
ATOM    632  CD2 LEU    40     -10.666  -5.843   4.180  1.00  0.00           C  
ATOM    633  H   LEU    40      -6.930  -7.666   3.449  1.00  0.00           H  
ATOM    634  HA  LEU    40      -9.004  -7.887   5.443  1.00  0.00           H  
ATOM    635  HB2 LEU    40      -8.980  -8.292   2.450  1.00  0.00           H  
ATOM    636  HB3 LEU    40     -10.426  -8.350   3.415  1.00  0.00           H  
ATOM    637  HG  LEU    40      -8.632  -5.890   3.531  1.00  0.00           H  
ATOM    638 HD11 LEU    40     -10.904  -6.339   1.538  1.00  0.00           H  
ATOM    639 HD12 LEU    40      -9.983  -4.859   1.775  1.00  0.00           H  
ATOM    640 HD13 LEU    40      -9.196  -6.280   1.118  1.00  0.00           H  
ATOM    641 HD21 LEU    40     -10.512  -6.141   5.214  1.00  0.00           H  
ATOM    642 HD22 LEU    40     -10.716  -4.755   4.146  1.00  0.00           H  
ATOM    643 HD23 LEU    40     -11.634  -6.223   3.872  1.00  0.00           H  
ATOM    644  N   ASP    41      -7.808 -10.698   4.153  1.00  0.00           N  
ATOM    645  CA  ASP    41      -7.634 -12.125   4.481  1.00  0.00           C  
ATOM    646  C   ASP    41      -7.098 -12.344   5.904  1.00  0.00           C  
ATOM    647  O   ASP    41      -7.621 -13.191   6.630  1.00  0.00           O  
ATOM    648  CB  ASP    41      -6.697 -12.830   3.484  1.00  0.00           C  
ATOM    649  CG  ASP    41      -7.264 -13.039   2.072  1.00  0.00           C  
ATOM    650  OD1 ASP    41      -8.505 -13.061   1.900  1.00  0.00           O  
ATOM    651  OD2 ASP    41      -6.459 -13.277   1.142  1.00  0.00           O1-
ATOM    652  H   ASP    41      -7.221 -10.301   3.431  1.00  0.00           H  
ATOM    653  HA  ASP    41      -8.613 -12.607   4.446  1.00  0.00           H  
ATOM    654  HB2 ASP    41      -5.748 -12.304   3.413  1.00  0.00           H  
ATOM    655  HB3 ASP    41      -6.452 -13.827   3.854  1.00  0.00           H  
ATOM    656  N   LYS    42      -6.081 -11.579   6.327  1.00  0.00           N  
ATOM    657  CA  LYS    42      -5.460 -11.697   7.658  1.00  0.00           C  
ATOM    658  C   LYS    42      -6.455 -11.432   8.787  1.00  0.00           C  
ATOM    659  O   LYS    42      -6.512 -12.225   9.728  1.00  0.00           O  
ATOM    660  CB  LYS    42      -4.249 -10.758   7.764  1.00  0.00           C  
ATOM    661  CG  LYS    42      -3.010 -11.330   7.057  1.00  0.00           C  
ATOM    662  CD  LYS    42      -1.892 -10.282   6.973  1.00  0.00           C  
ATOM    663  CE  LYS    42      -0.674 -10.869   6.249  1.00  0.00           C  
ATOM    664  NZ  LYS    42       0.443  -9.890   6.169  1.00  0.00           N1+
ATOM    665  H   LYS    42      -5.681 -10.911   5.680  1.00  0.00           H  
ATOM    666  HA  LYS    42      -5.113 -12.726   7.775  1.00  0.00           H  
ATOM    667  HB2 LYS    42      -4.504  -9.781   7.353  1.00  0.00           H  
ATOM    668  HB3 LYS    42      -3.992 -10.589   8.812  1.00  0.00           H  
ATOM    669  HG2 LYS    42      -2.659 -12.211   7.596  1.00  0.00           H  
ATOM    670  HG3 LYS    42      -3.269 -11.672   6.055  1.00  0.00           H  
ATOM    671  HD2 LYS    42      -2.248  -9.399   6.440  1.00  0.00           H  
ATOM    672  HD3 LYS    42      -1.613  -9.956   7.976  1.00  0.00           H  
ATOM    673  HE2 LYS    42      -0.318 -11.761   6.765  1.00  0.00           H  
ATOM    674  HE3 LYS    42      -0.945 -11.170   5.236  1.00  0.00           H  
ATOM    675  HZ1 LYS    42       0.721  -9.621   7.102  1.00  0.00           H  
ATOM    676  HZ2 LYS    42       1.228 -10.311   5.694  1.00  0.00           H  
ATOM    677  HZ3 LYS    42       0.141  -9.072   5.660  1.00  0.00           H  
ATOM    678  N   ILE    43      -7.273 -10.375   8.691  1.00  0.00           N  
ATOM    679  CA  ILE    43      -8.341 -10.149   9.679  1.00  0.00           C  
ATOM    680  C   ILE    43      -9.389 -11.262   9.610  1.00  0.00           C  
ATOM    681  O   ILE    43      -9.684 -11.859  10.643  1.00  0.00           O  
ATOM    682  CB  ILE    43      -8.951  -8.731   9.607  1.00  0.00           C  
ATOM    683  CG2 ILE    43      -9.602  -8.392   8.265  1.00  0.00           C  
ATOM    684  CG1 ILE    43      -9.992  -8.465  10.713  1.00  0.00           C  
ATOM    685  CD1 ILE    43      -9.392  -8.474  12.122  1.00  0.00           C  
ATOM    686  H   ILE    43      -7.201  -9.754   7.897  1.00  0.00           H  
ATOM    687  HA  ILE    43      -7.862 -10.226  10.657  1.00  0.00           H  
ATOM    688  HB  ILE    43      -8.141  -8.024   9.750  1.00  0.00           H  
ATOM    689 HG21 ILE    43     -10.476  -9.008   8.053  1.00  0.00           H  
ATOM    690 HG22 ILE    43      -9.919  -7.350   8.233  1.00  0.00           H  
ATOM    691 HG23 ILE    43      -8.882  -8.533   7.470  1.00  0.00           H  
ATOM    692 HG12 ILE    43     -10.431  -7.482  10.550  1.00  0.00           H  
ATOM    693 HG13 ILE    43     -10.828  -9.159  10.655  1.00  0.00           H  
ATOM    694 HD11 ILE    43      -8.492  -7.861  12.178  1.00  0.00           H  
ATOM    695 HD12 ILE    43     -10.107  -8.076  12.840  1.00  0.00           H  
ATOM    696 HD13 ILE    43      -9.129  -9.482  12.440  1.00  0.00           H  
ATOM    697  N   ARG    44      -9.891 -11.618   8.418  1.00  0.00           N  
ATOM    698  CA  ARG    44     -10.928 -12.653   8.269  1.00  0.00           C  
ATOM    699  C   ARG    44     -10.499 -13.983   8.890  1.00  0.00           C  
ATOM    700  O   ARG    44     -11.280 -14.578   9.627  1.00  0.00           O  
ATOM    701  CB  ARG    44     -11.318 -12.803   6.788  1.00  0.00           C  
ATOM    702  CG  ARG    44     -12.595 -13.645   6.622  1.00  0.00           C  
ATOM    703  CD  ARG    44     -13.172 -13.572   5.205  1.00  0.00           C  
ATOM    704  NE  ARG    44     -12.292 -14.195   4.196  1.00  0.00           N  
ATOM    705  CZ  ARG    44     -12.468 -14.176   2.886  1.00  0.00           C  
ATOM    706  NH1 ARG    44     -13.508 -13.618   2.332  1.00  0.00           N  
ATOM    707  NH2 ARG    44     -11.597 -14.733   2.095  1.00  0.00           N1+
ATOM    708  H   ARG    44      -9.582 -11.133   7.585  1.00  0.00           H  
ATOM    709  HA  ARG    44     -11.800 -12.287   8.813  1.00  0.00           H  
ATOM    710  HB2 ARG    44     -11.496 -11.815   6.368  1.00  0.00           H  
ATOM    711  HB3 ARG    44     -10.496 -13.231   6.213  1.00  0.00           H  
ATOM    712  HG2 ARG    44     -12.402 -14.686   6.885  1.00  0.00           H  
ATOM    713  HG3 ARG    44     -13.357 -13.293   7.319  1.00  0.00           H  
ATOM    714  HD2 ARG    44     -14.137 -14.079   5.175  1.00  0.00           H  
ATOM    715  HD3 ARG    44     -13.351 -12.533   4.926  1.00  0.00           H  
ATOM    716  HE  ARG    44     -11.465 -14.648   4.558  1.00  0.00           H  
ATOM    717 HH11 ARG    44     -14.211 -13.186   2.914  1.00  0.00           H  
ATOM    718 HH12 ARG    44     -13.601 -13.573   1.328  1.00  0.00           H  
ATOM    719 HH21 ARG    44     -10.763 -15.158   2.472  1.00  0.00           H  
ATOM    720 HH22 ARG    44     -11.706 -14.683   1.093  1.00  0.00           H  
ATOM    721  N   TYR    45      -9.252 -14.403   8.676  1.00  0.00           N  
ATOM    722  CA  TYR    45      -8.699 -15.634   9.241  1.00  0.00           C  
ATOM    723  C   TYR    45      -8.627 -15.621  10.780  1.00  0.00           C  
ATOM    724  O   TYR    45      -9.003 -16.606  11.415  1.00  0.00           O  
ATOM    725  CB  TYR    45      -7.324 -15.898   8.617  1.00  0.00           C  
ATOM    726  CG  TYR    45      -6.731 -17.236   9.014  1.00  0.00           C  
ATOM    727  CD1 TYR    45      -7.269 -18.421   8.476  1.00  0.00           C  
ATOM    728  CE1 TYR    45      -6.750 -19.673   8.856  1.00  0.00           C  
ATOM    729  CZ  TYR    45      -5.681 -19.740   9.776  1.00  0.00           C  
ATOM    730  OH  TYR    45      -5.169 -20.945  10.150  1.00  0.00           O  
ATOM    731  CE2 TYR    45      -5.138 -18.551  10.310  1.00  0.00           C  
ATOM    732  CD2 TYR    45      -5.664 -17.302   9.932  1.00  0.00           C  
ATOM    733  H   TYR    45      -8.650 -13.850   8.078  1.00  0.00           H  
ATOM    734  HA  TYR    45      -9.367 -16.446   8.949  1.00  0.00           H  
ATOM    735  HB2 TYR    45      -7.405 -15.882   7.529  1.00  0.00           H  
ATOM    736  HB3 TYR    45      -6.630 -15.097   8.876  1.00  0.00           H  
ATOM    737  HD1 TYR    45      -8.091 -18.375   7.775  1.00  0.00           H  
ATOM    738  HE1 TYR    45      -7.172 -20.577   8.442  1.00  0.00           H  
ATOM    739  HH  TYR    45      -5.601 -21.677   9.738  1.00  0.00           H  
ATOM    740  HE2 TYR    45      -4.321 -18.598  11.015  1.00  0.00           H  
ATOM    741  HD2 TYR    45      -5.251 -16.397  10.354  1.00  0.00           H  
ATOM    742  N   GLU    46      -8.223 -14.508  11.405  1.00  0.00           N  
ATOM    743  CA  GLU    46      -8.260 -14.367  12.873  1.00  0.00           C  
ATOM    744  C   GLU    46      -9.695 -14.330  13.432  1.00  0.00           C  
ATOM    745  O   GLU    46      -9.951 -14.841  14.524  1.00  0.00           O  
ATOM    746  CB  GLU    46      -7.481 -13.119  13.328  1.00  0.00           C  
ATOM    747  CG  GLU    46      -5.964 -13.282  13.133  1.00  0.00           C  
ATOM    748  CD  GLU    46      -5.113 -12.217  13.856  1.00  0.00           C  
ATOM    749  OE1 GLU    46      -5.659 -11.348  14.581  1.00  0.00           O  
ATOM    750  OE2 GLU    46      -3.867 -12.273  13.733  1.00  0.00           O1-
ATOM    751  H   GLU    46      -7.932 -13.708  10.858  1.00  0.00           H  
ATOM    752  HA  GLU    46      -7.780 -15.244  13.312  1.00  0.00           H  
ATOM    753  HB2 GLU    46      -7.835 -12.233  12.798  1.00  0.00           H  
ATOM    754  HB3 GLU    46      -7.686 -12.944  14.386  1.00  0.00           H  
ATOM    755  HG2 GLU    46      -5.646 -14.253  13.513  1.00  0.00           H  
ATOM    756  HG3 GLU    46      -5.714 -13.270  12.072  1.00  0.00           H  
ATOM    757  N   THR    47     -10.656 -13.778  12.685  1.00  0.00           N  
ATOM    758  CA  THR    47     -12.062 -13.690  13.130  1.00  0.00           C  
ATOM    759  C   THR    47     -12.784 -15.044  13.150  1.00  0.00           C  
ATOM    760  O   THR    47     -13.805 -15.175  13.828  1.00  0.00           O  
ATOM    761  CB  THR    47     -12.878 -12.664  12.329  1.00  0.00           C  
ATOM    762  CG2 THR    47     -12.225 -11.279  12.251  1.00  0.00           C  
ATOM    763  OG1 THR    47     -13.183 -13.119  11.028  1.00  0.00           O  
ATOM    764  H   THR    47     -10.408 -13.365  11.795  1.00  0.00           H  
ATOM    765  HA  THR    47     -12.039 -13.326  14.153  1.00  0.00           H  
ATOM    766  HB  THR    47     -13.846 -12.537  12.817  1.00  0.00           H  
ATOM    767 HG21 THR    47     -11.160 -11.285  12.465  1.00  0.00           H  
ATOM    768 HG22 THR    47     -12.371 -10.816  11.276  1.00  0.00           H  
ATOM    769 HG23 THR    47     -12.652 -10.609  12.991  1.00  0.00           H  
ATOM    770  HG1 THR    47     -12.381 -13.381  10.598  1.00  0.00           H  
ATOM    771  N   LEU    48     -12.243 -16.074  12.478  1.00  0.00           N  
ATOM    772  CA  LEU    48     -12.740 -17.456  12.559  1.00  0.00           C  
ATOM    773  C   LEU    48     -12.616 -18.024  13.983  1.00  0.00           C  
ATOM    774  O   LEU    48     -13.534 -18.686  14.470  1.00  0.00           O  
ATOM    775  CB  LEU    48     -11.958 -18.371  11.593  1.00  0.00           C  
ATOM    776  CG  LEU    48     -12.047 -18.025  10.098  1.00  0.00           C  
ATOM    777  CD1 LEU    48     -11.098 -18.923   9.304  1.00  0.00           C  
ATOM    778  CD2 LEU    48     -13.461 -18.208   9.545  1.00  0.00           C  
ATOM    779  H   LEU    48     -11.404 -15.909  11.941  1.00  0.00           H  
ATOM    780  HA  LEU    48     -13.797 -17.461  12.290  1.00  0.00           H  
ATOM    781  HB2 LEU    48     -10.908 -18.373  11.889  1.00  0.00           H  
ATOM    782  HB3 LEU    48     -12.294 -19.401  11.728  1.00  0.00           H  
ATOM    783  HG  LEU    48     -11.738 -16.995   9.948  1.00  0.00           H  
ATOM    784 HD11 LEU    48     -11.368 -19.975   9.397  1.00  0.00           H  
ATOM    785 HD12 LEU    48     -11.107 -18.668   8.244  1.00  0.00           H  
ATOM    786 HD13 LEU    48     -10.071 -18.813   9.653  1.00  0.00           H  
ATOM    787 HD21 LEU    48     -14.165 -17.523  10.017  1.00  0.00           H  
ATOM    788 HD22 LEU    48     -13.493 -18.005   8.474  1.00  0.00           H  
ATOM    789 HD23 LEU    48     -13.826 -19.223   9.703  1.00  0.00           H  
ATOM    790  N   THR    49     -11.484 -17.768  14.646  1.00  0.00           N  
ATOM    791  CA  THR    49     -11.183 -18.256  16.004  1.00  0.00           C  
ATOM    792  C   THR    49     -11.567 -17.257  17.102  1.00  0.00           C  
ATOM    793  O   THR    49     -11.773 -17.663  18.248  1.00  0.00           O  
ATOM    794  CB  THR    49      -9.701 -18.654  16.131  1.00  0.00           C  
ATOM    795  CG2 THR    49      -9.336 -19.789  15.172  1.00  0.00           C  
ATOM    796  OG1 THR    49      -8.834 -17.576  15.845  1.00  0.00           O  
ATOM    797  H   THR    49     -10.771 -17.211  14.195  1.00  0.00           H  
ATOM    798  HA  THR    49     -11.770 -19.156  16.198  1.00  0.00           H  
ATOM    799  HB  THR    49      -9.498 -18.984  17.151  1.00  0.00           H  
ATOM    800 HG21 THR    49      -9.445 -19.493  14.127  1.00  0.00           H  
ATOM    801 HG22 THR    49      -8.303 -20.107  15.315  1.00  0.00           H  
ATOM    802 HG23 THR    49      -9.971 -20.660  15.337  1.00  0.00           H  
ATOM    803  HG1 THR    49      -7.942 -17.863  15.972  1.00  0.00           H  
ATOM    804  N   ASP    50     -11.702 -15.968  16.774  1.00  0.00           N  
ATOM    805  CA  ASP    50     -12.098 -14.905  17.707  1.00  0.00           C  
ATOM    806  C   ASP    50     -12.972 -13.829  17.020  1.00  0.00           C  
ATOM    807  O   ASP    50     -12.447 -12.838  16.506  1.00  0.00           O  
ATOM    808  CB  ASP    50     -10.831 -14.310  18.344  1.00  0.00           C  
ATOM    809  CG  ASP    50     -11.118 -13.238  19.409  1.00  0.00           C  
ATOM    810  OD1 ASP    50     -12.302 -12.976  19.735  1.00  0.00           O  
ATOM    811  OD2 ASP    50     -10.138 -12.668  19.942  1.00  0.00           O1-
ATOM    812  H   ASP    50     -11.500 -15.694  15.822  1.00  0.00           H  
ATOM    813  HA  ASP    50     -12.685 -15.337  18.519  1.00  0.00           H  
ATOM    814  HB2 ASP    50     -10.253 -15.101  18.825  1.00  0.00           H  
ATOM    815  HB3 ASP    50     -10.183 -13.879  17.579  1.00  0.00           H  
ATOM    816  N   PRO    51     -14.311 -13.979  17.006  1.00  0.00           N  
ATOM    817  CA  PRO    51     -15.221 -13.032  16.352  1.00  0.00           C  
ATOM    818  C   PRO    51     -15.153 -11.586  16.874  1.00  0.00           C  
ATOM    819  O   PRO    51     -15.502 -10.661  16.139  1.00  0.00           O  
ATOM    820  CD  PRO    51     -15.041 -15.174  17.404  1.00  0.00           C  
ATOM    821  CG  PRO    51     -16.357 -15.123  16.632  1.00  0.00           C  
ATOM    822  CB  PRO    51     -16.622 -13.623  16.540  1.00  0.00           C  
ATOM    823  HD2 PRO    51     -15.219 -15.141  18.480  1.00  0.00           H  
ATOM    824  HD3 PRO    51     -14.507 -16.097  17.174  1.00  0.00           H  
ATOM    825  HG2 PRO    51     -17.160 -15.673  17.123  1.00  0.00           H  
ATOM    826  HG3 PRO    51     -16.219 -15.538  15.632  1.00  0.00           H  
ATOM    827  HB2 PRO    51     -17.076 -13.276  17.470  1.00  0.00           H  
ATOM    828  HB3 PRO    51     -17.296 -13.369  15.722  1.00  0.00           H  
ATOM    829  HA  PRO    51     -14.977 -13.026  15.288  1.00  0.00           H  
ATOM    830  N   SER    52     -14.665 -11.359  18.103  1.00  0.00           N  
ATOM    831  CA  SER    52     -14.517 -10.010  18.683  1.00  0.00           C  
ATOM    832  C   SER    52     -13.526  -9.118  17.915  1.00  0.00           C  
ATOM    833  O   SER    52     -13.584  -7.891  18.013  1.00  0.00           O  
ATOM    834  CB  SER    52     -14.123 -10.088  20.165  1.00  0.00           C  
ATOM    835  OG  SER    52     -12.762 -10.433  20.346  1.00  0.00           O  
ATOM    836  H   SER    52     -14.348 -12.141  18.658  1.00  0.00           H  
ATOM    837  HA  SER    52     -15.497  -9.533  18.629  1.00  0.00           H  
ATOM    838  HB2 SER    52     -14.284  -9.118  20.637  1.00  0.00           H  
ATOM    839  HB3 SER    52     -14.752 -10.801  20.698  1.00  0.00           H  
ATOM    840  HG  SER    52     -12.627 -11.343  20.093  1.00  0.00           H  
ATOM    841  N   LYS    53     -12.673  -9.715  17.070  1.00  0.00           N  
ATOM    842  CA  LYS    53     -11.773  -9.026  16.129  1.00  0.00           C  
ATOM    843  C   LYS    53     -12.518  -8.100  15.145  1.00  0.00           C  
ATOM    844  O   LYS    53     -11.911  -7.148  14.654  1.00  0.00           O  
ATOM    845  CB  LYS    53     -10.974 -10.101  15.368  1.00  0.00           C  
ATOM    846  CG  LYS    53     -10.001 -10.939  16.217  1.00  0.00           C  
ATOM    847  CD  LYS    53      -8.645 -10.267  16.449  1.00  0.00           C  
ATOM    848  CE  LYS    53      -7.750 -11.219  17.251  1.00  0.00           C  
ATOM    849  NZ  LYS    53      -6.329 -10.796  17.210  1.00  0.00           N1+
ATOM    850  H   LYS    53     -12.683 -10.726  17.034  1.00  0.00           H  
ATOM    851  HA  LYS    53     -11.086  -8.409  16.709  1.00  0.00           H  
ATOM    852  HB2 LYS    53     -11.687 -10.796  14.930  1.00  0.00           H  
ATOM    853  HB3 LYS    53     -10.431  -9.663  14.532  1.00  0.00           H  
ATOM    854  HG2 LYS    53     -10.452 -11.200  17.175  1.00  0.00           H  
ATOM    855  HG3 LYS    53      -9.835 -11.884  15.698  1.00  0.00           H  
ATOM    856  HD2 LYS    53      -8.185 -10.047  15.484  1.00  0.00           H  
ATOM    857  HD3 LYS    53      -8.762  -9.319  16.975  1.00  0.00           H  
ATOM    858  HE2 LYS    53      -8.085 -11.273  18.288  1.00  0.00           H  
ATOM    859  HE3 LYS    53      -7.801 -12.230  16.846  1.00  0.00           H  
ATOM    860  HZ1 LYS    53      -5.999 -10.855  16.249  1.00  0.00           H  
ATOM    861  HZ2 LYS    53      -6.235  -9.849  17.547  1.00  0.00           H  
ATOM    862  HZ3 LYS    53      -5.774 -11.414  17.783  1.00  0.00           H  
ATOM    863  N   LEU    54     -13.811  -8.343  14.878  1.00  0.00           N  
ATOM    864  CA  LEU    54     -14.678  -7.477  14.058  1.00  0.00           C  
ATOM    865  C   LEU    54     -15.395  -6.348  14.828  1.00  0.00           C  
ATOM    866  O   LEU    54     -16.092  -5.556  14.197  1.00  0.00           O  
ATOM    867  CB  LEU    54     -15.723  -8.312  13.289  1.00  0.00           C  
ATOM    868  CG  LEU    54     -15.199  -9.290  12.227  1.00  0.00           C  
ATOM    869  CD1 LEU    54     -16.365  -9.875  11.431  1.00  0.00           C  
ATOM    870  CD2 LEU    54     -14.237  -8.631  11.231  1.00  0.00           C  
ATOM    871  H   LEU    54     -14.248  -9.138  15.326  1.00  0.00           H  
ATOM    872  HA  LEU    54     -14.063  -6.955  13.326  1.00  0.00           H  
ATOM    873  HB2 LEU    54     -16.340  -8.861  14.003  1.00  0.00           H  
ATOM    874  HB3 LEU    54     -16.403  -7.630  12.786  1.00  0.00           H  
ATOM    875  HG  LEU    54     -14.706 -10.112  12.737  1.00  0.00           H  
ATOM    876 HD11 LEU    54     -16.898  -9.110  10.867  1.00  0.00           H  
ATOM    877 HD12 LEU    54     -16.017 -10.627  10.721  1.00  0.00           H  
ATOM    878 HD13 LEU    54     -17.083 -10.362  12.091  1.00  0.00           H  
ATOM    879 HD21 LEU    54     -13.302  -8.335  11.706  1.00  0.00           H  
ATOM    880 HD22 LEU    54     -13.977  -9.313  10.421  1.00  0.00           H  
ATOM    881 HD23 LEU    54     -14.678  -7.744  10.776  1.00  0.00           H  
ATOM    882  N   ASP    55     -15.247  -6.216  16.151  1.00  0.00           N  
ATOM    883  CA  ASP    55     -15.935  -5.158  16.924  1.00  0.00           C  
ATOM    884  C   ASP    55     -15.534  -3.728  16.496  1.00  0.00           C  
ATOM    885  O   ASP    55     -16.300  -2.780  16.680  1.00  0.00           O  
ATOM    886  CB  ASP    55     -15.697  -5.344  18.433  1.00  0.00           C  
ATOM    887  CG  ASP    55     -16.355  -6.591  19.055  1.00  0.00           C  
ATOM    888  OD1 ASP    55     -17.175  -7.275  18.396  1.00  0.00           O  
ATOM    889  OD2 ASP    55     -16.091  -6.861  20.251  1.00  0.00           O1-
ATOM    890  H   ASP    55     -14.675  -6.879  16.660  1.00  0.00           H  
ATOM    891  HA  ASP    55     -17.006  -5.244  16.730  1.00  0.00           H  
ATOM    892  HB2 ASP    55     -14.627  -5.378  18.643  1.00  0.00           H  
ATOM    893  HB3 ASP    55     -16.086  -4.484  18.980  1.00  0.00           H  
ATOM    894  N   SER    56     -14.357  -3.577  15.883  1.00  0.00           N  
ATOM    895  CA  SER    56     -13.846  -2.349  15.257  1.00  0.00           C  
ATOM    896  C   SER    56     -14.368  -2.087  13.830  1.00  0.00           C  
ATOM    897  O   SER    56     -14.119  -1.011  13.279  1.00  0.00           O  
ATOM    898  CB  SER    56     -12.320  -2.440  15.246  1.00  0.00           C  
ATOM    899  OG  SER    56     -11.904  -3.634  14.604  1.00  0.00           O  
ATOM    900  H   SER    56     -13.780  -4.399  15.777  1.00  0.00           H  
ATOM    901  HA  SER    56     -14.132  -1.491  15.868  1.00  0.00           H  
ATOM    902  HB2 SER    56     -11.873  -1.576  14.757  1.00  0.00           H  
ATOM    903  HB3 SER    56     -11.942  -2.452  16.268  1.00  0.00           H  
ATOM    904  HG  SER    56     -11.015  -3.819  14.887  1.00  0.00           H  
ATOM    905  N   GLY    57     -15.091  -3.037  13.226  1.00  0.00           N  
ATOM    906  CA  GLY    57     -15.722  -2.926  11.903  1.00  0.00           C  
ATOM    907  C   GLY    57     -15.930  -4.292  11.237  1.00  0.00           C  
ATOM    908  O   GLY    57     -14.955  -5.004  10.980  1.00  0.00           O  
ATOM    909  H   GLY    57     -15.274  -3.890  13.741  1.00  0.00           H  
ATOM    910  HA2 GLY    57     -16.677  -2.409  12.011  1.00  0.00           H  
ATOM    911  HA3 GLY    57     -15.106  -2.320  11.237  1.00  0.00           H  
ATOM    912  N   LYS    58     -17.186  -4.666  10.956  1.00  0.00           N  
ATOM    913  CA  LYS    58     -17.555  -5.984  10.396  1.00  0.00           C  
ATOM    914  C   LYS    58     -17.353  -6.107   8.883  1.00  0.00           C  
ATOM    915  O   LYS    58     -17.000  -7.182   8.403  1.00  0.00           O  
ATOM    916  CB  LYS    58     -19.016  -6.313  10.750  1.00  0.00           C  
ATOM    917  CG  LYS    58     -19.207  -6.621  12.243  1.00  0.00           C  
ATOM    918  CD  LYS    58     -20.679  -6.912  12.558  1.00  0.00           C  
ATOM    919  CE  LYS    58     -20.837  -7.275  14.038  1.00  0.00           C  
ATOM    920  NZ  LYS    58     -22.256  -7.553  14.383  1.00  0.00           N1+
ATOM    921  H   LYS    58     -17.939  -4.036  11.190  1.00  0.00           H  
ATOM    922  HA  LYS    58     -16.917  -6.741  10.846  1.00  0.00           H  
ATOM    923  HB2 LYS    58     -19.664  -5.488  10.453  1.00  0.00           H  
ATOM    924  HB3 LYS    58     -19.349  -7.181  10.178  1.00  0.00           H  
ATOM    925  HG2 LYS    58     -18.607  -7.489  12.513  1.00  0.00           H  
ATOM    926  HG3 LYS    58     -18.853  -5.788  12.852  1.00  0.00           H  
ATOM    927  HD2 LYS    58     -21.289  -6.040  12.318  1.00  0.00           H  
ATOM    928  HD3 LYS    58     -21.038  -7.733  11.935  1.00  0.00           H  
ATOM    929  HE2 LYS    58     -20.240  -8.156  14.281  1.00  0.00           H  
ATOM    930  HE3 LYS    58     -20.478  -6.461  14.670  1.00  0.00           H  
ATOM    931  HZ1 LYS    58     -22.594  -8.326  13.829  1.00  0.00           H  
ATOM    932  HZ2 LYS    58     -22.324  -7.787  15.363  1.00  0.00           H  
ATOM    933  HZ3 LYS    58     -22.816  -6.733  14.195  1.00  0.00           H  
ATOM    934  N   GLU    59     -17.592  -5.036   8.129  1.00  0.00           N  
ATOM    935  CA  GLU    59     -17.464  -5.039   6.665  1.00  0.00           C  
ATOM    936  C   GLU    59     -15.992  -5.124   6.228  1.00  0.00           C  
ATOM    937  O   GLU    59     -15.154  -4.350   6.694  1.00  0.00           O  
ATOM    938  CB  GLU    59     -18.169  -3.807   6.075  1.00  0.00           C  
ATOM    939  CG  GLU    59     -18.085  -3.753   4.541  1.00  0.00           C  
ATOM    940  CD  GLU    59     -19.043  -2.719   3.912  1.00  0.00           C  
ATOM    941  OE1 GLU    59     -19.392  -2.878   2.718  1.00  0.00           O  
ATOM    942  OE2 GLU    59     -19.454  -1.742   4.586  1.00  0.00           O1-
ATOM    943  H   GLU    59     -17.871  -4.175   8.574  1.00  0.00           H  
ATOM    944  HA  GLU    59     -17.985  -5.922   6.289  1.00  0.00           H  
ATOM    945  HB2 GLU    59     -19.216  -3.823   6.382  1.00  0.00           H  
ATOM    946  HB3 GLU    59     -17.742  -2.894   6.493  1.00  0.00           H  
ATOM    947  HG2 GLU    59     -17.073  -3.513   4.216  1.00  0.00           H  
ATOM    948  HG3 GLU    59     -18.329  -4.729   4.121  1.00  0.00           H  
ATOM    949  N   LEU    60     -15.686  -6.051   5.314  1.00  0.00           N  
ATOM    950  CA  LEU    60     -14.359  -6.255   4.726  1.00  0.00           C  
ATOM    951  C   LEU    60     -14.376  -5.806   3.255  1.00  0.00           C  
ATOM    952  O   LEU    60     -14.943  -6.496   2.406  1.00  0.00           O  
ATOM    953  CB  LEU    60     -13.941  -7.728   4.906  1.00  0.00           C  
ATOM    954  CG  LEU    60     -13.839  -8.204   6.370  1.00  0.00           C  
ATOM    955  CD1 LEU    60     -13.295  -9.630   6.394  1.00  0.00           C  
ATOM    956  CD2 LEU    60     -12.911  -7.342   7.228  1.00  0.00           C  
ATOM    957  H   LEU    60     -16.429  -6.642   4.971  1.00  0.00           H  
ATOM    958  HA  LEU    60     -13.610  -5.654   5.233  1.00  0.00           H  
ATOM    959  HB2 LEU    60     -14.649  -8.371   4.380  1.00  0.00           H  
ATOM    960  HB3 LEU    60     -12.983  -7.894   4.414  1.00  0.00           H  
ATOM    961  HG  LEU    60     -14.831  -8.203   6.822  1.00  0.00           H  
ATOM    962 HD11 LEU    60     -12.297  -9.677   5.957  1.00  0.00           H  
ATOM    963 HD12 LEU    60     -13.232 -10.017   7.411  1.00  0.00           H  
ATOM    964 HD13 LEU    60     -13.938 -10.305   5.828  1.00  0.00           H  
ATOM    965 HD21 LEU    60     -13.306  -6.336   7.367  1.00  0.00           H  
ATOM    966 HD22 LEU    60     -12.784  -7.767   8.224  1.00  0.00           H  
ATOM    967 HD23 LEU    60     -11.923  -7.252   6.776  1.00  0.00           H  
ATOM    968  N   HIS    61     -13.789  -4.644   2.955  1.00  0.00           N  
ATOM    969  CA  HIS    61     -13.812  -4.034   1.617  1.00  0.00           C  
ATOM    970  C   HIS    61     -12.605  -3.121   1.325  1.00  0.00           C  
ATOM    971  O   HIS    61     -11.804  -2.815   2.212  1.00  0.00           O  
ATOM    972  CB  HIS    61     -15.152  -3.296   1.406  1.00  0.00           C  
ATOM    973  CG  HIS    61     -15.428  -2.045   2.220  1.00  0.00           C  
ATOM    974  ND1 HIS    61     -16.579  -1.298   2.125  1.00  0.00           N  
ATOM    975  CE1 HIS    61     -16.490  -0.258   2.970  1.00  0.00           C  
ATOM    976  NE2 HIS    61     -15.311  -0.283   3.614  1.00  0.00           N  
ATOM    977  CD2 HIS    61     -14.637  -1.424   3.154  1.00  0.00           C  
ATOM    978  H   HIS    61     -13.332  -4.121   3.692  1.00  0.00           H  
ATOM    979  HA  HIS    61     -13.748  -4.835   0.878  1.00  0.00           H  
ATOM    980  HB2 HIS    61     -15.236  -3.010   0.358  1.00  0.00           H  
ATOM    981  HB3 HIS    61     -15.979  -3.986   1.576  1.00  0.00           H  
ATOM    982  HD1 HIS    61     -17.387  -1.520   1.558  1.00  0.00           H  
ATOM    983  HE1 HIS    61     -17.259   0.486   3.116  1.00  0.00           H  
ATOM    984  HD2 HIS    61     -13.658  -1.676   3.530  1.00  0.00           H  
ATOM    985  N   ILE    62     -12.504  -2.671   0.071  1.00  0.00           N  
ATOM    986  CA  ILE    62     -11.536  -1.686  -0.427  1.00  0.00           C  
ATOM    987  C   ILE    62     -12.300  -0.499  -1.037  1.00  0.00           C  
ATOM    988  O   ILE    62     -13.229  -0.699  -1.822  1.00  0.00           O  
ATOM    989  CB  ILE    62     -10.568  -2.331  -1.452  1.00  0.00           C  
ATOM    990  CG2 ILE    62      -9.575  -1.298  -2.021  1.00  0.00           C  
ATOM    991  CG1 ILE    62      -9.814  -3.531  -0.829  1.00  0.00           C  
ATOM    992  CD1 ILE    62      -8.884  -4.288  -1.785  1.00  0.00           C  
ATOM    993  H   ILE    62     -13.190  -2.989  -0.602  1.00  0.00           H  
ATOM    994  HA  ILE    62     -10.949  -1.320   0.412  1.00  0.00           H  
ATOM    995  HB  ILE    62     -11.164  -2.710  -2.282  1.00  0.00           H  
ATOM    996 HG21 ILE    62      -8.945  -0.878  -1.237  1.00  0.00           H  
ATOM    997 HG22 ILE    62      -8.918  -1.741  -2.768  1.00  0.00           H  
ATOM    998 HG23 ILE    62     -10.070  -0.471  -2.530  1.00  0.00           H  
ATOM    999 HG12 ILE    62      -9.250  -3.199   0.042  1.00  0.00           H  
ATOM   1000 HG13 ILE    62     -10.536  -4.260  -0.463  1.00  0.00           H  
ATOM   1001 HD11 ILE    62      -8.030  -3.684  -2.090  1.00  0.00           H  
ATOM   1002 HD12 ILE    62      -8.486  -5.183  -1.305  1.00  0.00           H  
ATOM   1003 HD13 ILE    62      -9.415  -4.606  -2.683  1.00  0.00           H  
ATOM   1004  N   ASN    63     -11.893   0.734  -0.727  1.00  0.00           N  
ATOM   1005  CA  ASN    63     -12.407   1.952  -1.362  1.00  0.00           C  
ATOM   1006  C   ASN    63     -11.280   2.692  -2.097  1.00  0.00           C  
ATOM   1007  O   ASN    63     -10.234   2.973  -1.512  1.00  0.00           O  
ATOM   1008  CB  ASN    63     -13.112   2.860  -0.337  1.00  0.00           C  
ATOM   1009  CG  ASN    63     -14.187   2.153   0.477  1.00  0.00           C  
ATOM   1010  OD1 ASN    63     -15.043   1.455  -0.041  1.00  0.00           O  
ATOM   1011  ND2 ASN    63     -14.182   2.311   1.781  1.00  0.00           N  
ATOM   1012  H   ASN    63     -11.112   0.833  -0.090  1.00  0.00           H  
ATOM   1013  HA  ASN    63     -13.156   1.690  -2.108  1.00  0.00           H  
ATOM   1014  HB2 ASN    63     -12.383   3.305   0.336  1.00  0.00           H  
ATOM   1015  HB3 ASN    63     -13.573   3.699  -0.857  1.00  0.00           H  
ATOM   1016 HD21 ASN    63     -14.864   1.819   2.342  1.00  0.00           H  
ATOM   1017 HD22 ASN    63     -13.482   2.888   2.222  1.00  0.00           H  
ATOM   1018  N   LEU    64     -11.507   3.028  -3.367  1.00  0.00           N  
ATOM   1019  CA  LEU    64     -10.617   3.853  -4.188  1.00  0.00           C  
ATOM   1020  C   LEU    64     -11.203   5.264  -4.281  1.00  0.00           C  
ATOM   1021  O   LEU    64     -12.291   5.453  -4.827  1.00  0.00           O  
ATOM   1022  CB  LEU    64     -10.429   3.221  -5.579  1.00  0.00           C  
ATOM   1023  CG  LEU    64      -9.927   1.767  -5.578  1.00  0.00           C  
ATOM   1024  CD1 LEU    64      -9.792   1.284  -7.019  1.00  0.00           C  
ATOM   1025  CD2 LEU    64      -8.570   1.607  -4.896  1.00  0.00           C  
ATOM   1026  H   LEU    64     -12.401   2.778  -3.773  1.00  0.00           H  
ATOM   1027  HA  LEU    64      -9.632   3.929  -3.726  1.00  0.00           H  
ATOM   1028  HB2 LEU    64     -11.376   3.251  -6.119  1.00  0.00           H  
ATOM   1029  HB3 LEU    64      -9.741   3.839  -6.157  1.00  0.00           H  
ATOM   1030  HG  LEU    64     -10.654   1.132  -5.070  1.00  0.00           H  
ATOM   1031 HD11 LEU    64      -9.043   1.854  -7.570  1.00  0.00           H  
ATOM   1032 HD12 LEU    64      -9.502   0.234  -7.053  1.00  0.00           H  
ATOM   1033 HD13 LEU    64     -10.739   1.376  -7.554  1.00  0.00           H  
ATOM   1034 HD21 LEU    64      -8.622   1.858  -3.837  1.00  0.00           H  
ATOM   1035 HD22 LEU    64      -8.213   0.579  -4.960  1.00  0.00           H  
ATOM   1036 HD23 LEU    64      -7.822   2.249  -5.358  1.00  0.00           H  
ATOM   1037  N   ILE    65     -10.499   6.246  -3.719  1.00  0.00           N  
ATOM   1038  CA  ILE    65     -11.010   7.602  -3.490  1.00  0.00           C  
ATOM   1039  C   ILE    65     -10.085   8.630  -4.165  1.00  0.00           C  
ATOM   1040  O   ILE    65      -9.104   9.064  -3.555  1.00  0.00           O  
ATOM   1041  CB  ILE    65     -11.224   7.865  -1.977  1.00  0.00           C  
ATOM   1042  CG2 ILE    65     -11.923   9.226  -1.789  1.00  0.00           C  
ATOM   1043  CG1 ILE    65     -12.017   6.726  -1.289  1.00  0.00           C  
ATOM   1044  CD1 ILE    65     -12.292   6.943   0.204  1.00  0.00           C  
ATOM   1045  H   ILE    65      -9.610   6.015  -3.292  1.00  0.00           H  
ATOM   1046  HA  ILE    65     -11.997   7.705  -3.926  1.00  0.00           H  
ATOM   1047  HB  ILE    65     -10.256   7.912  -1.488  1.00  0.00           H  
ATOM   1048 HG21 ILE    65     -12.927   9.216  -2.214  1.00  0.00           H  
ATOM   1049 HG22 ILE    65     -12.012   9.489  -0.736  1.00  0.00           H  
ATOM   1050 HG23 ILE    65     -11.377  10.047  -2.254  1.00  0.00           H  
ATOM   1051 HG12 ILE    65     -12.959   6.560  -1.810  1.00  0.00           H  
ATOM   1052 HG13 ILE    65     -11.462   5.792  -1.370  1.00  0.00           H  
ATOM   1053 HD11 ILE    65     -13.003   7.752   0.372  1.00  0.00           H  
ATOM   1054 HD12 ILE    65     -12.719   6.044   0.647  1.00  0.00           H  
ATOM   1055 HD13 ILE    65     -11.374   7.176   0.744  1.00  0.00           H  
ATOM   1056  N   PRO    66     -10.344   9.010  -5.431  1.00  0.00           N  
ATOM   1057  CA  PRO    66      -9.654  10.123  -6.077  1.00  0.00           C  
ATOM   1058  C   PRO    66     -10.129  11.480  -5.524  1.00  0.00           C  
ATOM   1059  O   PRO    66     -11.295  11.648  -5.155  1.00  0.00           O  
ATOM   1060  CD  PRO    66     -11.324   8.427  -6.340  1.00  0.00           C  
ATOM   1061  CG  PRO    66     -11.347   9.327  -7.576  1.00  0.00           C  
ATOM   1062  CB  PRO    66      -9.962   9.971  -7.568  1.00  0.00           C  
ATOM   1063  HD2 PRO    66     -12.326   8.369  -5.918  1.00  0.00           H  
ATOM   1064  HD3 PRO    66     -11.006   7.418  -6.609  1.00  0.00           H  
ATOM   1065  HG2 PRO    66     -12.112  10.097  -7.462  1.00  0.00           H  
ATOM   1066  HG3 PRO    66     -11.559   8.780  -8.495  1.00  0.00           H  
ATOM   1067  HB2 PRO    66      -9.929  10.910  -8.124  1.00  0.00           H  
ATOM   1068  HB3 PRO    66      -9.239   9.292  -8.021  1.00  0.00           H  
ATOM   1069  HA  PRO    66      -8.576  10.039  -5.934  1.00  0.00           H  
ATOM   1070  N   ASN    67      -9.223  12.456  -5.483  1.00  0.00           N  
ATOM   1071  CA  ASN    67      -9.489  13.843  -5.105  1.00  0.00           C  
ATOM   1072  C   ASN    67      -8.605  14.789  -5.939  1.00  0.00           C  
ATOM   1073  O   ASN    67      -7.406  14.918  -5.683  1.00  0.00           O  
ATOM   1074  CB  ASN    67      -9.269  13.990  -3.588  1.00  0.00           C  
ATOM   1075  CG  ASN    67      -9.648  15.360  -3.049  1.00  0.00           C  
ATOM   1076  OD1 ASN    67      -9.488  16.387  -3.693  1.00  0.00           O  
ATOM   1077  ND2 ASN    67     -10.181  15.428  -1.853  1.00  0.00           N  
ATOM   1078  H   ASN    67      -8.273  12.237  -5.754  1.00  0.00           H  
ATOM   1079  HA  ASN    67     -10.531  14.081  -5.302  1.00  0.00           H  
ATOM   1080  HB2 ASN    67      -9.854  13.234  -3.061  1.00  0.00           H  
ATOM   1081  HB3 ASN    67      -8.227  13.799  -3.336  1.00  0.00           H  
ATOM   1082 HD21 ASN    67     -10.417  16.330  -1.466  1.00  0.00           H  
ATOM   1083 HD22 ASN    67     -10.314  14.588  -1.310  1.00  0.00           H  
ATOM   1084  N   LYS    68      -9.186  15.461  -6.940  1.00  0.00           N  
ATOM   1085  CA  LYS    68      -8.473  16.395  -7.837  1.00  0.00           C  
ATOM   1086  C   LYS    68      -8.129  17.746  -7.199  1.00  0.00           C  
ATOM   1087  O   LYS    68      -7.233  18.434  -7.685  1.00  0.00           O  
ATOM   1088  CB  LYS    68      -9.293  16.589  -9.124  1.00  0.00           C  
ATOM   1089  CG  LYS    68      -9.229  15.347 -10.027  1.00  0.00           C  
ATOM   1090  CD  LYS    68     -10.082  15.534 -11.284  1.00  0.00           C  
ATOM   1091  CE  LYS    68     -10.029  14.275 -12.157  1.00  0.00           C  
ATOM   1092  NZ  LYS    68     -10.779  14.471 -13.425  1.00  0.00           N1+
ATOM   1093  H   LYS    68     -10.177  15.312  -7.105  1.00  0.00           H  
ATOM   1094  HA  LYS    68      -7.513  15.961  -8.106  1.00  0.00           H  
ATOM   1095  HB2 LYS    68     -10.329  16.822  -8.872  1.00  0.00           H  
ATOM   1096  HB3 LYS    68      -8.916  17.444  -9.687  1.00  0.00           H  
ATOM   1097  HG2 LYS    68      -8.195  15.152 -10.312  1.00  0.00           H  
ATOM   1098  HG3 LYS    68      -9.573  14.470  -9.479  1.00  0.00           H  
ATOM   1099  HD2 LYS    68     -11.114  15.747 -11.004  1.00  0.00           H  
ATOM   1100  HD3 LYS    68      -9.720  16.395 -11.847  1.00  0.00           H  
ATOM   1101  HE2 LYS    68      -8.998  14.016 -12.400  1.00  0.00           H  
ATOM   1102  HE3 LYS    68     -10.460  13.429 -11.621  1.00  0.00           H  
ATOM   1103  HZ1 LYS    68     -10.373  15.238 -13.943  1.00  0.00           H  
ATOM   1104  HZ2 LYS    68     -10.730  13.628 -13.978  1.00  0.00           H  
ATOM   1105  HZ3 LYS    68     -11.745  14.680 -13.214  1.00  0.00           H  
ATOM   1106  N   GLN    69      -8.795  18.115  -6.106  1.00  0.00           N  
ATOM   1107  CA  GLN    69      -8.558  19.363  -5.369  1.00  0.00           C  
ATOM   1108  C   GLN    69      -7.267  19.278  -4.536  1.00  0.00           C  
ATOM   1109  O   GLN    69      -6.460  20.208  -4.541  1.00  0.00           O  
ATOM   1110  CB  GLN    69      -9.770  19.701  -4.475  1.00  0.00           C  
ATOM   1111  CG  GLN    69     -11.087  19.967  -5.234  1.00  0.00           C  
ATOM   1112  CD  GLN    69     -11.688  18.768  -5.978  1.00  0.00           C  
ATOM   1113  OE1 GLN    69     -12.117  18.878  -7.119  1.00  0.00           O  
ATOM   1114  NE2 GLN    69     -11.702  17.581  -5.407  1.00  0.00           N  
ATOM   1115  H   GLN    69      -9.510  17.495  -5.750  1.00  0.00           H  
ATOM   1116  HA  GLN    69      -8.436  20.175  -6.089  1.00  0.00           H  
ATOM   1117  HB2 GLN    69      -9.924  18.924  -3.726  1.00  0.00           H  
ATOM   1118  HB3 GLN    69      -9.536  20.599  -3.902  1.00  0.00           H  
ATOM   1119  HG2 GLN    69     -11.839  20.322  -4.529  1.00  0.00           H  
ATOM   1120  HG3 GLN    69     -10.935  20.778  -5.947  1.00  0.00           H  
ATOM   1121 HE21 GLN    69     -12.048  16.777  -5.927  1.00  0.00           H  
ATOM   1122 HE22 GLN    69     -11.333  17.455  -4.475  1.00  0.00           H  
ATOM   1123  N   ASP    70      -7.041  18.139  -3.872  1.00  0.00           N  
ATOM   1124  CA  ASP    70      -5.797  17.821  -3.149  1.00  0.00           C  
ATOM   1125  C   ASP    70      -4.729  17.129  -4.027  1.00  0.00           C  
ATOM   1126  O   ASP    70      -3.577  16.995  -3.609  1.00  0.00           O  
ATOM   1127  CB  ASP    70      -6.129  16.963  -1.915  1.00  0.00           C  
ATOM   1128  CG  ASP    70      -6.996  17.671  -0.852  1.00  0.00           C  
ATOM   1129  OD1 ASP    70      -7.081  18.923  -0.833  1.00  0.00           O  
ATOM   1130  OD2 ASP    70      -7.564  16.967   0.015  1.00  0.00           O1-
ATOM   1131  H   ASP    70      -7.758  17.426  -3.895  1.00  0.00           H  
ATOM   1132  HA  ASP    70      -5.335  18.746  -2.797  1.00  0.00           H  
ATOM   1133  HB2 ASP    70      -6.637  16.048  -2.224  1.00  0.00           H  
ATOM   1134  HB3 ASP    70      -5.212  16.648  -1.417  1.00  0.00           H  
ATOM   1135  N   ARG    71      -5.104  16.696  -5.241  1.00  0.00           N  
ATOM   1136  CA  ARG    71      -4.313  15.866  -6.174  1.00  0.00           C  
ATOM   1137  C   ARG    71      -3.851  14.537  -5.546  1.00  0.00           C  
ATOM   1138  O   ARG    71      -2.695  14.126  -5.692  1.00  0.00           O  
ATOM   1139  CB  ARG    71      -3.179  16.692  -6.818  1.00  0.00           C  
ATOM   1140  CG  ARG    71      -2.683  16.061  -8.136  1.00  0.00           C  
ATOM   1141  CD  ARG    71      -1.167  16.189  -8.312  1.00  0.00           C  
ATOM   1142  NE  ARG    71      -0.729  17.578  -8.546  1.00  0.00           N  
ATOM   1143  CZ  ARG    71       0.486  18.058  -8.339  1.00  0.00           C  
ATOM   1144  NH1 ARG    71       1.460  17.320  -7.891  1.00  0.00           N  
ATOM   1145  NH2 ARG    71       0.749  19.305  -8.595  1.00  0.00           N1+
ATOM   1146  H   ARG    71      -6.063  16.868  -5.506  1.00  0.00           H  
ATOM   1147  HA  ARG    71      -5.015  15.601  -6.965  1.00  0.00           H  
ATOM   1148  HB2 ARG    71      -3.521  17.707  -7.026  1.00  0.00           H  
ATOM   1149  HB3 ARG    71      -2.361  16.800  -6.104  1.00  0.00           H  
ATOM   1150  HG2 ARG    71      -2.928  15.001  -8.181  1.00  0.00           H  
ATOM   1151  HG3 ARG    71      -3.209  16.517  -8.976  1.00  0.00           H  
ATOM   1152  HD2 ARG    71      -0.700  15.814  -7.405  1.00  0.00           H  
ATOM   1153  HD3 ARG    71      -0.822  15.569  -9.141  1.00  0.00           H  
ATOM   1154  HE  ARG    71      -1.429  18.198  -8.927  1.00  0.00           H  
ATOM   1155 HH11 ARG    71       1.307  16.335  -7.696  1.00  0.00           H  
ATOM   1156 HH12 ARG    71       2.377  17.705  -7.708  1.00  0.00           H  
ATOM   1157 HH21 ARG    71       0.035  19.918  -8.962  1.00  0.00           H  
ATOM   1158 HH22 ARG    71       1.680  19.673  -8.454  1.00  0.00           H  
ATOM   1159  N   THR    72      -4.760  13.863  -4.842  1.00  0.00           N  
ATOM   1160  CA  THR    72      -4.497  12.586  -4.157  1.00  0.00           C  
ATOM   1161  C   THR    72      -5.383  11.447  -4.656  1.00  0.00           C  
ATOM   1162  O   THR    72      -6.582  11.630  -4.859  1.00  0.00           O  
ATOM   1163  CB  THR    72      -4.616  12.693  -2.624  1.00  0.00           C  
ATOM   1164  CG2 THR    72      -3.599  13.648  -2.006  1.00  0.00           C  
ATOM   1165  OG1 THR    72      -5.897  13.135  -2.227  1.00  0.00           O  
ATOM   1166  H   THR    72      -5.695  14.243  -4.771  1.00  0.00           H  
ATOM   1167  HA  THR    72      -3.481  12.305  -4.387  1.00  0.00           H  
ATOM   1168  HB  THR    72      -4.459  11.707  -2.182  1.00  0.00           H  
ATOM   1169 HG21 THR    72      -3.719  14.665  -2.375  1.00  0.00           H  
ATOM   1170 HG22 THR    72      -3.699  13.678  -0.921  1.00  0.00           H  
ATOM   1171 HG23 THR    72      -2.583  13.329  -2.224  1.00  0.00           H  
ATOM   1172  HG1 THR    72      -6.544  12.547  -2.588  1.00  0.00           H  
ATOM   1173  N   LEU    73      -4.810  10.248  -4.793  1.00  0.00           N  
ATOM   1174  CA  LEU    73      -5.560   8.992  -4.888  1.00  0.00           C  
ATOM   1175  C   LEU    73      -5.388   8.215  -3.579  1.00  0.00           C  
ATOM   1176  O   LEU    73      -4.273   7.823  -3.232  1.00  0.00           O  
ATOM   1177  CB  LEU    73      -5.100   8.183  -6.119  1.00  0.00           C  
ATOM   1178  CG  LEU    73      -5.779   6.803  -6.255  1.00  0.00           C  
ATOM   1179  CD1 LEU    73      -7.280   6.915  -6.530  1.00  0.00           C  
ATOM   1180  CD2 LEU    73      -5.141   6.010  -7.391  1.00  0.00           C  
ATOM   1181  H   LEU    73      -3.815  10.176  -4.618  1.00  0.00           H  
ATOM   1182  HA  LEU    73      -6.623   9.196  -5.013  1.00  0.00           H  
ATOM   1183  HB2 LEU    73      -5.278   8.766  -7.024  1.00  0.00           H  
ATOM   1184  HB3 LEU    73      -4.019   8.044  -6.066  1.00  0.00           H  
ATOM   1185  HG  LEU    73      -5.635   6.217  -5.347  1.00  0.00           H  
ATOM   1186 HD11 LEU    73      -7.481   7.522  -7.414  1.00  0.00           H  
ATOM   1187 HD12 LEU    73      -7.727   5.934  -6.695  1.00  0.00           H  
ATOM   1188 HD13 LEU    73      -7.810   7.363  -5.690  1.00  0.00           H  
ATOM   1189 HD21 LEU    73      -4.070   5.893  -7.228  1.00  0.00           H  
ATOM   1190 HD22 LEU    73      -5.569   5.010  -7.470  1.00  0.00           H  
ATOM   1191 HD23 LEU    73      -5.273   6.506  -8.352  1.00  0.00           H  
ATOM   1192  N   THR    74      -6.478   7.987  -2.851  1.00  0.00           N  
ATOM   1193  CA  THR    74      -6.461   7.248  -1.582  1.00  0.00           C  
ATOM   1194  C   THR    74      -7.011   5.834  -1.759  1.00  0.00           C  
ATOM   1195  O   THR    74      -8.132   5.658  -2.233  1.00  0.00           O  
ATOM   1196  CB  THR    74      -7.231   8.003  -0.490  1.00  0.00           C  
ATOM   1197  CG2 THR    74      -7.122   7.321   0.871  1.00  0.00           C  
ATOM   1198  OG1 THR    74      -6.734   9.316  -0.341  1.00  0.00           O  
ATOM   1199  H   THR    74      -7.373   8.327  -3.182  1.00  0.00           H  
ATOM   1200  HA  THR    74      -5.439   7.174  -1.224  1.00  0.00           H  
ATOM   1201  HB  THR    74      -8.278   8.091  -0.761  1.00  0.00           H  
ATOM   1202 HG21 THR    74      -6.081   7.188   1.166  1.00  0.00           H  
ATOM   1203 HG22 THR    74      -7.615   7.911   1.644  1.00  0.00           H  
ATOM   1204 HG23 THR    74      -7.590   6.338   0.874  1.00  0.00           H  
ATOM   1205  HG1 THR    74      -6.859   9.775  -1.158  1.00  0.00           H  
ATOM   1206  N   ILE    75      -6.238   4.827  -1.348  1.00  0.00           N  
ATOM   1207  CA  ILE    75      -6.651   3.421  -1.276  1.00  0.00           C  
ATOM   1208  C   ILE    75      -6.934   3.095   0.197  1.00  0.00           C  
ATOM   1209  O   ILE    75      -6.003   2.970   0.993  1.00  0.00           O  
ATOM   1210  CB  ILE    75      -5.578   2.487  -1.893  1.00  0.00           C  
ATOM   1211  CG2 ILE    75      -6.035   1.019  -1.783  1.00  0.00           C  
ATOM   1212  CG1 ILE    75      -5.270   2.789  -3.381  1.00  0.00           C  
ATOM   1213  CD1 ILE    75      -4.242   3.905  -3.617  1.00  0.00           C  
ATOM   1214  H   ILE    75      -5.323   5.052  -0.977  1.00  0.00           H  
ATOM   1215  HA  ILE    75      -7.573   3.270  -1.841  1.00  0.00           H  
ATOM   1216  HB  ILE    75      -4.649   2.578  -1.330  1.00  0.00           H  
ATOM   1217 HG21 ILE    75      -6.988   0.857  -2.287  1.00  0.00           H  
ATOM   1218 HG22 ILE    75      -5.307   0.343  -2.236  1.00  0.00           H  
ATOM   1219 HG23 ILE    75      -6.147   0.689  -0.751  1.00  0.00           H  
ATOM   1220 HG12 ILE    75      -4.867   1.893  -3.855  1.00  0.00           H  
ATOM   1221 HG13 ILE    75      -6.189   3.019  -3.917  1.00  0.00           H  
ATOM   1222 HD11 ILE    75      -3.348   3.757  -3.014  1.00  0.00           H  
ATOM   1223 HD12 ILE    75      -3.935   3.926  -4.663  1.00  0.00           H  
ATOM   1224 HD13 ILE    75      -4.637   4.892  -3.386  1.00  0.00           H  
ATOM   1225  N   VAL    76      -8.211   3.000   0.571  1.00  0.00           N  
ATOM   1226  CA  VAL    76      -8.664   2.602   1.917  1.00  0.00           C  
ATOM   1227  C   VAL    76      -8.983   1.109   1.937  1.00  0.00           C  
ATOM   1228  O   VAL    76      -9.604   0.604   1.003  1.00  0.00           O  
ATOM   1229  CB  VAL    76      -9.922   3.382   2.362  1.00  0.00           C  
ATOM   1230  CG1 VAL    76     -10.281   3.118   3.830  1.00  0.00           C  
ATOM   1231  CG2 VAL    76      -9.789   4.897   2.187  1.00  0.00           C  
ATOM   1232  H   VAL    76      -8.926   3.119  -0.136  1.00  0.00           H  
ATOM   1233  HA  VAL    76      -7.877   2.800   2.644  1.00  0.00           H  
ATOM   1234  HB  VAL    76     -10.764   3.060   1.752  1.00  0.00           H  
ATOM   1235 HG11 VAL    76      -9.442   3.338   4.492  1.00  0.00           H  
ATOM   1236 HG12 VAL    76     -11.121   3.735   4.149  1.00  0.00           H  
ATOM   1237 HG13 VAL    76     -10.581   2.084   4.004  1.00  0.00           H  
ATOM   1238 HG21 VAL    76      -9.641   5.169   1.142  1.00  0.00           H  
ATOM   1239 HG22 VAL    76     -10.690   5.414   2.520  1.00  0.00           H  
ATOM   1240 HG23 VAL    76      -8.955   5.288   2.763  1.00  0.00           H  
ATOM   1241  N   ASP    77      -8.663   0.421   3.029  1.00  0.00           N  
ATOM   1242  CA  ASP    77      -9.194  -0.903   3.352  1.00  0.00           C  
ATOM   1243  C   ASP    77      -9.637  -0.999   4.822  1.00  0.00           C  
ATOM   1244  O   ASP    77      -9.260  -0.187   5.672  1.00  0.00           O  
ATOM   1245  CB  ASP    77      -8.180  -1.996   2.977  1.00  0.00           C  
ATOM   1246  CG  ASP    77      -6.904  -2.009   3.834  1.00  0.00           C  
ATOM   1247  OD1 ASP    77      -7.013  -2.172   5.073  1.00  0.00           O  
ATOM   1248  OD2 ASP    77      -5.796  -1.946   3.250  1.00  0.00           O1-
ATOM   1249  H   ASP    77      -8.118   0.878   3.750  1.00  0.00           H  
ATOM   1250  HA  ASP    77     -10.095  -1.067   2.764  1.00  0.00           H  
ATOM   1251  HB2 ASP    77      -8.644  -2.980   3.051  1.00  0.00           H  
ATOM   1252  HB3 ASP    77      -7.911  -1.867   1.930  1.00  0.00           H  
ATOM   1253  N   THR    78     -10.445  -2.017   5.112  1.00  0.00           N  
ATOM   1254  CA  THR    78     -10.850  -2.425   6.468  1.00  0.00           C  
ATOM   1255  C   THR    78     -10.164  -3.730   6.899  1.00  0.00           C  
ATOM   1256  O   THR    78     -10.750  -4.561   7.596  1.00  0.00           O  
ATOM   1257  CB  THR    78     -12.380  -2.488   6.588  1.00  0.00           C  
ATOM   1258  CG2 THR    78     -13.020  -1.105   6.495  1.00  0.00           C  
ATOM   1259  OG1 THR    78     -12.932  -3.288   5.568  1.00  0.00           O  
ATOM   1260  H   THR    78     -10.755  -2.609   4.353  1.00  0.00           H  
ATOM   1261  HA  THR    78     -10.508  -1.687   7.194  1.00  0.00           H  
ATOM   1262  HB  THR    78     -12.667  -2.918   7.549  1.00  0.00           H  
ATOM   1263 HG21 THR    78     -12.800  -0.617   5.545  1.00  0.00           H  
ATOM   1264 HG22 THR    78     -14.105  -1.167   6.591  1.00  0.00           H  
ATOM   1265 HG23 THR    78     -12.658  -0.453   7.291  1.00  0.00           H  
ATOM   1266  HG1 THR    78     -13.823  -3.500   5.819  1.00  0.00           H  
ATOM   1267  N   GLY    79      -8.912  -3.936   6.470  1.00  0.00           N  
ATOM   1268  CA  GLY    79      -8.101  -5.108   6.809  1.00  0.00           C  
ATOM   1269  C   GLY    79      -7.679  -5.165   8.280  1.00  0.00           C  
ATOM   1270  O   GLY    79      -8.220  -4.463   9.134  1.00  0.00           O  
ATOM   1271  H   GLY    79      -8.467  -3.219   5.909  1.00  0.00           H  
ATOM   1272  HA2 GLY    79      -8.643  -6.017   6.566  1.00  0.00           H  
ATOM   1273  HA3 GLY    79      -7.212  -5.088   6.179  1.00  0.00           H  
ATOM   1274  N   ILE    80      -6.694  -6.007   8.594  1.00  0.00           N  
ATOM   1275  CA  ILE    80      -6.140  -6.133   9.953  1.00  0.00           C  
ATOM   1276  C   ILE    80      -5.428  -4.857  10.447  1.00  0.00           C  
ATOM   1277  O   ILE    80      -5.413  -4.587  11.649  1.00  0.00           O  
ATOM   1278  CB  ILE    80      -5.242  -7.391  10.025  1.00  0.00           C  
ATOM   1279  CG2 ILE    80      -4.009  -7.299   9.108  1.00  0.00           C  
ATOM   1280  CG1 ILE    80      -4.832  -7.690  11.482  1.00  0.00           C  
ATOM   1281  CD1 ILE    80      -4.352  -9.129  11.697  1.00  0.00           C  
ATOM   1282  H   ILE    80      -6.304  -6.596   7.870  1.00  0.00           H  
ATOM   1283  HA  ILE    80      -6.983  -6.288  10.628  1.00  0.00           H  
ATOM   1284  HB  ILE    80      -5.839  -8.233   9.677  1.00  0.00           H  
ATOM   1285 HG21 ILE    80      -3.320  -6.523   9.432  1.00  0.00           H  
ATOM   1286 HG22 ILE    80      -3.450  -8.233   9.096  1.00  0.00           H  
ATOM   1287 HG23 ILE    80      -4.287  -7.086   8.076  1.00  0.00           H  
ATOM   1288 HG12 ILE    80      -4.055  -6.999  11.808  1.00  0.00           H  
ATOM   1289 HG13 ILE    80      -5.684  -7.525  12.143  1.00  0.00           H  
ATOM   1290 HD11 ILE    80      -3.445  -9.344  11.132  1.00  0.00           H  
ATOM   1291 HD12 ILE    80      -4.129  -9.308  12.749  1.00  0.00           H  
ATOM   1292 HD13 ILE    80      -5.114  -9.850  11.397  1.00  0.00           H  
ATOM   1293  N   GLY    81      -4.879  -4.051   9.530  1.00  0.00           N  
ATOM   1294  CA  GLY    81      -4.043  -2.892   9.852  1.00  0.00           C  
ATOM   1295  C   GLY    81      -2.687  -3.276  10.460  1.00  0.00           C  
ATOM   1296  O   GLY    81      -2.338  -4.455  10.560  1.00  0.00           O  
ATOM   1297  H   GLY    81      -4.952  -4.311   8.558  1.00  0.00           H  
ATOM   1298  HA2 GLY    81      -3.871  -2.334   8.935  1.00  0.00           H  
ATOM   1299  HA3 GLY    81      -4.573  -2.225  10.528  1.00  0.00           H  
ATOM   1300  N   MET    82      -1.908  -2.279  10.878  1.00  0.00           N  
ATOM   1301  CA  MET    82      -0.546  -2.457  11.397  1.00  0.00           C  
ATOM   1302  C   MET    82      -0.370  -1.795  12.766  1.00  0.00           C  
ATOM   1303  O   MET    82      -0.785  -0.653  12.979  1.00  0.00           O  
ATOM   1304  CB  MET    82       0.464  -1.902  10.380  1.00  0.00           C  
ATOM   1305  CG  MET    82       0.504  -2.750   9.105  1.00  0.00           C  
ATOM   1306  SD  MET    82       1.574  -2.116   7.789  1.00  0.00           S  
ATOM   1307  CE  MET    82       0.569  -0.733   7.183  1.00  0.00           C  
ATOM   1308  H   MET    82      -2.233  -1.327  10.770  1.00  0.00           H  
ATOM   1309  HA  MET    82      -0.320  -3.516  11.539  1.00  0.00           H  
ATOM   1310  HB2 MET    82       0.202  -0.877  10.132  1.00  0.00           H  
ATOM   1311  HB3 MET    82       1.465  -1.857  10.811  1.00  0.00           H  
ATOM   1312  HG2 MET    82       0.843  -3.757   9.352  1.00  0.00           H  
ATOM   1313  HG3 MET    82      -0.491  -2.848   8.683  1.00  0.00           H  
ATOM   1314  HE1 MET    82       0.423   0.016   7.960  1.00  0.00           H  
ATOM   1315  HE2 MET    82       1.063  -0.256   6.336  1.00  0.00           H  
ATOM   1316  HE3 MET    82      -0.407  -1.087   6.856  1.00  0.00           H  
ATOM   1317  N   THR    83       0.268  -2.505  13.698  1.00  0.00           N  
ATOM   1318  CA  THR    83       0.808  -1.900  14.927  1.00  0.00           C  
ATOM   1319  C   THR    83       2.044  -1.056  14.601  1.00  0.00           C  
ATOM   1320  O   THR    83       2.643  -1.200  13.528  1.00  0.00           O  
ATOM   1321  CB  THR    83       1.181  -2.959  15.979  1.00  0.00           C  
ATOM   1322  CG2 THR    83       0.043  -3.924  16.311  1.00  0.00           C  
ATOM   1323  OG1 THR    83       2.295  -3.715  15.560  1.00  0.00           O  
ATOM   1324  H   THR    83       0.572  -3.446  13.477  1.00  0.00           H  
ATOM   1325  HA  THR    83       0.047  -1.247  15.359  1.00  0.00           H  
ATOM   1326  HB  THR    83       1.475  -2.460  16.902  1.00  0.00           H  
ATOM   1327 HG21 THR    83      -0.234  -4.539  15.454  1.00  0.00           H  
ATOM   1328 HG22 THR    83       0.324  -4.599  17.120  1.00  0.00           H  
ATOM   1329 HG23 THR    83      -0.849  -3.386  16.631  1.00  0.00           H  
ATOM   1330  HG1 THR    83       2.031  -4.265  14.830  1.00  0.00           H  
ATOM   1331  N   LYS    84       2.497  -0.212  15.532  1.00  0.00           N  
ATOM   1332  CA  LYS    84       3.747   0.554  15.386  1.00  0.00           C  
ATOM   1333  C   LYS    84       4.965  -0.356  15.137  1.00  0.00           C  
ATOM   1334  O   LYS    84       5.845  -0.016  14.345  1.00  0.00           O  
ATOM   1335  CB  LYS    84       3.926   1.424  16.640  1.00  0.00           C  
ATOM   1336  CG  LYS    84       4.997   2.499  16.428  1.00  0.00           C  
ATOM   1337  CD  LYS    84       5.204   3.353  17.682  1.00  0.00           C  
ATOM   1338  CE  LYS    84       6.223   4.450  17.365  1.00  0.00           C  
ATOM   1339  NZ  LYS    84       6.516   5.297  18.547  1.00  0.00           N1+
ATOM   1340  H   LYS    84       1.979  -0.121  16.402  1.00  0.00           H  
ATOM   1341  HA  LYS    84       3.623   1.207  14.521  1.00  0.00           H  
ATOM   1342  HB2 LYS    84       2.982   1.912  16.881  1.00  0.00           H  
ATOM   1343  HB3 LYS    84       4.174   0.802  17.502  1.00  0.00           H  
ATOM   1344  HG2 LYS    84       5.943   2.031  16.168  1.00  0.00           H  
ATOM   1345  HG3 LYS    84       4.714   3.133  15.586  1.00  0.00           H  
ATOM   1346  HD2 LYS    84       4.260   3.795  18.002  1.00  0.00           H  
ATOM   1347  HD3 LYS    84       5.558   2.729  18.504  1.00  0.00           H  
ATOM   1348  HE2 LYS    84       7.162   4.011  17.027  1.00  0.00           H  
ATOM   1349  HE3 LYS    84       5.861   5.091  16.560  1.00  0.00           H  
ATOM   1350  HZ1 LYS    84       7.213   5.993  18.284  1.00  0.00           H  
ATOM   1351  HZ2 LYS    84       5.676   5.763  18.855  1.00  0.00           H  
ATOM   1352  HZ3 LYS    84       6.886   4.728  19.294  1.00  0.00           H  
ATOM   1353  N   ALA    85       4.981  -1.536  15.761  1.00  0.00           N  
ATOM   1354  CA  ALA    85       6.022  -2.551  15.591  1.00  0.00           C  
ATOM   1355  C   ALA    85       6.023  -3.196  14.189  1.00  0.00           C  
ATOM   1356  O   ALA    85       7.094  -3.483  13.654  1.00  0.00           O  
ATOM   1357  CB  ALA    85       5.841  -3.604  16.690  1.00  0.00           C  
ATOM   1358  H   ALA    85       4.206  -1.765  16.367  1.00  0.00           H  
ATOM   1359  HA  ALA    85       6.992  -2.071  15.738  1.00  0.00           H  
ATOM   1360  HB1 ALA    85       4.874  -4.103  16.613  1.00  0.00           H  
ATOM   1361  HB2 ALA    85       6.613  -4.371  16.629  1.00  0.00           H  
ATOM   1362  HB3 ALA    85       5.904  -3.154  17.681  1.00  0.00           H  
ATOM   1363  N   ASP    86       4.850  -3.386  13.572  1.00  0.00           N  
ATOM   1364  CA  ASP    86       4.720  -3.825  12.171  1.00  0.00           C  
ATOM   1365  C   ASP    86       5.074  -2.717  11.163  1.00  0.00           C  
ATOM   1366  O   ASP    86       5.581  -2.997  10.078  1.00  0.00           O  
ATOM   1367  CB  ASP    86       3.281  -4.284  11.890  1.00  0.00           C  
ATOM   1368  CG  ASP    86       2.771  -5.368  12.841  1.00  0.00           C  
ATOM   1369  OD1 ASP    86       3.468  -6.393  13.030  1.00  0.00           O  
ATOM   1370  OD2 ASP    86       1.655  -5.182  13.385  1.00  0.00           O1-
ATOM   1371  H   ASP    86       4.003  -3.140  14.065  1.00  0.00           H  
ATOM   1372  HA  ASP    86       5.395  -4.666  12.002  1.00  0.00           H  
ATOM   1373  HB2 ASP    86       2.601  -3.436  11.955  1.00  0.00           H  
ATOM   1374  HB3 ASP    86       3.199  -4.666  10.871  1.00  0.00           H  
ATOM   1375  N   LEU    87       4.773  -1.462  11.510  1.00  0.00           N  
ATOM   1376  CA  LEU    87       4.891  -0.303  10.626  1.00  0.00           C  
ATOM   1377  C   LEU    87       6.345   0.167  10.415  1.00  0.00           C  
ATOM   1378  O   LEU    87       6.696   0.580   9.309  1.00  0.00           O  
ATOM   1379  CB  LEU    87       3.999   0.803  11.222  1.00  0.00           C  
ATOM   1380  CG  LEU    87       3.854   2.082  10.381  1.00  0.00           C  
ATOM   1381  CD1 LEU    87       3.190   1.797   9.033  1.00  0.00           C  
ATOM   1382  CD2 LEU    87       2.990   3.074  11.164  1.00  0.00           C  
ATOM   1383  H   LEU    87       4.340  -1.313  12.412  1.00  0.00           H  
ATOM   1384  HA  LEU    87       4.489  -0.593   9.654  1.00  0.00           H  
ATOM   1385  HB2 LEU    87       3.002   0.394  11.396  1.00  0.00           H  
ATOM   1386  HB3 LEU    87       4.384   1.071  12.208  1.00  0.00           H  
ATOM   1387  HG  LEU    87       4.829   2.541  10.212  1.00  0.00           H  
ATOM   1388 HD11 LEU    87       2.261   1.242   9.152  1.00  0.00           H  
ATOM   1389 HD12 LEU    87       2.958   2.715   8.494  1.00  0.00           H  
ATOM   1390 HD13 LEU    87       3.842   1.209   8.389  1.00  0.00           H  
ATOM   1391 HD21 LEU    87       2.842   4.005  10.619  1.00  0.00           H  
ATOM   1392 HD22 LEU    87       2.004   2.661  11.379  1.00  0.00           H  
ATOM   1393 HD23 LEU    87       3.452   3.329  12.118  1.00  0.00           H  
ATOM   1394  N   ILE    88       7.182   0.117  11.462  1.00  0.00           N  
ATOM   1395  CA  ILE    88       8.586   0.574  11.430  1.00  0.00           C  
ATOM   1396  C   ILE    88       9.544  -0.607  11.186  1.00  0.00           C  
ATOM   1397  O   ILE    88      10.139  -0.726  10.113  1.00  0.00           O  
ATOM   1398  CB  ILE    88       8.941   1.372  12.710  1.00  0.00           C  
ATOM   1399  CG2 ILE    88      10.412   1.833  12.678  1.00  0.00           C  
ATOM   1400  CG1 ILE    88       8.022   2.601  12.898  1.00  0.00           C  
ATOM   1401  CD1 ILE    88       8.057   3.164  14.322  1.00  0.00           C  
ATOM   1402  H   ILE    88       6.825  -0.232  12.341  1.00  0.00           H  
ATOM   1403  HA  ILE    88       8.722   1.260  10.592  1.00  0.00           H  
ATOM   1404  HB  ILE    88       8.803   0.716  13.572  1.00  0.00           H  
ATOM   1405 HG21 ILE    88      10.613   2.461  11.810  1.00  0.00           H  
ATOM   1406 HG22 ILE    88      10.669   2.413  13.563  1.00  0.00           H  
ATOM   1407 HG23 ILE    88      11.115   1.001  12.658  1.00  0.00           H  
ATOM   1408 HG12 ILE    88       8.295   3.379  12.185  1.00  0.00           H  
ATOM   1409 HG13 ILE    88       6.984   2.346  12.685  1.00  0.00           H  
ATOM   1410 HD11 ILE    88       9.029   3.581  14.571  1.00  0.00           H  
ATOM   1411 HD12 ILE    88       7.320   3.958  14.442  1.00  0.00           H  
ATOM   1412 HD13 ILE    88       7.839   2.386  15.052  1.00  0.00           H  
ATOM   1413  N   ASN    89       9.687  -1.487  12.183  1.00  0.00           N  
ATOM   1414  CA  ASN    89      10.414  -2.758  12.092  1.00  0.00           C  
ATOM   1415  C   ASN    89       9.569  -3.831  11.371  1.00  0.00           C  
ATOM   1416  O   ASN    89       8.496  -3.537  10.845  1.00  0.00           O  
ATOM   1417  CB  ASN    89      10.837  -3.180  13.514  1.00  0.00           C  
ATOM   1418  CG  ASN    89      11.920  -2.281  14.089  1.00  0.00           C  
ATOM   1419  OD1 ASN    89      11.666  -1.204  14.608  1.00  0.00           O  
ATOM   1420  ND2 ASN    89      13.166  -2.696  14.017  1.00  0.00           N  
ATOM   1421  H   ASN    89       9.174  -1.319  13.037  1.00  0.00           H  
ATOM   1422  HA  ASN    89      11.313  -2.617  11.487  1.00  0.00           H  
ATOM   1423  HB2 ASN    89       9.975  -3.170  14.184  1.00  0.00           H  
ATOM   1424  HB3 ASN    89      11.208  -4.206  13.527  1.00  0.00           H  
ATOM   1425 HD21 ASN    89      13.903  -2.115  14.390  1.00  0.00           H  
ATOM   1426 HD22 ASN    89      13.385  -3.585  13.593  1.00  0.00           H  
ATOM   1427  N   ASN    90      10.056  -5.075  11.327  1.00  0.00           N  
ATOM   1428  CA  ASN    90       9.445  -6.239  10.668  1.00  0.00           C  
ATOM   1429  C   ASN    90       9.319  -6.065   9.149  1.00  0.00           C  
ATOM   1430  O   ASN    90      10.119  -6.619   8.402  1.00  0.00           O  
ATOM   1431  CB  ASN    90       8.122  -6.662  11.349  1.00  0.00           C  
ATOM   1432  CG  ASN    90       8.222  -6.943  12.841  1.00  0.00           C  
ATOM   1433  OD1 ASN    90       9.284  -7.172  13.405  1.00  0.00           O  
ATOM   1434  ND2 ASN    90       7.105  -6.960  13.534  1.00  0.00           N  
ATOM   1435  H   ASN    90      10.930  -5.248  11.802  1.00  0.00           H  
ATOM   1436  HA  ASN    90      10.155  -7.055  10.815  1.00  0.00           H  
ATOM   1437  HB2 ASN    90       7.357  -5.900  11.197  1.00  0.00           H  
ATOM   1438  HB3 ASN    90       7.741  -7.565  10.870  1.00  0.00           H  
ATOM   1439 HD21 ASN    90       7.138  -7.149  14.525  1.00  0.00           H  
ATOM   1440 HD22 ASN    90       6.218  -6.775  13.085  1.00  0.00           H  
ATOM   1441  N   LEU    91       8.374  -5.255   8.674  1.00  0.00           N  
ATOM   1442  CA  LEU    91       8.152  -4.976   7.253  1.00  0.00           C  
ATOM   1443  C   LEU    91       9.253  -4.091   6.637  1.00  0.00           C  
ATOM   1444  O   LEU    91       9.477  -4.150   5.428  1.00  0.00           O  
ATOM   1445  CB  LEU    91       6.731  -4.405   7.077  1.00  0.00           C  
ATOM   1446  CG  LEU    91       5.614  -5.325   7.631  1.00  0.00           C  
ATOM   1447  CD1 LEU    91       4.234  -4.712   7.428  1.00  0.00           C  
ATOM   1448  CD2 LEU    91       5.602  -6.696   6.951  1.00  0.00           C  
ATOM   1449  H   LEU    91       7.786  -4.769   9.339  1.00  0.00           H  
ATOM   1450  HA  LEU    91       8.204  -5.919   6.709  1.00  0.00           H  
ATOM   1451  HB2 LEU    91       6.672  -3.433   7.571  1.00  0.00           H  
ATOM   1452  HB3 LEU    91       6.547  -4.212   6.019  1.00  0.00           H  
ATOM   1453  HG  LEU    91       5.753  -5.467   8.704  1.00  0.00           H  
ATOM   1454 HD11 LEU    91       3.996  -4.614   6.371  1.00  0.00           H  
ATOM   1455 HD12 LEU    91       3.456  -5.325   7.885  1.00  0.00           H  
ATOM   1456 HD13 LEU    91       4.170  -3.726   7.885  1.00  0.00           H  
ATOM   1457 HD21 LEU    91       6.487  -7.274   7.212  1.00  0.00           H  
ATOM   1458 HD22 LEU    91       4.742  -7.287   7.267  1.00  0.00           H  
ATOM   1459 HD23 LEU    91       5.563  -6.606   5.865  1.00  0.00           H  
ATOM   1460  N   GLY    92      10.010  -3.349   7.460  1.00  0.00           N  
ATOM   1461  CA  GLY    92      11.289  -2.725   7.075  1.00  0.00           C  
ATOM   1462  C   GLY    92      12.513  -3.657   7.172  1.00  0.00           C  
ATOM   1463  O   GLY    92      13.596  -3.305   6.703  1.00  0.00           O  
ATOM   1464  H   GLY    92       9.755  -3.317   8.437  1.00  0.00           H  
ATOM   1465  HA2 GLY    92      11.228  -2.317   6.065  1.00  0.00           H  
ATOM   1466  HA3 GLY    92      11.458  -1.876   7.737  1.00  0.00           H  
ATOM   1467  N   THR    93      12.355  -4.839   7.778  1.00  0.00           N  
ATOM   1468  CA  THR    93      13.427  -5.821   8.035  1.00  0.00           C  
ATOM   1469  C   THR    93      13.423  -6.944   6.990  1.00  0.00           C  
ATOM   1470  O   THR    93      14.426  -7.162   6.310  1.00  0.00           O  
ATOM   1471  CB  THR    93      13.298  -6.405   9.457  1.00  0.00           C  
ATOM   1472  CG2 THR    93      14.507  -7.244   9.867  1.00  0.00           C  
ATOM   1473  OG1 THR    93      13.143  -5.378  10.419  1.00  0.00           O  
ATOM   1474  H   THR    93      11.427  -5.088   8.092  1.00  0.00           H  
ATOM   1475  HA  THR    93      14.394  -5.318   7.978  1.00  0.00           H  
ATOM   1476  HB  THR    93      12.409  -7.031   9.528  1.00  0.00           H  
ATOM   1477 HG21 THR    93      15.427  -6.661   9.826  1.00  0.00           H  
ATOM   1478 HG22 THR    93      14.396  -7.615  10.886  1.00  0.00           H  
ATOM   1479 HG23 THR    93      14.636  -8.115   9.224  1.00  0.00           H  
ATOM   1480  HG1 THR    93      12.418  -4.833  10.155  1.00  0.00           H  
ATOM   1481  N   ILE    94      12.283  -7.623   6.807  1.00  0.00           N  
ATOM   1482  CA  ILE    94      12.112  -8.746   5.862  1.00  0.00           C  
ATOM   1483  C   ILE    94      12.165  -8.307   4.391  1.00  0.00           C  
ATOM   1484  O   ILE    94      12.442  -9.121   3.510  1.00  0.00           O  
ATOM   1485  CB  ILE    94      10.809  -9.531   6.156  1.00  0.00           C  
ATOM   1486  CG2 ILE    94      10.775  -9.996   7.624  1.00  0.00           C  
ATOM   1487  CG1 ILE    94       9.542  -8.751   5.729  1.00  0.00           C  
ATOM   1488  CD1 ILE    94       8.216  -9.425   6.102  1.00  0.00           C  
ATOM   1489  H   ILE    94      11.480  -7.373   7.372  1.00  0.00           H  
ATOM   1490  HA  ILE    94      12.952  -9.427   6.017  1.00  0.00           H  
ATOM   1491  HB  ILE    94      10.837 -10.439   5.550  1.00  0.00           H  
ATOM   1492 HG21 ILE    94      10.616  -9.170   8.316  1.00  0.00           H  
ATOM   1493 HG22 ILE    94       9.981 -10.722   7.793  1.00  0.00           H  
ATOM   1494 HG23 ILE    94      11.711 -10.482   7.902  1.00  0.00           H  
ATOM   1495 HG12 ILE    94       9.557  -7.748   6.149  1.00  0.00           H  
ATOM   1496 HG13 ILE    94       9.530  -8.619   4.647  1.00  0.00           H  
ATOM   1497 HD11 ILE    94       8.058  -9.429   7.181  1.00  0.00           H  
ATOM   1498 HD12 ILE    94       7.377  -8.896   5.651  1.00  0.00           H  
ATOM   1499 HD13 ILE    94       8.184 -10.456   5.748  1.00  0.00           H  
ATOM   1500  N   ALA    95      11.935  -7.020   4.113  1.00  0.00           N  
ATOM   1501  CA  ALA    95      12.004  -6.446   2.768  1.00  0.00           C  
ATOM   1502  C   ALA    95      13.414  -6.503   2.148  1.00  0.00           C  
ATOM   1503  O   ALA    95      13.538  -6.410   0.929  1.00  0.00           O  
ATOM   1504  CB  ALA    95      11.497  -5.002   2.843  1.00  0.00           C  
ATOM   1505  H   ALA    95      11.714  -6.397   4.876  1.00  0.00           H  
ATOM   1506  HA  ALA    95      11.336  -7.012   2.117  1.00  0.00           H  
ATOM   1507  HB1 ALA    95      12.045  -4.421   3.585  1.00  0.00           H  
ATOM   1508  HB2 ALA    95      11.593  -4.494   1.882  1.00  0.00           H  
ATOM   1509  HB3 ALA    95      10.441  -4.978   3.112  1.00  0.00           H  
ATOM   1510  N   LYS    96      14.474  -6.671   2.950  1.00  0.00           N  
ATOM   1511  CA  LYS    96      15.877  -6.666   2.502  1.00  0.00           C  
ATOM   1512  C   LYS    96      16.194  -7.775   1.492  1.00  0.00           C  
ATOM   1513  O   LYS    96      16.733  -7.495   0.420  1.00  0.00           O  
ATOM   1514  CB  LYS    96      16.763  -6.754   3.754  1.00  0.00           C  
ATOM   1515  CG  LYS    96      18.254  -6.543   3.460  1.00  0.00           C  
ATOM   1516  CD  LYS    96      19.027  -6.488   4.783  1.00  0.00           C  
ATOM   1517  CE  LYS    96      20.464  -6.008   4.565  1.00  0.00           C  
ATOM   1518  NZ  LYS    96      21.058  -5.519   5.833  1.00  0.00           N1+
ATOM   1519  H   LYS    96      14.306  -6.767   3.942  1.00  0.00           H  
ATOM   1520  HA  LYS    96      16.058  -5.705   2.016  1.00  0.00           H  
ATOM   1521  HB2 LYS    96      16.434  -5.988   4.459  1.00  0.00           H  
ATOM   1522  HB3 LYS    96      16.614  -7.709   4.260  1.00  0.00           H  
ATOM   1523  HG2 LYS    96      18.653  -7.336   2.826  1.00  0.00           H  
ATOM   1524  HG3 LYS    96      18.379  -5.606   2.916  1.00  0.00           H  
ATOM   1525  HD2 LYS    96      18.519  -5.798   5.455  1.00  0.00           H  
ATOM   1526  HD3 LYS    96      19.018  -7.460   5.276  1.00  0.00           H  
ATOM   1527  HE2 LYS    96      21.083  -6.795   4.132  1.00  0.00           H  
ATOM   1528  HE3 LYS    96      20.480  -5.172   3.884  1.00  0.00           H  
ATOM   1529  HZ1 LYS    96      20.482  -4.771   6.198  1.00  0.00           H  
ATOM   1530  HZ2 LYS    96      21.102  -6.271   6.505  1.00  0.00           H  
ATOM   1531  HZ3 LYS    96      21.988  -5.166   5.653  1.00  0.00           H  
ATOM   1532  N   SER    97      15.823  -9.019   1.800  1.00  0.00           N  
ATOM   1533  CA  SER    97      16.044 -10.179   0.924  1.00  0.00           C  
ATOM   1534  C   SER    97      15.177 -10.121  -0.339  1.00  0.00           C  
ATOM   1535  O   SER    97      15.675 -10.378  -1.436  1.00  0.00           O  
ATOM   1536  CB  SER    97      15.791 -11.478   1.700  1.00  0.00           C  
ATOM   1537  OG  SER    97      14.470 -11.520   2.211  1.00  0.00           O  
ATOM   1538  H   SER    97      15.342  -9.184   2.673  1.00  0.00           H  
ATOM   1539  HA  SER    97      17.090 -10.175   0.610  1.00  0.00           H  
ATOM   1540  HB2 SER    97      15.954 -12.347   1.061  1.00  0.00           H  
ATOM   1541  HB3 SER    97      16.491 -11.562   2.532  1.00  0.00           H  
ATOM   1542  HG  SER    97      14.348 -12.335   2.672  1.00  0.00           H  
ATOM   1543  N   GLY    98      13.914  -9.699  -0.213  1.00  0.00           N  
ATOM   1544  CA  GLY    98      13.011  -9.462  -1.345  1.00  0.00           C  
ATOM   1545  C   GLY    98      13.525  -8.365  -2.281  1.00  0.00           C  
ATOM   1546  O   GLY    98      13.577  -8.556  -3.494  1.00  0.00           O  
ATOM   1547  H   GLY    98      13.566  -9.501   0.716  1.00  0.00           H  
ATOM   1548  HA2 GLY    98      12.857 -10.388  -1.900  1.00  0.00           H  
ATOM   1549  HA3 GLY    98      12.042  -9.158  -0.951  1.00  0.00           H  
ATOM   1550  N   THR    99      14.005  -7.252  -1.720  1.00  0.00           N  
ATOM   1551  CA  THR    99      14.623  -6.153  -2.474  1.00  0.00           C  
ATOM   1552  C   THR    99      15.859  -6.629  -3.237  1.00  0.00           C  
ATOM   1553  O   THR    99      15.943  -6.421  -4.446  1.00  0.00           O  
ATOM   1554  CB  THR    99      14.998  -4.978  -1.557  1.00  0.00           C  
ATOM   1555  CG2 THR    99      15.675  -3.854  -2.328  1.00  0.00           C  
ATOM   1556  OG1 THR    99      13.855  -4.424  -0.953  1.00  0.00           O  
ATOM   1557  H   THR    99      13.959  -7.158  -0.713  1.00  0.00           H  
ATOM   1558  HA  THR    99      13.892  -5.802  -3.206  1.00  0.00           H  
ATOM   1559  HB  THR    99      15.660  -5.308  -0.756  1.00  0.00           H  
ATOM   1560 HG21 THR    99      15.146  -3.629  -3.254  1.00  0.00           H  
ATOM   1561 HG22 THR    99      15.707  -2.945  -1.732  1.00  0.00           H  
ATOM   1562 HG23 THR    99      16.702  -4.114  -2.582  1.00  0.00           H  
ATOM   1563  HG1 THR    99      13.506  -5.062  -0.345  1.00  0.00           H  
ATOM   1564  N   LYS   100      16.792  -7.322  -2.571  1.00  0.00           N  
ATOM   1565  CA  LYS   100      18.000  -7.880  -3.203  1.00  0.00           C  
ATOM   1566  C   LYS   100      17.650  -8.827  -4.357  1.00  0.00           C  
ATOM   1567  O   LYS   100      18.189  -8.676  -5.451  1.00  0.00           O  
ATOM   1568  CB  LYS   100      18.860  -8.553  -2.120  1.00  0.00           C  
ATOM   1569  CG  LYS   100      20.115  -9.249  -2.674  1.00  0.00           C  
ATOM   1570  CD  LYS   100      21.032  -9.692  -1.523  1.00  0.00           C  
ATOM   1571  CE  LYS   100      22.167 -10.636  -1.949  1.00  0.00           C  
ATOM   1572  NZ  LYS   100      23.063 -10.047  -2.974  1.00  0.00           N1+
ATOM   1573  H   LYS   100      16.665  -7.482  -1.579  1.00  0.00           H  
ATOM   1574  HA  LYS   100      18.569  -7.047  -3.621  1.00  0.00           H  
ATOM   1575  HB2 LYS   100      19.158  -7.794  -1.394  1.00  0.00           H  
ATOM   1576  HB3 LYS   100      18.262  -9.279  -1.567  1.00  0.00           H  
ATOM   1577  HG2 LYS   100      19.832 -10.123  -3.263  1.00  0.00           H  
ATOM   1578  HG3 LYS   100      20.655  -8.578  -3.344  1.00  0.00           H  
ATOM   1579  HD2 LYS   100      21.450  -8.812  -1.033  1.00  0.00           H  
ATOM   1580  HD3 LYS   100      20.436 -10.203  -0.766  1.00  0.00           H  
ATOM   1581  HE2 LYS   100      22.767 -10.897  -1.077  1.00  0.00           H  
ATOM   1582  HE3 LYS   100      21.758 -11.569  -2.342  1.00  0.00           H  
ATOM   1583  HZ1 LYS   100      22.572 -10.015  -3.865  1.00  0.00           H  
ATOM   1584  HZ2 LYS   100      23.347  -9.118  -2.702  1.00  0.00           H  
ATOM   1585  HZ3 LYS   100      23.876 -10.635  -3.089  1.00  0.00           H  
ATOM   1586  N   ALA   101      16.701  -9.741  -4.148  1.00  0.00           N  
ATOM   1587  CA  ALA   101      16.233 -10.662  -5.181  1.00  0.00           C  
ATOM   1588  C   ALA   101      15.570  -9.941  -6.373  1.00  0.00           C  
ATOM   1589  O   ALA   101      15.844 -10.291  -7.521  1.00  0.00           O  
ATOM   1590  CB  ALA   101      15.290 -11.675  -4.524  1.00  0.00           C  
ATOM   1591  H   ALA   101      16.278  -9.806  -3.231  1.00  0.00           H  
ATOM   1592  HA  ALA   101      17.099 -11.207  -5.563  1.00  0.00           H  
ATOM   1593  HB1 ALA   101      14.441 -11.182  -4.049  1.00  0.00           H  
ATOM   1594  HB2 ALA   101      14.902 -12.386  -5.253  1.00  0.00           H  
ATOM   1595  HB3 ALA   101      15.809 -12.248  -3.754  1.00  0.00           H  
ATOM   1596  N   PHE   102      14.763  -8.901  -6.131  1.00  0.00           N  
ATOM   1597  CA  PHE   102      14.161  -8.085  -7.191  1.00  0.00           C  
ATOM   1598  C   PHE   102      15.214  -7.309  -7.997  1.00  0.00           C  
ATOM   1599  O   PHE   102      15.194  -7.338  -9.225  1.00  0.00           O  
ATOM   1600  CB  PHE   102      13.130  -7.122  -6.583  1.00  0.00           C  
ATOM   1601  CG  PHE   102      12.467  -6.175  -7.570  1.00  0.00           C  
ATOM   1602  CD1 PHE   102      11.896  -6.652  -8.766  1.00  0.00           C  
ATOM   1603  CE1 PHE   102      11.279  -5.763  -9.665  1.00  0.00           C  
ATOM   1604  CZ  PHE   102      11.233  -4.392  -9.369  1.00  0.00           C  
ATOM   1605  CE2 PHE   102      11.807  -3.908  -8.184  1.00  0.00           C  
ATOM   1606  CD2 PHE   102      12.418  -4.798  -7.285  1.00  0.00           C  
ATOM   1607  H   PHE   102      14.566  -8.649  -5.170  1.00  0.00           H  
ATOM   1608  HA  PHE   102      13.645  -8.761  -7.874  1.00  0.00           H  
ATOM   1609  HB2 PHE   102      12.344  -7.685  -6.086  1.00  0.00           H  
ATOM   1610  HB3 PHE   102      13.603  -6.534  -5.795  1.00  0.00           H  
ATOM   1611  HD1 PHE   102      11.929  -7.703  -9.007  1.00  0.00           H  
ATOM   1612  HE1 PHE   102      10.840  -6.134 -10.580  1.00  0.00           H  
ATOM   1613  HZ  PHE   102      10.758  -3.699 -10.042  1.00  0.00           H  
ATOM   1614  HE2 PHE   102      11.769  -2.851  -7.969  1.00  0.00           H  
ATOM   1615  HD2 PHE   102      12.849  -4.424  -6.370  1.00  0.00           H  
ATOM   1616  N   MET   103      16.171  -6.657  -7.330  1.00  0.00           N  
ATOM   1617  CA  MET   103      17.228  -5.891  -8.003  1.00  0.00           C  
ATOM   1618  C   MET   103      18.181  -6.792  -8.808  1.00  0.00           C  
ATOM   1619  O   MET   103      18.616  -6.414  -9.897  1.00  0.00           O  
ATOM   1620  CB  MET   103      17.966  -4.999  -6.989  1.00  0.00           C  
ATOM   1621  CG  MET   103      17.001  -3.986  -6.341  1.00  0.00           C  
ATOM   1622  SD  MET   103      17.579  -2.270  -6.247  1.00  0.00           S  
ATOM   1623  CE  MET   103      18.321  -2.282  -4.598  1.00  0.00           C  
ATOM   1624  H   MET   103      16.165  -6.676  -6.318  1.00  0.00           H  
ATOM   1625  HA  MET   103      16.751  -5.232  -8.730  1.00  0.00           H  
ATOM   1626  HB2 MET   103      18.453  -5.599  -6.218  1.00  0.00           H  
ATOM   1627  HB3 MET   103      18.761  -4.461  -7.506  1.00  0.00           H  
ATOM   1628  HG2 MET   103      16.072  -3.938  -6.910  1.00  0.00           H  
ATOM   1629  HG3 MET   103      16.716  -4.298  -5.341  1.00  0.00           H  
ATOM   1630  HE1 MET   103      19.132  -3.007  -4.539  1.00  0.00           H  
ATOM   1631  HE2 MET   103      18.706  -1.299  -4.360  1.00  0.00           H  
ATOM   1632  HE3 MET   103      17.571  -2.523  -3.851  1.00  0.00           H  
ATOM   1633  N   GLU   104      18.439  -8.018  -8.347  1.00  0.00           N  
ATOM   1634  CA  GLU   104      19.140  -9.048  -9.128  1.00  0.00           C  
ATOM   1635  C   GLU   104      18.310  -9.566 -10.314  1.00  0.00           C  
ATOM   1636  O   GLU   104      18.860  -9.777 -11.397  1.00  0.00           O  
ATOM   1637  CB  GLU   104      19.543 -10.211  -8.209  1.00  0.00           C  
ATOM   1638  CG  GLU   104      20.706  -9.812  -7.290  1.00  0.00           C  
ATOM   1639  CD  GLU   104      21.050 -10.865  -6.222  1.00  0.00           C  
ATOM   1640  OE1 GLU   104      20.418 -11.946  -6.150  1.00  0.00           O  
ATOM   1641  OE2 GLU   104      21.993 -10.603  -5.437  1.00  0.00           O1-
ATOM   1642  H   GLU   104      18.073  -8.286  -7.443  1.00  0.00           H  
ATOM   1643  HA  GLU   104      20.050  -8.609  -9.543  1.00  0.00           H  
ATOM   1644  HB2 GLU   104      18.682 -10.535  -7.622  1.00  0.00           H  
ATOM   1645  HB3 GLU   104      19.851 -11.073  -8.803  1.00  0.00           H  
ATOM   1646  HG2 GLU   104      21.599  -9.623  -7.886  1.00  0.00           H  
ATOM   1647  HG3 GLU   104      20.481  -8.881  -6.769  1.00  0.00           H  
ATOM   1648  N   ALA   105      16.989  -9.718 -10.166  1.00  0.00           N  
ATOM   1649  CA  ALA   105      16.101 -10.089 -11.270  1.00  0.00           C  
ATOM   1650  C   ALA   105      16.051  -9.007 -12.366  1.00  0.00           C  
ATOM   1651  O   ALA   105      16.081  -9.338 -13.552  1.00  0.00           O  
ATOM   1652  CB  ALA   105      14.708 -10.408 -10.715  1.00  0.00           C  
ATOM   1653  H   ALA   105      16.573  -9.547  -9.260  1.00  0.00           H  
ATOM   1654  HA  ALA   105      16.491 -11.005 -11.717  1.00  0.00           H  
ATOM   1655  HB1 ALA   105      14.246  -9.541 -10.243  1.00  0.00           H  
ATOM   1656  HB2 ALA   105      14.038 -10.745 -11.506  1.00  0.00           H  
ATOM   1657  HB3 ALA   105      14.758 -11.203  -9.971  1.00  0.00           H  
ATOM   1658  N   LEU   106      16.044  -7.720 -11.996  1.00  0.00           N  
ATOM   1659  CA  LEU   106      16.145  -6.602 -12.946  1.00  0.00           C  
ATOM   1660  C   LEU   106      17.463  -6.650 -13.744  1.00  0.00           C  
ATOM   1661  O   LEU   106      17.444  -6.483 -14.965  1.00  0.00           O  
ATOM   1662  CB  LEU   106      16.004  -5.260 -12.201  1.00  0.00           C  
ATOM   1663  CG  LEU   106      14.607  -4.957 -11.622  1.00  0.00           C  
ATOM   1664  CD1 LEU   106      14.690  -3.707 -10.746  1.00  0.00           C  
ATOM   1665  CD2 LEU   106      13.561  -4.701 -12.709  1.00  0.00           C  
ATOM   1666  H   LEU   106      16.004  -7.500 -11.009  1.00  0.00           H  
ATOM   1667  HA  LEU   106      15.334  -6.696 -13.668  1.00  0.00           H  
ATOM   1668  HB2 LEU   106      16.737  -5.231 -11.394  1.00  0.00           H  
ATOM   1669  HB3 LEU   106      16.281  -4.444 -12.871  1.00  0.00           H  
ATOM   1670  HG  LEU   106      14.266  -5.788 -11.007  1.00  0.00           H  
ATOM   1671 HD11 LEU   106      15.066  -2.857 -11.314  1.00  0.00           H  
ATOM   1672 HD12 LEU   106      13.716  -3.431 -10.345  1.00  0.00           H  
ATOM   1673 HD13 LEU   106      15.357  -3.857  -9.898  1.00  0.00           H  
ATOM   1674 HD21 LEU   106      13.368  -5.601 -13.290  1.00  0.00           H  
ATOM   1675 HD22 LEU   106      12.606  -4.400 -12.276  1.00  0.00           H  
ATOM   1676 HD23 LEU   106      13.875  -3.916 -13.397  1.00  0.00           H  
ATOM   1677  N   GLN   107      18.593  -6.959 -13.097  1.00  0.00           N  
ATOM   1678  CA  GLN   107      19.881  -7.186 -13.779  1.00  0.00           C  
ATOM   1679  C   GLN   107      19.860  -8.427 -14.693  1.00  0.00           C  
ATOM   1680  O   GLN   107      20.489  -8.424 -15.754  1.00  0.00           O  
ATOM   1681  CB  GLN   107      21.015  -7.306 -12.745  1.00  0.00           C  
ATOM   1682  CG  GLN   107      21.329  -6.000 -11.995  1.00  0.00           C  
ATOM   1683  CD  GLN   107      22.148  -5.018 -12.834  1.00  0.00           C  
ATOM   1684  OE1 GLN   107      23.413  -4.817 -12.524  1.00  0.00           O  
ATOM   1685  NE2 GLN   107      21.671  -4.408 -13.781  1.00  0.00           N  
ATOM   1686  H   GLN   107      18.558  -7.100 -12.096  1.00  0.00           H  
ATOM   1687  HA  GLN   107      20.068  -6.337 -14.435  1.00  0.00           H  
ATOM   1688  HB2 GLN   107      20.759  -8.073 -12.014  1.00  0.00           H  
ATOM   1689  HB3 GLN   107      21.927  -7.663 -13.227  1.00  0.00           H  
ATOM   1690  HG2 GLN   107      20.418  -5.511 -11.652  1.00  0.00           H  
ATOM   1691  HG3 GLN   107      21.902  -6.235 -11.097  1.00  0.00           H  
ATOM   1692 HE21 GLN   107      22.255  -3.774 -14.306  1.00  0.00           H  
ATOM   1693 HE22 GLN   107      20.701  -4.535 -14.031  1.00  0.00           H  
ATOM   1694  N   ALA   108      19.099  -9.466 -14.330  1.00  0.00           N  
ATOM   1695  CA  ALA   108      18.838 -10.652 -15.155  1.00  0.00           C  
ATOM   1696  C   ALA   108      17.807 -10.429 -16.291  1.00  0.00           C  
ATOM   1697  O   ALA   108      17.500 -11.367 -17.033  1.00  0.00           O  
ATOM   1698  CB  ALA   108      18.431 -11.804 -14.226  1.00  0.00           C  
ATOM   1699  H   ALA   108      18.621  -9.414 -13.440  1.00  0.00           H  
ATOM   1700  HA  ALA   108      19.774 -10.942 -15.636  1.00  0.00           H  
ATOM   1701  HB1 ALA   108      17.473 -11.613 -13.744  1.00  0.00           H  
ATOM   1702  HB2 ALA   108      18.337 -12.741 -14.776  1.00  0.00           H  
ATOM   1703  HB3 ALA   108      19.173 -11.961 -13.443  1.00  0.00           H  
ATOM   1704  N   GLY   109      17.280  -9.208 -16.458  1.00  0.00           N  
ATOM   1705  CA  GLY   109      16.391  -8.819 -17.561  1.00  0.00           C  
ATOM   1706  C   GLY   109      14.886  -8.828 -17.254  1.00  0.00           C  
ATOM   1707  O   GLY   109      14.084  -8.702 -18.183  1.00  0.00           O  
ATOM   1708  H   GLY   109      17.558  -8.479 -15.815  1.00  0.00           H  
ATOM   1709  HA2 GLY   109      16.659  -7.801 -17.845  1.00  0.00           H  
ATOM   1710  HA3 GLY   109      16.576  -9.432 -18.445  1.00  0.00           H  
ATOM   1711  N   ALA   110      14.478  -8.956 -15.987  1.00  0.00           N  
ATOM   1712  CA  ALA   110      13.099  -8.696 -15.554  1.00  0.00           C  
ATOM   1713  C   ALA   110      12.710  -7.208 -15.724  1.00  0.00           C  
ATOM   1714  O   ALA   110      13.571  -6.344 -15.910  1.00  0.00           O  
ATOM   1715  CB  ALA   110      12.943  -9.140 -14.094  1.00  0.00           C  
ATOM   1716  H   ALA   110      15.175  -9.086 -15.265  1.00  0.00           H  
ATOM   1717  HA  ALA   110      12.426  -9.298 -16.168  1.00  0.00           H  
ATOM   1718  HB1 ALA   110      13.521  -8.506 -13.424  1.00  0.00           H  
ATOM   1719  HB2 ALA   110      11.907  -9.065 -13.766  1.00  0.00           H  
ATOM   1720  HB3 ALA   110      13.261 -10.173 -13.953  1.00  0.00           H  
ATOM   1721  N   ASP   111      11.414  -6.897 -15.618  1.00  0.00           N  
ATOM   1722  CA  ASP   111      10.891  -5.521 -15.621  1.00  0.00           C  
ATOM   1723  C   ASP   111      10.147  -5.178 -14.315  1.00  0.00           C  
ATOM   1724  O   ASP   111       9.818  -6.056 -13.510  1.00  0.00           O  
ATOM   1725  CB  ASP   111      10.036  -5.262 -16.871  1.00  0.00           C  
ATOM   1726  CG  ASP   111       8.609  -5.807 -16.757  1.00  0.00           C  
ATOM   1727  OD1 ASP   111       8.358  -6.954 -17.192  1.00  0.00           O  
ATOM   1728  OD2 ASP   111       7.742  -5.065 -16.240  1.00  0.00           O1-
ATOM   1729  H   ASP   111      10.747  -7.640 -15.466  1.00  0.00           H  
ATOM   1730  HA  ASP   111      11.721  -4.815 -15.668  1.00  0.00           H  
ATOM   1731  HB2 ASP   111       9.972  -4.189 -17.052  1.00  0.00           H  
ATOM   1732  HB3 ASP   111      10.515  -5.683 -17.756  1.00  0.00           H  
ATOM   1733  N   ILE   112       9.888  -3.884 -14.098  1.00  0.00           N  
ATOM   1734  CA  ILE   112       9.375  -3.352 -12.826  1.00  0.00           C  
ATOM   1735  C   ILE   112       7.991  -3.913 -12.446  1.00  0.00           C  
ATOM   1736  O   ILE   112       7.689  -4.006 -11.257  1.00  0.00           O  
ATOM   1737  CB  ILE   112       9.451  -1.802 -12.843  1.00  0.00           C  
ATOM   1738  CG2 ILE   112       8.608  -1.136 -11.740  1.00  0.00           C  
ATOM   1739  CG1 ILE   112      10.934  -1.375 -12.716  1.00  0.00           C  
ATOM   1740  CD1 ILE   112      11.201   0.123 -12.907  1.00  0.00           C  
ATOM   1741  H   ILE   112      10.153  -3.215 -14.807  1.00  0.00           H  
ATOM   1742  HA  ILE   112      10.050  -3.714 -12.053  1.00  0.00           H  
ATOM   1743  HB  ILE   112       9.071  -1.447 -13.801  1.00  0.00           H  
ATOM   1744 HG21 ILE   112       8.897  -1.486 -10.748  1.00  0.00           H  
ATOM   1745 HG22 ILE   112       8.715  -0.054 -11.749  1.00  0.00           H  
ATOM   1746 HG23 ILE   112       7.542  -1.321 -11.869  1.00  0.00           H  
ATOM   1747 HG12 ILE   112      11.326  -1.683 -11.745  1.00  0.00           H  
ATOM   1748 HG13 ILE   112      11.533  -1.907 -13.456  1.00  0.00           H  
ATOM   1749 HD11 ILE   112      10.769   0.725 -12.108  1.00  0.00           H  
ATOM   1750 HD12 ILE   112      12.273   0.322 -12.907  1.00  0.00           H  
ATOM   1751 HD13 ILE   112      10.800   0.478 -13.855  1.00  0.00           H  
ATOM   1752  N   SER   113       7.170  -4.384 -13.391  1.00  0.00           N  
ATOM   1753  CA  SER   113       5.877  -5.015 -13.072  1.00  0.00           C  
ATOM   1754  C   SER   113       6.000  -6.331 -12.288  1.00  0.00           C  
ATOM   1755  O   SER   113       5.015  -6.764 -11.689  1.00  0.00           O  
ATOM   1756  CB  SER   113       5.039  -5.254 -14.331  1.00  0.00           C  
ATOM   1757  OG  SER   113       5.613  -6.234 -15.173  1.00  0.00           O  
ATOM   1758  H   SER   113       7.461  -4.358 -14.361  1.00  0.00           H  
ATOM   1759  HA  SER   113       5.322  -4.317 -12.443  1.00  0.00           H  
ATOM   1760  HB2 SER   113       4.043  -5.600 -14.053  1.00  0.00           H  
ATOM   1761  HB3 SER   113       4.886  -4.332 -14.885  1.00  0.00           H  
ATOM   1762  HG  SER   113       6.415  -5.886 -15.554  1.00  0.00           H  
ATOM   1763  N   MET   114       7.179  -6.962 -12.240  1.00  0.00           N  
ATOM   1764  CA  MET   114       7.417  -8.194 -11.472  1.00  0.00           C  
ATOM   1765  C   MET   114       7.642  -7.953  -9.965  1.00  0.00           C  
ATOM   1766  O   MET   114       7.732  -8.914  -9.203  1.00  0.00           O  
ATOM   1767  CB  MET   114       8.575  -8.992 -12.098  1.00  0.00           C  
ATOM   1768  CG  MET   114       8.313  -9.305 -13.581  1.00  0.00           C  
ATOM   1769  SD  MET   114       9.492 -10.435 -14.374  1.00  0.00           S  
ATOM   1770  CE  MET   114       8.972 -12.020 -13.663  1.00  0.00           C  
ATOM   1771  H   MET   114       7.962  -6.566 -12.745  1.00  0.00           H  
ATOM   1772  HA  MET   114       6.527  -8.823 -11.545  1.00  0.00           H  
ATOM   1773  HB2 MET   114       9.514  -8.445 -12.000  1.00  0.00           H  
ATOM   1774  HB3 MET   114       8.706  -9.926 -11.550  1.00  0.00           H  
ATOM   1775  HG2 MET   114       7.314  -9.725 -13.705  1.00  0.00           H  
ATOM   1776  HG3 MET   114       8.328  -8.381 -14.161  1.00  0.00           H  
ATOM   1777  HE1 MET   114       7.922 -12.213 -13.885  1.00  0.00           H  
ATOM   1778  HE2 MET   114       9.568 -12.831 -14.082  1.00  0.00           H  
ATOM   1779  HE3 MET   114       9.108 -12.019 -12.582  1.00  0.00           H  
ATOM   1780  N   ILE   115       7.696  -6.693  -9.513  1.00  0.00           N  
ATOM   1781  CA  ILE   115       8.012  -6.277  -8.132  1.00  0.00           C  
ATOM   1782  C   ILE   115       7.170  -6.972  -7.043  1.00  0.00           C  
ATOM   1783  O   ILE   115       7.687  -7.303  -5.973  1.00  0.00           O  
ATOM   1784  CB  ILE   115       7.903  -4.736  -8.042  1.00  0.00           C  
ATOM   1785  CG2 ILE   115       6.462  -4.232  -8.268  1.00  0.00           C  
ATOM   1786  CG1 ILE   115       8.498  -4.224  -6.716  1.00  0.00           C  
ATOM   1787  CD1 ILE   115       8.565  -2.697  -6.598  1.00  0.00           C  
ATOM   1788  H   ILE   115       7.582  -5.950 -10.191  1.00  0.00           H  
ATOM   1789  HA  ILE   115       9.051  -6.560  -7.958  1.00  0.00           H  
ATOM   1790  HB  ILE   115       8.518  -4.320  -8.838  1.00  0.00           H  
ATOM   1791 HG21 ILE   115       5.791  -4.491  -7.453  1.00  0.00           H  
ATOM   1792 HG22 ILE   115       6.442  -3.152  -8.387  1.00  0.00           H  
ATOM   1793 HG23 ILE   115       6.028  -4.643  -9.180  1.00  0.00           H  
ATOM   1794 HG12 ILE   115       7.955  -4.617  -5.860  1.00  0.00           H  
ATOM   1795 HG13 ILE   115       9.511  -4.615  -6.621  1.00  0.00           H  
ATOM   1796 HD11 ILE   115       7.572  -2.258  -6.510  1.00  0.00           H  
ATOM   1797 HD12 ILE   115       9.123  -2.406  -5.708  1.00  0.00           H  
ATOM   1798 HD13 ILE   115       9.060  -2.254  -7.462  1.00  0.00           H  
ATOM   1799  N   GLY   116       5.893  -7.254  -7.317  1.00  0.00           N  
ATOM   1800  CA  GLY   116       4.975  -7.907  -6.377  1.00  0.00           C  
ATOM   1801  C   GLY   116       5.365  -9.338  -6.002  1.00  0.00           C  
ATOM   1802  O   GLY   116       5.090  -9.785  -4.888  1.00  0.00           O  
ATOM   1803  H   GLY   116       5.522  -6.980  -8.216  1.00  0.00           H  
ATOM   1804  HA2 GLY   116       4.868  -7.298  -5.478  1.00  0.00           H  
ATOM   1805  HA3 GLY   116       3.996  -7.961  -6.849  1.00  0.00           H  
ATOM   1806  N   GLN   117       6.076 -10.040  -6.892  1.00  0.00           N  
ATOM   1807  CA  GLN   117       6.553 -11.414  -6.679  1.00  0.00           C  
ATOM   1808  C   GLN   117       7.635 -11.504  -5.585  1.00  0.00           C  
ATOM   1809  O   GLN   117       7.893 -12.585  -5.052  1.00  0.00           O  
ATOM   1810  CB  GLN   117       7.086 -11.983  -8.007  1.00  0.00           C  
ATOM   1811  CG  GLN   117       6.042 -11.947  -9.139  1.00  0.00           C  
ATOM   1812  CD  GLN   117       6.570 -12.460 -10.477  1.00  0.00           C  
ATOM   1813  OE1 GLN   117       7.556 -13.178 -10.581  1.00  0.00           O  
ATOM   1814  NE2 GLN   117       5.916 -12.119 -11.568  1.00  0.00           N  
ATOM   1815  H   GLN   117       6.323  -9.596  -7.767  1.00  0.00           H  
ATOM   1816  HA  GLN   117       5.707 -12.023  -6.357  1.00  0.00           H  
ATOM   1817  HB2 GLN   117       7.976 -11.430  -8.312  1.00  0.00           H  
ATOM   1818  HB3 GLN   117       7.412 -13.013  -7.852  1.00  0.00           H  
ATOM   1819  HG2 GLN   117       5.174 -12.544  -8.859  1.00  0.00           H  
ATOM   1820  HG3 GLN   117       5.683 -10.929  -9.296  1.00  0.00           H  
ATOM   1821 HE21 GLN   117       6.236 -12.456 -12.464  1.00  0.00           H  
ATOM   1822 HE22 GLN   117       5.096 -11.533 -11.506  1.00  0.00           H  
ATOM   1823  N   PHE   118       8.243 -10.367  -5.233  1.00  0.00           N  
ATOM   1824  CA  PHE   118       9.305 -10.232  -4.232  1.00  0.00           C  
ATOM   1825  C   PHE   118       8.822  -9.621  -2.901  1.00  0.00           C  
ATOM   1826  O   PHE   118       9.628  -9.396  -1.998  1.00  0.00           O  
ATOM   1827  CB  PHE   118      10.450  -9.431  -4.865  1.00  0.00           C  
ATOM   1828  CG  PHE   118      10.994 -10.046  -6.144  1.00  0.00           C  
ATOM   1829  CD1 PHE   118      11.982 -11.045  -6.079  1.00  0.00           C  
ATOM   1830  CE1 PHE   118      12.474 -11.632  -7.259  1.00  0.00           C  
ATOM   1831  CZ  PHE   118      11.967 -11.230  -8.507  1.00  0.00           C  
ATOM   1832  CE2 PHE   118      10.977 -10.237  -8.575  1.00  0.00           C  
ATOM   1833  CD2 PHE   118      10.497  -9.640  -7.396  1.00  0.00           C  
ATOM   1834  H   PHE   118       7.965  -9.522  -5.713  1.00  0.00           H  
ATOM   1835  HA  PHE   118       9.702 -11.217  -3.981  1.00  0.00           H  
ATOM   1836  HB2 PHE   118      10.123  -8.412  -5.078  1.00  0.00           H  
ATOM   1837  HB3 PHE   118      11.268  -9.340  -4.154  1.00  0.00           H  
ATOM   1838  HD1 PHE   118      12.362 -11.367  -5.121  1.00  0.00           H  
ATOM   1839  HE1 PHE   118      13.236 -12.395  -7.206  1.00  0.00           H  
ATOM   1840  HZ  PHE   118      12.337 -11.687  -9.413  1.00  0.00           H  
ATOM   1841  HE2 PHE   118      10.584  -9.928  -9.533  1.00  0.00           H  
ATOM   1842  HD2 PHE   118       9.736  -8.877  -7.455  1.00  0.00           H  
ATOM   1843  N   GLY   119       7.519  -9.340  -2.761  1.00  0.00           N  
ATOM   1844  CA  GLY   119       6.904  -8.816  -1.531  1.00  0.00           C  
ATOM   1845  C   GLY   119       7.154  -7.328  -1.242  1.00  0.00           C  
ATOM   1846  O   GLY   119       6.735  -6.835  -0.194  1.00  0.00           O  
ATOM   1847  H   GLY   119       6.902  -9.546  -3.535  1.00  0.00           H  
ATOM   1848  HA2 GLY   119       5.828  -8.969  -1.607  1.00  0.00           H  
ATOM   1849  HA3 GLY   119       7.239  -9.404  -0.675  1.00  0.00           H  
ATOM   1850  N   VAL   120       7.810  -6.602  -2.156  1.00  0.00           N  
ATOM   1851  CA  VAL   120       8.178  -5.173  -2.018  1.00  0.00           C  
ATOM   1852  C   VAL   120       7.355  -4.251  -2.934  1.00  0.00           C  
ATOM   1853  O   VAL   120       7.729  -3.107  -3.187  1.00  0.00           O  
ATOM   1854  CB  VAL   120       9.705  -4.967  -2.143  1.00  0.00           C  
ATOM   1855  CG1 VAL   120      10.455  -5.787  -1.089  1.00  0.00           C  
ATOM   1856  CG2 VAL   120      10.264  -5.313  -3.529  1.00  0.00           C  
ATOM   1857  H   VAL   120       8.118  -7.072  -2.996  1.00  0.00           H  
ATOM   1858  HA  VAL   120       7.917  -4.836  -1.014  1.00  0.00           H  
ATOM   1859  HB  VAL   120       9.933  -3.919  -1.948  1.00  0.00           H  
ATOM   1860 HG11 VAL   120      10.341  -6.860  -1.245  1.00  0.00           H  
ATOM   1861 HG12 VAL   120      11.522  -5.574  -1.115  1.00  0.00           H  
ATOM   1862 HG13 VAL   120      10.102  -5.557  -0.084  1.00  0.00           H  
ATOM   1863 HG21 VAL   120       9.855  -4.657  -4.294  1.00  0.00           H  
ATOM   1864 HG22 VAL   120      11.348  -5.190  -3.557  1.00  0.00           H  
ATOM   1865 HG23 VAL   120      10.043  -6.341  -3.812  1.00  0.00           H  
ATOM   1866  N   GLY   121       6.206  -4.738  -3.421  1.00  0.00           N  
ATOM   1867  CA  GLY   121       5.354  -4.066  -4.410  1.00  0.00           C  
ATOM   1868  C   GLY   121       4.836  -2.683  -4.012  1.00  0.00           C  
ATOM   1869  O   GLY   121       4.575  -1.867  -4.893  1.00  0.00           O  
ATOM   1870  H   GLY   121       5.947  -5.678  -3.157  1.00  0.00           H  
ATOM   1871  HA2 GLY   121       5.908  -3.962  -5.337  1.00  0.00           H  
ATOM   1872  HA3 GLY   121       4.501  -4.709  -4.628  1.00  0.00           H  
ATOM   1873  N   PHE   122       4.755  -2.366  -2.716  1.00  0.00           N  
ATOM   1874  CA  PHE   122       4.358  -1.038  -2.225  1.00  0.00           C  
ATOM   1875  C   PHE   122       5.197   0.104  -2.815  1.00  0.00           C  
ATOM   1876  O   PHE   122       4.646   1.142  -3.182  1.00  0.00           O  
ATOM   1877  CB  PHE   122       4.456  -1.030  -0.696  1.00  0.00           C  
ATOM   1878  CG  PHE   122       4.385   0.352  -0.069  1.00  0.00           C  
ATOM   1879  CD1 PHE   122       3.153   1.025   0.029  1.00  0.00           C  
ATOM   1880  CE1 PHE   122       3.098   2.331   0.547  1.00  0.00           C  
ATOM   1881  CZ  PHE   122       4.278   2.969   0.969  1.00  0.00           C  
ATOM   1882  CE2 PHE   122       5.509   2.297   0.883  1.00  0.00           C  
ATOM   1883  CD2 PHE   122       5.563   0.992   0.364  1.00  0.00           C  
ATOM   1884  H   PHE   122       5.017  -3.063  -2.035  1.00  0.00           H  
ATOM   1885  HA  PHE   122       3.318  -0.866  -2.511  1.00  0.00           H  
ATOM   1886  HB2 PHE   122       3.647  -1.644  -0.308  1.00  0.00           H  
ATOM   1887  HB3 PHE   122       5.383  -1.508  -0.374  1.00  0.00           H  
ATOM   1888  HD1 PHE   122       2.247   0.546  -0.307  1.00  0.00           H  
ATOM   1889  HE1 PHE   122       2.150   2.843   0.618  1.00  0.00           H  
ATOM   1890  HZ  PHE   122       4.237   3.973   1.363  1.00  0.00           H  
ATOM   1891  HE2 PHE   122       6.415   2.785   1.210  1.00  0.00           H  
ATOM   1892  HD2 PHE   122       6.516   0.489   0.285  1.00  0.00           H  
ATOM   1893  N   TYR   123       6.511  -0.085  -2.969  1.00  0.00           N  
ATOM   1894  CA  TYR   123       7.402   0.968  -3.461  1.00  0.00           C  
ATOM   1895  C   TYR   123       7.150   1.348  -4.931  1.00  0.00           C  
ATOM   1896  O   TYR   123       7.552   2.433  -5.347  1.00  0.00           O  
ATOM   1897  CB  TYR   123       8.863   0.591  -3.178  1.00  0.00           C  
ATOM   1898  CG  TYR   123       9.150   0.445  -1.692  1.00  0.00           C  
ATOM   1899  CD1 TYR   123       9.187   1.589  -0.871  1.00  0.00           C  
ATOM   1900  CE1 TYR   123       9.396   1.462   0.514  1.00  0.00           C  
ATOM   1901  CZ  TYR   123       9.558   0.185   1.089  1.00  0.00           C  
ATOM   1902  OH  TYR   123       9.730   0.065   2.434  1.00  0.00           O  
ATOM   1903  CE2 TYR   123       9.530  -0.963   0.267  1.00  0.00           C  
ATOM   1904  CD2 TYR   123       9.329  -0.829  -1.122  1.00  0.00           C  
ATOM   1905  H   TYR   123       6.920  -0.970  -2.698  1.00  0.00           H  
ATOM   1906  HA  TYR   123       7.185   1.869  -2.884  1.00  0.00           H  
ATOM   1907  HB2 TYR   123       9.121  -0.335  -3.696  1.00  0.00           H  
ATOM   1908  HB3 TYR   123       9.532   1.356  -3.574  1.00  0.00           H  
ATOM   1909  HD1 TYR   123       9.037   2.570  -1.298  1.00  0.00           H  
ATOM   1910  HE1 TYR   123       9.418   2.344   1.138  1.00  0.00           H  
ATOM   1911  HH  TYR   123       9.858  -0.828   2.715  1.00  0.00           H  
ATOM   1912  HE2 TYR   123       9.657  -1.946   0.696  1.00  0.00           H  
ATOM   1913  HD2 TYR   123       9.303  -1.709  -1.743  1.00  0.00           H  
ATOM   1914  N   SER   124       6.402   0.541  -5.697  1.00  0.00           N  
ATOM   1915  CA  SER   124       5.903   0.930  -7.027  1.00  0.00           C  
ATOM   1916  C   SER   124       4.941   2.128  -6.990  1.00  0.00           C  
ATOM   1917  O   SER   124       4.760   2.786  -8.011  1.00  0.00           O  
ATOM   1918  CB  SER   124       5.231  -0.249  -7.733  1.00  0.00           C  
ATOM   1919  OG  SER   124       3.992  -0.571  -7.137  1.00  0.00           O  
ATOM   1920  H   SER   124       6.062  -0.326  -5.302  1.00  0.00           H  
ATOM   1921  HA  SER   124       6.768   1.220  -7.626  1.00  0.00           H  
ATOM   1922  HB2 SER   124       5.051  -0.004  -8.779  1.00  0.00           H  
ATOM   1923  HB3 SER   124       5.877  -1.122  -7.722  1.00  0.00           H  
ATOM   1924  HG  SER   124       4.154  -0.958  -6.284  1.00  0.00           H  
ATOM   1925  N   ALA   125       4.394   2.496  -5.825  1.00  0.00           N  
ATOM   1926  CA  ALA   125       3.657   3.746  -5.635  1.00  0.00           C  
ATOM   1927  C   ALA   125       4.469   4.980  -6.077  1.00  0.00           C  
ATOM   1928  O   ALA   125       3.918   5.906  -6.668  1.00  0.00           O  
ATOM   1929  CB  ALA   125       3.273   3.846  -4.156  1.00  0.00           C  
ATOM   1930  H   ALA   125       4.570   1.929  -5.005  1.00  0.00           H  
ATOM   1931  HA  ALA   125       2.743   3.712  -6.229  1.00  0.00           H  
ATOM   1932  HB1 ALA   125       4.152   3.815  -3.510  1.00  0.00           H  
ATOM   1933  HB2 ALA   125       2.755   4.778  -3.949  1.00  0.00           H  
ATOM   1934  HB3 ALA   125       2.613   3.029  -3.862  1.00  0.00           H  
ATOM   1935  N   TYR   126       5.792   4.966  -5.881  1.00  0.00           N  
ATOM   1936  CA  TYR   126       6.699   6.045  -6.291  1.00  0.00           C  
ATOM   1937  C   TYR   126       6.971   6.101  -7.808  1.00  0.00           C  
ATOM   1938  O   TYR   126       7.684   6.994  -8.269  1.00  0.00           O  
ATOM   1939  CB  TYR   126       7.980   5.985  -5.447  1.00  0.00           C  
ATOM   1940  CG  TYR   126       7.727   6.279  -3.979  1.00  0.00           C  
ATOM   1941  CD1 TYR   126       7.771   7.611  -3.518  1.00  0.00           C  
ATOM   1942  CE1 TYR   126       7.497   7.903  -2.168  1.00  0.00           C  
ATOM   1943  CZ  TYR   126       7.161   6.861  -1.279  1.00  0.00           C  
ATOM   1944  OH  TYR   126       6.893   7.131   0.023  1.00  0.00           O  
ATOM   1945  CE2 TYR   126       7.101   5.530  -1.743  1.00  0.00           C  
ATOM   1946  CD2 TYR   126       7.397   5.240  -3.088  1.00  0.00           C  
ATOM   1947  H   TYR   126       6.204   4.157  -5.437  1.00  0.00           H  
ATOM   1948  HA  TYR   126       6.212   6.994  -6.056  1.00  0.00           H  
ATOM   1949  HB2 TYR   126       8.462   5.012  -5.548  1.00  0.00           H  
ATOM   1950  HB3 TYR   126       8.702   6.715  -5.810  1.00  0.00           H  
ATOM   1951  HD1 TYR   126       8.011   8.415  -4.199  1.00  0.00           H  
ATOM   1952  HE1 TYR   126       7.537   8.926  -1.822  1.00  0.00           H  
ATOM   1953  HH  TYR   126       6.917   8.056   0.226  1.00  0.00           H  
ATOM   1954  HE2 TYR   126       6.839   4.731  -1.065  1.00  0.00           H  
ATOM   1955  HD2 TYR   126       7.348   4.219  -3.434  1.00  0.00           H  
ATOM   1956  N   LEU   127       6.351   5.229  -8.618  1.00  0.00           N  
ATOM   1957  CA  LEU   127       6.198   5.455 -10.063  1.00  0.00           C  
ATOM   1958  C   LEU   127       5.316   6.683 -10.337  1.00  0.00           C  
ATOM   1959  O   LEU   127       5.653   7.475 -11.221  1.00  0.00           O  
ATOM   1960  CB  LEU   127       5.589   4.213 -10.750  1.00  0.00           C  
ATOM   1961  CG  LEU   127       6.488   2.963 -10.744  1.00  0.00           C  
ATOM   1962  CD1 LEU   127       5.710   1.720 -11.171  1.00  0.00           C  
ATOM   1963  CD2 LEU   127       7.670   3.128 -11.704  1.00  0.00           C  
ATOM   1964  H   LEU   127       5.794   4.492  -8.204  1.00  0.00           H  
ATOM   1965  HA  LEU   127       7.181   5.656 -10.489  1.00  0.00           H  
ATOM   1966  HB2 LEU   127       4.634   3.981 -10.277  1.00  0.00           H  
ATOM   1967  HB3 LEU   127       5.337   4.452 -11.784  1.00  0.00           H  
ATOM   1968  HG  LEU   127       6.858   2.792  -9.734  1.00  0.00           H  
ATOM   1969 HD11 LEU   127       5.426   1.758 -12.220  1.00  0.00           H  
ATOM   1970 HD12 LEU   127       6.308   0.820 -11.030  1.00  0.00           H  
ATOM   1971 HD13 LEU   127       4.798   1.598 -10.586  1.00  0.00           H  
ATOM   1972 HD21 LEU   127       8.318   3.953 -11.411  1.00  0.00           H  
ATOM   1973 HD22 LEU   127       8.292   2.233 -11.722  1.00  0.00           H  
ATOM   1974 HD23 LEU   127       7.336   3.316 -12.725  1.00  0.00           H  
ATOM   1975  N   VAL   128       4.241   6.863  -9.557  1.00  0.00           N  
ATOM   1976  CA  VAL   128       3.188   7.878  -9.769  1.00  0.00           C  
ATOM   1977  C   VAL   128       3.099   8.944  -8.668  1.00  0.00           C  
ATOM   1978  O   VAL   128       2.645  10.053  -8.940  1.00  0.00           O  
ATOM   1979  CB  VAL   128       1.806   7.215  -9.970  1.00  0.00           C  
ATOM   1980  CG1 VAL   128       1.829   6.232 -11.143  1.00  0.00           C  
ATOM   1981  CG2 VAL   128       1.277   6.477  -8.733  1.00  0.00           C  
ATOM   1982  H   VAL   128       4.075   6.190  -8.820  1.00  0.00           H  
ATOM   1983  HA  VAL   128       3.410   8.422 -10.686  1.00  0.00           H  
ATOM   1984  HB  VAL   128       1.089   7.999 -10.220  1.00  0.00           H  
ATOM   1985 HG11 VAL   128       2.470   5.372 -10.946  1.00  0.00           H  
ATOM   1986 HG12 VAL   128       0.832   5.846 -11.349  1.00  0.00           H  
ATOM   1987 HG13 VAL   128       2.187   6.717 -12.052  1.00  0.00           H  
ATOM   1988 HG21 VAL   128       1.189   7.126  -7.862  1.00  0.00           H  
ATOM   1989 HG22 VAL   128       0.279   6.082  -8.922  1.00  0.00           H  
ATOM   1990 HG23 VAL   128       1.914   5.635  -8.461  1.00  0.00           H  
ATOM   1991  N   ALA   129       3.532   8.638  -7.443  1.00  0.00           N  
ATOM   1992  CA  ALA   129       3.463   9.529  -6.284  1.00  0.00           C  
ATOM   1993  C   ALA   129       4.772  10.300  -6.033  1.00  0.00           C  
ATOM   1994  O   ALA   129       5.864   9.737  -6.117  1.00  0.00           O  
ATOM   1995  CB  ALA   129       3.045   8.711  -5.058  1.00  0.00           C  
ATOM   1996  H   ALA   129       3.885   7.704  -7.278  1.00  0.00           H  
ATOM   1997  HA  ALA   129       2.677  10.256  -6.454  1.00  0.00           H  
ATOM   1998  HB1 ALA   129       3.799   7.967  -4.795  1.00  0.00           H  
ATOM   1999  HB2 ALA   129       2.896   9.352  -4.189  1.00  0.00           H  
ATOM   2000  HB3 ALA   129       2.108   8.184  -5.239  1.00  0.00           H  
ATOM   2001  N   GLU   130       4.661  11.585  -5.687  1.00  0.00           N  
ATOM   2002  CA  GLU   130       5.764  12.408  -5.159  1.00  0.00           C  
ATOM   2003  C   GLU   130       5.897  12.301  -3.625  1.00  0.00           C  
ATOM   2004  O   GLU   130       6.978  12.535  -3.080  1.00  0.00           O  
ATOM   2005  CB  GLU   130       5.598  13.874  -5.614  1.00  0.00           C  
ATOM   2006  CG  GLU   130       4.297  14.553  -5.161  1.00  0.00           C  
ATOM   2007  CD  GLU   130       4.246  16.048  -5.532  1.00  0.00           C  
ATOM   2008  OE1 GLU   130       4.593  16.419  -6.680  1.00  0.00           O  
ATOM   2009  OE2 GLU   130       3.835  16.868  -4.676  1.00  0.00           O1-
ATOM   2010  H   GLU   130       3.731  11.984  -5.641  1.00  0.00           H  
ATOM   2011  HA  GLU   130       6.707  12.054  -5.581  1.00  0.00           H  
ATOM   2012  HB2 GLU   130       6.449  14.454  -5.253  1.00  0.00           H  
ATOM   2013  HB3 GLU   130       5.660  13.914  -6.701  1.00  0.00           H  
ATOM   2014  HG2 GLU   130       3.440  14.074  -5.630  1.00  0.00           H  
ATOM   2015  HG3 GLU   130       4.161  14.464  -4.084  1.00  0.00           H  
ATOM   2016  N   LYS   131       4.819  11.904  -2.934  1.00  0.00           N  
ATOM   2017  CA  LYS   131       4.778  11.593  -1.498  1.00  0.00           C  
ATOM   2018  C   LYS   131       3.710  10.536  -1.225  1.00  0.00           C  
ATOM   2019  O   LYS   131       2.616  10.601  -1.786  1.00  0.00           O  
ATOM   2020  CB  LYS   131       4.519  12.878  -0.687  1.00  0.00           C  
ATOM   2021  CG  LYS   131       4.587  12.652   0.833  1.00  0.00           C  
ATOM   2022  CD  LYS   131       4.300  13.918   1.650  1.00  0.00           C  
ATOM   2023  CE  LYS   131       2.825  14.331   1.549  1.00  0.00           C  
ATOM   2024  NZ  LYS   131       2.438  15.249   2.647  1.00  0.00           N1+
ATOM   2025  H   LYS   131       3.969  11.734  -3.452  1.00  0.00           H  
ATOM   2026  HA  LYS   131       5.742  11.173  -1.213  1.00  0.00           H  
ATOM   2027  HB2 LYS   131       5.256  13.634  -0.962  1.00  0.00           H  
ATOM   2028  HB3 LYS   131       3.551  13.295  -0.956  1.00  0.00           H  
ATOM   2029  HG2 LYS   131       3.894  11.874   1.156  1.00  0.00           H  
ATOM   2030  HG3 LYS   131       5.581  12.291   1.092  1.00  0.00           H  
ATOM   2031  HD2 LYS   131       4.552  13.710   2.689  1.00  0.00           H  
ATOM   2032  HD3 LYS   131       4.949  14.737   1.339  1.00  0.00           H  
ATOM   2033  HE2 LYS   131       2.601  14.791   0.587  1.00  0.00           H  
ATOM   2034  HE3 LYS   131       2.200  13.446   1.648  1.00  0.00           H  
ATOM   2035  HZ1 LYS   131       2.614  14.788   3.538  1.00  0.00           H  
ATOM   2036  HZ2 LYS   131       2.983  16.097   2.597  1.00  0.00           H  
ATOM   2037  HZ3 LYS   131       1.455  15.468   2.575  1.00  0.00           H  
ATOM   2038  N   VAL   132       3.996   9.598  -0.329  1.00  0.00           N  
ATOM   2039  CA  VAL   132       3.012   8.626   0.167  1.00  0.00           C  
ATOM   2040  C   VAL   132       2.833   8.799   1.672  1.00  0.00           C  
ATOM   2041  O   VAL   132       3.810   8.882   2.417  1.00  0.00           O  
ATOM   2042  CB  VAL   132       3.375   7.179  -0.221  1.00  0.00           C  
ATOM   2043  CG1 VAL   132       2.286   6.199   0.233  1.00  0.00           C  
ATOM   2044  CG2 VAL   132       3.550   7.031  -1.737  1.00  0.00           C  
ATOM   2045  H   VAL   132       4.907   9.605   0.112  1.00  0.00           H  
ATOM   2046  HA  VAL   132       2.042   8.825  -0.287  1.00  0.00           H  
ATOM   2047  HB  VAL   132       4.311   6.896   0.259  1.00  0.00           H  
ATOM   2048 HG11 VAL   132       1.300   6.505  -0.116  1.00  0.00           H  
ATOM   2049 HG12 VAL   132       2.474   5.196  -0.150  1.00  0.00           H  
ATOM   2050 HG13 VAL   132       2.240   6.118   1.317  1.00  0.00           H  
ATOM   2051 HG21 VAL   132       4.384   7.626  -2.108  1.00  0.00           H  
ATOM   2052 HG22 VAL   132       3.757   5.996  -2.012  1.00  0.00           H  
ATOM   2053 HG23 VAL   132       2.657   7.350  -2.273  1.00  0.00           H  
ATOM   2054  N   THR   133       1.576   8.842   2.113  1.00  0.00           N  
ATOM   2055  CA  THR   133       1.191   8.860   3.530  1.00  0.00           C  
ATOM   2056  C   THR   133       0.343   7.626   3.811  1.00  0.00           C  
ATOM   2057  O   THR   133      -0.683   7.428   3.165  1.00  0.00           O  
ATOM   2058  CB  THR   133       0.419  10.141   3.888  1.00  0.00           C  
ATOM   2059  CG2 THR   133       0.083  10.248   5.373  1.00  0.00           C  
ATOM   2060  OG1 THR   133       1.145  11.293   3.520  1.00  0.00           O  
ATOM   2061  H   THR   133       0.826   8.787   1.436  1.00  0.00           H  
ATOM   2062  HA  THR   133       2.080   8.819   4.155  1.00  0.00           H  
ATOM   2063  HB  THR   133      -0.510  10.180   3.328  1.00  0.00           H  
ATOM   2064 HG21 THR   133       0.983  10.233   5.989  1.00  0.00           H  
ATOM   2065 HG22 THR   133      -0.447  11.177   5.587  1.00  0.00           H  
ATOM   2066 HG23 THR   133      -0.560   9.433   5.706  1.00  0.00           H  
ATOM   2067  HG1 THR   133       1.915  11.354   4.066  1.00  0.00           H  
ATOM   2068  N   VAL   134       0.755   6.783   4.755  1.00  0.00           N  
ATOM   2069  CA  VAL   134       0.037   5.559   5.134  1.00  0.00           C  
ATOM   2070  C   VAL   134      -0.511   5.716   6.547  1.00  0.00           C  
ATOM   2071  O   VAL   134       0.228   5.617   7.528  1.00  0.00           O  
ATOM   2072  CB  VAL   134       0.903   4.296   4.958  1.00  0.00           C  
ATOM   2073  CG1 VAL   134       0.119   3.029   5.318  1.00  0.00           C  
ATOM   2074  CG2 VAL   134       1.370   4.167   3.504  1.00  0.00           C  
ATOM   2075  H   VAL   134       1.584   7.020   5.286  1.00  0.00           H  
ATOM   2076  HA  VAL   134      -0.815   5.413   4.475  1.00  0.00           H  
ATOM   2077  HB  VAL   134       1.783   4.352   5.597  1.00  0.00           H  
ATOM   2078 HG11 VAL   134      -0.789   2.951   4.720  1.00  0.00           H  
ATOM   2079 HG12 VAL   134       0.713   2.133   5.135  1.00  0.00           H  
ATOM   2080 HG13 VAL   134      -0.167   3.001   6.370  1.00  0.00           H  
ATOM   2081 HG21 VAL   134       2.133   4.908   3.272  1.00  0.00           H  
ATOM   2082 HG22 VAL   134       1.802   3.187   3.303  1.00  0.00           H  
ATOM   2083 HG23 VAL   134       0.547   4.309   2.806  1.00  0.00           H  
ATOM   2084  N   ILE   135      -1.813   5.983   6.647  1.00  0.00           N  
ATOM   2085  CA  ILE   135      -2.544   5.935   7.916  1.00  0.00           C  
ATOM   2086  C   ILE   135      -2.926   4.477   8.195  1.00  0.00           C  
ATOM   2087  O   ILE   135      -3.344   3.763   7.284  1.00  0.00           O  
ATOM   2088  CB  ILE   135      -3.785   6.856   7.916  1.00  0.00           C  
ATOM   2089  CG2 ILE   135      -4.372   6.953   9.334  1.00  0.00           C  
ATOM   2090  CG1 ILE   135      -3.547   8.262   7.318  1.00  0.00           C  
ATOM   2091  CD1 ILE   135      -2.476   9.101   8.019  1.00  0.00           C  
ATOM   2092  H   ILE   135      -2.359   6.045   5.798  1.00  0.00           H  
ATOM   2093  HA  ILE   135      -1.880   6.293   8.696  1.00  0.00           H  
ATOM   2094  HB  ILE   135      -4.549   6.400   7.295  1.00  0.00           H  
ATOM   2095 HG21 ILE   135      -3.639   7.322  10.052  1.00  0.00           H  
ATOM   2096 HG22 ILE   135      -5.225   7.631   9.358  1.00  0.00           H  
ATOM   2097 HG23 ILE   135      -4.730   5.992   9.702  1.00  0.00           H  
ATOM   2098 HG12 ILE   135      -3.290   8.173   6.262  1.00  0.00           H  
ATOM   2099 HG13 ILE   135      -4.486   8.817   7.335  1.00  0.00           H  
ATOM   2100 HD11 ILE   135      -1.501   8.618   7.972  1.00  0.00           H  
ATOM   2101 HD12 ILE   135      -2.380  10.077   7.544  1.00  0.00           H  
ATOM   2102 HD13 ILE   135      -2.729   9.271   9.065  1.00  0.00           H  
ATOM   2103  N   THR   136      -2.794   4.006   9.432  1.00  0.00           N  
ATOM   2104  CA  THR   136      -3.104   2.614   9.792  1.00  0.00           C  
ATOM   2105  C   THR   136      -3.556   2.474  11.244  1.00  0.00           C  
ATOM   2106  O   THR   136      -3.165   3.266  12.107  1.00  0.00           O  
ATOM   2107  CB  THR   136      -1.911   1.697   9.475  1.00  0.00           C  
ATOM   2108  CG2 THR   136      -0.706   1.956  10.380  1.00  0.00           C  
ATOM   2109  OG1 THR   136      -2.284   0.346   9.622  1.00  0.00           O  
ATOM   2110  H   THR   136      -2.435   4.614  10.158  1.00  0.00           H  
ATOM   2111  HA  THR   136      -3.955   2.299   9.189  1.00  0.00           H  
ATOM   2112  HB  THR   136      -1.607   1.832   8.436  1.00  0.00           H  
ATOM   2113 HG21 THR   136      -0.898   1.697  11.422  1.00  0.00           H  
ATOM   2114 HG22 THR   136       0.152   1.371  10.059  1.00  0.00           H  
ATOM   2115 HG23 THR   136      -0.402   3.003  10.349  1.00  0.00           H  
ATOM   2116  HG1 THR   136      -2.846   0.112   8.893  1.00  0.00           H  
ATOM   2117  N   LYS   137      -4.399   1.471  11.508  1.00  0.00           N  
ATOM   2118  CA  LYS   137      -4.992   1.171  12.816  1.00  0.00           C  
ATOM   2119  C   LYS   137      -5.176  -0.339  12.982  1.00  0.00           C  
ATOM   2120  O   LYS   137      -5.930  -0.958  12.234  1.00  0.00           O  
ATOM   2121  CB  LYS   137      -6.326   1.937  12.927  1.00  0.00           C  
ATOM   2122  CG  LYS   137      -7.111   1.691  14.223  1.00  0.00           C  
ATOM   2123  CD  LYS   137      -6.353   2.087  15.495  1.00  0.00           C  
ATOM   2124  CE  LYS   137      -7.228   2.016  16.752  1.00  0.00           C  
ATOM   2125  NZ  LYS   137      -7.702   0.636  17.022  1.00  0.00           N1+
ATOM   2126  H   LYS   137      -4.677   0.874  10.739  1.00  0.00           H  
ATOM   2127  HA  LYS   137      -4.313   1.519  13.598  1.00  0.00           H  
ATOM   2128  HB2 LYS   137      -6.139   3.006  12.833  1.00  0.00           H  
ATOM   2129  HB3 LYS   137      -6.966   1.678  12.081  1.00  0.00           H  
ATOM   2130  HG2 LYS   137      -8.033   2.270  14.169  1.00  0.00           H  
ATOM   2131  HG3 LYS   137      -7.405   0.644  14.285  1.00  0.00           H  
ATOM   2132  HD2 LYS   137      -5.473   1.457  15.627  1.00  0.00           H  
ATOM   2133  HD3 LYS   137      -5.990   3.105  15.382  1.00  0.00           H  
ATOM   2134  HE2 LYS   137      -6.660   2.364  17.616  1.00  0.00           H  
ATOM   2135  HE3 LYS   137      -8.091   2.675  16.655  1.00  0.00           H  
ATOM   2136  HZ1 LYS   137      -8.318   0.341  16.276  1.00  0.00           H  
ATOM   2137  HZ2 LYS   137      -6.906   0.010  17.060  1.00  0.00           H  
ATOM   2138  HZ3 LYS   137      -8.197   0.608  17.902  1.00  0.00           H  
ATOM   2139  N   HIS   138      -4.521  -0.921  13.982  1.00  0.00           N  
ATOM   2140  CA  HIS   138      -4.717  -2.313  14.420  1.00  0.00           C  
ATOM   2141  C   HIS   138      -5.676  -2.379  15.623  1.00  0.00           C  
ATOM   2142  O   HIS   138      -5.887  -1.375  16.305  1.00  0.00           O  
ATOM   2143  CB  HIS   138      -3.335  -2.916  14.712  1.00  0.00           C  
ATOM   2144  CG  HIS   138      -3.314  -4.409  14.918  1.00  0.00           C  
ATOM   2145  ND1 HIS   138      -3.674  -5.076  16.090  1.00  0.00           N  
ATOM   2146  CE1 HIS   138      -3.479  -6.382  15.849  1.00  0.00           C  
ATOM   2147  NE2 HIS   138      -3.027  -6.564  14.597  1.00  0.00           N  
ATOM   2148  CD2 HIS   138      -2.916  -5.331  13.995  1.00  0.00           C  
ATOM   2149  H   HIS   138      -3.912  -0.349  14.549  1.00  0.00           H  
ATOM   2150  HA  HIS   138      -5.167  -2.891  13.613  1.00  0.00           H  
ATOM   2151  HB2 HIS   138      -2.691  -2.713  13.860  1.00  0.00           H  
ATOM   2152  HB3 HIS   138      -2.871  -2.430  15.571  1.00  0.00           H  
ATOM   2153  HE1 HIS   138      -3.662  -7.174  16.559  1.00  0.00           H  
ATOM   2154  HE2 HIS   138      -2.798  -7.453  14.176  1.00  0.00           H  
ATOM   2155  HD2 HIS   138      -2.559  -5.216  12.984  1.00  0.00           H  
ATOM   2156  N   ASN   139      -6.264  -3.541  15.914  1.00  0.00           N  
ATOM   2157  CA  ASN   139      -7.124  -3.729  17.092  1.00  0.00           C  
ATOM   2158  C   ASN   139      -6.378  -3.554  18.432  1.00  0.00           C  
ATOM   2159  O   ASN   139      -6.960  -3.067  19.403  1.00  0.00           O  
ATOM   2160  CB  ASN   139      -7.768  -5.128  17.026  1.00  0.00           C  
ATOM   2161  CG  ASN   139      -8.903  -5.237  16.026  1.00  0.00           C  
ATOM   2162  OD1 ASN   139      -9.525  -4.264  15.634  1.00  0.00           O  
ATOM   2163  ND2 ASN   139      -9.232  -6.431  15.597  1.00  0.00           N  
ATOM   2164  H   ASN   139      -6.058  -4.349  15.345  1.00  0.00           H  
ATOM   2165  HA  ASN   139      -7.903  -2.964  17.081  1.00  0.00           H  
ATOM   2166  HB2 ASN   139      -7.009  -5.883  16.810  1.00  0.00           H  
ATOM   2167  HB3 ASN   139      -8.187  -5.392  17.998  1.00  0.00           H  
ATOM   2168 HD21 ASN   139     -10.028  -6.545  14.982  1.00  0.00           H  
ATOM   2169 HD22 ASN   139      -8.724  -7.240  15.923  1.00  0.00           H  
ATOM   2170  N   ASP   140      -5.099  -3.933  18.487  1.00  0.00           N  
ATOM   2171  CA  ASP   140      -4.276  -3.978  19.706  1.00  0.00           C  
ATOM   2172  C   ASP   140      -3.364  -2.746  19.901  1.00  0.00           C  
ATOM   2173  O   ASP   140      -2.499  -2.747  20.780  1.00  0.00           O  
ATOM   2174  CB  ASP   140      -3.477  -5.297  19.728  1.00  0.00           C  
ATOM   2175  CG  ASP   140      -4.343  -6.570  19.682  1.00  0.00           C  
ATOM   2176  OD1 ASP   140      -5.502  -6.563  20.166  1.00  0.00           O  
ATOM   2177  OD2 ASP   140      -3.842  -7.615  19.202  1.00  0.00           O1-
ATOM   2178  H   ASP   140      -4.679  -4.308  17.645  1.00  0.00           H  
ATOM   2179  HA  ASP   140      -4.930  -3.986  20.580  1.00  0.00           H  
ATOM   2180  HB2 ASP   140      -2.779  -5.322  18.890  1.00  0.00           H  
ATOM   2181  HB3 ASP   140      -2.870  -5.357  20.633  1.00  0.00           H  
ATOM   2182  N   ASP   141      -3.529  -1.691  19.093  1.00  0.00           N  
ATOM   2183  CA  ASP   141      -2.673  -0.493  19.098  1.00  0.00           C  
ATOM   2184  C   ASP   141      -3.434   0.780  18.656  1.00  0.00           C  
ATOM   2185  O   ASP   141      -4.579   0.720  18.201  1.00  0.00           O  
ATOM   2186  CB  ASP   141      -1.437  -0.777  18.218  1.00  0.00           C  
ATOM   2187  CG  ASP   141      -0.198   0.081  18.524  1.00  0.00           C  
ATOM   2188  OD1 ASP   141      -0.236   0.965  19.414  1.00  0.00           O  
ATOM   2189  OD2 ASP   141       0.828  -0.132  17.839  1.00  0.00           O1-
ATOM   2190  H   ASP   141      -4.269  -1.724  18.406  1.00  0.00           H  
ATOM   2191  HA  ASP   141      -2.360  -0.316  20.129  1.00  0.00           H  
ATOM   2192  HB2 ASP   141      -1.116  -1.810  18.354  1.00  0.00           H  
ATOM   2193  HB3 ASP   141      -1.688  -0.676  17.161  1.00  0.00           H  
ATOM   2194  N   GLU   142      -2.809   1.945  18.815  1.00  0.00           N  
ATOM   2195  CA  GLU   142      -3.334   3.258  18.405  1.00  0.00           C  
ATOM   2196  C   GLU   142      -3.329   3.460  16.871  1.00  0.00           C  
ATOM   2197  O   GLU   142      -2.830   2.623  16.114  1.00  0.00           O  
ATOM   2198  CB  GLU   142      -2.543   4.376  19.116  1.00  0.00           C  
ATOM   2199  CG  GLU   142      -2.620   4.267  20.647  1.00  0.00           C  
ATOM   2200  CD  GLU   142      -2.035   5.500  21.366  1.00  0.00           C  
ATOM   2201  OE1 GLU   142      -2.456   6.644  21.070  1.00  0.00           O  
ATOM   2202  OE2 GLU   142      -1.185   5.330  22.273  1.00  0.00           O1-
ATOM   2203  H   GLU   142      -1.867   1.917  19.191  1.00  0.00           H  
ATOM   2204  HA  GLU   142      -4.374   3.323  18.730  1.00  0.00           H  
ATOM   2205  HB2 GLU   142      -1.498   4.353  18.803  1.00  0.00           H  
ATOM   2206  HB3 GLU   142      -2.927   5.349  18.805  1.00  0.00           H  
ATOM   2207  HG2 GLU   142      -3.658   4.163  20.963  1.00  0.00           H  
ATOM   2208  HG3 GLU   142      -2.096   3.375  20.994  1.00  0.00           H  
ATOM   2209  N   GLN   143      -3.906   4.571  16.396  1.00  0.00           N  
ATOM   2210  CA  GLN   143      -3.827   4.987  14.989  1.00  0.00           C  
ATOM   2211  C   GLN   143      -2.509   5.733  14.718  1.00  0.00           C  
ATOM   2212  O   GLN   143      -2.149   6.649  15.462  1.00  0.00           O  
ATOM   2213  CB  GLN   143      -5.062   5.834  14.625  1.00  0.00           C  
ATOM   2214  CG  GLN   143      -5.269   5.992  13.109  1.00  0.00           C  
ATOM   2215  CD  GLN   143      -6.695   6.426  12.766  1.00  0.00           C  
ATOM   2216  OE1 GLN   143      -7.670   5.739  13.051  1.00  0.00           O  
ATOM   2217  NE2 GLN   143      -6.883   7.558  12.129  1.00  0.00           N  
ATOM   2218  H   GLN   143      -4.307   5.226  17.051  1.00  0.00           H  
ATOM   2219  HA  GLN   143      -3.861   4.088  14.375  1.00  0.00           H  
ATOM   2220  HB2 GLN   143      -5.944   5.363  15.059  1.00  0.00           H  
ATOM   2221  HB3 GLN   143      -4.999   6.818  15.093  1.00  0.00           H  
ATOM   2222  HG2 GLN   143      -4.543   6.680  12.679  1.00  0.00           H  
ATOM   2223  HG3 GLN   143      -5.105   5.040  12.607  1.00  0.00           H  
ATOM   2224 HE21 GLN   143      -7.820   7.865  11.898  1.00  0.00           H  
ATOM   2225 HE22 GLN   143      -6.093   8.158  11.897  1.00  0.00           H  
ATOM   2226  N   TYR   144      -1.801   5.375  13.644  1.00  0.00           N  
ATOM   2227  CA  TYR   144      -0.512   5.972  13.263  1.00  0.00           C  
ATOM   2228  C   TYR   144      -0.520   6.479  11.826  1.00  0.00           C  
ATOM   2229  O   TYR   144      -1.187   5.915  10.960  1.00  0.00           O  
ATOM   2230  CB  TYR   144       0.640   4.978  13.464  1.00  0.00           C  
ATOM   2231  CG  TYR   144       0.857   4.585  14.907  1.00  0.00           C  
ATOM   2232  CD1 TYR   144       1.690   5.358  15.741  1.00  0.00           C  
ATOM   2233  CE1 TYR   144       1.839   5.015  17.099  1.00  0.00           C  
ATOM   2234  CZ  TYR   144       1.157   3.896  17.624  1.00  0.00           C  
ATOM   2235  OH  TYR   144       1.303   3.553  18.932  1.00  0.00           O  
ATOM   2236  CE2 TYR   144       0.327   3.130  16.780  1.00  0.00           C  
ATOM   2237  CD2 TYR   144       0.186   3.466  15.426  1.00  0.00           C  
ATOM   2238  H   TYR   144      -2.161   4.634  13.056  1.00  0.00           H  
ATOM   2239  HA  TYR   144      -0.311   6.839  13.892  1.00  0.00           H  
ATOM   2240  HB2 TYR   144       0.464   4.077  12.873  1.00  0.00           H  
ATOM   2241  HB3 TYR   144       1.574   5.401  13.089  1.00  0.00           H  
ATOM   2242  HD1 TYR   144       2.207   6.219  15.346  1.00  0.00           H  
ATOM   2243  HE1 TYR   144       2.475   5.611  17.738  1.00  0.00           H  
ATOM   2244  HH  TYR   144       0.836   2.758  19.160  1.00  0.00           H  
ATOM   2245  HE2 TYR   144      -0.228   2.293  17.159  1.00  0.00           H  
ATOM   2246  HD2 TYR   144      -0.462   2.877  14.793  1.00  0.00           H  
ATOM   2247  N   ALA   145       0.267   7.525  11.580  1.00  0.00           N  
ATOM   2248  CA  ALA   145       0.548   8.081  10.266  1.00  0.00           C  
ATOM   2249  C   ALA   145       2.037   7.902   9.929  1.00  0.00           C  
ATOM   2250  O   ALA   145       2.901   8.553  10.522  1.00  0.00           O  
ATOM   2251  CB  ALA   145       0.113   9.552  10.263  1.00  0.00           C  
ATOM   2252  H   ALA   145       0.775   7.927  12.360  1.00  0.00           H  
ATOM   2253  HA  ALA   145      -0.033   7.568   9.499  1.00  0.00           H  
ATOM   2254  HB1 ALA   145       0.653  10.136  11.007  1.00  0.00           H  
ATOM   2255  HB2 ALA   145       0.284  10.013   9.289  1.00  0.00           H  
ATOM   2256  HB3 ALA   145      -0.948   9.648  10.493  1.00  0.00           H  
ATOM   2257  N   TRP   146       2.333   7.013   8.982  1.00  0.00           N  
ATOM   2258  CA  TRP   146       3.629   6.924   8.303  1.00  0.00           C  
ATOM   2259  C   TRP   146       3.652   7.877   7.102  1.00  0.00           C  
ATOM   2260  O   TRP   146       2.632   8.039   6.432  1.00  0.00           O  
ATOM   2261  CB  TRP   146       3.866   5.466   7.895  1.00  0.00           C  
ATOM   2262  CG  TRP   146       5.111   5.141   7.126  1.00  0.00           C  
ATOM   2263  CD1 TRP   146       6.197   4.520   7.639  1.00  0.00           C  
ATOM   2264  NE1 TRP   146       7.141   4.333   6.652  1.00  0.00           N  
ATOM   2265  CE2 TRP   146       6.705   4.808   5.437  1.00  0.00           C  
ATOM   2266  CZ2 TRP   146       7.271   4.806   4.156  1.00  0.00           C  
ATOM   2267  CH2 TRP   146       6.544   5.354   3.088  1.00  0.00           C  
ATOM   2268  CZ3 TRP   146       5.271   5.901   3.319  1.00  0.00           C  
ATOM   2269  CE3 TRP   146       4.705   5.886   4.608  1.00  0.00           C  
ATOM   2270  CD2 TRP   146       5.407   5.341   5.706  1.00  0.00           C  
ATOM   2271  H   TRP   146       1.570   6.491   8.568  1.00  0.00           H  
ATOM   2272  HA  TRP   146       4.409   7.205   9.002  1.00  0.00           H  
ATOM   2273  HB2 TRP   146       3.884   4.863   8.801  1.00  0.00           H  
ATOM   2274  HB3 TRP   146       3.020   5.100   7.315  1.00  0.00           H  
ATOM   2275  HD1 TRP   146       6.295   4.204   8.667  1.00  0.00           H  
ATOM   2276  HE1 TRP   146       8.029   3.883   6.826  1.00  0.00           H  
ATOM   2277  HZ2 TRP   146       8.245   4.374   3.992  1.00  0.00           H  
ATOM   2278  HH2 TRP   146       6.961   5.349   2.092  1.00  0.00           H  
ATOM   2279  HZ3 TRP   146       4.711   6.317   2.496  1.00  0.00           H  
ATOM   2280  HE3 TRP   146       3.713   6.284   4.747  1.00  0.00           H  
ATOM   2281  N   GLU   147       4.787   8.503   6.794  1.00  0.00           N  
ATOM   2282  CA  GLU   147       4.910   9.440   5.667  1.00  0.00           C  
ATOM   2283  C   GLU   147       6.330   9.468   5.078  1.00  0.00           C  
ATOM   2284  O   GLU   147       7.308   9.539   5.826  1.00  0.00           O  
ATOM   2285  CB  GLU   147       4.458  10.838   6.133  1.00  0.00           C  
ATOM   2286  CG  GLU   147       4.491  11.906   5.032  1.00  0.00           C  
ATOM   2287  CD  GLU   147       3.994  13.271   5.545  1.00  0.00           C  
ATOM   2288  OE1 GLU   147       4.580  13.824   6.505  1.00  0.00           O  
ATOM   2289  OE2 GLU   147       3.034  13.821   4.956  1.00  0.00           O1-
ATOM   2290  H   GLU   147       5.604   8.346   7.370  1.00  0.00           H  
ATOM   2291  HA  GLU   147       4.249   9.112   4.868  1.00  0.00           H  
ATOM   2292  HB2 GLU   147       3.442  10.775   6.524  1.00  0.00           H  
ATOM   2293  HB3 GLU   147       5.078  11.159   6.970  1.00  0.00           H  
ATOM   2294  HG2 GLU   147       5.503  12.056   4.656  1.00  0.00           H  
ATOM   2295  HG3 GLU   147       3.885  11.591   4.182  1.00  0.00           H  
ATOM   2296  N   SER   148       6.454   9.466   3.744  1.00  0.00           N  
ATOM   2297  CA  SER   148       7.737   9.630   3.044  1.00  0.00           C  
ATOM   2298  C   SER   148       7.600  10.243   1.645  1.00  0.00           C  
ATOM   2299  O   SER   148       6.750   9.840   0.844  1.00  0.00           O  
ATOM   2300  CB  SER   148       8.463   8.287   2.935  1.00  0.00           C  
ATOM   2301  OG  SER   148       9.707   8.439   2.272  1.00  0.00           O  
ATOM   2302  H   SER   148       5.618   9.398   3.177  1.00  0.00           H  
ATOM   2303  HA  SER   148       8.360  10.309   3.632  1.00  0.00           H  
ATOM   2304  HB2 SER   148       8.627   7.853   3.916  1.00  0.00           H  
ATOM   2305  HB3 SER   148       7.864   7.577   2.373  1.00  0.00           H  
ATOM   2306  HG  SER   148      10.318   8.869   2.859  1.00  0.00           H  
ATOM   2307  N   SER   149       8.501  11.176   1.334  1.00  0.00           N  
ATOM   2308  CA  SER   149       8.747  11.750  -0.000  1.00  0.00           C  
ATOM   2309  C   SER   149       9.960  11.103  -0.701  1.00  0.00           C  
ATOM   2310  O   SER   149      10.608  11.740  -1.535  1.00  0.00           O  
ATOM   2311  CB  SER   149       8.944  13.271   0.107  1.00  0.00           C  
ATOM   2312  OG  SER   149       7.849  13.904   0.750  1.00  0.00           O  
ATOM   2313  H   SER   149       9.150  11.455   2.056  1.00  0.00           H  
ATOM   2314  HA  SER   149       7.887  11.569  -0.643  1.00  0.00           H  
ATOM   2315  HB2 SER   149       9.850  13.501   0.670  1.00  0.00           H  
ATOM   2316  HB3 SER   149       9.056  13.722  -0.880  1.00  0.00           H  
ATOM   2317  HG  SER   149       7.081  13.795   0.208  1.00  0.00           H  
ATOM   2318  N   ALA   150      10.319   9.868  -0.323  1.00  0.00           N  
ATOM   2319  CA  ALA   150      11.624   9.250  -0.586  1.00  0.00           C  
ATOM   2320  C   ALA   150      12.786  10.100  -0.011  1.00  0.00           C  
ATOM   2321  O   ALA   150      12.651  10.691   1.063  1.00  0.00           O  
ATOM   2322  CB  ALA   150      11.737   8.874  -2.076  1.00  0.00           C  
ATOM   2323  H   ALA   150       9.742   9.407   0.368  1.00  0.00           H  
ATOM   2324  HA  ALA   150      11.628   8.322  -0.014  1.00  0.00           H  
ATOM   2325  HB1 ALA   150      11.860   9.750  -2.714  1.00  0.00           H  
ATOM   2326  HB2 ALA   150      12.587   8.215  -2.254  1.00  0.00           H  
ATOM   2327  HB3 ALA   150      10.843   8.349  -2.416  1.00  0.00           H  
ATOM   2328  N   GLY   151      13.948  10.137  -0.676  1.00  0.00           N  
ATOM   2329  CA  GLY   151      15.136  10.863  -0.195  1.00  0.00           C  
ATOM   2330  C   GLY   151      15.904  10.156   0.933  1.00  0.00           C  
ATOM   2331  O   GLY   151      16.679  10.796   1.646  1.00  0.00           O  
ATOM   2332  H   GLY   151      14.022   9.645  -1.555  1.00  0.00           H  
ATOM   2333  HA2 GLY   151      15.815  10.996  -1.037  1.00  0.00           H  
ATOM   2334  HA3 GLY   151      14.854  11.866   0.132  1.00  0.00           H  
ATOM   2335  N   GLY   152      15.692   8.847   1.109  1.00  0.00           N  
ATOM   2336  CA  GLY   152      16.393   8.005   2.088  1.00  0.00           C  
ATOM   2337  C   GLY   152      15.775   7.957   3.493  1.00  0.00           C  
ATOM   2338  O   GLY   152      16.306   7.251   4.351  1.00  0.00           O  
ATOM   2339  H   GLY   152      15.030   8.390   0.499  1.00  0.00           H  
ATOM   2340  HA2 GLY   152      16.410   6.988   1.695  1.00  0.00           H  
ATOM   2341  HA3 GLY   152      17.436   8.313   2.172  1.00  0.00           H  
ATOM   2342  N   SER   153      14.651   8.639   3.739  1.00  0.00           N  
ATOM   2343  CA  SER   153      14.006   8.710   5.060  1.00  0.00           C  
ATOM   2344  C   SER   153      12.473   8.715   5.022  1.00  0.00           C  
ATOM   2345  O   SER   153      11.841   9.069   4.024  1.00  0.00           O  
ATOM   2346  CB  SER   153      14.533   9.926   5.840  1.00  0.00           C  
ATOM   2347  OG  SER   153      14.262  11.152   5.176  1.00  0.00           O  
ATOM   2348  H   SER   153      14.229   9.171   2.990  1.00  0.00           H  
ATOM   2349  HA  SER   153      14.269   7.806   5.608  1.00  0.00           H  
ATOM   2350  HB2 SER   153      14.092   9.971   6.837  1.00  0.00           H  
ATOM   2351  HB3 SER   153      15.610   9.840   5.987  1.00  0.00           H  
ATOM   2352  HG  SER   153      14.701  11.144   4.338  1.00  0.00           H  
ATOM   2353  N   PHE   154      11.875   8.348   6.156  1.00  0.00           N  
ATOM   2354  CA  PHE   154      10.440   8.376   6.438  1.00  0.00           C  
ATOM   2355  C   PHE   154      10.178   8.876   7.866  1.00  0.00           C  
ATOM   2356  O   PHE   154      11.083   8.912   8.703  1.00  0.00           O  
ATOM   2357  CB  PHE   154       9.830   6.985   6.201  1.00  0.00           C  
ATOM   2358  CG  PHE   154      10.281   5.875   7.137  1.00  0.00           C  
ATOM   2359  CD1 PHE   154       9.525   5.563   8.284  1.00  0.00           C  
ATOM   2360  CE1 PHE   154       9.881   4.466   9.090  1.00  0.00           C  
ATOM   2361  CZ  PHE   154      11.004   3.687   8.760  1.00  0.00           C  
ATOM   2362  CE2 PHE   154      11.780   4.015   7.634  1.00  0.00           C  
ATOM   2363  CD2 PHE   154      11.419   5.105   6.825  1.00  0.00           C  
ATOM   2364  H   PHE   154      12.471   8.075   6.929  1.00  0.00           H  
ATOM   2365  HA  PHE   154       9.962   9.087   5.761  1.00  0.00           H  
ATOM   2366  HB2 PHE   154       8.742   7.052   6.254  1.00  0.00           H  
ATOM   2367  HB3 PHE   154      10.048   6.666   5.183  1.00  0.00           H  
ATOM   2368  HD1 PHE   154       8.650   6.146   8.532  1.00  0.00           H  
ATOM   2369  HE1 PHE   154       9.290   4.220   9.960  1.00  0.00           H  
ATOM   2370  HZ  PHE   154      11.278   2.846   9.379  1.00  0.00           H  
ATOM   2371  HE2 PHE   154      12.651   3.426   7.387  1.00  0.00           H  
ATOM   2372  HD2 PHE   154      12.012   5.343   5.954  1.00  0.00           H  
ATOM   2373  N   THR   155       8.934   9.250   8.162  1.00  0.00           N  
ATOM   2374  CA  THR   155       8.484   9.611   9.516  1.00  0.00           C  
ATOM   2375  C   THR   155       7.332   8.724   9.977  1.00  0.00           C  
ATOM   2376  O   THR   155       6.584   8.195   9.153  1.00  0.00           O  
ATOM   2377  CB  THR   155       8.096  11.094   9.649  1.00  0.00           C  
ATOM   2378  CG2 THR   155       9.142  12.061   9.099  1.00  0.00           C  
ATOM   2379  OG1 THR   155       6.877  11.377   8.998  1.00  0.00           O  
ATOM   2380  H   THR   155       8.233   9.215   7.433  1.00  0.00           H  
ATOM   2381  HA  THR   155       9.299   9.421  10.208  1.00  0.00           H  
ATOM   2382  HB  THR   155       7.950  11.319  10.706  1.00  0.00           H  
ATOM   2383 HG21 THR   155       9.258  11.967   8.019  1.00  0.00           H  
ATOM   2384 HG22 THR   155       8.872  13.095   9.314  1.00  0.00           H  
ATOM   2385 HG23 THR   155      10.115  11.876   9.553  1.00  0.00           H  
ATOM   2386  HG1 THR   155       6.986  11.201   8.075  1.00  0.00           H  
ATOM   2387  N   VAL   156       7.176   8.583  11.296  1.00  0.00           N  
ATOM   2388  CA  VAL   156       5.998   7.987  11.948  1.00  0.00           C  
ATOM   2389  C   VAL   156       5.569   8.850  13.136  1.00  0.00           C  
ATOM   2390  O   VAL   156       6.402   9.391  13.869  1.00  0.00           O  
ATOM   2391  CB  VAL   156       6.218   6.511  12.354  1.00  0.00           C  
ATOM   2392  CG1 VAL   156       5.004   5.905  13.075  1.00  0.00           C  
ATOM   2393  CG2 VAL   156       6.487   5.636  11.125  1.00  0.00           C  
ATOM   2394  H   VAL   156       7.854   9.026  11.904  1.00  0.00           H  
ATOM   2395  HA  VAL   156       5.176   8.007  11.237  1.00  0.00           H  
ATOM   2396  HB  VAL   156       7.075   6.441  13.024  1.00  0.00           H  
ATOM   2397 HG11 VAL   156       4.093   6.013  12.484  1.00  0.00           H  
ATOM   2398 HG12 VAL   156       5.147   4.840  13.262  1.00  0.00           H  
ATOM   2399 HG13 VAL   156       4.830   6.360  14.050  1.00  0.00           H  
ATOM   2400 HG21 VAL   156       7.437   5.885  10.655  1.00  0.00           H  
ATOM   2401 HG22 VAL   156       6.527   4.579  11.382  1.00  0.00           H  
ATOM   2402 HG23 VAL   156       5.700   5.753  10.381  1.00  0.00           H  
ATOM   2403  N   ARG   157       4.254   8.986  13.322  1.00  0.00           N  
ATOM   2404  CA  ARG   157       3.615   9.742  14.411  1.00  0.00           C  
ATOM   2405  C   ARG   157       2.257   9.139  14.777  1.00  0.00           C  
ATOM   2406  O   ARG   157       1.612   8.521  13.929  1.00  0.00           O  
ATOM   2407  CB  ARG   157       3.501  11.223  13.992  1.00  0.00           C  
ATOM   2408  CG  ARG   157       2.503  11.452  12.841  1.00  0.00           C  
ATOM   2409  CD  ARG   157       2.688  12.805  12.148  1.00  0.00           C  
ATOM   2410  NE  ARG   157       3.857  12.801  11.242  1.00  0.00           N  
ATOM   2411  CZ  ARG   157       4.299  13.820  10.527  1.00  0.00           C  
ATOM   2412  NH1 ARG   157       3.786  15.013  10.634  1.00  0.00           N  
ATOM   2413  NH2 ARG   157       5.272  13.665   9.682  1.00  0.00           N1+
ATOM   2414  H   ARG   157       3.632   8.525  12.671  1.00  0.00           H  
ATOM   2415  HA  ARG   157       4.248   9.676  15.298  1.00  0.00           H  
ATOM   2416  HB2 ARG   157       3.206  11.831  14.848  1.00  0.00           H  
ATOM   2417  HB3 ARG   157       4.488  11.581  13.700  1.00  0.00           H  
ATOM   2418  HG2 ARG   157       2.615  10.671  12.091  1.00  0.00           H  
ATOM   2419  HG3 ARG   157       1.479  11.372  13.208  1.00  0.00           H  
ATOM   2420  HD2 ARG   157       1.806  13.022  11.544  1.00  0.00           H  
ATOM   2421  HD3 ARG   157       2.773  13.607  12.881  1.00  0.00           H  
ATOM   2422  HE  ARG   157       4.295  11.902  11.100  1.00  0.00           H  
ATOM   2423 HH11 ARG   157       3.023  15.176  11.274  1.00  0.00           H  
ATOM   2424 HH12 ARG   157       4.122  15.771  10.058  1.00  0.00           H  
ATOM   2425 HH21 ARG   157       5.713  12.760   9.552  1.00  0.00           H  
ATOM   2426 HH22 ARG   157       5.551  14.422   9.074  1.00  0.00           H  
ATOM   2427  N   THR   158       1.799   9.347  16.009  1.00  0.00           N  
ATOM   2428  CA  THR   158       0.406   9.070  16.401  1.00  0.00           C  
ATOM   2429  C   THR   158      -0.526  10.004  15.626  1.00  0.00           C  
ATOM   2430  O   THR   158      -0.333  11.221  15.630  1.00  0.00           O  
ATOM   2431  CB  THR   158       0.203   9.266  17.911  1.00  0.00           C  
ATOM   2432  CG2 THR   158      -1.212   8.919  18.374  1.00  0.00           C  
ATOM   2433  OG1 THR   158       1.106   8.456  18.635  1.00  0.00           O  
ATOM   2434  H   THR   158       2.376   9.838  16.676  1.00  0.00           H  
ATOM   2435  HA  THR   158       0.176   8.033  16.147  1.00  0.00           H  
ATOM   2436  HB  THR   158       0.419  10.301  18.181  1.00  0.00           H  
ATOM   2437 HG21 THR   158      -1.480   7.896  18.105  1.00  0.00           H  
ATOM   2438 HG22 THR   158      -1.299   9.004  19.458  1.00  0.00           H  
ATOM   2439 HG23 THR   158      -1.962   9.583  17.944  1.00  0.00           H  
ATOM   2440  HG1 THR   158       0.869   7.549  18.504  1.00  0.00           H  
ATOM   2441  N   ASP   159      -1.521   9.452  14.935  1.00  0.00           N  
ATOM   2442  CA  ASP   159      -2.439  10.229  14.101  1.00  0.00           C  
ATOM   2443  C   ASP   159      -3.531  10.927  14.937  1.00  0.00           C  
ATOM   2444  O   ASP   159      -4.184  10.302  15.777  1.00  0.00           O  
ATOM   2445  CB  ASP   159      -3.063   9.314  13.044  1.00  0.00           C  
ATOM   2446  CG  ASP   159      -3.986  10.063  12.073  1.00  0.00           C  
ATOM   2447  OD1 ASP   159      -3.807  11.285  11.869  1.00  0.00           O  
ATOM   2448  OD2 ASP   159      -4.909   9.419  11.532  1.00  0.00           O1-
ATOM   2449  H   ASP   159      -1.665   8.452  14.991  1.00  0.00           H  
ATOM   2450  HA  ASP   159      -1.855  10.991  13.579  1.00  0.00           H  
ATOM   2451  HB2 ASP   159      -2.284   8.825  12.459  1.00  0.00           H  
ATOM   2452  HB3 ASP   159      -3.630   8.524  13.535  1.00  0.00           H  
ATOM   2453  N   THR   160      -3.755  12.217  14.680  1.00  0.00           N  
ATOM   2454  CA  THR   160      -4.808  13.047  15.298  1.00  0.00           C  
ATOM   2455  C   THR   160      -6.022  13.281  14.382  1.00  0.00           C  
ATOM   2456  O   THR   160      -6.981  13.942  14.793  1.00  0.00           O  
ATOM   2457  CB  THR   160      -4.228  14.392  15.767  1.00  0.00           C  
ATOM   2458  CG2 THR   160      -3.118  14.213  16.805  1.00  0.00           C  
ATOM   2459  OG1 THR   160      -3.695  15.108  14.670  1.00  0.00           O  
ATOM   2460  H   THR   160      -3.194  12.660  13.966  1.00  0.00           H  
ATOM   2461  HA  THR   160      -5.200  12.542  16.182  1.00  0.00           H  
ATOM   2462  HB  THR   160      -5.014  15.003  16.215  1.00  0.00           H  
ATOM   2463 HG21 THR   160      -2.260  13.675  16.400  1.00  0.00           H  
ATOM   2464 HG22 THR   160      -2.759  15.179  17.163  1.00  0.00           H  
ATOM   2465 HG23 THR   160      -3.479  13.657  17.671  1.00  0.00           H  
ATOM   2466  HG1 THR   160      -4.401  15.316  14.075  1.00  0.00           H  
ATOM   2467  N   GLY   161      -6.010  12.742  13.155  1.00  0.00           N  
ATOM   2468  CA  GLY   161      -7.117  12.799  12.193  1.00  0.00           C  
ATOM   2469  C   GLY   161      -8.324  11.913  12.544  1.00  0.00           C  
ATOM   2470  O   GLY   161      -8.447  11.390  13.654  1.00  0.00           O  
ATOM   2471  H   GLY   161      -5.194  12.211  12.873  1.00  0.00           H  
ATOM   2472  HA2 GLY   161      -7.453  13.831  12.079  1.00  0.00           H  
ATOM   2473  HA3 GLY   161      -6.725  12.488  11.223  1.00  0.00           H  
ATOM   2474  N   GLU   162      -9.235  11.742  11.581  1.00  0.00           N  
ATOM   2475  CA  GLU   162     -10.464  10.948  11.741  1.00  0.00           C  
ATOM   2476  C   GLU   162     -10.172   9.473  12.101  1.00  0.00           C  
ATOM   2477  O   GLU   162      -9.376   8.824  11.409  1.00  0.00           O  
ATOM   2478  CB  GLU   162     -11.297  10.994  10.446  1.00  0.00           C  
ATOM   2479  CG  GLU   162     -11.952  12.358  10.176  1.00  0.00           C  
ATOM   2480  CD  GLU   162     -13.036  12.729  11.209  1.00  0.00           C  
ATOM   2481  OE1 GLU   162     -13.871  11.865  11.572  1.00  0.00           O  
ATOM   2482  OE2 GLU   162     -13.074  13.901  11.654  1.00  0.00           O1-
ATOM   2483  H   GLU   162      -9.089  12.194  10.691  1.00  0.00           H  
ATOM   2484  HA  GLU   162     -11.021  11.427  12.544  1.00  0.00           H  
ATOM   2485  HB2 GLU   162     -10.667  10.725   9.596  1.00  0.00           H  
ATOM   2486  HB3 GLU   162     -12.079  10.233  10.477  1.00  0.00           H  
ATOM   2487  HG2 GLU   162     -11.198  13.145  10.145  1.00  0.00           H  
ATOM   2488  HG3 GLU   162     -12.425  12.345   9.194  1.00  0.00           H  
ATOM   2489  N   PRO   163     -10.810   8.903  13.144  1.00  0.00           N  
ATOM   2490  CA  PRO   163     -10.635   7.499  13.502  1.00  0.00           C  
ATOM   2491  C   PRO   163     -11.263   6.577  12.446  1.00  0.00           C  
ATOM   2492  O   PRO   163     -12.437   6.717  12.098  1.00  0.00           O  
ATOM   2493  CD  PRO   163     -11.743   9.544  14.062  1.00  0.00           C  
ATOM   2494  CG  PRO   163     -12.357   8.424  14.901  1.00  0.00           C  
ATOM   2495  CB  PRO   163     -11.278   7.342  14.883  1.00  0.00           C  
ATOM   2496  HD2 PRO   163     -12.526  10.093  13.537  1.00  0.00           H  
ATOM   2497  HD3 PRO   163     -11.196  10.243  14.695  1.00  0.00           H  
ATOM   2498  HG2 PRO   163     -13.262   8.052  14.419  1.00  0.00           H  
ATOM   2499  HG3 PRO   163     -12.622   8.746  15.909  1.00  0.00           H  
ATOM   2500  HB2 PRO   163     -11.680   6.345  15.070  1.00  0.00           H  
ATOM   2501  HB3 PRO   163     -10.539   7.549  15.658  1.00  0.00           H  
ATOM   2502  HA  PRO   163      -9.572   7.284  13.594  1.00  0.00           H  
ATOM   2503  N   MET   164     -10.481   5.613  11.952  1.00  0.00           N  
ATOM   2504  CA  MET   164     -10.886   4.644  10.913  1.00  0.00           C  
ATOM   2505  C   MET   164     -11.143   3.222  11.455  1.00  0.00           C  
ATOM   2506  O   MET   164     -11.348   2.287  10.681  1.00  0.00           O  
ATOM   2507  CB  MET   164      -9.929   4.705   9.702  1.00  0.00           C  
ATOM   2508  CG  MET   164      -8.440   4.796  10.057  1.00  0.00           C  
ATOM   2509  SD  MET   164      -7.309   4.756   8.642  1.00  0.00           S  
ATOM   2510  CE  MET   164      -7.291   2.977   8.325  1.00  0.00           C  
ATOM   2511  H   MET   164      -9.529   5.556  12.291  1.00  0.00           H  
ATOM   2512  HA  MET   164     -11.860   4.932  10.515  1.00  0.00           H  
ATOM   2513  HB2 MET   164     -10.097   3.852   9.045  1.00  0.00           H  
ATOM   2514  HB3 MET   164     -10.183   5.580   9.104  1.00  0.00           H  
ATOM   2515  HG2 MET   164      -8.267   5.758  10.532  1.00  0.00           H  
ATOM   2516  HG3 MET   164      -8.155   4.024  10.772  1.00  0.00           H  
ATOM   2517  HE1 MET   164      -8.225   2.651   7.867  1.00  0.00           H  
ATOM   2518  HE2 MET   164      -6.473   2.752   7.650  1.00  0.00           H  
ATOM   2519  HE3 MET   164      -7.142   2.427   9.253  1.00  0.00           H  
ATOM   2520  N   GLY   165     -11.181   3.052  12.784  1.00  0.00           N  
ATOM   2521  CA  GLY   165     -11.582   1.820  13.480  1.00  0.00           C  
ATOM   2522  C   GLY   165     -10.526   0.712  13.451  1.00  0.00           C  
ATOM   2523  O   GLY   165      -9.950   0.382  14.491  1.00  0.00           O  
ATOM   2524  H   GLY   165     -10.999   3.861  13.359  1.00  0.00           H  
ATOM   2525  HA2 GLY   165     -11.804   2.074  14.517  1.00  0.00           H  
ATOM   2526  HA3 GLY   165     -12.512   1.439  13.053  1.00  0.00           H  
ATOM   2527  N   ARG   166     -10.270   0.159  12.259  1.00  0.00           N  
ATOM   2528  CA  ARG   166      -9.263  -0.871  11.950  1.00  0.00           C  
ATOM   2529  C   ARG   166      -9.033  -0.963  10.431  1.00  0.00           C  
ATOM   2530  O   ARG   166      -9.993  -0.931   9.659  1.00  0.00           O  
ATOM   2531  CB  ARG   166      -9.753  -2.219  12.500  1.00  0.00           C  
ATOM   2532  CG  ARG   166      -8.746  -3.374  12.355  1.00  0.00           C  
ATOM   2533  CD  ARG   166      -9.448  -4.735  12.310  1.00  0.00           C  
ATOM   2534  NE  ARG   166     -10.288  -4.868  11.104  1.00  0.00           N  
ATOM   2535  CZ  ARG   166     -11.604  -4.990  11.049  1.00  0.00           C  
ATOM   2536  NH1 ARG   166     -12.374  -4.981  12.096  1.00  0.00           N  
ATOM   2537  NH2 ARG   166     -12.216  -5.115   9.913  1.00  0.00           N1+
ATOM   2538  H   ARG   166     -10.788   0.519  11.467  1.00  0.00           H  
ATOM   2539  HA  ARG   166      -8.340  -0.586  12.446  1.00  0.00           H  
ATOM   2540  HB2 ARG   166      -9.974  -2.123  13.560  1.00  0.00           H  
ATOM   2541  HB3 ARG   166     -10.702  -2.463  12.020  1.00  0.00           H  
ATOM   2542  HG2 ARG   166      -8.137  -3.284  11.459  1.00  0.00           H  
ATOM   2543  HG3 ARG   166      -8.038  -3.345  13.183  1.00  0.00           H  
ATOM   2544  HD2 ARG   166      -8.694  -5.520  12.281  1.00  0.00           H  
ATOM   2545  HD3 ARG   166     -10.035  -4.912  13.206  1.00  0.00           H  
ATOM   2546  HE  ARG   166      -9.776  -4.839  10.229  1.00  0.00           H  
ATOM   2547 HH11 ARG   166     -11.994  -4.814  13.020  1.00  0.00           H  
ATOM   2548 HH12 ARG   166     -13.377  -5.061  11.982  1.00  0.00           H  
ATOM   2549 HH21 ARG   166     -11.695  -5.074   9.042  1.00  0.00           H  
ATOM   2550 HH22 ARG   166     -13.225  -5.196   9.885  1.00  0.00           H  
ATOM   2551  N   GLY   167      -7.777  -1.108  10.012  1.00  0.00           N  
ATOM   2552  CA  GLY   167      -7.350  -1.253   8.614  1.00  0.00           C  
ATOM   2553  C   GLY   167      -6.216  -0.298   8.241  1.00  0.00           C  
ATOM   2554  O   GLY   167      -5.566   0.275   9.120  1.00  0.00           O  
ATOM   2555  H   GLY   167      -7.043  -1.115  10.711  1.00  0.00           H  
ATOM   2556  HA2 GLY   167      -6.987  -2.267   8.463  1.00  0.00           H  
ATOM   2557  HA3 GLY   167      -8.179  -1.110   7.921  1.00  0.00           H  
ATOM   2558  N   THR   168      -5.997  -0.103   6.941  1.00  0.00           N  
ATOM   2559  CA  THR   168      -4.950   0.776   6.390  1.00  0.00           C  
ATOM   2560  C   THR   168      -5.483   1.669   5.262  1.00  0.00           C  
ATOM   2561  O   THR   168      -6.402   1.305   4.528  1.00  0.00           O  
ATOM   2562  CB  THR   168      -3.732  -0.057   5.959  1.00  0.00           C  
ATOM   2563  CG2 THR   168      -2.619   0.730   5.272  1.00  0.00           C  
ATOM   2564  OG1 THR   168      -3.137  -0.625   7.106  1.00  0.00           O  
ATOM   2565  H   THR   168      -6.558  -0.619   6.272  1.00  0.00           H  
ATOM   2566  HA  THR   168      -4.612   1.460   7.168  1.00  0.00           H  
ATOM   2567  HB  THR   168      -4.076  -0.850   5.302  1.00  0.00           H  
ATOM   2568 HG21 THR   168      -2.296   1.566   5.892  1.00  0.00           H  
ATOM   2569 HG22 THR   168      -1.748   0.100   5.087  1.00  0.00           H  
ATOM   2570 HG23 THR   168      -2.927   1.121   4.303  1.00  0.00           H  
ATOM   2571  HG1 THR   168      -2.683  -1.415   6.847  1.00  0.00           H  
ATOM   2572  N   LYS   169      -4.915   2.873   5.141  1.00  0.00           N  
ATOM   2573  CA  LYS   169      -5.268   3.931   4.189  1.00  0.00           C  
ATOM   2574  C   LYS   169      -3.986   4.491   3.568  1.00  0.00           C  
ATOM   2575  O   LYS   169      -3.235   5.208   4.230  1.00  0.00           O  
ATOM   2576  CB  LYS   169      -6.093   4.992   4.946  1.00  0.00           C  
ATOM   2577  CG  LYS   169      -6.344   6.290   4.159  1.00  0.00           C  
ATOM   2578  CD  LYS   169      -6.926   7.425   5.016  1.00  0.00           C  
ATOM   2579  CE  LYS   169      -8.292   7.088   5.631  1.00  0.00           C  
ATOM   2580  NZ  LYS   169      -8.818   8.225   6.433  1.00  0.00           N1+
ATOM   2581  H   LYS   169      -4.184   3.107   5.803  1.00  0.00           H  
ATOM   2582  HA  LYS   169      -5.889   3.528   3.394  1.00  0.00           H  
ATOM   2583  HB2 LYS   169      -7.045   4.546   5.234  1.00  0.00           H  
ATOM   2584  HB3 LYS   169      -5.586   5.229   5.877  1.00  0.00           H  
ATOM   2585  HG2 LYS   169      -5.424   6.679   3.729  1.00  0.00           H  
ATOM   2586  HG3 LYS   169      -6.995   6.078   3.316  1.00  0.00           H  
ATOM   2587  HD2 LYS   169      -6.219   7.676   5.808  1.00  0.00           H  
ATOM   2588  HD3 LYS   169      -7.018   8.318   4.397  1.00  0.00           H  
ATOM   2589  HE2 LYS   169      -9.011   6.849   4.846  1.00  0.00           H  
ATOM   2590  HE3 LYS   169      -8.227   6.218   6.282  1.00  0.00           H  
ATOM   2591  HZ1 LYS   169      -8.918   9.039   5.843  1.00  0.00           H  
ATOM   2592  HZ2 LYS   169      -9.718   7.978   6.820  1.00  0.00           H  
ATOM   2593  HZ3 LYS   169      -8.177   8.432   7.185  1.00  0.00           H  
ATOM   2594  N   VAL   170      -3.736   4.168   2.299  1.00  0.00           N  
ATOM   2595  CA  VAL   170      -2.586   4.657   1.518  1.00  0.00           C  
ATOM   2596  C   VAL   170      -3.002   5.883   0.703  1.00  0.00           C  
ATOM   2597  O   VAL   170      -3.741   5.758  -0.270  1.00  0.00           O  
ATOM   2598  CB  VAL   170      -2.017   3.550   0.605  1.00  0.00           C  
ATOM   2599  CG1 VAL   170      -0.790   4.046  -0.171  1.00  0.00           C  
ATOM   2600  CG2 VAL   170      -1.608   2.305   1.401  1.00  0.00           C  
ATOM   2601  H   VAL   170      -4.408   3.585   1.815  1.00  0.00           H  
ATOM   2602  HA  VAL   170      -1.786   4.955   2.198  1.00  0.00           H  
ATOM   2603  HB  VAL   170      -2.776   3.246  -0.116  1.00  0.00           H  
ATOM   2604 HG11 VAL   170      -0.019   4.421   0.501  1.00  0.00           H  
ATOM   2605 HG12 VAL   170      -0.346   3.246  -0.763  1.00  0.00           H  
ATOM   2606 HG13 VAL   170      -1.039   4.844  -0.870  1.00  0.00           H  
ATOM   2607 HG21 VAL   170      -2.465   1.838   1.888  1.00  0.00           H  
ATOM   2608 HG22 VAL   170      -1.167   1.553   0.748  1.00  0.00           H  
ATOM   2609 HG23 VAL   170      -0.877   2.539   2.174  1.00  0.00           H  
ATOM   2610  N   ILE   171      -2.541   7.068   1.101  1.00  0.00           N  
ATOM   2611  CA  ILE   171      -2.759   8.342   0.406  1.00  0.00           C  
ATOM   2612  C   ILE   171      -1.574   8.608  -0.534  1.00  0.00           C  
ATOM   2613  O   ILE   171      -0.478   8.958  -0.086  1.00  0.00           O  
ATOM   2614  CB  ILE   171      -2.945   9.508   1.411  1.00  0.00           C  
ATOM   2615  CG2 ILE   171      -3.265  10.812   0.653  1.00  0.00           C  
ATOM   2616  CG1 ILE   171      -4.020   9.213   2.486  1.00  0.00           C  
ATOM   2617  CD1 ILE   171      -4.069  10.246   3.618  1.00  0.00           C  
ATOM   2618  H   ILE   171      -1.941   7.098   1.918  1.00  0.00           H  
ATOM   2619  HA  ILE   171      -3.672   8.282  -0.190  1.00  0.00           H  
ATOM   2620  HB  ILE   171      -2.003   9.649   1.932  1.00  0.00           H  
ATOM   2621 HG21 ILE   171      -4.218  10.738   0.129  1.00  0.00           H  
ATOM   2622 HG22 ILE   171      -3.327  11.664   1.328  1.00  0.00           H  
ATOM   2623 HG23 ILE   171      -2.506  11.075  -0.084  1.00  0.00           H  
ATOM   2624 HG12 ILE   171      -5.002   9.136   2.020  1.00  0.00           H  
ATOM   2625 HG13 ILE   171      -3.828   8.247   2.952  1.00  0.00           H  
ATOM   2626 HD11 ILE   171      -4.399  11.223   3.267  1.00  0.00           H  
ATOM   2627 HD12 ILE   171      -4.768   9.930   4.393  1.00  0.00           H  
ATOM   2628 HD13 ILE   171      -3.092  10.365   4.087  1.00  0.00           H  
ATOM   2629  N   LEU   172      -1.791   8.453  -1.840  1.00  0.00           N  
ATOM   2630  CA  LEU   172      -0.825   8.811  -2.878  1.00  0.00           C  
ATOM   2631  C   LEU   172      -0.980  10.288  -3.244  1.00  0.00           C  
ATOM   2632  O   LEU   172      -1.987  10.664  -3.841  1.00  0.00           O  
ATOM   2633  CB  LEU   172      -1.046   7.936  -4.125  1.00  0.00           C  
ATOM   2634  CG  LEU   172      -1.044   6.420  -3.879  1.00  0.00           C  
ATOM   2635  CD1 LEU   172      -1.247   5.715  -5.213  1.00  0.00           C  
ATOM   2636  CD2 LEU   172       0.275   5.951  -3.276  1.00  0.00           C  
ATOM   2637  H   LEU   172      -2.706   8.151  -2.150  1.00  0.00           H  
ATOM   2638  HA  LEU   172       0.193   8.648  -2.519  1.00  0.00           H  
ATOM   2639  HB2 LEU   172      -1.995   8.197  -4.595  1.00  0.00           H  
ATOM   2640  HB3 LEU   172      -0.282   8.182  -4.864  1.00  0.00           H  
ATOM   2641  HG  LEU   172      -1.863   6.145  -3.213  1.00  0.00           H  
ATOM   2642 HD11 LEU   172      -0.438   5.927  -5.913  1.00  0.00           H  
ATOM   2643 HD12 LEU   172      -1.299   4.636  -5.079  1.00  0.00           H  
ATOM   2644 HD13 LEU   172      -2.182   6.030  -5.678  1.00  0.00           H  
ATOM   2645 HD21 LEU   172       0.411   6.346  -2.271  1.00  0.00           H  
ATOM   2646 HD22 LEU   172       0.317   4.866  -3.196  1.00  0.00           H  
ATOM   2647 HD23 LEU   172       1.117   6.282  -3.883  1.00  0.00           H  
ATOM   2648  N   HIS   173       0.010  11.119  -2.929  1.00  0.00           N  
ATOM   2649  CA  HIS   173       0.108  12.482  -3.452  1.00  0.00           C  
ATOM   2650  C   HIS   173       0.785  12.397  -4.820  1.00  0.00           C  
ATOM   2651  O   HIS   173       1.975  12.087  -4.909  1.00  0.00           O  
ATOM   2652  CB  HIS   173       0.883  13.383  -2.478  1.00  0.00           C  
ATOM   2653  CG  HIS   173       0.330  13.421  -1.071  1.00  0.00           C  
ATOM   2654  ND1 HIS   173       0.357  12.397  -0.149  1.00  0.00           N  
ATOM   2655  CE1 HIS   173      -0.298  12.805   0.951  1.00  0.00           C  
ATOM   2656  NE2 HIS   173      -0.740  14.065   0.793  1.00  0.00           N  
ATOM   2657  CD2 HIS   173      -0.359  14.456  -0.498  1.00  0.00           C  
ATOM   2658  H   HIS   173       0.820  10.755  -2.442  1.00  0.00           H  
ATOM   2659  HA  HIS   173      -0.885  12.915  -3.582  1.00  0.00           H  
ATOM   2660  HB2 HIS   173       1.925  13.074  -2.427  1.00  0.00           H  
ATOM   2661  HB3 HIS   173       0.896  14.403  -2.867  1.00  0.00           H  
ATOM   2662  HD1 HIS   173       0.765  11.483  -0.287  1.00  0.00           H  
ATOM   2663  HE1 HIS   173      -0.475  12.203   1.827  1.00  0.00           H  
ATOM   2664  HD2 HIS   173      -0.617  15.426  -0.899  1.00  0.00           H  
ATOM   2665  N   LEU   174       0.019  12.577  -5.895  1.00  0.00           N  
ATOM   2666  CA  LEU   174       0.480  12.279  -7.253  1.00  0.00           C  
ATOM   2667  C   LEU   174       1.449  13.342  -7.790  1.00  0.00           C  
ATOM   2668  O   LEU   174       1.350  14.526  -7.457  1.00  0.00           O  
ATOM   2669  CB  LEU   174      -0.724  12.069  -8.185  1.00  0.00           C  
ATOM   2670  CG  LEU   174      -1.628  10.883  -7.791  1.00  0.00           C  
ATOM   2671  CD1 LEU   174      -2.830  10.841  -8.726  1.00  0.00           C  
ATOM   2672  CD2 LEU   174      -0.913   9.532  -7.882  1.00  0.00           C  
ATOM   2673  H   LEU   174      -0.949  12.843  -5.773  1.00  0.00           H  
ATOM   2674  HA  LEU   174       1.029  11.344  -7.228  1.00  0.00           H  
ATOM   2675  HB2 LEU   174      -1.318  12.985  -8.204  1.00  0.00           H  
ATOM   2676  HB3 LEU   174      -0.373  11.923  -9.209  1.00  0.00           H  
ATOM   2677  HG  LEU   174      -1.996  11.022  -6.774  1.00  0.00           H  
ATOM   2678 HD11 LEU   174      -2.535  10.654  -9.758  1.00  0.00           H  
ATOM   2679 HD12 LEU   174      -3.537  10.063  -8.435  1.00  0.00           H  
ATOM   2680 HD13 LEU   174      -3.359  11.793  -8.701  1.00  0.00           H  
ATOM   2681 HD21 LEU   174      -0.114   9.445  -7.146  1.00  0.00           H  
ATOM   2682 HD22 LEU   174      -1.603   8.709  -7.692  1.00  0.00           H  
ATOM   2683 HD23 LEU   174      -0.477   9.378  -8.870  1.00  0.00           H  
ATOM   2684  N   LYS   175       2.369  12.922  -8.661  1.00  0.00           N  
ATOM   2685  CA  LYS   175       3.212  13.822  -9.463  1.00  0.00           C  
ATOM   2686  C   LYS   175       2.341  14.630 -10.434  1.00  0.00           C  
ATOM   2687  O   LYS   175       1.280  14.168 -10.860  1.00  0.00           O  
ATOM   2688  CB  LYS   175       4.273  13.006 -10.219  1.00  0.00           C  
ATOM   2689  CG  LYS   175       5.231  12.231  -9.299  1.00  0.00           C  
ATOM   2690  CD  LYS   175       6.062  11.220 -10.099  1.00  0.00           C  
ATOM   2691  CE  LYS   175       6.854  10.320  -9.146  1.00  0.00           C  
ATOM   2692  NZ  LYS   175       7.610   9.282  -9.889  1.00  0.00           N1+
ATOM   2693  H   LYS   175       2.409  11.935  -8.880  1.00  0.00           H  
ATOM   2694  HA  LYS   175       3.718  14.516  -8.787  1.00  0.00           H  
ATOM   2695  HB2 LYS   175       3.764  12.307 -10.879  1.00  0.00           H  
ATOM   2696  HB3 LYS   175       4.859  13.662 -10.863  1.00  0.00           H  
ATOM   2697  HG2 LYS   175       5.887  12.925  -8.774  1.00  0.00           H  
ATOM   2698  HG3 LYS   175       4.667  11.700  -8.536  1.00  0.00           H  
ATOM   2699  HD2 LYS   175       5.403  10.602 -10.711  1.00  0.00           H  
ATOM   2700  HD3 LYS   175       6.732  11.744 -10.781  1.00  0.00           H  
ATOM   2701  HE2 LYS   175       7.525  10.892  -8.505  1.00  0.00           H  
ATOM   2702  HE3 LYS   175       6.155   9.780  -8.517  1.00  0.00           H  
ATOM   2703  HZ1 LYS   175       8.336   9.713 -10.443  1.00  0.00           H  
ATOM   2704  HZ2 LYS   175       8.019   8.631  -9.230  1.00  0.00           H  
ATOM   2705  HZ3 LYS   175       6.973   8.775 -10.490  1.00  0.00           H  
ATOM   2706  N   GLU   176       2.777  15.832 -10.800  1.00  0.00           N  
ATOM   2707  CA  GLU   176       1.977  16.786 -11.591  1.00  0.00           C  
ATOM   2708  C   GLU   176       1.582  16.262 -12.989  1.00  0.00           C  
ATOM   2709  O   GLU   176       0.519  16.597 -13.509  1.00  0.00           O  
ATOM   2710  CB  GLU   176       2.764  18.103 -11.683  1.00  0.00           C  
ATOM   2711  CG  GLU   176       1.973  19.241 -12.342  1.00  0.00           C  
ATOM   2712  CD  GLU   176       2.703  20.592 -12.208  1.00  0.00           C  
ATOM   2713  OE1 GLU   176       3.868  20.711 -12.661  1.00  0.00           O  
ATOM   2714  OE2 GLU   176       2.109  21.553 -11.661  1.00  0.00           O1-
ATOM   2715  H   GLU   176       3.668  16.152 -10.447  1.00  0.00           H  
ATOM   2716  HA  GLU   176       1.055  16.974 -11.037  1.00  0.00           H  
ATOM   2717  HB2 GLU   176       3.052  18.411 -10.676  1.00  0.00           H  
ATOM   2718  HB3 GLU   176       3.697  17.941 -12.227  1.00  0.00           H  
ATOM   2719  HG2 GLU   176       1.815  19.048 -13.403  1.00  0.00           H  
ATOM   2720  HG3 GLU   176       0.988  19.328 -11.883  1.00  0.00           H  
ATOM   2721  N   ASP   177       2.410  15.403 -13.585  1.00  0.00           N  
ATOM   2722  CA  ASP   177       2.186  14.734 -14.872  1.00  0.00           C  
ATOM   2723  C   ASP   177       1.370  13.423 -14.769  1.00  0.00           C  
ATOM   2724  O   ASP   177       1.045  12.823 -15.795  1.00  0.00           O  
ATOM   2725  CB  ASP   177       3.550  14.465 -15.541  1.00  0.00           C  
ATOM   2726  CG  ASP   177       4.507  13.594 -14.707  1.00  0.00           C  
ATOM   2727  OD1 ASP   177       4.748  13.904 -13.518  1.00  0.00           O  
ATOM   2728  OD2 ASP   177       5.027  12.592 -15.248  1.00  0.00           O1-
ATOM   2729  H   ASP   177       3.268  15.154 -13.106  1.00  0.00           H  
ATOM   2730  HA  ASP   177       1.626  15.404 -15.526  1.00  0.00           H  
ATOM   2731  HB2 ASP   177       3.406  14.000 -16.518  1.00  0.00           H  
ATOM   2732  HB3 ASP   177       4.052  15.413 -15.736  1.00  0.00           H  
ATOM   2733  N   GLN   178       1.040  12.959 -13.557  1.00  0.00           N  
ATOM   2734  CA  GLN   178       0.433  11.645 -13.281  1.00  0.00           C  
ATOM   2735  C   GLN   178      -1.034  11.731 -12.807  1.00  0.00           C  
ATOM   2736  O   GLN   178      -1.579  10.777 -12.253  1.00  0.00           O  
ATOM   2737  CB  GLN   178       1.337  10.847 -12.321  1.00  0.00           C  
ATOM   2738  CG  GLN   178       2.763  10.633 -12.873  1.00  0.00           C  
ATOM   2739  CD  GLN   178       2.808   9.822 -14.167  1.00  0.00           C  
ATOM   2740  OE1 GLN   178       2.101   8.844 -14.349  1.00  0.00           O  
ATOM   2741  NE2 GLN   178       3.652  10.161 -15.115  1.00  0.00           N  
ATOM   2742  H   GLN   178       1.308  13.513 -12.753  1.00  0.00           H  
ATOM   2743  HA  GLN   178       0.358  11.075 -14.207  1.00  0.00           H  
ATOM   2744  HB2 GLN   178       1.402  11.366 -11.364  1.00  0.00           H  
ATOM   2745  HB3 GLN   178       0.893   9.875 -12.101  1.00  0.00           H  
ATOM   2746  HG2 GLN   178       3.256  11.591 -13.030  1.00  0.00           H  
ATOM   2747  HG3 GLN   178       3.366  10.112 -12.132  1.00  0.00           H  
ATOM   2748 HE21 GLN   178       3.665   9.639 -15.978  1.00  0.00           H  
ATOM   2749 HE22 GLN   178       4.223  11.000 -15.024  1.00  0.00           H  
ATOM   2750  N   THR   179      -1.706  12.860 -13.047  1.00  0.00           N  
ATOM   2751  CA  THR   179      -3.114  13.105 -12.669  1.00  0.00           C  
ATOM   2752  C   THR   179      -4.136  12.240 -13.420  1.00  0.00           C  
ATOM   2753  O   THR   179      -5.308  12.230 -13.046  1.00  0.00           O  
ATOM   2754  CB  THR   179      -3.478  14.589 -12.843  1.00  0.00           C  
ATOM   2755  CG2 THR   179      -2.658  15.477 -11.907  1.00  0.00           C  
ATOM   2756  OG1 THR   179      -3.246  15.022 -14.168  1.00  0.00           O  
ATOM   2757  H   THR   179      -1.227  13.611 -13.525  1.00  0.00           H  
ATOM   2758  HA  THR   179      -3.221  12.852 -11.612  1.00  0.00           H  
ATOM   2759  HB  THR   179      -4.535  14.745 -12.617  1.00  0.00           H  
ATOM   2760 HG21 THR   179      -1.590  15.428 -12.126  1.00  0.00           H  
ATOM   2761 HG22 THR   179      -2.963  16.521 -11.983  1.00  0.00           H  
ATOM   2762 HG23 THR   179      -2.794  15.168 -10.872  1.00  0.00           H  
ATOM   2763  HG1 THR   179      -3.484  15.934 -14.235  1.00  0.00           H  
ATOM   2764  N   GLU   180      -3.729  11.474 -14.440  1.00  0.00           N  
ATOM   2765  CA  GLU   180      -4.607  10.527 -15.147  1.00  0.00           C  
ATOM   2766  C   GLU   180      -5.235   9.492 -14.196  1.00  0.00           C  
ATOM   2767  O   GLU   180      -6.391   9.112 -14.373  1.00  0.00           O  
ATOM   2768  CB  GLU   180      -3.841   9.843 -16.297  1.00  0.00           C  
ATOM   2769  CG  GLU   180      -2.743   8.859 -15.862  1.00  0.00           C  
ATOM   2770  CD  GLU   180      -2.031   8.240 -17.078  1.00  0.00           C  
ATOM   2771  OE1 GLU   180      -1.307   8.967 -17.801  1.00  0.00           O  
ATOM   2772  OE2 GLU   180      -2.216   7.024 -17.329  1.00  0.00           O1-
ATOM   2773  H   GLU   180      -2.759  11.512 -14.718  1.00  0.00           H  
ATOM   2774  HA  GLU   180      -5.420  11.108 -15.587  1.00  0.00           H  
ATOM   2775  HB2 GLU   180      -4.559   9.311 -16.923  1.00  0.00           H  
ATOM   2776  HB3 GLU   180      -3.410  10.613 -16.939  1.00  0.00           H  
ATOM   2777  HG2 GLU   180      -1.999   9.359 -15.241  1.00  0.00           H  
ATOM   2778  HG3 GLU   180      -3.154   8.042 -15.269  1.00  0.00           H  
ATOM   2779  N   TYR   181      -4.523   9.103 -13.134  1.00  0.00           N  
ATOM   2780  CA  TYR   181      -4.997   8.166 -12.106  1.00  0.00           C  
ATOM   2781  C   TYR   181      -6.026   8.773 -11.127  1.00  0.00           C  
ATOM   2782  O   TYR   181      -6.357   8.156 -10.118  1.00  0.00           O  
ATOM   2783  CB  TYR   181      -3.786   7.537 -11.400  1.00  0.00           C  
ATOM   2784  CG  TYR   181      -2.798   6.902 -12.364  1.00  0.00           C  
ATOM   2785  CD1 TYR   181      -3.192   5.799 -13.147  1.00  0.00           C  
ATOM   2786  CE1 TYR   181      -2.301   5.245 -14.086  1.00  0.00           C  
ATOM   2787  CZ  TYR   181      -1.017   5.796 -14.256  1.00  0.00           C  
ATOM   2788  OH  TYR   181      -0.172   5.263 -15.181  1.00  0.00           O  
ATOM   2789  CE2 TYR   181      -0.622   6.894 -13.468  1.00  0.00           C  
ATOM   2790  CD2 TYR   181      -1.506   7.441 -12.518  1.00  0.00           C  
ATOM   2791  H   TYR   181      -3.590   9.475 -13.025  1.00  0.00           H  
ATOM   2792  HA  TYR   181      -5.528   7.360 -12.616  1.00  0.00           H  
ATOM   2793  HB2 TYR   181      -3.273   8.292 -10.801  1.00  0.00           H  
ATOM   2794  HB3 TYR   181      -4.116   6.768 -10.700  1.00  0.00           H  
ATOM   2795  HD1 TYR   181      -4.183   5.384 -13.038  1.00  0.00           H  
ATOM   2796  HE1 TYR   181      -2.597   4.406 -14.694  1.00  0.00           H  
ATOM   2797  HH  TYR   181       0.592   5.801 -15.326  1.00  0.00           H  
ATOM   2798  HE2 TYR   181       0.362   7.315 -13.582  1.00  0.00           H  
ATOM   2799  HD2 TYR   181      -1.187   8.279 -11.918  1.00  0.00           H  
ATOM   2800  N   LEU   182      -6.546   9.969 -11.427  1.00  0.00           N  
ATOM   2801  CA  LEU   182      -7.717  10.579 -10.785  1.00  0.00           C  
ATOM   2802  C   LEU   182      -8.978  10.524 -11.672  1.00  0.00           C  
ATOM   2803  O   LEU   182     -10.067  10.844 -11.198  1.00  0.00           O  
ATOM   2804  CB  LEU   182      -7.385  12.028 -10.380  1.00  0.00           C  
ATOM   2805  CG  LEU   182      -6.139  12.174  -9.488  1.00  0.00           C  
ATOM   2806  CD1 LEU   182      -5.780  13.645  -9.305  1.00  0.00           C  
ATOM   2807  CD2 LEU   182      -6.362  11.573  -8.103  1.00  0.00           C  
ATOM   2808  H   LEU   182      -6.181  10.446 -12.241  1.00  0.00           H  
ATOM   2809  HA  LEU   182      -7.972  10.029  -9.880  1.00  0.00           H  
ATOM   2810  HB2 LEU   182      -7.246  12.622 -11.283  1.00  0.00           H  
ATOM   2811  HB3 LEU   182      -8.242  12.467  -9.867  1.00  0.00           H  
ATOM   2812  HG  LEU   182      -5.290  11.686  -9.965  1.00  0.00           H  
ATOM   2813 HD11 LEU   182      -6.573  14.167  -8.778  1.00  0.00           H  
ATOM   2814 HD12 LEU   182      -4.867  13.758  -8.721  1.00  0.00           H  
ATOM   2815 HD13 LEU   182      -5.621  14.142 -10.262  1.00  0.00           H  
ATOM   2816 HD21 LEU   182      -6.547  10.500  -8.151  1.00  0.00           H  
ATOM   2817 HD22 LEU   182      -5.483  11.717  -7.477  1.00  0.00           H  
ATOM   2818 HD23 LEU   182      -7.211  12.035  -7.598  1.00  0.00           H  
ATOM   2819  N   GLU   183      -8.863  10.139 -12.949  1.00  0.00           N  
ATOM   2820  CA  GLU   183     -10.016   9.934 -13.836  1.00  0.00           C  
ATOM   2821  C   GLU   183     -10.722   8.606 -13.523  1.00  0.00           C  
ATOM   2822  O   GLU   183     -10.086   7.551 -13.496  1.00  0.00           O  
ATOM   2823  CB  GLU   183      -9.603   9.957 -15.321  1.00  0.00           C  
ATOM   2824  CG  GLU   183      -8.974  11.281 -15.776  1.00  0.00           C  
ATOM   2825  CD  GLU   183      -8.661  11.307 -17.288  1.00  0.00           C  
ATOM   2826  OE1 GLU   183      -7.589  11.835 -17.670  1.00  0.00           O  
ATOM   2827  OE2 GLU   183      -9.487  10.841 -18.113  1.00  0.00           O1-
ATOM   2828  H   GLU   183      -7.951   9.882 -13.304  1.00  0.00           H  
ATOM   2829  HA  GLU   183     -10.726  10.749 -13.682  1.00  0.00           H  
ATOM   2830  HB2 GLU   183      -8.904   9.147 -15.525  1.00  0.00           H  
ATOM   2831  HB3 GLU   183     -10.484   9.754 -15.931  1.00  0.00           H  
ATOM   2832  HG2 GLU   183      -9.648  12.110 -15.558  1.00  0.00           H  
ATOM   2833  HG3 GLU   183      -8.052  11.471 -15.224  1.00  0.00           H  
ATOM   2834  N   GLU   184     -12.049   8.630 -13.356  1.00  0.00           N  
ATOM   2835  CA  GLU   184     -12.853   7.431 -13.069  1.00  0.00           C  
ATOM   2836  C   GLU   184     -12.632   6.335 -14.122  1.00  0.00           C  
ATOM   2837  O   GLU   184     -12.345   5.191 -13.774  1.00  0.00           O  
ATOM   2838  CB  GLU   184     -14.342   7.825 -12.971  1.00  0.00           C  
ATOM   2839  CG  GLU   184     -15.281   6.624 -12.765  1.00  0.00           C  
ATOM   2840  CD  GLU   184     -16.782   6.979 -12.779  1.00  0.00           C  
ATOM   2841  OE1 GLU   184     -17.158   8.170 -12.669  1.00  0.00           O  
ATOM   2842  OE2 GLU   184     -17.598   6.033 -12.918  1.00  0.00           O1-
ATOM   2843  H   GLU   184     -12.530   9.517 -13.396  1.00  0.00           H  
ATOM   2844  HA  GLU   184     -12.534   7.040 -12.101  1.00  0.00           H  
ATOM   2845  HB2 GLU   184     -14.472   8.529 -12.147  1.00  0.00           H  
ATOM   2846  HB3 GLU   184     -14.638   8.360 -13.876  1.00  0.00           H  
ATOM   2847  HG2 GLU   184     -15.150   5.893 -13.559  1.00  0.00           H  
ATOM   2848  HG3 GLU   184     -15.055   6.124 -11.824  1.00  0.00           H  
ATOM   2849  N   ARG   185     -12.700   6.692 -15.410  1.00  0.00           N  
ATOM   2850  CA  ARG   185     -12.508   5.763 -16.540  1.00  0.00           C  
ATOM   2851  C   ARG   185     -11.129   5.092 -16.543  1.00  0.00           C  
ATOM   2852  O   ARG   185     -11.030   3.906 -16.852  1.00  0.00           O  
ATOM   2853  CB  ARG   185     -12.814   6.486 -17.868  1.00  0.00           C  
ATOM   2854  CG  ARG   185     -11.872   7.659 -18.196  1.00  0.00           C  
ATOM   2855  CD  ARG   185     -12.332   8.411 -19.447  1.00  0.00           C  
ATOM   2856  NE  ARG   185     -11.434   9.544 -19.723  1.00  0.00           N  
ATOM   2857  CZ  ARG   185     -11.405  10.313 -20.790  1.00  0.00           C  
ATOM   2858  NH1 ARG   185     -12.237  10.180 -21.786  1.00  0.00           N  
ATOM   2859  NH2 ARG   185     -10.505  11.247 -20.844  1.00  0.00           N1+
ATOM   2860  H   ARG   185     -12.917   7.654 -15.628  1.00  0.00           H  
ATOM   2861  HA  ARG   185     -13.248   4.969 -16.423  1.00  0.00           H  
ATOM   2862  HB2 ARG   185     -12.782   5.764 -18.686  1.00  0.00           H  
ATOM   2863  HB3 ARG   185     -13.842   6.849 -17.836  1.00  0.00           H  
ATOM   2864  HG2 ARG   185     -11.833   8.354 -17.358  1.00  0.00           H  
ATOM   2865  HG3 ARG   185     -10.855   7.299 -18.351  1.00  0.00           H  
ATOM   2866  HD2 ARG   185     -12.338   7.742 -20.308  1.00  0.00           H  
ATOM   2867  HD3 ARG   185     -13.346   8.790 -19.319  1.00  0.00           H  
ATOM   2868  HE  ARG   185     -10.764   9.771 -18.991  1.00  0.00           H  
ATOM   2869 HH11 ARG   185     -12.944   9.460 -21.754  1.00  0.00           H  
ATOM   2870 HH12 ARG   185     -12.181  10.787 -22.590  1.00  0.00           H  
ATOM   2871 HH21 ARG   185      -9.871  11.360 -20.058  1.00  0.00           H  
ATOM   2872 HH22 ARG   185     -10.428  11.863 -21.639  1.00  0.00           H  
ATOM   2873  N   ARG   186     -10.079   5.822 -16.150  1.00  0.00           N  
ATOM   2874  CA  ARG   186      -8.697   5.321 -16.072  1.00  0.00           C  
ATOM   2875  C   ARG   186      -8.518   4.367 -14.892  1.00  0.00           C  
ATOM   2876  O   ARG   186      -7.987   3.275 -15.070  1.00  0.00           O  
ATOM   2877  CB  ARG   186      -7.732   6.519 -16.000  1.00  0.00           C  
ATOM   2878  CG  ARG   186      -6.246   6.153 -16.127  1.00  0.00           C  
ATOM   2879  CD  ARG   186      -5.883   5.588 -17.505  1.00  0.00           C  
ATOM   2880  NE  ARG   186      -4.435   5.343 -17.593  1.00  0.00           N  
ATOM   2881  CZ  ARG   186      -3.809   4.190 -17.693  1.00  0.00           C  
ATOM   2882  NH1 ARG   186      -4.389   3.051 -17.918  1.00  0.00           N  
ATOM   2883  NH2 ARG   186      -2.523   4.165 -17.554  1.00  0.00           N1+
ATOM   2884  H   ARG   186     -10.240   6.777 -15.862  1.00  0.00           H  
ATOM   2885  HA  ARG   186      -8.510   4.764 -16.991  1.00  0.00           H  
ATOM   2886  HB2 ARG   186      -7.980   7.236 -16.783  1.00  0.00           H  
ATOM   2887  HB3 ARG   186      -7.882   7.043 -15.056  1.00  0.00           H  
ATOM   2888  HG2 ARG   186      -5.648   7.047 -15.951  1.00  0.00           H  
ATOM   2889  HG3 ARG   186      -5.957   5.451 -15.344  1.00  0.00           H  
ATOM   2890  HD2 ARG   186      -6.423   4.665 -17.700  1.00  0.00           H  
ATOM   2891  HD3 ARG   186      -6.161   6.293 -18.289  1.00  0.00           H  
ATOM   2892  HE  ARG   186      -3.838   6.161 -17.487  1.00  0.00           H  
ATOM   2893 HH11 ARG   186      -5.376   2.995 -18.161  1.00  0.00           H  
ATOM   2894 HH12 ARG   186      -3.821   2.207 -17.926  1.00  0.00           H  
ATOM   2895 HH21 ARG   186      -2.023   5.034 -17.391  1.00  0.00           H  
ATOM   2896 HH22 ARG   186      -2.023   3.287 -17.615  1.00  0.00           H  
ATOM   2897  N   ILE   187      -9.021   4.731 -13.710  1.00  0.00           N  
ATOM   2898  CA  ILE   187      -8.984   3.866 -12.518  1.00  0.00           C  
ATOM   2899  C   ILE   187      -9.765   2.566 -12.777  1.00  0.00           C  
ATOM   2900  O   ILE   187      -9.254   1.472 -12.539  1.00  0.00           O  
ATOM   2901  CB  ILE   187      -9.529   4.612 -11.278  1.00  0.00           C  
ATOM   2902  CG2 ILE   187      -9.560   3.665 -10.065  1.00  0.00           C  
ATOM   2903  CG1 ILE   187      -8.700   5.871 -10.928  1.00  0.00           C  
ATOM   2904  CD1 ILE   187      -9.498   6.878 -10.087  1.00  0.00           C  
ATOM   2905  H   ILE   187      -9.468   5.636 -13.625  1.00  0.00           H  
ATOM   2906  HA  ILE   187      -7.942   3.598 -12.330  1.00  0.00           H  
ATOM   2907  HB  ILE   187     -10.551   4.931 -11.494  1.00  0.00           H  
ATOM   2908 HG21 ILE   187      -8.619   3.130  -9.961  1.00  0.00           H  
ATOM   2909 HG22 ILE   187      -9.721   4.202  -9.133  1.00  0.00           H  
ATOM   2910 HG23 ILE   187     -10.352   2.920 -10.138  1.00  0.00           H  
ATOM   2911 HG12 ILE   187      -7.782   5.590 -10.410  1.00  0.00           H  
ATOM   2912 HG13 ILE   187      -8.377   6.386 -11.831  1.00  0.00           H  
ATOM   2913 HD11 ILE   187      -9.751   6.481  -9.105  1.00  0.00           H  
ATOM   2914 HD12 ILE   187      -8.926   7.789  -9.926  1.00  0.00           H  
ATOM   2915 HD13 ILE   187     -10.424   7.166 -10.585  1.00  0.00           H  
ATOM   2916  N   LYS   188     -10.977   2.682 -13.333  1.00  0.00           N  
ATOM   2917  CA  LYS   188     -11.871   1.560 -13.660  1.00  0.00           C  
ATOM   2918  C   LYS   188     -11.245   0.590 -14.668  1.00  0.00           C  
ATOM   2919  O   LYS   188     -11.301  -0.619 -14.459  1.00  0.00           O  
ATOM   2920  CB  LYS   188     -13.198   2.160 -14.151  1.00  0.00           C  
ATOM   2921  CG  LYS   188     -14.352   1.151 -14.250  1.00  0.00           C  
ATOM   2922  CD  LYS   188     -15.670   1.818 -14.688  1.00  0.00           C  
ATOM   2923  CE  LYS   188     -16.135   2.913 -13.713  1.00  0.00           C  
ATOM   2924  NZ  LYS   188     -17.415   3.535 -14.136  1.00  0.00           N1+
ATOM   2925  H   LYS   188     -11.323   3.614 -13.527  1.00  0.00           H  
ATOM   2926  HA  LYS   188     -12.056   1.015 -12.732  1.00  0.00           H  
ATOM   2927  HB2 LYS   188     -13.469   2.924 -13.426  1.00  0.00           H  
ATOM   2928  HB3 LYS   188     -13.058   2.670 -15.105  1.00  0.00           H  
ATOM   2929  HG2 LYS   188     -14.101   0.365 -14.963  1.00  0.00           H  
ATOM   2930  HG3 LYS   188     -14.494   0.659 -13.287  1.00  0.00           H  
ATOM   2931  HD2 LYS   188     -15.547   2.242 -15.685  1.00  0.00           H  
ATOM   2932  HD3 LYS   188     -16.443   1.053 -14.772  1.00  0.00           H  
ATOM   2933  HE2 LYS   188     -16.249   2.515 -12.704  1.00  0.00           H  
ATOM   2934  HE3 LYS   188     -15.410   3.719 -13.660  1.00  0.00           H  
ATOM   2935  HZ1 LYS   188     -17.605   4.344 -13.549  1.00  0.00           H  
ATOM   2936  HZ2 LYS   188     -17.341   3.848 -15.093  1.00  0.00           H  
ATOM   2937  HZ3 LYS   188     -18.170   2.870 -14.052  1.00  0.00           H  
ATOM   2938  N   GLU   189     -10.577   1.106 -15.702  1.00  0.00           N  
ATOM   2939  CA  GLU   189      -9.787   0.312 -16.656  1.00  0.00           C  
ATOM   2940  C   GLU   189      -8.686  -0.500 -15.956  1.00  0.00           C  
ATOM   2941  O   GLU   189      -8.571  -1.703 -16.182  1.00  0.00           O  
ATOM   2942  CB  GLU   189      -9.191   1.254 -17.721  1.00  0.00           C  
ATOM   2943  CG  GLU   189      -8.236   0.570 -18.714  1.00  0.00           C  
ATOM   2944  CD  GLU   189      -7.522   1.591 -19.618  1.00  0.00           C  
ATOM   2945  OE1 GLU   189      -6.860   2.516 -19.087  1.00  0.00           O  
ATOM   2946  OE2 GLU   189      -7.578   1.442 -20.862  1.00  0.00           O1-
ATOM   2947  H   GLU   189     -10.561   2.111 -15.813  1.00  0.00           H  
ATOM   2948  HA  GLU   189     -10.460  -0.390 -17.152  1.00  0.00           H  
ATOM   2949  HB2 GLU   189     -10.003   1.723 -18.277  1.00  0.00           H  
ATOM   2950  HB3 GLU   189      -8.666   2.068 -17.223  1.00  0.00           H  
ATOM   2951  HG2 GLU   189      -7.442   0.020 -18.211  1.00  0.00           H  
ATOM   2952  HG3 GLU   189      -8.780  -0.150 -19.325  1.00  0.00           H  
ATOM   2953  N   ILE   190      -7.893   0.130 -15.086  1.00  0.00           N  
ATOM   2954  CA  ILE   190      -6.758  -0.512 -14.402  1.00  0.00           C  
ATOM   2955  C   ILE   190      -7.240  -1.612 -13.445  1.00  0.00           C  
ATOM   2956  O   ILE   190      -6.692  -2.715 -13.452  1.00  0.00           O  
ATOM   2957  CB  ILE   190      -5.908   0.561 -13.687  1.00  0.00           C  
ATOM   2958  CG2 ILE   190      -4.793  -0.043 -12.814  1.00  0.00           C  
ATOM   2959  CG1 ILE   190      -5.277   1.513 -14.728  1.00  0.00           C  
ATOM   2960  CD1 ILE   190      -4.864   2.852 -14.117  1.00  0.00           C  
ATOM   2961  H   ILE   190      -8.041   1.118 -14.923  1.00  0.00           H  
ATOM   2962  HA  ILE   190      -6.134  -0.992 -15.159  1.00  0.00           H  
ATOM   2963  HB  ILE   190      -6.569   1.137 -13.039  1.00  0.00           H  
ATOM   2964 HG21 ILE   190      -4.101  -0.642 -13.403  1.00  0.00           H  
ATOM   2965 HG22 ILE   190      -4.202   0.739 -12.340  1.00  0.00           H  
ATOM   2966 HG23 ILE   190      -5.177  -0.662 -12.004  1.00  0.00           H  
ATOM   2967 HG12 ILE   190      -4.428   1.035 -15.217  1.00  0.00           H  
ATOM   2968 HG13 ILE   190      -5.974   1.731 -15.536  1.00  0.00           H  
ATOM   2969 HD11 ILE   190      -4.020   2.749 -13.435  1.00  0.00           H  
ATOM   2970 HD12 ILE   190      -4.579   3.540 -14.911  1.00  0.00           H  
ATOM   2971 HD13 ILE   190      -5.685   3.313 -13.569  1.00  0.00           H  
ATOM   2972  N   VAL   191      -8.306  -1.356 -12.679  1.00  0.00           N  
ATOM   2973  CA  VAL   191      -8.936  -2.357 -11.799  1.00  0.00           C  
ATOM   2974  C   VAL   191      -9.484  -3.539 -12.607  1.00  0.00           C  
ATOM   2975  O   VAL   191      -9.233  -4.689 -12.250  1.00  0.00           O  
ATOM   2976  CB  VAL   191     -10.036  -1.709 -10.929  1.00  0.00           C  
ATOM   2977  CG1 VAL   191     -10.829  -2.729 -10.100  1.00  0.00           C  
ATOM   2978  CG2 VAL   191      -9.426  -0.712  -9.938  1.00  0.00           C  
ATOM   2979  H   VAL   191      -8.725  -0.435 -12.722  1.00  0.00           H  
ATOM   2980  HA  VAL   191      -8.160  -2.745 -11.137  1.00  0.00           H  
ATOM   2981  HB  VAL   191     -10.732  -1.173 -11.576  1.00  0.00           H  
ATOM   2982 HG11 VAL   191     -10.174  -3.340  -9.479  1.00  0.00           H  
ATOM   2983 HG12 VAL   191     -11.532  -2.228  -9.433  1.00  0.00           H  
ATOM   2984 HG13 VAL   191     -11.423  -3.399 -10.721  1.00  0.00           H  
ATOM   2985 HG21 VAL   191      -8.826   0.050 -10.433  1.00  0.00           H  
ATOM   2986 HG22 VAL   191     -10.209  -0.192  -9.388  1.00  0.00           H  
ATOM   2987 HG23 VAL   191      -8.782  -1.212  -9.214  1.00  0.00           H  
ATOM   2988  N   LYS   192     -10.162  -3.282 -13.733  1.00  0.00           N  
ATOM   2989  CA  LYS   192     -10.680  -4.319 -14.645  1.00  0.00           C  
ATOM   2990  C   LYS   192      -9.566  -5.143 -15.313  1.00  0.00           C  
ATOM   2991  O   LYS   192      -9.742  -6.340 -15.535  1.00  0.00           O  
ATOM   2992  CB  LYS   192     -11.583  -3.628 -15.681  1.00  0.00           C  
ATOM   2993  CG  LYS   192     -12.277  -4.602 -16.643  1.00  0.00           C  
ATOM   2994  CD  LYS   192     -13.217  -3.844 -17.589  1.00  0.00           C  
ATOM   2995  CE  LYS   192     -13.876  -4.818 -18.573  1.00  0.00           C  
ATOM   2996  NZ  LYS   192     -14.787  -4.112 -19.509  1.00  0.00           N1+
ATOM   2997  H   LYS   192     -10.327  -2.317 -13.987  1.00  0.00           H  
ATOM   2998  HA  LYS   192     -11.293  -5.003 -14.056  1.00  0.00           H  
ATOM   2999  HB2 LYS   192     -12.348  -3.057 -15.153  1.00  0.00           H  
ATOM   3000  HB3 LYS   192     -11.005  -2.902 -16.254  1.00  0.00           H  
ATOM   3001  HG2 LYS   192     -11.541  -5.145 -17.236  1.00  0.00           H  
ATOM   3002  HG3 LYS   192     -12.838  -5.346 -16.075  1.00  0.00           H  
ATOM   3003  HD2 LYS   192     -13.980  -3.319 -17.013  1.00  0.00           H  
ATOM   3004  HD3 LYS   192     -12.656  -3.085 -18.137  1.00  0.00           H  
ATOM   3005  HE2 LYS   192     -13.117  -5.342 -19.155  1.00  0.00           H  
ATOM   3006  HE3 LYS   192     -14.447  -5.574 -18.034  1.00  0.00           H  
ATOM   3007  HZ1 LYS   192     -14.265  -3.429 -20.039  1.00  0.00           H  
ATOM   3008  HZ2 LYS   192     -15.203  -4.780 -20.142  1.00  0.00           H  
ATOM   3009  HZ3 LYS   192     -15.516  -3.647 -18.987  1.00  0.00           H  
ATOM   3010  N   LYS   193      -8.419  -4.526 -15.616  1.00  0.00           N  
ATOM   3011  CA  LYS   193      -7.256  -5.172 -16.251  1.00  0.00           C  
ATOM   3012  C   LYS   193      -6.453  -6.054 -15.284  1.00  0.00           C  
ATOM   3013  O   LYS   193      -6.065  -7.162 -15.658  1.00  0.00           O  
ATOM   3014  CB  LYS   193      -6.384  -4.072 -16.883  1.00  0.00           C  
ATOM   3015  CG  LYS   193      -5.335  -4.623 -17.864  1.00  0.00           C  
ATOM   3016  CD  LYS   193      -4.362  -3.543 -18.361  1.00  0.00           C  
ATOM   3017  CE  LYS   193      -5.029  -2.339 -19.036  1.00  0.00           C  
ATOM   3018  NZ  LYS   193      -4.016  -1.310 -19.384  1.00  0.00           N1+
ATOM   3019  H   LYS   193      -8.349  -3.535 -15.425  1.00  0.00           H  
ATOM   3020  HA  LYS   193      -7.630  -5.809 -17.055  1.00  0.00           H  
ATOM   3021  HB2 LYS   193      -7.039  -3.395 -17.430  1.00  0.00           H  
ATOM   3022  HB3 LYS   193      -5.904  -3.476 -16.106  1.00  0.00           H  
ATOM   3023  HG2 LYS   193      -4.747  -5.408 -17.390  1.00  0.00           H  
ATOM   3024  HG3 LYS   193      -5.837  -5.087 -18.713  1.00  0.00           H  
ATOM   3025  HD2 LYS   193      -3.782  -3.187 -17.514  1.00  0.00           H  
ATOM   3026  HD3 LYS   193      -3.646  -3.997 -19.047  1.00  0.00           H  
ATOM   3027  HE2 LYS   193      -5.568  -2.641 -19.934  1.00  0.00           H  
ATOM   3028  HE3 LYS   193      -5.745  -1.860 -18.368  1.00  0.00           H  
ATOM   3029  HZ1 LYS   193      -3.488  -1.059 -18.551  1.00  0.00           H  
ATOM   3030  HZ2 LYS   193      -3.378  -1.677 -20.074  1.00  0.00           H  
ATOM   3031  HZ3 LYS   193      -4.473  -0.487 -19.750  1.00  0.00           H  
ATOM   3032  N   HIS   194      -6.207  -5.569 -14.060  1.00  0.00           N  
ATOM   3033  CA  HIS   194      -5.237  -6.153 -13.115  1.00  0.00           C  
ATOM   3034  C   HIS   194      -5.819  -6.734 -11.811  1.00  0.00           C  
ATOM   3035  O   HIS   194      -5.152  -7.553 -11.177  1.00  0.00           O  
ATOM   3036  CB  HIS   194      -4.210  -5.073 -12.747  1.00  0.00           C  
ATOM   3037  CG  HIS   194      -3.302  -4.613 -13.862  1.00  0.00           C  
ATOM   3038  ND1 HIS   194      -2.196  -5.312 -14.362  1.00  0.00           N  
ATOM   3039  CE1 HIS   194      -1.651  -4.511 -15.296  1.00  0.00           C  
ATOM   3040  NE2 HIS   194      -2.336  -3.357 -15.388  1.00  0.00           N  
ATOM   3041  CD2 HIS   194      -3.384  -3.412 -14.498  1.00  0.00           C  
ATOM   3042  H   HIS   194      -6.587  -4.661 -13.826  1.00  0.00           H  
ATOM   3043  HA  HIS   194      -4.694  -6.972 -13.590  1.00  0.00           H  
ATOM   3044  HB2 HIS   194      -4.725  -4.200 -12.343  1.00  0.00           H  
ATOM   3045  HB3 HIS   194      -3.578  -5.429 -11.941  1.00  0.00           H  
ATOM   3046  HE1 HIS   194      -0.777  -4.755 -15.883  1.00  0.00           H  
ATOM   3047  HE2 HIS   194      -2.132  -2.584 -16.013  1.00  0.00           H  
ATOM   3048  HD2 HIS   194      -4.088  -2.602 -14.391  1.00  0.00           H  
ATOM   3049  N   SER   195      -7.011  -6.305 -11.380  1.00  0.00           N  
ATOM   3050  CA  SER   195      -7.580  -6.577 -10.042  1.00  0.00           C  
ATOM   3051  C   SER   195      -9.010  -7.155 -10.081  1.00  0.00           C  
ATOM   3052  O   SER   195      -9.767  -7.058  -9.114  1.00  0.00           O  
ATOM   3053  CB  SER   195      -7.514  -5.315  -9.170  1.00  0.00           C  
ATOM   3054  OG  SER   195      -6.181  -4.846  -9.038  1.00  0.00           O  
ATOM   3055  H   SER   195      -7.532  -5.669 -11.969  1.00  0.00           H  
ATOM   3056  HA  SER   195      -6.991  -7.346  -9.539  1.00  0.00           H  
ATOM   3057  HB2 SER   195      -8.121  -4.519  -9.599  1.00  0.00           H  
ATOM   3058  HB3 SER   195      -7.906  -5.506  -8.172  1.00  0.00           H  
ATOM   3059  HG  SER   195      -5.843  -4.669  -9.903  1.00  0.00           H  
ATOM   3060  N   GLN   196      -9.393  -7.772 -11.200  1.00  0.00           N  
ATOM   3061  CA  GLN   196     -10.745  -8.265 -11.487  1.00  0.00           C  
ATOM   3062  C   GLN   196     -11.189  -9.494 -10.665  1.00  0.00           C  
ATOM   3063  O   GLN   196     -12.390  -9.760 -10.580  1.00  0.00           O  
ATOM   3064  CB  GLN   196     -10.883  -8.517 -13.003  1.00  0.00           C  
ATOM   3065  CG  GLN   196     -10.001  -9.623 -13.622  1.00  0.00           C  
ATOM   3066  CD  GLN   196      -8.621  -9.144 -14.089  1.00  0.00           C  
ATOM   3067  OE1 GLN   196      -7.815  -8.636 -13.325  1.00  0.00           O  
ATOM   3068  NE2 GLN   196      -8.263  -9.299 -15.344  1.00  0.00           N  
ATOM   3069  H   GLN   196      -8.713  -7.856 -11.947  1.00  0.00           H  
ATOM   3070  HA  GLN   196     -11.437  -7.459 -11.232  1.00  0.00           H  
ATOM   3071  HB2 GLN   196     -11.924  -8.773 -13.205  1.00  0.00           H  
ATOM   3072  HB3 GLN   196     -10.728  -7.577 -13.530  1.00  0.00           H  
ATOM   3073  HG2 GLN   196      -9.871 -10.458 -12.936  1.00  0.00           H  
ATOM   3074  HG3 GLN   196     -10.523 -10.035 -14.487  1.00  0.00           H  
ATOM   3075 HE21 GLN   196      -7.359  -8.958 -15.641  1.00  0.00           H  
ATOM   3076 HE22 GLN   196      -8.898  -9.717 -16.008  1.00  0.00           H  
ATOM   3077  N   PHE   197     -10.255 -10.227 -10.045  1.00  0.00           N  
ATOM   3078  CA  PHE   197     -10.525 -11.442  -9.251  1.00  0.00           C  
ATOM   3079  C   PHE   197     -10.192 -11.302  -7.751  1.00  0.00           C  
ATOM   3080  O   PHE   197     -10.039 -12.301  -7.045  1.00  0.00           O  
ATOM   3081  CB  PHE   197      -9.848 -12.658  -9.911  1.00  0.00           C  
ATOM   3082  CG  PHE   197     -10.286 -12.966 -11.334  1.00  0.00           C  
ATOM   3083  CD1 PHE   197     -11.656 -13.069 -11.653  1.00  0.00           C  
ATOM   3084  CE1 PHE   197     -12.058 -13.385 -12.963  1.00  0.00           C  
ATOM   3085  CZ  PHE   197     -11.093 -13.610 -13.960  1.00  0.00           C  
ATOM   3086  CE2 PHE   197      -9.727 -13.518 -13.646  1.00  0.00           C  
ATOM   3087  CD2 PHE   197      -9.323 -13.198 -12.337  1.00  0.00           C  
ATOM   3088  H   PHE   197      -9.291  -9.946 -10.146  1.00  0.00           H  
ATOM   3089  HA  PHE   197     -11.596 -11.642  -9.239  1.00  0.00           H  
ATOM   3090  HB2 PHE   197      -8.766 -12.519  -9.893  1.00  0.00           H  
ATOM   3091  HB3 PHE   197     -10.043 -13.558  -9.326  1.00  0.00           H  
ATOM   3092  HD1 PHE   197     -12.411 -12.913 -10.898  1.00  0.00           H  
ATOM   3093  HE1 PHE   197     -13.108 -13.460 -13.201  1.00  0.00           H  
ATOM   3094  HZ  PHE   197     -11.402 -13.855 -14.966  1.00  0.00           H  
ATOM   3095  HE2 PHE   197      -8.985 -13.692 -14.411  1.00  0.00           H  
ATOM   3096  HD2 PHE   197      -8.270 -13.134 -12.106  1.00  0.00           H  
ATOM   3097  N   ILE   198     -10.093 -10.069  -7.242  1.00  0.00           N  
ATOM   3098  CA  ILE   198      -9.937  -9.781  -5.806  1.00  0.00           C  
ATOM   3099  C   ILE   198     -11.179 -10.251  -5.024  1.00  0.00           C  
ATOM   3100  O   ILE   198     -12.315 -10.038  -5.453  1.00  0.00           O  
ATOM   3101  CB  ILE   198      -9.634  -8.279  -5.606  1.00  0.00           C  
ATOM   3102  CG2 ILE   198      -9.699  -7.838  -4.133  1.00  0.00           C  
ATOM   3103  CG1 ILE   198      -8.275  -7.886  -6.232  1.00  0.00           C  
ATOM   3104  CD1 ILE   198      -7.018  -8.448  -5.554  1.00  0.00           C  
ATOM   3105  H   ILE   198     -10.227  -9.282  -7.861  1.00  0.00           H  
ATOM   3106  HA  ILE   198      -9.090 -10.362  -5.438  1.00  0.00           H  
ATOM   3107  HB  ILE   198     -10.404  -7.714  -6.137  1.00  0.00           H  
ATOM   3108 HG21 ILE   198      -9.107  -8.489  -3.492  1.00  0.00           H  
ATOM   3109 HG22 ILE   198      -9.321  -6.823  -4.010  1.00  0.00           H  
ATOM   3110 HG23 ILE   198     -10.720  -7.835  -3.753  1.00  0.00           H  
ATOM   3111 HG12 ILE   198      -8.249  -8.177  -7.280  1.00  0.00           H  
ATOM   3112 HG13 ILE   198      -8.205  -6.801  -6.239  1.00  0.00           H  
ATOM   3113 HD11 ILE   198      -7.000  -9.537  -5.559  1.00  0.00           H  
ATOM   3114 HD12 ILE   198      -6.123  -8.107  -6.074  1.00  0.00           H  
ATOM   3115 HD13 ILE   198      -6.934  -8.112  -4.523  1.00  0.00           H  
ATOM   3116  N   GLY   199     -10.967 -10.892  -3.870  1.00  0.00           N  
ATOM   3117  CA  GLY   199     -12.010 -11.563  -3.074  1.00  0.00           C  
ATOM   3118  C   GLY   199     -12.916 -10.649  -2.232  1.00  0.00           C  
ATOM   3119  O   GLY   199     -13.649 -11.146  -1.374  1.00  0.00           O  
ATOM   3120  H   GLY   199     -10.012 -11.009  -3.561  1.00  0.00           H  
ATOM   3121  HA2 GLY   199     -12.637 -12.168  -3.730  1.00  0.00           H  
ATOM   3122  HA3 GLY   199     -11.512 -12.260  -2.399  1.00  0.00           H  
ATOM   3123  N   TYR   200     -12.862  -9.333  -2.453  1.00  0.00           N  
ATOM   3124  CA  TYR   200     -13.533  -8.292  -1.664  1.00  0.00           C  
ATOM   3125  C   TYR   200     -14.104  -7.187  -2.570  1.00  0.00           C  
ATOM   3126  O   TYR   200     -13.559  -6.962  -3.657  1.00  0.00           O  
ATOM   3127  CB  TYR   200     -12.542  -7.692  -0.654  1.00  0.00           C  
ATOM   3128  CG  TYR   200     -11.971  -8.714   0.307  1.00  0.00           C  
ATOM   3129  CD1 TYR   200     -12.730  -9.114   1.423  1.00  0.00           C  
ATOM   3130  CE1 TYR   200     -12.248 -10.122   2.275  1.00  0.00           C  
ATOM   3131  CZ  TYR   200     -11.007 -10.736   2.006  1.00  0.00           C  
ATOM   3132  OH  TYR   200     -10.568 -11.722   2.822  1.00  0.00           O  
ATOM   3133  CE2 TYR   200     -10.239 -10.324   0.895  1.00  0.00           C  
ATOM   3134  CD2 TYR   200     -10.719  -9.308   0.050  1.00  0.00           C  
ATOM   3135  H   TYR   200     -12.276  -9.012  -3.211  1.00  0.00           H  
ATOM   3136  HA  TYR   200     -14.347  -8.762  -1.117  1.00  0.00           H  
ATOM   3137  HB2 TYR   200     -11.720  -7.199  -1.177  1.00  0.00           H  
ATOM   3138  HB3 TYR   200     -13.029  -6.913  -0.066  1.00  0.00           H  
ATOM   3139  HD1 TYR   200     -13.693  -8.666   1.616  1.00  0.00           H  
ATOM   3140  HE1 TYR   200     -12.834 -10.434   3.127  1.00  0.00           H  
ATOM   3141  HH  TYR   200      -9.780 -12.151   2.495  1.00  0.00           H  
ATOM   3142  HE2 TYR   200      -9.285 -10.787   0.687  1.00  0.00           H  
ATOM   3143  HD2 TYR   200     -10.137  -9.007  -0.809  1.00  0.00           H  
ATOM   3144  N   PRO   201     -15.160  -6.460  -2.148  1.00  0.00           N  
ATOM   3145  CA  PRO   201     -15.687  -5.325  -2.901  1.00  0.00           C  
ATOM   3146  C   PRO   201     -14.631  -4.227  -3.089  1.00  0.00           C  
ATOM   3147  O   PRO   201     -13.969  -3.833  -2.124  1.00  0.00           O  
ATOM   3148  CD  PRO   201     -15.977  -6.691  -0.966  1.00  0.00           C  
ATOM   3149  CG  PRO   201     -17.312  -6.014  -1.260  1.00  0.00           C  
ATOM   3150  CB  PRO   201     -16.898  -4.813  -2.107  1.00  0.00           C  
ATOM   3151  HD2 PRO   201     -15.493  -6.228  -0.108  1.00  0.00           H  
ATOM   3152  HD3 PRO   201     -16.150  -7.742  -0.740  1.00  0.00           H  
ATOM   3153  HG2 PRO   201     -17.854  -5.733  -0.357  1.00  0.00           H  
ATOM   3154  HG3 PRO   201     -17.947  -6.679  -1.846  1.00  0.00           H  
ATOM   3155  HB2 PRO   201     -16.627  -3.987  -1.447  1.00  0.00           H  
ATOM   3156  HB3 PRO   201     -17.704  -4.465  -2.754  1.00  0.00           H  
ATOM   3157  HA  PRO   201     -16.023  -5.692  -3.873  1.00  0.00           H  
ATOM   3158  N   ILE   202     -14.498  -3.715  -4.316  1.00  0.00           N  
ATOM   3159  CA  ILE   202     -13.675  -2.543  -4.653  1.00  0.00           C  
ATOM   3160  C   ILE   202     -14.618  -1.421  -5.100  1.00  0.00           C  
ATOM   3161  O   ILE   202     -15.140  -1.449  -6.217  1.00  0.00           O  
ATOM   3162  CB  ILE   202     -12.598  -2.875  -5.716  1.00  0.00           C  
ATOM   3163  CG2 ILE   202     -11.773  -1.610  -6.032  1.00  0.00           C  
ATOM   3164  CG1 ILE   202     -11.671  -4.019  -5.246  1.00  0.00           C  
ATOM   3165  CD1 ILE   202     -10.616  -4.446  -6.276  1.00  0.00           C  
ATOM   3166  H   ILE   202     -15.067  -4.097  -5.057  1.00  0.00           H  
ATOM   3167  HA  ILE   202     -13.136  -2.199  -3.773  1.00  0.00           H  
ATOM   3168  HB  ILE   202     -13.094  -3.199  -6.633  1.00  0.00           H  
ATOM   3169 HG21 ILE   202     -11.234  -1.262  -5.150  1.00  0.00           H  
ATOM   3170 HG22 ILE   202     -11.038  -1.794  -6.815  1.00  0.00           H  
ATOM   3171 HG23 ILE   202     -12.380  -0.782  -6.397  1.00  0.00           H  
ATOM   3172 HG12 ILE   202     -11.168  -3.736  -4.322  1.00  0.00           H  
ATOM   3173 HG13 ILE   202     -12.264  -4.901  -5.006  1.00  0.00           H  
ATOM   3174 HD11 ILE   202      -9.883  -3.662  -6.461  1.00  0.00           H  
ATOM   3175 HD12 ILE   202     -10.066  -5.312  -5.915  1.00  0.00           H  
ATOM   3176 HD13 ILE   202     -11.074  -4.717  -7.227  1.00  0.00           H  
ATOM   3177  N   THR   203     -14.867  -0.444  -4.225  1.00  0.00           N  
ATOM   3178  CA  THR   203     -15.761   0.692  -4.510  1.00  0.00           C  
ATOM   3179  C   THR   203     -14.956   1.895  -4.998  1.00  0.00           C  
ATOM   3180  O   THR   203     -14.207   2.497  -4.229  1.00  0.00           O  
ATOM   3181  CB  THR   203     -16.614   1.066  -3.286  1.00  0.00           C  
ATOM   3182  CG2 THR   203     -17.637   2.158  -3.606  1.00  0.00           C  
ATOM   3183  OG1 THR   203     -17.357  -0.056  -2.852  1.00  0.00           O  
ATOM   3184  H   THR   203     -14.405  -0.468  -3.324  1.00  0.00           H  
ATOM   3185  HA  THR   203     -16.462   0.415  -5.300  1.00  0.00           H  
ATOM   3186  HB  THR   203     -15.976   1.389  -2.464  1.00  0.00           H  
ATOM   3187 HG21 THR   203     -18.303   1.857  -4.416  1.00  0.00           H  
ATOM   3188 HG22 THR   203     -18.256   2.375  -2.735  1.00  0.00           H  
ATOM   3189 HG23 THR   203     -17.168   3.096  -3.899  1.00  0.00           H  
ATOM   3190  HG1 THR   203     -16.750  -0.729  -2.583  1.00  0.00           H  
ATOM   3191  N   LEU   204     -15.115   2.266  -6.270  1.00  0.00           N  
ATOM   3192  CA  LEU   204     -14.557   3.494  -6.843  1.00  0.00           C  
ATOM   3193  C   LEU   204     -15.491   4.684  -6.563  1.00  0.00           C  
ATOM   3194  O   LEU   204     -16.618   4.729  -7.060  1.00  0.00           O  
ATOM   3195  CB  LEU   204     -14.295   3.256  -8.341  1.00  0.00           C  
ATOM   3196  CG  LEU   204     -13.809   4.482  -9.136  1.00  0.00           C  
ATOM   3197  CD1 LEU   204     -12.584   5.143  -8.506  1.00  0.00           C  
ATOM   3198  CD2 LEU   204     -13.440   4.029 -10.549  1.00  0.00           C  
ATOM   3199  H   LEU   204     -15.734   1.724  -6.855  1.00  0.00           H  
ATOM   3200  HA  LEU   204     -13.595   3.694  -6.373  1.00  0.00           H  
ATOM   3201  HB2 LEU   204     -13.559   2.455  -8.432  1.00  0.00           H  
ATOM   3202  HB3 LEU   204     -15.204   2.876  -8.811  1.00  0.00           H  
ATOM   3203  HG  LEU   204     -14.607   5.222  -9.209  1.00  0.00           H  
ATOM   3204 HD11 LEU   204     -11.804   4.413  -8.296  1.00  0.00           H  
ATOM   3205 HD12 LEU   204     -12.167   5.907  -9.163  1.00  0.00           H  
ATOM   3206 HD13 LEU   204     -12.830   5.641  -7.569  1.00  0.00           H  
ATOM   3207 HD21 LEU   204     -14.305   3.611 -11.065  1.00  0.00           H  
ATOM   3208 HD22 LEU   204     -13.078   4.863 -11.149  1.00  0.00           H  
ATOM   3209 HD23 LEU   204     -12.661   3.268 -10.543  1.00  0.00           H  
ATOM   3210  N   PHE   205     -15.032   5.634  -5.748  1.00  0.00           N  
ATOM   3211  CA  PHE   205     -15.801   6.818  -5.347  1.00  0.00           C  
ATOM   3212  C   PHE   205     -15.859   7.865  -6.475  1.00  0.00           C  
ATOM   3213  O   PHE   205     -14.921   8.012  -7.263  1.00  0.00           O  
ATOM   3214  CB  PHE   205     -15.216   7.431  -4.062  1.00  0.00           C  
ATOM   3215  CG  PHE   205     -15.571   6.759  -2.738  1.00  0.00           C  
ATOM   3216  CD1 PHE   205     -15.688   5.359  -2.613  1.00  0.00           C  
ATOM   3217  CE1 PHE   205     -16.034   4.779  -1.380  1.00  0.00           C  
ATOM   3218  CZ  PHE   205     -16.236   5.589  -0.251  1.00  0.00           C  
ATOM   3219  CE2 PHE   205     -16.099   6.983  -0.359  1.00  0.00           C  
ATOM   3220  CD2 PHE   205     -15.772   7.563  -1.598  1.00  0.00           C  
ATOM   3221  H   PHE   205     -14.094   5.543  -5.378  1.00  0.00           H  
ATOM   3222  HA  PHE   205     -16.828   6.512  -5.134  1.00  0.00           H  
ATOM   3223  HB2 PHE   205     -14.133   7.476  -4.139  1.00  0.00           H  
ATOM   3224  HB3 PHE   205     -15.540   8.470  -3.984  1.00  0.00           H  
ATOM   3225  HD1 PHE   205     -15.522   4.708  -3.454  1.00  0.00           H  
ATOM   3226  HE1 PHE   205     -16.136   3.707  -1.301  1.00  0.00           H  
ATOM   3227  HZ  PHE   205     -16.491   5.140   0.698  1.00  0.00           H  
ATOM   3228  HE2 PHE   205     -16.249   7.609   0.507  1.00  0.00           H  
ATOM   3229  HD2 PHE   205     -15.673   8.637  -1.666  1.00  0.00           H  
ATOM   3230  N   VAL   206     -16.962   8.618  -6.520  1.00  0.00           N  
ATOM   3231  CA  VAL   206     -17.210   9.720  -7.469  1.00  0.00           C  
ATOM   3232  C   VAL   206     -17.105  11.071  -6.748  1.00  0.00           C  
ATOM   3233  O   VAL   206     -17.667  11.244  -5.664  1.00  0.00           O  
ATOM   3234  CB  VAL   206     -18.583   9.548  -8.151  1.00  0.00           C  
ATOM   3235  CG1 VAL   206     -18.904  10.685  -9.127  1.00  0.00           C  
ATOM   3236  CG2 VAL   206     -18.656   8.228  -8.933  1.00  0.00           C  
ATOM   3237  H   VAL   206     -17.678   8.454  -5.829  1.00  0.00           H  
ATOM   3238  HA  VAL   206     -16.451   9.706  -8.254  1.00  0.00           H  
ATOM   3239  HB  VAL   206     -19.361   9.530  -7.385  1.00  0.00           H  
ATOM   3240 HG11 VAL   206     -18.124  10.794  -9.881  1.00  0.00           H  
ATOM   3241 HG12 VAL   206     -19.842  10.500  -9.651  1.00  0.00           H  
ATOM   3242 HG13 VAL   206     -19.018  11.645  -8.623  1.00  0.00           H  
ATOM   3243 HG21 VAL   206     -18.525   7.363  -8.284  1.00  0.00           H  
ATOM   3244 HG22 VAL   206     -19.623   8.111  -9.424  1.00  0.00           H  
ATOM   3245 HG23 VAL   206     -17.888   8.181  -9.706  1.00  0.00           H  
ATOM   3246  N   GLU   207     -16.391  12.032  -7.345  1.00  0.00           N  
ATOM   3247  CA  GLU   207     -16.232  13.411  -6.838  1.00  0.00           C  
ATOM   3248  C   GLU   207     -17.444  14.314  -7.138  1.00  0.00           C  
ATOM   3249  O   GLU   207     -17.827  14.451  -8.323  1.00  0.00           O  
ATOM   3250  CB  GLU   207     -14.933  14.037  -7.377  1.00  0.00           C  
ATOM   3251  CG  GLU   207     -13.673  13.322  -6.865  1.00  0.00           C  
ATOM   3252  CD  GLU   207     -12.382  14.045  -7.301  1.00  0.00           C  
ATOM   3253  OE1 GLU   207     -12.135  15.194  -6.855  1.00  0.00           O  
ATOM   3254  OE2 GLU   207     -11.586  13.461  -8.070  1.00  0.00           O1-
ATOM   3255  OXT GLU   207     -18.004  14.896  -6.180  1.00  0.00           O1-
ATOM   3256  H   GLU   207     -15.963  11.825  -8.235  1.00  0.00           H  
ATOM   3257  HA  GLU   207     -16.138  13.363  -5.752  1.00  0.00           H  
ATOM   3258  HB2 GLU   207     -14.942  14.032  -8.469  1.00  0.00           H  
ATOM   3259  HB3 GLU   207     -14.891  15.087  -7.080  1.00  0.00           H  
ATOM   3260  HG2 GLU   207     -13.681  13.276  -5.776  1.00  0.00           H  
ATOM   3261  HG3 GLU   207     -13.641  12.291  -7.222  1.00  0.00           H  
END   
