# Supplementary material for: ModBind, a Rapid Simulation-Based Predictor of Ligand Binding and Off-Rates
Source: J Chem Inf Model. 2024 Dec 16;65(1):265–74. doi: 10.1021/acs.jcim.4c01805 (PMC11733936; doi:10.1021/acs.jcim.4c01805)
Supplement: Supplementary file 2 — ci4c01805_si_002.zip [file ci4c01805_si_002.zip › SI_ModBind_Validation/Koff/HSP90_Koff/M67.sdf]

M67
                    3D
 Schrodinger Suite 2023-4.
 53 56  0  0  1  0            999 V2000
   -2.0616   -3.1730    6.9910 O   0  0  0  0  0  0
   -1.4751   -3.7550    6.0928 C   0  0  0  0  0  0
   -0.8897   -4.9728    6.3135 N   0  0  0  0  0  0
   -1.3554   -3.1147    4.7467 C   0  0  0  0  0  0
   -0.4987   -5.9095    5.2966 C   0  0  0  0  0  0
   -0.8918   -5.5311    7.6800 C   0  0  0  0  0  0
   -2.5175   -2.8255    4.0029 C   0  0  0  0  0  0
   -0.1004   -2.6691    4.2941 C   0  0  0  0  0  0
    0.6840   -5.7916    4.5606 C   0  0  0  0  0  0
   -1.2738   -7.0586    5.1547 C   0  0  0  0  0  0
   -3.7409   -3.1906    4.4533 O   0  0  0  0  0  0
   -2.4355   -2.1473    2.7867 C   0  0  0  0  0  0
   -0.0583   -1.9979    3.0798 C   0  0  0  0  0  0
    1.0424   -6.7921    3.6477 C   0  0  0  0  0  0
   -0.9184   -8.0585    4.2578 C   0  0  0  0  0  0
   -1.1785   -1.7505    2.3594 C   0  0  0  0  0  0
    1.0081   -1.4912    2.2915 C   0  0  0  0  0  0
    2.2076   -6.7496    2.9051 O   0  0  0  0  0  0
    0.2370   -7.9179    3.4955 C   0  0  0  0  0  0
   -0.8235   -1.1375    1.2151 N   0  0  0  0  0  0
    0.5408   -0.9991    1.1144 N   0  0  0  0  0  0
    2.4764   -1.7061    2.5174 C   0  0  0  0  0  0
    2.8738   -5.5175    2.5584 C   0  0  0  0  0  0
    3.0822   -1.0722    3.7549 C   0  0  0  0  0  0
    3.2758    0.3075    3.8144 C   0  0  0  0  0  0
    3.6007   -1.8794    4.7667 C   0  0  0  0  0  0
    3.9929    0.8748    4.8682 C   0  0  0  0  0  0
    4.3141   -1.3162    5.8211 C   0  0  0  0  0  0
    4.5134    0.0590    5.8678 C   0  0  0  0  0  0
    4.2688    2.3605    4.9121 C   0  0  0  0  0  0
   -0.2770   -4.9379    8.3486 H   0  0  0  0  0  0
   -1.9049   -5.5595    8.0787 H   0  0  0  0  0  0
   -0.4970   -6.5471    7.7164 H   0  0  0  0  0  0
    0.7978   -2.8272    4.8714 H   0  0  0  0  0  0
    1.3321   -4.9455    4.7220 H   0  0  0  0  0  0
   -2.1497   -7.1868    5.7686 H   0  0  0  0  0  0
   -4.4652   -2.7906    3.9772 H   0  0  0  0  0  0
   -3.3143   -1.9355    2.1974 H   0  0  0  0  0  0
   -1.5302   -8.9416    4.1662 H   0  0  0  0  0  0
    0.5167   -8.6926    2.7967 H   0  0  0  0  0  0
   -1.4358   -0.8456    0.4665 H   0  0  0  0  0  0
    3.0348   -1.3045    1.6821 H   0  0  0  0  0  0
    2.6984   -2.7679    2.5213 H   0  0  0  0  0  0
    3.3026   -5.0389    3.4390 H   0  0  0  0  0  0
    2.1626   -4.8407    2.0881 H   0  0  0  0  0  0
    3.6779   -5.7140    1.8499 H   0  0  0  0  0  0
    2.9023    0.9341    3.0188 H   0  0  0  0  0  0
    3.4806   -2.9505    4.7183 H   0  0  0  0  0  0
    4.7332   -1.9405    6.5945 H   0  0  0  0  0  0
    5.0884    0.4869    6.6761 H   0  0  0  0  0  0
    4.0927    2.8339    3.9473 H   0  0  0  0  0  0
    3.6396    2.8415    5.6610 H   0  0  0  0  0  0
    5.3110    2.5253    5.1789 H   0  0  0  0  0  0
  1  2  2  0  0  0
  2  3  1  0  0  0
  2  4  1  0  0  0
  3  5  1  0  0  0
  3  6  1  0  0  0
  4  7  2  0  0  0
  4  8  1  0  0  0
  5  9  2  0  0  0
  5 10  1  0  0  0
  6 31  1  0  0  0
  6 32  1  0  0  0
  6 33  1  0  0  0
  7 11  1  0  0  0
  7 12  1  0  0  0
  8 13  2  0  0  0
  8 34  1  0  0  0
  9 14  1  0  0  0
  9 35  1  0  0  0
 10 15  2  0  0  0
 10 36  1  0  0  0
 11 37  1  0  0  0
 12 16  2  0  0  0
 12 38  1  0  0  0
 13 17  1  0  0  0
 13 16  1  0  0  0
 14 18  1  0  0  0
 14 19  2  0  0  0
 15 19  1  0  0  0
 15 39  1  0  0  0
 16 20  1  0  0  0
 17 21  2  0  0  0
 17 22  1  0  0  0
 18 23  1  0  0  0
 19 40  1  0  0  0
 20 21  1  0  0  0
 20 41  1  0  0  0
 22 24  1  0  0  0
 22 42  1  0  0  0
 22 43  1  0  0  0
 23 44  1  0  0  0
 23 45  1  0  0  0
 23 46  1  0  0  0
 24 25  2  0  0  0
 24 26  1  0  0  0
 25 27  1  0  0  0
 25 47  1  0  0  0
 26 28  2  0  0  0
 26 48  1  0  0  0
 27 29  2  0  0  0
 27 30  1  0  0  0
 28 29  1  0  0  0
 28 49  1  0  0  0
 29 50  1  0  0  0
 30 51  1  0  0  0
 30 52  1  0  0  0
 30 53  1  0  0  0
M  END
> <r_user_koff_exp>
-1.79

> <Molecule Name>
M67

> <PDB>
n.a.

$$$$
